# Supplementary material for: Localized Phylogenetic Discordance Among Nuclear Loci Due to Incomplete Lineage Sorting and Introgression in the Family of Cotton and Cacao (Malvaceae)
Source: Front Plant Sci. 2022 Apr 13;13:850521. doi: 10.3389/fpls.2022.850521 (PMC9043901; doi:10.3389/fpls.2022.850521)
Supplement: Supplementary file 1 [file Data_Sheet_1.ZIP › Alignments_v4/L15.fasta]

>I23352_M001_Malvaceae_Bombax_ceiba_seq1
-----------------------------------------------------------------------------------------------------------------------------------------------------------------------------------------------------------------------------------------------------------------------------------------------------------------------------------------------------------------------------------------------------------------------------------------------------------------------------------------------------------------------------------------------------------------------------------------------------------tccttgattactgcaatgcttctcaaaaggattataaatgcatattcacttc-tggggctacagcwgcattgaagcttataggggagaactttccrtggagctgtcagagcacctttatgtacacaatggaaaatcataatagtgtacttggtgttagagagtatcctgc-------------------------------c-acttctatt------------ttkggg-------------------------tg-------------------------------------tactatt-------atktat-t-gyksca---------------------attgcagtcac--------------------gytatgat---------------------------ttttktcwttat-aaa-ttcatcttatatcgaaagtg-----------ktatka-cttay--------------------aatk-tgttwtrwtk-------------t-----------gtwtd---------sywtdkkgywswayrkggy------------yrdmmwbbktbwbcht------tcytrkhmhtwyhvad-----thwhmwhbwwtbttbdhcy-ttrktadtttatwrkawwt-------------gctctcaataaaggagctgcagtcttt-------------------------------------------------------------------------------------------------------------------------------------------------------------------------
>I23353_M002_Malvaceae_Tilia_americana_seq1
--------------------------------------------------------------------------------------------------------------------------------------------------------------------------------------------------------------------------------------------------------------------------------------------------------------------------------------------------------------------------------------------------------------------------------------------------------------------------------------------------------------------------------------------------------------------------------------------------------------------actgcaatgcttctccaaaggattataaatgcatattcacttc-tggggcaacagctgcattgaagcttataggggagaactttccatggagctgtcagagcacctttatgtacacaatggaaaatcataatagtgtgcttggtattagagagtatcctttcact------------tctttatttttgcc-c-acttctatt------------ttcggg-------------------------tg-----------------------------------gatacaagt-------atatat-t-gtggct---------------------agtccaatcat--------------------gctatgat--------------------------ttttttttcttct-aaa-ttcatctta--------------------------------------------------------------------------------------------------------------------ctgaataggat------------cagcattcttgttcct----tctcttaataatcttgaa-----tctataagtttgcttgtcc-ttagtaatttat-agatat-------------gctctcaatcaaggagctgcagcctttgcagtagatataaaagaagc-----------------------------------------------------------------------------------------------------------------------------------------------------
>I23355_M004_Malvaceae_Malva_arborea_seq1
-------------------------------------------------------------------------------------------------------------------------------------------------------------------------------------------------------------------------------------------------------------------------------------------------------------------------------------------------------------------------------------------------------------------------------------------------------------------------------------------------------------------------------------------------------------------------------------------------------------cttgattactgcaatgcttctcaaaaggattatacctgtatattcacttc-tggggcaacagctggattgaagcttataggggagaactttccctggagctgtaagagctcrtttatrtacacratggaaaatcataatagtgtacttggtcttagagagtatcctgc-------------------------------c-gcttctagt------------tttggt-------------------------tg-------------------------------------tactac--------ataagt-t-ttggtt---------------------agtgcagtcat--------------------gctatgat------------------------ttakattttctttct-aaa-ttcatcttataaccacagtg-----------atatta-gttgt--------------------agta-ggttttgttt-------------t-----------gtatg---------ccatatgactgaaaaggat------------magcatccyygtttcc----tctcttagtattctwgaa-----tctgt---------------------------------------------------------------------------------------------------------------------------------------------------------------------------------------------------------------------------------------------------
>I23356_M005_Malvaceae_Lavatera_assurgentiflora_seq1
---------------------------------------------------------------------------------------------------------------------------------------------------------------------------------------------------------------------------------------------------------------------------------------------------------------------------------------------------------------------------------------------------------------------------------------------------------------------------------------------------------------------------------------------------------------------------------------------------------------tgattactgcaatgcttctcaaaaggattatacctgtatattcacttc-tggggcaacagctggattgaagcttataggggagaactttccctggagctgtaagagctcrtttatrtacacratggaaaatcataatagtgtacttggtcttagagagtatcctgc-------------------------------c-gcttctagt------------tttggt-------------------------tg-------------------------------------tactac--------ataagt-t-ttggtt---------------------agtgcagtcat--------------------gctatgat------------------------ttadattttctttct-aaa-ttcatcttataaccacagtg-----------atatta-gttgt--------------------agta-ggttttgttt-------------t-----------gtatg---------ccatvtgactgaaaagrat------------magcatccbhgtttcc----tctcttagtattcttgaa-----tctrtaactttgtttgtcc-ttagyaatttattagatat-------------gctctcaatcaaggagctgcagcctttgcagta-------------------------------------------------------------------------------------------------------------------------------------------------------------------
>I23357_M006_Sphaerosepalaceae_Rhopalocarpus_longipetiolatus_seq1
----------------------------------------------------------------------------------------------------------------------------------------------------------------------------------------------------------------------------------------------------------------------------------------------------------------------------------------------------------------------------------------------------------------------------------------------------------------------------------------------------------------------------------------------------------------------------------------------------------------------------gcttctccaaaagactataaatgcatatttacttc-tggggcaacagcagcactgaagctggtgggggagaactttccatggagctgtcagagcaggtttatgtacacgatggaaaatcacaatagtgtacttgggattagagagtatcctgctaatt-----------at---------------acctgttttt------------------------------------------tc-------------------------------------tgtttgt-----ttatgtat----------------------------------------------------------------------------------------------tagtaatttaatgttata-tgcatccaacgtttgaatttgcat-tggttggcatctctagat--ggggaacaggtmcatgc-aaaagtgtatttcct--------catacc-----------atagatttgatgt---------------------------------------------------------caggcatctgtgga----tctcagattatgtctatcc-ttaatatttttt-agatat-------------gctctcagccaaggagct----------------------------------------------------------------------------------------------------------------------------------------------------------------------------------
>I23359_M008_Malvaceae_Althaea_officinalis_seq1
-------------------------------------------------------------------------------------------------------------------------------------------------------------------------------------------------------------------------------------------------------------------------------------------------------------------------------------------------------------------------------------------------------------------------------------------------------------------------------------------------------------------------------------------------------------------------------------------------------------cttgattactgcaatgcttctcaaaaggattatagctgtatattcacttc-tggggcaacagctggattgaagcttataggggagaactttccctggagctataagagctcgtttatgtacacaatggaaaatcataatagtgtacttggtcttagagagtatcctgc-------------------------------c-atttctagt------------tttggt-------------------------tg-------------------------------------tacgac--------ataagt-t-ttg------------------------------------------------------------------------------------------------------------------------------------------------------------------------------------------------------------------------------------------------------------------------------------------------------------------------------------------------------------------------------------------------------------------------------------------------------------------------------------------------------------------------------------------------------------------
>I23360_M009_Malvaceae_Lagunaria_patersonia_seq1
----------------------------------------------------------------------------------------------------------------------------------------------------------------------------------------------------------------------------------------------------------------------------------------------------------------------------------------------------------------------------------------------------------------------------------------------------------------------------------------------------------------------------------------------------------------------------------------------------------------------------gcttctcaaaaggattataaatgcatattcacttc-tggggcgacggccgcactgaagcttataggggagaactttccgtggagctatcagagcacttttatgtacacaatggaaaatcataatagcgtacttggtcttagagagtatcctgc-------------------------------c-acttctagt------------tttggt-------------------------tg-------------------------------------tactatt-------ataaat-t-gtggct---------------------agtgcagtcat--------------------gctatgat----------------------------tttttttttct-aaa-ttcaacttatatccgcagtg-----------atatta-gttgt--------------------agta-tgttttgttt-------------t-----------atatg---------atatatgactgaaaatgatt-----------cggcattcttgttcgt----tctcttagtattcttgaa-----tctataacattg----tcc-ttaataatttataagatat-------------gctctcaatcaaggagctgcttcctttgcagtagatataaacgaggcagtggatcag-------------------------------------------------------------------------------------------------------------------------------------------
>I23364_M013_Malvaceae_Grewia_sp_seq1
---------------------------------------------------------------------------------------------------------------------------------------------------------------------------------------------------------------------------------------------------------------------------------------------------------------------------------------------------------------------------------------------------------------------------------------------------------------------------------------------------------------------------------------------------------------------------------------------------------------tgattactgcaatgcttctccaaaggattataaatgcatattcacttc-tggggcaacagctgcattgaagcttgtgggggagaactttccatggagttctcagagcagctttatgtacacaatggaaaatcataatagtgtacttggtattagagagtatcctggcacc------------atttgtactttgcc-c-attttcatt------------tgtagg-------------------------tg-------------------------------------tatatgt-------atatgt-t-ctggct---------------------aaagctatcat--------------------------------------------------------------cttat-----ttatttttatatcaccagtt-----------acatca-gtcat--------------------ggac-------------------t----ttt--------tgtata---------tcatatggtggaactgggc------------cagcatcctggttcct---tcttctttgtaatctaagaa----tctgtaactttgtcc-----ttagttattgat-agatat-------------gctcttcgtcaaggatcagcagcctttgcagtagat----------------------------------------------------------------------------------------------------------------------------------------------------------------
>I23367_M016_Malvaceae_Kitaibelia_vitifolia_seq1
-------------------------------------------------------------------------------------------------------------------------------------------------------------------------------------------------------------------------------------------------------------------------------------------------------------------------------------------------------------------------------------------------------------------------------------------------------------------------------------------------------------------------------------------------------------------------------------------------------------cttgattactgcaatgcttctcaaaaggattatarytgtatattcacttc-tsgggcaacrgctkgattgaagcwtataggrgagaactttccmtggagctrtaagagctcgtttatgtacacaatggaaaatcataatagtgtacttggtcttagagagtatcctgc-------------------------------c-acttctagt------------tttggt-------------------------tg-------------------------------------tacgac--------atragt-t-ttggtt---------------------agtgcagtcat--------------------gctatgmt------------------------ttatattttctttct-aaa-ttcatcttataaccacagta-----------atatta-gttgt--------------------agta-ggttttgttt-------------t-----------gtatg---------ctatatgaatgaaaaggat------------cagcatccttgtttct----tctcttagtattcttgaa-----tctataacttcgtttgtcc-ttagtaatttatt-----------------------------------------------------------------------------------------------------------------------------------------------------------------------------------------------------------------------
>I23368_M017_Malvaceae_Sterculia_apetala_seq1
----------------------------------------------------------------------------------------------------------------------------------------------------------------------------------------------------------------------------------------------------------------------------------------------------------------------------------------------------------------------------------------------------------------------------------------------------------------------------------------------------------------------------------------------------------------------------------------------------------------gattactgcaatgcttctccaaaggattataaatgcatattcacttc-tggggcaacagctgcattgaagcttataggggagaactttccatggagctgtcagagcacctttatgtacacaatggaaaatcataatagcgtacttggtattagagagtatcctgccact------------ttat--tttttgtc-c-actcctatt------------ttctgg-------------------------tg-------------------------------------tgcaagt-------atatat-t-atggcc---------------------agtccaatcat--------------------gctatgagt-----------------------ttttttttttttttg-gaa-ttcatcttatatccactaca-----------atatta-tttat--------------------acta-tgttttgttt-------------t-----------gtata---------atatatggctgaataggat------------cagcattgttgttcct----tcttttagtggccttgaa-----tctataagtttgtttgtcctttagtaatttat-agat-------------------------------------------------------------------------------------------------------------------------------------------------------------------------------------------------------------------
>I23369_M018_Malvaceae_Abelmoschus_esculentus_seq1
----------------------------------------------------------------------------------------------------------------------------------------------------------------------------------------------------------------------------------------------------------------------------------------------------------------------------------------------------------------------------------------------------------------------------------------------------------------------------------------------------------------------------------------------------------------------------------------------------------------gattactgcaatgcttctcaaaaggattataaatgtatattcacttc-tggggcaacagctgcattgaagcttataggggagaactttccctggagcagtaagagcacctttatgtacacgatggaaaatcataatagtgtacttggtcttagagagtatcctgc-------------------------------c-agttctact------------tttggg-------------------------cg-------------------------------------tgctatt-------ataaat-t-gtggct---------------------ggtgcattcaa--------------------gctatgatt-----------------------tttctgttcctttct-aaa-ttcatcttatattcccaggg-----------atatta----at--------------------agta-tgctgtgttt-------------ttt--------gtttga---------ctatatgactgaacaggac------------cagcattcttgttctt----tctcttggtattcttgaa-----tctataac------------------------------------------------------------------------------------------------------------------------------------------------------------------------------------------------------------------------------------------------
>I23370_M105_Malvaceae_Pachira_aquatica_seq1
---------------------------------------------------------------------------------------------------------------------------------------------------------------------------------------------------------------------------------------------------------------------------------------------------------------------------------------------------------------------------------------------------------------------------------------------------------------------------------------------------------------------------------------------------------------------------------------------------------------------ctgcaatgcttctcaaaaggattataaatgcatattcacttc-tggggctacagctgcattgaagcttataggggagaactttccatggagccgtcagagcacctttatgtacacaatggaaaatcataatagtgtacttggtgttagagagtatccttc-------------------------------c-acttctatt------------tttggg-------------------------tg-------------------------------------tactata-------atgtgt-t-gtggct---------------------agt---------------------------------------------------------------------------------------------------------------------------------------------------------------------------------------------------------------------------------------------------------------------------------------------------------------------------------------------------------------------------------------------------------------------------------------------------------------------------------------------------------------------------------------
>I23372_M140_Malvaceae_Chiranthodendron_pentadactylon_seq1
-------------------------------------------------------------------------------------------------------------------------------------------------------------------------------------------------------------------------------------------------------------------------------------------------------------------------------------------------------------------------------------------------------------------------------------------------------------------------------------------------------------------------------------------------------------------------------------------------------------------------------------aaggattataaatgcatattcacttc-tggggcaacagctgcattgaagcttataggggagaactttccatggagctgtcagagcacctttatgtacacaatggaaaatcataatagtgtacttggtgttagagagtatcctgc-------------------------------c-acttttatt------------tttggg-------------------------tg-------------------------------------tactatt-------atatat-t-gtggct---------------------agtgcagtcat--------------------gctatgat--------------------------tttttttcattct-aaa-ttcatcttatatccacagtg-----------atatta-gttat--------------------agta-tgttttgttt-------------t-----------gtatg---------ctatg-----------------------------------------------------------------------------------------------------------------------------------------------------------------------------------------------------------------------------------------------------------------------------------------------------------------------------
>I23373_M141_Malvaceae_Quararibea_funebris_seq1
-----------------------------------------------------------------------------------------------------------------------------------------------------------------------------------------------------------------------------------------------------------------------------------------------------------------------------------------------------------------------------------------------------------------------------------------------------------------------------------------------------------------------------------------------------------------------------------------------------------ttcttgattacttcaatgcttctcaaaaggattataaatgcatattcacttc-tggggcaacagctgcattgaagcttataggggagaactttccatggagctgtcagagcacctttatgtacacaatggaaaatcataatagtgtacttggtgttagagagtatcttgc-------------------------------c-acttctatt------------tttggg-------------------------tg-------------------------------------cactatt-------atatat-t-ktggct---------------------agtsccgtcat--------------------gctatgat--------------------------tatttttcttkat-aga-tttctcttatatccacagtg-----------atatta-gttgt--------------------ggta-tgctttgttt-------------t-----------gtata---------ctatatggytggactgggt------------cagcaktcttgttcct----tctcttagtaawcttgaa-----tctataactttgtttgtcc-ttagtaacttattagatat-------------gctctcaat-------------------------------------------------------------------------------------------------------------------------------------------------------------------------------------------
>I23374_M142_Malvaceae_Hampea_nutricia_seq1
------------------------------------------------------------------------------------------------------------------------------------------------------------------------------------------------------------------------------------------------------------------------------------------------------------------------------------------------------------------------------------------------------------------------------------------------------------------------------------------------------------------------------------------------------------------------------------------------------------------ttactgcaatgcttctcaaaaagattataaatgtatattcacttc-tggggcaacagctgcactgaaactcgtaggggagaactttccctggagctgtaagagcacctttatgtacacaatggaaaatcataatagcgtacttggtcttagagagtatcctgc-------------------------------c-acttctagt------------tttggg-------------------------aa-------------------------------------tactatc-------ataaat-t-ctggcc---------------------agtgcagtcat--------------------gttttgtgtg---tgggtg-----------tttctttttttcattct-aag-ttcatcttatatccctggtg-----------atatta-cttat--------------------agta-tgttttgttt-------------t-----------gtgta---------ttatatgacagaaaaggat------------cagcatttttgttcct----tctgttaatattcttgaa-----tctat---------------------------------------------------------------------------------------------------------------------------------------------------------------------------------------------------------------------------------------------------
>I23375_M143_Thymelaeaceae_Daphnopsis_megacarpa_seq1
-----------------------------------------------------------------------------------------------------------------------------------------------------------------------------------------------------------------------------------------------------------------------------------------------------------------------------------------------------------------------------------------------------------------------------------------------------------------------------------------------------------------------------------------------------------------------------------------------------------------------------------------agtataagtgcatattcacttc-tggggcaacagcagcattgaagctggtgggagaaaatttcccatggagtcctaagagcagctttatgtataccatggaaaatcacaacagtgtacttggcatcagagagtatcctatcatgttaagactagtattttgcacttcgctggacctgccattttaatgaa-aaattgagaagtccaaaatatttaagaacaattctgtagc---------------------------------tcttcatgt---ttgtatat-c-ataactgcttt----------------agtatgatcct----------------ctgcacattcatt---------------------------------------aac-tatatgttgtatgtggaaacatgggttttcaatgcca--------------------------agagtttttttatat---------------------------------------------------------------------------------------t---------------------------------------------ttaat-------------------------------------------------------------------------------------------------------------------------------------------------------------------------------------------------------------------------------
>I23376_M145_Malvaceae_Heliocarpus_appendiculatus_seq1
----------------------------------------------------------------------------------------------------------------------------------------------------------------------------------------------------------------------------------------------------------------------------------------------------------------------------------------------------------------------------------------------------------------------------------------------------------------------------------------------------------------------------------------------------------------------------------------------------------------------------gcttctccaaaggattataaatgcatattcacttc-tggggcaacagctgcattcaagcttataggggagaactttccatggagctctcagggcagctttgtgtacacaatggaaaatcataatagtgttcttggtattagagagtatcctgccatc-------------tttctattttacc-c-ttttataat------------ttgagg-------------------------tg-------------------------------------tttaagt-------atatatattagggc------------------------tgcaatcat--------------------gctgattta---------------------------------cctca-aaa-ttgatattatatctacag-------------atatct-gtcat--------------------a------------------------ttgt-----------gtatg---------g---------------------------------------------------------------------------------------------------------------------------------------------------------------------------------------------------------------------------------------------------------------------------------------------------------------------------------
>I23377_M148_Malvaceae_Robinsonella_mirandae_seq1
-----------------------------------------------------------------------------------------------------------------------------------------------------------------------------------------------------------------------------------------------------------------------------------------------------------------------------------------------------------------------------------------------------------------------------------------------------------------------------------------------------------------------------------------------------------------------------------------------------------ttcttgaytactgcaatgcttctcaaaaggattatamwwgtatattcacttc-tggrgcaacagctgscttgaagcttatwggggagaactttccctggagcygtaasagctcctttatgtacacaatggaaaatcataatagtgtacttggtcttagagagtatcctgc-------------------------------c-acttyta----------------tggs-------------------------cg-------------------------------------taytat--------ataaat-t-ttggct---------------------rgtgcacttat--------------------gctacgat------------------------ttattttrtctttct-aaa-ttcaamttatrtscacagtg-----------atatta-gttat--------------------agya-tkttttkktw-------------t-----------gywwk---------mtrwmtgaywrrkrw-swk------------cakymttsttkyttct----yytsktaktyttkwwkrw-----wywaywwbtttgthyttcc-tcagtaatat----rwtak-------------rywykcaatcaaggagctgcagcctttgcagta-------------------------------------------------------------------------------------------------------------------------------------------------------------------
>I23378_M150_Malvaceae_Ceiba_pentandra_seq1
------------------------------------------------------------------------------------------------------------------------------------------------------------------------------------------------------------------------------------------------------------------------------------------------------------------------------------------------------------------------------------------------------------------------------------------------------------------------------------------------------------------------------------------------------------------------------------------------------------ccttgattactgtaatgcttctcaaaaggattataaatgcatattcacttc-tggggctacagctgcattgaagcttataggggagaactttccatggagctgtcagagcacctttatgtacacaatggaaaatcataatagtgtacttggtgttagagagtatcctgc-------------------------------c-acttctatt------------tcgggg-------------------------tg-------------------------------------tactatt-------atgtat-t-gttgca---------------------attgcagtcac--------------------gctatgatt-----------------------ttttttttattttat-aaa-ttcatcttatatcgaaagtg-----------gtatga-cttat--------------------aatg-tgttttgttt-------------t-----------gtatg---------ccatgtggctgaacagggt------------cagcattcttgttcct------tcctagtaatattgaa-----tctacaactttgtttgtcc-ttagtaatttattagatat-------------gctctcaataaaggagctgcagtctttgcagtag------------------------------------------------------------------------------------------------------------------------------------------------------------------
>I23379_M160_Muntingiaceae_Muntingia_calabura_seq1
------------------------------------------------------------------------------------------------------------------------------------------------------------------------------------------------------------------------------------------------------------------------------------------------------------------------------------------------------------------------------------------------------------------------------------------------------------------------------------------------------------------------------------------------------------------------------------------------------------------------------ttctccaagagactacaagtgtatttttacttc-gggagcaacaggagcactgaagcttgtgggtgaaaactttccttggagctgtcagagcagctttatgtacactatggaaaatcacaatagtgttctcggcattagagagtatcctgctgttg-----------ttccaaa-----aa---gtctttgttgtgatgt--tgattcaggaatataacat---cagtattgcttttgtgt----------------------------------tactaata------acaaaa---gtagtt---------------------aacgttgatat--------------------gtcaagatggggcaaagaagtta-----aggg----------------aaa---------------------------aaacagtatta-gctaa--------------------agtgatctgtttcac-------acagaatgg---agttttgtgtaa--------ccacatttccacattcact--------------------------------cccttcaggagtctagaat------tacaaatatgtttttcc-ttagtattttta------------------------------------------------------------------------------------------------------------------------------------------------------------------------------------------------------------------------
>I23380_M161_Malvaceae_Hibiscus_tiliaceus_seq1
------------------------------------------------------------------------------------------------------------------------------------------------------------------------------------------------------------------------------------------------------------------------------------------------------------------------------------------------------------------------------------------------------------------------------------------------------------------------------------------------------------------------------------------------------------------------------------------------------------cctcgattactgcartgcttctcaaaaggattataaatgtatatkcacttc-cggggcaacagctgcattgaagcttataggggagaaytttccctggagcwgtaagagcacctttatgtacacgatggaaaatcataatagtgtacttggtcttagagagtatcctgc-------------------------------c-agttctact------------tttggg-------------------------tg-------------------------------------tgctatt-------wtaaat-t-gtrgct---------------------ggtgcattcat--------------------gctatgatt-----------------------ttwcttttcctttct-aaa-ttcatcttatattcccggtg-----------atatta----at--------------------agta-tgttctgttt-------------------------tttta---------ctatatgattgaacaggat------------aaacattcttgttctt----tctcttggtattcttgat-----tctataactttg----tcc-ttaataatttataagatat-------------gctctcagtcaaggagctgcagcttttg------------------------------------------------------------------------------------------------------------------------------------------------------------------------
>I23381_M162_Bixaceae_Bixa_orellana_seq1
-------------------------------------------------------------------------------------------------------------------------------------------------------------------------------------------------------------------------------------------------------------------------------------------------------------------------------------------------------------------------------------------------------------------------------------------------------------------------------------------------------------------------------------------------------------------------------------------------------------cttgattactgcaatgcatctccaaaagactatagatgcatatttacttc-tggagcaacagcagcattgaagctagtgggggagaactttccatggagctgtcagagcagctttatgtataccatggaaaatcacaatagtgtgcttgggatcagagagtatccttctagtg-----------at-------------c-actggttttt------------------------------------------tg-------------------------------------tattagt-------atgttt---gtggcat--------------------ggagaattttc-----------------------------------------------------cactagtttatcat-gga-tgtattttatttgcatatac-------gttgccatttgatcat-ggggcaacaggtaagtgc-aaaactgacactaat--------cacgtt-----------atagagtagattctttacatataacaaaatggttggtttcggtttcagtatcattattcac---tcttgttagtagtctgtaaa----tctgtaactgc---tatcc-ttagtactattt-agatat-------------gctc------------------------------------------------------------------------------------------------------------------------------------------------------------------------------------------------
>I23382_M163_Bixaceae_Cochlospermum_vitifolium_seq1
--------------------------------------------------------------------------------------------------------------------------------------------------------------------------------------------------------------------------------------------------------------------------------------------------------------------------------------------------------------------------------------------------------------------------------------------------------------------------------------------------------------------------------------------------------------------------------------------------------------ttgattactgcaatgcttcttcaaaagactataagtgcatatttacctc-aggagcaacagcagcgctgaagctagtgggagagaactttccatggaactgtcagagcggctttgtgtatacaatggaaaatcacaatagtgtacttgggatcagagagtatcctgctcttg-----------tt-------------c-acccgctttt------------------------------------------tg-------------------------------------tattattgt---ctttatgt---gtgctgt--------------------agagcacttgt--------------------------------------------------ttcagttagtttattgtgaaa---cttgttatatttgcatctactg-tagttgccatctaatcgtaggagaaacagatcagtgcaaaaaatgacatgagt--------catatt-----------gtagattatattc-ttacataccatgaacgacc-------agtttcggtatccttattcac---tcgcctcggaggtttatgag----tctgtaacggtg--tatcc-ttagtatctttt-agatat-------------gctct-----------------------------------------------------------------------------------------------------------------------------------------------------------------------------------------------
>I23383_M166_Malvaceae_Pseudobombax_ellipticum_seq1
-----------------------------------------------------------------------------------------------------------------------------------------------------------------------------------------------------------------------------------------------------------------------------------------------------------------------------------------------------------------------------------------------------------------------------------------------------------------------------------------------------------------------------------------------------------------------------------------------------------tccttgattactgcaatgcttctcaaaaggattataaatgcatattcacttc-tggggcaacagctgcattgrmgcttataggggagaactttccatggarctgtsagagcacctttatgtacacaabggaaaatcataatagtgtacttgktgttagagagtatcctgc-------------------------------c-tcttytddt------------tttagtg---------------------------------------------------------------tactatg-------atatat-t-gtggcb---------------------agtgcagtcat--------------------dctatgatta------------------------tttttttyhkwbt-hrd-htyatntyhdnwbhvhhrnk-----------adwtta-gtw---------------------------tddkwtdttt-------------t-----------dtwtd---------ktatatbnndnndchgdah------------hdgndhhnbhdtybnd----tybcttnbnndhntdddhnbddhhhhwtddnnwwnnhtwdny-twadtaathbdttagatat-------------gctctcarkmrmkg-----mrscctttgcagtagatataa------------------------------------------------------------------------------------------------------------------------------------------------------------
>I23384_M168_Malvaceae_Theobroma_cacao_seq1
-----------------------------------------------------------------------------------------------------------------------------------------------------------------------------------------------------------------------------------------------------------------------------------------------------------------------------------------------------------------------------------------------------------------------------------------------------------------------------------------------------------------------------------------------------------------------------------------------------------tccttgattactgcaatgcttctccaaaggattataaatgcatattcacttc-tggggcaacagctgcattaaagcttataggggagaactttccatggagctgtcagagcagctttatgtacacaatggaaaatcataatagtgtacttggtattagagagtatcctgccac-----------------tttttttggc-c-atatttatt-----------gttcggg-------------------------tg-------------------------------------tacaagt-------atatat-t-gcggct---------------------agtgcagtcag--------------------gttatgat---------------------------tttctttttcct-aaa-ttcatcttatatcgacaagt-----------atctta-gttat--------------------agta-ttttttaatt-------------t-----------gtgtg---------ctatagggctgaatcggat------------cagcatccttgctcct----tctcttagtaatcttgaa-----tctataactttgtttgtcc-ttagtaatttat-agatat-------------gcactcagtca-----------------------------------------------------------------------------------------------------------------------------------------------------------------------------------------
>I23385_M169_Malvaceae_Ochroma_pyramidale_seq1
-------------------------------------------------------------------------------------------------------------------------------------------------------------------------------------------------------------------------------------------------------------------------------------------------------------------------------------------------------------------------------------------------------------------------------------------------------------------------------------------------------------------------------------------------------------------------------------------------------------cttgattactgcaatgcttctcaaaaggattataaatgcatattcacttc-tggggcaacagctgcattgaagcttataggggagaactttccatggagctgtcagagcacctttatgtacacaatggaaaatcataatagtgtacttggtgttagagagtatcctgc-------------------------------c-acttctgtt------------tttggg-------------------------tg-------------------------------------tact----------------------------------------------agtgcagtcac--------------------gctacgatt-----------------------tttttttttcttttt-aac-ttcttcttatatccacagtg-----------atttta-gttat--------------------agtt-tgttttgttt-------------t-----------gtata---------ctatatggctgaacaggat------------cagcattcttgttcct----tctcgtagtaatcttgaa-----tctataactttgtttgtcc-ttagtaatttattagatat-------------gctctcaatcaaggagctgcagcctttgcagtagatata-------------------------------------------------------------------------------------------------------------------------------------------------------------
>I23387_M178_Malvaceae_Malvaviscus_arboreus_seq1
-------------------------------------------------------------------------------------------------------------------------------------------------------------------------------------------------------------------------------------------------------------------------------------------------------------------------------------------------------------------------------------------------------------------------------------------------------------------------------------------------------------------------------------------------------------------------------------------------------------ctcgattactgcaatgcttctcaaaaggattataamtgtatattcacttc-yggggcaacagctgcattgaagcttataggggagaactttccytggagctgtaagagcacctttatgtacacgatggaaaatcataatagtgtacttggtcttagagagtatcctgc-------------------------------c-agttctact------------tttggg-------------------------tg-------------------------------------tgctatt-------wtaaat-t-gtggct---------------------ggagcattcacgccagggatttaaaaagcggaccgygactgcgatat------------agcggtagtgccgccgactgaaaccgcgattgaggcctctattt-----------tcctcg-atcat------cgcaatt-------aggc-ygctattttc--------cgaaatcgc-------tgcgttaacg-----ccgcaaccgcgagcgggacgcgactgcgatttaaaaccctgattcac---------------------------gctatgatttttctt-----------------------------------------------------------------------------------------------------------------------------------------------------------------------------------------------------------------------------------------
>I23388_M180_Malvaceae_Triumfetta_lappula_seq1
------------------------------------------------------------------------------------------------------------------------------------------------------------------------------------------------------------------------------------------------------------------------------------------------------------------------------------------------------------------------------------------------------------------------------------------------------------------------------------------------------------------------------------------------------------------------------------------------------------------------taatgcttctccaaaggattataaatgcatattcacttc-tggggcaacagctgcattcaagcttataggggagaactttccatggagctctcagggcagctttgtgtacacaatggaaaatcataatagtgttcttggtattagagagtatcctgccatc-------------tttctattttgcc-c-atttataat------------ttgagg-------------------------tg-------------------------------------tttaagt-------atacatattgtggct---------------------agtgcaatcat--------------------gctgattta---------------------------------tctca-aaa-ttgatattatatctacagtt-----------atatct-gtcat--------------------a------------------------ttgt-----------gcatg---------gca-------gaatgggat------------caacagccttgttctt---tctccttagtagtctaagaa----tctgtaactttgtcc-----ttatctaatcaatagatat-------------gctcttagtcaaggagcagcagcctttg------------------------------------------------------------------------------------------------------------------------------------------------------------------------
>I23389_M181_Malvaceae_Pavonia_scheadiana_seq1
-----------------------------------------------------------------------------------------------------------------------------------------------------------------------------------------------------------------------------------------------------------------------------------------------------------------------------------------------------------------------------------------------------------------------------------------------------------------------------------------------------------------------------------------------------------------------------------------------------------------------gcaatgcttctcaaaaggattataaatgtatattcacttc-tggggcaacagctggattgaagcttataggggagaactttccytggagctgtaagagctcstttatgtacacaatggaaaatcataatagtryactkggtcttagagagtatcctgc-------------------------------c-acttctagt------------tttggg-------------------------tg-------------------------------------tactat--------ataagt-t-ttggct---------------------agtgcaatcat--------------------gctacgat------------------------ttatcttttctttct-aaa-ttcatcttatatccacggag-----------atattt-gttat--------------------acta-tgttttgatt-------------t-----------gtatg---------ctatatgactgaaaaggat------------caac-------------------------attcttgag-----tctataacttcgtttgtcc-ttagtaatttattagatat-------------gctctcaatcaaggagctgcagcctttgcagtagatataaa-----------------------------------------------------------------------------------------------------------------------------------------------------------
>I23390_M182_Malvaceae_Anoda_cristata_seq1
----------------------------------------------------------------------------------------------------------------------------------------------------------------------------------------------------------------------------------------------------------------------------------------------------------------------------------------------------------------------------------------------------------------------------------------------------------------------------------------------------------------------------------------------------------------------------------------------------------------gattactgcaatgcttctcaaaaggattataaatgtatattcacttc-tggggcaacagctggattgaagcttataggggagaactttccctggagctgtaagagctcgtttatgtacacaatggaaaatcataatagtgtacttggtcttagagagtatcctgc-------------------------------c-acttctagt------------tttggt-------------------------tg-------------------------------------tactac--------ataagt-t-ttggtt---------------------agtgcagtcat--------------------gctatgtt------------------------ttat-ttttatttct-aaa-ttcatcttataaccacagta-----------atatta-gttat--------------------agta-ggttttgttt-------------t-----------gtatg---------ctatatgactgaaaaggat------------cagcatccttgtttct----tctcttagtattcttgaa-----tctataacttcgttt-tcc-tta---------------------------------------------------------------------------------------------------------------------------------------------------------------------------------------------------------------------------------
>I23391_M183_Malvaceae_Phymosia_umbellata_seq1
------------------------------------------------------------------------------------------------------------------------------------------------------------------------------------------------------------------------------------------------------------------------------------------------------------------------------------------------------------------------------------------------------------------------------------------------------------------------------------------------------------------------------------------------------------------------------------------------------------------------caatgcttctcaaaaggattatacatgtatattcacttc-tggagcaacagctgccttgaagcttataggggagaactttccctggagctgtaatagctcctttatgtacacaatggaaaatcataatagtgtacttggtcttagagagtatcctgc-------------------------------c-acttcta----------------tggg-------------------------tg-------------------------------------cattat--------ataaat-t-ttggct---------------------attgaactcat--------------------gctacgat------------------------ttattttgtctttct-aaa-ttcaacttatatgcaaattg-----------atatta-attat--------------------acta-tgttttgttt-------------t-----------gcatg---------ctacatgactgataaggat------------cagt-------------------------attctcaac-----tctattactttkttkkycy-twrkwawkrawtwrrwwwk-------------syyyymawymargrrsyksmrscyttksctgtag------------------------------------------------------------------------------------------------------------------------------------------------------------------
>I23392_M187_Malvaceae_Ayenia_berlandieri_seq1
------------------------------------------------------------------------------------------------------------------------------------------------------------------------------------------------------------------------------------------------------------------------------------------------------------------------------------------------------------------------------------------------------------------------------------------------------------------------------------------------------------------------------------------------------------------------------------------------------------ccttgagtactgmaatgcttctccaaaggattataaatgcatattcacttc-tggggcaacagccgcgttaaagcttataggggagagctttccgtggtcctctcagagtagttttatgtacacaatggaaaaccataatagtgtacttggcattcgagagtatcctgccaat------------ttctcaattttgct-c-atttttagt------------tttagg-------------------------tgt--------------------------------------------------acatat-t-gtggcttttgttgtatactttatgggcaaagagatcac--------------------------------------------------catccctgttccttctt-gataatcaattaatctgtggcttt------gtttgacctta-gttat---------------atat-agatatgctctaagccagggagctgcagcctttgcagtggatgtaaatgagg--ctgcacatcaggacagggt--------------------------------------------------------------------------------------------------------------------------------------------------------------------------------------------------------------------------------------------------------------------------------------------------------------g
>I23393_M189_Malvaceae_Kearnemalvastrum_lacteum_seq1
---------------------------------------------------------------------------------------------------------------------------------------------------------------------------------------------------------------------------------------------------------------------------------------------------------------------------------------------------------------------------------------------------------------------------------------------------------------------------------------------------------------------------------------------------------------------------------------------------------------------------------------------taaatgtatattcacttc-tggggcaacagctggattgaagcttataggggagaactttccttggagctgtaagagctcctttatgtacacaatggaaaatcataatagtgtacttggtcttagagagtatcctgc-------------------------------c-acttctagt------------tttggg-------------------------tg-------------------------------------cactat--------ataagt-t-ttggct---------------------agtgcaatcat--------------------gctatgat------------------------ttatcttttctttct-aaatttcatctcatatccacggtg-----------atattt-gttat--------------------agta-tgttttgatt-------------t-----------gtatg---------ctatatggctgaaaaggat------------cggcattcttgtttct----tctcttagtattcttgaa-----tctataacttcgtttgtcc-ttagtaatc---------------------------------------------------------------------------------------------------------------------------------------------------------------------------------------------------------------------------
>I23394_M229_Malvaceae_Malvastrum_americanum_seq1
-------------------------------------------------------------------------------------------------------------------------------------------------------------------------------------------------------------------------------------------------------------------------------------------------------------------------------------------------------------------------------------------------------------------------------------------------------------------------------------------------------------------------------------------------------------------------------------------------------------cttgattactgcaatgcttctcaaaaggattataaatgtatattcacttc-tggggcaacagctggattgaagcttataggggagaactttccctggagctgtaagagctcctttatgtacacaatggaaaatcataatagtgtacttggtcttagagagtatcctgc-------------------------------c-acttctagt------------tttggg-------------------------tg-------------------------------------tactat--------ataagt-t-ctggct---------------------agtgcaatcat--------------------gctatgat------------------------ttatcttttcttact-aaa-ttcatctcatatccacggtc-----------atatta-gctat--------------------agta-tgcttyattt-------------------------gtatg---------ctatatgactgaaaaggat------------cagcattcttgtttcc----tctcttagtattcttgaa-----tctataacttcgcttgtcc-ttagtaatttattagatat-------------gctc------------------------------------------------------------------------------------------------------------------------------------------------------------------------------------------------
>I23395_M236_Malvaceae_Fuertesimalva_jacens_seq1
--------------------------------------------------------------------------------------------------------------------------------------------------------------------------------------------------------------------------------------------------------------------------------------------------------------------------------------------------------------------------------------------------------------------------------------------------------------------------------------------------------------------------------------------------------------------------------------------------------------ttgattactgcaatgcttctcaaaaggattatammtgtatattcacttc-tggggcaacagctggattgaagcttataggggagaactttccctggagctstaagagctcstttatgtacacaatggaaaatcataatagtgtsctyggtmttagagagtatcctgc-------------------------------c-acttctagt------------tttgkk-------------------------tg-------------------------------------tactay--------ataagt-t-ttggyt---------------------agtgmwatyak--------------------kbkwwgww------------------------kkwthtktthtktmt-rmm-wtmwkmytrwaymymykkkk-----------wtmytm-kytww--------------------rwww-tsttkwrwty-------------t-----------rtaws---------ytwkwt----------krt------------cmtyaktmwtktwtyw----kmtmtkmkytywatyrar-----kmkmtrmmgccttt--------------gcagtagatataaacgaggctgtggatctsratsragsakctkcakyywytgcagtagatataaacgag-------------------------------------------------------------------------------------------------------------------------------------------------------
>I23396_M019_Malvaceae_Allosidastrum_pyramidatum_seq1
-----------------------------------------------------------------------------------------------------------------------------------------------------------------------------------------------------------------------------------------------------------------------------------------------------------------------------------------------------------------------------------------------------------------------------------------------------------------------------------------------------------------------------------------------------------------------------------------------------------ttcttgattactgcaatgcttctcaaaaggattacaaatgtatattcacttc-tggggcaacagctgccttgaagcttataggggagaactttccctggagctgtaacagctcctttatgtacacaatggaaaatcataatagtgtacttggtattagagagtatcctgc-------------------------------c-atttcta----------------ttgg-------------------------cg-------------------------------------caccat--------ataaat-t-ttggct---------------------agtgcacttat--------------------gctatgat------------------------ttattttgtctttct-aaa-ttcatcttatatccacagtg-----------atatta-gttat--------------------agta-tgttttattt-------------t-----------gtatg---------ctgtatgactgataaggat------------cagcattcttgtttgtgtcttctcttagtattcttgaa-----tctataactttgtttgtcc-ttagtaatatattagatat-------------gctctcagtcaaggagctgcagcctttgcagtagata---------------------------------------------------------------------------------------------------------------------------------------------------------------
>I23397_M020_Malvaceae_Melochia_betonicifolia_seq1
-------------------------------------------------------------------------------------------------------------------------------------------------------------------------------------------------------------------------------------------------------------------------------------------------------------------------------------------------------------------------------------------------------------------------------------------------------------------------------------------------------------------------------------------------------------------------------------------------------------cttgattattgcaatgcttctccaaaggattatacatgcatattcacttc-tggggccacagctgcattgaagcttataggggagaattttccatggagctctcaaagcagctttatgtacacaatggaaaatcataatagtgtacttggtatcagagagtatcctgctact---------------ctttctttgga-c-atttttatt------------ttcagt-------------------------tg-------------------------------------tacaagt-------atctgt-t-gtgact---------------------agttcaaccat--------------------tctatgat---------------------------ctgctt-----------ttcatcttatatcaacgggt-----------atatta-gttat--------------------agca-tgctttatat-------------t-----------gtatg---------ctatatggctaaaacggat------------cagaatccttgttc---------cttagtaatctttaa-----tctataa-tttgtttctcc-ttaataatttat-agatat-------------gctctcagtcaagg--------------------------------------------------------------------------------------------------------------------------------------------------------------------------------------
>I23398_M021_Malvaceae_Sidastrum_micranthum_seq1
-----------------------------------------------------------------------------------------------------------------------------------------------------------------------------------------------------------------------------------------------------------------------------------------------------------------------------------------------------------------------------------------------------------------------------------------------------------------------------------------------------------------------------------------------------------------------------------------------------------------attactgcaatgcttctcaaaaggattatacatgtatattcacttc-tggagcaacagctggcttgaagcttataggggagaactttccctggagctgtaagagttcctttatgtacacaatggaaaatcataatagcgttcttggtcttagagagtatcctgt-------------------------------t-acttcta----------------tggg-------------------------tg-------------------------------------tattat--------ataaat-t-ttggct---------------------agtgcactcat--------------------gccacaat------------------------taattttktctttct-aaa-ttcaacttatatgcacagtg-----------ataata-gttat--------------------agta-ttttttgttt-------------t-----------gtatg---------ctatatgactgataagggt------------cagcattctt----------------agtattcttgaa-----cctataactttgtttgtcc-ttaataatatattagatat-------------gctctcaatcaaggagct----------------------------------------------------------------------------------------------------------------------------------------------------------------------------------
>I23399_M022_Malvaceae_Gaya_dominguensis_seq1
---------------------------------------------------------------------------------------------------------------------------------------------------------------------------------------------------------------------------------------------------------------------------------------------------------------------------------------------------------------------------------------------------------------------------------------------------------------------------------------------------------------------------------------------------------------------------------------------------------------------------------------------------------cacttc-tggagcaacagctgccttgaagcttataggggagaactttccctggagctgtaagagctcctttatgtacacaatggaaaatcataatagtgtactaggtcttagagagtatcctgc-------------------------------c-acttcta----------------tgag-------------------------gg-------------------------------------tattat--------ataaat-t-ttggct---------------------agtgcacttat--------------------gctacgat------------------------ttattttgtctttct-aaa-ttcaacttatatgcacagtg-----------atatta-gtcat--------------------agca------------------------------------------------------------------------------------------------------------------------------------------------------------------------------------------------------------------------------------------------------------------------------------------------------------------------------------------------------------------------------------
>I28591_M023_Malvaceae_Neobuchia_paulinae_seq1
-------------------------------------------------------------------------------------------------------------------------------------------------------------------------------------------------------------------------------------------------------------------------------------------------------------aatcta-gttttgcacggtctatcaagtcataaccca-gtacttc-at------------------------------tgata-ktggtaattgtgat--------ctaatttga-tttgtgcctgc-------aaataaa-ttatcttttttt------------tgtctttgg--------tatcaaaataagtttt------------cttttctgttt-------------------------------attttcttgc---------------gatataggtccttgattactgcaatgcttctcaaaaggattataaatgcatattcacttc-tggggctacagctgcattgaagcttataggggagaactttccatggagctgtcagagcacctttatgtatacaatggaaaatcataatagtgtacttggtgttagagagtatcctgc-------------------------------c-acttctatt------------tttggt-------------------------tg-------------------------------------tactatt-------atgtat-t-gttgca---------------------attgcagtcac--------------------gctatgat--------------------------tttttttctttat-aaa-ttcatmttatatcgaaagtk-----------gtatga-cttat--------------------aatg-tgttttgttt-------------t-----------gtatg---------ccatgtggctgaacagggt---------------------------------------------------------------------------------------------------------------------------------------------------------------------------------------------------------------------------------------------------------------------------------------------------------------
>I28593_M024_Malvaceae_Carpodiptera_cubensis_seq1
-------------------------------------------------------------------------------------------------------------------------------------------------------------------------------------------------------------------------------------------------------------------------------------------------------------------------rcatgatctatgaagtcataaatga-gtagttc-atatatatatgcataattctgcgcatgcatagatata-tgcgtaattgtgct--------tcaatttga-tttgtgcccgc-------aagtaaa-ttttcttttgt-------------tttccttgg--------tttc--aatagttatc------------ttttttgtttt----------------------------taaattttgttga---------------tatataggttctagattactgtaatgcwtctcccaaggattataaatgcatattcacttc-tggggcaacggctgcattgaagcttataggggagaattttccatggagctgtcaaagcacctttatgtacacaatggaaaatcataatagtgtacttggtattagagagtatcctgctgct-------------tcttcattttgct-h-cattctatt------------tttggt-------------------------tg-------------------------------------taaaagt-------atatat-t-gtggct---------------------agttcaatcat--------------------gctatgatt-------------------------tttttcttttttc-aaaattcatcttatatccacggcaa-----------------gatat------------------------------------------------------------------------------------------------------------------------------------------------------------------------------------------------------------------------------------------------------------------------------------------------------------------------------------------------------------------------------------------------------------
>I28594_M025_Malvaceae_Herrania_nitida_seq1
---------------------------------------------------------------------------------------------------------------------------------------------------------------------------------------------------------------------------------------------------------------------------------------------------------------------------atgatatatgaggtcaccaacgg-gtagttt-at------------------------------agata-ttggtaatagtgct--------ctcatttga-tttgtgcctgc-------aagtata-ttatcttttct-------------tgtttctgg--------tatt--ggtaattatc------------ttttttgtttttt--------------------------aaatttttcttga---------------tata-aggtccttgattactgcaacgcttctcaaaagaattataaatgcatattcacttc-gggggcaacagctgcattaaagcttataggggagaactttccatggagctgtcagagcagctttatgtacacaatggaaaatcataatagtgtacttggtattagagagtatcctgccact----------------tttttttggc-c-atttctatt-----------gttcagg-------------------------tg-------------------------------------tacaatc-------atatat-t-gtggct---------------------agtgcagtcat--------------------gttatgat---------------------------tttcgttttcct-aaa-ttcatcttatatcgacaatt-----------ttctta-gttat--------------------agta-tgtttcattt-------------t-----------gtgtg---------ctatagggctgaattggat------------cagmatcctt-----------------------------------------------------------------------------------------------------------------------------------------------------------------------------------------------------------------------------------------------------------------------------------------
>I28595_M184_Malvaceae_Guazuma_ulmifolia_seq1
------------------------------------------------------------------------------------------------------------------------------------------------------------------------------------------------------------------------------------------------------------------------------------atttttaaatwcctagatwycaaattacctg-gttttgcatgacatataaggtcagaaatgg-gtagttt-ac------------------------------agata-ttgtcaatagtggt--------ctaatgtga-tttgtgccctg-------aattaaa-ttatctttcct-------------tatttttga--------tatt--agtaattatc------------htttttct----------------------------taaadtaatttcttga---------------tatataggtccttgattactgcaatgcttctccaaaggattataaatgcatattcactkc-tggggcaacagccgcattgaagcttataggggagaactttccatggagctgtcagagcagctttatgtacaccatggaaaatcataatagtgttcttggtattagagagtatcctgctgca------------tttttttttttggc-c-atttttattt-----------ctcggg-------------------------tttataagtatatattgtttttctttttttgaaaattattataagt-------atatat-t-gtggty---------------------agtgcaatcat--------------------gctatgat---------------------------tttctttttcct-aaa-ttcatcttata-ccacagtt-----------atatta---------------------------gaa-agcatttttt-------------------------atggt---------acatagggctgaatggaat------------tagcat---------------------------------------------------------------------------------------------------------------------------------------------------------------------------------------------------------------------------------------------------------------------------------------------
>I28596_M026_Malvaceae_Ruizia_cordata_seq1
-----------------------------------------------------------------------------------------------------------------------------------------------------------------------------------------------------------------------------------------------------------------------------------------------catggatttcaaataacccg-attttkcatg----atgaagtcatwtatga-stagttg-ata----------------------------tagata-tgggtagttgtgcc--------tyygtttgc---------cgc-------aasdtga-wtawcysttac-------------tgtctstgg--------cata--rayaattatc------------tttttcattttcr------------------wtttttttggatttttcttgat-------------ctatataggtccttgattactgcaatgcttctccaaaggattataaatgtatattcacttc-tggggcaacagctgctctgaagcttataggggagtactttccttggagctgtcaaagctcctttatgtacacaatggaaaatcataatagcgtamttggtatyagagagtatcctgtca-----------------------------c-ttttttgtt-----------attgtgaa---------------------------------------------------------------tamyact-------atatgt-t-gtggct---------------------agtyhgatcat--------------------gccatgatt----------------------------ttctttttct-aaa-ttcatcttccatctacaa-------------atakta-gtttt--------------------tttt-csttdkcmwt-------------tyw--------wakakwt-------rycmtkgatcaag---------------------gagctg-------------------------------------------------------------------------------------------------------------------------------------------------------------------------------------------------------------------------------------------------------------------------------------------
>I28597_M027_Malvaceae_Melhania_velutina_seq1
------------------------------------------------------------------------------------------------------------------------------------------------------------------------------------------------------------------------------------------------------------------------------------------gtgttcatggatttcaaataaccca-attttgcatg----atgaagtcaattatga-gtagttg-ata----------------------------tagata-tgggtagttgtgmt--------ccagtttgc---------cgc-------aaaatga-ttatctcttag-------------t---tctgg--------cata--aacaattatc------------tttttcatt---------------------tttttttttggatttttcttgat-------------ctatataggtccttgattactgcaatgcttctccaaaggattataaatgtatattcacttc-tggggcaacagctgctctgaagcttataggggagtactttccttggagcagtcaaagctcctttatgtacacaatggaaaatcataatagcgtacttggtatcagagagtatcctgtca-----------------------------c-ttttttgtt-----------attgtgaa---------------------------------------------------------------tactact-------atatct-t-gtggct---------------------agtcctatcat--------------------gccgcgatt----------------------------ttctttttct-aaa-ttcatcttgcatcygcaa-------------atacta-gtgat--------------------acat-tgttttcatg-------------tt----------------------------------------------------------------------------------------------------------------------------------------------------------------------------------------------------------------------------------------------------------------------------------------------------------------------------------------------------------
>I28598_M028_Malvaceae_Glyphaea_brevis_seq1
-----------------------------------------------------------------------------------------------------------------------------------------------------------------------------------------------------------------------------------------------------------------------------------------------------------------------------gatctacgaggtcataactga-gtagttc-at------------------------------agata-gtggtaattgtgct--------ctaaattga-tttgtctctgc-------tagctac-ttatcttttat-------------catttgtggtatcaaactatc--aatgcttatc------------tgttttgc-ttta--------------------------aaaattttcttg-----------------atataggtccttgattactgcaatgcttctccaaaggattataaatgcatattcacttc-tggggcaacagctgcattgaagcttataggggagaactttccatggacttcccagagcagctttgtgtacacaatggaaaatcataatagcgtacttggtattagagagtatcctgccacc------------ttatctattttgcc-c-a-tttgact------------tttagg-------------------------tg-------------------------------------tataagt-------atatgt-t-ctggcc---------------------agtgcaatcat--------------------gttgattta---------------------------------tttta-aaa-ttcatcttatatccacagtt-----------atgtca-gtcat--------------------agac-tgttttattt-------------t-----------gaata---------ccatatga-ttggtaggat------------cagg-----------------------------------------------------------------------------------------------------------------------------------------------------------------------------------------------------------------------------------------------------------------------------------------------
>I28599_M029_Malvaceae_Desplatsia_dewevrei_seq1
--------------------------------------------------------------------------------------------------------------------------------------------------------------------------------------------------------------------------------------------------------------------------------------tttttaattcatagatttcaaataccct--ggtttctaggatctatgasttcatcaatka-gtagttc-tt------------------------------tggca-ttggtaattctgct--------ctaatttga-tttgtctctgg-------tagtcta-ttatcttttat-------------catytgtgg--------tatc--aacaattatc------------tatattgctttaa--------------------------aagtttttcttc-----------------aaataggtccttgattactgcaatgcttctccaaaggattataaatgcatattcacttc-tggggcaacagctgcattgaagcttgtaggggagaactttccatggagctctcagagcagttttatgtacacaatggaaaatcataatagtgtacttggtattagagagtatcctgccacc------------atctgaactttgcc-c-atttttatt------------tggggg-------------------------tgt------------------------------------tataagg-------atatgt-t-gtggct---------------------agtgctatcat--------------------------------------------------------------------------------------------------------------ctgatt------------------------tattttgttt-------------t-----------ttata---------ytatatgg-ggaattgggc------------cagcatcctggttcct---tctccttagtaatctaagaa----tctgta--------------------------------------------------------------------------------------------------------------------------------------------------------------------------------------------------------------------------------------------------
>I28600_M146_Malvaceae_Mortoniodendron_guatemalense_seq1
--------------------------------------------------------------------------------------------------------------------------------------------------------------------------------------------------------------------------------ttgcttcactctgttttctgttcttgttaytagttctttg---mtysgttctgttttraaattyatagatgtcaaataacctg-----------------------------------gttc-at------------------------------agaya-tgggtaattgtgct--------ctaatttca-tttgtgcctgc-------aagtaaa-ttatcttttay-------------ggtctgtgg--------tatc--aataattatc------------ttttwychttt----------------------------taatttttcttga---------------tatgtaggtccttgattactgcaatgcttctccaaaggattacaaatgcatattcacttc-tggggcaacagctgcattgaagcttataggggagaactttccatggagctgtcagaghacctttatgtatacaatggaaaatcataatagtgtacttggtattcgagagtatcctgccwct------------tctttatttttgcc-a-acctctatt------------ttcgvg-------------------------tg-------------------------------------tayaagt-------atatat-t-gtggct---------------------agtccaatcat--------------------gctatgat--------------------------tttttcttcttyt-aaa-ttcatcttatattcacagtgattt-a----gttacca--------------------------------tgtttgttt-------------t-----------gtata---------ctatgtggctgaataggat------------cagcatt--------------------------------------------------------------------------------------------------------------------------------------------------------------------------------------------------------------------------------------------------------------------------------------------
>I28601_M030_Malvaceae_Sparmannia_africana_seq1
--------------------------------------------------------------------------------------------------------------------------------------------------------------------------------------------------------------------------------------------------------------------------------tttgttcctttaattcatggatttcaaataactt--ggtctgtatgatctatgaggtcataaatga-gtagttc-at------------------------------agata-ttggtcattgtgct--------ctaatttga-tttgtctctgc-------tagttaa-ttatcttttat-------------catttgtgg--------tatc--aatagttttc------------tgttttkctttta--------------------------aaawttttmttg-----------------gcataggtccttgattattscaatgcttcyccaaaggattataaatgcatattcacttc-tggggcaacagctgcattgaagcttataggggagaactttccttggagctctcagagcagctttatgtacacaatggaaaatcataatagtgtacttggtattagagagtatcctgccacc------------ttttctattttgcc-c-atttttact------------tttaga-------------------------tg-------------------------------------tacaagt-------atatgt-t-gtggcc---------------------agtgcaakcrt--------------------gctgagtta---------------------------------tttca-aaa-ttcattttatatccacagtt-----------atgtca-gtcat--------------------agac-tgatttattt-------------t-----------gtata---------ccaaatgg--cggtakgat------------tagcatc--------------------------------------------------------------------------------------------------------------------------------------------------------------------------------------------------------------------------------------------------------------------------------------------
>I28602_M031_Malvaceae_Mollia_sp_seq1
-------------------------------------------------------------------------------------------------------------------------------------------------------------------------------------------------------------------------------------------------------------------------------------------------------------aactc--ggtttctatgatctatgagttcataaataa-atagttc-at------------------------------ggata-ttggtaatcgtact--------ctcatttga-ttcgtctctgt-------tagttaa-ttatcttttat-------------catcagtgg--------tatc--aataattatc------------tgtattgctttaa--------------------------aagtttttcttg-----------------atacaggtccttgattactgcaatgcttctccaaaggattataaatgcatattcacttc-tggggcaacagctgcattgaagcttgtaggggagagctttccatggagctctcagagcagctttatgtacacaatggaaaatcataatagtgtacttggtatcagagagtatcctgccact------------gattctactttgcc-c-ctttttatt------------ttgagg-------------------------tg-------------------------------------tacaagt-------atatgt-t-atggtt---------------------ga-actatcat---------------------tcgattta----------------------------------tttt-aaa-ttcatcttatatccacagtt-----------atatca-gtcat--------------------agac-tgttttgttt-------------t-----------gtata---------ctatatggtgggat--------------------------------------------------------------------------------------------------------------------------------------------------------------------------------------------------------------------------------------------------------------------------------------------------------------------
>I28603_M223_Malvaceae_Gossypium_hirsutum_seq1
--------------------------------------------------------------------------------------------------------------------------------------------------------------------------------------------------------------------------------------------------------------------------------------tttaaastttctacatttcaaatggcctg-gttttatttggtctatgaartcataaatag-----ttt-at------------------------------aggta-ttggtamttgtgct--------ctagttcaa-tttg--------------aaataaa-ttatcatttttttt----------aayctgtgg--------tatcagaataattrtc------------ttttatttttgt---------------------------atatttttcttgc---------------tatataggtcctcgattactgcaatgcttctcaaaaggattataaatgtatattcacttc-tggggcaacagctgcattgaaactcataggggagaactttccctggagctgtaagagcacctttatgtacacaatggaaaatcataatagcgtacttggtcttagagagtatcctgc-------------------------------c-acttctagt------------tttggg-------------------------ag-------------------------------------tactatc-------ataaat-t-ctggcc---------------------agtgcagtcat--------------------gttttgtgtg---tatgtgt--------gttttcttttttctgttct-aag-ttcatcttatatccacagtg-----------atatta-cttat--------------------agta-tgttttgttt-------------t-----------gtgta---------ttatatgacagaaa--------------------------------------------------------------------------------------------------------------------------------------------------------------------------------------------------------------------------------------------------------------------------------------------------------------------
>I28604_M032_Malvaceae_Entelea_arborescens_seq1
---------------------------------------------------------------------------------------------------------------------------------------------------------------------------------------------------------------------------------------------------------------------------tttttttgctccttttaattcatagatttcaaataacyt--ggtgtgtatgatctatgaggtcataaatga-gtagttc-at------------------------------agata-ttggtaattgtgct--------ytaatttga-ttwgtctctgc-------tagytwa-ttatcttttat-------------cathtgtgs--------tatc--aataattatc------------tgttttgc-tttw--------------------------aaatttktcttr-----------------atatwggtccttgattattgcaatgcttctccaaaggaytataratgcatattcacttc-tggggcaacagctgcattgaagcttataggggagaactttccttggagctctcagagcagctttatgtacacratggaaaatcataatagtgtacttggtattagagagtatcctgccacc------------ttttctaytttgcc-y-wtttttact------------tttagr-------------------------tg-------------------------------------tacwagt-------atatgt-t-gtgscc---------------------agtgcaatcat--------------------gctgattta---------------------------------tttca-aaa-ttcaatttatatccacagtt-----------gtatca-gtcat--------------------agac-tgttttattt-------------t-----------gtatw---------ccwtatkg--cggtaggat------------tagcatcc-------------------------------------------------------------------------------------------------------------------------------------------------------------------------------------------------------------------------------------------------------------------------------------------
>I28605_M235_Malvaceae_Abutilon_sp_seq1
---------------------------------------------------------------------------------------------------------------------------------------------------------------------------------------------------------------------------------------------------------------------------------tttgtttaaaaattcatagattttgaataacctg-gttttgcatggcctatgtagtcgtaaatga-gtaattt-ac------------------------------agata-ttggtaaatgc---------------------------------------aaataag-tcgtctttttt--------------gtctgtgg--------tatcaaaataagtgtc------------ttcttttattt------------------------------ttttttcttgc---------------tatataggttcttgattactgcaatgcttctcaaaaggattatacatgtatattcacttc-tggagcaacagctgccttgaagcttgtaggggagaactttccctggagctgtaagagctcctttatgtacacaatggaaaatcataatagtgtacttggtcttagagagtatcctgc-------------------------------c-acttcta----------------tgga-------------------------cg-------------------------------------tattat--------ataaat-t-ttggct---------------------agtgcacttat--------------------gctacgat------------------------ttattttgtctttct-aaa-ttcaacttatatgcacagtgg---------tatatta-gttat--------------------agta-tgttttgttt-------------------------------------------------------------------------------------------------------------------------------------------------------------------------------------------------------------------------------------------------------------------------------------------------------------------------------------------------------------------------
>I28606_M033_Malvaceae_Reevesia_formosana_seq1
-----------------------------------------------------------------------------------------------------------------------------------------------------------------------------------------------------------------------------------------------------------------------------------------------------------------------------------------------------------at------------------------------agata-ttggtaattgtgct--------ctaatttga-tccgtgcctgc-------aagtaaa-gtgtcttttat-------------ggtctgtgg--------tatc--aataattatt------------ggtttttttttttgttwttttattttattttattttattttatttttcttta---------------tgtataggtacttgattactgcaatgcttctccaaaggattataaatgcatattcacatc-tggggcaacagctgcattgaagcttataggggagaattttccatggggctgccagagcacctttatgtacacaatggaaaatcataatagtgtacttggtattagagagtatcctgcctct------------tcttttgtttttttcc-atttttatt------------tttggg-------------------------tg-------------------------------------tacaaat-------atgtat-t-gtgcct---------------------agtggaattat--------------------gctatgagt---------------------atgtatttttttaattt-aaa----------tatccacagtg-----------atacta-gttat--------------------agtg-tgtt-------------------------------------------------------------------------------------------------------------------------------------------------------------------------------------------------------------------------------------------------------------------------------------------------------------------------------------------------------------------------------
>I28607_M034_Malvaceae_Mansonia_altissima_seq1
----------------------------------------------------------------------------------------------------------------------------------------------------------------------------------------------------------------------------------------------------------------------------------------------------------aattacatg-cttttgcatgttcyatgaagtcagaaatga-ttagttc-gt------------------------------agatatttgcaatttgtgtt--------ctaatttga-tttatgcatgc-------aaataaa-gtatcttttgt-------------tgtttgtgg--------tatc--aacaattatc------------tttttttttgccc---------------------------------ccttga---------------catataggtgcttaattactgcaatgcttctcctaaggattataaatgcatattcacttc-tggagcgacagctgcattgaagctcataggggagaattttccatggagctgtcagagcaccttcatgtacacaatggaaaatcataatagtgtccttggtattagagagtatcctccatttc-----------ttttaatttttgcc-c-atttctatt------------ttcggt-------------------------tg-------------------------------------tacatat-------atgttt-t-gtggcc---------------------agtgccatcaa--------------------gcaattattttcttttctt---------tccttagtccccttttcct-aaa-tttgtctcatactcatggtg-----------ttatta-gttat--------------------atta-tgtttttgat-------------t-------------------------ttgtatggctgaataaa-----------------------------------------------------------------------------------------------------------------------------------------------------------------------------------------------------------------------------------------------------------------------------------------------------------------
>I28608_M035_Malvaceae_Hosfordia_alata_seq1
--------------------------------------------------------------------------------------------------------------------------------------------------------------------------------------------------------------------------------------------------------------tcttttc-----------tgatgtttwmaaattcatagatttygaataacccr-gttttgcwtggtmtatgwagtcgtaaatga-gtaattt-at------------------------------agata-gtggtaaatgc---------------------------------------aaatcag-tcatctttttt--------------gtctgtgg--------tatcaaaataagtkyc------------ttcttttattt------------------------------gsttttcttgc---------------tatataggttcttgattactgcaatgcttctcaaaaggaytatacatgtatattcacttc-tggdgcaacmgctgccttgaagcttataggggagaactttccctggagctgtaakagctcctttatgtacacaatggaaaatcataatagtgtacttggtcttagagagtatcctrc-------------------------------c-acttcta----------------tggg-------------------------yg-------------------------------------yattat--------ataaat-t-ttggct---------------------agtgcacttat--------------------gctacgat------------------------ttattttgtctttct-aaa-ttcaacktatatgcacagtg-----------atatta-gttat--------------------acta-tgttttgttt-------------t-----------gtat--------------------------------------------------------------------------------------------------------------------------------------------------------------------------------------------------------------------------------------------------------------------------------------------------------------------------------------------
>I28609_M036_Malvaceae_Pentaplaris_davidsmithii_seq1
-----------------------------------------------------------------------------------------------------------------------------------------------------------------------------------------------------------------------------------------------------------------------------------------tatgtcttaatgtscyaamgygwyyc-ymstyswgcmamyagtgacattgtaagggaagcacgccgac------------------------------aggta-ctatgaacgttact--------ttactctgt-tttctgttctt-------gttctta-tttctttgctcagctttgttttaatgtctgtgg--------tatcaaaataattgtc------------ttttttttgtt-----------------------------tatttttcttgc---------------tatataggtccttgattactgcaatgcttctcaaaaggattacaaatgcatattcacttc-tggggcaacagcagcattsaagcttataggggagaactttccatggagcactcagagcacctttatgtacacaatggaaaatcataatagtgtacttggtgttagagagtatccttc-------------------------------c-acttctatt------------tttggg-------------------------tg-------------------------------------tactatt-------atatat-t-gtggct---------------------agtgcagttat--------------------gctatgaat----------------------tttgtttttcttttct-aaa-ttcatcttatatcyaywgtg-----------ayrtkr-gttaa--------------------agta-tgttttgttt-------------t-----------gtata---------ctatatgactgaacaggat------------cagcattc-------------------------------------------------------------------------------------------------------------------------------------------------------------------------------------------------------------------------------------------------------------------------------------------
>I28610_M037_Malvaceae_Heritiera_littoralis_seq1
---------------------------------------------------------------------------------------------------------------------------------------------------------------------------------------------------------------------------------------------------------------agttctct--------------tttaaaatttcatagatttctaataacctg-gttttgcatgatctatgaagtcataaatga-gtagttc-at------------------------------agata-tgggtaattgtgct--------ctaatttga-tttctgcctgc-------aaggtaa-ttatcttttat-------------tgcctgtgg--------tatc--aataatttta------------tt-----------------------------------tttaatttttcttga---------------tatataggtccttgattactgcaatgcttctcccaaggattataaatgcatattcacttc-tggggcaacagctgcattgaagcttataggggagaactttccatggagctgtcagagcacctatatgtacacaatggaaaatcataatagtgtacttggtattagagagtatcctgccgcc------------tcttcattttttttac-actcctatt------------ttccgg-------------------------tg-------------------------------------tacaagt-------atatat-t-gtagcc---------------------agtccaattat--------------------gctatgat--------------------------tttttctttttct-aaa-ttcatcttatatcctcagca-----------atatta-gtta-----------------------ta-ggttttgttt-------------t-----------gtata---------ttatatggctgaatgggac------------cagcattcttgttatc----ttgaacc------------------tataagtt----------------------------------------------------------------------------------------------------------------------------------------------------------------------------------------------------------------------------------------------
>I28611_M062A_Malvaceae_Durio_zibethinus_seq1
-----------------------------------------------------------------------------------------------------------------------------------------------------------------------------------------------------------------------------------------------------------------------------------------------catagattycaawtaacctg-gttttscatsatctatgaagtcwtaaatga-gtarttc-at------------------------------agata-tkgrtarttgtgst--------ctaatttga-tttgtgcyydc-------aagtwaa-twatctkttat-------------tgtytgtgg--------tatc--aataatttcc------------tktatgtttttwtt----------------tttatytttttwtttybsttga---------------tatataggtccttgattactgyaatgcttctccaaaggattataaatgcatattcacttc-tggggcaacagctgcaytgaarcttrtaggggagaactttccatggwgcwgtmagagcacctttatgtacacaatggaaaatcataatagtgtacttggtattagagagtatcctaccact------------wctttaktttttgcch-acttydatt------------tttggg-------------------------tg-------------------------------------taywagt-------rtatay-w-rtggct---------------------wktscawtcat--------------------gctatgat------------------------------wttttttct-aga-tccatcttatatccacagag-----------ttacta-gttat--------------------agta-tgttttcttt-------------t-----------gtaaa---------ctatatggctgaataggay---------------------------------------------------------------------------------------------------------------------------------------------------------------------------------------------------------------------------------------------------------------------------------------------------------------
>I28612_M038_Malvaceae_Brachichyton_bidwillii_seq1
---------------------------------------------------------------------------------------------------------------------------------------------------------------------------------------------------------------------------------------------------------------------------------------------ttcgtagatttctaataacctg-gttttgcgtgatctaggaagtcataaatga-gtagttc-at------------------------------agata-tgggtaattgtgct--------ctaatttga-tttctgcccac-------aagttaa-ttatcttttat-------------tgtctgtgg--------tatc--aataattttt------------tttt--------------------------------atttaatttttcttga---------------tatataggtccttgattactgcaatgcttctccaaaggattataaatgcatattcacttc-tggggcaacgactgcattgaagcttataggggagaactttccatggagctttcagagcacctttatgtacacaatggaaaatcataatagtgtacttggtattagagagtatcctgccact------------gctttatttttgtc-c-actcctttt------------tttggg-------------------------tg-------------------------------------tacaagt-------ataaat-t-gtggcc---------------------ggcccagttgt--------------------gctatgat--------------------------tttttttctttct-aaa-ttcatcttatatccacagca-----------ata---------------------------------------------------------------------------------------------------------------------------------------------------------------------------------------------------------------------------------------------------------------------------------------------------------------------------------------------------------------------------------------------------------------------
>I28613_M039_Malvaceae_Eriotheca_macrophylla_seq1
--------------------------------------------------------------------------------------------------------------------------------------------------------------------------------------------------------------------------------------------------------------------------------------------------------------------------catggtctatcaagtaataaacga-gtacttc-at------------------------------agata-ttggtaattgtgat--------ctaatttga-tttktgcctgc-------aaataca-ttacctttttt-------------tgtctctgg--------tatcaaaataattttc------------tttttygttt--------------------------------attttcttgt---------------gatataggtccttgattactgcaatgcttctcaaaaggattataaatgcatattcacttc-tggggctacagctgcattgaagcttataggggagaactttccatggagctgtcagagcacctttatgtacacaatggaaaatcataatagtgtacttggtgttagagagtatcctgc-------------------------------c-acttctatt------------tttggg-------------------------tg-------------------------------------tactata-------atgtgt-t-gtggct---------------------agtgcagtcac--------------------gctatga---------------------------tttttttctttat-aaa-ttcatcttatattgaaagtg-----------gtatta-cttat--------------------aatg-tgttttgttt-------------t-----------gtata---------ctatggggctgaactgggt------------cagcattcttgttcct----tccc--agtaatcttgaa-----tyw-----------------------------------------------------------------------------------------------------------------------------------------------------------------------------------------------------------------------------------------------------
>I28614_M040_Malvaceae_Hydrogaster_trinervis_seq1
-------------------------------------------------------------------------------------------------------------------------------------------------------------------------------------------------------------------------------------------------------------------------------------ctataaarytgatwkatktyaaataacyy--krtttcttyrwtyhaksaawycwtaaayra-atrgtac-tt------------------------------ggata-ttgstahttgtgct--------cyaatttra-tttgtctctgg-------wagttaa-ttatcttttat-------------vatctgygg--------tatc--aataattatc------------tmtrtwgctttaa--------------------------aaawttttcttk-----------------atataggtccttgattactgcaatgcttctccaaaagattataaatgcatdttcacttc-tggggcaacagctgcattgaagcthgthggggagwactttccatggagctctcagagcagcttyatgtacacaatggaaaatcataatagygtacthggtaytagdgagtatcctgcydcc------------dtttctaccttgcc-c-atttttatt------------ttrags-------------------------tv-------------------------------------tatatgy-------atawgt-t-gtkgct---------------------agtrtyabcdt---------------------ctgattta---------------------------------tttta-aaa-ttmatmtkhtatccacagtt-----------atwtca-gtytt--------------------agac-tgttttgttt-------------t-----------gtata---------cyayatggcataat--------------------------------------------------------------------------------------------------------------------------------------------------------------------------------------------------------------------------------------------------------------------------------------------------------------------
>I28615_M041_Malvaceae_Pterygota_brasiliensis_seq1
--------------------------------------------------------------------------------------------------------------------------------------------------------------------------------------------------------------------------------------------------------------------------------------------------------------------------------------------------------------------------------------------------gggttattgtgct--------ctaatttga-tttctgcccac-------atgttaa-ttatcctttat-------------tatctgtgg--------tatc--aataatttta------------ttttatgttat-------------------------ttttaattcttcttga---------------tttataggtccttgattactgcaaggcttctcctaaggattataaatgcatattcacttc-tggggcaacagctgcattgaagcttataggggagaactttccatggagttgtcagagcacctttatgtacacaatggaaaatcataatagtgtacttggtattagagagtatcctgccact------------tctttatttttgtc-c-actcctatt------------ttcgcg-------------------------tg-------------------------------------tacaagt-------atatat-t-gtggtc---------------------agtccagttat--------------------gctatgata-----------------------tagtcttttttctct-aaa-ttcatcttatatccacagca-----------atatca-gctct--------------------tgtt-ccttctctta-------------g-----------tgatc---------ttgaat----------------------------------------------------------------------------------------------------------------------------------------------------------------------------------------------------------------------------------------------------------------------------------------------------------------------------
>I28616_M042_Malvaceae_Leptonichya_maranta_seq1
---------------------------------------------------------------------------------------------------------------------------------------------------------------------------------------------------------------------------------------------------------------------------------ttagttttttttttcatagctttcaaata-cct--gttttgtatgatctatgaggtaataaatga-gtagttc-ac------------------------------agata-ttggtaattgtgct--------ttaatttga-tttgtcyykgc-------tag--------tattttat-------------catcagtgg--------tatc--aataattacc------------tattttct-ttaa--------------------------aaaattttcttg-----------------atataggtccttgagtactgcaatgcttctcccaaggattataaatgcattttcacttc-tggggcaacagctgcgttaaagcttattggggagaactttccatggagctgtcagagcagctttatgtacacaatggaaaatcataatagtgtacttggtatcagagagtatcctgccacc------------ttttcattttttgc-c-atttttatc------------ttcagg-------------------------tg-------------------------------------tgtaagt-------atatgt-t-gtggct---------------------aatgcaatcag--------------------gctgcttta---------------------------------ttttt-aaa-ttcatcttatatccactgct-----------gtatca-gtccc--------------------aaacgagttttgctt-------------t-----------gtata---------ctatatggctgaataggat------------ca-------------------------------------------------------------------------------------------------------------------------------------------------------------------------------------------------------------------------------------------------------------------------------------------------
>I28617_M043_Neuradaceae_Neurada_procumbens_seq1
------------------------------------------------------------------------------------------------------------------------------------------------------------------------------------------------------------------------------------------------------------------------------------------------gcacattatagaaagactc---tttgtattatttatgagctgatgagttg----------------------------------------cacata-aaatcaacagtattacct--------------tttgtgcttgca------aagtgag-atgtctttgtagtt----------tgtgcatag-------caatt--ggtagtttcatc---------ttcttgtactttcc--------------------------aaggtaaccttgaacatttacatatattcaaataggttctcgattattttaatgcctctccaaaagattacaaatgcatattcacttc-tggggcaacggcagcgatgaagctggtgggggagagctttccatggagctgtcagagtacttttatgtacaccatggagaatcacaatagcgtacttggtatcagagagtatcctgc----------------------actgtggc-t-ttttctatttcattcttttcctccaatatcata-------------------tgt------------------------------------tacctat-------acataa-tgatacttccgttt--------------tgaatcagttgt-------------------ctttgtaact-----------------------aaggttttttactat------------------------------------ccattttgtaat-------------------------tcttttttcc--------tgcactccctcaggagggtatga------------------------------------------------------------------------------------------------------------------------------------------------------------------------------------------------------------------------------------------------------------------------------------------------------------------------------------------
>I28618_M044_Malvaceae_Pentace_laxiflora_seq1
------------------------------------------------------------------------------------------------------------------------------------------------------------------------------------------------------------------------------------------------------------------------------------------------------------taacctg-gttttgcataatctatgaagtcatagatgt-gtagttc-ac------------------------------agata-tgcgtaattgtgct--------ccaattcgattttgtgcccac-------aagtaaa-ttttcttttgt-------------tttctgtgg--------tatc--aatagttatc-----------tttttttgtttt----------------------------taaaatttcttga---------------tatataggtccttgattactttaatgcttctcccaaggattataagtgcatattcacttc-tggggcaacggctgcattgaagcttataggggagaattttccatggagctgtcagagcacctttatgtacacaatggaaaatcataatagtgtacttggtattagagagtatcctgcttct-------------tctttattttgcc-c-agttctattt-----------tttggg-------------------------tg-------------------------------------tacacgtatgatgtatatat-t-gtagct---------------------agttcaatcat--------------------gctatgatt-------------------------ttttttttttttg-gaththbtkcttatatccacagtgggat-------atacta-------------------------------tgttttag---------------------------------------------------------------------------------------------------------------------------------------------------------------------------------------------------------------------------------------------------------------------------------------------------------------------------------------------------------------------------
>I28619_M045_Malvaceae_Phragmotheca_mammosa_seq1
--------------------------------------------------------------------------------------------------------------------------------------------------------------------------------------------------------------------------------------------------------------------------------------------------agacttcaaataacctg-gtaattcagggtctatgaagtcataaatga-gtacttc-at------------------------------agata-ttggtaattgtgct--------ctaatttga-tttgtgcctgc-------aaataaa-ctatcttttttt------------tgtatgtgg--------tatcaaaataattgta------------ttttctgttta-------------------------------tttttcttga---------------tatataggtccttgattactgcaatgcttctctaaaggattataaatgcatattcacttc-tggggcaacagctgcactgaagcttataggggagaactttccatggagctgtcagagcacctttatgtacacaatggaaaatcataatagtgtacttggtgttagagagtatcctgc-------------------------------c-acttctttt------------tttggg-------------------------tg-------------------------------------tactatt-------atatat-t-gtggct---------------------agtgtggtca-------------------------------------------------------------------------ttcatcttatatccacagtg-----------atagta-gttat--------------------agta-tgttttgttt-------------t-----------gtata---------ctacattgttggactgggt------------cagcattcttgttcct----tctcttagtaatcttgaa-----tctataactttgtttgtcc-ttagtaatttattaga--------------------------------------------------------------------------------------------------------------------------------------------------------------------------------------------------------------------
>I28620_M046_Malvaceae_Camptostemon_shultzii_seq1
-------------------------------------------------------------------------------------------------------------------------------------------------------------------------------------------------------------------------------------------------------------------------------------------------------------------------------------------tgaaakg-acgtttccaca-------------------------act-----------------------------tcaatytrr-------------ytryawargtcgartcatctccacmwwatyhmtk----trdstrtkb--------ymyyhwwwtddttdhhttrrywymkrrdtttmtwawgywtctkkrabytayywrrattmrsyyttbtttgtttttcttgc---------------tatataggthcttgattactgcamtrywkmwyamamkgahwatmawtrywywttyahtwcatggggcaayrgcwgcattgaagcttataggggagaactttccdtgragctrtmagagcacmtttatgtacacaatggaaaatcataatagtgtacttggtcttagagagtatccdgc-------------------------------c-acttcdadt------------tttggg-------------------------tg-------------------------------------trbtatt-------ataamt-t-gtggyy---------------------agtgcwgtmat--------------------gctatgatt--------------------------tttttttttttt-aaa-ttcatcttatatccrctatg-----------a-----------------------------------------------------------------------------------------------------------------------------------------------------------------------------------------------------------------------------------------------------------------------------------------------------------------------------------------------------------------------------------------------------------------------
>I28621_M153_Malvaceae_Trichospermum_sp_seq1
---------------------------------------------------------------------------------------------------------------------------------------------------------------------------------------------------------------------------------------------------------gctctttgt---------cccttttttccctcttaattcatagatttcaatt---------atgctgtggtctatgagttcatata--------ctc-at------------------------------ggata-ttgctaatcatgct--------ctaatttga-tttgtctctgg-------tagttaa-ttatctattat-------------catctgtgg--------tatc--aatgattatc------------tatgttgctttaa--------------------------aagttttccttg-----------------atataggtccttgattactgcaatgcttctccaaaggattataaatgcatatttacttc-tggggcaacagctgcgctgaagcttgtgggggagaactttccatggagctctcagagcagctttatgtacacaatggaaaatcataatagtgtacttggtatcagagagtatcctaccacc------------atttctattttgcc-catttttcatt------------ttgagg-------------------------tg-------------------------------------tagaagt-------atatct-t-gtggct---------------------agtgctatcat---------------------gtgattta----------------------------------ttta-aaa-ttcatcttttatccacggtt-----------atatca-gtcat--------------------agac-tgttttgttt-------------t-----------gtata---------ctatacggtggaataggat------------cagcatcctggttgct---t-------------------------------------------------------------------------------------------------------------------------------------------------------------------------------------------------------------------------------------------------------------------------------
>I28624_M049_Malvaceae_Corchoropsis_tomentosa_seq1
----------------------------------------------------------------------------------------------------------------------------------------------------------------------------------------------------------------------------------------------------------------------------------strttttaaaattcatggatttcaaataacctg-attttgcatg----atgaaattatttatga-atagttg---a----------------------------tagata-tgggtaattgtgct--------ctagtttgc---------tac-------aagttga-ttaccttttac-------------tctctgtgg--------cata--gataattatc------------tttttcatttttt----------------ttgttgtttttgatttttcttgat-------------c--tgtaggtccttgattactgcaatgcttctccaaaggattataactgcatattcacttc-gggggcaacagctgcactgaagctgataggggagtacttcccatggagctgtcagagctcctttatgtacacaatggaaaatcataatagtgtacttggtattagagagtatcctgcca-----------------------------c-tactttgtt-----------attaggag---------------------------------------------------------------tactact-------gtttgt-t-gtggct---------------------agtccaattat--------------------gccataatt----------------------------tcctttttct-aaa-ttcatcttatatccacaa-------------atatta-gttat--------------------actg-tgttttcatg-------------ttt--------tgtata---------ccattatgctgaataggat------------ctgtattcttgtcct------------------------------------------------------------------------------------------------------------------------------------------------------------------------------------------------------------------------------------------------------------------------------------
>I28625_M193_Malvaceae_Apeiba_tibourbou_seq1
---------------------------------------------------------------------------------------------------------------------------------------------------------------------------------------------------------------------------ttaagttactttactctgttgactgttcttgttcwttgttctttgctcatattttgttcctcttaattcatagatttcaaataacc---------------------------------------------------------------------------------tggtaattgtgct--------cwaatttga-tttttctctgc-------tagttaa-ttatcttttat-------------aatctgtgg--------satc--aataattatc------------ygttttgh-tttt--------------------------aaatttttcttg-----------------atataggtccttgattattgcaatgcttctccaaaggattataaatgcatattcacttc-tggggcaacagctgbattgaagcttataggggagaactttccwtggagctctcagagcagctttatgtacacaatggaaaaycataatagtgtgcttggtattagagagtatcctgcnwcc------------dtttcyattttrcy-c-atttttactttta-----scctttagg-------------------------tg-------------------------------------tacaagt-------atatgt-t-gttgcc---------------------agtgcaatcat--------------------gytrtttta---------------------------------tttca-aaa-ttcattwtatayccagarct-----------gtatca-gtcat--------------------agac-tgtttkattt-------------t-----------kkwkw---------mcmwtatg-gtggtaggat------------tagcatmyy------------------------------------------------------------------------------------------------------------------------------------------------------------------------------------------------------------------------------------------------------------------------------------------
>I28626_M226_Malvaceae_Helicteres_guazumifolia_seq1
-----------------------------------------------------------------------------------------------------------------------------------------------------------------------------------------------------------------------------------------------------------------------------------tgttttgaaattcatagatttcaawcaacctg-cttttgcattatatatgaa-tcacaaatga-ttagttc-at------------------------------agata-ttgccaattgtgct--------ctaatttga-ttctttcatgc-------aaataaa-gtaccttttgc-------------tgtttgtgg--------tatc--aatagttacc------------ttttgtctttttt---------------------------------cmttg-----------------atataggtccttgattactgcaatgcttctcctaaggattataaatgcatattcacttc-tggagcaacagctgcattgaagcttgtaggggagtattttccrtggagctttcagagcaccttcatgtacacaatggaaaatcataatagtgtacttggtattagagagtatcctccactta-----------ttdtatttttttcc-c-atttctttt-------------tyggg-------------------------tg-------------------------------------tacatat-------ataatt-t-gtggct---------------------agtgcaatcat--------------------gccattaacttcttttctttccttaa--tttgtttttttttttttct-aaa-tttgtctcatagtsaaggtg-----------ttatta-gttat--------------------agtg-cgttttgttt-------------------------gtata---------ctata-----------------------------------------------------------------------------------------------------------------------------------------------------------------------------------------------------------------------------------------------------------------------------------------------------------------------------
>I28628_M051_Malvaceae_Werklea_horrida_seq1
-------------------------------------------------------------------------------------------------------------------------------------------------------------------------------------------------------------------------------------------------------------------------------------tggtaaaggtcatag----------------gttttgcatggtctatgaagtcataaatga-gtacatt-at------------------------------aggta-tcagtaattgtgct--------ctaatttta-tctgttccagt-------aaatgaa-ttatcttgcag-------------tgtccatgg--------tatcaaaatcattgyc-----------gccttttgt-------------------------------ttatttttcttgc---------------taaataggtcctcgattactgcaatgcttctcaaaaggattataaatgtatattcacttc-cggggcaacggctgcattgaagcttataggggaaaactttccctggagctgtaagagcacctttatgtacacgatggaaaatcataatagtgtacttggtcttagagagtatcctgc-------------------------------c-agttctact------------tttggg-------------------------tg-------------------------------------tgctatt-------ataaat-t-gtagct---------------------ggtgcattcatat-------------ttcatgctatgatt-----------------------tttcttttcctttct-aaa--ttatcttatattcc----------------------------------------------------------------------------------------------------------------------------------------------------------------------------------------------------------------------------------------------------------------------------------------------------------------------------------------------------------------------------------------------------------------------------------------
>I28629_M052_Malvaceae_Spirotheca_rosea_seq1
-----------------------------------------------------------------------------------------------------------------------------------------------------------------------------------------------------------------------------------------------------------------------------------------------------------gtaacctg-gttttgcatggtctatgaagtcataaatga-atactta-at------------------------------ggata-ttggtaattttgc---------------tgg-tttgtgcctgtgagctgggaataaa-ttatcttttttt----------------tgagg--------tatcgaaataattttc------------tatttgttta--------------------------------tttttcttgc---------------tatataggtgcttgattactgcaatgcttctcaaaaggattataaatgcatattcacatc-tggggcaacagctgcattgaagcttataggggagaactttccatggagctgtcagagcaactttatgtacacaatggaaaatcataatagtgtacttggtattagagagtatcctgc-------------------------------c-tcttctatt------------tttgga-------------------------tg-------------------------------------tactatg-------atacat-t-gtggct---------------------agtgcagtcat--------------------gctgtgat------------------------tttttttttcttttt-aaa-ttcatcttatatccgcagtg-----------atatta-gtt----------------------agga-tgttttattt-------------t-----------gtatg-------------------------------------------------------------------------------------------------------------------------------------------------------------------------------------------------------------------------------------------------------------------------------------------------------------------------------------------
>I28630_M053_Malvaceae_Huberodendron_swietenioides_seq1
-----------------------------------------------------------------------------------------------------------------------------------------------------------------------------------------------------------------------------------------------------------------------g---cacagctttgttttaaaatttatagattccaaataactca-gttttgcaaggtctacgaagtcataaatga-gtgcttc-at------------------------------aaata-ttgataattgtgct--------ctaatttta-tttgtgcctgc-------aaataaa-ctatctttttt--------------gtctttgc--------tatcaaaataattttt------------tttttaattttt----------------------------tctttttcttgc---------------taaataggtccttgattactgcaatgcttctcaaaaggattataaatgcatatttacttc-tggggcaacagctgcattgaagcttataggggagaactttccatggagctgtcagagcacctttatgtacacaatggaaaatcataatagtgtacttggtgttagagagtatcctgc-------------------------------c-acttctatt------------tttggg-------------------------tg-------------------------------------tactatt-------atatat-t-gtggct---------------------agtgcagtcat--------------------gctatgatt-----------------------tgtttttttctttct-aaa-ttcatcttatatccacagtg-----------atatta-gttat--------------------agta-tgttttgttt-------------t-----------gtata---------ctatatggctgaacaggat------------cagcgttcttgttcct----tctc--agtaatcttgaa-----tctttagct-----------------------------------------------------------------------------------------------------------------------------------------------------------------------------------------------------------------------------------------------
>I28631_M054_Malvaceae_Trochetiopsis_benjaminae_seq1
--------------------------------------------------------------------------------------------------------------------------------------------------------------------------------------------------------------------------------------------------------------------------------------------------------caaataacccg-attttgcatg----atgaagtcatttatga-gtagttg-ata----------------------------tagata-tgggtagttgtgct--------ccagtttgc---------cgc-------aaaatga-ttatctcttag-------------t---tctgg--------cata--aacaatyatc------------tttttcatttttg----------------atttttttttggatttttcttgat-------------ctatataggtccttgattactgcaatgcttctccaaaggattataaatgtatattcacttc-tggggcaacagctgctctgaagcttataggggagtactttccttggagcagtcaaagctcctttatgtacacaatggaaaatcataatagcgtacttggtatcagagagtatcctgtca-----------------------------t-ttttttgtt-----------attstkaa---------------------------------------------------------------tactact-------atatct-t-gtggct---------------------agtcmgatcat--------------------gccgcratt----------------------------ttctttttct-aaa-ttcatcttgcacccgcaa-------------atacta-gtgat--------------------acta-tgttttcatg-------------ttt--------cttatt---------gcatttttctga---------------------gtattcttkccctt-----------------------------------------------------------------------------------------------------------------------------------------------------------------------------------------------------------------------------------------------------------------------------------
>I28632_M055_Malvaceae_Eriolaena_candollei_seq1
-----------------------------------------------------------------------------------------------------------------------------------------------------------------------------------------------------------------------------------------------------------------ttctttg---ctcagtwcmkwytywrwrttcatggawttymaataacccg-attttgcatg----atgaartcatttatga-gtagttg-ata----------------------------tagata-tggdtrgttgtgcy--------bcdgtttgc---------cgc-------aabwtga-atmtcthhyws-------------t--ststgg--------cata--aayaattatc------------tttttcattttyr----------------dtttttttgggrrtttttcttdat-------------cwrtataggtccttgattactgcaatgcttctccaaaggawtataaatgtatattcacttc-tggggcaacagctgctctgaagcttataggggabtactttccttggagctgtcaaagctcctttatgtayacaatggaaaaycataatagcgtacttggtatyagagagtatcctgtca-----------------------------y-tttttkktw-----------wttgtgaw---------------------------------------------------------------tactayt-------ayatgt-t-gtggct---------------------astccgdhcat--------------------gccatgmtt----------------------------ttctttttctaaar-ttcatcttgcttccacaa-------------atagta-gttat--------------------acta-tgttttcat--------------------------------------------------------------------------------------------------------------------------------------------------------------------------------------------------------------------------------------------------------------------------------------------------------------------------------------------------------------------------
>I28633_M056_Malvaceae_Adansonia_digitata_seq1
------------------------------------------------------------------------------------------------------------------------------------------------------------------------------------------------------------------------------------------------------------------------------------------aaattcattgatttcaattaaccta-gttttgcatggtctatgaagtcataagtga-gtacttc-at------------------------------agata-ttggtaatcgtgct--------ctaatttga-tttgtgcctgc-------aattaaa-ttatctttgtt-------------tgtctgtgg--------aatcaaaataattctc------------tttgttgatt--------------------------------attttcttgc---------------gatatagrtccttgattactgcaatgcttctcaaaaggattataaatgcatattcacttc-tggggcaacagctgcattgaagcttattggggagaactttccatggagctgtcagagcacctttatgtacacaatggaaaatcataatagtgtacttggtattagagagtatcctgc-------------------------------c-acttcaagt------------tttggg-------------------------tg-------------------------------------tactatt-------atgtat-t-gtggct---------------------agtgcagtcac--------------------gctatttt-------------------------ttttttgtctttct-aaa-ttcatgttatatccacagtg-----------atatta-cttat--------------------aata-tgttctgttt-------------t-----------gtatt---------ctatgtggctgaacaggat------------cagcattcttgtt--------------------------------------------------------------------------------------------------------------------------------------------------------------------------------------------------------------------------------------------------------------------------------------
>I28635_M058_Malvaceae_Byttneria_aculeata_seq1
-------------------------------------------------------------------------------------------------------------------------------------------------------------------------------------------------------------------------------------------------------------------------------------------------------------------------------tatatgaaattgtacgtga-gtagttc-at------------------------------atatk-ttctcagttgtgct--------ctaattgtc--------------tgtataagtaaa-taatatttt---------------tatctttgg--------catc--aattactgtc------------tattttatttca---------------------------aaactcttattg-----------------ataaaggttcttgagtactgcaatgcttctcccaaggactataaatgtatattcacttc-tggggcaactgctgcattaaagcttattggggagagcttcccatggtcctgtcagagtagttttatgtacacaatggaaaatcataatagtgtgcttggcatgcgagagtatcctgcccac------------ttctcaattttgct-c-atttttatt------------tttagg-------------------------tct--------------------------------------------------atatat-t-gtggct---------------------agttgaatctt---------------------------------------------------ggtaatttatttttcm-a---ttcatcttacatcacaggtaca---t---tagtcttacactgt--------------------agtc-tgttgtatac---------tttat-----------ggataaaga---------------------------------------------------------------------------------------------------------------------------------------------------------------------------------------------------------------------------------------------------------------------------------------------------------------------------------------
>I28636_M059_Malvaceae_Pterospermum_pierrei_seq1
----------------------------------------------------------------------------------------------------------------------------------------------------------------------------------------------------------------------------------------------------------------------------------------------------ataccaagt----------------------------------------------at-----------------------------tcaack-kgkryaatkgtdct--------ccaatttga-tttgtgcc--------gcaagttaa-ttatcttttac-------------trtcygtgg--------catc--aataattwtc------------ttyttcrttttatt-------------------------tbtttttdattga---------------tgcaaaggtccttgattactgcaatgcttctcyraaggattataaatgcatattcacttc-tggggcaacagctgcattgaagcttataggggagtactttccatggagctgtcaaagctcctttatgtacacaatggrdwathvbaatagadtdhntggtatbagagvgtakhctgc---------------------------------gactttact------------tttggg-------------------------tg-------------------------------------cactact-------atata-------------------------------------------------------------------------------------------------------------------------------------------------------------------------------------------------------------------------------------------------------------------------------------------------------------------------------------------------------------------------------------------------------------------------------------------------------------------------------------------------------------------------------------------------------------------------
>I28637_M060_Malvaceae_Duboscia_vifidiflora_seq1
--------------------------------------------------------------------------------------------------------------------------------------------------------------------------------------------------------------------------------------------------------------------------------------------atatagatagccaaagtgattc--tagttctggcactagtgatattataagggaggcacgccaac------------------------------aggta----ataaatttgctatcaa-gactgatttaa-gttactttact-------ctgctga-ctgttcttgttctt----------tgtctttgc--------tatc--aataattgtc------------catgttgctttaa--------------------------aggtttttcttg-----------------atacaggtccttgattactgcaatgcttctccaaaggattatagatgcatattcacttc-tggggcaacagctgcattgaagcttgtaggggaaaactttccatggagctctcagagcagctttatgtacacaatggaaaatcataatagtgtacttggtattagagagtatcctgccacc------------ttttctactttgcc-c-atttttatt------------ttgagg-------------------------tg-------------------------------------tataagt-------atatgt-t-ttggct---------------------agtgctatcat------------------------------------------------------ctaatttatgtta-aaa-ttcatcttatatccacagtt-----------atatca-gttat--------------------agac-tgttttgttt-------------t-----------gtata---------ctata-----------------------------------------------------------------------------------------------------------------------------------------------------------------------------------------------------------------------------------------------------------------------------------------------------------------------------
>I28638_M061_Malvaceae_Basiloxylon_brasiliensis_seq1
-----------------------------------------------------------------------------------------------------------------------------------------------------------------------------------------------------------------------------------------------------------------------------------------------catagatttctaataacctg-gttttgtatgatctatgaagtcataaatga-gtagctc-at------------------------------aggta-tgggtaattgtgct--------ctaatttga-tttctgcctgc-------tagttaa-tgatcttttgt-------------tgtccgtgg--------tatc--aataatttta------------ttttattttct-------------------------ttttaattgttcttga---------------tatataggtccttgattactgcaatgcttctcgaaaggattataaatgcatattcacttc-tggggcaacagctgcattgaagcttataggggagaactttccatggagctgtcagagcacctttatgtacacaatggaaaatcataatagtgtacttggtattagagagtatcctgccact------------tctttatttttgtc-c-actcctatg------------ttctgg-------------------------tg-------------------------------------tgcaagt-------atatat-t-atggcc---------------------agtccaatcat--------------------gctttgaa--------------------------tttttttttctta-aaa-ttcatcttatatccacagca-----------atatta-tttat--------------------acta-tgttttgttt-------------t-----------gtata---------atatatggctgaataggat------------cagcattgttgttcct----tctttt-------------------------------------------------------------------------------------------------------------------------------------------------------------------------------------------------------------------------------------------------------------------------
>I28639_M249_Malvaceae_Gyranthera_amphibiolepis_seq1
------------------------------------------------------------------------------------------------------------------------------------------------------------------------------------------------------------------------------------------------------------------------------------------------------tccaaataaccta-gttttgcatggtctatgaartcataaatgg-gtacttt-at------------------------------agata-tttgtaagtgtgct--------ctaatttga-tttgtgcctgc-------aaataaa-tcatctttttt--------------gtctgtgg--------tatcacaataattttt------------ttttatttttta----------------------------tatttttcttgc---------------tatataggtccttgattactgcaatgcttctcaaaaggactataaatgcatattcacttc-tggggctacagctgcattgaagcttataggggagaactttccatggagctgtcagagcacctttatgtacacaatggaaaatcataatagtgtacttggtgttagagagtatcctgc-------------------------------c-acttctatt------------tctggg-------------------------tg-------------------------------------tactatt-------atatat-t-gcggct---------------------agtgcagtcat--------------------gctatgat------------------------tttttttttctttat-aaa-ttcatcttatatccacagtg-----------atatta-gttat--------------------agta-tgtttttttt-------------g-----------gtata---------ctatatggctgaacaggrw------------cagcattcttgttcct----tctg--agtaatattg---------------------------------------------------------------------------------------------------------------------------------------------------------------------------------------------------------------------------------------------------------------
>I28640_M062B_Malvaceae_Diplodiscus_paniculatus_seq1
--------------------------------------------------------------------------------------------------------------------------------------------------------------------------------------------------------------------------------------------------------------------------------------------------------------------------------------------------------------------------------------------rata-tgywkaaktrt-yt--------smaattyrmytttgtrcctgc-------aagtaaa-gtttcttttgt-------------tttctgtgg--------tatc--aatagttatc------------ttttttgtttt----------------------------taaattttcttga---------------tatataggtccttgattactgtaatgcttctctcaaggattataagtgcatattcacttc-tggggcaacggctgcattgaagcttataggggagaattttccatggagctgtcagagcacatttatgtacacawcggaaaatcataatagtgtacttggtattagagagtatcctgctgct-------------tctttattttgcc-c-ggttctagtt-----------ttwrgarmttawwma---------------tha-------------------------------------twrmwdtwwdwtdwatwwat-t-ktwgcw---------------------aattmaaymat--------------------gmtatkatt-------------------------tttttttttcctk-aaa--------------------------------------------------------------------------------------------------------------------------------------------------------------------------------------------------------------------------------------------------------------------------------------------------------------------------------------------------------------------------------------------------------------------------------------------------------
>I28641_M063_Malvaceae_Brownlowia_peltata_seq1
----------------------------------------------------------------------------------------------------------------------------------------------------------------------------------------------------------------------------------------------------------------------------------------------------------------------------taatctatgaagtcatagatgt-gtagttc-ac------------------------------agata-tgcataattgtgct--------ccaattcgattttgtgcccgc-------aagtaaa-ttttcttttgt-------------tttctgtgg--------tatc--aatagttatc------------ttttttgtttt----------------------------taaattttcttga---------------tatataggtccttgattactgtaatgcttctcccaaggattataagtgcatattcacttc-tggggcaacggctgcattgaagcttataggggagaattttccatggagctgtcagagcacctttatgtacacaatggaaaatcataatagtgtacttggtattagagagtatcctgctgct-------------tctttattttgcc-c-ggttctattt-----------tttggg-------------------------tg-------------------------------------tacgtgtaggatgtatatat-t-gtggct---------------------agtttaatcat--------------------gctatgatt--------------------------ttttcttttccg-aaa-ttcatcttatatccacagtgagat-------atacta-------------------------------tgttttagtt-------------t----------tctatg---------ctatatggct------------------------------------------------------------------------------------------------------------------------------------------------------------------------------------------------------------------------------------------------------------------------------------------------------------------------
>I28642_M064_Malvaceae_Burretiodendron_esquirolii_seq1
--------------------------------------------------------------------------------------------------------------------------------------------------------------------------------------------------------------------------------------------------------------------------------------------------------------------------------------------------------------------------------------------------------------------------atttgg-ttaacctttatgc-----aagttaa-ctatcttttat-------------tgtctgtgg--------catc--aataattttt------------ttgttgtcatttt------------------ctgtttttgattttttccttt---------------catataggtccttgattactgcaatgcttctccaaaggattataaatgcatatttacttc-tggggcaacagctgcattgaagcttataggggagcactttccatggagctgtcagagctcctttatgtacacaatggaaaatcataatagtgtactcggtattagagagtatcctgt-------------------------------c-acatttatt------------tttagg-------------------------tg---------------------------------------------------------------------------------------------------------------------------------------------------------------------------------------------------------------------------------------------------------------------------------------------------------------------------------------------------------------------------------------------------------------------------------------------------------------------------------------------------------------------------------------------------------------------------------------------------------------------------------
>I28643_M065_Malvaceae_Hermannia_flammea_seq1
--------------------------------------------------------------------------------------------------------------------------------------------------------------------------------------------------------------------------------------------------------------tagctctttg---ctcagttttggtttaaaattcatagatttcaaataacctg-gttatgcatgatctctgatgtcatgaataa-------------------------ttc-----------------------------------------ttaagctag------------------taaataaa-ttatcttttat-------------tgtttatgg--------tatc--aata------------------tctttttcgttctg-------------------------taatttttctta----------------tatgtaggtccttgattactgcaacgcttctccaacggattataaatgcatatttacttc-tggagcaacagctgcattgaagcttataggagagaacttyccatggagctgtcagagcagctttatgtacacgatggaaaatcataatagtgtgcttggtatcagagagtatccggccact---------------tttgttttgcc-c-atttttatt------------ctcagg-------------------------tg-------------------------------------tacaagt-------atattt-t-gtctct---------------------ggtgcaatcat--------------------gctatgaatttttt---------------ttattgttattagtttcttaatgtttatcttacattcacagtt-----------aaatta-ggtac--------------------agta-tgcgttgtat--------------------------------------gctatatggctcaattggac------------cagcatccttgt---------------------------------------------------------------------------------------------------------------------------------------------------------------------------------------------------------------------------------------------------------------------------------------
>I28644_M066_Malvaceae_Thomasia_solanaceae_seq1
--------------------------------------------------------------------------------------------------------------------------------------------------------------------------------------------------------------------------------------------------------------------------------------ttttaaattcatagtctttaaataacctgatttttgcatgaactaagaa-tgacaaatga-gtagttc-at------------------------------agata-gtggtaataatgct--------ctaatttgatttcgtgcctgc-------aaataaa-ttatcttttct-------------tgtccgtgg--------tatc--aatcattatc-----------ttatcttttttttt------------------------------ttttgttga---------------tatataggtcctcgattactgcagtgcttctccaaaggattataaatgcatattcacttc-tggggcaacagctgcattcaagctgataggggagaactttccatggagctgtcagagtaactttatgtacacaatggaaaatcacaatagtgtacttggtatcagagagtatccttg---------------------ttttttggc-c-atttttattt------------------------------------------tgtgtg---------------------------------tagaact-------atgtat-t-gtggcc---------------------agtgcaaatat--------------------gctatgatatatatatatatacacacacacacacacacacatatatt-aaagtttatcttatatcctcggtt-----------atattt-gttat--------------------agta-tttcttgttt-------------t-----------gtatg---------ctatatggctgaataggat------------cagta----------------------------------------------------------------------------------------------------------------------------------------------------------------------------------------------------------------------------------------------------------------------------------------------
>I28645_M067_Malvaceae_Guichenotia_ledifolia_seq1
------------------------------------------------------------------------------------------------------------------------------------------------------------------------------------------------------------------------------------------------------------------------------------------aaattcctagtctttaaacaacctgatttttgcatgatctaagaa-tgacaaatga-gtagttc-at------------------------------agata-gagggaatagtgct--------ctaatttga-ttcgtgcctgc-------gaataaa-ttatcttttcg-------------tgtccctgg--------tatc--aataattatc-----------ttatcttatcttat--------------------ttatttttattttttttga---------------tatataggtccttgattactgcagtgcttcgccaaaggattataaatgcatattcacttc-tggggcaacagctgcattcaagctgataggggagaactttccatggagccgtcagagtaactttatgtacacaatggaaaatcataatagtgtacttggtatcagagagtatccttg---------------------ttttttggc-c-atttttattc------------------------------------------tgcgtg---------------------------------tacaact-------atgtat-t-gtggcc---------------------agtgcaaatat--------------------gctacgatat------------------------------atatatt-aaagtttatcttatatacacagct-----------atattt-cttat--------------------agta-tttcttgttt-------------t-----------gtatg---------ctatatggctgaataggat------------cagta----------------------------------------------------------------------------------------------------------------------------------------------------------------------------------------------------------------------------------------------------------------------------------------------
>I28646_M068_Malvaceae_Helmiopsis_sp_seq1
-------------------------------------------------------------------------------------------------------------------------------------------------------------------------------------------------------------------------------------------------------------------------------------------tgttcatggatttcaa-taacccg-attttgcatg----atgaagtcatttatga-gtagttg-ata----------------------------tagata-tgrgtagttgtgcy--------kcwgtttgc---------ygc-------aaswtga-wtatctcttac-------------tgtctgtgg--------cata--aayaattatc------------ttttymwtttymw---------------wttttttttytkgatytttctcgak-------------ttatataggtccttgattactgcaatgcttctccaaaggattataaatgtatattcacttc-tggggcaacagctgctctgaagcttataggggagtactttccttggagcwgtcaaagctcctttatgtacacaatggaaaaycataatagcgtacttggtatyagagagtatcctstca-------------------------------ctttttgtt-----------attgtsaa---------------------------------------------------------------tacyact-------ayatgt-t-gtggct---------------------astccgatcat--------------------gccatgatt----------------------------ttctttttct-aag-ttcatcttgcatccacaa-------------atatta-gtgat--------------------gcta-tgttttcatg-------------ttt--------tgcatt---------acatttttctga---------------------gtattcttgccttt----tctaatagtt---------------------------------------------------------------------------------------------------------------------------------------------------------------------------------------------------------------------------------------------------------------------
>I28647_M069_Malvaceae_Cheirolaena_linearis_seq1
----------------------------------------------------------------------------------------------------------------------------------------------------------------------------------------------------------------------------------------------------------------------------------cctactctgtgttcatggatttcaattaaccca-atttttcatg----atgaagtcatttatga-gtagttg-ata----------------------------tagata-tgggtagttttgct--------ccagtttgc---------cgc-------aacatga-ttatctcttac-------------t---tctgg--------cata--aacaattatc------------tttttcatgttca------------------attttttttggattttcttgat-------------ctatataggtccttgattactgcaatgcttctccaaaggattataaatgtgtattcacttc-tggggcaacagcttctctgaagcttataggggagtacttcccttggagctgtcaaagctcctttatgtacacaatggaaaatcataatagcgtacttggtatcagagagtatcctgtca-----------------------------c-ttttttgtt-----------attgtgaa---------------------------------------------------------------tactact-------atatgt-t-gtggct---------------------agtccgaccat--------------------gccatgatt----------------------------tt-------------tttatattgcatccacaa-------------gtacta-gtgat--------------------acta-tgttttcatg-------------ttt--------tctatt---------acatttttctga---------------------gtattattgccctt----tctaa--------------------------------------------------------------------------------------------------------------------------------------------------------------------------------------------------------------------------------------------------------------------------
>I28648_M070_Malvaceae_Helmiopsiella_madagascariensis_seq1
--------------------------------------------------------------------------------------------------------------------------------------------------------------------------------------------------------------------------------------------------------------------------------ttctgttttaaaattcatggayttcaaataacccg-attttgcatg----atgaattcatttatga-gtagttg-ata----------------------------tagata-wgggtagttgtkct--------ccwgtttgc---------cgc-------aakwtga-dtrtctyttay-------------tgtctstgg--------crta--aayaattatc------------tttttcattttyra--------------tttttttttttggatttttcttgat-------------ctatataggtccttgattactgcaatgcttctcnaaaggattataaatgtatattcacttc-yggggcaacagctgctctgaagcttataggggagtwctttccttggagctgtcaaagctcctttatgtacacaatggaaaatcayaatagcgtacttggtatyagagagtatcctgtca-----------------------------c-ttttttgtt-----------awtgtkra---------------------------------------------------------------tactaht-------atatgt-t-gtggct---------------------agtccgatcat--------------------gccatsatt----------------------------ttctttttct-aar-ttcatcttgcatccacaa-------------wtakta-gtkat--------------------acta-tgttttcatg-------------ttt--------tgtatt---------mcattwttctga---------------------gtattyttgscctt----yctaatagttatcatggat------------------------------------------------------------------------------------------------------------------------------------------------------------------------------------------------------------------------------------------------------------
>I28649_M071_Malvaceae_Goethalsia_meiantha_seq1
-----------------------------------------------------------------------------------------------------------------------------------------------------------------------------------------------------------------------------------------------------------------------------------------ttacgttgtagatttcaaataacct--gctttctatgatccatgagttcataaatga-gtagttc-at------------------------------ggata-ttggtaattgtgct--------ctaatttga-t---tctctgg-------tagttac-ttatcatttat-------------catctgtga--------tatc--agtaattatc------------tatgttgctttaa--------------------------aggtttttcttg-----------------atataggtccttgattactgcaatgcttctccaaaggattataaatgcatattcacatc-tggggcaacagctgcattgaagcttgtaggggagtgctttccatggagttctcagagcagctttatgtacacaatggaaaatcataatagtgtacttggtattagagagtatcctgccagc------------acttctactttacc-c-aattttatt------------ttgagg-------------------------tg-------------------------------------tataagt-------atatat-t-gtggct---------------------agtgctatcat---------------------ctaat-------------------------------------tttc-aaa-ttcatcttatatccacagtc-----------ctatct-gtcat--------------------agac-tgtt---ttt-------------t-----------gtata---------ctatataacagaataggaa------------ccacatcctggttcc------------------------------------------------------------------------------------------------------------------------------------------------------------------------------------------------------------------------------------------------------------------------------------
>I28650_M072_Malvaceae_Clappertonia_ficifolia_seq1
----------------------------------------------------------------------------------------------------------------------------------------------------------------------------------------------------------------------------tttagttctttgctctgttgactgttctca----------------------ttctttgctcaaatgc-------------------------------tctctgatgtcataaatga-gtagttc-------------------------------------a-ttggtaattgtgct--------ctaa-------ttgtcccttc-------tggttaa-ttatctt-------------------tctgtgg--------catc--gataattatc------------tattttgc-tttc--------------------------aattttttcttg-----------------atataggtccttgactactgtaatgcttctccaaaggattataaatgcatattcacttc-tggggcaacagctgcattgaagcttataggggagaacttcccatggagctctcagagcagctttatgtacacaatggaaaatcataatagtgtacttggtattagagagtatcctgccacct-----------ttttctatttttcc-c-atttatatt------------ttgagg-------------------------tg-------------------------------------tataagt-------ttat---ttgtggca---------------------agtgcaatcat--------------------gctgattta---------------------------------tttca-aaa-ttcatattatatccaccgtt-----------atatct-gtcat--------------------a------------------------tgct-----------gtatg---------gca-------gaatgggat------------cag-------gttctt---tattcatggtaatcttg---------------------------------------------------------------------------------------------------------------------------------------------------------------------------------------------------------------------------------------------------------------
>I28652_M074_Malvaceae_Hildegardia_barteri_seq1
--------------------------------------------------------------------------------------------------------------------------------------------------------------------------------------------------------------------------------------------------------------------------------------------aatcatagatttctactgacctt-gttttgcatgatctatta-gtcataaatgc-gtagytc-at------------------------------agata-tgagtaattgtgct--------ctaatttga-tttctgcccgc-------gagttaa-ttatctcttat-------------tgtctgtgg--------tatc--aataatttta------------tttttatttttaa-----------------------tttcaaattttcttga---------------tatataggtccttgatttctgcaatgcttctgcaaaggattataaatgcatattcacttc-tggggcaacagctgcattgaagctcataggggagaactttccgtggagctgtcaaagcacttttatgtacacgatggaaaatcataatagtgtacttggtattagagagtatcctgctact------------tctttatttttgtc-c-gctcctatt------------tttggg-------------------------tg-------------------------------------tacaaat-------atatat-t-gtggcc---------------------agttcaatcat--------------------gctatgat--------------------------tttttttttttct-aaa-tttgtcttgtatcctcatca-----------atgctactttat--------------------gctg-cattttgttt-------------t-----------gtaaa---------atatgtggct------------------------------------------------------------------------------------------------------------------------------------------------------------------------------------------------------------------------------------------------------------------------------------------------------------------------
>I28653_M168_Malvaceae_Theobroma_cacao_seq1
---------------------------------------------------------------------------------------------------------------------------------------------------------------------------------------------------------------------------------------------------------------------------------ttgatttttaaattcctagatttcaaataacctg-gttttgcatgatatatgaggtcacaaatgg-gtagttt-at------------------------------agata-ttggtaatagtgct--------ctaatttga-tttgtgcttgc-------aagtaaa-ttatcttttct-------------tgtctgtgg--------tatc--agtaattatc------------ttttttggttttt--------------------------aaatttttcttga---------------tata-aggtccttgattactgcaatgcttctccaaaggattataaatgcatattcacttc-tggggcaacagctgcattaaagcttataggggagaactttccatggagctgtcagagcagctttatgtacacaatggaaaatcataatagtgtacttggtattagagagtatcctgccac-----------------tttttttggc-c-atatttatt-----------gttcggg-------------------------tg-------------------------------------tacaagt-------atatat-t-gcggct---------------------agtgcagtcag--------------------gttatgat---------------------------tttctttttcct-aaa-ttcatcttatatcgacaagt-----------atctta-gttat--------------------agta-ttttttaatt-------------t-----------gtgtg---------ctatagggctgaatcggat------------cagcatccttgctcct----tctctta------------------------------------------------------------------------------------------------------------------------------------------------------------------------------------------------------------------------------------------------------------------------
>I28654_M105_Malvaceae_Pachira_aquatica_seq1
---------------------------------------------------------------------------------------------------------------------------------------------------------------------------------------------------------------------------------------------------------------------------------------ttaaaattcattgatttcaattaaccta-gttttgcatggtctatcaagtcacaaacga-gtacttc-at------------------------------agata-ttggtaattgtaat--------ctaatttga-tttgtgcctgc-------aaataca-ttatctttttt-------------tgtctctgg--------tatcaaaataattttc------------ttttttgttt--------------------------------attttcttgt---------------gatacaggtccttgattactgcaatgcttctcaaaaggattataaatgcatattcacttc-tggggctacagctgcattgaagcttataggggagaactttccatggagccgtcagagcacctttatgtacacaatggaaaatcataatagtgtacttggtgttagagagtatccttc-------------------------------c-acttctatt------------tttggg-------------------------tg-------------------------------------tactata-------atgtgt-t-gtggct---------------------agtgcagtcac--------------------gctatga---------------------------tttttttctttat-aaa-ttcatctt-tattgaaagtg-----------gtatta-cttat--------------------aatg-tgttttgttt-------------t-----------gtata---------ctatgtggctgaacagggt------------cagcattctt-----------------------------------------------------------------------------------------------------------------------------------------------------------------------------------------------------------------------------------------------------------------------------------------
>I28655_M148_Malvaceae_Robinsonella_mirandae_seq1
----------------------------------------------------------------------------------------------------------------------------------------------------------------------------------------------------------------------------------------------------actctgtttctctttctttg---ccgaggtttgttttaaaattcatagatttcraataacacr-sttttgywtggtctatgwagycrtamatga-gtamttt-ay------------------------------agata-ttggwaattgy---------------------------------------raataagtttatctttttt--------------gtckgtgg--------tatcaaaataawtgtc------------ttcttttattt------------------------------gtttttcttgc---------------yatataggttcttgaytactgcaatgcttctcaaaaggattatamwwgtatattcacttc-tggdgcaacagctgbcttgaagcttatwggggagaactttccctggagcygtaasagctcctttatgtacacaatggaaaatcataatagtgtacttggtcttagagagtatcctgc-------------------------------c-acttyta----------------tggs-------------------------cg-------------------------------------taytat--------ataaat-t-ttggct---------------------rgtgcacttat--------------------gctacgat------------------------ttattttrtctttct-aaa-ttcaamttatrtscacagtg-----------atatta-gttat--------------------agca-ttttttkktw-------------t-----------gtatg---------ctatatgactgataagggt------------cagcattcttgtttc------------------------------------------------------------------------------------------------------------------------------------------------------------------------------------------------------------------------------------------------------------------------------------
>I28656_M002_Malvaceae_Tilia_americana_seq1
----------------------------------------------------------------------------------------------------------------------------------------------------------------------------------------------------------------------------------------------------------ttattagttctttg---ctctgttcagttttaaaattcatagatttcaaataacct--gttttgcatgatctatgaagtcataaatga-gtagttc-at------------------------------agata-tgggtaatystgct--------ctaatttga-tttgtgccygc-------aagtaaa-ttatcttytat-------------kgtctgtgg--------tatc--aataattatc------------tttytttyt---------------------------ttttwwtttttcttka---------------twtataggtccttgattactgcaatgcttctccaaaggattataaatgcatattcacttc-tggggcaacagctgcattgaagcttataggggagaactttccatggagctgtcagagcacctttatgtacacaatggaaaatcataatagtgtvcttggtattagagagtatcctbycact------------tctttatttttgcc-m-acttctatt------------ttcrgg-------------------------tg-----------------------------------katayaagt-------atatht-t-gtggct---------------------agtccaatyat--------------------gctatrwt--------------------------ttttttttcttct-aaa-ttcdtcttatatttgcagtg-----------atatta-gttat--------------------acta-tgtttgtttg-------------t--------------------------------actgaataggat------------cagcattcttgttcct----tctcttaataatcttgaa-----tctataagtttgcttgtcc-ttagtaatttat-agatat-------------gctctcaatc------------------------------------------------------------------------------------------------------------------------------------------------------------------------------------------
>I28657_M180_Malvaceae_Triumfetta_lappula_seq1
---------------------------------------------------------------------------------------------------------------------------------------------------------------------------------------------------------------------------------------------------gctcacc----------------------ttcccccttctaattcatagatttcaaataacct--ggtttg---tatctgtgaggtcatayatga-gtagttc-at------------------------------agata-ttggtaactgtgct--------ctaa-------ttctccctgc-------tagctar-ttatctt-------------------kcygtgg--------tatc--aataattttc------------ttttytgg-cwtt--------------------------taaacttycttg-----------------atwtaggtccttgattattgtaatgcttctccaaaggattataaatgcatattcacttc-tggggcaacagctgcattyaagcttataggggagaactttccatggagctctcagggcagctttrtgtacacaatggaaaatcataatagtgthcttggtattagagagtatcctgccatc------------ttttctattttgcc-c-atttatawt------------ttgagg-------------------------tg-------------------------------------tttaagt-------atacatattgtggct---------------------agtgcaatcat--------------------gctgattta---------------------------------tytca-aaa-ttsatattatatctacwgtt-----------atatct-stcat--------------------a------------------------ttgt-----------gyatg---------gca-------gaatgggat------------cmacagccttgttctt---tctccttagtagtctaag--------------------------------------------------------------------------------------------------------------------------------------------------------------------------------------------------------------------------------------------------------------
>I28658_M160_Muntingiaceae_Muntingia_calabura_seq1
------------------------------------------------------------------------------------------------------------------------------------------------------------------------------------------------------------------------------------------------------------------------------------------------------------------------------------------------------------------------------------------------------agttgtaatatgttggtcttaccagg---------------------------ctgtctttgataattt-------gtctctatagtgga----------aatgatggtttt---------ttcccttgcttatatca---ttggaggcatgcatctataagaattttgcttac--------------cagtgcaggtccttgaatactttaatgcttctccaagagactacaagtgtatttttacttc-gggagcaacaggagcactgaagcttgtgggtgaaaactttccttggagctgtcagagcagctttatgtacactatggaaaatcacaatagtgttctcggcattagagagtatcctgctgttg-----------ttccaaa-----aa---gtctttgttgtgatgt--tgattcaggaatataacat---cagtattgcttttgtgt----------------------------------tactaata------acaaaa---gtagtt---------------------aacgttgatat--------------------gtcaagatggggcaaagaagtta-----aggg----------------aaa---------------------------aaacagtatt-------------------------------------------------------------------------------------------------------------------------------------------------------------------------------------------------------------------------------------------------------------------------------------------------------------------------------------------------------------------------------------------------------------------
>I9832_V002_Malvaceae_Luehea_speciosa_seq1
attgtcaaaccatacttgaaaaatatgaggcctcatacgacatataccttgcgttcttgtttactgtttttatactttaaaaaaaaggaacttgataattttgaatgattgccttgtatagaatggaattctttaatttgaatatagatagccaaagtgattctagtgcagccactagtgagattgtaagggaagcacgccaacaggtaatatggaattgttatttactttactttgttgagtgttcttgttctttg---tttgctccttttttttcccttttagttcatagatttcaaataacct--gttttgaatgatctaggaggtcataaatga-ttagttc-ac------------------------------agata-tcggtaactgtgct--------ctaatttgg-tttgtccatac-------tagctaa-ttatcttttat-------------catctatga--------tatc--aataattatc------------tattttgc-ttta--------------------------aa--ctttcttg-----------------atataggtcctacagtactgcaatgcttctccaaaggaatataaatgcatattcacttc-tggggcaacagccgcattgaagcttataggggagaactttccatggagcactgagagtagctttatgtacacaatggaaaatcataatagtgtacttggtattagagagtatcctgccacc------------ttttctattttgcc-c-atttttatt------------ttcagg-------------------------tg-------------------------------------tataagt-------taattt-ttgtcgct---------------------ggcataatcat--------------------gctgatttg---------------------------------tttcg-aaa-ttcatcttatatccacagtt-----------atatta-gtcaa--------------------agtc-tgttttattta-------tttagt-----------ttacg---------atatggtg--gaataggat------------cagcatccttgttccg---tctccttagaatctgtaa-------------ctttctcc-----ttattt-attgatagatat-------------gctcttagtcaaggagcatcagcctttgcagtagatgtaagagaggctgtccatcaggatgaagcttcccgaagttctgtgacttcagtgaagctagcacagcatccagtacagagaagaagtcaagctggaattttggaaggggagcttacaggtaacttttggcagtttataaatggatttaaacttaaaggaa
