# Supplementary material for: Localized Phylogenetic Discordance Among Nuclear Loci Due to Incomplete Lineage Sorting and Introgression in the Family of Cotton and Cacao (Malvaceae)
Source: Front Plant Sci. 2022 Apr 13;13:850521. doi: 10.3389/fpls.2022.850521 (PMC9043901; doi:10.3389/fpls.2022.850521)
Supplement: Supplementary file 1 [file Data_Sheet_1.ZIP › Alignments_v4/L90.fasta]

>I23352_M001_Malvaceae_Bombax_ceiba_seq1
------------------------------------------------------------------------------------------------------------------------------------------------------------------------------------------------------------------------------------------------------------------------------------------------------------------------------------------------------------tcgttgcggctgagaaggccatcaaaggtggtttgcatgagaagcttaccatgacagttgcagtgccgtatctctggggtgttcccccagcttctgatacacttcaccttgctgtacggaccggtggagggattgtggagaaggtttattggcaatgggattttttgta---aa-----------taattcatg-aa------a-tttct------------tctaacca------tcact------acttatgt-------attcctttgtg----cattctgt-acata--------aaaactattgta-t----ttc--tttgtacaaaac-------------tg-aa-tg------ttgtattc-taa---------gtgaccaa-cccaaattc-------------att-tatttgggaa-----ttgatcgtc-aata-------------------------------atccaat----------tgtttattcttag-------------------------ttttttgtttatgtcatcaaaa-------------------------------------------taatgccataggtcatattaga------------------------------aatcatgatatgcaatgcagtgatcaacatttaggggaactctttgcttgat----------------gcagg
>I23353_M002_Malvaceae_Tilia_americana_seq1
----------------------------------------------------------------------------------------------------------------------------------------------------------------------------------------------------------------------------------------------------------------------------------------------------------------------------------------------------------ggtcgttgcggcagagaaggccaccaaaggtggtttgcatgaaaagcttaccatgacggttgcagtgccatacctctggggtgttccccctgcttctgatacacttcaccttgctgtacggagtggtggagggattgtggagaaggtttattggcaatgggattttttgta---aa-----------taattcacc--a------a-tttct------------tctaacca------tcact--------tcttgt-------attcctatgtg----cattctgt-acat---------aaaattgttgta-t----ttg--tatgtacaaaac-------------tt-aa-tg------ttgtattc-caa---------gtcactga-cccaat-ca---------------t-tatttgggcc----------------------------------------------------------------------------tcag-------------------------ttctctgtttatgccatcaaataaagccatggtcatatc------------------------agaaatgttgatatgcaatgctca------------------------------acatctgaattagattaccccaaaatgaac-------------------------------------------
>I23354_M003_Malvaceae_Herissantia_crispa_seq1
---------------------------------------------------------------------------------------------------------------------------------------------------------------------------------------------------------------------------------------------------------------------------------------------------------------------------------------------------------------------------aagccatcaaaggtggtttgcacgaaaagctgagcatgacagttgcagtgccgtatctgtggggtgttcccccggcttccgatacgcttcaccttgctgtaagaagtggtggagggattgtggagaaggtttattggcaatgggattttttgta---aatgtaaataat-ttatttatg--a------a-gctct------------tctaacaa---cagttact-------ctgttgt---------------gtg----cattctgt-acat---------aaaaatgttgtatt-------------tacaaaac-------------tg-aa-tgttg---ttgtattt-aaa---------ctcaccaa-cccaatcca---------------t-tatttgggaa----tttgtttatc-aat-------------------------------------------------tgactattcttag-------------------------ctttctgtttatgccaaacatcctttaaccgattaacatttcaat--------tcgggtgcaatcaaattttatttttcaactgtga-------------------------------------------------------g---------------------------------------------tt
>I23355_M004_Malvaceae_Malva_arborea_seq1
---------------------------------------------------------------------------------------------------------------------------------------------------------------------------------------------------------------------------------------------------------------------------------------------------------------------------------------------------------------------------------------------------aaaagctgaccatgacggttgcagtgccgtatctgtggggtgttcctcctgcttccgatacgcttcacctcgctgtaagaagtggtggagggattgtggagaaggtatattggcaatgggatttcctgta---aa-----------tgattcatg--g------a-tttct------------tctaaccg------gtat---------------------------------------ttttgt-acat---------aaatatgttgta-t----tcc--tctgtacaaaac-------------tg-aa-tg------ttgtatgt-aaa---------ctcagcaa-tccgattcatca------------t-tatttgtgaa-----ttgattgtc-aat--------------------------------atccaat----------tgattgttcttgg-------------------------ttttctgtttatactattatcg--ttgaatagggtgtaatccaattagtcggatccgtgtcgggttgaacgggttgatag--------------------------------------------------------------------------------------------------------------
>I23356_M005_Malvaceae_Lavatera_assurgentiflora_seq1
--------------------------------------------------------------------------------------------------------------------------------------------------------------------------------------------------------------------------------------------------------------------------------------------------------------------------------------------------------------------------------------ggtggtttgcacgaaaagctgaccatgacggttgcagtgccgtatctgtggggtgttcctcctgcttccgatacgcttcacctcgctgtaagaagtggtggagggattgtggagaaggtatattggcaatgggatttcctgta---aa-----------tgattcatg--g------a-tttct------------tctaaccg------gtat---------------------------------------ttttgt-acat---------aaatatgttgta-t----tcc--tctgtacaaaac-------------tg-aa-tg------ttgtatgt-aaa---------ctcagcaa-tccgattcatca------------t-tatttgtgaa-------------------------------------------------------------------------------------------------------------------------------------------------------------------------------------------------------------------------------------------------------------------------------------------------------
>I23359_M008_Malvaceae_Althaea_officinalis_seq1
------------------------------------------------------------------------------------------------------------------------------------------------------------------------------------------------------------------------------------------------------------------------------------------------------------------------------------------------------------------------------------------------------------------cggttgcagtgccatatctgtggggtgttccccctgcttccgatacgcttcacctcgctgtaagaagtggtggagggattgtggagaaggtatattggcaatgggatttcctgta---aa-----------taattcatg--a------a-tttct------------tctaacca------gta----------------------------------------ctttgt-acata--------aaatatgttgta-t----tcc--tctgtacaaaac-------------tg-aa-tg------ttgtatgt-aaa---------ctcaccaa-tccaattcatca------------t-tatttgggaa-----ttgattgtc-aat--------------------------------atcctat----------tgattattcttgg-------------------------ttttctgtttatgctaatatcc--ttgaattagaggtgt---------tcaaaactgatacaaaattagcga----------------------------------------------------------------------------------------------------------------------
>I23360_M009_Malvaceae_Lagunaria_patersonia_seq1
-----------------------------------------------------------------------------------------------------------------------------------------------------------------------------------------------------------------------------------------------------------------------------------------------------------------------------------------------------------------------gagaaagccatcaaaggtggtttgcatgaaaagctcagcatgacagtggcagtgccatatctgtggggtgttccccccgcttctgatacgcttcaccttgctgtaaggagtggtggagggattgtggagaaggtttattggcaatgggattttttgta---ag-----------taattcatg--a------a-tctct------------tctaacca------ttact-------ttgttgt-------cttcctctgtg----cattatgt-acat---------ataactgtt------------------------------------------------------------------------------------------------------------------------------------------------------------------------------------------------------------------------------------------------------------------------------------------------------------------------------------------------------------------------------------------------------------------------------
>I23363_M012_Malvaceae_Napaea_dioica_seq1
-----------------------------------------------------------------------------------------------------------------------------------------------------------------------------------------------------------------------------------------------------------------------------------------------------------------------------------------------------------------------------actatcaaaggtggtttgcacgaaaagctgaccatgacagttgcggtgccatatctgtggggtgtyccccckgcttccgatacrcttcaccttgctgtaagaagtggtggagggattgtrgagaaggtatattggcaatgggattttctgta---aa-----------taattcatg--a------a-tctct------------tctaacca------gtr----------------------------------------ctttkt-acwt---------atatatgttgta-t----tcc--tctgtacaaaac-------------tg-wa-tg------ytgcatct-aaa---------ctcaccaa-cccaattcatca------------t-tatttgggaa-----ttgattgtcaaat--------------------------------atccart----------tgattattcttag-------------------------ttttctgtttatgctattatcc--ttgaataggt------atccttaaatagggtgtaatcgagttaagtcaattgttcataatt--------------------------------caatatcaatttgattgttc-----------------------------------------------------
>I23364_M013_Malvaceae_Grewia_sp_seq1
------------------------------------------------------------------------------------------------------------------------------------------------------------------------------------------------------------------------------------------------------------------------------------------------------------------------------------------------------------tcgttgcagcagagaaggccagcaaagggggcttacatgaaaagcttaccatgacagttgcagtgccatacctctggggtgttcccccagcttcggatacacttcaccttgccgtaaggagtggtggagggatcgtggagaaggtttattggcaatgggattttttgta---aa-----------taattcttc-aa------a-tttct------------tctaacca------tcact----------------------------tgtg----catcctgt-acat---------aaaattgttgta-t----tcctatatgtacaaaac-------------tg-aa-tgttgtacttgtattc-agg---------gtcactga-cccaattca---------------t-tatttggggaat--attgattctg-tat--------------------------------atccaat----------tgattattctcag-------------------------ttttcttctttcacaatcacataatgccatagccgtgtt------------------------ggaacgctaatctgccgtgtccaa------------------------------caacctacatctttta---------------------------------------------------------
>I23367_M016_Malvaceae_Kitaibelia_vitifolia_seq1
----------------------------------------------------------------------------------------------------------------------------------------------------------------------------------------------------------------------------------------------------------------------------------------------------------------------------------------------------------------------------------caaaggtggtttgcacgaaaagctgaccatgacagttgcagtgccatatctgtggggtgttccccctgcttccgatacgcttcacctcgctgtaagaagtggtggagggattgtggagaaggtatactggcaatgggattttctgta---aa-----------taattcatg--a------a-tttct------------tctaacca------gca----------------------------------------ctttgt-acat---------aaatatgttgta-t----tcc--tctgtacaaaac-------------tg-aa-tg------ttgtatgt-aaa---------ctcaccaa-tccaattcatca------------t-tatttgggaa-----ttgattgtc-aat--------------------------------atccaat----------tgattattcttgg-------------------------ttttctgtttatgctattatcc--ttgagttagtggtgt---------tcaaatckgacacgagctgacaaatkagcgggtttgtgttat--------------------------aaggttaggatcatgttatcttgacc------------------------------------------------
>I23368_M017_Malvaceae_Sterculia_apetala_seq1
----------------------------------------------------------------------------------------------------------------------------------------------------------------------------------------------------------------------------------------------------------------------------------------------------------------------------------------------------------ggttgttgcggcggagaaggccaccaaaggtggtttgcatgaaaagcttactatgacagttgcagtgccatacctctggggtgttccccctgcgtctgatacacttcaccttgccgtacggagtggtggagggattgtggataaggtttattggcaatgggattttttgta---aa-----------taattcatc--g------a-tttct------------tctaatca------tccct--------tcttgt-------attcctatgtg----cattctgt-acat---------aaaattgttgta-t----ttg--tttgtataaaac-------------tg-aa-tg------ttgtattt-aaatta----gacttgttca-taaggctcatgagtctggcctgattcgaactgggtt-----ttgagcagg-aatttctga------------------gtttga--acccagtctgaaatattaaattataaataaaaaa---------------------ttattttt--------------------------------------------------------------------------------------------------------------------------------------------------------------------------------------
>I23369_M018_Malvaceae_Abelmoschus_esculentus_seq1
----------------------------------------------------------------------------------------------------------------------------------------------------------------------------------------------------------------------------------------------------------------------------------------------------------------------------------------------------------------------agagaaagccatcaaaggcggtttgcatgaaaagcttaccatgacattggcagtgccatatctgtggggtgctccccctgcttcagatacacttcaccttgctgtaagaagtggtggagggattgttgagaaggtttattggcaatgggattttttgta---aa-----------taattcatg--a------c-tttct------------tctaatca------ttatcac----attgtggt-------catcctttgtg----catgctgt-acatat-------ataactgttgta-t----tcc--tttgtacaaaac-------------c--aa-tg------ttgtattc-aaa---------ctcatcag-cccaattca---------------t-catttgggaa-----ttgattgtc-aat--------------------------------atccaat----------tgattattcttag-------------------------tttactgttcatgccatcatcc--tagactggt------------------------------gttaaagcaagtttgaatttgatt------------------------------gattttcatttctagt---------------------------------------------------------
>I23370_M105_Malvaceae_Pachira_aquatica_seq1
------------------------------------------------------------------------------------------------------------------------------------------------------------------------------------------------------------------------------------------------------------------------------------------------------------------------------------------------------------tcgttgcggctgagaaggccatcaaaggtggtttgcatgaaaagcttaccatgacagttgcagtgccatatctctggggtgttcccccagcctctgatacacttcaccttgctgtacggaccggtggagggatcgtggagaaggtttattggcaatgggattttttgta---aa-----------taattcatg-aa------a-tttct------------tctaacca------tcact------gct--tgt-------attcgttcgtg----cattctgt-acata--------aaaactgttgta-t----ttc--tttgtacaaaac-------------tg-aa-tg------ttgtattc-aaa---------gtgaccaa-cccaaattc-------------att-tatttgggaa-----ttgattgtc-aata-------------------------------atccaat----------tgattgttctcag-------------------------ttttcggtttgtgcgatcaaaa-------------------------------------------taatgccataggtcatatcag--------------------------------------------------------------------------------------------------------
>I23371_M137_Malvaceae_Dombeya_wallichii_seq1
--------------------------------------------------------------------------------------------------------------------------------------------------------------------------------------------------------------------------------------------------------------------------------------------------------------------------------------------------------------gttgcggcagagaaggccwccaaaggtggtttgcatgaaaagcttatcatgacagttgcagtgccatacctctggggtgttcccccagcctctgatacacttcacctcgctgtacgcagtggwggagggattgtggagaaggtttattggcaatgggattttttgta---aa-----------taattcatg--a------a-tttcattct-------ttctaathm------thhchhbtbdbawdawwat-------whtyctttgbd----bhhtbtdb-ahaw---------aaaaddkktdtw-h----tyc--tntddaaaaaav-------------hd-da-twt-----ttdtwhth-aaa---------dntwvhga-cccaaatca---------------t-tdtttggvaa-----tcaattgnc-nat--------------------------------atccaata---------agatthbthnbtt-------------------------ttytbtttwtncvhhacaagaaatgttgatgagcaak--------------------------rraawksywatgmyywrywkkagatt----------------------------acaccaagatggaagt--------------------------------------------------------g
>I23373_M141_Malvaceae_Quararibea_funebris_seq1
----------------------------------------------------------------------------------------------------------------------------------------------------------------------------------------------------------------------------------------------------------------------------------------------------------------------------------------------------------ggttgttgcggcagagaaggccatcaaaggtggtttgcatgaaaagcttatcatgacagttgcagtgccatatctctggggtgttccaccggcttcygatacacttcaccttgcagtacggagtggtggagggattgtggagaaggtttattggcaatgggattttttgta---ak-----------taattmatg--a------a-ttact------------tctaacca------tcacw--------tattgc-------attcctttgtg----cattctgt-acat---------aaaactgttgtc-t----tcc--tttttacaaaac-------------tg-aa-cg------ctgtatttcaaa---------gtyaccaa-cccaattca---------------t-tatttgggaa-----ttgattgtc-aatctatg-------------------------ttgctsactc--------ttcatttytcttgaaat---------------agccgwgytccatgcattcccggacttag--------------------------t--------------gcaggtgtcacagtccgttctagtgctgca----------------caggcttagaactt-------------------------------------------------------------------
>I23374_M142_Malvaceae_Hampea_nutricia_seq1
----------------------------------------------------------------------------------------------------------------------------------------------------------------------------------------------------------------------------------------------------------------------------------------------------------------------------------------------------------------------ggagaaagccatcaaaggtggtttgcatgaaaaactcagcatgacagttgcagtgccatatctgtggggtgttccgcctgcttccgatacacttcaccttgctgtaagaagtggtggagggattgtggagaaggtttattggcaatgggattttttgta---aa-----------taattcatg--a------a-tttct------------tctaacctattacttcact-------tggtttt-------ccattgt---------------------------------------------------------------------------------------------------------------------------------------------------------------------------------------------------------------------------------------------------------------------------------------------------------------------------------------------------------------------------------------------------------------------------------------------------------------------
>I23376_M145_Malvaceae_Heliocarpus_appendiculatus_seq1
---------------------------------------------------------------------------------------------------------------------------------------------------------------------------------------------------------------------------------------------------------------------------------------------------------------------------------------------------------------------crgagaaggccagcaaaggtggtttacatgaaaagcttagcatgagagttgcagtgccatatctctggggagttccacctgcatccgaaacgcttcacctagctgtaaggagcggcggagggatcgtggagaaggtttattggcaatgggattttttgta---aata---------taattcatc--a------a-tttct------------tctaacca------tcact----------------------------tgtg----cattatgt-awat---------aaaattgttgtawt----ymy--wwwkkwmmaaaa----aamaaaaamhr-aa-hd------btgwatkb-wrtdth--mhdkvhchvwbh-cmhwattyd---------------d-kdtttggdkd-----thhattbhc-aat--------------------------------hbmhwwt----------tbwtttttctcwg-------------------------ttttbdgagtttgaamwcayaw-----------------------------------------wawwrysmyakrskstg-------------------------------------------------------------------------------------------------------------t
>I23377_M148_Malvaceae_Robinsonella_mirandae_seq1
------------------------------------------------------------------------------------------------------------------------------------------------------------------------------------------------------------------------------------------------------------------------------------------------------------------------------------------------------------------------agaaagccatcaaaggtggtttgcacgaaaagctragcatgacagttgcagtgccatatctrtggggtgttcccccggcttccgatacgcttcaccttgctgtaagaagtggaggagggattgtggagaaggtttattggcaatgggattttttgtaaataa-----------ttattcatg--a------a-tttct------------tctaacag------tgatt-------ctgttgt-------cttcctccgtg----cactctgt-acat---------aaaaatgtagtatt----tcc--cttgtacaaaac-------------tg-aa-tg------ttgtattt-aaa---------ctcaccaa-cccaattca---------------t-tatttgggaa-----tttgttgtc-aaat-------------------------------atccaat----------tgattattcttag-------------------------ttttctgtttatgccatcatcc--ttgactgattaaagtt------------------gtaaaaggggtgtaatcgagttctagatc------------------------------gaa----------------------------------------------------------------------
>I23378_M150_Malvaceae_Ceiba_pentandra_seq1
------------------------------------------------------------------------------------------------------------------------------------------------------------------------------------------------------------------------------------------------------------------------------------------------------------------------------------------------------------tcgttgtggctgagaaggccatcaaaggtggtttgcatgagaagcttaccatgactgttgcagtgccatatctctggggtgttcccccagcttctgatacacttcaccttgctgtacggaccggtggagggattgtggagaaggtttattggcaatgggattttttgta---aa-----------taattcatg-aa------a-tttct------------tctaacca------tcact------acatatgt-------attcctttgtg----cattctgt-acata--------aaaactgttgta-t----ttc--tttgtataaaac-------------tg-aa-tg------ttgtattc-taa---------gtgaccaa-cccaaattc-------------att-tatttgggaa-----ttgattgtc-aata-------------------------------atccaat----------tgtttattcttag-------------------------ttttttgtttatgtcatcaaaa-------------------------------------------taatgctataggtcatattaga------------------------------aatcatgatatgcaat---------------------------------------------------------
>I23380_M161_Malvaceae_Hibiscus_tiliaceus_seq1
--------------------------------------------------------------------------------------------------------------------------------------------------------------------------------------------------------------------------------------------------------------------------------------------------------------------------------------------------------------gttgcagcggagaaagccatcaaaggcggtttgcacgaaaagcttaccatgacagttgcggtgccatatctgtggggtgttcctcctgcttccgatacacttcaccttgctgtaagaagtggtggagggattgttgagaaggtttactggcaatgggattttttgta---aa-----------taattcatg--a------c-tttct------------tctaacca------ttatcgc----attgtggt-------catcttttgtg----cacgctgt-acatat-------ataactgttgta-t----tcc--tttktwcwaaac-------------cg-aa-tg------ttgtattc-aaa---------atcatcaa-ccgaattca---------------t-tatttgggaa-----ttgtttgtc-aat--------------------------------atccaatt--------gtgatcattcgtag-------------------------ttttcgatttatgccatcatc-------------------------------------------------------------------------------------------------------------------------------------------------------------------------
>I23383_M166_Malvaceae_Pseudobombax_ellipticum_seq1
----------------------------------------------------------------------------------------------------------------------------------------------------------------------------------------------------------------------------------------------------------------------------------------------------------------------------------------------------------gatcgttgctgctgagaaggccatcaaaggtggtttgcatgaaaagcttaccatgacggttgcagtgccatatctgtggggtgttcccccggcttctgatacacttcacctagctgtacggacaggcggagggattgtggagaaggtttattggcaatgggattttttgta---aa-----------taattcatg-aa------a-tttct------------tctaacca------tcgct------acttktgt-------attcctttgtg----cattctgt-acata--------ataactgttgta-t----tcct-tttgtacaaaac-------------tg-aa-cg------ttgtattc-aaa---------gtgaccaa-cccaaattc-------------att-tatttgggaa-----ttgattgtc-aata-------------------------------atccaat----------tgattattatcag-------------------------ttttctgtttatgccatcaaaa-------------------------------------------taatgccataggtcatatcaga------------------------------tatcttgatgtgcaatgcagtgatcaacatt------------------------------------------
>I23384_M168_Malvaceae_Theobroma_cacao_seq1
---------------------------------------------------------------------------------------------------------------------------------------------------------------------------------------------------------------------------------------------------------------------------------------------------------------------------------------------------------aggttgttgcggcagagaaggccagtaaaggtggtttgcatgaaaagcttaccatgacggttgcagtgccgtacctctggggtgttccgcctgcttctgagacacttcaccttgctgtacggagcggtggagggattgtggagaaggtttattggcaatgggatttttttta---aa-----------taatttatc--a------a-tctct------------tctaacca------tcact----------------------------cgta----cattctgt-acat---------aaaattgttgta-t----tcc--taagtacaaagc-------------tg-aa-tg------ctgtactc-aag---------gtcgatga-cccaattct---------------t-taattgggaa-----ttga-tgtc-aat--------------------------------atccaat----------tcattattctcag-------------------------tttcctgtttttaccgtcatat-----------------------------------------aataatgccattggccgtgtcggaactgctgat---------atgcaatgctcaacatctaaattagattacatcaagaatgaa-------------------------------gtacgtactaag
>I23385_M169_Malvaceae_Ochroma_pyramidale_seq1
-----------------------------------------------------------------------------------------------------------------------------------------------------------------------------------------------------------------------------------------------------------------------------------------------------------------------------------------------------------------------gagaaggccatcaaaggtggtttgcatgaaaagcttaccatgacagttgcagtgccatatctctggggtgttccccctgcttctgatacacttcaccttgctgtacggagtggtggagggattgtggagaaggtttattggcaatgggattttttgta---aa-----------taattcatg--a------a-tttct------------tctaacca------tcact--------tgctgt-------attcctttgtg----cattctgt-acat---------aaaattgttgta-t----tcc--tttgtacaaaac-------------tg-aa-tg------ttgtattc-aaa---------gtcaccaa-cccaattca---------------t-tatttgggaa-----ttgattgtc-aat--------------------------------atccaat----------tgattattctcag-------------------------ttttctgtttatgccat-----------------------------------------------------------------------------------------------------------------------------------------------------------------------------
>I23387_M178_Malvaceae_Malvaviscus_arboreus_seq1
------------------------------------------------------------------------------------------------------------------------------------------------------------------------------------------------------------------------------------------------------------------------------------------------------------------------------------------------------------ttgttgcagcggagaaagccatcaaaggtggtttgcaygaaaagcttacmatgayagttgcagtgccatatctgtggggtgttccccctgcttccgatacrcttcaccttgctgtaagaagtggtggagggattgttgagaaggtttattggcaatgggattttttgta---aa-----------taattyayg--a------c-tttct------------tctaacca------ttatcgc----attgtggy-------catcctttgtg----satgctgt-acat---------atawctgttgta-w----yys--ttkkwwymmwwy-------------sk-am-wr------wwsyrwwy-kww---------stmwtcaa-mcymatymayymww------tksrw-wwtkwkggaa-----wwkatygtc-gat--------------------------------atccagt----------tgattattcttag-------------------------ttttctgtttatgccatcatcc--ttgactagacat---------------------------ggcaaact-----------------------------------------------------------------------------------------------------------------------
>I23388_M180_Malvaceae_Triumfetta_lappula_seq1
------------------------------------------------------------------------------------------------------------------------------------------------------------------------------------------------------------------------------------------------------------------------------------------------------------------------------------------------------------ttgttgcggcggagaaggccagcaaaggtggtttacatgaaaagcttagcatgagagttgcagtgccatacctctggggagttccmcctgcatccgaaacgcttcacctwgctgtaaggagcggyggagggatmgtggagaaggtttattggcaatgggattttttgta---aata---------taattcatc--a------a-tttct------------tctaacca------tcact----------------------------tgtg----cattatgt-atat---------aaaattrttgtawt----ymy--wwwkkwmmaaaa----aamaaaaamwr-aa-tg------dddtdttb-aat---------bhmantba-ccbaahyca---------------t-thhttdddkd-----kksattbhh-wdt--------------------------------nhvhaat----------yvatttdntywk--------------------------ttthvtktktttgaddtbavat-----------------------------------------hahaatdhhatdgsctddvvbnddtbcnaa-----------whacchawnhavmahdtndaaawtagattgcacaaaaat------------------------------------------gtggt
>I23389_M181_Malvaceae_Pavonia_scheadiana_seq1
-----------------------------------------------------------------------------------------------------------------------------------------------------------------------------------------------------------------------------------------------------------------------------------------------------------------------------------------------------------------------------------aaaggtggtttgcacgaaaagctsaccatgacagttgcagtaccatatctgtggggtgttccccctgcttccgatacgcttcaccttgcygtaagaagtggtggagggattgtggagaaggtttattggcaatgggattttctgta---aa-----------taattcatg--a------a-tytct------------tctaacca------gta----------------------------------------ctttgt-acat---------aaatatgttgta-t----tcc--tctgtacaaaac-------------tg-aa-tg------ttgtatyt-aaa---------ctcaccaa-cccaattcatca------------t-tatttgggaa-----ttgattgtc-aat--------------------------------atccaat----------ygattgttsthag-------------------------ttttctgtttatrvhwwbmwyc--ytdrawtvgv-------------------htkdawthddbttarkybmhtkkttmmymwr---------------------------------yrattwcgtcattgtttt-------------------------------------------------------
>I23390_M182_Malvaceae_Anoda_cristata_seq1
-----------------------------------------------------------------------------------------------------------------------------------------------------------------------------------------------------------------------------------------------------------------------------------------------------------------------------------------------------------------------------------------ggtttgcacgaaaagctsaccatgacagttgcagtrccatatytgtggggtgttccccctgcttccgatacgcttcaccttgctgtaagaagtggtggagggattgtggagaaggtttattggcaatgggattttctgta---aa-----------taattcatg--a------a-tytct------------tctaacca------gta----------------------------------------ctttgt-acat---------aaatatgttgta-t----tcc--tctgtacaaaac-------------tg-aa-tg------ttgtattt-aaa---------ctcaccaa-cccaattcatca------------t-tatttgggaa-----ttgattgtc-aat--------------------------------atccaat----------cgattgttcttag-------------------------ttttytgtttatagctatcatc--cttgaatagg-------------------ctgtaatcgagttaagtccattgttcataag---------------------------------caatttcgtcattgttttgttcataag--ctaagtggatatcataattatgttcaawatca------------
>I23391_M183_Malvaceae_Phymosia_umbellata_seq1
-----------------------------------------------------------------------------------------------------------------------------------------------------------------------------------------------------------------------------------------------------------------------------------------------------------------------------------------------------------------------------------------------------aagctgagcatgacagttgcagtgccgtatctgtggggygttcccccggcttccgatacgcttcaccttgcagtaagaagtggtggagggattgtggagaaggtttattggcaatgggattttttgta---aatgtaaataa--taattcatg--a------a-tctca------------tttaacag----agatact-------ctgttrt-------ct-------------taatctgt-acat-a-------aaaaatgtasyaty----tcc--cttgtacaaaac-------------tg-aa-tg------ttgtwktw-www---------mwmmycay-cmymmywmwtmw------------t-wwttwwkkrr-----kcwkttgty-rwwms------------------------------rtyyaak----------wkammmwtckkwks------------------------ttygwttwrtrasywwwswkkwkrycwkwrwgwymrgyww-----------------------aagaataacatcggttgtt------------------------------------------------------------c-----------------------------------------------
>I23393_M189_Malvaceae_Kearnemalvastrum_lacteum_seq1
---------------------------------------------------------------------------------------------------------------------------------------------------------------------------------------------------------------------------------------------------------------------------------------------------------------------------------------------------------------------cggagaaagcyatcaaaggtggtttgcacgaaaagctsaccatgacagttgcrgtgccatatctgtggggtgttccccctgcttccgatacgcttcaccttgctgtaagaagtggtggagggattgtggagaaggtttattggcaatgggattttctgta---aa-----------taattcatg--a------a-twtct------------tctaacca------gta----------------------------------------ctttgt-acat---------aaatatgttgta-t----ycy--kctgtacaaaac-------------tr-aa-tg------ttgtattt-aaa---------ctcaccaa-cccaattcatca------------t-wwtwtkkgrr-----wwkwkwbts-www--------------------------------atmymmw----------hkwkhwtwytywk-------------------------wkwtytstktwtrykmtwwtmy--yykwrwakrbkktrw--------------------wmdmgwkrwkkyvmktkytmwywaha--------------------------------ccttbtcttgcctgttctttatctaa--------cgtgcctktaaacttcacyttaaaag-------------
>I23394_M229_Malvaceae_Malvastrum_americanum_seq1
----------------------------------------------------------------------------------------------------------------------------------------------------------------------------------------------------------------------------------------------------------------------------------------------------------------------------------------------------------------------ggagaaagctatcaaaggtggtttgcacgaaaagctgaccatgacagttgcagtgccatatctgtggggtgttccccctgcttccgatacgcttcaccttgctgtaagaagyggtggagggatygtggakaaggtttattggcaatgggattttctgta---aa-----------taawtymwk-ra----wwr-ywttt------------yywamcmr-k---------------------------------------------wmyttkkw-mmww---------aaadwwkktkkwwt----ycy--bykkwmmaaamy-------------kr-aawkd------ttgtatgt-aaa---------cwcaccaa-cccaattcatya------------t-tatttgggaa-----ttgattgtc-aat--------------------------------atccaat----------tgattattcttag-------------------------ttttctgtttatgctaatcatccttgaataggctgtaatcta---------------------gtgaagtcgattgttcataatcgatatccaattgattgttcataagctaagtggatatcatgattatgttcaat------------------------------------------------atcat
>I23395_M236_Malvaceae_Fuertesimalva_jacens_seq1
-------------------------------------------------------------------------------------------------------------------------------------------------------------------------------------------------------------------------------------------------------------------------------------------------------------------------------------------------------------------------------------aggtggtttgcacgaaaagctgaccatgacggttgcagtgccgtatctgtggggtgttcctcctgcttccgatacgcttcaccttgccgtaagaagtggtggaggtattgtggagaaggtatattggcaatgggatttcctgta---aa-----------taattcatg--g------attttct------------tctaaccg------gtact-------------------------------------tttttgt-acat---------aaatatgttgta-t----tcc--tctgtacaaaac-------------tg-aa-tg------ttgtatgt-aaa---------ctcagcaa-tccgattcatca------------t-tatttgtgaa-----ttgattgtc-aat--------------------------------atc----------------------gttta-------------------------attttaatttatcatgtcttag--gcaaaaagga--------gcttaattagttttggatttaattgaattacttgttaattt----------------------------------tgatttggacctaattgaattaattgt----------------taattttgatttggacctaattg-gtggaa
>I23396_M019_Malvaceae_Allosidastrum_pyramidatum_seq1
-----------------------------------------------------------------------------------------------------------------------------------------------------------------------------------------------------------------------------------------------------------------------------------------------------------------------------------------------------------------------gagaaagccatyaaaggtggtttgcacgaaaagctgagcatgacagttgcagtgccatatctgtggggtgttccccctgcttccgatacgcttcaccttgctgtaagaagtggtggagggattgtggagaaggtttattggcaatgggattttttgta---aatgtaaata--attatttatg--a------a-tctct------------tccaacag------ttact-------ctgttat-------cttcctctgtg----cactctgt-acat---------aaaaatgtagtatt----tcc--cttgtacaaaac-------------tg-aa-tg------ttgtattt-aaa---------ctcaccaa-cccaattca---------------t-tatttgggga----atttgttgtc-aat--------------------------------atccagt----------tgattatccctga-------------------------gtactgattaacgttttaatag-------------------------------------------gggtgtaattgagttcaagatc------------------------------aaattttattttcgaagtgtcagttcg----------------------------------------------
>I23398_M021_Malvaceae_Sidastrum_micranthum_seq1
-----------------------------------------------------------------------------------------------------------------------------------------------------------------------------------------------------------------------------------------------------------------------------------------------------------------------------------------------------------------------------------aaaggtggtttgcacgaaaagctgagcatgagagttgcggtgccatatctgtggggtgttcccccggcttccgagacgcttcaccttgctgtaagaagtggtggagggattgtggagaaggtttattggcaatgggattttttgta---aataa--------ttattcacg--a------a-gttct------------tctaacag------tgatt-------ctgttgt-------cttcctccgtg----cactttgt-acat---------aaaaatgtagtatt----tgc--cctgtacaaaac-------------tg-aa-tg------ttgtattt-aaa---------accatcaa-cccaattaa---------------t-tatttggaaa-----tttgttgtcaaat--------------------------------atccaat----------ttagagtagtcagcgactatcaagtgtcsgctaagctattttcttggttttctgttatgctatcattttcttggttttat-----------------------------------------------------------------------------------------------------------------------------------------------gttat
>I23399_M022_Malvaceae_Gaya_dominguensis_seq1
-------------------------------------------------------------------------------------------------------------------------------------------------------------------------------------------------------------------------------------------------------------------------------------------------------------------------------------------------------------------------------------------tttgcacgaaaagctgagcatgacagttgcagtgccgtatctgtggggtgttcccccggcttccgatacgcttcaccttgctgtgagaagtggtggagggattgtggaacaggtttattggcaatgggattttttgta---aatgtaaataattttatttatg--a------a-gctcc------------tctaacaa---cagttact-------ctgttgt---------------gtc----cattctgt-acataa-------aaaaatgttgtatttccttcc--tttgtacaaaac-------------tg-aattg------ttgtattt-aaa---------ctcaccaa-cccaatcca---------------t-tatttgggaa----atttgttatc-aat-------------------------------------------------tgactattcttag-------------------------ctttctgttcatgcca-----------------------------------------------------------------------------------------------------------------------------------------------------------------------------t
>I28591_M023_Malvaceae_Neobuchia_paulinae_seq1
-------------------------------------------------------------------------------------------------------attggtt------ctcttacaagc-ttggcaaca---------tat-ag-tactactctcctttg------tgttttccatcttcggta-----------------tgatcatcatgcactgaatc-cttt--------caagggtttgcttgccttc----------ttgtggctactttt-aa-c----------------------ttcgaaac--ttgcctattgatat----tattcaggtcgttgcggctgagaaggccatcaaaggtggtttgcatgagaagcttaccatgacagttgcagtgccatatctctggggtgttcccccagcttctgatacacttcaccttgctgtacggaccggtggagggattgtggagaaggtttattggcaatgggattttttgta---aa-----------taattcatg-aa------a-tttct------------tctaacca------tyact------acttatgt-------attcctttgtg----cattctgt-acata--------gaaactgttgta-t----ttc--tttgtacaaaac-------------tg-aa-tg------ttgtattc-taa---------gtgaccaa-sm-----------------------------------------------------------------------------------------------------------------------------------------------------------------------------------------------------------------------------------------------------------------------------------------------------------------------------------------
>I28594_M025_Malvaceae_Herrania_nitida_seq1
---------------------------atgttatt-gttcaatctcttggttcac-------tctcaaaatgctctttcatatccactttt-------ttggaaatggtt------ctcttgcaagc---------------ttagcgt-aa-tacttgtttcct--------gtgttttgc---attggtat------------------atcattgtgcactgaatt-ttat--------tgagggt----tgaccctt----------ctgtggctacttca-aa-t----------------------tttgaaat--ctgcctattgtaaa----ttatcaggttgttgcggcagagaaggccagtaaaggtggtttgcatgaaaagcttaccatgacggttgcagtgccatacctgtggggtgttccccctgcttctgagacacttcaccttgctgtacggagcggtggagggattgtggagaaggtttattggcaatgggattttttgta---aa-----------taatttatc--a------a-tctct------------tcaaacca------tcact----------------------------tgta----cattctgt-acat---------aaaattgttgta-t----tca--taagtacaaagc-------------tg-aa-tg------ctgtattc-aag---------gtcgatga-cccaattct---------------t-tacttgggaa-----ttga-tgtc-aat--------------------------------atccaat----------tcattattctcag-------------------------tttcttgtttttatcgtcatat-----------------------------------------aataatgccataggccgtgt-----------------------------------------------------------------------------------------------------------
>I28595_M184_Malvaceae_Guazuma_ulmifolia_seq1
----------------------------------------aatctcttggttcac-------tttcaaaatgctctttcatatccactgt--------ttt-aaatggtg------ctcttgcacgc---------------atagtgtaaa-tacttctttcctttg------tgtcttgc---attgtaa-----------------taatcattgtgcactgaatt-tttt--------tgaggtt----ttagcttc----------ctgtggctacttca-gg------------------------ttttgaat--ccgcatgttgttaa---ttttccaggttgtggcggcagagaaggctagcaaaggtggtttgcatgaaaagcttaccatgacggttgcagtgccatacctctggggtgttccccctgcttctgagacacttcaccttgctgtacggagcggcggagggattgtggacaaggtttattggcaatgggattttttgta---aa-----------taattcatc--a----cga-tttct------------tctaacca------ttact----------------------------tgta----cattctgt-acat---------aaaatctttgta-t----tcc--tahgtwcaaagc-------------tg-aa-tg------ttgtactc-agg---------gtcaatga-cccaattca---------------t-tacttgggaa-----ttga-tgtc-aat--------------------------------atctmat----------tcattatctccag-------------------------ttctctgtttttgccatcagat-----------------------------------------aataatgcagcagg-----------------------------------------------------------------------------------------------------------------
>I28596_M026_Malvaceae_Ruizia_cordata_seq1
------------------------------------------------------------------------------------------------------------tt------tacttacaagc-ttagcgaaa---------tgt-ag-tactctatccttttg------tgtttttc---attggtat---------gatcatcaattcatcatttactgaatc-tttt--------agagggt----tttccatc----------ttttggctacttgt-aa-t----------------------ttttgcat--tggcctatctatgc----tgttcagatcgttgcagcagagaaggccaccaaaggtggtttgcatgaaaagcttaccatgacagttgcagtgccatacctatggggtgttcccccagcctctgakacacttcaccttgctgtacgcagtggtggagggattgtggagaaggtttattggcaatgggattttttgta---aa-----------taattcatg-aactt--aa-ttctt------------tctaatca------tcactactagtatgataat-------attcctwtgtg----cattctgt-acat---------aaaaatgttgta-t----tcc--tctgtaaaaaac-------------tg-aa-tat-----ttgtattc-aaa---------gttactga-cccaaatca---------------t-tatttggcaa-----tcaattg-------------------------------------------------------------------------------------------------------------------------------------------------------------------------------------------------------------------------------------------------------------------------------------------
>I28597_M027_Malvaceae_Melhania_velutina_seq1
------------------------------------------------------------------------------------------------------------tt------tatttacaagc-ttagcgaaa---------tgc-ag-tactctatccttttg------tgtttttc---attggtat---------gataatcaattcatcatttactgaatcttttt--------agagggt----tttccatc----------ttttggctactttt-aa-t----------------------ttttgtat--tggcctatctatgc----tgttcagatcgttgcggcagagaaggccaccaagggtggcttgcatgaaaagcttaccatgacagttgcagtgccatacctttggggtgttcccccagcctctgatacacttcaccttgctgtacgcagtggtggagggattgtggagaaggtttattggcaatgggattttttgta---aa-----------taattcatg-aacttaaaa-ttctt------------tctaatca------tcactacatgtataataat-------attcctttgtg----cattctgt-acat---------aaaaatgttgta-t----tcc--tttgtaaaaaaa------------ctg-aa-tat-----ttgtattc-aaa---------gttactga-cccaaatca---------------t-tatttggcaa-----tcaattgcc-gac--------------------------------atccaata-------------------------------------------------------------------------------------------------------------------------------------------------------------------------------------------------------------------------------------------at
>I28598_M028_Malvaceae_Glyphaea_brevis_seq1
-----------------------------------------------------------------------------------gctctttg-------ttcc------tt------tgtttatcagca------------------gat-ag-catagttcatattga------tgtttagt---gttgatatctagcagagggaaagtttaagttagtatcgtaaaag-cttg--------atggagctagctagccaat----------tagtggctacttca-aa-a----------------------tatgaaat--ctgcctattgttaa----tattcaggtcgttgcggcagagaaggccagcaaaggcggtttacgtgaaaagcttaccatgacagttgcagtgccatacctctggggtgttcccccggcttctgatacacttcaccttgccgtacggagcggtggagggatcgtggagaaggtttattggcaatgggattttttgta---aa-----------taattcatc-aa------a-ttcct------------tctaacca------tcact----------------------------tgtg----cattctgt-acat---------aaaattgttgta-t----tct--tatgtacaaaac-------------tg-aa-tg------ttgttttc-gag---------gccactga-cccaattca---------------t-tatttgggta-----ttcattgtc-aat--------------------------------atccaat----------tgattattctcag-------------------------ttttctgtttttgcaa------------------------------------------------------------------------------------------------------------------------------------------------------------------------------
>I28599_M029_Malvaceae_Desplatsia_dewevrei_seq1
---------------------------------------ctgtctcttggtttac-------tttcaaaatgctgtttcaaatctacctt--------ttt-aaatggtt------cttttacaagt-tacagg-----------------------------ctttg------tgttttg----atttgta-----------------aaatgatcgcacactgaatc-tttt--------tgagggt----ttgccttt----------ctgtggctacttca-aa-g----------------------tttgaaat--ctgtccgctgctaa----tgttcaggttgttgcagcagagaaggccaccaaagggggtttacatgaaaagcttaccatgattgttgcagtgccgtacctctggggtgttccccctgcttctgatacacttcaccttgccgtacggagcgggggagggatcgtggagaaggtttattggcaatgggattttttgta---aa-----------taattcatc--a------a-tttct------------tctaacca------tcaat----------------------------tgtg----cattctgt-agat---------aaaattgttgta-t----tcc--tatgtacaaaac-------------tg-aa-tg------ttgaattt-aat---------gtcactgg-cacaattca---------------t-tatgtgggga-----ttgattgtc-aat--------------------------------atccaat----------tgattattctcag-------------------------ttttctgtttsagcaatc-------------------------------------------------acataatgccataca---------------------------------------------------------------mtctggcggaaa---------------------------------
>I28600_M146_Malvaceae_Mortoniodendron_guatemalense_seq1
----------------------------------------------------------------------------------------tt--------tct-aaatggtt------ctgctgcaggc-ttggcgatg---------cat-ag-tacttctttcctttg------tgttttgc---attggtat---------------atgatcatcgtgcactgaatc-tttt--------tgagggt----tta-catc----------ttgtggctacatgt-aa-t----------------------tttgaaaa--ttgcctattaataa----cgttcaggttgtcgcagcagagaaggccaccgaaggtggtttgcatgaaaagcttaccatgacagttgcagtgccatacctctggggtgttcccccagcttctgatacacttcaccttgctgtacgaagtggtggagggattgtggagaaggtttattggcaatgggattttttgta---aa-----------taattcatcaaa------a-tttct------------tttaacca------tccct--------tgttgt-------attcttatgtg----tattctgt-acat---------aaaattgctgta-t----tcc--aatgtacaaaacc-----------gcg-aa-tg------ttgtattc-caa---------gtcactct-cccaat-ca---------------t-tagttgggaa-----ttaattttc-aat--------------------------------aaccaat----------tgtttattcttct-----------------------------ctgtttatgctatca---------------------------------------------------------------------------------------------------------------------------------------------------------------------------
>I28601_M030_Malvaceae_Sparmannia_africana_seq1
--------------------------------------------------------------------------gtttcatatat-cctt--------ttt-aaatggtt------atcttacatgt-tacaccttacaagcttggcat-sa-tacttctttcctttg------tgtttts----attrata-----------------ccatcattgcacactgaatc-tttt--------wgagsgt----ttactgtcgccacttgatatatgtctattktt-aa-tgctcaggttgttgctgtsgcyacttsatat--mtgtctattgttaa----tgctyaggttgttgcggcrgagaaagccatccaaggtggtttacatgaaaagcttagcatgacagttgcagtgccatacctctggggcgttccccctgcttctgatacacttcaccttgctgtacggagcggtggagggatcgtggataaggtttattggcaatgggattttttgta---aa-----------taattcatc--a------a-kttct------------tctaacca------tcact----------------------------tgtg----cattctgt-acat---------aaaattgttgta-w----tcc--tatgtacaaaac-------------tg-aa-ag------ttgtattc-aag---------atctttga-cccaattca---------------t-tatttgggga-----ttgattgty-aat--------------------------------atccaat----------tmatcattctcagt------------------------cttactatgtttgcaatcatttaatg--------------------------------------------------------------------------------------------------------------------------------------------------------------------
>I28602_M031_Malvaceae_Mollia_sp_seq1
------------------------------------------------------g-------ttccataa--------catatctacctt--------ttc-aaacggtt------cttttacaagt-tacaagctt-------gccat-ga-tacttctttcctttg------tgttttg----attggta-----------------taatgatctcacactgaatc-cttc--------tgagggt----ttaccttt----------ctgtggctacttca-aa-a----------------------tttgaaat--ctgcctattattaa----tgctcaggttgttgcagcagagaaagccagcaaaggaggtttacatgaaaagcttatcatgacagttgcggtgccttacctctggggtgtcccccctgcttctgatacacttcaccttgctgtaaggagcggtggagggatcgtggagaaggtttattggcaatgggattttttgta---aa-----------taattcatc--a------a-attct------------tctaacca------gcact----------------------------tgta----cattctgt-agat---------aaaattgttgta-a----tcc--tatgtacaaaac-------------tg-aa-tg------ttgtattc-aag---------gtcactga-cccaattca---------------t-tattt-ggga-----ttgattgtc-aat--------------------------------a-ccaat----------tcattattctcagt------------------------ttttctgttttctcaatc----------------------------------------------------------------------------------------------------------------------------------------------------------------------------
>I28603_M223_Malvaceae_Gossypium_hirsutum_seq1
---------------------------------------gggatagggggttaat-----------------------cagatcgggttt--------ttg-ggg----t------ttgattcagaa-ttgac-------------tgt-gc-ctgctcatatgcttg------tgttttgca---ttcata-----------------tgatcatcatgcactg-atc-tttt--------tgtgggtttacttgcctgc----------ttgtggctgcttgg-ta-g----------------------tttgaaat--ttgcctattgataa----tgttcaggtggttgcggcggagaaagccatcaaaggtggtttgcatgaaaagctcagcatgacagttgcagtgccatatctgtggggtgttccgcctgcttccgatacacttcaccttgctgtaagaagtggtggagggattgtggagaaggtttattggcaatgggattttttgta---aa-----------taattcatg--a------a-tttct------------tctaacctattacttcact-------tggttgt-------cttccattgtg----cattctgt-acata--------aaaactgttgta-t----tcc--attgtacaaaac-------------tg-aa-ta------ttgtattc-aaa---------ctcacmca-tccaac---------------------------aag----atgggtcct------------------------------------------------------------------------------------------------------------------------------------------------------------------------------------------------------------------------------------------------------------------------------------------
>I28604_M032_Malvaceae_Entelea_arborescens_seq1
--------------aatcaaaagtaatattttatt-gttcaacctcttggtttac-------ttccaaawtgctgtttcatatctacctt--------ttt-aaatggtt------atcttacatgt-tacaccttacaagcttggcat-ga-tacttctttcctttg------tgttttg----attgata-----------------ccatcatcgcayaswraayc-tkwt--------krar---------rstttw----------ytkkmkmtacwtvw-aa-k----------------------wwykrtat--ctktctaktgywaa----tgctcaggttgttgcggcagagaargccatycaaggtggtttacatgaaaagcttaccatgacagttgcagtgccatacctytggggtgttccccctgcttctgatacacttcaccttgctgtacggagyggtggagggatygtggataaggtttattggcaatgggattttttgta---aa-----------taattcatc--a------a-tttct------------tctaacca------tcact----------------------------tgtg----cattctgt-acat---------aaaattgttgta-t----tcc--tatgwacaaaac-------------tg-aa-ag------ttgtattc-aag---------atcaytgr-cccaatgca---------------t-tatttgggga-----ttgattgtc-aat--------------------------------atccaat----------tgattattcwyag-------------------------wyttctgtttttgcaatsmyatarkctgctggctgcatc------------------------agaaatgct----------------------------------------------------------------------------------------------------------------------
>I28605_M235_Malvaceae_Abutilon_sp_seq1
--------------------------------------------------------------gagcaaaagtcagttcaaagttcaaacwt-------tct-waackgat------ggctttcgagc--------------------------aaatcggttcagctaa----------------gttgattatga----------tggttaaggcagttgatagaatg-ttaa--------cgcaggt----------------------ttgctgctacatga-cg-ta-------------------gttctgaaaa--ttggctgttgataatatatgttcaggtagttgcagcggagaaagccataaaaggtggtttgcatgaaaagctgagcatgagagttgcagtgccgtatctgtggggtgttcccccggcttccgatacgcttcaccttgcagtaagaagtggtggagggattgtggagaaggtttattggcaatgggattttttgta---aatgtaaataa--taatttatg--a------a-tctct------------tgtaacag----agttact-------ctgttgt-------cctcctccgtgcaattcttctgt-acataaaaaa---aaaaatgtagtatt----tcc--attgtacaaaact---------gaatg-aa-tg------ttgtattt-aaaactcaccaaccaaccaa-cccaattcata-------------t-tatttgggaa-----tttgttgtc-aaaata----------------------------t----------------------------------------------------------------------------------------------------------------------------------------------------------------------------------------------------------------------------------------------------c
>I28606_M033_Malvaceae_Reevesia_formosana_seq1
------------------------------------------------------------------------------------------------------------tt------ctcttacaagc-ttgacgaca---------cat-ag-tacttctttcctttg------tgttttgc---attggtat---------------gtgatcatcgtgcactgaatc-ttttg-------tgagggt----ttaccttc----------ttgtggctagttgt-aa-t----------------------tttgaaaa--ttgcctattgataa----tgttcagatccttgcggcagagaaggccaccaaaggtggtttgcatgaaaagctgaccatgacagttgcagtgccatacctatggggtgttccccctgcttctgatacacttcaccttgctgttcggagtggtggagggattgtggagaaggtttattggcaatgggattttctgta---aa-----------taatttatc--a------a-tttct------------tctaacca------tcatt--------ggttgt-------attactatgtg----tattctgt-acat---------aaaattgtcgta-t----ttc--tatgtacaaaac-------------ta-aa-cg------ttgtattc-caa---------gtcattga-cccaat-ca---------------t-tatttgggaa-----ttaattgtc-aatatc----------------------------catccaat----------tgattattctca------------------------------------------------------------------------------------------------------------------------------------------------------------------------------------------------------------------------
>I28607_M034_Malvaceae_Mansonia_altissima_seq1
-----------------caaaagtaatatgtcat--tcttcaactgttggttcac-------tttcaaaatgcagtttttaatcctcctt--------tct-taataatt------gtcttacaagc-ttggcaaag---------cat-tt-tacttttttcctttg------tgttttgc---actggta-----------------tgatcatcatgcattgattc-ttgt--------------------------------------tgtggctacttgt-aa-t----------------------tttgaaga--ctgcctattgacaa----tgttcagatcgttgcggctgagaaggctgccagaggtggtttgcatgaaaagcttaccatgaccgttgcagtgccatacctctggggcgttccccctgcttctgatacacttcaccttgctgttcggagtggtggagggattgtggagaaggtttattggcaatgggattttttgta---aa-----------taattcgtc--a------a-tttct------------tctaacca------tcacttc---acttgttgt-------attaccatgtgt---tattctgt-acat---------aaaattgttgta-t----tcc--taagtacaaaac-------------tg-aa-tg------ttgtattccaaa---------gttactga-accaat-ca---------------t-tatttgggaat---tataattgtc-aatatc----------------------------catccaat----------tctttagtccctg-------------------------ttctctgwttatgctatgccag----------------------------------------------------------------------------------------------ccaat---------------------------------------------------------------------
>I28608_M035_Malvaceae_Hosfordia_alata_seq1
-----------------------------------------------------------------------------------------------------------------------------------------------------------cctatgtcartyaa----------------stcgatttt-------------tcaatttttaattgattgaact-----gac-----tgactgct--gtctcctat----------ttgctgctacatga-ag-t----------------------tctgaaat--ttggctattgata--atatgttcaggtggttgcagcggagagagccatcaaaggtggtttgcatgaaaagctgagcatgacagttgcagtgccgtatctgtggggtgttcccccggcttccgatacgcttcaccttgcagtaagaagtggtggagggattgtggagaaggtttattggcaatgggattttttgta---aatgtaaataa--taatttatg--a------a-tctct------------tttaacag----agttact-------ctgttat-------ct-------------taatctgt-acat-a-------aaaaatgtagtatt----tcc--cttgtacaaaac-------------tg-aa-tg------ttgtattt-aaa---------ctcaccaa-cccaattcatat------------t-tatttgggaa-----tttgttgtt-aaagt------------------------------atccaat----------t-----------------------------------------------------------------------------------------------------------------------------------------------------------------------------------------------------------------------------------
>I28609_M036_Malvaceae_Pentaplaris_davidsmithii_seq1
-------------------------------------ttaaatctcttggttcac-------tttcaaaatgtggtttcatatccacctt--------tct-aaattttt------ctcttrcatgc-ttggcgaca--------gtgt-ag-taattctttcgtttg------tgtttcgca---ctggaa-----------------tgatcatcgcgcac---------------------------tgcttgccttc----------ttgtggctacttgt-aa-t----------------------tttgaaat--ttgcctatcgataa----tgttcaggtcgttgtggcggagaaggccatcaaaggtggtttgcatgaaaagcttaccatgacagttgcggtgccatatctctggggtgttccccctgcttccgatacacttcaccttgctgtaagaagtggtggagggattgtggagaaggtttattggcaatgggattttttgta---aa-----------taattcatg--a------a-tttcg------------tctaacca------atccc-------ttattgt-------cttcctttgtg----cattctgt-gcat---------aaaactgttgta-t----tcc--tttgtacaaaac-------------tg-aa-ta------atgtattc-aaa---------ctctcmaaccccaattca---------------t-tgtttgggaa----tttgattgtc-aak--------------------------------rtsmaa-----------------------------------------------------------------------------------------------------------------------------------------------------------------------------------------------------------------------------------------------
>I28610_M037_Malvaceae_Heritiera_littoralis_seq1
--------------------------------------------------------------------------------------------------------------------------caagc-ttggcgatg---------tgt-tg-tacttcttttctt--------tgtttta----atcggta-----------------tgatcatcgtgtgtggaatc-tttt--------ctagtgttta-----cctc----------ttgtgactacttgt-aa-t----------------------ttgggaaa--ttgcctattgataa----tgttcaggttgttgcggcggagaaggccaccaaaggtggtttgcatgaaaagcttaccatgacagttgcagtgccatgcctctggggtgttccccctgcttctgatacacttcaccttgctgtacggagtggtggagggatcgtggataaggtttattggcaatgggattttttgta---aa-----------taattcatc--g------a-tttct------------tctaacca------tcaca--------tgttgt-------attcctctgtg----aattctgt-acat---------aaatttggctta-t----ttg--tatgtataaaac-------------tt-aa-tg------ttgtattc-aaa---------cggg-----acttgctcg---------------t-aatttaggtta---tttgctcggcccatga------------------------------gtttggcc---------tgattctagctgggtctt------------ggacagggattcctg---------------------------------------------------------------------------------------------------------------------------------------------------------------------------------------
>I28611_M062A_Malvaceae_Durio_zibethinus_seq1
--------------------------------------------------ttgac-------ttcggaaatgctgtttcaaatctgcctt--------ttt-aaacggtt------ctcttacaagc-ttggcagta----------------tacttctttctgttg------tgtgttgc---attggta-----------------tgrtcatggtgcagtgaatc-tttt--------tgaggat----tgaccttc----------ccgtg--tagttgt-aa-t----------------------tttgaaat--ttgcctattgataa----tgttcaggttgttgcggcagagaaggccagcaaaggtggtttacatgaaaagcttaccatgaaggttgccgtgccatacctctggggtgttccccctgcttctgatacacttcaccttgctgtaaggagtggtggagggattgtggagaaggtttattggcaatgggattttttgta---aa-----------taattcatc--a------c-tttct------------tctaacca------tcact--------tgttgtattcataaatcctatgtg----cattctgt-acat---------aaaattgttgta-t----tcc--tatgtacaaaac-------------tg-aa-tg------ttgtattc-caa---------gtcactga-ccccat-ca---------------t-tgtttgggaa-----tttattatt-aat--------------------------------atccaat----------tgattattctcag-------------------------ttttct----------------------------------------------------------------------------------------------------------------------------------------------------------------------------------------
>I28612_M038_Malvaceae_Brachichyton_bidwillii_seq1
------------------------------------------------------c-------tttgaaaatgtggtttcatatccacctt--------tcc-aa-------------ttatacaagc-ttggctacg---------tgt-ag-tacttctttccttyg------tgttttg----attggta-----------------tgatcattgtgckccgaatc-tttt--------tgagtgttta-----ccmc----------ttgtggctayttgt-aa-t----------------------tttggaaa--ttgcctactgrtga----tgttcaggtcgttgcggcggagaaggccacmaaaggtggtttgcatgaaaagcttatcatgacagttgcagtgccatacctctggggtgttccccctgcatctgatacacttcaccttgctgtrcggagtggtggagggattgtggagaaggtttattggcaatgggattttttgta---aa-----------taattcatc--a------a-tttct------------tctaacca------tctct--------tgttgt-------attcctatgtg----cattctgt-acat---------aaaattgttgta-t----ttg--tatgtataaaac-------------tg-aa-tg------ttgtattc-aaa---------gtag-----acttrttca---------------y-gagttaggtta---ttccctcagttcatgt------------------------------g----------------------------------------------------------------------------------------------------------------------------------------------------------------------------------------------------------------------------------------------------
>I28613_M039_Malvaceae_Eriotheca_macrophylla_seq1
------------------------------------------------------------------------------------------------------------tt------ctctcacaagc-ttggcaacg---------tgt-ag-tacttctttcctttg------tgttttccatcttcggta-----------------tgatcatcgtgcactgaatc-httt--------tgagggtttgcttggcttc----------ttgcggctacttgt-aa-c----------------------tttgaaac--ttgcctattdatat----tttttaggtcgttgtggctgagaaggccatcaaaggtggtttgcatgaaaagcttaccatgacagttgcagtgccatatctctggggtgttcccccagcttctgatacacttcaycttgctgtgcggactggtggagggatcgtggagaaggtttattggcaatgggattttttgta---aa-----------taattcatg-aa------a-tttct------------tctaacca------tcact------act--tgc-------attccttmgtg----cattctgt-acata--------aaaactgttgta-t----ttc--tttgtacaaaac-------------tg-aa-tg------ttgtattc-aaa---------gtgaccaa-cccaaattc-------------att-tatttgggaa-----ttgattgtc-aata-------------------------------atycaat----------tgattattctcag-------------------------ttttctgtttgtgccatca---------------------------------------------------------------------------------------------------------------------------------------------------------------------------
>I28614_M040_Malvaceae_Hydrogaster_trinervis_seq1
-------------------------------------------------------------------aaatgctgttccatatctacctt--------ttt-aaatggtt------cttttaccagt-tgcaagctt-------ggcat-gattacttctttcctttt------tgttttg----attaatg-----------------taatgatcacagactgaatc-tttt--------cgagggt----ttaccttt----------ctgtggctgcttca-aa-a----------------------tttgagat--ctgcctgttgttaa----tgtttaggttgttgctgcagagaaggccagcaaaggtggtttacatgaaaagcttactatgacagttgcagtgccctacctctggggtgtcccccctgcttctgatacccttcaccttgctgtaaggagtggcggagggatagtggagaaggtttattggcaatgggattttttgta---ag-----------taattcatc--a------a-ttact------------tctaacca------tcaac----------------------------tgtg----catgctgt-acgt---------aaaattgttgta-t----tcc--tatgtacaaaac-------------tg-aa-tg------ttgtattc-aag---------gtcactga-cccaattca---------------t-tattcgggga-----ttgattgtc-aat--------------------------------atctaat----------tgattggtctcag-------------------------ttctgtttcgcaatcataatgt-----------------------------------------------------------------------------------------------caattc-------------------------------------------------------------------
>I28615_M041_Malvaceae_Pterygota_brasiliensis_seq1
-------------------------------------------------------------------------------------------------------------------------acatgc-ttggcaatg---------cgt-ag-tacttctttcctttg------tgtttag----atttcta-----------------tgattattgtgcaccaaatc-tttt--------tgagtgttta-----cctc----------ttgtggctacttgt-aa-t----------------------ttgggaaa--ttgcctactgataa----tgttcaggtcgttgcggcggagaaggccaccaaaggtggtttgcatgaaaagcttatcatgacagttgcagtgccatacctctggggtgttccccctgcttctgatacacttcaccttgctgtacggagtggtggagggattgtggataagatttattggcaatgggattttttgta---aa-----------taattcatt--a------a-tttct------------tctaacca------tcact--------tattgt-------attcctatgtg----cattctgt-acat---------aaaattgttgta-t----tta--tatgtacaaaac-------------tg-aa-tg------ttgtattc-aaa---------gtag-----agttattca---------------taaagttgggtta---ctctctcactccatga------------------------------gtttggct---------ggattc------------------------------------------------------------------------------------------------------------------------------------------------------------------------------------------------------------------------------
>I28619_M045_Malvaceae_Phragmotheca_mammosa_seq1
ttcttaggctttgagagtcaaattaatatgttattgttcaagtctcttgattcac-------tttcaaaatgctgtttcatattcacctt--------tct-aaatggttc--------------------------------------------------------------------------------------------------------tcttacattaaatc-tttt--------tgagggt----tcaccttc----------ttgtggctgcttgt-aa-t----------------------tttgatat--ttgcttatcgataa----tgtcaaggtcgttgtagcrgagaaggccatcaaaggcagtttgcatgaaaagcttaccatgacggttgcagtgccatacctctggggtgttccccctgcttctgatacacttcaccttgctgtacggagtggtggagggattgtggacaaggtttattggcaatgggattttttgta---aa-----------ttattcatc--a------a-tctct------------tttaacca------tmact--------tgttgt-------attcctatgta----ccttctgt-acat---------aaaattgttgtc-----------------------------------------------------------a--------------------------------------------t-tatttgggaa-----ttaattgtc-aat--------------------------------atccaag----------tgattgttctcag-------------------------ttttctgttcttgccatcaaataatatmatactsgtatc------------------------agaattgctgatatgcaatgctta------------------------------acatctaacttacagtaca-----------------------------------------------------c
>I28620_M046_Malvaceae_Camptostemon_shultzii_seq1
-------------------------------------------------------ta----g----------------------------------------tathwgkys-----------------------------------mrtyrgrtatywcttc----------attgtcctct---gctgctat------------------------------------------------------------tctcgacc----------ttagagatgcttga-aa-----------------------gtttgaaat--ttgcttatcgataa----tgttcaggttattatggcggagaagaccgtcaaaggcggtttgcatgaaaagcttacgatgactgtagcagtgccatacctctggggtgttccccctgcttctgatacacttcaccttgctgtaaggagtggtggagggattgtggagaaggtttattggcaatgggattttttgta---aa-----------ttattcatc--a------a-tctca------------tctaacca------tcact--------yatkgy---------ycmkatchd----bahhttbb-acag---------vhaattgttgta-t----tcc---------------------------------------------------aa---------gtcactga-ccccat-ca---------------t-tatttgggaa-----ttacttgtt-aat--------------------------------atccaag----------tgattattctca------------------------------------------------------------------------------------------------------------------------------------------------------------------------------------------------------------------------
>I28626_M226_Malvaceae_Helicteres_guazumifolia_seq1
--------------------------------------------------------------ttgacaaagtattttacttctttgtgtttggc----actggtatgatcacaatgtctttacagtt--------------------------tataatcctccttgg------tgtttggc---actggta-----------------tgatcatcatgcactgattc-tttt--------tgaggga----ttaccttc----------ttgtccctacttgt-aa-t----------------------tttgaaaa--ttgcctattgacaa----tgttcagattgtagcggcggagaaggccatcaaaggtggtttgcatgaaaagcttaccatgacagttgcagtgccatacctctggggtgttccccctgcttctgatacacttcacctagctgttcggagtggtggagggattgtcgagaaggtttattggcaatgggattttttgta---aa-----------taattcaac--a------a-tttct------------tctaacca------ttacttc---acttgttgt-------attactatgtg----tattctgt-acat---------aaaattgttgta-a----tcc--tatgtacaaaac-------------tg-aa-ta------ttgtattc-caa---------gatactga-cccaat-ca---------------t-tatttggata-----ttaattgtc-aatatc----------------------------catccaat----------tcattattccttg-------------------------ttc-------------------------------------------------------------------------------------------------------------------------------------------------------------------------------------------
>I28628_M051_Malvaceae_Werklea_horrida_seq1
c------------t-------------------------------------------------------atgtggtttaacatcctcctt--------tct-aatttttt------ctcttacacgt-atttcaaca---------tgt-ag-cgtttctttyctytg------tgttcttc---attcgta-----------------tgatcattgttcrttgatcc-tttt--------tgagggyctgcttgccttc----------ttgtggctrcttgt-ag-t----------------------tttgagataatcrcmtatccatat----tgttcaggttgttgcggcggagaaagccmtcaaaggyggtttgcaygaaaagcttaccatgachgttgcagtgccatatctktggggtgtkccycctgcttccgatacncttcaccttgctgtaagragtggtggagggattgttgagaaggtttattggcaatgggattttttgta---aa-----------taattcacr--a------c-tttct------------tctaacca------ttatcgc----attktggt-------catcckttgtg----catgctgt-acatat-------ataactgttgta-t----tcc--tttgwacaaaat-------------tg-aa-tg------ttgtattc-aaa---------ctcatcaa-cccaattca---------------t-tatttgggaa-----ttgattgtc-rat--------------------------------atccaat----------tg----------------------------------------------------------------------------------------------------------------------------------------------------------------------------------------------------------------------------------
>I28629_M052_Malvaceae_Spirotheca_rosea_seq1
------------------------------------gttcaatctcgtggttcac-------tttcaaawtttgatttcatatccacttt--------tct-aaatggtt------ctcttacaagc-ttggcgacc---------tgt-ag-tagttgtttcctttg------tgttttccatcttcggta-----------------tgatcatcacagactgaatc-ctc--------------atttgcttgccttc----------ttgtggctgcttat-aa-c----------------------tttgaaac--ttgcctatgaatat----tgctcagatcgttgctgctgagaaggccatcaaaggtggtttgcatgaaaagcttaccatgacagttgcagtgccatatctttggggtgttcccccagcttctgatacacttcaccttgctgtacggactggcggagggattgtggagaaggtttattggcaatgggattttttgta---aa-----------taattcatg-aa------a-tttct------------tctaacca------tcact------acttgtgt-------attcctttatg----cattctgt-atata--------tgaactgttgta-t----ttc--tttgtacaaaac-------------tg-aa-tg------tagtagtc-aaa---------gtgaccaa-cccaaattc-------------att-tatttgggaa-----ttaattgtc-aata-------------------------------atccaat----------tgattattatcrg-------------------------ttttctgtttattccatcaaaa-------------------------------------------taaagc-----------------------------------------------------------------------------------------------------------------------
>I28631_M054_Malvaceae_Trochetiopsis_benjaminae_seq1
-----------------------------------------aatctttcgtwcac-------attcaaactgtggtttcatatccaccyt--------tmt-aaatggtt------tayttrcaagctttagygaaa---------ygt-ak-tactctatccttttg---ttttktttttc---attggtat---------gatmatydaytcatcawtwamtgdawcytttt--------agagggt----tttccatc----------ttttdkctwstdtt-ad-t----------------------ttttgcat--tkrcctatctatgc----tgttcagathgttgcggcagagaaggccaccaargbtggtttgcatgaaaagcttaccatgacagttgcagtgccatacctctggggtgttcccccdgcctctgatacncttcacctygctgtacgcagtggnggagggattgtggagaaggtttattggcaatgggabtttntgta---aa-----------taattcatg-aayttmana-ttctt------------tctaanca------tchcywnwtgtataataat-------attccttkgtg----cattctgy-acat---------aaaahkgttgta-t----tcc--tctgtaaaaaaa------------ctg-aa-wat-----ttgtattc-aaa---------gttactga-cccaaatca---------------t-tatttggsaa-----tcaattgyy-rat--------------------------------atccaata---------akattattctyag-------------------------ttttc-----------------------------------------------------------------------------------------------------------------------------------------------------------------------------------------
>I28633_M056_Malvaceae_Adansonia_digitata_seq1
----------------------------------t-------------------------------------tgatttcatacccacctt--------tct-aaatggtt------ctttcacaagc-ttggcaaag---------tgt-at-tacttctttcctttg------tgttttctatcgtccgta-----------------taatcattgtgcactaaatc-cttttgactttttgagggtttgcttgccttc----------ttgtggctgcttat-ag-c----------------------ttcaaaac--ttgcctattgatat----tgttcaggtcgttgcrgcagagaaggccatcaaaggtggtttgcacgaaaagcttaccatgacagttgcagtgccatatctctggggtgttcccccagcttctgatacacttcaccttgctgtacggaccggcggaggkatcgtggagaaggtttattggcaatgggattttttgta---aa-----------taattcatg-aa------a-tttcc------------tctaacaa------ttact-----------tgtc-----tactcctgtatg----cattctgt-acata--------aaaactgttata-t----tcc--tttgtacaaaac-------------tgaaa-tg------ttgtattc-aaa---------gtraccaa-cccraattc-------------att-tatttgggaa-----ttgattgtc-aata-------------------------------atccaat----------tgattattctcag-------------------------ttttctgttcatggmatcaaaa------------------------------------------------------------------------------------------------------------------------------------------------------------------------
>I28635_M058_Malvaceae_Byttneria_aculeata_seq1
-------------------------------------------------------------------------------------------------gatt-acatggat------cctaaccaagg-----------------cttat-gtctaggtgctctttttga---catagctgca---accaatg-----------------gacttgacatgggcagaagg-ctttgtatc--attggatt----ttgccgct--------ccattgagatgcttagtga-yg-------------------tcgtagaagatactgtcttagagcac--ggtggggaggttgttgcggccgagaaggcgagcgaaggaggtttgcatgaaaagcttaccatgacggttgcggtgccatacctttggggtgttccgcctgcttccgatacacttcaccttgctgtacggagtggtggagggattgtggagaaggtttattggcaatgggatttcccgta---aat----------aaattcata---------g-attct---------aactgtgacca-t-ccatcatt----------------------------tgtg----cattctgt-acataadaaaggcaacattgttgta-----atcc--tatgtataaaac-------------tg-aaacg------ttgtattc--ag---------ctgacaac-tccaatcca---------------t-tatttgggaaacaaatttgttggaagaagaagaagaagaagaagaagaagaaggggagca-----------------ttactaatataaa-------------------------tt--------------------------------------------------------------------------------------------------------------------------------------------------------------------------------------------
>I28637_M060_Malvaceae_Duboscia_vifidiflora_seq1
----------------------------------------------------cat-------tcaaaaaatgatgtttcatgtcta-ctt--------tat-aaatggtt------ctc-------t-tacaagctt-------ggcat-gg-aacacttttcttttg------tgtttta----attggta-----------------tgatcatcatgcactgaatc-ttaa--------tgagggt----ttaccttt----------aagtggctacttca-aa-a----------------------tttgaaat--ctgcctatcgttga----tgttcaggttgttgtggcagagaagggtagcaaaggcggtttacatgaaaagctaaccatgactgtcgcagtgccatacctctggggtgttccccctgcttctgatacacttcaccttgctgtacggagtggtggagggatcgtggagaaggtttattggcaatgggattttttgta---aa-----------taattcatc--a------a-tttct------------tttaacca------tcact----------------------------tgtg----cattttgt-acat---------aaaattgttgta-t----tcc--tatgtacaaaac-------------tg-aa-tg------ttgtattc-aat---------ttcactga-cccaattca---------------t-tgtttgggga-----ttgattgt------------------------------------------ag----------taaatattctgca-------------------------atgtccaacatctgaattagat-------------------------------------tgcagcaaatgcag---------------------------------------------------------------------------------------------------------------------
>I28639_M249_Malvaceae_Gyranthera_amphibiolepis_seq1
----------------------------------------gatttcccaattagcaacaccagctttgagtgt---------tcttcctt--------ttt-aaatggtt------ctcttacaagc-ttggcraca---------cgt-ag-tatttctttcctttg------tgttttcc---atcggtt-----------------taatcatcatgcactgaatc-cttt--------cgagggtttgcttgccttc----------ttgtggctacttgt-aa-c----------------------tttgaaac--ttgcctatcgatat----tgttcaggtcgtcgcggctgagacggccatcaaaggtggtttgcatgaaaagcttaccatgactgttgcagtgccatatctctggggtgttccccctgcttctgatacacttcaccttgctgtacggacaggtggagggattgtggagaaggtttattggcaatgggattttttgtaattaa-----------taattcatg-aa------a-tttct------------tctaacca------tcact--------tgttgtg-----aattccttggtg----cattctgt-acat---------aaaactgttgta-t----tcc--tttgtacaaaac-------------ta-aa-tg------ttgtattc-gaa---------gtcaccaa-cccaattca---------------t-tatttgggaa-----ttgattgtc-aata-------------------------------atccaat----------tggttattctcag-------------------------ttttctgcttatgccatcaaat---------------------------------------------------------------------------------------------------------------------------------------------------------------------cat
>I28640_M062B_Malvaceae_Diplodiscus_paniculatus_seq1
-----------------------------------------------------------------------------------------------awrcttggcarkgtk-------------------------------------------sagtmbwdbtmtybk------ygkdbdry---mttygwryrrw----------cmmcrrkcrkkkyrgayagaakc-ywky--------trraggt----ttgccttc---------cccgtgggcaattgt-aa-t----------------------tttgaaat--ttgcccattgatat---ttgttcagattgttgctgcagagaaggccaccamaggtggtttgcacgaaaagcttacmatgatagttgcagtgccgtacctctggggcgtcccccctgcttccgatacacttcaccttgctgtgcggagtggtggagggattgtggagaaggtttattggcaatgggattttctgta---aa-----------taattcatg--a------a-tttcttctattctaagatctaacya------tcact--------tgttgk-------wyycsttwkyg----swtymwgk-amry---------aarrtksmymtr-y----tyy--ttyrdrbdaarm-------------wg-grgtaga-------------gaa---------------------------------------------------------------------aat--------------------------------gccccga---------------------------------------------------------------------------------------------------------------------------------------------------------------------------------------------------------------------------------------------g
>I28644_M066_Malvaceae_Thomasia_solanaceae_seq1
--------------------------------------------------ttcac-------tttcaaaatgctgtctcatatccacttt--------ttt-aaatggtt------ttcttacaagc---------------ttgacat-ag-tactgctttcctctg------cgttctgc---attggta-----------------tgatcatcatagactgaatc-cttt--------tgagggt----ttaccttt----------ctatggctactcgt-aa-t----------------------tttgaaaa-tttgcttattgataa----tattcaggttgtcgctgcggagaaagccatcaaaggtggtttacatgaaaagcttaccatgacagttgcagtgccatacctctggggtgttccccctgcttctgatacacttcaccttgctgtacggagtggcggagggattgtggagaaggtttattggcaatgggattttttgta---aa-----------taattcatc--c------a-tttct------------tctaacca------tcact----------------------------tgta----cattctgtaacat---------gaaattgt--tt-a----tcc--tatgtacaaaac-------------tg-aa-tg------ttgtattc-aag---------gtcactaa-cccaattca---------------t-tatttgggaa-----ttgg-tgtt-aat--------------------------------atccaat----------caattattttggg-------------------------tt--ctgttttttccatcacat-----------------------------------------aatgatgccataat-----------------------------------------------------------------------------------------------------------------
>I28645_M067_Malvaceae_Guichenotia_ledifolia_seq1
---------------------------------------------gtgatcttcc-------tttttatttagtgtctttcttaggctatgaatcaaaagt-aatatgtt------attcttcaatc---------------tt----t-tg-gttcactttcctctg------cgttctgc---attggta-----------------tgatcatcatagactgaatc-tttt--------tgagggt----ttaccttc----------ctatggctacttgt-aa-t----------------------tttgaaaa-tttgcttattgataa----tattcagattgtcgcggcggagaaggccatcaaaggtggtttacatgaaaagcttaccatgacagttgcagtgccatacctctggggtgttccccctgcttctgatacacttcaccttgctgtacggagcggcggagggattgtggagaaggtttattggcaatgggattttttgta---aa-----------taattcatc--c------a-tttct------------tctaacca------tcact----------------------------tgta----cattctgc-acat---------gaaattgt--tt-a----tcc--tatgtacaaaac-------------tg-aa-tg------ttgtattc-aag---------gtcactaa-cccaattca---------------t-tatttgggaa-----ttgg-tgtt-aat--------------------------------atccaat----------caattatttccgg-------------------------tt--ctgccattatctgtgt-c-----------------------------------------agcaatg------------------------------------------------------------------------------------------------------------------------
>I28646_M068_Malvaceae_Helmiopsis_sp_seq1
---------------------------------------------------tcac-------attcaaactgtggtttcatatccacctt--------tct-aaatggtt------tacttacaagc-ttagggaaa---------ygt-ag-yactctrtccttttkrttttktttttccc---attgrtat---------gatcatcaattcatcmdtkactgaayc-ttyt--------agagggk----tttccatc----------ttttggctamttgt-aawt----------------------ttttgcat--tbgcctrtctatgc----tgttcagatcgttgcggcagagaaggccaccaaaggtggtttgcatgaaaagcttacyatgamagttgcwgtgccatacctctggggtgttcccccagcctctgatacacttcacctygctgtacgcagtggwggagggattgtggagaaggtttattggcvatgggattttttgta---aa-----------taattcatg-aabtt--ma-ttctt------------tctaatca------tcactwswtgtatdmtaat-------attcctttgtg----catthtgt-acat---------aaaahdgttgta-t----tyc--tcygtaaaaaamwr------mawmykg-aa-tat-----ttgtattc-aaa---------gttacwga-cccaamtca---------------t-tatttggcaa-----tcaattgyc-rat--------------------------------atccaata---------ag----------------------------------------------------------------------------------------------------------------------------------------------------------------------------------------------------------------------------------
>I28647_M069_Malvaceae_Cheirolaena_linearis_seq1
--------------------------------------------------------------------actgtggtttcatatccatctt--------tac-aaatagtt------tacttacaagc-ttatcgaaa---------tgt-ag-tactctatccttgtg------tgtttttc---attggtat---------gatcatcaattcattatttaatgaatc-attt--------agagggt----tttccatc----------ttttggctacttgt-aa-t----------------------ttttgcat--tggcctatctatgc----tgttcagatcgttgcggcagagaaggccagcaaaggtggtttgcatgaaaagcttaccatgacagtcgcagtgccatacctctggggtgttcccccagcctctgatacacttcaccttgctgtccgcagtggtggagggattgtggagaaggtttattggcaatgggattttttgta---aa-----------taattcatg-aactt--aa-ttctt------------tctaatca------taact---tgtataataat-------attcctctgag----cattctgt-acat---------aaaaatgttgta-t----tcc--tatgtgaaaaaa-----------actg-aa-tat-----gtgtattc-aaa---------gttactga-cccaaacca---------------t-tgtttggcaa-----tcaattgcc-gat--------------------------------atccaata---------agattattctcag-------------------------ttgtc-----------------------------------------------------------------------------------------------------------------------------------------------------------------------------------------
>I28649_M071_Malvaceae_Goethalsia_meiantha_seq1
------------------------------------gaactatctcttggtttac-------tttcaaaatgatgtttcatgtctacctt--------ttt-aaatggtt------ttcttacaagt-tacaagctt-------ggcat-gg-aacatctttcctttg------tgttttg----attggta-----------------tgatcatcaggcactgaatc-ctaa--------taagggt----ttaccttt----------ctgtggttacttca-aa-a----------------------tttgaaat--ctgcctatggttga----tgttcaggttgttgcggcagagaaggctagcaaaggcggtttgcatgaaaagcttaccatgacagttgcagtgccatacctctggggtgttcccccggcttctgatacacttcactttgctgtacggagcggtggagggatcgtggagaaggtttattggcaatgggattttttgta---aa-----------taattcatc--a------a-tttct------------tctaacca------tcact----------------------------tgtg----cattctgt-acat---------aaaattgttgta-t----ccc--tatgtacaaaac-------------tg-aa-tg------ttgtattc-aag---------gtcactga-cccaattca---------------t-tgtttgggga-----ttgattgtc-aat--------------------------------atccaag----------tgattattttcag-------------------------ttctctgttttcccaa------------------------------------------------------------------------------------------------------------------------------------------------------------------------------
>I28653_M168_Malvaceae_Theobroma_cacao_seq1
--------------------------------------------------ttcac-------tttcaaaatgctctttcatatccactttt-------tttgaaatgttt------ctcttgcaagc---------------ttagcgt-aa-tacttctttcct--------gtgttttgc---attggtat------------------atcatcgtgcactgaatt-ttat--------tgagggt----ttaccctt----------ctgtggctacatca-aa-t----------------------tttgaaat--ctgcctattgtaaa----ttatcaggttgttgcggcagagaaggccagtaaaggtggtttgcatgaaaagcttaccatgacggttgcagtgccgtacctctggggtgttccgcctgcttctgagacacttcaccttgctgtacggagcggtggagggattgtggagaaggtttattggcaatgggatttttttta---aa-----------taatttatc--a------a-tctct------------tctaacca------tcact----------------------------cgta----cattctgt-acat---------aaaattgttgta-t----tcc--taagtacaaagc-------------tg-aa-tg------ctgtactc-aag---------gtcgatga-cccaattct---------------t-taattgggaa-----ttga-tgtc-aat--------------------------------atccaat----------tcattattctcag-------------------------tttcctgtttttaccgtcatat-----------------------------------------aataatgccattggccgtgtcgga-------------------------------------------------------------------------------------------------------
>I28654_M105_Malvaceae_Pachira_aquatica_seq1
----------------------------------------------------------------------------------------------------------------------------------------g---------tgt-ag-tacttctttcctttg------tgttttccatcttcggta-----------------tgatcattgtgcactgaatc-cttt--------cgagggtttgcttggcttc----------ttgtggctacttgt-aa-c----------------------tttgaaac--ttgcctattgatat----tttttaggtcgttgcggctgagaaggccatcaaaggtggtttgcatgaaaagcttaccatgacagttgcagtgccatatctctggggtgttcccccagcytctgatacacttcaccttgctgtacggaccggtggagggatcgtggagaaggtttaytggcaatgggattttttgta---aa-----------taattcatg-aa------a-tttct------------tctaacca------tcact------gct--tgt-------attcsttcrtg----cattctgt-acata--------aaaactgttgta-t----ttc--tttgtacaaaac-------------tg-aa-tg------ttgtattc-aaa---------gtgaccaa-cccaaattc-------------att-tatttgggaa-----ttgattgtc-aata-------------------------------atccaat----------tgattgttctcag-------------------------ttttcgg---------------------------------------------------------------------------------------------------------------------------------------------------------------------------------------
>I28655_M148_Malvaceae_Robinsonella_mirandae_seq1
-------------------------------------------------------ga----agcgatcggtgt-----taagtcagttca--------att-aagac---------------ccaag-tcggtcagt---------taa-gt-tggttttacaatttt------tattacgaa---ctgagt-----------------gaaccagcctac---------------------------tgctccctcttat----------ttgctgctgcatgt-ag-t----------------------tctgaaat--ttgcgtatccataat--ttgttcaggtggttgsagcggagaaagccatcaaaggtggtttgcacgaaaagctragcatgacagttgcagtgccatatctrtggggtgttcccccggcttccgatacgcttcaccttgctgtaagaagtggaggagggattgtggagaaggtttattggcaatgggattttttgtaaataa-----------ttattcatg--a------a-tttct------------tctaacag------tgatt-------ctgttgt-------cttcctccgtg----cactctgt-acat---------aaaaatgtagtatt----tcc--cttgtacaaaac-------------tg-aa-tg------ttgtattt-aaa---------ctcaccaa-cccaattca---------------t-tatttgggaa-----tttgttgtc-aaat-------------------------------atccaat----------tgattattcttag-------------------------ttttctgtttatgccatcatcc--ttgactga--------------------------------------------------------------------------------------------------------------------------------------------------------------
>I28656_M002_Malvaceae_Tilia_americana_seq1
---------------------------------------caatctcttggttcrc-------tttsaaaatgtggttyyatatccacytt--------yct-aaayrrtt------ctsytacaagc-ttggcrayg---------crt-rg-tacttctttcctttg------wgttttrcr-ttgtggtrt---------------atgatcatcgtghwmtgaatc-tttt--------tgagggt----tywctytc----------khgtgghtacttgt-aa-t----------------------tttgaaaw--ttgcctattgataa----tdttcaggtcgttgcggcagagaaggccaccaaaggtggtttgcatgaaaadcttaccatgacvgthgcagtgccatacctctggggtgttccccctgcttctgatacacttcaccttgctgtacggagtggtggagggattgtggagaaggtttattggcavtggbattttttgta---ar-----------taattcahs--a------a-tttct------------tctaacca------tcact--------tvttgt-------attcmhmygys----mwkkmwsw-mcawaaaanw-ctgaaaadgtbddm-t----yyg--wwkrtmhrrrmm-------------wd-rr-ws------ttgyrtty-vrr---------stcwsykm-myymrttsm---------------t-tryttsrgaa-----ttaattgtc-aat--------------------------------atccacc-------------------tcms-------------------------ttytctgtttatgccatcaaayaaarmcakrgwcaaacwatt---------------------ggarakrttrawawryargaaacc-------------------------------------------------------------------------------------------------------
>I28657_M180_Malvaceae_Triumfetta_lappula_seq1
-----------------------------cttact-gttcgccccatttgtacac-------tttcaaaaagctatttcatatctacctt--------tgt-aaattgtttt--tactcttacaagt-------------------tac-ag-----------ccttgac----crttttg----attggta-----------------tgatcatcaagvactgaacc-kttw--------tkagggt----ytatcttt---------wmcgtggcyacttca-aa-----------------------aattgaaat--ctkcatattgttaa----tggtcaggttgttgcggcggagaaggccagcaaaggtggtttacatgaaaagcttagcatgagagttgcagtgccatacctctggggagttcchcctgcatccgaaacgcttcacctdgctgtaaggagcggbggagggatmgtggagaaggtttattggcaatgggattttttgta---aata---------taattcatc--a------a-tttct------------tctaacca------tcact----------------------------tgtg----cattatgt-atat---------aaaattdttgtaat----tmc--tatdtrhamaaaaaamaaaaaaamctg-aa-tg------ttgtattc-aat---------gtcactga-cccaattca---------------t-tatttgggga-----ttcattgtc-aat--------------------------------atccaat----------tgattttyyy-------------------------------------------------------------------------------------------------------------------------------------------------------------------------------------------------------------------------a
