# Supplementary material for: Localized Phylogenetic Discordance Among Nuclear Loci Due to Incomplete Lineage Sorting and Introgression in the Family of Cotton and Cacao (Malvaceae)
Source: Front Plant Sci. 2022 Apr 13;13:850521. doi: 10.3389/fpls.2022.850521 (PMC9043901; doi:10.3389/fpls.2022.850521)
Supplement: Supplementary file 1 [file Data_Sheet_1.ZIP › Alignments_v4/L28.fasta]

>I23352_M001_Malvaceae_Bombax_ceiba_seq1
------------------------------------------------------------------------------------------------------------------------------------------------------------------------------------------------------------------------------------------------------------------------------------------------------------------------------------------------------------------------------------------------------------------------------------------------------------------------------------------------------------------------------------------------------------------------------------------------------------------------------------------------------------------------------------------------------------------------------------------------ggtgaag-ccccggagttctatttccaaaaataccc-tgaagaaaatccagttttagggttcttcacttggagatgggttctcaccctaggattagaccacatgttctcatctcccatcttccttggaacgttggytcttc-tgggtacatcacttatggcctgcacttacac-aacacaaatcccccttgttaaagttgcaagaaggtttgaata-------------------------caattcagcaacttcatg---------------------------------------tc-atcttctt-tt-tggaa----------caag-----ttgaga-------------------tatatgttt-tctac--------ttatgg-----aaaaatcccatta--t--------gcaga-ggagctttttgcagtcggctgatgccatccgaaagcaggaattctcagacacccttcctagagcatcggttaaagat----------ttgggtgttattctcatgggagct--ggatatgaggkttwwwwtyytcyyyttttgtcat------------------------------tttagttatcattgtttta------------------------------------------
>I23353_M002_Malvaceae_Tilia_americana_seq1
-----------------------------------------------------------------------------------------------------------------------------------------------------------------------------------------------------------------------------------------------------------------------------------------------------------------------------------------------------------------------------------------------------------------------------------------------------------------------------------------------------------------------------------------------------------------------------------------------------------------------------------------------------------------------------------------------------------------------------------------------aggtgaag-ccccagaattctatttccaaaaataccc-tgaagaaaatccagtttttggattcttcacttggagatgggttctcaccttaggattagaccacatgttctcatctcctatctttcttggaacgttggttcttc-tgggtacatcacttatggcctgcacttacac-cacacaaatcccccttgttaaagttgcaagaaggtttg-atg--------------------------ttttcaacaacttttta---------------------------------------tc-atcttctt-tt-tggaa----------taag-----ttggag----------------------atgatt-tctac--------ttaagg------aaaatcccatta--t--------gcagatggagctttttgcagtcagctgatgctatccgaaagcaggaattctctgaaactcttcctagagcwtcagttaaagat----------ttgggtkttgttctcatgggagct--gtatatgagg-ttatattctactcttcttgccat------------------------------gttagatattgttttaattt--------tcacatc-----------------------tca
>I23354_M003_Malvaceae_Herissantia_crispa_seq1
-------------------------------------------------------------------------------------------------------------------------------------------------------------------------------------------------------------------------------------------------------------------------------------------------------------------------------------------------------------------------------------------------------------------------------------------------------------------------------------------------------------------------------------------------------------------------------------------------------------------------------------------------------------------------------------------------------------------------gat-----------------caaggggaag-ccccagattactatttccaaaagtatcc-tgaggagaatcctgttttcgggttcttcaattggagatggattctcacccttggatttgatcacatgttttcatccccaatcttccttggaactttagctcttc-ttggtacttcacttatggcttgcacttatac-aacacaaatcccccttgttaaagttgcaaaaaggtttg-atc--------------------------ttttcagcaacttttt----------------------------------------tc-gt-tttttgtt-cggat----------ttag-----ttggag----------------------atgttt-tctac--------ttatgg------taatccccattt--tt-------gcagatggaactttttgcaat-------------------------------------------------------------------------------------------------------------------------------------------------------------------------------------------------------------------------------
>I23355_M004_Malvaceae_Malva_arborea_seq1
---------------------------------------------------------------------------------------------------------------------------------------------------------------------------------------------------------------------------------------------------------------------------------------------------------------------------------------------------------------------------------------------------------------------------------------------------------------------------------------------------------------------------------------------------------------------------------------------------------------------------------------------------------------------------------------------------------------------------t-----------------caaggggaag-ccccaragtactatttccaacagtaccc-tgaagaaaatccagttttagggttcttcacttggagatgggttctcacycttggatttgaccacatgtattcatccccagtcttccttggaacattgdttcttc-ttggtacatcacttatggcttgcacttayac-aacacaaatcccccttgttaaagttgcaagaaggtttg-a-----------------------------wttwtryrmwwyyyt----------------------------------------ts-wymtyytywtt-tkkwr----------kaay-----ww---g----------------------wtgswk-wskwy--------ttmtgs------wwawdsmhhtyy--yttt--kbhrvwgrdgshktwtkvhrhhvkchdatarbadccbvaarvag--gaadtttycbvhdmccytcctcsavvadcvgttaaarrwt----------twrgkyytwwtyyymwkggrrsyk--grwwwkrrgk-tt----------------------------------------------------------------------------------------------------------------
>I23356_M005_Malvaceae_Lavatera_assurgentiflora_seq1
--------------------------------------------------------------------------------------------------------------------------------------------------------------------------------------------------------------------------------------------------------------------------------------------------------------------------------------------------------------------------------------------------------------------------------------------------------------------------------------------------------------------------------------------------------------------------------------------------------------------------------------------------------------------------------------------------------------------------------------------------agaag-ccccagartactatttccaacagtaccc-tgaagaaaatccagttttagggttcttcacttggagatgggttctcacycttggatttgaccacatgtattcatccccagtcttccttggaacattgrttcttc-ttggtacatcacttatggcttgcacttayac-aacacaaatcccccttgttaaagttgcaagaaggtttg-a-----------------------------dttwtryrvwwbyyk----------------------------------------ts-wymtyytywtt-tkkwr----------kaay-----ww---g----------------------atgbtt-tbthy--------ttatgv------aaawtchhtttt--tttt--kbhrvwkrdrbhkttwtvhrhhvkshdmwwabmdymbvmravmr--gradttttcbvhdmccctccyccavvmdyvkbkdwwartt----------ttdggbbthwthyymtsrkrgswgswggatatgagg-------------------------------------------------------------------------------------------------------------------
>I23359_M008_Malvaceae_Althaea_officinalis_seq1
--------------------------------------------------------------------------------------------------------------------------------------------------------------------------------------------------------------------------------------------------------------------------------------------------------------------------------------------------------------------------------------------------------------------------------------------------------------------------------------------------------------------------------------------------------------------------------------------------------------------------------------------------------------------------------------------------------------------------------------------------------ccccagaatactatttccaacagtaccc-tgaagaaaatccagttttagggttcttcacttggagatgggttctcacccttggatttgaccacatgtattcatccccagtcttccttggaacattggttcttc-ttggtacatcacttatggcttgcacttacac-aacacaaatcccccttgttaaagttgcaagaaggttt---------------------------------------------------------------------------------------------------------------------------------------------------------------------------------------------------------------------------------------------------------------------------------------------------------------------------------------------------------------------------------------------------------------------------------------------------------------------
>I23360_M009_Malvaceae_Lagunaria_patersonia_seq1
-----------------------------------------------------------------------------------------------------------------------------------------------------------------------------------------------------------------------------------------------------------------------------------------------------------------------------------------------------------------------------------------------------------------------------------------------------------------------------------------------------------------------------------------------------------------------------------------------------------------------------------------------------------------------------------------------------------------------------------------------------------cagaatactatttccaaaagtaccc-tgaagaaaatccagttttagggttcttcacttggagatgggttctcaccctaggatttgaccacatgttttcatccccaatcttccttggaactttggttcttc-tgggtacttcacttatggcctgcacttacac-aacccaaatacctcttgttaaagttgcaagaaggtttg-atg--------------------------tttttagcaacttcttg---------------------------------------tc-atcttttt-tt-tggaa----------taag-----ttagag----------------------atgttt-tctac--------ttatgg------aaaaccccattt--t--------gcagatggagctttttgcagtcagccgataccatccgaaaacaagaattctcagatacccttcctcgagcttcggttaaagat----------ttgggtgttattctcatgggagct--ggatatg----------------------------------------------------------------------------------------------------------------------
>I23364_M013_Malvaceae_Grewia_sp_seq1
-------------------------------------------------------------------------------------------------------------------------------------------------------------------------------------------------------------------------------------------------------------------------------------------------------------------------------------------------------------------------------------------------------------------------------------------------------------------------------------------------------------------------------------------------------------------------------------------------------------------------------------------------------------------------------------------------------------------------gat-----------------caaggtgaag-ccccagaattctatttccaaaaataccc-tgaagaaaatccagttttgggatttttcacttggagatgggttctgaccctgggattagatcacatgttttcatctcccattttccttgggacgttggttcttc-tgggtgcatcactgatggcctgcacttacac-aacacaaattcccctcgtcaaagttgcaagaaggtttg-atg--------------------------ttttcaacttcttgttg---------------------------------------tc-atctattt-tc-tggaa----------tgag-----ttgaag----------------------atgctt-tctac--------tcatgg------aaactccacata--t--------gcagatggagctttttgcagactgctgatgctatcaaaaagcaggaattctcagacaatcttcccagagcttctattaaagat----------ttgggtgttattctaatgggatct--gg---------------------------------------------------------------------------------------------------------------------------
>I23367_M016_Malvaceae_Kitaibelia_vitifolia_seq1
-------------------------------------------------------------------------------------------------------------------------------------------------------------------------------------------------------------------------------------------------------------------------------------------------------------------------------------------------------------------------------------------------------------------------------------------------------------------------------------------------------------------------------------------------------------------------------------------------------------------------------------------------------------------------------------------------------------------------gat-----------------caaggggaag-cccctgaatactatttccarcagtaccc-tkaasaaaatccagttttagggttcttcacttggagatgggttctcacccttggatttgaccacatgtattcatccccrgtcttccttggaacattggttcttc-ttggtacatcacttatggcttgcacttayac-aacacaaatcccccttgttaaagttgcwagaaggtttg-ay---------------------------tttwatgcaatycttg----------------------------------------tc-atcttcttttt-tggaa----------taag-----ttggag----------------------aksttt-tctrc--------ttatgg------aaawyccmwttt--tsy--------wkwksrrrtkkwrykywatsmrmtmakmkmatmssawmssarrrmwkkwmykwtmcsmtwcyyykmsymkmgswtmrrkww----------wwgrktyaggtcttawtsksaksk--grrywkgakr-tkadrtthtwybcttcmtggtt--------------------------------------------------------------------------------------------
>I23368_M017_Malvaceae_Sterculia_apetala_seq1
-----------------------------------------------------------------------------------------------------------------------------------------------------------------------------------------------------------------------------------------------------------------------------------------------------------------------------------------------------------------------------------------------------------------------------------------------------------------------------------------------------------------------------------------------------------------------------------------------------------------------------------------------------------------------------------------------------------------------------------------------------------cagarttctacttccaaaaataccc-agaagaaaatccagttttgggattcttcagttggagatggattctcaccctaggattagaccacatgttctcatctcccatctttctcggaacgttggttcttc-tgggtacatcacttatggcctgcacttacac-cacacaaatcccccttgttaaagttgcaagaaggtttg-atg--------------------------ttttcagaaacttctta---------------------------------------tc-atcttctt-tt-tggag----------taag-----ttggag----------------------atgctt-tctac--------ctatgg------aaaatcctattg--t--------gcagatggagctttttgcagtcagctgatgctatccgaaagcaggaattctcagacactcttcctagagcatcagttaaagat----------ttgggtgttgttctcatgggagct--ggatatgagg-ttataatcycctcttcttgccttt----------------------------ggttgattattactttaa--------------------------------------------
>I23369_M018_Malvaceae_Abelmoschus_esculentus_seq1
------------------------------------------------------------------------------------------------------------------------------------------------------------------------------------------------------------------------------------------------------------------------------------------------------------------------------------------------------------------------------------------------------------------------------------------------------------------------------------------------------------------------------------------------------------------------------------------------------------------------------------------------------------------------------------------------------------------------------------------------ggggaag-ccccagartactatttccaaaagtaccc-tgaagagaatccagttttagggttcttcacttggagatgggttctcacccttggatttgatcacatgttttcatccccaatcttccttggaactttggttcttc-ttggtacatcattaatggcttgcacttacac-aacacagatcccccttgttaaagttgcaagaaggtttg-atgt-----------------------tttttthvvvaatttyttk---------------------------------------------thhdtttt-tkkrr----------dwaw-----dkwkrg----------------------addtktkwdwhh--------ytkkrr------aawhyyhmttttttt--------kywkktksmrvwkkddsywktyksmdkhbrsyddmmrvmwhcvrraahhvgvrdwyhymvdwhmycbwkcttcggttaaagat----------ttgggtgttattctcatggga----------------------------------------------------------------------------------------------------------------------------------
>I23370_M105_Malvaceae_Pachira_aquatica_seq1
-----------------------------------------------------------------------------------------------------------------------------------------------------------------------------------------------------------------------------------------------------------------------------------------------------------------------------------------------------------------------------------------------------------------------------------------------------------------------------------------------------------------------------------------------------------------------------------------------------------------------------------------------------------------------------------------------------------------------------------------------------------------------------aataccc-tgaagaaaatccagttttagggttcttcacgtggagatgggttctcaccctaggattagaccatatgttctcatctcccgtcttccttggaacgttggttcttc-tgggtacatcacttatggcctgcacttacac-aacacaaatcccccttgttaaagttgcaagaaggtttgaatgt------------------------tttttcatcaacttcttg---------------------------------------tc-accttatt-t----gaa----------taag-----ttggaga------------------tatatgttt-cctac--------ttatgg---aa----------------------------------------------------------------------------------------------------------------------------------------------------------------------------------------------------------------------------------------------------------------------------
>I23371_M137_Malvaceae_Dombeya_wallichii_seq1
---------------------------------------------------------------------------------------------------------------------------------------------------------------------------------------------------------------------------------------------------------------------------------------------------------------------------------------------------------------------------------------------------------------------------------------------------------------------------------------------------------------------------------------------------------------------------------------------------------------------------------------------------------------------------------------------------------------------------------------------------gaag-ccccagaattctatttccaaaagtaccc-tgaagaaaatccagttttgggattcttcacttggagatgggttctcaccctgggattagaccacatgttctcgtctcccattttcctcggaaccttggttcttc-ttggtgcatcacttatggcctgcacttacac-aactcaaattccccttgttaaagtcgcaagaaggttcg-ttgt----------------ttttttatttcctcagcaaattcttg---------------------------------------tc-atcaactt-ta-tggaatta-------taag-----ttgtag----------------------atgctt-tctac--------ttacag------ataatagaaata--t--------gcagatggagctttttgcagtctgcagatactatccgaaaacaggaattctcagacactcttcctagagcatcagttaaagat----------ttgggtgttattttgatgggagct--ggatatg----------------------------------------------------------------------------------------------------------------------
>I23372_M140_Malvaceae_Chiranthodendron_pentadactylon_seq1
-----------------------------------------------------------------------------------------------------------------------------------------------------------------------------------------------------------------------------------------------------------------------------------------------------------------------------------------------------------------------------------------------------------------------------------------------------------------------------------------------------------------------------------------------------------------------------------------------------------------------------------------------------------------------------------------------------------------------------------------------aggccaag-ccccagaattctatttccaaaactaccc-tgaagaaaatcmggttttgggattcttcacttggagatgggttctcaccttaggattagaccacatgttctcatctcccatcttccttggaacgttggttcttc-tgggtacatcacttatggcctgcacttacac-aacacaaatcccccttgttaaagttgcaagaaggtttgaatg--------------------------ttttcagcaacttcttg---------------------------------------tc-atcttctt-tt-tggaa----------taag-----ttggag----------------------atgttt-tctac--------taacgg------aaaatcccataa--t--------gcagatggagctttttgcagtcagctgatgccatccgaaagcaggaattttcagacacccttcctagagcgtcagttaaagat----------ttgggtgttattctcatgggagct--ggatatgagg-ttatattctcctctt---------------------------------------------------------------------------------------------------
>I23373_M141_Malvaceae_Quararibea_funebris_seq1
--------------------------------------------------------------------------------------------------------------------------------------------------------------------------------------------------------------------------------------------------------------------------------------------------------------------------------------------------------------------------------------------------------------------------------------------------------------------------------------------------------------------------------------------------------------------------------------------------------------------------------------------------------------------------------------------------------------------------------------------------cgaaa-ccccagaattctacttccaaaaatatcc-tgaagamaatccagttttaggattcttcacctggagatgggttctcaccttaggactagaccacatgttctcatctcccatcttccttggaacgttgatwcttc-tgggtacatcacttatggcctgcacttatac-aacacaaatcccmcttgttaaagttgcaagaaggtktg-atg--------------------------ytttcagcaacttcttg---------------------------------------tc-atcttctt-tt-tggaa----------taag-----ttgggg----------------------atgttt-tctac--------ttatgga-aaaaaaaatcccatta--t--------gcagatggagctttttgcaatcagctgatgccatycgaaggcaggaattctcggacacccttcctagagcktcggttaaagat----------ttgggtgttattctcatgggagct--ggatatgagg-ttatattctc--------------------------------------------------------------------------------------------------------
>I23376_M145_Malvaceae_Heliocarpus_appendiculatus_seq1
------------------------------------------------------------------------------------------------------------------------------------------------------------------------------------------------------------------------------------------------------------------------------------------------------------------------------------------------------------------------------------------------------------------------------------------------------------------------------------------------------------------------------------------------------------------------------------------------------------------------------------------------------------------------------------------------------------------------------------------------------g-gccctgaattctatttccaaaagtaccc-tgaagaaaatccagttttgggattcttcacttggagatgggttctgacactgggattagaccacatgttctcatctcccattttccttggaacgttggttcttc-tggctatgtcacttatggcctgcacttacac-aacacaaattccccttgttaaagttgccagaaggtttg-atg--------------------------ttttcaacaacttcttt------------------------------------------------------ttaaattac------taag-----ttggag----------------------atgctt-tctac-------ttaattgg-----aaaattgaaaaa--t--------gcagatggagctttttgcagagagctgaggctattaaaaagcaggaattctcagacactcttcctagagcttcaattaaagat----------ttgggtgttattctaatgggatcc--ggatatgagg-tcaaattctcctcttcatgctattttttgtcag----------tattttacagtttatttgttgatga--------------------------------------------tc
>I23377_M148_Malvaceae_Robinsonella_mirandae_seq1
---------------------------------------------------------------------------------------------------------------------------------------------------------------------------------------------------------------------------------------------------------------------------------------------------------------------------------------------------------------------------------------------------------------------------------------------------------------------------------------------------------------------------------------------------------------------------------------------------------------------------------------------------------------------------------------------------------------------------t-----------------caaggggaag-ccccagattactatttccaaaagtatcc-tgaagagaatccagttttagggttcttcaattggagatgggttctcacccttggatttgatcacatgtactcatccccaatcttccttggaactttggctcttc-ttggtacttcacttatggcttgcacttatac-aacacaaatcccccttgttaaagttgcaagaaggtttg-ata--------------------------ttttcagcaacctttt----------------------------------------ca-gt-tttttgga-ttaa--------------------ttggag----------------------atgttt-tctac--------ttatgg------tatcccc--att--tt-------gcagatggaactttttkywrymawcwrmyrryakcmkmmrrmagsarkwmtyckmsrmsmyycytcgagcatcggttaaagat----------ttgggtcttattctcatgggtgcc--g----------------------------------------------------------------------------------------------------------------------------
>I23378_M150_Malvaceae_Ceiba_pentandra_seq1
-----------------------------------------------------------------------------------------------------------------------------------------------------------------------------------------------------------------------------------------------------------------------------------------------------------------------------------------------------------------------------------------------------------------------------------------------------------------------------------------------------------------------------------------------------------------------------------------------------------------------------------------------------------------------------------------------------------------------------------------------aggtgaag-ccccggagttctatttccaaaaataccc-tgaagaaaatccagttttagggttcttcacttggagatgggttcccaccctaggattagaccacatgttctcatctcccatcttccttggaacgttggttcttc-tgggtacatcacttatggcctgcacttacac-aacacaaakcccccttgttaaagttgcaagaaggtttgaata-------------------------caattcagcaacttcata---------------------------------------tc-atcttctt-tt-tggaa----------caag-----ttgaga-------------------tatatgttt-tctac--------ttatgg-----aaaaatcccatta--t--------gcagatggagctttttgcagtcggctgatgcaatccgaaagcaggaattctcggacacccttcctagagcatcggttaaagat----------ttgggtgttattctcatgggagct--ggatatgaggtttatattctcctcttcttgtc---------------------------------------------------------------------------------------------
>I23379_M160_Muntingiaceae_Muntingia_calabura_seq1
------------------------------------------------------------------------------------------------------------------------------------------------------------------------------------------------------------------------------------------------------------------------------------------------------------------------------------------------------------------------------------------------------------------------------------------------------------------------------------------------------------------------------------------------------------------------------------------------------------------------------------------------------------------------------------------------------------------------------------------------------a-cgcctgactactatttccagaaattccc-yraggaaaatccagttttgggattcttcacttggagatgggttctcacattggggttcgatcacatgttctcctctccagtttttcttggtgtattggctctcc-tgggtgcatcacttatggcctgtacttatac-aacacagattcccctcgtcaaggttgcaagaaggtcat-atcctc--------------ccttttcatatttattctttttcacg---------------------------------------tt-a--------------------------------------------------------------------------------------------------------------------------------------------------------------------------------------------------------------------------------------------------------------------------------------------------------------------------------------------------------------------------
>I23381_M162_Bixaceae_Bixa_orellana_seq1
-------------------------------------------------------------------------------------------------------------------------------------------------------------------------------------------------------------------------------------------------------------------------------------------------------------------------------------------------------------------------------------------------------------------------------------------------------------------------------------------------------------------------------------------------------------------------------------------------------------------------------------------------------------------------------------------------------------------------gac-----------------caaggtgagt-ccccagatttctatttgcaaaaatatcc-agaagaaaatccagctttgggattcttcacttggagatgggttcttaccttggggttcgaccacatgttctcatctcccgttttccttgggatgttggctctcc-taggtgcatcactaatggcctgcacttacac-aacacagatccccctggttaaagttgcaagaaggtcgg-aagt-------------------------tttcagggaaattcata---------------------------------------tt-atctccaa-t--tggaa----------taaa-----------g---------------------atgctgccgtac--------taacag-------aaatccataaa--t--------gcagatggagcttcttacagtcagctaagtccattcgcaagcaagaattttcggacactcttcccagagcatcagttcgcgat----------ttgggtgtaattctgatgggatct--ggatatgagg-ttatattctcctccctcccacctccctg-------------------------------ccccaaaaaaagaataaaagaaaacccgca--------cagccccccttcctttt
>I23382_M163_Bixaceae_Cochlospermum_vitifolium_seq1
-------------------------------------------------------------------------------------------------------------------------------------------------------------------------------------------------------------------------------------------------------------------------------------------------------------------------------------------------------------------------------------------------------------------------------------------------------------------------------------------------------------------------------------------------------------------------------------------------------------------------------------------------------------------------------------------------------------------------gac-----------------cagggtgagg-ccccagatttctatttccaaaagtacyc-agaagaaaatccagttttgggatttttcacatggagatgggttcttaccttggggttagaccacatgttctcatctcccattttcctcggaatgttagttctcc-tgggtgcgtcgcttatggcctgcacttacac-aacacaaatccctcttgttaaagttgcccgaaggtttg-----------------------------------ggaaactacgaa---------------------------------------tc-atcttcaa-tt-tggam----------taag-----ttgtag----------------------atgctt-tctac--------taacaa------aaggacacaaac-----------gcagatggagctttttacagtcagcagaggcaatacgcaagcaggagttttcagacactcttcccagagcatcagttcgagat----------ttgggtgtaattctaatgggagct--ggatacgagg-tagtattctacacttttttattcttattt------------------------tttattcggcgttgaaagaggggtagaaatattgcaatctgaaa-----------------
>I23383_M166_Malvaceae_Pseudobombax_ellipticum_seq1
-----------------------------------------------------------------------------------------------------------------------------------------------------------------------------------------------------------------------------------------------------------------------------------------------------------------------------------------------------------------------------------------------------------------------------------------------------------------------------------------------------------------------------------------------------------------------------------------------------------------------------------------------------------------------------------------------------------------------------------------------------ag-caccagaattctatttccaaaaataccc-tgaagaaaatccagttttagggttcttcacttggagatgggttctcaccctaggattagaccacatgttctcatctcccatctttcttggaacgttgsttcttc-tgggtacatcgcttatggcctgcacttacac-aactcaaatccccctygttaaagttgcaagaaggtttgrata-------------------------cttttcagcaacttcttg---------------------------------------tt-atcttctt-tt-tggaa----------caag-----ttgaga-------------------tatatgttt-tctac--------ttatgg------aaaaatctatta--t--------gcagatggagctttttgcagtcggctgatgccatccgaaagcaggamttctcagacacccttcctagagcatcggttaaagat----------ttgggtgttattctcatgggagct--ggatatgaggtttatattctcctcttcttgtcat-------------------------------tttagtattattg-----------------------------------------------
>I23384_M168_Malvaceae_Theobroma_cacao_seq1
-------------------------------------------------------------------------------------------------------------------------------------------------------------------------------------------------------------------------------------------------------------------------------------------------------------------------------------------------------------------------------------------------------------------------------------------------------------------------------------------------------------------------------------------------------------------------------------------------------------------------------------------------------------------------------------------------------------------------gat-----------------caaggtgaag-ccccagaattctatttccaaaaataccc-tgaagaaaatccagtttggggattcttcacttggagatgggttctcaccctgggattagaccacatgttctcatctcccattttccttggaatgttggttcttc-tggcgacttcacttatggcctgcacttacac-aacacaaatcccccttgttaaagctgcaagaaggtttg-at---------------------------ttttcagcaacttctag---------------------------------------tc-atcttctt-tt-tggaa----------tatg-----ttggag----------------------aggctt-tctac--------ttatgg------aaaatccacata--t--------tcagatggaggtttttgcagtcagctgatgctatcagaaagcaggaattctctgacactcttcctagagcgtcagtaaaagac----------ttgggtgttgttctcatggcagct--ggatatgagg-ttatattctcctcttcttgctat------------------------------gtttgttattgtttttat-------------------------------------------
>I23385_M169_Malvaceae_Ochroma_pyramidale_seq1
-------------------------------------------------------------------------------------------------------------------------------------------------------------------------------------------------------------------------------------------------------------------------------------------------------------------------------------------------------------------------------------------------------------------------------------------------------------------------------------------------------------------------------------------------------------------------------------------------------------------------------------------------------------------------------------------------------------------------------------------------------------------t--ttccaaaagtaccc-tgaagaaaatccagttttaggattcttcacttggagatgggttcttaccctaggattagaccacatgttctcatctcccatcttccttggaacgttggttcttc-tgggtacatcacttatggcctgcacttacac-aacacaaatcccccttgttaaagttgcaagaaggtttg-atg--------------------------ttttcagcaacttcttg---------------------------------------tc-atcttctt-tt-tggaa----------taag-----ttggag----------------------atgttt-tctac--------ttatgg------aaaatcccatta--t--------gcagatggagctttttgcaatcagctgatgccatccgaaagcaggaattctcagacacccttcctagagcgtcggt------------------------------------------------------------------------------------------------------------------------------------------------------------------------
>I23387_M178_Malvaceae_Malvaviscus_arboreus_seq1
--------------------------------------------------------------------------------------------------------------------------------------------------------------------------------------------------------------------------------------------------------------------------------------------------------------------------------------------------------------------------------------------------------------------------------------------------------------------------------------------------------------------------------------------------------------------------------------------------------------------------------------------------------------------------------------------------------------------------at-----------------caaggggagg-ccccagagtamtatttccaraagtaccc-tgaagagaatcyaattttagggttcttcacttggagatgggttctyacccttggatttgatcatatgttttcatcyccamttttccttggractttkgttcttc-ttggaacatcattaatggcttgtacttacac-aacacagatcccccttgttaaagttgcragaaggtttg-atgt------------------------tttttctgcaatttmttg---------------------------------------tc-atgttct-----tggaa----------taag-----ttggag----------------------atgttt------gat----actttgg------gaaatcccattt--tc-------gcagatggagctttttgcagtcggctgatagcatccgaaaacaggaattctcagacacccttcctcgagcatcggttaaagat----------ttgggtgttat--------------------------------------------------------------------------------------------------------------------------------------------
>I23388_M180_Malvaceae_Triumfetta_lappula_seq1
-----------------------------------------------------------------------------------------------------------------------------------------------------------------------------------------------------------------------------------------------------------------------------------------------------------------------------------------------------------------------------------------------------------------------------------------------------------------------------------------------------------------------------------------------------------------------------------------------------------------------------------------------------------------------------------------------------------------------------------------------aggtgaag-ccccwgaattctatttccaaaastaccc-tgaagaraatccwgttytgggattcttcacttggagatgggttctgacactgggattagaccacatgttctcatctcccattttccttggaacgttggttcttc-tggctatgtcacttatggcctgcacttacac-aacacaaattccccttgttaaagttgccagaaggtttg-atg--------------------------tttycaacaacttcttk---------------------------------------ty-awmwtmyt-----------------------wwk--wwrrwr----------------------mtrmkt-tsbas-------wtrmttks-----wamwtwswrraa--w--------rywgawrraksywkwtgsagmywkytgmrgmyakywrarrsyakkaawwmkcagrmaytcttcctagvgcttcaattaaagwykwkkdtrkwwttskrwkkkrwtctaatgggatcc--ggatatgagg-tcaaattctcctcttcatgctatttt----------------------------------------------------------------------------------------
>I23389_M181_Malvaceae_Pavonia_scheadiana_seq1
-------------------------------------------------------------------------------------------------------------------------------------------------------------------------------------------------------------------------------------------------------------------------------------------------------------------------------------------------------------------------------------------------------------------------------------------------------------------------------------------------------------------------------------------------------------------------------------------------------------------------------------------------------------------------------------------------------------------------------------------------------------------------------------tgaagagaatccagttttagggttcttcacttggagatgggttctcacccttggatttgaccacatgtattcatccccagtctttcttggaacattggttcttc-ttggtacttcacttatggcttgcacttatac-aacacaaatcccccttkttaaagttgctaggaggtttg-att--------------------------ttttcagcaacttcttk---------------------------------------tc-atcttmttttt-tggaa----------taag-----ttggag----------------------atattt-tctac--------ttatgg------aaaatcccattt--ttt------gcagatggagttttatgcaatcagctaatagcatccaaaagcaggaattttcagatacccttccccgagcatcggttaaagat----------ttgggtcttattctcatgggagct--ggatatgagg-ttatattctt--------------------------------------------------------------------------------------------------------
>I23390_M182_Malvaceae_Anoda_cristata_seq1
--------------------------------------------------------------------------------------------------------------------------------------------------------------------------------------------------------------------------------------------------------------------------------------------------------------------------------------------------------------------------------------------------------------------------------------------------------------------------------------------------------------------------------------------------------------------------------------------------------------------------------------------------------------------------------------------------------------------------at-----------------caaggggaag-ccccagaatactatttccaacagtaccc-tgaagagaatccagttttagggttcttcacttggagatgggttctcacccttggatttgaccacatgtattcatccccagtctttcttggaacattggttcttc-ttggtacttcacttatggcttgcacttatac-aacacaaatcccccttgttaaagttgctaggaggtttg-att--------------------------ttttcagcaacttctyg---------------------------------------tc-atcttcttttt-tggaa----------taag-----ttggag----------------------atattt-tctac--------ttatgg------aaaatcccattt--ttt------gcagatggagttttatgcaatcagctaatagcatccaaaagcaggaattttcagatacccttcccc----------------------------------------------------------------------------------------------------------------------------------------------------------------------------------
>I23391_M183_Malvaceae_Phymosia_umbellata_seq1
-----------------------------------------------------------------------------------------------------------------------------------------------------------------------------------------------------------------------------------------------------------------------------------------------------------------------------------------------------------------------------------------------------------------------------------------------------------------------------------------------------------------------------------------------------------------------------------------------------------------------------------------------------------------------------------------------------------------------------------------------------------cagattactatttccaaaagtaccc-tgaagagaatccagttttagggttcttcarttggagatggrttctcacccttggatttgatcacatgttctcatccccaatcttccttggaactttggctcttc-ttggtrcytcacttatggcttgcacttatac-aacacaaatcccycttgttaaagttgcmagaagstttg-ata-------------------------tttttcarcaacttytt----------------------------------------tc-atttttttttgtttgga----------tgagt----ttggag----------------------atgttt-kctac--------ttatgg------taaccccatgta-----------gcagatggaactttttgcaatcaactaatagcatccggaagcaggaattctccgatacccttcctc----------------------------------------------------------------------------------------------------------------------------------------------------------------------------------
>I23392_M187_Malvaceae_Ayenia_berlandieri_seq1
--------------------------------------------------------------------------------------------------------------------------------------------------------------------------------------------------------------------------------------------------------------------------------------------------------------------------------------------------------------------------------------------------------------------------------------------------------------------------------------------------------------------------------------------------------------------------------------------------------------------------------------------------------------------------------------------------------------------------at-----------------caaggtgaat-ccccagaattctatttccaaaagtatcc-ygaggaaaatccggttttcggatttttcacttggagatgggttctcagcttgggattagatcacatgttttcatctcccattttcctgggaacactggttcttc-tcggtacatcgctcatggcctgcacttacac-aacacaaattccccttgttaaagttgcaagaaggtttg-atg--------------------------ctttgagaaacttcttt---------------------------------------gt-tatatgta-tt-tggaa----------taag-----ttggat--------------------acatgcat-tatgc--------tcattg------aaaatcgaaatg--t--------gcagatggaaatttttgcagtcatctgatgctattaaaaagctggaattctcagacacacttaccagtgcatcaattaaagat----------ttgggtgttcttctcatgggatct--ggatatgagg-ttatatatatac------------------------------------------------------------------------------------------------------
>I23393_M189_Malvaceae_Kearnemalvastrum_lacteum_seq1
-------------------------------------------------------------------------------------------------------------------------------------------------------------------------------------------------------------------------------------------------------------------------------------------------------------------------------------------------------------------------------------------------------------------------------------------------------------------------------------------------------------------------------------------------------------------------------------------------------------------------------------------------------------------------------------------------------------------------gat-----------------caaggggaag-ccccagaatactatttccaacagtaccc-tgaagacaatccagttttagggttcttcacttggagatgggttctcacccttggatttgaccatatgtattcatccccagtcttycttggaacattggttcttc-ttggtacatcacttatggcttgcacttacac-aacacaaatcccccttgttaaagttgcwagaaggtttg-rt---------------------------ttttatgcaatycttg----------------------------------------tc-atcttcttttt-tggaa----------tawg-----ttggag----------------------atgtwt-tctac--------twadgg------aaawyccmwttt--tky------rsakrkrgmkytwtryrmwmwsmgctaatagcatccgaamr--srrrwwttccgatacccttcctcaagcatcggttaaggat----------ttgggtcttattctcatgggagct--ggatatgagg-ttatattcttcccttcattgttgattactg---------------------------------------------------------------------------ctttga---
>I23394_M229_Malvaceae_Malvastrum_americanum_seq1
---------------------------------------------------------------------------------------------------------------------------------------------------------------------------------------------------------------------------------------------------------------------------------------------------------------------------------------------------------------------------------------------------------------------------------------------------------------------------------------------------------------------------------------------------------------------------------------------------------------------------------------------------------------------------------------------------------------------------------------------caaggggaag-ccccagaatactatttccaacagtaccc-tgaagacaatccagttttagggttcttcacttggagatgggttctcacacttggatttgaccacatgtattcatctccagtcttccttggaacattggttcttc-ttgctacatcacttatggcttgcacttatac-aacacaaataccccttgttaaagttgctagaaggtttg-at---------------------------tgttatgcaattcttgtt-------------------------------------ttc-atcttcttttt-tggaa----------taag-----ttggag----------------------atgttt-tttac--------ttatgg------aaaatcccattt--tt-------gcagatggagctttatgcaatcagctaatagcataaaaaagcaggawtttyctgatacccttccccgagcatcggttaaagat----------ttgggtcttattctcatgggagct--ggatatgagg-t-----------------------------------------------------------------------------------------------------------------
>I23395_M236_Malvaceae_Fuertesimalva_jacens_seq1
--------------------------------------------------------------------------------------------------------------------------------------------------------------------------------------------------------------------------------------------------------------------------------------------------------------------------------------------------------------------------------------------------------------------------------------------------------------------------------------------------------------------------------------------------------------------------------------------------------------------------------------------------------------------------------------------------------------------------at-----------------caaggggaag-ccccagagtactatttccagcagtaccc-tgaagaaaatccagttttagggttcttcacttggagatgggttctcacccttggatttgaccacatgtattcatccccagtcttccttggaacattggttcttc-ttggtacatcacttatggcttgcacttacac-aacacaaatcccccttgttaaagttgcaagaaggtttg-a-----------------------------attatgcaattctcg----------------------------------------tc-atcttcgtttt-tagaa----------taac-----tt---g----------------------atgctt-tctac--------ttatgg------aaaatcccattt--tttt--gcagatggagcttc-----------------------------------------------------------------------------------------------------------------------------------------------------------------------------------------------------------------------------------------
>I23396_M019_Malvaceae_Allosidastrum_pyramidatum_seq1
-------------------------------------------------------------------------------------------------------------------------------------------------------------------------------------------------------------------------------------------------------------------------------------------------------------------------------------------------------------------------------------------------------------------------------------------------------------------------------------------------------------------------------------------------------------------------------------------------------------------------------------------------------------------------------------------------------------------------gat-----------------caaggggaag-ccccagattactatttccaaaagtatcc-tgaagagaatccagttttagggttcttcaattggagatgggttctcacccttggatttgatcacatgtactcatccccaatcttccttggaactttggctcttc-ttggtacttcacttatggcttgcacttatac-aacacaaatcccccttgttaaagttgcaagaaggtttg-ata-------------------------tttttcagtaacttttt----------------------------------------ca-ttattttttga-atag--------------------ttggag----------------------atgttt-tctac--------ttatgg------taa------------------------------------------------------------------------------------------------------------------------------------------------------------------------------------------------------------------------------------------------------------------------
>I23397_M020_Malvaceae_Melochia_betonicifolia_seq1
-------------------------------------------------------------------------------------------------------------------------------------------------------------------------------------------------------------------------------------------------------------------------------------------------------------------------------------------------------------------------------------------------------------------------------------------------------------------------------------------------------------------------------------------------------------------------------------------------------------------------------------------------------------------------------------------------------------------------gat-----------------caaggtgaaa-ccctagaattctatttccaaaagtaccc-tgaagaaaatcctgttttyggattctttacttggagatgggttctcaccctggggctagaccacatgttctcgtctcccattttccttggaacattggttcttc-tggctgcatcacttatggcctgcacatacac-aacacaaatcccccttgttaaagtvgcaagaaggttcg-atg--------------------------tcttctgttacttattg---------------------------------------tc-atttcttt----ttgaa----------taag-----ttggag----------------------atgctt-tctgc--------ttaaag------aatatctgaata--t--------gcagatggagctttttgcagtctgctgatgctgtacgaaagcaggaattttcagacabtcttcccagrgcatctgtgaragat----------ttgggtgttattctcagtggcgct--ggatatgagg-ttatattctggtctttgctatgattgttatt-----------------------------------------------------------------------------------
>I23398_M021_Malvaceae_Sidastrum_micranthum_seq1
------------------------------------------------------------------------------------------------------------------------------------------------------------------------------------------------------------------------------------------------------------------------------------------------------------------------------------------------------------------------------------------------------------------------------------------------------------------------------------------------------------------------------------------------------------------------------------------------------------------------------------------------------------------------------------------------------------------------------------------------ggggaag-ccycagattactatttccaaaagtaycc-tgaagagaatccagytttagggttcttcaattggagatgggttctcacccttggatttgatcacatgttctcatccccaatcttccttggaactttggctcttc-ttgctacttcacttatggcttgcacttatac-aacacaaatcccccttgttaaagttgcaagaaggtttg-ata--------------------------ttttcagcaagcttttc------------------------------------------attttttt-tt-ttgga----------ttaa-----ttgaag----------------------atgttt-tctac--------ttatgg------t-atccccattt--t--------ksmrrwkgramyttttksmawyaactgatagtatccgaaagcaggaattctccgagacccttcctcgagcatcggttaatgat----------ttgggtcttattctcatgggtgct--ggatacga---------------------------------------------------------------------------------------------------------------------
>I23399_M022_Malvaceae_Gaya_dominguensis_seq1
--------------------------------------------------------------------------------------------------------------------------------------------------------------------------------------------------------------------------------------------------------------------------------------------------------------------------------------------------------------------------------------------------------------------------------------------------------------------------------------------------------------------------------------------------------------------------------------------------------------------------------------------------------------------------------------------------------------------------------------------------------ccccagattactatttccaaaagtatcc-tgaagagaatcctgttttagggttcttcaattggagatggattctcacccttggatttgatcacatgttctcatccccaatcttccttggaactttggttcttc-ttggcacttcacttatggcttgcacttatac-tacacaaatccctcttgttaaagttgcaaaaaggtttg-atc--------------------------tttacagcaactttttc------------------------------------------attttttt-tt-ttgga----------ttag-----ttggag----------------------atgtttctctac--------ttatgg------tgaccaccattt--t--------gcagatggaactttttgcaatcaagtgatagcatccgaaagcaggaattctccgatacccttcctcgagcatcggttaaagat-----------------------------------------------------------------------------------------------------------------------------------------------------------------
>I28591_M023_Malvaceae_Neobuchia_paulinae_seq1
-----------------------------------------------------------------------------------------------------------------------------------------------------------------------------------------------------------------------------------------------------------------------------------------------------------------------------------------------------------------------------------------------------------------------------actcgatgcttgg-------------------------aattttcct----------------------gttaatgtcagttgtgag-tgttac-ta---------------------ggtt-----------gcc---------ttaaagctgat------aaaatggaggat-----cttaa--ttgtatactga----ttcattgtca-atggtggaattg-gccat-ttc--------ctatgcaaatcct-------tctgc----aggtactgcaattgat-----------------caaggtgaag-ccccagagttctatttccaaaaataccc-tgaagggaatccagttttagggttcttcacttggagatgggttctcaccctaggattagaccacatgttctcatctcctatcttccttggaacgttggttcttc-tgggtgcatcacttatggcctgcacttacac-aacacaaatcccccttgttaaagttgctagaaggtttgaata-------------------------caattcagcaacttcatg---------------------------------------tc-atcttctt-tt-tggaa----------caag-----ttgaga-------------------tatatgttt-tctac--------ctatgg-----aaaaatcccatta--t--------gcagatggagctttttgcag--------------------------------------------------------------------------------------------------------------------------------------------------------------------------------------------------------------------------------
>I28593_M024_Malvaceae_Carpodiptera_cubensis_seq1
----------------------------------------------------------------------------------------------------------------------------------------------------------------------------------------------------------------------------------------------------------------------------------------------------------------------------------------------------------------------------------------------------------------------------------------tt--------------------------cttttcct----------------------gctaatgtc-tttttgag-tatttagta---------------------ggct---------accccatattctatttaaagtcaat----ataaaatggaggat-----ttcag--ttgtagcttga----ttcattgtca-atggtggaattg-gcctt-ttc--------tcatgc-aatccttgatccttctgt----aggtactataattgat-----------------caaggtgaag-ccccagaattctatttccaaaagtaccc-tgaagaaaatccagttttgggattcttcacttggagatgggttctcaccctaggattagaccatatgttctcatctcccatctttcttggaacgttggttcttc-tgggcacttcactgatggcctgcacttacac-cacacaaatcccccttgttaaagttgcaagaaggtttg-acg--------------------------ttttcagcaacttctt----------------------------------------------------tt-tggaa----------taag-----ttggag----------------------atgctc-tctac--------taacag------aaaaccccatta--t--------gcagatggagctttttgcaatctgctgatgctatcagaaagcaggaattctcagagactcttcctagagcttca--------------------------------------------------------------------------------------------------------------------------------------------------------------------------
>I28594_M025_Malvaceae_Herrania_nitida_seq1
----------------------------------------------------------------------------------------------------------------------------------------------------------------------------------------------------------------------------------------------------------------------------------------------------------------------------------------------------------------------------------------------------------------------------------------tt--------------------------ctagtcct----------------------gttaatttcatcagtgag-tagtag-tagtagtagtagtagtagtagtcggct-----------agca-agtctgtttaaagttgac------taaatggacgat-----tgtaa--ttgtagcctga----ttcattgtca-ttggtggaattg-gcct--tcc--------gtatgc-aatcct-------tctgt----aggtactgcaattgat-----------------caaggtgaag-ccccagaattctatttccaaaaataccc-tgaagaaaatccagttttgggattcttcacttggagatgggttctcaccctgggattagaccacatgttctcatctcccattttccttggaacgttagttcttc-tggctacttcacttatggcctgcacttacac-aacacaaatcccccttgttaaagttgcaagaaggtttg-at---------------------------ttttcagcaacttctag---------------------------------------tc-atcttctt-tt-tggaa----------tatg-----ttggag----------------------aggctt-gctac--------ttatgg------aaaatccacata--t--------gcagatggaggtttttgctgtcagctgatgctatcagaaagcaggaattctctgacactcttccaagagcgtcagtaaaa--------------------------------------------------------------------------------------------------------------------------------------------------------------------
>I28595_M184_Malvaceae_Guazuma_ulmifolia_seq1
-------------------------------------------------------------------------------------------------------------------------------------------------------------------------------------------------------------------------------------------------------------------------------------------------------------------------------------------------------------------------------------------------------------------------ttctgatagctggtttt--------------------------cttgtcct----------------------gttaatgtcwtctgtgag-tagtag-ta---------------------gact-----------agcataatctgtttaaagttgat------aaaatggacgac-------------tgtatcctga----ttcattgtca-ttggtggaattg-gcct--tct--------gtatgt-aatcct-------tctgc----aggtactgcaattgat-----------------caaggtgaaa-ccccagaattctatttccaaaaataccc-tgaagaaaatccactttttgggttcttcacttggagatgggttctcaccctgggattagaccacatgttctcatctcccattttccttggaacgttggttcttc-tggctgcctcacttatggcctgcacttacac-aacacaaatcccccttgttaaagttgcaagaaggtttg-atg--------------------------ttttcagcmwcttcttg---------------------------------------tc-atcatctt-tt-tcgaa----------taag-----ttggag----------------------atgctt-tctac--------ttatgg------aaaattgactta--t--------gcagatggagctttttgcagtcagctgatsctatcagaaagcaggaattctcagacactcttcccagagcctcagtaaaagat----------ttgggtgttgttctc----------------------------------------------------------------------------------------------------------------------------------------
>I28596_M026_Malvaceae_Ruizia_cordata_seq1
----------------------------------------------------------------------------------------------------------------------------------------------------------------------------------------------------------------------------------------------------------------------------------------------------------------------------------------------------------------------------------------------------------------------------gtaatgttkttttttwg-----------------tttctttttkytyywrmaaaatgtgaacttgatgcttcgaatatgcatthtaagatag-----------------------------------------------------------------------aaaatggatggtyttawtttar--ttktagcct----------ttwttg-ttggtggaattg-gcytt-twc--------atatgc-aatcyt-------tgtgtctgtaggaactgcaattgat-----------------caaggtgaag-ccccagaattctatttccaaaagtaccc-tgaagaaaatycagttttgggattcttcacttggagatgggttctmachctgggrttagaccayatgttcwcgtctcccmtwttcctcggaaccttggttcttc-twggtgcwtcacttatggcytgcacttacac-wactcaaattccccttgttaaagtcgcaagraggttcg-ytgk----------------tttyttwstthctcagcaaattcttg---------------------------------------tc-atcarctt-ta-tggwrtta-------taag-----ttgtag----------------------atgctt-tctac--------ttacag------ataatagaaatr--t--------gcagatggagctttttgcagtctgcagata----------------------------------------------------------------------------------------------------------------------------------------------------------------------------------------------------------------------
>I28597_M027_Malvaceae_Melhania_velutina_seq1
-----------------------------------------------------------------------------------------------------------------------------------------------------------------------------------------------------------------------gataagctcacactaa---cccgtcaatttgggatccaattcgggattttccttggggggtat---------------------------------------------------------------------------------------------------------------yrgkwakgaattkgm---atgtaataatawtga-ttyw----------------------twtwkrtwcagaaaaagatgtgaacttgatgcttcgaatatacat-----------------------------------------------------------------------------------------------------------------------------------------------------------------------------t-------tgtgt----aggaactgcaattgat-----------------caaggtgaag-ccccagaattctatttccaaaagtaccc-tgaagaaaacccagttttgggattcttcacttggagatgggttctcaccctgggattagaccacatgttctcgtctcccattttcctcggaaccttggttcttc-ttggtgcatcactcatggcctgcacttacac-aactcaaattccccttgttaaagtcgcaagaaggttcg-ttgtgtgtgtgtgt---ttttttctaatttcctcagcaaattcttg---------------------------------------tc-atcaactt-ta-tgtaatta-------taag-----ttgtag----------------------atgctt-tctac--------ttacag------ataatagaaata--t--------gcagatggagctttttgcag--------------------------------------------------------------------------------------------------------------------------------------------------------------------------------------------------------------------------------
>I28598_M028_Malvaceae_Glyphaea_brevis_seq1
-------------------------------------------------------------------------------------------------------------------------------------------------------------------------------------------------------------------------------------------------------------------------------------------------------------------------------------------------------------------------------------------------------------------------------------------------------------------------------------------------tgtcatttgtgattgtgag-tagtag-ta---------------------gact-----------agcataatcggttaaaagttaat------aaaatggaggtt-----tttaa--ttgttgcctga----ttcattgtca-gtggtggaatta-gctt--ttc--------gtttgc-aatcct-------tctgt----aggtactgcaattgag-----------------caaggagaag-ccccggcgttctatttccaaaagtaccc-tgaagaaaatccagttttgggattcttcacttggagatgggttctgaccctgggatttgatcacatgttctcatctcccattttccttggaacattggttctcc-tggccacatcacttatggcctgcacttacac-aacccaaattccccttgtcaaagttgctagaaggtttg-att--------------------------ttttgaccaacttcttg---------------------------------------tc-atcttatt-tt-tggaaaaa-------aaag-----ttggag----------------------atgctc-tgtcc--------ttatgg------aaaatccaaaaa--t--------gcagatggagatttttgcagacagttgat-----------------------------------------------------------------------------------------------------------------------------------------------------------------------------------------------------------------------
>I28599_M029_Malvaceae_Desplatsia_dewevrei_seq1
-----------------------------------------------------------------------------------------------------------------------------------------------------------------------------------------------------------------------------------------------------------------------------------------------------------------------------------------------------------------------------------------------------------------------------------cggtttt--------------------------cttttcct-----------------------ttgatgtcatytgtgag-cagttg-ta---------------------ggct-----------agcataatctgtttaaatttaat------aaaatggaggat-----ttt-a--ttgtagtcwga----ttcattttca-gtggtgatatta-gcct--ttc--------gtttgc-aatcct-------tcttt----aggkactgcaattgat-----------------caaggtgaag-caccagaattctatttccaaaaataccc-tgaagaaaatccakttttgggatttttcacttggagatgggttctgaccctgggattagaccacatgttctcatctcccattttccttgggacrttggtycttc-tgggtgcrtcacttatggcctgcacttacac-aacacaaattcccctcgtcaaagtwgcaagaaggtttg-atg--------------------------ttttcaacaacttcytg---------------------------------------tc-atcttctt-cc-tggaa----------taag-----ttggag----------------------atgctt-tctac--------tcatgg------aaaatccacata--t--------gcagatggagctttttgcagacagttgatgctatcaaaaagcacgaattctcagac--------------------------------------------------------------------------------------------------------------------------------------------------------------------------------------------
>I28600_M146_Malvaceae_Mortoniodendron_guatemalense_seq1
-------------------------------------------------------------------------------------------------------------------------------------------------------------------------------------------------------------------------------------------------------------------------------------------------------------------------------------------------------------------------------------------------------------------------------------------------------------------------------------------------------tgtcttttgtgag-tatttagta---------------------ggct-----------agcatactcttttctaagttaat------aaaatggaggat-----tttag--ttgtagcctga----ttcattgtca-ttggtggaattg-ttcct-ttt--------tcatgc-aatctt-------tttgt----aggtactgcaattgat-----------------caaggtgaag-ccccagaattctatttccacaaataccc-tgaagaaaatccagtttggggattcttcacttggagatgggttctcaccttaggattagaccacatgttctcatctcccatctttcttggaacgttggttcttc-tgggtacatcacttatggcctgcacttacac-cacacaaatccccattgttaaagttgcaagaaggtttg-atg--------------------------ttttcagcaacttctga---------------------------------------tc-atcttctt-tt-tggaa----------taag-----ttggag----------------------atgctt-tctac--------ttaagg------aaaatcccatta--t--------gcagatggagctttttkcagtcagctgatg----------------------------------------------------------------------------------------------------------------------------------------------------------------------------------------------------------------------
>I28601_M030_Malvaceae_Sparmannia_africana_seq1
------------------------------------------------------------------------------------------------------------------------------------------------------------------------------------------------------------------------------------------------------------------------------------------------------------------------------------------------------------------------------------------------------------------------------------gggtyc--------------------------kgttyycg----------------------kktcwwyyghtttgcraammkgysr--------------------ryyyggty-----------tavttttcctgttaatgtc--atttaabarhadtggaggrt-----tttar--tggtrgcmtga----ttgattgtva-gyggtggaatta-gcct--ttg--------gtttgc-aatcct-------tgtgt----aggtactgcaatygat-----------------caaggtgaag-ccccagaatactatttccaaaaataccc-ygaagaaaatccagtwttkggattcttcacttggagatgggttctracahtgggattagaccacatgttcacatctcccattttycttggaacattgrttcttc-tgggtacatcacttatggcctgcacttacac-aacacaaattccccttgtcaaagttgcaagaaggtttgaaaat------------------------gttttca--------ctg---------------------------------------tc-atcttctt-tt-tagaa----------taag-----ttggaga------------------tg-ctgctt-tcta--------------------aaaa-tcgaaatg--t--------gcagatggaactttttgcagacagctgatgctatcag---------------------------------------------------------------------------------------------------------------------------------------------------------------------------------------------------------------
>I28602_M031_Malvaceae_Mollia_sp_seq1
--------------------------------------------------------------------------------------------------------------------------------------------------------------------------------------------------------------------------------------------------------------------------------------------------------------------------------------------------------------------------------------------------------------------------tgagatagctggttty--------------------------yttttcct----------------------rtkaayrtcadytgtgagttastag-ta---------------------ggyt---------atagcataatatgtttaaagttaat------aamatggaggat-----ttt-a--ttgtagcctga----wtcattttca-gtagtggaatta-gyct--ttc--------gtttgc-artcct-------tcttt----asgtacwgcaattgwt-----------------caaggtgaag-ccccrgaattctatttccaaaaataccc-tgaagaaaatccagtttwgggatttttcacytggmgatgggttctgaccctgggattagaccacatgttctcatctcccattttccttgggacgttsgttcttc-tgggtayatcwcttatggcctgcacttacac-aacacaaattccccttgtcraagttgcaagaaggtttg-atg--------------------------ttctc---ahcttcttk---------------------------------------tc-atcytcty-ty-tggaa----------twag-----ttggag----------------------mtgctt-tytac--------tcatgg------aaaatccacata--t--------gcagatggractttttghdggcagctratgctdtcaaaaagctgraattctcagacactcttcccagagmttctgttaaagat----------ttgggtgttatt-----------------------------------------------------------------------------------------------------------------------------------------ga
>I28604_M032_Malvaceae_Entelea_arborescens_seq1
---------------------------------------------------------------------------------------------------------------------------------------------------------------------------------------------------------------------------------------------------------------------------------------------------------------------------------------------------------------------------------------------------------------------------------------------------------------------------------------------------ktaggctwkctmryrcaawamt-------------------------------------------------ctgttagtagtaaagttaatagaaatggaggat-----tttaa--tcgtagcytra----ttcattgtsa-gckgtggaatta-gcct--ttg--------gtttgc-aatcct-------tgtgt----aggtactgcaatcgat-----------------caaggtgaag-ccccagaatactatttccaaaaataccc-tgaagaaaatccasttttgggattcttcacttggagatgggttctgacactgggattagaccacatgttcwcatctcccattttccttggaacattrgttcttc-tgggtacatcacttatggcctgcacttayac-aacacaaattccccttgtcaaagttgcaagaaggtttgaatat------------------------gttttca-----------------------------------------------ctgtc-atcttctt-tt-tagaa----------taag-----ttggag----------------------atgcat-tcta---------------------aaaatccataag--t--------gcagatggaactttttgcagacagctgatgctatcagaaagcaggaattctcagacactcttcccagagcyt----------------------------------------------------------------------------------------------------------------------------------------------------------------------------
>I28605_M235_Malvaceae_Abutilon_sp_seq1
-------------------------------------------------------------------------------------------------------------------------------------------------------------------------------------------------------------------------------------------------------------------------------------------------------------------------------------------------------------------------------------------------------------------------------------------------------tttaaagcttggaatttttc-----------------------------------tgttag-tatttg-ta---------------------gatt-----------gctagaatatgtttaaagctata------agaat----gat-----attaaatctgtacactga----ttcattgtca-atggtggaattgggtcat-ttg--------ctatgc-aattct-------tcttt----aggtactgcaattgat-----------------caaggagaag-ccccagaatactatttccaaaagtaccc-tgaagagaatccagttttagggttcttcaattggagatgggttctcacccttggatttgatcacatgttctcatccccaatcttccttggaactttggctcttc-ttgctacttcacttatggcttgcacttatac-aacacaaatcccccttgttaaagttgcaagaaggtttg-ata--------------------------ttttcagcaaatttttt---------------------------------------tc-attttttttttgtttgg---------attagtt---ttggag----------------------atgttt-tctac--------ttatgg------taaccccatgtt-----------gcagatggaactttttgcaatcaactgatagcatcc----------------------------------------------------------------------------------------------------------------------------------------------------------------------------------------------------------------
>I28606_M033_Malvaceae_Reevesia_formosana_seq1
-------------------------------------------------------------------------------------------------------------------------------------------------------------------------------------------------------------------------------------------------------------------------------------------------------------------------------------------------------------------------------------------------------------gatttggtacatttaaaagtcatgtttttag-------------------ttccttttgttctgcaaaaatgtgaacttgaaacttataatgtcatttgtgagttaatag-ta---------------------ggct-----------agcataatctgtttaaagttaat------aaaattgaggat-----cttaat-------------------------------------------------------------------------------tgt----aggtactgcaattgat-----------------caaggtgaag-caccagagtactatttccaaaaataccc-tgaagaaaatccagttttgggattcttcacttggagatgggttctcaacctgggcttagaccacatgttctcatctcccattttccttggaacgttggttcttc-tgggtacatcacttatggcctgcacttacac-aacacaaattcctcttgttaaagttgcaagaaggtttg-ata--------------------------ttttcagcaactttttg---------------------------------------tc-atcttctt-tt-tgggc----------taag-----ttggag----------------------atcctt-cttac--------ttacag------aaaatccaaata--t--------gcagatggagctttttgcagtcaggtgatgctatccgaaagcagga------------------------------------------------------------------------------------------------------------------------------------------------------------------------------------------------------
>I28607_M034_Malvaceae_Mansonia_altissima_seq1
--tggg----------------------------------------------------------------------------------------------------------------------------------------------------------------------------------------------------------------------------------------------------------------------------------------------------------------------------------------------------------------------------aagctgatgctggggtat-----------------acgtgtaagatagatggttttg-------------------------atttccct----------------------gttaatataatcgtgtaagtattat--------------------attaggacactg----aacaccacaatttgtttaatgctaat------ataatggagaat-----cttaa--ttgtagcccga----ttcattgtca-ttggtgggaatg-gcctt-ttc--------acatgc-aaactt-------tatgt----aggt----ctattgat-----------------caaggtgaag-ccccagaattctatttccaaaaataccc-agaagaaaatccagttttgggattcttcacttggagatgggttcttactctgggattagaccacatgttctcatctcccattttccttggaacattggttcttc-tgggtacatcacttatggcctgcacttacactaacacaaattcccctt---aaagttgcaagaaggtttg-atg-------------------------gttttcagccaattattg---------------------------------------tc-tttttctt-tt-tggaa----------taag-----ttggag----------------------atgctt-ttagc--------tcacggg-aggaaaatttcaaata--t--------gcagatggagttttctataatccgctgattctatcaaaaagcaggaattctcggatactcttccgagagcattgatt-----------------------------------------------------------------------------------------------------------------------------------------------------------------------
>I28608_M035_Malvaceae_Hosfordia_alata_seq1
-----------------------------------------------------------------------------------------------------------------------------------------------------------------------------------------------------------------------------------------------------------------------------------------------------------------------------------------------------------------------------------------------------------------------------------------------------twwgtaraattgggtctcttttt-----------------------------------------tgcttg-ga---------------------agttac--------tgtttgtatwtgtwkawwgctata------agaat----gat-----cttaaa-ttgtacactga----ttcwttgtca-atggtggrattggrtcat-ttg--------ctatgc-aattct-------tcttt----aggtactgcaattgat-----------------caaggggaag-ccccagattaytatttccaaaagtaccc-tgaagagaatccagttttagggttcttcaattggagatgggttctcacccttggatttgatcacatgttctcatccccaatcttccttggaactttggctcttc-ttggtacttcacttatggcktgcacttatac-aacacaaatcccycttgttaaagttgcmagaaggttyg-ata-------------------------tttttcagcaacwtttt----------------------------------------tc-attttttkkty------kga-------ttagtt---ttggag----------------------atgtct-tctac--------ttatgg------taaccccaattt-----------gcagatggaactttttgcaatcaactgaaagcatccg---------------------------------------------------------------------------------------------------------------------------------------------------------------------------------------------------------------
>I28609_M036_Malvaceae_Pentaplaris_davidsmithii_seq1
------------------------------------------------------------------------------------------------------------------------------------------------------------------------------------------------------------------------------------------------------------------------------------------------------------------------------------------------------------------------------------------------------------------------------------------------------------------------------------------------------------ttwmwtrr-tattaa-ta---------------------ggtt-----------gctagaatctgtttaaagctaat------aaaacggaggat-----cttaa--ttgaatcctga----ttcattgtaa-ttggtggaattg-gtcat-ttc--------ctatgc-aatcct-------tctgt----aggtaccgcaattgat-----------------caaggcgaag-ccccagaattctattttcaaaaataccc-tgaagaaaatccagttttgggattcttcacttggagatgggttctcaccctaggatttgaccacatgttctcatccccaatcttccttggaaccttggttcttc-tgggtacatcactaatggcctgcacttacac-aacacaaatcccccttgttaaagttgcaagaaggtttg-atg--------------------------ttttcagcaacttcttg---------------------------------------tc-atcttmttttt-tggaa----------taag-----ttrrar----------------------awgttt-wmtwy--------twatrs------wmaatcccatta--t--------gcagatggagctttttgcagtcagctgatgccatccgaaagcaggaat----------------------------------------------------------------------------------------------------------------------------------------------------------------------------------------------------
>I28610_M037_Malvaceae_Heritiera_littoralis_seq1
--------------------------------------------------------------------------------------------------------------------------------------------------------------------------------------------------------------------------------------------------------------------------------------------------------------------------------------------------------------------------------------------------------------------catgtaaaagttatgttcttag--------------------------tttcttttatgcaaaaat--------gggaacttatttcttttgtgag-tatttagta---------------------ggcc-----------agcatactctgtttaaagttaat------aaaatggaggat-----tttat--ttgtagcttga----tacgttgtcc-ttggtggaattg-gcctttttc--------ttatgc-aatcct-------tctgc----aggtactgtaattgat-----------------caaggtgaag-ccccagaattctatttccaaaagtaccc-agaagaaaatccagttttgggattcttcacttggagatgggttctcactctaggattagatcacatgttctcatctcccatctttcttggaacattggttcttc-tgggtgcatcacttatggcctgcacttacac-cacacaaatccctcttgttaaagttgcaagaaggtttg-att--------------------------ttttctgcaacttctta---------------------------------------tc-atcttctt-tt-tggag----------caag-----tcggag----------------------atgctt-tctac--------ttatgg------aaaatcccattg--t--------gcagatggaactttttgcagtcagctgatgctatccgaaagcaggaattctcagacacccttcctagagcatcagtt-----------------------------------------------------------------------------------------------------------------------------------------------------------------------
>I28611_M062A_Malvaceae_Durio_zibethinus_seq1
tt-----------------------------------------------------------------------------------------------------------------------------------------------------------------------------------------------------------------------------------------------------------------------------------------------------------------------------------------------------------------------------------------cttggaac-----------------ataggtttaactagctggtctt--------------------------gttttcct----------------------gtttatgtcttttgcgag-tatttagca---------------------ggct-----------agcaaactctgttcaaagttaat------aaaat-gaggat-----tttag--ttttagccaga----ttcattgtca-ttggtggaattg-gcctt-ttc--------ttatgc-aatcat-------tttct----aggtactgcaattgat-----------------caaggtgaag-ccccagaattctatttccaaaaataccc-tgaagaaaatccagttttgggattcttcacttggaggtgggttctcaccctaggattagaccacatgttctcatctcccatttttctaggaacgttgattcttc-ttggtacatcacttatggcctgcacttacac-cacacaaatcccccttgttaaagttgcaagaaggtttg-atg--------------------------tttccagcaacttctta---------------------------------------tc-atcttctt-tt-tggaa----------taag-----ttggag----------------------atgctt-tctac--------ttaggg------aaaatcccataa--t--------gcagatggagctttttgcagtcagctgatgctatccgaaagcaggaattctcagacactcttccta----------------------------------------------------------------------------------------------------------------------------------------------------------------------------------
>I28612_M038_Malvaceae_Brachichyton_bidwillii_seq1
----------------------------------------------------------------------------------------------------------------------------------------------------------------------------------------------------------------------------------------------------------------------------------------------------------------------------------------------------------------------------------------------------------------------------------------------------------------------------------------------------------------------------------------------------gyc----------ctsymtwctctgtttaaagtttat------aaaatggaggat-----tttat--ttgtagcttga----taccatatca-ttgggggacttg-gccttcttc--------tcatks-aatcct-------tctsm----aggtwstrmaawtgatgggaagarsatatccaasaagrtkwwg-cymymgratwctrhtycmraamwyasymatgaagaaaatccagttttbggattcttcacttggagatgggttctcaccctaggattagaccacatgttctcatctcccatyttycttggaacgtykgytcttc-tkggtacrtcacttatggcctgcacttacac-macacaaatyccccttgttaaagttgcaagaaggtttg-atg--------------------------ttttcagcaaattcttr---------------------------------------tc-wtcttctt-ty-tggaa----------taag-----ttggag----------------------atgctt-tctas--------ttatgg------aaaatcccatca--t--------gcagatggagctttttgcagtcagctgatgctatccgaaagcaggaatt---------------------------------------------------------------------------------------------------------------------------------------------------------------------------------------------------
>I28613_M039_Malvaceae_Eriotheca_macrophylla_seq1
-------------------------------------------------------------------------------------------------------------------------------------------------------------------------------------------------------------------------------------------------------------------------------------------------------------------------------------------------------------------------------------------------------------------------------------------------------------------------------------------------------------ttgtgag-tgttag-ca---------------------tgtt-----------gctagaatctgtttaaagttgat------aaaatggaggat-----cttaa--ttgtatactga----ttcwttgtca-atggtggaatt--gscat-ttc--------ctatgcaaatcct-------tctgt----aggtactgcaattgat-----------------caaggtgaag-scccagaattctatttccaaaaataccc-tgaagaaaayccagttttagggttcttcacttggagatgggttctcaccctaggattagaccacatgttctcatcycccatcttccttggaacgttggttcttc-tgggyacatcacttatggcctgcacttacac-aacacaaatccchcttgttaaagttgcaagaaggtttgaaagt------------------------tttttcagcaacttcttg---------------------------------------tc-tttttttt-------------------warkwr--takrkagr------------------twkaystty-tctas--------ttaksratatcttarrwytcatta--t--------gcagatggagctttttgcagtcagctgatgccatccgaaagcargaattctcygacacccttmmtwkagy------------------------------------------------------------------------------------------------------------------------------------------------------------------------------
>I28614_M040_Malvaceae_Hydrogaster_trinervis_seq1
-----------------------------------------------------------------------------------------------------------------------------------------------------------------------------------------------------------------------------------------------------------------------------------------------------------------------------------------------------------------------------------------------------------------------------------------------------------------------------------------------------------------------------------------------------ct-----------agcataatctgtttaaagttaat------aaaatggaggac-----ttta---ttgtagcctga----ttcatttttg-ttggtggaatta-gcct--ttc--------ttttgc-aattct-------tcttc----aggtactgcaattgat-----------------caaggtgaagtccccagaattctatttccgtaaataccc-tgaagaaaatccagttttgggttttttcacttggagatgggttctgaccctgggactagaccacatgttctcatctcccattttccttggaacgttggttcttc-tgggtacatcacttatggcctgcacttacac-aacacaaattcccattgtcaaagttgcaagcaggtttg-atg--------------------------ttttcaacgac-tcttg---------------------------------------tc-atcttctt-tc-tggaa----------taag-----ttggag----------------------atgctt-cctac--------tcatgg------aaaatccacata--t--------gcagatggaactttttgcagacagctgatg-catcaaaaagcaggaattctcagacactcttcccagagct-----------------------------------------------------------------------------------------------------------------------------------------------------------------------------
>I28615_M041_Malvaceae_Pterygota_brasiliensis_seq1
-------------------------------------------------------------------------------------------------------------------------------------------------------------------------------------------------------------------------------------------------------------------------------------------------------------------------------------------------------------------------------------------------------------------------------------gtctt--------------------------gtttttccag--------------------tttttagtcttttgtgag-tatttagta---------------------ggcc-----------agcatactatgtttaaagtt---------aaaatggagggt-----tttat--ttgtagcttga----tgcgttgtca-ttggtggaattg-gcctttttc--------ttatgc-aatcct-------tcttc----aggtactgcaattgat-----------------caaggtgaag-ccccagaattctatttccaaaaataccc-agaagaaaatcctgttttgggattcttcacttggagatgggttctcaccctaggtttagaccacatgttctcatctcccatctttctcggaacgttggttcttc-tgggtacatcacttatggcctgcacctacac-cacacaaataccccttgttaaagttgccagaaggtttg-atg--------------------------ttttcagcaacttctta---------------------------------------cc-atcttctt-tt-tggaa----------taag-----ttggag----------------------atgctt-tctac--------ttatgg------aaaatccaattg--t--------gcagatggagttttttgcagtcagctgatgctatccgaa-------------------------------------------------------------------------------------------------------------------------------------------------------------------------------------------------------------
>I28616_M042_Malvaceae_Leptonichya_maranta_seq1
--------------------------------------------------------------------------------------------------------------------------------------------------------------------------------------------------------------------------------------------------------------------------------------------------------------------------------------------------------------------------------------------------------------kwycataccgtktcmkawarstkgtytt--------------------------mtkkwyat----------------------sytaatgtcatttgttag-tggtag-ta---------------------ggct----------ttgcataatctgtttaaagttaat------aaaatggagtat-----tgtact---------------------------ttggtggadtwg-gcct--tac--------gttcgc-aatcct-------tgtgt----aggtactgcaattgat-----------------caaggtgaag-ccccrgaattctatttccaaaaataccc-tgaagaaaatccagttttgggattcttcacttggagatgggttctcaccctgggattagaccacatgttctcatctcccattttccttggaacgttggttctgc-tgggtgcttctctcatgtcctgcacttacac-aacacaaattcctcttgttaaagytgcaagaaggtttg-atg--------------------------ttttcagccaytcgttg---------------------------------------ty-gcattcct-tt-gggaa----------taag-----ttggag----------------------attctt-tctac--------tcacgg------aaaatccaatta--tccaaatatgcagatggaacttttttcagtcatctgatgmtatcagaaagca---------------------------------------------------------------------------------------------------------------------------------------------------------------------------------------------------------
>I28617_M043_Neuradaceae_Neurada_procumbens_seq1
----------------------------------------------------------------------------------------------------------------------------------------------------------------------------------------------------------------------------------------------------------------------------------------------------------------------------------------------------------gtcac---------------------------------------------------------------------------------------------------------------------------------ctatttcactattctctaagctatgca-tg----------------catttgrct---------------tmytcartwtwmasytcaa-----------gaaagat-----ctcta--tcacmsawrsacsgtcttattatat--------------------tct--------acatgt-aaccct-------tttttcc--aggcacacttattgat-----------------caaggcgaag-caccagccttctactttgaaaaataccc-ggaagaaaacccagttcttggattcttcacatggagatgggttctaaccctagggtttgaccacatgttctcgtctcctatattccttggaatgttggttctcc-ttggtgtatctcttatggcttgtacttacac-aactcaaatcccccttgttaaggttgcaagaaggtaataagatca--------------------catttcatacctgtttccaa--------------------------------------agcagttttcta-gt----------------taag---gttcaggg-----------------------------tttag--------------------aa------------t--------ttag------------------------------------------------------------------------------------------------------------------------------------------------------------------------------------------------------------------------------------------------
>I28618_M044_Malvaceae_Pentace_laxiflora_seq1
--------------------------------------------------------------------------------------------------------------------------------------------------------------------------------------------------------------------------------------------------------------------------------------------------------------------------------------------------------------------------------------------------------------------------------------------------------------------------------------------------------------tttgag-tattta-ta---------------------gggt---------accc-----ataatttttagtcaata-aaaaaaaatggaggat-----ttcag--ttgcagcctga----ttcattgcca-atggtgaaattg-gcctt-ttc--------tcatgc-aatccttgatgctcctgt----aggtactgtaattgat-----------------caaggtgaag-ccccagaattctatttccaaaaataccc-tgaagaaaatccagttttcggattcttcacttggagatgggttctcaccctaggattagaccacatgttctcatctcccatctttcttggaacgttggttctkc-tgggtacatcacttatggcctgcacttacac-cacccaaattccccttgttaaagttgcaagaaggttcg-atg--------------------------ttttcaggaaattctt-------------------------------------------atcttctt-tt-tggaa----------taag-----ttgaag----------------------atgcat-tcgac--------taaggc------aaaatcccatta--t--------gcagatggagctttttgcagtmrkckratgct--------------------------------------------------------------------------------------------------------------------------------------------------------------------------------------------------------------------
>I28619_M045_Malvaceae_Phragmotheca_mammosa_seq1
-------------------------------------------------------------------------------------------------------------------------------------------------------------------------------------------------------------------------------------------------------------------------------------------------------------------------------------------------------------------------------------------------------------------aaaaatgtgaacttgatgcttgga------------------------aattttcct----------------------gttaatatcgtttgtgag-tatcag-ta---------------------ggtt-----------gccagaatctgtttaaagctaat------aaaatggaggat-----cttaa--ttgcatcctaa----ttcattgtca-ttggtggaattg-gccat-ttc--------atatgc-aaccct-------tctgt----aggtacagcaattgat-----------------caaggcgaag-ccccagaattctatttccaaaaataccc-tgaagaaaatccagttttaggattcttcacttggagatgggttctcaccttaggactagaccacattttctcatctcctatcttccttggaacgttggttcttc-tgggtacatcacttatggcctgcacttatac-aacacaaatcccccttgttaaagttgcaagaaggtttg-atg--------------------------ttttcagcaacttcttg---------------------------------------tc-atcttctt-tt-tggaa----------taag-----ctggag----------------------atggtt-tctac--------ttatgg---aaaaaaatcccatta--t--------gcagatggakmtttttgcaatcarctkattmcatccgaa-------------------------------------------------------------------------------------------------------------------------------------------------------------------------------------------------------------
>I28620_M046_Malvaceae_Camptostemon_shultzii_seq1
-------------------------------------------------------------------------------------------------------------------------------------------------------------------------------------------------------------------------------------------------------------------------------------------------------------------------------------------------------------------------------------------------------------------------------------------------------------------------------------------------ttccgaggttgattcywrr-tmwwaa-wr---------------------ggtt-----------gctagrwtatgyywaaarstaaw------waartra---------tcttaa--ccgtaccctga----ttcattgtca-atggtggaattg-gcaat-tcg--------ttatgc-aatcct-------tctat----aggtactacaattgat-----------------caaggagaag-cccctgaatactatttcctaaagtaccc-tgaagaaaatccagttttagggttcttcacttggagatgggttctcaccctaggatttgaccacatgttttcatccccagtcttccttkgaacgttggtdcytc-tgggtacatcrsttwyggsctgswyttacac-aacamaavhcssyytwgk-aaagttgnaaahaaatthg-att--------------------------kytttagmamytyatkk---------------------------------------tc-wkcytttt----tggaa----------taag-----ttaga----------------------------------------------------------------------------------------------------------------------------------------------------------------------------------------------------------------------------------------------------------------------------------------------------------------------------------
>I28621_M153_Malvaceae_Trichospermum_sp_seq1
-----------------------------------------------------------------------------------------------------------------------------------------------------------------------------------------------------------------------------------------------------ta--tgtaact------------------------------------------------------------------------------------------------------------------------------------------------tttaaataccagagatagctggtttt--------------------------cttttcyt----------------------gttaatgtcatwtgtgag-tagtgg-ta---------------------ggmt-----------agyataatccgtttaaagttaat------aaaatggaratc-----tt--a--ttgtaacccga----ttcattttca-gtgttggaatta-gcct--ttc--------gtttgc-aatcct-------tctth----aggtactgcaattgat-----------------caaggtgaag-stscagaattttatttccaaaaataccc-tgaagaaaatccagttttcggatttttcacttggagatgggttctgaccctgggattagaccacatgttctcatctcccattttcctcgggacgttggttcttc-tgggtgcatcacttatggcstgcacttacac-aacacaaattccccttgtcaaagttgcaagaaggtttg-atg--------------------------ttttcaacaacttcttt---------------------------------------tc-atcttctt-tc-tggaa----------taag-----ttggag----------------------atgctt-thtac--------tcatgg------aaaatccacata--t--------gcagatggaactttctgcagacagcygatgctataaaaaagctggaattctcggacactcttcccagagcttctgttaaagat----------tt-----------------------------------------------------------------------------------------------------------------------------------------------------
>I28623_M048_Malvaceae_Abroma_augusta_seq1
----------------------------------------------------------------------------------------------------------------------------------------------------------------------------------------------------------------------------------------------------------------------------------------------------------------------------------------------------------------------------------------------------------------------cgttatagatagctggtttt--------------------------cttttcat----------------------gttaatgtcatttgtgag-tagtag-ta---------------------ggct----------tagtataatctgtttaaacttaat------aaaatggacgat-----tgtaa--ttgcagcctga----ttcattgtcatttggtggaattg-gcct--ttt--------gattgc-aatcct-------tgtgt----aggtactgcaattgat-----------------caaggtgaag-ccccagagttctatttccaaaaataccc-ggaagaaaatccagttttgggattcttcacttggagatgggttctcaccctgggattagaccacatgttctcatctccaattttccttggaacgttggttcttc-tgggtacatcacttatggcctgcacttacac-aacacaaattccccttgttaaagttgcaagaaggtttg-atg--------------------------ttctctgcaacttcttg---------------------------------------tc-atctttctatt-tggaa----------taag-----ttgaag----------------------atgctt-tctac--------tcaagg------aaaatccaaata--t--------gcagatggaactttttgcagtcatctgatgctatcagaaagcaggaattttcagacactcttcccagagcgtcaattaaagat----------ttgggtgttgttctcatgggat---------------------------------------------------------------------------------------------------------------------------------
>I28624_M049_Malvaceae_Corchoropsis_tomentosa_seq1
--------------------------------------------------------------------------------------------------------------------------------------------------------------------------------------------------------------------------------------------------------------------------------------------------------------------------------------------------------------------------------------------------------------ttttgctaaacctagggattgtgttttttgg-----------------attcagtttgttc-agaaaaatgtgaacttgatgcttcgaatatacatgttaagatag-----------------------------------------------------------------------aaaatggatggtttaa-tttaa--ttgtagcc------------tttcg-tcggtggaattg-gcctt-tctc-------atgtgc-aatcct-------tgtgt----aggaactgcaattgat-----------------caaggtgaag-ccccagaattctatttccaaaagtaccc-tgaagaaaatccagttttgggattcttcacttggagatgggttctcaccttgggattagaccacatgttcacatctcccattttcctaggaaccttggttcttc-ttggtgcatcacttatggcctgcacttacac-aacccaaattcccctcgttaaagtcgcaagaaggtttg-gtgt-------------------ttttctttcccggcaaatttttt---------------------------------------cc-gtcaactt-tc-tggaatta-------taag-----ttgtaggt--------------------gtgctt-tctac--------ttacag------ataatagaaata--t--------gcagatggagctttttgcagtctgctgattctatccgaaaacaggaattctcagacactctt--------------------------------------------------------------------------------------------------------------------------------------------------------------------------------------
>I28625_M193_Malvaceae_Apeiba_tibourbou_seq1
---------------------------------------------------------------------------------------------------------------------------------------------------------------------------------------------------------------------------------------------------------------------------------------------------------------------------------------------------------------------------------------ratgcttaga--------------atatwtwcasttcagatagctggttt---------------------------rttttcct----------------------rttaatgtcatttatgag-tggtag-ta---------------------ggctaagcat--aataawctaatctktttaaagttaat------aaaatggaggat-----tttaa--ttttagcctka----ttcattgtca-rtggtkgaatta-gcct--ttc--------gcttgc-aatccntg---tgtatgt----aggtactgcaatcgat-----------------caaggtgaag-ccccagaattctacttccaaaartaccc-tgaagaaaatccagttttgggattcttcacttggagatgggttctgacactgggatttgaccacatgttctcatctcccattttccttggaackttggttcttc-tgggtacatcacttatggcctgcacttacac-aacacaaattcccctggtcaaagttgcwagaaggtttg-atg--------------------------ttttcaycatcttcttk---------------------------------------tc-atcttctt-tt-tagaa----------tayg-----ttggag----------------------atgctt-tttac--------ttatgg------gaaatckaaaag--t--------gcagatggaactttttgcrgacrgsygatgctatcagaaagctggaattctcagacactcttccragagcttcaattaaagat----------ttgggtgttgttctaa---------------------------------------------------------------------------------------------------------------------------------------
>I28626_M226_Malvaceae_Helicteres_guazumifolia_seq1
---------------------------------------------------------------------------------------------------------------------------------------------------------------------------------------------------------------------------------------------------------------------------------------------------------------------------------------------------------------------------------------------------------------------------aaaagttgtgtttatag-------------------tttcttttgtcttgcaaaaatgggaagctgattcttgggatatacat-ttaagatg-----------------------------------------------------gtataaagctaat------ataatggaggat-----cttaa--ttgtagcctta----taaattgtca-ttggtggaattg-gcctt-ttc--------aaatgc-aatctt-------tatgt----aggtactgcaattgat-----------------caaggtgaag-ctccggaattctatttccaaaagtaccc-tgaagaaaatccagttttgggattcttcacttggagatgggttcttaccctgggattagaccacatgttctcgtctcccattttccttggaacattggttcttc-tgggtacatcacttatggcctgcacttacac-aacacaaattccccttgttaaagttgcaagaaggtttg-atg--------------------------ttttcagcaa-ttattg---------------------------------------tc-attttctt-tt-tggaatag----------------ttggag----------------------atgctt-ttcac--------tcacggg--aagaaatttcaaata--t--------gcagatggagttttctacaatcagctgattctatcaaaaagcaggaattctcagatactcttccgagagcgtc----------------------------------------------------------------------------------------------------t----------------------------------------------------------------------
>I28628_M051_Malvaceae_Werklea_horrida_seq1
----------------------------------------------------------------------------------------------------------------------------------------------------------------------------------------------------------------------------------------------------------------------------------------------------------------------------------------------------------ctctt--------------------------------------------------------ggtaaaaagttttgatttttag------------------tcccttttcttttkcaaaaa-----------------------------------------------------------------------------aaactagaatctatttaaagctaat--------------------------------------------------------------gaattt-------------------------gatctttt--------------aggtactgcaattgat-----------------caaggggaag-ccccagagtactatttccaaaagtaccc-tgaagagaatccagttttagggttcttcacttggagatgggttctcacccttggatttgatcatatgttttcatccccaattttccttggaactttggttcttc-ttggaacatcattaatggcttgcacttacac-aacacagatcccccttgttaaagttgcacgaaggtttg-atgt------------------------ttttccagcaatttcttg---------------------------------------tc-atgttctt-----ggaa----------taag-----ttggag----------------------atgttt-------------------------g-----------------------ata-------------------------------------------------------------------------------------------------------------------------------------------------------------------------------------------------------------------------------------------------
>I28629_M052_Malvaceae_Spirotheca_rosea_seq1
--------------------------------------------------------------------------------------------------------------------------------------------------------------------------------------------------------------------------------------------------------ttttaatttattt--------------------------------------------------------------------------------------------------------------------------------------tgtttagaaaaaatgtgaacttgatgcttgg-------------------------aatttccct----------------------gttaatgtcagttgtgag-tgttag-ta---------------------gatt-----------accagaatctgtataaagctgat------aaaatagaggat-----cttaa--ttgtatactga----ttcactgtca-atggtggaattg-gccat-ttc--------ctatgcaaatcct-------tctgc----aggtactgcaattgat-----------------caaggtgaag-ccccagaattctatttccaaaaataccc-tgaagaaaatccagttttagggttcttcacttggagatgggttctcaccctaggattagatcacatgttctcatctctcatcttccttggaacgttggttcttc-tgggtacatcacttatggcctgcacttacac-aacacaaatcccccttgttaaagttgcaagaaggtttgaata-------------------------cttctcagcaactgcatg---------------------------------------tc-atcgtctt-tt-tggaa----------cacg-----ttgaga-------------------tatatgttt-tctac--------ttatgg----aaaaaatcccatta--t--------gcagatggaactttttgcagtcggctgakaccatccgaaagctggaattctcggacacccttcctagagcatccgttaaagat----------ttgggtgtta---------------------------------------------------------------------------------------------------------------------------------------------
>I28630_M053_Malvaceae_Huberodendron_swietenioides_seq1
----------------------------------------------------------------------------------------------------------------------------------------------------------------------------------------------------------------------------------------------------------------------------------------------------------------------------------------------------------------------------------------------------------------------------aacttgatgctggg-------------------------aattttccc----------------------gttaatgtcatttgtgag-tagtag-tg---------------------ggtt-----------cccagaatatgtttaagat----------aaaatggaggat-----cctaa--ttgtatactta----ttcattgtca-atggtggaatcgtgccat-ttc--------ctatgcaaatcct-------tctgt----aggtactgcaattgat-----------------caaggcgaag-ccccagaattctattttcaaaaataccc-tgaagaaaatccagttttagggttcttcacttggagatgggttctcaccctaggattagaccacatgttctcatctcccatcttccttgggacgttggttcttc-tgggtacctcacttatggcctgcacttacac-aacacaaatcccccttgttaaagttgcaagaaggtttgaatgt------------------------tttttcagcaacttcttg---------------------------------------ct-atcttctt-tt-tggaa----------caag-----ttggag--------------------atatgttt-tctac--------ttatgg---aaaaaactcccatca--t--------gcagatggagctttttgcagtcagctgatgccatccgaaagcaggaattctcggacacccttac------------------------------------------------------------------------------------------------------------------------------------------------------------------------------------
>I28631_M054_Malvaceae_Trochetiopsis_benjaminae_seq1
---------------------------------------------------------------------------------------------------------------------------------------------------------------------------------------------------------------------------------------------gtctgttttg--tccaacttgcctttggctattggagaaatgtttgctgttgctgcccttatggctcttgg---------------------------------------t----------------------aagttgaatctgtgtaaactgggtatgaatttgc---atgtaataataatgattttt----------------------tttttgttcagaaaaagatgtgaacttgatgcttcgaatatacat-----------------------------------------------------------------------------------------------------------------------------------------------------------------------------t-------tgtgt----aggaactgcaattgat-----------------caaggtgaag-ccccagaattctatttccaaaaktaccc-tgaagaaaacccagttttgggattcttcacttggagatgggttctcaccctgggattagaccacatgttctcgtctcccattttcctcggaaccttggttcttc-tgggtgcatcactcatggcctgcacttacac-aactcaaattccccttgttaaagtcgcaagaaggttcg-ttgtgtgtgtgtgtgtgtttttttwaatttcctcagcaaattcttg---------------------------------------tc-atcaactt-ta-tgtaatta-------taag-----ttgtag----------------------atgctt-tctac--------ttacag------ataatagaaata--t--------gcagatggagctttttgcagtc-------------------------------------------------------------------------------------------------------------------------------------------------------------------------------------------------t----------------------------
>I28632_M055_Malvaceae_Eriolaena_candollei_seq1
------------------------------------------------------------------------------------------------------------------------------------------------------------------------------------------------------------------------------------------------------------------------------------------------------------------------------------------------------------------------------------------------------------------------------------------------------------------attttgttcataaaaaatgtgaacttgatgcttcgaawatgcgt-ataagatag-----------------------------------------------------------------------gaaatggattatttaa-tttga--ttgtagcct---------ttttttg-ttggtggaattg-gcctt-tac--------atatgc-aatctt-------tgtgtctataggaactgcaattgat-----------------caaggtgaag-ccccagaattctatttccaaaagtaccc-tgaagaaaatccrgttttgggattcttcwcttggagatggsttctcaccctgggattagaccatatgttctcgtctccccttttcctvggaacmttggttcttc-ttggdgcktcacttatggcctgcacttacac-tactcaaattccccttgttaaagtcgcaagaaggttca-ttg--------------------ttttctttctcagcaaattcttg---------------------------------------tc-atcagctt-ta-tggaatta-------tawg-----ttgtag----------------------atsctt-tctac--------ttacag------atackr---------------------------------------------------------------------------------------------------------------------------------------------------------------------------------------------------------------------------------------------------------------------
>I28633_M056_Malvaceae_Adansonia_digitata_seq1
--------------------------------------------------------------------------------------------------------------------------------------------------------------------------------------------------------------------------------------------------------------------------------------------------------------------------------------------------------------------------------------------------------------------------tgaacttgatgcttag-------------------------aatgttcct----------------------gttaatgtcatttgtgag-tgctag-ta---------------------ggtt-----------gccagaatctgtttaacgctgat------aaaatggaggat-----cctaa--ttgtatactga----ttctttgtca-atggtggaatcg-gacgt-ttc--------ctatgcaaatcct-------tctgt----aggtactgcaattgat-----------------caaggtgaag-ccccagaattctatytccaaaaataccc-tgaagaaagtccggttttagggttctttacttggagatggattctcaccctaggattagaccacatgttctcatctcccatcttccttggaacgttggttcttc-tgggtacatcacttatggcatghacttacac-aacacaaatcccccttgttaaagttgcaagaaggtttgaatgt------------------------tttttgagcaacttcttg---------------------------------------ty-atcttctt-tt-tggag----------caag-----ttgaga-------------------tatatgttt-tatac--------ttacrgc-----aaaattccatta--t--------gcagatggagctttttgcagtcagctgatgc-------------------------------------------------------------------------------------------------------------------------------------------------------------a-------------------------------------------------------
>I28635_M058_Malvaceae_Byttneria_aculeata_seq1
---------------------------------------------------------------------------------------------------------------------------------------------------------------------------------------------------------------------------------------------------------------------------------------------------------------------------------------------------------------------------------------------------------------------------------------------------------------------------------------------acttgcctttggccattggagaaatgttcactgttgctgc--------ccttatggctcttggt----------------------------------aagttggatagttcattttcatgtgcaaagttcagt-ttttcattctca-tgcttagaattt-acagt-tctgattgctgatttga-aattct-------tgtgt----aggtactgcaattgat-----------------caaggtgaaa-ccccagaattctatttccaaaaatatcc-tgaagaaaacccagtttttggattcttyacttggagatgggttcttaccctgggattagaccatatgttctcatctcccattttcctgggaacattggtacttc-tgggcacatcactcatggcctgcacttacac-aacacaaattccccttgttaaagttgcaagaaggtttg-atk--------------------------ctttgagaaacttcttg---------------------------------------tt-atcwtgta-tt-tggaa----------taag-----ttgtag----------------------atgcat-trykcattkawrmtcactg------aaaattgaaata--t--------gcagatggaaatttttgcagtcctctgatgctatcagaaagcatgaattctcagacactcttaccagtgcatcaattaaagat----------ttgggtg------------------------------------------------------------------------------------------------------------------------------------------------
>I28636_M059_Malvaceae_Pterospermum_pierrei_seq1
-----------------------------------------------------------------------------------------------------------------------------------------------------------------------------------------------------------------------------------------------------------------------------------------------------------------------------------------------------------------------------------------------------------------------tgtataaagttatgtttttag------------------------------------------------------tttcttttgttcagcaaaatgtgaa-------------------cttgatgct-----------tcgaatatacatttaagataggaa-----aaaatggaggatataa-tttca--ttgtagcctgttttattcgttgtca-ttggtggaattg-gcctt-ttc------atatatgc-aatcct-------tgtgt----aggaactgcaattgat-----------------caaggtgaag-ccccagaattctatttccaaaagtaccc-tgaagaaaatccagttttgggattcttcacatggagatgggttcttaccctgggattagaccacatgttctcatctccyattttccttggaacyttngttcttcgttgctabddcayywatggcctgydcwtahwc-aacdhdtaw--------dhmwaktyccaacaacgtc---atgc-------------------------aatgtagtaaatgcgaa---------------------------------gacgagtc-atthcaat---gtgagatagtaattwctaagtca--tcagatcacatttacccacaattaacaaatattcatccacact---agcaatggg--aaacaagtcaaagaatgtgccaagcaaaggatgaagt-------------------------aagagtagtatta---------------------------------------------------------------------------------------------------------------------------------------------------------------------------------------------------
>I28637_M060_Malvaceae_Duboscia_vifidiflora_seq1
-----------------------------------------------------------------------------------------------------------------------------------------------------------------------------------------------------------------------------------------------------------------------------------------------------------------------------------------------------------------------------------------------------------------------------------------------------------------------------------------------------------atttatgag-tagtag-ta---------------------ggct-----------agtataatctgtttaaagttaat------aaaatggaggat-----ttcaa--ttgtagcatga----ttcattgtca-gtggtggaatta-gcct--tat--------gtttac-aatcct-------tctgt----aggcactgcaattgat-----------------caaggtgaag-ccccagaattctacttccaaaaataccc-tgaagaaaatccactttttggatttttcacttggagatgggttctgaccctgggattagaccacatgttctcatctcccattttccttgggactttggttcttc-tgggtacatcacttatggcctgcacttacac-aacacaaattccccttgtcaaagttgcaagaaggtttg-ctg--------------------------ttttcaataagttcttg---------------------------------------tt-atcttctt-tc-tggaa----------taag-----ttagag----------------------atgctt-tctac--------tcatgg------aaaatccacata--t--------gcagatggagctttctgcagacagctgatgctatcaaacagcaggaattctcagacagtcttcccagagcttctattaaagat----------ttgggtgt-----------------------------------------------------------------------------------------------------------------------------------------------
>I28638_M061_Malvaceae_Basiloxylon_brasiliensis_seq1
--------------------------------------------------------------------------------------------------------------------------------------------------------------------------------------------------------------------------------------------------------------------------------------------------------------------------------------------------------------------------------------------------------------------aaaatgggaacttgcttcttgg--------------------------aatattcttggtctgttt--------tccagttaaagtcttttgtgaa-tatttagta---------------------tgcc-----------agcatactctgtttaaagttaat------agaatggaggat-----tttat--ttgtagcttga----tacgttgtca-ttggtggaattg-gccttcttc--------ttatgc-aatcct-------tctgc----aggtactgcaattgat-----------------caaggtgaag-ccccagaattctacttccaaaaataccc-agaagaaaatccagttttgggattcttcacttggagatgggttctcaccctaggattagaccacatgttctcatctcccatctttctcggaacgttggttcttc-tgggtacatcacttatggcctgcacttacac-cacacaaatccctcttgttaaagttgcaagaaggtttg-atg--------------------------ttttcagaaacatctta---------------------------------------tc-atcttctt-tt-tggag----------taaa-----ttggag----------------------atgctt-tctac--------ttatgg------aaaatcctatta--t--------gcagatggagctttttgcagtcagctgatgctatccgaaagcaggaattctcagacactcttcctagagcatcag-------------------------------------------------------------------------------------------------------------------------------------------------------------------------
>I28639_M249_Malvaceae_Gyranthera_amphibiolepis_seq1
----------------------------------------------------------------------------------------------------------------------------------------------------------------------------------------------------------------------------------------------------------------------------------------------------------------------------------------------------------------------------------------------------------------------------------------------------------------------tttcct----------------------gttaatgtcattggtgag-tattag-aa---------------------ggtt-----------cccagaatctgtttacagctgat------aaaatggaggat-----cttaa--ttgtatactga----ttcattgtca-atggtggaatcg-gccat-ttc--------ctatgcaaatcct-------tctgt----aggtactgcaattgat-----------------caaggcgaag-ccccagaattctattttcaaaaataccc-tgaagaaaatccagttttaggtttcttcacttggagatgggttctcaccttaggattagaccacatgttctcatctcccatcttccttggaacgttggttcttc-tgggtacctcacttatggcctgtacttacac-aacacaaatcccccttgttaaagttgcaagaaggtttgaatgt------------------------tttttcagcaacttcttg---------------------------------------tc-atcttctt-tt-tggaa----------caag-----ttggaga------------------tatatgttt-tctac--------ttatgg----aaaaaattctatca--t--------gcagatggagctttttgcagtcagctgatgccatccgaaagc----------------------------------------------------------------------------------------------------------------------------------------------------------------------------------------------------------
>I28640_M062B_Malvaceae_Diplodiscus_paniculatus_seq1
-----------------------------------------------------------------------------------------------------------------------------------------------------------------------------------------------------------------------------------------------------------------------------------------------------------------------------------------------------------------------------------------------------------------------------------------------------------------------------------------------------------ytttttgag-tattta-ta---------------------gggt---------accc-----ataatttttagtcaat--agaaaaaatggaggat-----ttcag--ttgcagcctga----ttcattgcga-atrrtkwratyr-gcctt-ttc--------tcatgc-aatccttgatcctcctgt----aggtactgtaattgat-----------------caaggtgaag-ccccagaattctatttccaaaattaccc-tgaagaaaatccagttttgggattcttcacttggagatgggttctcaccctaggattagaccacatgttctcatctcccatctttcttggaacgttggttcttc-tgggtacatcacttatggcctgcacttacac-cacacaaattccccttgttaaagttgcaagaaggtttg-atg--------------------------ttttcagcaaattctt-------------------------------------------atcttctt-tt-tggaa----------taag-----ttgaag----------------------atgcat-tcgac--------taaggc------aaaatcccatta--t--------gcagatggagctttttgcagtcagctgatgctatccggaagcaggaa-----------------------------------------------------------------------------------------------------------------------------------------------------------------------------------------------------
>I28641_M063_Malvaceae_Brownlowia_peltata_seq1
----------------------------------------------------------------------------------------------------------------------------------------------------------------------------------------------------------------------------------------------------------------------------------------------------------------------------------------------------------------------------------aacttgactcttggaatgtgca-----------------ttaagatagctggtctt--------------------------cttttcct----------------------gctaatgt-cattttaag-tgttta-ta---------------------gggt---------accc-----acaatttttagtcaat--aaaaaaaatggaggat-----ttcag--ttgcagcctga----ttcattgcca-atggtggaattg-gcctt-ttc--------tcatgc-aatccttgatcctcctgt----aggtactctaattgat-----------------caaggtgaag-ccccagaattctatttccaaaaataccc-tgaagaaaatccagttttgggattcttcacttggagatgggttctcaccctaggattagaccacatgttctcatctcccatctttcttggaacgttggttcttc-tgggtacatcacttatggcctgcacttacac-cacacaaattccccttgttaaagttgcaagaaggtttg-atg--------------------------ttttcagcaaattctt-------------------------------------------atcttctt-tt-tggaa----------taag-----ttgaag----------------------atgcat-tcgac--------taaggc------aaaatcccatta--t--------gcagatggagctttttgcagtcagctgatgcaatcmggaakcaggaattctcaga---------------------------------------------------------------------------------------------------------------------------------------------------------------------------------------------
>I28642_M064_Malvaceae_Burretiodendron_esquirolii_seq1
-----------------------------------------------------------------------------------------------------------------------------------------------------------------------------------------------------------------------------------------------------------------------------------------------------------------------------------------------------------------------------------------------------------------------------------------------------------------------------------------------------------------------------------------------------------------------------------------------------------------------ttgtagct------------tgtca-ttggcggaatta-gcatt-tttca-----tatatgc-aatcct-------tgtgt----aggaactgcaattgat-----------------caaggtgaag-ccccagaattctatttccaaaagtaccc-tgaagaaaatccagttttgggattcttcacttggaaatgggttctcgcactgggattagaccatatgttctcatctcccattttccttggaactttggttcttc-ttggtacatcacttatggcctgcacttacac-aactcaaattccccttgttaaagttgcaagaaggtttg-atg-----------------------------tttgcaaattcttg---------------------------------------tc-atctttttttgccggaatta-------taag-----ttgcag----------------------atgctt-tttac--------ttacag------ataatagaaata--t--------gcagatggagctttttgcagtctgctgatgctatccaaaaacaggaattctcagacactcttcctagggca-----------------------------------------------------------------------------------------------------------------------------------------------------------------------------
>I28643_M065_Malvaceae_Hermannia_flammea_seq1
----------------------------------------------------------------------------------------------------------------------------------------------------------------------------------------------------------------------------------------------------------------------------------------------------------------------------------------------------------------------------------------------------------------------------------atgtttttat------------------------------------------------------cttcatttattttgcaaaatctcat---------------------------------------gtttttatctatttgaagttaat------agcatggaggtt-----ttaaa--ttgttccctgat-tcttcattgtca-ttggtggaatttggcctt-ttt--------gtatgccaatctt-------tctgc----aggtactgcaattgat-----------------caaggtgaag-ccccagaatactatttccaaaaataccc-tgaagaaaacccagttttgggattcttcacttggagatgggttctcaccctgggatttgatcacatgttctcatcccccattttccttggaacattggttcttc-tggctctatcacttatggcctgcacttacac-aacacaaatcccccttgttaaagttgcaagaaggtttg-atcca----------------------tgttttatccaacttgttctcatcttcttttctttttctttttttttggttgcaattgtc-atcttctt-tt-tggaa----------tagg-----ttagag----------------------ttgcta-tctcc--------ttgttg------aatatgccattatgt--------gcagatggagctttttgcagtcacctgattctatccgaaagcag--------------------------------------------------------------------------------------------------------------------------------------------------------------------------------------------------------
>I28644_M066_Malvaceae_Thomasia_solanaceae_seq1
------------------------------------------------------------------------------------------------------------------------------------------------------------------------------------------------------------------------------------------------------------------------------------------------------------------------------------------------------------------------------------------------------------------tatacgttwaagatagctggtctt--------------------------cttttctg----------------------attaatgttatttatgag-tattgg-ta---------------------gggt-----------aagataatttgtttaaagttaat------acaatggaggat-----tttag--ttgtagcctga----tttattgtca-ttggctgaatcg-ggtt--tct--------gtatgc-aatcct-------tatgc----aggtactgcaattgat-----------------caaggcgaag-ccccagaattctatttccaaaattaccc-tgaagaaaacccagttttgggattcttcacttggagatgggttctcactctgggattagaccacatgttctcatctcccattttccttggaacgttagttcttc-ttggtgcatcactaatggcctgcacttacac-aacacaaatcccccttgttaaagttgcaagaaggtttg-atg--------------------------ttttatgcaacttcttg---------------------------------------tc-atcttctt-tt-tggaa----------taag-----ttagag----------------------ctgctt-tgtac--------ttgagg-------aaatccaaatatgt--------gcagatggagctttttgcagtcagctgattctgtcagaaagttggaattttcagacactcttcccagagca-----------------------------------------------------------------------------------------------------------------------------------------------------------------------------
>I28645_M067_Malvaceae_Guichenotia_ledifolia_seq1
--------------------------------------------------------------------------------------------------------------------------------------------------------------------------------------------------------------------------------------------------------------------------------------------------------------------------------------------------------------------------------------------------------------------tacgtttgagatagctggtctt--------------------------cttttctg----------------------attaatgttatttatgag-tattag-ta---------------------gggt-----------agcataatttgtttaaagttaat------acaatggaggat-----tttaa--ttgtagcctga----ttcattgtta-ttggttgaatcg-ggtt--tct--------gtatgc-aatcct-------tatgc----aggtactgcaattgat-----------------caaggtgaag-ccccagaatactatttccaaaattaccc-tgaagaaaacccagttttgggattcttcacttggagatggattctcaccctgggattagaccacatgttctcatctcccattttccttggaacgttagttcttc-ttggtgcatcactaatggcctgcacttacac-aacacaaatcccccttgttaaagttgcaagaaggtttg-atg--------------------------ttttatgcaacttcttg---------------------------------------tc-atcttctt-tt-tggaa----------taag-----ttagag----------------------ctgctt-tgtac--------ttgagg-------aaatccaaatatgt--------gcagatggagctttttgcagtcggctgatgctgtcagaaagctggaattttcagacactcttcccagagcatcagtcaaagat----------ttg----------------------------------------------------------------------------------------------------------------------------------------------------
>I28646_M068_Malvaceae_Helmiopsis_sp_seq1
-----------------------------------------------------------------------------------------------------------------------------------------------------------------------------------------------------------------------------------------------------------------------------------------------------------------------------------------------------------------------------------------------gtaaattggggatgaattygc---atgwaatartaatgtttttwkk-----------------tttcttttgtccagaaaaagatgtgaacttgatgcttcgaatatrcgyktwaagatas-----------------------------------------------------------------------raaayggatgrtytaattttra--ttkyagcct----------tttttg-ttggtggaattg-rcctt-twc--------atatgc-aatcyt-------tgtctctrtaggaactgcaattgat-----------------caaggtgaag-ccccagaattctatttccaaaagtaccc-tgaagaaaatccagttttgggrttcttcacttggagatgggttctcaccctgggattagaccayatgttctcgtctcccattttcctcggaaccttggttcttc-ttggtgymtcacttatggcctgcacwtrcac-hactcaaattccccttgttaaagtcgcaagaaggttmg-ttg-----------------tttthtwtbtcctcagcaaattcttg---------------------------------------tc-atcarctt-ta-tggaatta-------taag-----ttgyag----------------------atgctt-tctac--------ttacag------ataatagaaata--t--------gcagatggagctttttgcagtctgcwgatrctatccgaaaacaggaattctcagagactcttcctagag-------------------------------------------------------------------------------------------------------------------------------------------------------------------------------
>I28647_M069_Malvaceae_Cheirolaena_linearis_seq1
t-tggggt--------------------------------------------------------------------------------------------------------------------------------------------------------------------------------------------------------ctggttagaaagtttcccagaagagttttgtctgttttg--tccaacttgcctttggctattggagaaatgtttgctgttgctgcccttatggctcttgg---------------------------------------t----------------------aagttgagtctttgtaaattgggtatggatttgc---atgtaataat------------------------------------------------------aagttgatgcttcgaatatacat-----------------------------------------------------------------------------------------------------------------------------------------------------------------------------t-------tgtgt----aggaaccgcaattgat-----------------cagggtgaag-ccccagaattctatttccaaaagtaccc-tgaagaaaacccagttttgggattcttcacttggagatgggttctcacactgggactagaccacatgttctcgtctcccattttccttggaacattggttcttc-ttggtgcatcacttatggcctgcacttacac-aactcaaattccccttgttaaagtcgcaagaaggttcg-ttgtgtgtgt----------tttttaatttcctcagcaaattcttg---------------------------------------tc-cgcaactt-ta-tggaatta-------taag-----ttgtag----------------------atgctt-tctac--------ttacaga-----taaatagaaata--t--------gcagatggagctttttgcagtctgcagatactatccgaaaacaggaattctcagac--------------------------------------------------------------------------------------------------------------------------------------------------------------------------------------------
>I28648_M070_Malvaceae_Helmiopsiella_madagascariensis_seq1
------------------------------------------------------------------------------------------------------------------------------------------------------------------------------------------------------------------------------------------------------------------------------------------------------------------------------------------------------------------------------------------------------------------------tgtaatmakaacgttttttgh-----------------ttytttttkktcwgaaaaagatgtgamctkgatgcttcgaatatrcgtthtaagatas-----------------------------------------------------------------------raaacggatggtctaa-tttaa--ttktagcct----------tttttg-ttggtggaattg-gcctt-twc--------atatgy-aatcyt-------tgtgtctayaggwactgcaattgat-----------------caaggtgaag-ccccagaattctatttccaaaagtaccc-tgaagaaaatccagttttgggattcttcacttggagatgggttctcaccctgggattagaccahatgttctcgtctcccmttttcctyggaaccttggttcttc-ttggtgcdtcacttatggcctgcacwtacac-wactcaaattccccttgttaaagtcgcaagaaggttcg-ttg-----------------ttttbtwtttyctcagcaaattcttg---------------------------------------tc-atcarctt-ta-tggaatta-------tawg-----ttgtag----------------------atgctt-tctay--------ttacag------ataatagaaatd--t--------gcagatggagctttttgcagtctgctgatactatccgaaaa-----------------------------------------------------------------------------------------------------------------------------------------------------------------------------------------------------------
>I28649_M071_Malvaceae_Goethalsia_meiantha_seq1
ttt--------------------------------------------------------------------------------------------------------------------------------------------------------------------------------------------------------------------------------------------------------------------------------------------------------------------------------------------------------------------------------------------------------------------------------tgtttct--------------------------tttgttttgcaaagatgtaaact---tgatgcttatataatatatatg-tctcagaga---------------------gc--------------aaataatctgtttaaagtcaat------aaaatggaggat-----tca-a--ttgcagcatga----tttattctca-gtggtggaatta-gcct--tac--------gtttac-aatcct-------tctgt----aggtactgcaattgat-----------------caaggagaag-ccccagaattctatttccaaaaataccc-tgaagaaaatccactttttggatttttcacttggagatgggttctgaccctggggttagaccacatgttctcatctcccgttttccttggaacgttggttcttc-tgggtacatcacttatggcctgcacttacac-aacacaaattccccttgtcaaagttgcaagaaggtttg-atg--------------------------ttttcaacaacttcttg---------------------------------------tc-atcttctt-tc-tggaa----------taag-----ttagag----------------------atgctt-tccac--------tcatgg------aaaatccacata--t--------gcagatggagctttctgcagacagctgatgccatcaaacagcaagaattctcagacactcttcccagagct-----------------------------------------------------------------------------------------------------------------------------------------------------------------------------
>I28650_M072_Malvaceae_Clappertonia_ficifolia_seq1
----------------------------------------------------------------------------------------------------------------------------------------------------------------------------------------------------------------------------------------------------------------------------------------------------------------------------------------------------------------------------------------------------------------------------tgatttttgtttct--------------------------tttcttttgc--------------------aaaaatgtcaactggatgcttatat-aatacata-------tacattctggttgcctcttcctgttcataatctgtttaaagttaat------aaaatggagggt-----tttaa--ttgtagcttga----ttcattgtca-atggtggaatta-gtctt-tcg---------tttgc-aatcct-------tctgt----aggtactgcaattgat-----------------caaggtgaag-ccccagaatactatttccaaaaataccc-tgaagaaaatccagttttgggattcttcacttggagatgggttctaacactgggattagaccacatgttctcatctcccattttcctcggaacgttggttcttc-tggctatgtcacttatggcctgcacttacac-aacacaaattcccctcgtcaaagttgccagaaggtttg-atg--------------------------ttttcaacaacttcttg---------------------------------------tc-atcttctt-tt-gaaa-----------taag-----ttggag----------------------atgctt-tctac--------taattgg-----aaaactaaaata--t--------gcagatggagctttttgcagacagctgaggctattaaaaagcaggaattctcagacactctt--------------------------------------------------------------------------------------------------------------------------------------------------------------------------------------
>I28652_M074_Malvaceae_Hildegardia_barteri_seq1
-----------------------------------------------------------------------------------------------------------------------------------------------------------------------------------------------------------------------------------------------------------------------------------------------------------------------------------------------------------------------------------------------------------------------------atacgctggtctt--------------------------gttttcca----------------------gttaaagtcttctgtgagtttttag-ta---------------------gggc-----------gtcatactctgtttaaagttaaa-----aaaaatggaggat-----tttat--ttgtagctaga----tacgttgtga-ttggtggaatta-gcctttttc--------ttatgc-aatcct-------tctgc----aggtactgcaattgat-----------------caaggtgaag-ccccggaattctatttccaaaaataccc-agaagaaaatccagttttgggattcttcacttggagatgggttctcaccctaggtttagaccacatgttctcatctcccttctttctcggaaccttggttcttc-tgggtacatcacttatggcctgcacttacac-cacacaaatcccccttgttaaagttgcaagaaggtttg-atg--------------------------ttgtcagcaactactta---------------------------------------cc-atcttctt-tt-tggaa----------taag-----ttgtgg----------------------aggctt-tctac--------ttatag------aaaatcccctta--t--------acagatggagctttttgctgtcagctgatg----------------------------------------------------------------------------------------------------------------------------------------------------------------------------------------------------------------------
>I28653_M168_Malvaceae_Theobroma_cacao_seq1
------------------------------------------------------------------------------------------------------------------------------------------------------------------------------------------------------------------------------------------------------------------------------------------------------------------------------------------------------------------------------------cttgatgcttagg----------------atatacgtttcagatagctggtttt--------------------------ctagtcct----------------------gttaatgtcatctgtgag-tagtag-tagtagta---------------ggct-----------agca-aatctgtttaaagttgat------aaaatggacgat-----tgtaa--ttgtagcctga----ttcattgtca-ttggtggaattg-gcct--tcc--------gtatgc-aatcct-------tctgt----aggtactgcaattgat-----------------caaggtgaag-ccccagaattctatttccaaaaataccc-tgaagaaaatccagtttggggattcttcacttggagatgggttctcaccctgggattagaccacatgttctcatctcccattttccttggaatgttggttcttc-tggcgacttcacttatggcctgcacttacac-aacacaaatcccccttgttaaagctgcaagaaggtttg-at---------------------------ttttcagcaacttctag---------------------------------------tc-atcttctt-tt-tggaa----------tatg-----ttggag----------------------aggctt-tctac--------ttatgg------aaaatccacata--t--------tcagatggaggtttttgcagtcagctgatgctatcagaaagcaggaattctctgacactcttcctagagcgtcagtaaaagac----------ttgggtgttgt--------------------------------------------------------------------------------------------------------------------------------------------
>I28654_M105_Malvaceae_Pachira_aquatica_seq1
---------------------------------------------------------------------------------------------------------------------------------------------------------------------------------------------------------------------------------------------------------------------------------------------------------------------------------------------------------------------------------------------------------------------------------------------------------------------------------------------------------------------------------------------------------------------------------aagctgat------aaaacggaggat-----cttaa--ttgtmtactaa----ttcattgtca-atggtggaattg-gccat-ttc--------ctatgcaaatcct-------tctgt----aggtactgcaattgat-----------------caaggtgaag-ccccagaattctatttccaaaaataccc-tgaagaaaatccagttttagggttcttcacgtggagatgggttctcaccctaggattagaccatatgttctcatctcccgtcttccttggaacgttggttcttc-tgggtacatcacttatggcctgcacttacac-aacacaaatcccccttgttaaagttgcaagaaggtttgaatgt------------------------tttttcatcaacttcttg---------------------------------------tc-accttatt-t----gaa----------taag-----ttggaga------------------tatatgttt-cctac--------ttatgg---aaaaa--tcccatta--t--------gcagatggagctttttgcagtcagctgatgccatccgaaagcaggaattctcggaca-------------------------------------------------------------------------------------------------------------------------------------------------------------------------------------------
>I28655_M148_Malvaceae_Robinsonella_mirandae_seq1
---------------------------------------------------------------------------------------------------------------------------------------------------------------------------------------------------------------------------------------------------------------------------------------------------------------------------------------------------------------------------------------------------------------------------actgttgctgctcttatggctcttggtaagtaaacgttcgttcatttttat---------------------------tctcctgttag-tattaa-ta---------------------gatt-----------gctagaatatgtttaaatctaca------agaat----gat-----cttaaatttgtrcactga----ttmattgtcw-atggtggaattgggtcat-ttg--------ctatgc-aattct-------tcttttt--aggcactgcaattgat-----------------caaggggaag-ccccagattactatttccaaaagtatcc-tgaagagaatccagttttagggttcttcaattggagatgggttctcacccttggatttgatcacatgtactcatccccaatcttccttggaactttggctcttc-ttggtacttcacttatggcttgcacttatac-aacacaaatcccccttgttaaagttgcaagaaggtttg-ata--------------------------ttttcagcaacctttt----------------------------------------ca-gt-tttttgga-ttaa--------------------ttggag----------------------atgttt-tctac--------ttatgg------tatcccc--att--tt-------gcagatggaactttttgcaatcaactgatagcatccgaaagcaggaattctcc-----------------------------------------------------------------------------------------------------------------------------------------------------------------------------------------------
>I28656_M002_Malvaceae_Tilia_americana_seq1
------------------------------------------------------------------------------------------------------------------------------------------------------------------------------------------------------------------------------------------------------------------------------------------------------------------------------------------------------------------------------------------------------------------tatacgtttaagatagctggtctt--------------------------attttcct----------------------gttaatgtcttttgtgag-tatttaata---------------------ggct-----------agcatactcttttttaagttaat------aaaatggaggat-----tttag--ttgtagcctga----ttcattgtca-ttggtggaattg-gtctt-ttc--------tcatgc-aatctt-------tttgt----aggtactgcaattgaa-----------------caaggtgaag-ccccagaattctatttccaaaaataccc-tgaagaaaatccagtttttggattcttcacttggagatgggttctcaccttaggattagaccacatgttctcatctcctatctttcttggaackttggttcttc-tgggtacatcacttatggcctgcacttacac-cacacaaatcccccttgttaaagttgcaagaaggtttg-atg--------------------------ttttcaacaacttttta---------------------------------------tc-atcttctt-tt-tggaa----------taag-----ttggag----------------------atgatt-tctac--------ttaagg------aaaatcccatta--t--------gcagatggagctttttgcagtcagctgatgctatccgaaagcaggaattctc------------------------------------------------------------------------------------------------------------------------------------------------------------------------------------------------
>I28657_M180_Malvaceae_Triumfetta_lappula_seq1
--------------------------------------------------------------------------------------------------------------------------------------------------------------------------------------------------------------------------------------------------------------------------------------------------------------------------------------------------------------------------------------tggctcttggtgagttg--agtcttccattctcatgctaaatttatgattca--------------------------tttcttttgtt--------------ttgcwwaaaatgtcaacttgwygct--tag-aatatata-------tacgttctggyt--------------------------------tt------aaaatggaagat-----tttaa--ytgtagccyga----ttcaatgcca-atggtggaatta-gcctt-tcg--------ttttgt-aatcct-------tstgt----aggtactgcaattgat-----------------caaggtgaag-ccccwgaattctatttccaaaastaccc-tgaagaraatcchgttytgggattcttcacttggagatgggttctgacactgggattagaccacatgttctcatctcccattttccttggaacgttggttcttc-tggctatgtcacttatggcctgcacttacac-aacacaaattccccttgttaaagttgccagaaggtttg-atg--------------------------tttycaacaacttcttk---------------------------------------ty-awmwtctt-tt-taaaatac-------taag-----ttggag----------------------atgctt-tctac-------ttaaytgg-----aaaattgaaaaa--t--------gcagatggagctttttgcagacagctgaggctattaaaaagcaggaattctcagacactcttcct-----------------------------------------------------------------------------------------------------------------------------------------------------------------------------------
>I28658_M160_Muntingiaceae_Muntingia_calabura_seq1
--------------------------------------------------------------------------------------------------------------------------------------------------------------------------------------------------------------------------------------------------------------------------------------------------------------------------------------------------------------------------------------------------------------------------------tcttggtctgttga------g--------------tcttctttt---------------------ctatgttctcttctgtttgccgcttagtg---------------ctttctagctg---------tgattttgtgagttgaatgctgatattttatggataaacatt-----tcaaacttcgtaagtggct-gattcattgtca--tcgtgaatt---acttt-tct--------ccatgt-------------ttctgc----aggtaccttcattgac-----------------caaggagaga-cgcctgactactatttccagaaattccc-cgaggaaaatccagttttgggattcttcacttggagatgggttctcacattggggttcgatcacatgttctcctctccagtttttcttggtgtattggctctcc-tgggtgcatcacttatggcctgtacttatac-aacacagattcccctcgtcaaggttgcaagaaggtcat-atcctc--------------ccttttcatatttattctttttcacg---------------------------------------tt-aattccag-gc-atgat----------taat-----tctaag----------------------tttagt-acttc--------taaaata-------tatcgttacg--t--------gcagatggaaatttttacactcagctgaagctgtccgcaagcaggaattctccga---------------------------------------------------------------------------------------------------------------------------------------------------------------------------------------------
>I9832_V002_Malvaceae_Luehea_speciosa_seq1
tctttgttcccctttcaatccccaacccagtattctcttccacagaaggactctctcattcaccattacttgcaaagwgaaracctctcaaggtcataaaaatgatggaaaaaacatatccaasaagattttrttrtyggatcctgctccagaactgagtaatgaagaagttaaggctaagccaaagaatgbaggtrgagctttgggactggttaagaagcttcccagaagaatwttggctgttttg--tctaacttgcctttggctattggagaaatgttcactgttgctggccttatggctcttggtaagttgggtctttcgttctcatgcaaagttatgtttgttttttccctcttttgttttgcgaaaatgtgaacttgaatac----------gattcagataggtgagatagctgctttt--------------------------attttcct----------------------gtttatgtcatttgtgag-tagtag-ta---------------------ggct-----------aggataatctgtttaaagtgaat------aaaatggaggat-----ttcag--ttgtaggctga----ttcattgtca-gtggaggaatta-gcct--ttc--------gtttac-aatcct-------tcttt----aggtactgcaattgat-----------------caaggtgaag-ccccagaattctatttccaaaaataccc-tgaagadaatccagttttgggatttttcacttggagatgggttctgaccctgggattagaccacatgttctcatctcccattttccttgggacrttggttcttc-tgggtrcatcncttatggcctgcacttacac-aacacaaattccccttgtcaaagttgcaagaaggtttg-atg--------------------------ttttcaacaactycykk---------------------------------------kymwyytyytt-yy-kggww----------wark-----ttagag----------------------atgctt-tctac--------tcatgg------aaaatccacata--t--------gcagatggagctttttgcagacvgctgacgctataaaaaagcaggaattctcagacactcttcccrgagcttctattaaagat----------ttgggtgttattctdrtkrbwyya--rkrkrwkhrg-dmwwwkwskyckywyyytsctattwctrtytytatywtwmwyytkmattagtagttgattattacttaataattactagaatcactttgaaat-----------gttgtaagca
