# Supplementary material for: Localized Phylogenetic Discordance Among Nuclear Loci Due to Incomplete Lineage Sorting and Introgression in the Family of Cotton and Cacao (Malvaceae)
Source: Front Plant Sci. 2022 Apr 13;13:850521. doi: 10.3389/fpls.2022.850521 (PMC9043901; doi:10.3389/fpls.2022.850521)
Supplement: Supplementary file 1 [file Data_Sheet_1.ZIP › Alignments_v4/L172.fasta]

>I23352_M001_Malvaceae_Bombax_ceiba_seq1
-------------------------------------------------------------------------------------------------------------------------------------------------------------------------------------------------------------------------------------------------------------------------------tctccgtcctcaagttgtctacctcatggagcttggcatggatcttgagaagattaagttaattacacgcagatttccagcttttgcctactacagtctggaggggaaaatcaaacctgtcgttgagttccttattggacttggtgtaccaaagtctgacattcccatcattctaggtaaaaggcctcaactgtgtggaa-ttagtctctctgaaaatcttatacctaccatgacattcttagaaaakttgggtgttgacaagaaacagtgggcaaaagttatataccggtttcctgcacttctcacttatagcaggcaaaagtttaagatgactgtagatttcctctatgaaatgggtctttcatcagagaatgttggtaagattctaacacgctgcccraccataataagttatagtgtggaggacaagctacggcctacagctaagtacttccrgtcattgggtgttgatgttgctcttcttctattacgatgtccacagacgtttggtcttagcatcgaggcaaatttgaagccagtaacagatttttttctt------------gataaaggatatacaatggaagaaattgggacratgatttc----------------------------------aagatacggagcattatatacktttagcttggtagacaacttggtaccaaaa-tgggatttctttttaaccatggattattcaaagtcagagctggttaaattccctcaatattttggctacagcttggaggagagaattaagccwcgagttgcagttttgaaggagtccggtgttaaattactgttgaatcaggttttatcattgtcaagttgcgacttygagaaggctttaaag---aagaaaatgaagaa-------gcagctt----accgaccaa---rktwark---------kr------wwmm----------------------wtkrmsr-wwmcmwwwkr---wk----gsmw---------------ttttwawkrawtkrrrawtw------------------------------------rgktttt-k-------sm-r-------rwkk-ttt--gaggg-------------------------ttcac--------ta-------tctg----------atata------------------tagaa-ggaac-gt--------tacga-------------------------------tggaga----aaggcaaccgtaagg-----agggaat-------------------------------------------------------------------------------------------------------------------------------------------------------------------------------------------------------------------------------------------------------------------------------------------------------------------------------------------------------------------------------------------------------------------------------------------------------------------------------------------------------------------------
>I23353_M002_Malvaceae_Tilia_americana_seq1
---------------------------------------------------------------------------------------------------------------------------------------------------------------------------------------------------------------------------------------------------------------------------------tccgtcctcaagttgtctacctcatggagcttggcatggatctggagaagatcaagttaattacacgcagattcccatcttttgcctactacagtttggaggggaaaatcaaacctatcgttgagttccttcttgaacttggtgtaccaaagtctgacattcccatcattctcagtaaaaggccccaactctgtggaa-ttagtctctctgaaaatcttatacccactatgacattcttagaaaatttgggtgtggacaagaaacrktgggcaaaagttatataccggtttcctgcacttctcacttatagcaggcaaaagyttmmracaactgtagatttcctytatgaaatgggcctttcrkcagagaatgttggtaagattctaacacgctgtccaaccataataagttatagtgtggaggacaagctacggcctacagctaartacttcyrgtcattgggtgcygatgttdctcttcttctactacgatgtccwcaracktttggtcttagcattgaggcaaatttgaarcctgtdacagaattttttctt------------gataaaggwtayactgtkgabgaagttgggabtatgatttc----------------------------------aagatatggagcattatatactkttagcttggtagataacttgataccmaaa-tgggatttctttttaaccatggattattcaaagycagagctggttaaattccctcaatattttggctacagcttggaggagagrattaaaccamgrtttrmagttgtaaaggagtctggygtraaattactgctgaaycaggttttatcattgtcaagtcgtgactttgaraaggctttarag---aakaaaatgaagaa-------gcagctt----amtgaccaa---gtttaac---------tg------attc------htatag-aaa----gtattgacg-ataccaagcg---ag----gaca---------------tttt------atbdagaatg------------------------------------aggtttt-t-------gc-a-------gatr-tttt-aag--------------------------------------------------mkk----------wyay--------------------ykwm-kgawm-wk--------wawgr-------------------------------wrsrww----awtg-----------------------------------------------------------gccc-a-tcaa--------------------------------------------------------------------------------------------------------------------------------------------------------------------------------------------------------------------------------------------------------------------------------------------------------------------------------------------------------------------------------------------------------------------------------------------------------------------------
>I23354_M003_Malvaceae_Herissantia_crispa_seq1
-----------------------------------------------------------------------------------------------------------------------------------------------------------------------------------------------------------------------------------------------------------------------------aacctccgtcctcaagttgtctacctcatggagcttggcatggatcttgagaagatcaagttaattacgcgcaaattcccagcttttgcctactacagtctggaagggaaaatcaaacctgttgtcgagttccttcttgaactcggtgtaccaaagtctgacatcgccatcattcttggtaagaggcctcaactgtgtggaa-ttagcctctccgaaaatcttatacccaccatgacattcttggaaaatttgggaattgacaaggaacgttgggcaaaagttatataccggtttcctgcacttctcacgtacagcaggcaaaagttcaagacaactgtagatttcctcwacgaaatggggctctcacccgaggatgttggtaagattctaacacgatgtccgaccataataagttacagcgtcgaggacaagctacgccctacagctagatacttccggtcattgggtgctgacgtctctcttcttctgttacgttgtccacaaacgttcggtcttagcatcgaggccaatttgaagcctgtaacagagttcttcatt------------gataaaggatacaccttggaggaaattgggactatgatatc----------------------------------aagatatggagcattatatacttttagcttggtggacaacttgaagccaaaa-tgggatttctttttaaccatggactattcgaagtcggagctggttaagttccctcaatatttcggatactccttggaggagagaattaaaccgagagtcgcgattgtaaaggagtccggcgtaaggttattgctgaaccagattctatcgttgtcgagacgcgactttgagaaagctttagag---aagaagataaagaa-------gcagctt----gcc-------------aac---------tg------a------------------------------tg-ctaccatgtg---ac---gga--------------------------------gattt------------------------------------aggtttc-t-------gc-a-------gatg-ttttaaagaaaaactgcttttcacggacttcacatctaac--------ta-------ctca----------ccat-----------------------------------------------------------------------------------------------------------------------------------------------------------------------------------------------------------------------------------------------------------------------------------------------------------tt--tgctaaaactgtaatc---------------------------tcatt----------------------------------------------------------------------------------------------------------------------------------------------------------------------------------------------------------------------------------------------------------------------------
>I23355_M004_Malvaceae_Malva_arborea_seq1
--------------------------------------------------------------------------------------------------------------------------------------------------------------------------------------------------------------------------------------------------------------------------------cttcgtcctcaagttgtctatctcatggagcttggcatggatcttgagaagataaagttaattacacgcaaattcccagcttttgcttactacagtctggagggtaaaatcaaacckgttgttgagttccttcttgaacttggtatacccaagtcygacattgccaccattctaggtaagagrcctcaattatgtggaa-ttagtctctccgaaaatcttaaacccacaatgacattcttggaagatctgggtgttgacaaggaacggtgggcaaaagttatataycggtttcctgcacttctcacttacagcaggcaaaaatataagacaactgtagatttcctctacgaaatgggcctttcgcctaaggatgttggtaagattctaacacgctgtccgaccatagtaagttacagtgttgaggacaagctacgccctacagctaattacttccggtcattgggtgctgatgtttctcttattctattacgttgtccgcagacrtttggtcttagcatcgagacaaatttgaagcctgtaacagaattttttwtt------------gataaaggatatactgtgaaggaaattgggactatggtttc----------------------------------aagatatggrgcattrtatacttttagcttggcagacaacttgatgccraaa-tgggatttctttttaactttggattatccaaagtyggagctcgttaagttcccccaatatttcggctacagcttggaggaragaattaaaccaagaattgcgattgtgaaggagtctggtgtaaaattactgctgaatcagattttatcattgtcgagtcgtaactttgagaaagctwtagag---aagaagataaagaa-------gcagctt----actgaccaa---gtatgat---------gg------atcc------ataaag-taa----------------------tg---at----rata---------------cc--------atcaagaatg------------------------------------aggtttc-t-------gc-a-------gttg-tttggaagat-------------------------tttgc--------tt-------tctg----------atac-------------------------------------------cat-------------------------------tggaga----aaggc-gcggtaaga-----agcaagac-------------aa--------------------acac-tttaaac-aaactt--------catamgc--------------------------------------------------------------------------------------------------------gtaamwywsyawt--ykswawwactgtaatc---------------------------tgaatttacagcta-------------------------------------------------------------------------------------------------------------------------------------------------------------------------------------------------------------------------------------------------------------------
>I23356_M005_Malvaceae_Lavatera_assurgentiflora_seq1
--------------------------------------------------------------------------------------------------------------------------------------------------------------------------------------------------------------------------------------------------------------------------------cttcgtcctcaagttgtctatctcatggagcttggcatggatcttgagaagataaagttaattacacgcaaattcccagcttttgcttactacagtctggagggtaaaatcaaacckgttgttgagttccttcttgaacttggtatacccaagtcygacattgccaccattctaggtaagagvcctcaattatgtggaa-ttagtctctccgaaaatcttaaacccacaatgacattcttggaagatctgggtgttgacaaggaacggtgggcaaaagttatataycggtttcctgcacttctcacttacagcaggcaaaaatataagacaactgtagatttcctctacgaaatgggcctttcgcctaaggatgttggtaagattctaacacgctgtccgaccatagtaagttacagtgttgaggacaagctacgccctacagctaattacttccggtcattgggtgctgatgtttctcttattctattacgttgtccgcagacrtttggtcttagcatcgagacaaatttgaagcctgtaacagaattttttatt------------gataaaggatatactgtgaaggaaattgggactatggtttc----------------------------------aagatatggrgcattrtatacttttagcttggcagacaacttgatgccaaaa-tgggatttctttttaactttggattatccaaagtyggagctcgttaagttcccccaatatttcggctacagcttggaggagagaattaaaccaagaattgcgattgtgaaggagtctggtgtaaaattactgctgaatcagattttatcattgtcgagtcgtaactttgagaaagctwtagag---aagaagataaagaa-------gcagctt----actgaccaa---gtatgat---------gg------atcc------ataaag-taa----------------------tg---at----rata---------------cc--------atcaagaatg------------------------------------aggtttc-t-------gc-a-------gttg-tttggaagat-------------------------tttgc--------tt-------tctg----------atac-------------------------------------------cat-------------------------------tggaga----aaggc-gcggtaaga-----agcaagac-------------aa--------------------acac-tttaaac-aaactt--------catac-----------------------------------------------------------------------------------------------------------------------------------------------------------------------------------------------------------------------------------------------------------------------------------------------------------------------------------------------------------------------------------------------------------------------------------------------------
>I23357_M006_Sphaerosepalaceae_Rhopalocarpus_longipetiolatus_seq1
--------------------------------------------------------------------------------------------------------------------------------------------------------------------------------------------------------------------------------------------------------------------------------------------------tatctcatggaactaggcatggaccttgagaagataaaggcaattacacgcaggttcccttcttttcccttctacagtgtggaggggaaaataaagcctgtggttgagttctttcttgaacttggtatacccaaatcagacattcctaccattctgagtaaaaggcctcagttgtgcggaa-tcagtctctctgaaaatctgatacccaccatgacattcttagaaaaattgggtgtggacaagagacagtgggcaaaagttatatatcrgttcccagctcttctcacttatagcaggmagaaggttaaggcaagygtagatttcctctacgagatgggccttgattcagakagtgttggtaaggttctaacacgctgcccaaacattataagttwtaatgtggaggacaagctacgccccacrgyrgagtacttcygttcwttggggrttgatactgcycttcttytgtatcgatgtccacagaattttggtctmagtattgaggccaatttaaagcctrtaacagaattttttctg------------gaaagdgggtacagtktagaggaagtysgaaccatgatttc----------------------------------aagatatggagcattatatacatttagcttgacagagaacatgataccaaaa-tgggatttctttctsaccatggattatccaaagtcagagctggttaaattccctcaatattttggctacagcttgsaggagaggatcaaaccamggtatrcmcttayraaggaatctggagyraaattgctgctaaaccaggttttgtcgttgtcargtgacaactttgatawggctytaaag---aaraaamtgaagaa-------aaakatt----tccaatgaa---gcctgaa---------tgaatcatattagct--aatatgt-aac--t-----------gcagcaagtg---at---g-------------------tcca----acttcaggaata-----------tg-----------------------atctcttct-------gcca-------gatataatt------gg-----------------------ttcagg----tacttgt-----tttg----------aa---------------------------ggaac-at--------tggaa-------------------------------tgagacc---aatagcctggtcaga----agatgatr------------------------------------gttc-gtttatc-gggtat--------tggatgt---------------------------g--------------------------------------------aagtt-------------------------------------------------------------------------------------------------------------------atg------------------------------------------------------------------------------------------------------------------------------------------------------------------------------------------------------------------------------------------------
>I23359_M008_Malvaceae_Althaea_officinalis_seq1
------------------------------------------------------------------------------------------------------------------------------------------------------------------------------------------------------------------------------------------------------------------------------cgcttcgtcctcaagttgtatacctcatggagcttggcatggatcttgagaarataaagttaattacacgcaaattcccagcttttgcttactacagtctggagggtaaaatcaaacctgttgttgagttccttcttbaacttggtgtacccaagtctgayattgccwtcatyctaggtaagaggcctcaaytatgtggaa-ttagtctytccgaaaatcttawwcccasratgacattcttggaakatytgggtgtygacaaggaacggtgggcaaaagttatataccggtttcctgcacttctcacttacagcaggcaaaaatttaagacaactgtagatttsctctacgaaatgggcctttcacckgaggatgttkrtaagattctdacacgctgtccaaccataataagttacagtgtygaggacaagctacgccctacagctaattacttccggtcattgggtgctgatgtttctcttcttctattacgttgtccgcagacgtttggtcttagcatcgaggcaaatttgaagcctgtaacagaattttttatt------------gataaaggatatactgtgaaggaaattggcactatgatatc----------------------------------aagatatggagcattatatacttttagcttggcagacaacttgatgccaaaa-tgggaattctttttaaccttggattatccaaagtcggagctcgttaaattcccccaatattttggctacagcttggaggagagaattaaaccaagaatwgcgattgtgaaggagtctggtgtaaaattactgctgaatcagattttatcactgtcgagtcgtgactttgagaaagctttagag---aagaagataaagaa-------gcagctt----accgkccaa---gtttgat---------gg------atcc------atacag-aaa----gtgttgatg-ataccatgtk---at----ggga---------------tt--------atcaagaatg------------------------------------aggtttc-t-------gc-g-------gtta-tttgaaagat-------------------------ttttc--------tt-------tctg----------atac-------------------------------------------caat------------------------------ttttga----aaggc-acggt-----------------------------------------------------------------------------------------------------------------------------------------------------------------------------------------------------------------------------------------------------------------------------------------------------------------------------------------------------------------------------------------------------------------------------------------------------------------------------------------------------------------------------------------
>I23360_M009_Malvaceae_Lagunaria_patersonia_seq1
----------------------------------------------------------------------------------------------------------------------------------------------------------------------------------------------------------------------------------------------------------------------------------ccgtcctcaagttgtctacctcatggagcttggcatggatcttgagaagattaagttaattacacgcagattcccggcttttgcctactacagtctggaggggaaaatcaaacctgttgttgagttccttctcaaacttggtgtaccgaagtctgacattcccatcattctaggtaagaggcctcaactgtgtggaa-ttagtctctccgaaaatcttatacccaccatgacattcttagaaaatctgggtgttgacaagaaacagtgggcaaaagttatataccggtttcctgcacttctcacatatagcaggcaaaaattcaagacaaccgtagatttcctctgtgaaatgggcctttcaacagaggatgttggtaaaattataacacgttgtccgaccataataagttacagcgtcgaggacaagctacgccctacagcaaagtacttccagtcattgggcgtcaatgttgctcttcttctgttacgttgtccacagacgtttggtcttagcatcgaggcaaatttgaagcctgtaacagaattttttatc------------gataaaggatataccgtggaggaaattgggacaatgatcac----------------------------------aagatacggagcattatatacttttagcttggcaggcaacttgataccaaaa-tgggatttctttttaaccatggattactcgaagtctgagctggttaaattccctcaatatttcggatacagcttggaggagagaattaaaccaagaattgcagttgtaaaggagtctggtgtaaaattactgctgaatcagattttatctttgtcgagtggcgactttcagaaggctttaaag---aagaaaatgaagaa-------gcag---------------------------------------------------------------------------------------------------------------------------------------------------------------------------------------------------------------------------------------------------------------------------------------------------------------------------------------------------------------------------------------------------------------------------------------------------------------------------------------------------------------------------------------------------------------------------------------------------------------------------------------------------------------------------------------------------------------------------------------------------------------------------------------------------------------------------------------------------------------------------------------------------------------------------------
>I23361_M010_Malvaceae_Allyogyne_huegelli_seq1
---------------------------------------------------------------------------------------------------------------------------------------------------------------------------------------------------------------------------------------------------------------------------------------ctcaagtgatctacctcatggagcttggcatggagcttgagaagattaagttaattacacgcagattcccagcttttgcctactacagtctggaggggaaaatcaaacctgttgttgagttccttcttgaactcggcgtaccaaagtctgacattcccatcattctaggtaagaggcctcaactgtgtggaa-tcagtctctccgaaaatcttatacccaccatgacattcttagaaaatttgggtgttgacaagaaacagtgggcaaaagtaatataccggtttcctgcacttctcacttatagcaggcaaaaatttaagacaactgtggatttcctctatgaaatgggcctttcaccagaggatgttggtaagattctaacacgctctccaaccataataagttacagtgttgaagacaagctacgccctacagctaagtatttccggtcattgggtgctgatgttgctcttcttctattacgttgtccacagacatttggccttagcattgaggcaaatttgaagccggtaacagaattttttatt------------gacaaaggatatactgtgaaggaaattgggactatgatttc----------------------------------tagatatggagcattatatacttttagcttggcagacaacctgataccaaaa-tgggatttttttttaaccatggattattcaaagtcagagctcgttaaatttcctcaatattttggctacagcttggaggagagaattaaaccaaggattgcagccgtaaaggagtcgggtgtaaaattattgctcaatcaggttttgtcattgtcgagtcatgactttgagaaggccttaaag---aagaaaatgaagaa-------gcagctt----atcgrtcaa---gtttgac---------ca------a--------------------------------------------------------------------------------------gaatg------------------------------------aggtttt-t---------------------------------------------------------------------------------------------------------------------------------------------------------------------------------------------------------------------------------------------------------------------------------------------------------------------------------------------------------------------------------------------------------------------------------------------------------------------------------------------------------------------------------------------------------------------------------------------------------------------------------------------------------------------------------------------------------------------------------------------
>I23363_M012_Malvaceae_Napaea_dioica_seq1
---------------------------------------------------------------------------------------------------------------------------------------------------------------------------------------------------------------------------------------------------------------------------------------------------------------------------------------------------------------------------------------------------------------------------------------------------------------------------------------------------------------------------------ga------------------------------------------------------------------------------------------------------------------------------ggatgttggtaagattctaacacgctgtccaaccataataagttacagtgttgaggacaagctacgccctacagctaattacttccggtcattgggggctgatgtttctcttcttctactacgttgtccgcagacgtttggtcttagcatcgaggcaaatttgaagccagtaacagaattttttatt------------gataaaggatatactgtgaaggaaattgggactatsatttc----------------------------------aagatatggagcattatatacttttagcttggcagacaacttgatgccaaaa-tgggatttctttttaaccttggattatccaaagtcggagctcgttaaattcccccaatatttcggatacagcttggaggagagaattaaaccaagaattgc---------------------------------g-------------------------------------------------------------------------------------------------------------------------------------------------------------------------------------------------------------------------------------------------------------------------------------------------------------------------------------------------------------------------------------------------------------------------------------------------------------------------------------------------------------------------------------------------------------------------------------------------------------------------------------------------------------------------------------------------------------------------------------------------------------------------------------------------------------------------------------------------------------------------------------------------------------------------------------------------------------------------------------------------------------
>I23364_M013_Malvaceae_Grewia_sp_seq1
-----------------------------------------------------------------------------------------------------------------------------------------------------------------------------------------------------------------------------------------------------------------------------gacctccgccctcaaattctgtacctcatggagcttggaatggatcttgagaagatcaaggtgattacacgcagatttccatcctttccctactacagtctggaggggaaaatcaaacctgttgttgaattccttcttgaactcggcgtaccgaagtctgacattcccatcattctcggtaaaaggcctcaattatgtggaa-ttagtctctctgaaaatcttaaacccaccatgacattcttagaagagctgggtgtggacaagaagcagtgggcgaaggttatatacagatttcctgcacttcttacttatagcaggcaaaagtttaagacaactgtagacttcctctatgaaatgggcctttcgtcagagaatgttggtaagattctaacacgttgtcctaacatcataagttataatgtggaggccaagctacgacctacagccgagtacttccgctcattgggtgttgatattgccactcttttactacgatgtccacagacatttggtcttagcattgagacaaatctgaagcctgtaacagaattttttctc------------gataaaggatacaccttggaggaagttgggattatgatttc----------------------------------aagatatggagcattatatacgtttagcttggtagacaacttgatgccaaaa-tgggatttctttttaaccatgggttattcaaagtcagagctggttaaattccctcaatattttggctacagcttgaatgaaaggattaaaccacgatttgcaattgtgaaggactctggcgtgaaattactgctgaatcaggttttatcattgtcaagctgtaactttgaaatggctttaaag---aagaaaaaggagaa-------gcagca-----------------agttaag---------ta------attc-----atggtag-aaa----gta-tcgtg-accctgt-tg---at----gaca---------------tt---------tcaagaacg------------------------------------aagtttt-t-------gt-g-------gata-tgtg-aagat-------------------------gtcag-------ttt-------tctg----------a-----------------------tgaa-ggaac-at--------tgtga-------------------------------tgggaa----aatgacctgg--aca----tagggaaaa------------caga-------------------gtac-tattaac-agactt--------catatgt---------------------------aacat--------------accatttca-----------------aagtt-cagatg---------------------cagctcaatgct----------------------------------------------------------atatttcc---------a--------------------------------------------------------------------------------------------------------------------------------------------------------------------------------------------------------------------------------------------------
>I23365_M014_Malvaceae_Callirhoe_bushii_seq1
------------------------------------------------------------------------------------------------------------------------------------------------------------------------------------------------------------------------------------------------------------------------------------------------------tcatggaacttggcatgrattttgaaaagataaagttaattacacgcaaattccctgcttttgcttactacagtctggakggtaaaatcaaacctgttgttgagttccttcttgaacttggtgtacccaagtctgacattgccaccattctaggtaagwgkcctcaactatgtggaw-ttagtctytcygraaatmttaaacctacgatgactttcttggaagatttgggtdttgacaaggaacggtgggcaaaagttatataccgatttcctgcactgctcacttacagcaggcaaaaagttaagacaaatgttgattttctctacgaaatgggcctttcacctgaggatgttggtaagatt---------------------------------------------------------------------------------------------------------------------------------------------------------------------------------------------------------------------------------------------------------------------------------------------------------------------------------------------------------------------------------------------------------------------------------------------------------------------------------------------------------------------------------------------------------------------------------------------------------------------------------------------------------------------------------------------------------------------------------------------------------------------------------------------------------------------------------------------------------------------------------------------------------------------------------------------------------------------------------------------------------------------------------------------------------------------------------------------------------------------------------------------------------------------------------------------------------------------------------------------------------------------------------------------------------------------------------------------------------------------------------------------------------------------------------------------------------------------------
>I23367_M016_Malvaceae_Kitaibelia_vitifolia_seq1
-----------------------------------------------------------------------------------------------------------------------------------------------------------------------------------------------------------------------------------------------------------------------------acgcttcgtcctcmagttgtctacctcatggagcttggcatggatcttgagaarataaagttaattacacgcaaattcccagcttttgcttactacagtctggagggkaaaatcaaacctgttgttgagttccttcttsaacttggtgtayccaagtctgacattgccrtcatyctaggtaagaggcctcaaytatgtggaa-ttagtctytchgaaaatcttawwcccacvatgacattcttggaagatytgggtgttgacaaggaacrgtgggcaaaagttatataccggtttcctgcacttctcacttacagcaggcaaaaattyaagrcaactgtagatttcctytacgaaatgggcctttcacctgaggatgttggtaagattctracacgctstccaaccataataagttacagtgttgaggacaagctacgccctacagctaattacttccggtcattgggtgctgatgtttctcttcttctattacgttgtccrcagacgtttggtcttagcatcgaggcaaatttgaagcctgtaacagaattttttatt------------gataaaggatatactgtkaaggaaattgggactatgatttc----------------------------------aagatatggagcattatatacttttagyttggcagasaacttgatgccaaaa-tgggatttctttttaaccwtggattatccaaagtcggagctcgttaaattcccccaatatttcggctacagcttggagsagagaattaaaccaagaattgcgattgtgaagragtctggtgtaaaattactkctgaatcagattttatcaytgtcgagtmgtgactttgagaaagctytagag---aagaagataaagaa-------gcagctt----actgaccaa---gtwtgat---------gg------atcc------at-----awa----gtattgatg-ataccatgtg---ac----gaga---------------ct--------atcaagaatg------------------------------------atgtttc-t-------gc-a-------gtta-tttggaagag-------------------------tttgc--------tt-------tctg----------atac-------------------------------------------caa-------------------------------tggaga----aaggc-acggtaaga-----agcaagaa-------------aa--------------------gcac-ttttaac-aaactt--------cata---------------------------------------------------------------------------------------------------------------------------------------------------------------------------------------tgc---------gtaactca--------------ccatttgctaa------------------------------------------------------------------------------------------------------------------------------------------------------------------------------------------------------------------
>I23368_M017_Malvaceae_Sterculia_apetala_seq1
------------------------------------------------------------------------------------------------------------------------------------------------------------------------------------------------------------------------------------------------------------------------------------------aagttgtctacctcatggagcttggcatggatcttgagaagatcaagttaattacacgcaggtttccatcttttgcctactacagtctggaggggaaaatcaaacctgtggttgagttccttcttgaacttggtgtaccaaagtgtgacatccccaccattctcggtaaaaggccacaactgtgtggaa-taagtctctatgaaaatcttatacccaccatgacattcttagaaaatttgggtgtggacaataaacgttgggcgaaaattatataccggtttcctgcacttcttacttatagcaggcaaaaggttaagacaactgtagatttcctctatgaaatgggcctttcatcagagaatgttggtaagattctaacgcgctgtccaaccataataagttatagtgtggaggacaagctacggcctacagctaagtacttccagtcattgggcgctgatgtttctcttcttctactacgatgtccacaggcatttggtcttagcattgaagcaaatttgaagcctataacagaattttttctt------------gataaaggatataccgtggaggaggttgggattatgatttc----------------------------------aagatatggagcattatatacatttagcttggtagacaacttgatgccaaaa-tgggatttctttttaaccatggattattcaaagtcagagcttgttaaattccctcaatattttggctacagcttggaggagagaattaaaccacgaattgcagttgtaaaggagtctggtgtaaaattactgctgaatcaggttttatcattgtccaatggtgatttcgagaaggctttaaag---aagaaaatgaagaa-------gcagctt----actgacaaa---gtttrag---------tg------attc------gtatag-aaa----gtattgacg-agacgatggg---at----ggca---------------ttta------atcaagaatg------------------------------------aggtttt-t-------cc----------------------ag-------------------------ttcac--------tt-------tcyg---------------------------------------ggrac-at--------tatga-------------------------------tgggaa----aakg-----------------------------------------------------------gcst-ggtcaac-aaaccw--------maaatgt---------------------------amctt--------------acmtcgtcc-----------------argwt-saggtg---------------------caactca-----------------------------------------------------------------------------------------------------------------------------------------------------------------------------------------------------------------------------------------------------------------------------------------------------------------------------------
>I23369_M018_Malvaceae_Abelmoschus_esculentus_seq1
--------------------------------------------------------------------------------------------------------------------------------------------------------------------------------------------------------------------------------------------------------------------------------ctccgtcctcaagttatctacctcatggagcttggcatggagcttragaagattaagttaattacacgcagattcycagcttttgcctactacagtctggaggggaaaatcaaacccattgtygagttccttcttgaacttggtgtaccaaagtctracattcccatcattctaggtaagaggcyccaactstgtggaa-ttagtctctcygaaaatcttatacccaccatgacattcttagaaaatttgggcgttgacaagaaacartgggcaaaagtaatataccgrtttcctgccctcctcacttatagcaggcaaaaatttaagacaactgtggatttcctctatgaaatgggcctttcaccggaggatgttggtaaggttctaacacgytctccaaccataataagttacagtgtcgaggaaaagctacgccctacagctaagtatttycratcattgggtgctgatgttgctcttcttctcttacrmtgtccacagacttttggtcttagcattgaggcaaatttgaagccagtaacgraattttttatt------------gataaaggatataccgtggaggaaattgggaytatgatttc----------------------------------tagatatggagcrttatatacttttagcttggcaggcaayttgataccaaag-tgggatttttttttaaccatggattattcaaagtcggagctcgttaaatttcctcaatattttggctacagcttggaggagagaattaaacctagaattgctgctgtaaacgagtctggtgtaaaactactcctcaatcaggttttatcattgtcgagtcatgacttcgagaaggccytaaag---aagaaaatgaagaa-------gcggctt----actgaacaa---gtttgac---------ca------accc-----catacag-gga----gtattgatg-atacagtgtg---at----ggca---------------tttt------atcaagaatg------------------------------------aggcgtt-t-------gc-a-------gcta----------------------------------------------------------tctg----------acat-------------------------------------------tga-------------------------------tggaga----aaagc-atggtaagg-----aagaaaaa------------------------------------------------------------------------------------------------------------------------------------------------------------------------------------------------------------------------------------------------------------------------------------------------------------------------------------------------------------------------------------------------------------------------------------------------------------------------------------------------------------------------
>I23370_M105_Malvaceae_Pachira_aquatica_seq1
------------------------------------------------------------------------------------------------------------------------------------------------------------------------------------------------------------------------------------------------------------------------------------gtcctcaagttctctacctcatggagcttggcatggatcttgagaagattaagttaattacacgcagattcccagcttttgcctactacagtctggaggggaaaatcaaacctgtcgttgagttccttcttgaacttggtgtaccaaagtctaacattccaatcattctaggtaaaaggcctcaactgtgtggaa-ttagtctctctgaaaatcttatacctactatgacattcttagaaaatttgggtgtggacaagaaacagtgggcaaaagttatataccggtttcctgcacttctcacttatagcaggcaaaagtttaagacgactgtagatttcctctacgaaatgggtctttcatcagagaatgttggtaagattctaacacgctgtccgaccataataagttatagtgtggaggacaagctatggcctacagctaagtacttccgttcattgggtgctgatgttactcttcttctattgcgatgtccacagacctttggtcttagcatcgaggcaaatttgaagcctgtaacagatttttttctt------------gataaaggatatacgatggaggaaattgggacgatgatttc----------------------------------aagatatggagcattatatacttttagcttggtagacaacttgataccaaaa-tgggatttctttttaaccatggattattcaaagtcagagttggttaaattccctcaatattttggctacagcttggaggagagaattaaaccacgagttgcagttttaaaagagtccggtgtaaaattactgctgaatcaggttttatcgttgtcaagtagtgacttcgagaaggctttaaag---aagaaaatgaagaa-------gcagctt----accgaccaa---gttaaag---------tg------at------------------------------------------------------------------------------------------------------------------------------------------------------------------------------------------------------------------------------------------------------------------------------------------------------------------------------------------------------------------------------------------------------------------------------------------------------------------------------------------------------------------------------------------------------------------------------------------------------------------------------------------------------------------------------------------------------------------------------------------------------------------------------------------------------------------------------------------------------------------------------------
>I23371_M137_Malvaceae_Dombeya_wallichii_seq1
-------------------------------------------------------------------------------------------------------------------------------------------------------------------------------------------------------------------------------------------------------------------------------------------ggttgtctacctcatggagctwggcatggatcttgagaagatcaagttaattacacgcagattcccatcttttgcctactacagtctggaggggaaaatcaaacctkttgtygagtttcttcwtgaacttggtgtaccaaagtctgacatmgccawcattcttggtaaaaggcctcaamtttgyggra-ttagtctcactgaaaatcttatacccacmatgacattcttagaaaatttgggtgtggacaagamacgttgggctaaagttatatacmggtttcctgctcttctcacttatagccggcagaagyttawgacaactgtagatttcctccatgaaatgggcctttcatcagagagcattggtaagattataacacgctgyccaactatagtaagttatagtgtggaggacaagctacggcctacagctgagtacttccrgtcattgggtgctgatgttgctcttcttctagtgcgatgtccrcakacatttggtcttagcattgargcaaatttgaagcccgtgacagaattttttctt------------gataaaggatatactctggaggaagttgggactatgrtttc----------------------------------aagatatggagcattatatacttktagcttggtagagaacttaataccaaaa-tgggatttctttttaaccwtggattattcaaagtcagagctggttaaattcccycaktattttggctacagcttggaggagagaatcaaacctcgatatgcagttgtaaaggagtctggtgtgaaattachactgaaccaggttttatcattgtcsagtcgtgactttgagaaaacattagag---aaaaaaatgaagma-------gcaactt----actgaccaa---gtttaac---------tg------attt------gtacag-aaa----gtattgaca-agac----------c----caca----------------ttc-----raymkwsmats------------------------------------rrgmwtk-w------ggc-t-------gatg-tttt-aatgg-------------------------ttcat--------tt-------tctg----------ataccaac---------------ccgaa-ggacc-at--------tatga-------------------------------tgcgaa----aatg-----------------------------------------------------------g------------------------------------------------------------------------------------------------------------------------------------------------------------------------------------------------------------------------------------------------------------------------------------------------------------------------------------------------------------------------------------------------------------------------------------------------------------------------------------
>I23372_M140_Malvaceae_Chiranthodendron_pentadactylon_seq1
-----------------------------------------------------------------------------------------------------------------------------------------------------------------------------------------------------------------------------------------------------------------------------aagctccgtcctcaagttgtctacctcatggagcttggcatggatcttgagaagattaagttaattacacgcagattcccagcttttgcctactacagtctggaggggaaaatcaaacctctcgttgagttccttcttgaacttggtgtaccaaagtctgacattcccatcattctaggtaaaagacctcaactgtgtggaa-ttagtctctctgaaaatcttatacccaccatgtcattcttagaaaatttgggtgtggacaagaaacagtgggcaaaagttatataccggtttcctgcacttctcacttatagcaggcaaaagtttaagacaactgtagatttcctctatgaaatgggcctttcatcagagaatgttggtaagattctaacacgctgtccaaccataataagttatagtgtggaggacaagctacggcctacagcgaagtactttcggtttttgggtgctgatgttgctcttcttctactacgatgtccacagacgtttggtcttagcatcgaggcaaatttgaagcctgtaaccgaattttttctt------------gataaaggatatactatggaggaaattgggactatgatttc----------------------------------aagatatggagcattatatacttttagcttggtagacaacgtgataccaaaa-tgggatttctttttaaccatggattattcaaagtcvgagctggttaaattccctcaatattttggctacagcttggaggagagaattaaaccacgatttgcagttttaaagrartctggtgtaaaattactrctgaatcaggttttatcrttgtcaagtsgtgacttcgagaaggctttaaag---aagaaaatgaagaa-------gcagctt----actgaccaa---gtttaac---------tg------attc------atttag-aaa----gtattgatg-ataccatgtg---at----ggta---------------ttctatattattccgactct------------------------------------tcatttt-t-------tt-t-------gaag-tag--ccgtg-------------------------tccgt--------ca-------tccgtgtccgacgcatatc------------------------cggac-at--------gagta-------------------------------tgggga----tatgatcctacaaga------------------------------------------------accc-tccaaat-acat--------------------------------------------------------------------------------------------------------------------------------------------------------------------------------------------------------------------------------------------------------------------------------------------------------------------------------------------------------------------------------------------------------------------------------------------------------------------
>I23373_M141_Malvaceae_Quararibea_funebris_seq1
-----------------------------------------------------------------------------------------------------------------------------------------------------------------------------------------------------------------------------------------------------------------------------aagctccgtcctcaagttgtctacctcatggagcttggaatggatcttgagaagattaagttaattacacayagattcccagcttttgcctactacagtctggaggggaaaatcaaacctgttgttgagttccttcttgaacttggygtaccaaagtctgacattcccatcattctaggtaagaggcctcaactgtgtggaa-ttagtctctctgaaaatcttatacccaccatgacattcttagaaaacttgggtgtggacaagaaacagtgggcaaaagttatataccggtttcctgcacttctcacttatagcaggcaaaagtttaagacaactgtagatttcctctacgaaatgggcctttcatcagagaatgttggtaagattctaacacgctgtcctaccataataagttatagtgtggaggacaagctacggcctacagctaagtatttccagtcattgggtgctgatgttactcttcttctattaagatgtccacagacgtttggtcttagcatcggggcaaatttgaagcctgtaacagaattttttctt------------gataaaggatatagyatggaggaaattgggactatgatttc----------------------------------aagatatggagcattatatacttttagcttggtagacaacttgacaccaaaa-tgggatttctttttaaccatkgattattcaaagtcagagctcgttaaattccctcaatactttggctacagcttggaagagagaattaaaccacgatttgcagttttgaaggagtctggtgtaaaattwctgctgaatcaggttttatcattgtcaagtcatgacttcgagaaggctttaaag---aagaaaatgaagaa-------gctgctt----actgaccaa---ttttaay---------tg------atcc------atgtag-aaa----gtatggacg-ayaccctgtg---at----ggca---------------tttt------atcaagagtt------------------------------------aggtttt-t-------gc-a-------gata-tttt-aaggg-------------------------ttaaa--------tt-------tctg----------atat--------------------tgaa-ggaat-at--------tatga-------------------------------tgggga----aagkc-acggtaaga-----gggaagaa-------------aaa-------------------gtgt-ttttaac-agactt--------catatct---------------------------aactt--------------actttgtcc-----------------aagtt-cagatg---------------------caactcaa----------------------------------------------------------------------------------------------------------------------------------------------------------------------------------------------------------------------------------------------------------------------------------------------------------------------------------
>I23374_M142_Malvaceae_Hampea_nutricia_seq1
------------------------------------------------------------------------------------------------------------------------------------------------------------------------------------------------------------------------------------------------------------------------------------------------------------------------atcttgagaagattaagttaattacacgcagattcccggcttttgcttactacagtctggaggggaaaatcaaacctttcgtcgagttccttcttgaacttggtgtacccaagtctgacattcccatcattctaggtaagaggcctcaactgtgtggaa-ttagtctctccgaaaatcttatacccaccatggytttcktagaagatttgggtgtcgataagaaacaatgggcaaaagttatatacaggtttcctgcacttctcacttacagcaggcaaaagtttaagaccactgtggatttcctctatgaaatgggcctttcatcagagaatgtcggtaaggttttaacgcgttgtccaaccataataagttacagtgttgaggacaagctacgccctacagctaagtatttcaggtcattgggtgctgatgtttctcttcttctattacgttgtccacagacgtttggtcttagcatcgaggcaaa----------------------------------------------------------------------------------------------------------------------------------------------------------------------------------------------------------------------------------------------------------------------------------------------------------------------------------------------------------------------------------------------------------------------------------------------------------------------------------------------------------------------------------------------------------------------------------------------------------------------------------------------------------------------------------------------------------------------------------------------------------------------------------------------------------------------------------------------------------------------------------------------------------------------------------------------------------------------------------------------------------------------------------------------------------------------------------------------------------------------------------------------------------------------------------------------------------------------------------------------------------------------------------------------------------------------------
>I23376_M145_Malvaceae_Heliocarpus_appendiculatus_seq1
---------------------------------------------------------------------------------------------------------------------------------------------------------------------------------------------------------------------------------------------------------------------------------ttcgccctcaagttctgtatctcatggagcttgggatggatcttgagaagatcaaggwgattacacgcarattcccrtcttttgcytactacagtctggagggaaaaatcaaacctgtcgtcgagttycttcttgaacttggtgtaccaaagtctgaaattccyatcattctsrgtararggcctcaattatgtggaa-ttagtctctctcaaaatcttatacccaccatgaaattcttagaaaagttgggkgtggacaaggaacagtgggcaaaagttatataccggtttcctgcacttcttacttatagsagrcaaaaggttcagacaactgtagagttcctcyacgaaatgggcctttcatcagagaatgttggaaagattctaacacgctrtccaaacataataarttatagtgtggaggataagttacgtcccactgctaactatttccactcattgggtgttgatgttgctkctcttttactacgatgtccccaracatttggtcttagcattgaggcaaatttgaagcctgtaactgaattttttcty------------grtaagggatacaccatggaggaagttgcgactatgatttc----------------------------------aagatwtggagcattwtatactyttagcttggtaswtaacttgatgccaaaa-tgggagttctttttgacmatggattatccaaagtcagagctggttaaattcccccaatattttggctacagmttgaaaggtaggattaaaccacgatttgcatttgtaaaggagtcyggcgtgaaattactgytgartcaggttttatcattgtcagatagtaacttcgaaawggctgtaarg---aagaaaatggagaa-------gcaaca-----------------acttgar---------tg------attc-----atkgtag-aag-----tatsargr-rrargkkkkr---wk----rmmm---------------yttw------wymagrawkr------------------------------------rkcyttt-t------kkk-g-------rwww-kktwaarrms-------------------------wtkkt--------tk-------yykr----------k-----------------------krar-rramm-wt--------kwkrw-------------------------------kggraa----awkrmcytkr--aca----taggaggaa------------------------------------------------------------------------------------------------------------------------------------------------------------------------------------------------------------------------------------------------------------------------------------------------------------------------------------------------------------------------------------------------------------------------------------------------------------------------------------------------------------------------
>I23377_M148_Malvaceae_Robinsonella_mirandae_seq1
--------------------------------------------------------------------------------------------------------------------------------------------------------------------------------------------------------------------------------------------------------------------------------ctmcgccctcaagttgtytacctcatggagcttggcatggatmttgagaagattaagttaattacwcgcaaattcccagcttttgcmtactacagtytggaagggaaaatcaaacctgttgtcgagttccttcttgaacttggtgtacmraagtctgacattghcatcattctaggtaagaggcctcaactrtgtggaa-ttagcctctccgaaaatcttatacccaccatgrcwttcttggaaaayttgggtgttgacaaggaacrttgggcaaargttatataccggtttccwgcacttctcacttayagcaggcaaaagtttaagrcaachgtagatttcctmtacgaaatggggctttcascygaggatgttggtaagattctaacacgctgyccaaccataataagttacagkgtcgaggacaagctacgmcctacarctarttacttccggtcattgggtgctgayrtttctcttcttctgttacgttgtccacaaacrtttggtctkagcatcgrrgctaatttgaagcctgtaacagaatttttcatt------------gataaaggatayacyktggaggaaatcggracwatgatatc----------------------------------aagatatggagcattatatacttttagcttrgtggacaacktgaagccaaaa-tgggatttctttttaaccatggactattcaaagtcggagctcgttaaattccctcaatatttcggctacagcttggagragagaattaaaccaagagttgcrattgtaaaggagtcwggtgtaaagttactrctgaaccagatwttatcattgtcragaygcgactttgagaaagctttagag---aagaagrtaaagaa-------gcagcwt----gcygaccaa---rtwtgac---------yr------atcca-t----------waa----stactgatg-ctaccatgtg---at----ggag---------------mttt------atcwagaatk------------------------------------aggyttc-t-------gc-a-------gata-tttgacagag-------------------------ttggc--------tc-------tttt----------atac-------------------------------------------cga-------------------------------tggaga----aaggt-gcggttaga-----------------------------------------------ggyrm-kwkwaas-agactt--------a---------------------------------------------------------------------------------------------------------------------------------------------------------------------------------------------------------------------------------------------------------------------------------------------------------------------------------------------------------------------------------------------------------------------------------------------------------
>I23378_M150_Malvaceae_Ceiba_pentandra_seq1
-----------------------------------------------------------------------------------------------------------------------------------------------------------------------------------------------------------------------------------------------------------------------------------cgkcctcaagttgtctacctcatggagcttggcatggatcttgagaagattaagttaattacacgcagatttccagcttttgcctactacagtctggaggggaaaatcaaacctgtcgttgagttccttattggacttggtgtaccaaagtctgacattcccatcattctaggtaaaaggcctcaactgtgtggaa-ttagyctctctgaaaatcttatacctaccatgacattcttagaaaatttgggtgttgacaagaaacagtgggcaaaagttatataccggtttcctgcacttctcacttatagcaggcaaaagtttaagatgactgtagatttcctctgtgaaatgggcctttcatcagagaatgttggtaagattctaacacgctgtccgaccataataagttatagtgtggaggacaagctacggcctacagctaagtacttccagtcattgggtgttgatgttgctcttcttctattacgatgtccacagacatttggtcttagcatcgaggcaaatttgaagccagtaacggatttttttctt------------gataaaggatatacaatggaggaaattgggacgatgatttc----------------------------------aagatacggrgcattatatacttttagcttggtagacaacttgataccaaaa-tgggatttctttttaaccatggattattcaaagtcagagctggttaaattccctcaatattttggctacagcttggaggagagaattaaaccacgagttgcagttttgaaggagtccggtgttaaattactgttgaatcaggttttatcattgtcaagttgcgacttcgagaaggctttaaag---aaraaaatgaagaa-------gcagctt----accgaccaa---gtt-aag---------tg------ctac----------------------attgacg-ataccatatg---at----ggca---------------tttttaatgaattgagaatt------------------------------------aggtgtt-t-------gc-a-------gatg-ttt--ga-gg-------------------------ttcac--------tg-------tctg----------atat--------------------agaa-ggaac-at--------tacga-------------------------------tggaga----aaagcaaccgt-----------------------------------------------------------------------------------------------------------------------------------------------------------------------------------------------------------------------------------------------------------------------------------------------------------------------------------------------------------------------------------------------------------------------------------------------------------------------------------------------------------------------------------------
>I23380_M161_Malvaceae_Hibiscus_tiliaceus_seq1
-----------------------------------------------------------------------------------------------------------------------------------------------------------------------------------------------------------------------------------------------------------------------------gagctccgtcctcaagttatctacctcatggagcttggtatggatcttgagaagattaagttaattacacgcagattcccagcttttgcctactacagtctggaggggaaaatcaaacccattgttgagttccttcttgaacttggcgtaccaaagtctgacattcccatcattctaggtaagaggccccaactgtgtggaa-ttagtctttccgaaaatcttatacccaccatgacattcttagaaaatttgggcgttgacaagaaacagtgggcaaaagtaatataccggtttcctgccctcctcacctacagcaggcaaaaatttaaggcaactgtggatttcctctatgaaatgggcctttcaccggaggatgttggtaagattctaacacgatctccaaccataataagttacagtgtcgaggaaaagttacgccctacagctaagtatttccggtcattgggtgctgatgttgctcttcttctattacgctgcccacagacttttggtcttagcattgaagcaaatttgaagccggtcacagaattttttatt------------gataaaggatatactgtggaggaaattgggactatgatttc----------------------------------tagatatggagcgttatatacttttagcttggcaggcaacctgaaaccaaaa-tgggatttttttttaaccatggattattcaaagtcggagctcgttaaatttcctcaatattttggctacagcttggaggagagaattaaaccaagaattgcagctgtaaaggagtctggtgtaaaattactcctcaatcaggttttatcattgtcgagtcatgacttcgaagaggccttaaag---aagaaaatgaagaa-------gcggctt----actgaacaa---gtttgac---------ca------accc------atacag-gga----gtattgatg-ataccgtgtg---at----tgca---------------tttt------atcaagaatg------------------------------------aggcttt-t-------gc-a-------ggta-tatt-aagag-------------------------ttcac--------tt-------tctg----------acat-------------------------------------------tga-------------------------------tggaga----aaagc-acggaaaga-----aggaagaa-------------aaa-------------------gcgc-g-------------------------------------------------------------------------------------------------------------------------------------------------------------------------------------------------------------------------------------------------------------------------------------------------------------------------------------------------------------------------------------------------------------------------------------------------------------------------------
>I23381_M162_Bixaceae_Bixa_orellana_seq1
-------------------------------------------------------------------------------------------------------------------------------------------------------------------------------------------------------------------------------------------------------------------------------------------------------------------------------------------------------------------------------------------------------------------------------------------------------------------------------------ac-taagtctttctgaaaatcttataccaaccatgacatttttagaaaaattaggagtggacaagaaacagtgggcaaaggtcatatgtcgatttccagcacttctcacttatagcaggcagaaggttaagttgaccgtggatttcctttatgaaatgggcctttcatcagagagtgttggtaaggttctaacacgctgcccaagcattacaagttatagtgtggaggagaagctacgacccacagctaagtacttcagttcactgggggctgatgttgctgctcttctccaaagatgcccatcgtgttttggacttagcattgagggcaatttaaagcctgtgacagaatttcttttg------------gagaaggggtacagtatggaggaagttgcaacaatgatttc----------------------------------aagatatggagcactatattcttttagtttggcagataacttaataccaaaa-tgggatttctttttaaccatggactatacaaaatttgagctggttaaattccctcaatattttggctacagcttagaaggcaggattaaaccacgatatgcacttgtcaagaagtatggagtgaaattattgctgaaccaggtcttatccttgtcaagtaatgactttaataaggttttagaa---aagaagttgaagaa-------aaagcttgc-c------------gtttgattca----catagag-acattg-----atcatag-aag--tg-----------------------at----gata---------------ttct-----ctgagaaaatt------------------------------------atttctt--------------------aaca-tattaaagca-------------------------gtcaaggcagcacctat-----tttg----------atgg-------------------------------at--------tgaga-------------------------------tgggac----aatggcctggaccaa--a--------------------------------------------------------------------------------------------------------------------------------------------------------------------------------------------------------------------------------------------------------------------------------------------------------------------------------------------------------------------------------------------------------------------------------------------------------------------------------------------------------------------------------ac
>I23382_M163_Bixaceae_Cochlospermum_vitifolium_seq1
------------------------------------------------------------------------------------------------------------------------------------------------------------------------------------------------------------------------------------------------------------------------------wgctccgtcctcaagttctttatctcatggagcttggtatggatcttgagacgatcaaggtaattacacgcaaattcccatcttttgcatactatagtttagaaggaaaaatcaagcctgtggttgagttccttctggaacttggtgtgcctaaatcagacattgccaacattctcagtagaaggccccaattgtgtggaa-tcagtctttctgaaaatcttgtacccaccatggtattcttagaaaaattgggtgtggataataaacagtgggcaaaagttatctatcggtttccggcacttctcacttatagcaggcacaaggttaagtcaaccgtagattttctatgtgagatgggcctttcatcagagactgttggtaaagttctaacacgctgtccgaacattacaagttatagtgtggaggaaaagytatggcctacagctgagtattttcgttcattgggggttaatattgctcttcttctccagcgatccccacagtgttttggacttagtatcgaggccaatttgaagccggtaacaaaatttcttttg------------gaaaaggggttcagcatggaggaaattgggacaatgatttc----------------------------------aagatatggagccttgtatacttttagtttgacagataacttgatgccaaaa-tgggatttctttttaacaatggattatccgaaatcggagctggttaaattcccccaatattttggctacagcttagagggcagaatcaaaccacgatatgcacttgtcaaggagcatggggtcaaattgctgctgaatcaggttttgtcattgtcaagtactgactttgataagattttgcag---aagaaaataaagaa-------aaaactt----tcagatgaa---gtctaac---------tg------actc------acacgg-ag-------aacattg--------------at-----------------------cttt------tatgagaaca------------------------------------atgatttct-----------------tgtt-------aatag-------------------------ttcggg----ca-ttat-----tttg----------at---------------------------ggaat-gt--------tgaac-------------------------------tgagaca--gagtggcctggtcaaa-------------------------------------------------------------------------------------------------------------------------------------------------------------------------------------------------------------------------------------------------------------------------------------------------------------------------------------------------------------------------------------------------------------------------------------------------------------------------------------------------------------------------------------
>I23383_M166_Malvaceae_Pseudobombax_ellipticum_seq1
------------------------------------------------------------------------------------------------------------------------------------------------------------------------------------------------------------------------------------------------------------------------------atctccgtcctcaagttgtctacctcatggagcttggcatggatcttgagaagattaagttaattacacgcagattcccagcttttgcctactacagtctggaggggaaaatcaaacctgttgttgagttccttcttgaacttggtgtacgaaagtctgacattcccatcattctaggtaaaaggcctcaactgtgtggaa-ttagtctttctgaaaatcttatacctaccatgacatttttagaaaatttgggtgtggacaagaaacagtgggcaaaagttatataccggtttcctgcacttctcacttatagcaggaaaaagtttaagacgactgtagatttcctctatgaaatgggtctttcatcagaaaatgttggtaagattctaacacgctgtccgaccataataagttatagtgtggaggacaagctacggcctacagctaagtacttccggtcattgggtgttgatgttgctctccttctattacgatgtccacagacgtttggtcttagcatcgaggcaaatttgaagccagtaacagatttttttctt------------gataaaggatatacgatggaggaaattgggacaatgatttc----------------------------------aagatacggagccttatatacttttagcttggtggacaacttgataccaaaa-tgggatttctttttaaccatggattattcaaagtcagagctggttaaattccctcaatattttggctacagcttggaggagagaattaaaccacgggttgcagttttgaaggggtccggtgttaaattactgctgaatcaggttttatcattgtcaagtcttgacttcgagaagactttaaac---aagaaaatgaagaa-------gcagctt----actgacc---------aag---------tg------atac----------------------gttgacg-ataccatatg---at----ggca----------------ttttaatcaatcaagaatg------------------------------------aggtttt-t-------gc-a-------gatg-ttt--gaggg-------------------------ctcac--------tt-------tctg----------atat--------------------agaa-ggaac-at--------tacga-------------------------------tggaga----aaggc-acagtaagg-----agggaaga-------------aaaa------------------gtgc-ttttaac-agactt--------tacatatc-------------------------aaagtt--------------gctttgtc---------------------------------------------------------------------------------------------------------------------------------------------------------------------------------------------------------------------------------------------------------------------------------------------------------------------------------------------------------------------------------------------
>I23384_M168_Malvaceae_Theobroma_cacao_seq1
-----------------------------------------------------------------------------------------------------------------------------------------------------------------------------------------------------------------------------------------------------------------------------aagctccgtcctcaagttctctacctcatggagcttggtatggatcttgagaagatcaaggtaattacacgcagattcccatcttttgcctactacagtctggaggggaaaatcaaacctgttgttgagttccttcttgaacttggtgtgccaaagtctgacattcccatcattctcagcaaaaggcctcaactgtgtggaa-tcagtctctctgaaaatctcatacccaccatgacattcttagaaaatttgggtgtggacaagaaacagtgggcaaaagttatataccggtttcctgcacttcttacttatagcaggcaaaaggttaagacaactttagatttcctctatgaaatgggcatttcgtcagagaatgttggtaagattctaacacgttgtccaaacataataagttatagtgtggaggacaagctacggcctacagctaagtacttccgctcattgggtgttgatattgctgttcttctactacgatgtccgcagacatttggccttagcattgaggcaaatttgaagcctgtaacagaattttttctt------------gataaaggatacactgtggaggaagttgggattatgacttc----------------------------------aagatatggagcattatatacttttagcttggtagataacttgataccaaaa-tgggatttctttttaaccatggattattcaaagtcagagctgattaaattccctcaatattttggctacagcttggaggagaggattaaaccacgagttgcagttgtaaaggagtctggtgtgaaattactgctgaatcagattttatcattgtcaagtcgtgacttcgaaaaggctttgaag---aagaaaattgagaa-------gcagctt----acagaccaa---gtataac---------tg------attc------atatag-aaa----gtatcgacg-------------------tcata---------------tttt------ttcaagaatg------------------------------------aggt-tt-t-------gc-a-------ggta-tttt-aagac-------------------------ttttc--------tt-------tctga---------------------------------tgaa-ggaac-ga--------tatga-------------------------------tgggaa----aatgaacttgtcata-----gggaaaag-------------aaa-------------------gtgc-tttcaac-agactt--------cagaggt---------------------------aactt--------------accatttct-----------------aagtt-caggtg---------------------tgacttactgtt----------------------------------------------------------ttttttgc---------aaaacctaaaa----------acgaccttcttacgggttg---gccccattttg---------------------------------------------------------------------------------------------------------------------------------------------------------------------------------------------
>I23385_M169_Malvaceae_Ochroma_pyramidale_seq1
---------------------------------------------------------------------------------------------------------------------------------------------------------------------------------------------------------------------------------------------------------------------------------------ctcaagttgtctatctcatggagcttggcatggatcttgagaagattaagttaawtacacgcagattcccagcttttgcctactacagtctggaggggaaaataaaacctattgttgagttccttcttgaacttggtgtaccaaaacctgacattcccatcattctaggtaaaaggccacaactgtgtggaa-ttagtctctctgaaaatcttatacccaccatgacattcttagaaaatttgggtgtggacaagaaacggtgggcaaaagttatataccggtttcctgctcttctcacttatagcaggcaaaagtttaagacaaccgtagatttcctctatgaaatgggcctttcatcagaggatgttggtaagattctaacacgctgtccaaccataataagttatagtgtggaggacaagctacggcctacagctaagtacttccggtcgttgggtgctgatgttgctcttcttctgttacgatgtccacagacgtttggtcttagcatcgaggcaaatttgaagcctgtaactgaattttttctt------------gataaaggatatactatggaggaaattgggactatgatttc----------------------------------aagatatggagcattatatacttttagcttggtagacaacttgataccaaaa-tgggatttctttttaaccatggattattcaaagtcagagctggttaaattccctcaatattttggctacagcctggaggagagaattaaaccacgatttgcagttttaaaggagtctggtgtaaaattactgctgaatcaggttttatcattatcaagtcaagactttgagaaggctttaaag---aagaaaatgaagaa-------gcagctt----actgaccaa---gtttagc---------tg------atcc------atatag-aaa----gtattgacg-ataccatgtg---at----ggca---------------tttt------atcaagaatg------------------------------------aggtttt-t-------gc-a-------gata-tttg-aagag-------------------------ttcac--------tt-------tctg----------atat--------------------ctaa-ggaac-at--------tatga-------------------------------tgggaa----aa-------------------------------------------------------------------------------------------------------------------------------------------------------------------------------------------------------------------t--cgc-------------------------------------------------------------------------------------------------------------------------------------------------------------------------------------------------------------------------------------------------------------------------------------------------------------------------
>I23387_M178_Malvaceae_Malvaviscus_arboreus_seq1
-----------------------------------------------------------------------------------------------------------------------------------------------------------------------------------------------------------------------------------------------------------------------------gagctccgtcctcaagttatctacctcatggagcttggcatggaycttgagaagattaagttaattacacgcagattcccagcwtttgcctactacagtctggagggraaaatcaaacccattgttgagttccttcttgaacttggcgtascamagtctgacattcccatcattctaggbaagaggccccaactgtgtggaa-ttagtctctccgaaaatcttatacccaccatgacattcttagaaaatttgggagtcgacaagaaacagtgggcaaaagtaatataccggtttcctgccctcctcacttatagcaggcaaaaatttaagacaactgtggatttcctctatgaaatgggcctttcaccggaggatgttggtaagattctaacacgctctccaaccataataagttacartgtcgaggaaaagctacgccctacagctaagtatttccggtcattgggtrctgatgttgctcttcttctattacgctgtccacagacttttggtcttagcattgaggcaaatttgaagccggtaacagaattttttatt------------gataaaggatataccgtggaggraattgggactatgahttc----------------------------------tagatatggagcattatatacttttagcttggcaggcaacctgatgccaaaa-tgggatttttttttaaccatggattattcaaagtcggagctcgttaaatttcctcaatattttggctacagcttggaggagagaattaaaccaagaattgcagctgtaaaggagtctggtgtaaaattactcctcaatcaggttttatcattgtcgagacatgacttcgagaaagccttgaag---aagaaaatgaagaa-------tcagctt----acagaacaa---gtttgac---------ca------accc------atacag-gga----gtattgatg-ataccctgtg---at----ggca---------------tttt------atcaagaatg------------------------------------aggcttt-t-------gc-a-------ggta-tttt-aagag-------------------------ttcac--------tt-------tctg----------acat-------------------------------------------tga-------------------------------tggcga----aatgc-acggtaaga-----aggaagaa-------------aaa-------------------gcgc-ttttatc-agacta--------tacc------------------------------------------------------------------------------------------------------------------------------------------------------------------------------------------------------------------------------------------------------------------------------------------------------------------------------------------------------------------------------------------------------------------------------------------------------
>I23388_M180_Malvaceae_Triumfetta_lappula_seq1
---------------------------------------------------------------------------------------------------------------------------------------------------------------------------------------------------------------------------------------------------------------------------------ttcgccctcaagttctgtatctcatggagcttgggatggatcttgagaagatcaaggwgattacacgcarattcccatcttttgchtactacagtctggagggaaaaatcaaacctgtcgtcgagttycttcttgaacttggtgtaycaaagtctgaaattccyatcattctsrgtaraaggcctcaattatgtggaa-ttagtctctctcaaaatcttatacccaccatgaaattcttagaaawgttgggkgtggacaaggaacagtgggcaaaagttatataccggtttcctgcacttcttacttatagsaggcaaaaggttcagacaactgtagagttcctcyacgaaatgggcctttcatcagagaatgttggaaagattctaacacgctgtccaaacataataagttatagtgtggaggataagttacgtcccactgctaactatttccactcattgggtgttgatgttgctkctcttttactacgatgtccccagacatttggtcttagcattgaggcaaatttgaagcctgtaactgaattttttcty------------grtaagggatacaccatggaggaagttgsgactatgatttc----------------------------------aagatatggagcattatatacttttagcttggtdswtaacttgatgccaaaa-tgggagttctttttgacmatggattatccaaagtcagagctggttaaattcccccaatattttggctacagcttgaaaggtaggattaaaccacgatttgcatttgtaaaggagtcyggcgtgaaattactgytgaatcaggttttatcattgtcagatagtaacttcgaaawggctgtaarg---aagaaaatggagaa-------gcaaca-----------------acttgar---------tg------attc-----atggtag-aag-----tatsargr-rrargkkkkr---wk----rmmm---------------yttw------wymagrawkr------------------------------------rkcyttt-t------kkk-g-------rwww-kktwaarrmm-------------------------wtkkt--------tk-------yykr----------k-----------------------krar-gramm-wt--------kwkrw-------------------------------kggraa----awkrmctt-g--aca----taggrarraw-----------warg-------------------kkskttttwamm-rrmyty--------mrrwkkw---------------------------amyttw-------------agcaatgcc-----------------aagtt-cagat----------------------------------------------------------------------------------------------------------------------------------------------------------------------------------------------------------------------------------------------------------------------------------------------------------------------------------------------------------------
>I23389_M181_Malvaceae_Pavonia_scheadiana_seq1
-----------------------------------------------------------------------------------------------------------------------------------------------------------------------------------------------------------------------------------------------------------------------------acgcttcgtcctcaagttgtctacctcatggagcttggcatggatcttgagaagataaagttaattacacgcaaattcccagcttttgcttactacagtctggagggtaaaatcaaacctgttgttgagttccttcttgaacttggtgtagccaagtctgacattgccatcattctatggaagaggcctcaactatgtggaa-ttagtctctccgaaaatcttatacccacgatgacattcttggaaaatttgggtgttgacaaggaacggtgggcaaaagttatataccggtttcctgcacttctcacttatagcaggcaaaaatttaagacaactgtagatttcctctacgaaatgggcctttcacctgaggatgttggtaagattctaacacgctgtccaaccataataagttacagtgttgaggacaagctacgtcctacagctaattacttccggtcattgggagcggatgtttctctgcttatgttacgttgtccgcagacgtttggtcttagcatcgaggcaaatttgaagcctgtaacagaattttttatt------------gataaaggatatactgtgaaggaaattgggactatgatttc----------------------------------aagatatggagcattatatacttttagcttggcagacaacttgatgccaaaa-tgggatttctttttaaccatggattatccaaagtcggagctcgttaaattcccccaatatttcggctacagcttggaggagagaattaaaccaagaattgcgattgtaaaggagtctggtgtaaaattactgctcaatcagattttatcattgtcgagtcgcgactttgagaaagctttagag---aagaagattaagaa-------gcagctt----actgaccaa---gtttgat---------gg------atcc------aaatag-aaa----gtattgatg-ataccatgtg---at----gaga---------------ct--------atcaagaatg------------------------------------agatttc-t-------gc-a-------gtta-tttgaaagat-------------------------tttgc--------tt-------tctg----------atac-------------------------------------------caa-------------------------------tggaga----aaggc-acggtaaga-----ggcaagaa-------------aa--------------------gtgc-ttttagc-aaacct--------cat-------------------------------------------------------------------------------------------------------------------------------------------------------------------------------------------------------------------------------------------------------------------------------------------------------------------------------------------------------------------------------------------------------------------------------------------------------
>I23390_M182_Malvaceae_Anoda_cristata_seq1
-------------------------------------------------------------------------------------------------------------------------------------------------------------------------------------------------------------------------------------------------------------------------------gcttcgtcctcaagttgtctacctcatggagcttggcatggatcttgagaagataaagttaattacacgcaaattcccagcttttgcttactacagtctggagggtaaaatcaaacctgttgttgagttccttcttgaacttggtgtagccaagtctgacattgccatcattctatggaagaggcctcaactatgtggaa-ttagtctctccgaaaatcttatacccacgatgacattcttggaaaatttgggtgttgacaaggaacggtgggcaaaagttatataccggtttcctgcacttctcacttatagcaggcaaaaatttaagacaactgtagatttcctctacgaaatgggcctttcacctgaggatgttggtaagattctaacacgctgtccaaccataataagttacagtgttgaggacaagctacgtcctacagctaattacttccggtcattgggagcggatgtttctctgcttatgttacgttgtccgcagacgtttggtcttagcatcgaggcaaatttgaagcctgtaacagaattttttatt------------gataaaggatatactgtgaaggaaattgggactatgatttc----------------------------------aagatatggagcattatatacttttagcttggcagacaacttgatgccaaaa-tgggatttctttttaaccatggattatccaaagtcggagctcgttaaattcccccaatatttcggctacagcttggaggagagaattaaaccaagaattgcgattgtaaaggagtctggtgtaaaattactgctcaatcagattttatcattgtcgagtcgcgactttgagaaagctttagag---aagaagattaagaa-------gcagctt----actgaccaa---gtttgat---------gg------atcc------aaatag-aaa----gtattgatg-ataccatgtg---at----gaga---------------ct--------atcaagaatg------------------------------------agatttc-t-------gc-a-------gtta-tttgaaagat-------------------------tttgc--------tt-------tctg----------atac-------------------------------------------caa-------------------------------tggaga----aaggc-acggtaaga-----ggcaagaa-------------aa--------------------gtgc-ttttagc-aaacct--------catat-----------------------------------------------------------------------------------------------------------------------------ataact-tgctt---------------------------tg----tccaacttcatatgc---------gcaactca--------------ccatttgct--------------------------------------------------------------------------------------------------------------------------------------------------------------------------------------------------------------------
>I23391_M183_Malvaceae_Phymosia_umbellata_seq1
------------------------------------------------------------------------------------------------------------------------------------------------------------------------------------------------------------------------------------------------------------------------------------gtcctcaagttgtctacctcatggagcttggcatggatattgagaagattaagttaattacacgcaaattcccagcttttgcctactacagtctggaagggaaaatcaaacccattgtcgagttccttcttgaacttggtgtaccaaagtctgacattgccatcattctaggtaagcggcctcaactgtgtggaa-ttagcctctccgagaatcttatacccaccatgacattcttggaaaatttgggtgttgacaaggaacgttgggcaaaagttatataccggtttcctgcacttctcacttatagcaggcaaaagttcaagacaactgtagatttcctctacgaaatggggctttcacccgaggatgttggtaagattctaacacgctgtccaaccatagtaagttacagtgtggaggacaagctgcgccctacagctaattacttccggtcattgggtgctgacgtttctcttcttctgttacgttgtccacaaacatttggtcttagcatcgaggctaatttgaagcctgtaacaaaattcttcatt------------gataaaggatacagcttggaggaaattgggacaatggtatc----------------------------------aagatatggagcattatatacatttagcttggtggacaacttgaagccaaaa-tgggatttctttttaaccatggattatacaaagtcggagctggtkaaattccctcaatacttcggctacagcttggaggagagaattaaaccaagggttgcaattgtaaaggagtctggtgtaaagttactgctgaaccagatwttatcrttgtcgagacgtgactttgagaaagctttagag---aagaagataaagaa-------gcagtyt----gctaaccaa---gtttgac---------tg------atcca-t----------aaa----gtactrmtg-rkgbdacv--------------a---------------tbtt------atbaagawkd------------------------------------wdkhaws-w-------rb-w-------rdka-dkmwkmwgmr-------------------------kwyak--------ks-------kwwg----------atac-------------------------------------------caa---------------------------------------------------------------------------------------------------------------------------------------------------------------------------------------------------------------------------------------------------------------------------------------------------------------------------------------------------------------------------------------------------------------------------------------------------------------------------------------------------------------------------------------------------------------------------------------------
>I23392_M187_Malvaceae_Ayenia_berlandieri_seq1
---------------------------------------------------------------------------------------------------------------------------------------------------------------------------------------------------------------------------------------------------------------------------------------------tcctctatcttatggaactcggcatggatcttgaaaaaatcaagttaattacacgcaagttcccttctttcgcttattacagtttggaggggaaaatcaagcctgtggtcgagtttcttcttgaacttggtgtatcaaagtctgacattcccaccattcttggtaaaaggcctcaactctgtggga-ttagtctctccgaaaatcttaaacctaccatgacattcttagagaatttgggtgtggacaagacgcaatgggcaaaagttatatatcggttccctgcacttcttacttatagcaggcaaaagtttaagacaactgtaggtttcctttatgaaatgggtctttcatcagagaacgtgggtaaggttctaacacgctgtccaaacatagtaagttacagtgtgaaggacaaactgtggcctactgcaatgtacttccgctcattgggtgtcgatgttgctgtccttctactgcgaagtccacaatcattcggtcttagtatcgattcacatttgaagcctgtaacagaattttttctg------------gacaaagggtacacggtggaggaagttgcaacgatgatttc----------------------------------gagatacggagcattatgtacctttagcttggtagagaacttgataccaaaa-tgggatttctttctaaccatggattattcaaagtcagagttggtgaaattccctcaatatttcggctacagcttggaggagagaattaaaccacgaatcgcaaaagtaaagaaatctggggtgaaattattactgaatcaagttttatctttgtcaaggagcgactttgagaaggccttaaag---aagaaaatggagaa-------acaactg----acagacaaaagtagttgac---------tg------atcc--t--atgattg-aaa----taggtgatc-atactatgtg---at----gaca---------------tttt------ctccagaatg------------------------------------gagctct---------gc-a-------gata-gttc-gacac-------------------------ttcaa-------------------------------------------------------------------ttacc--aatctgatcactctttcctacttttacttccca--------------------ttcggtgaga------------------------------------------------------ttcaac---------------ttcatgtt--------------------------------------------------------------------------------------------------------------------------------------------------------------------------------------------------------------------------------------------------------------------------------------------------------------------------------------------------------------------------------------------------------------------------------------------------
>I23393_M189_Malvaceae_Kearnemalvastrum_lacteum_seq1
-------------------------------------------------------------------------------------------------------------------------------------------------------------------------------------------------------------------------------------------------------------------------------gcttcgtcctcaagttgtctacctcatggagcttggcatggatcttgagaagataaagttaattacacgcaaattcccagctttygcttactacagtctggagggkaaaatyaaacctgttgttgagttccttcttgaacttggtgtasccaagtctgacattgccatcattctaggtaagaggcctcaactatgtggaa-ttagtctytcygaaaatcttatacccacgatgacwttcttggaaratttgggtgttgacaaggaacggtgggcaaaagtkatatacmgrtttcctgcactdctcacttayagcaggcaaaaatttaagacaactgtvgatttcctstahgaaatgggcctttcacctgaggatgttggtaagattytaacacgytgtccaaccataataagttacagtgttgaggacaagctacgccctacagctaattacttccggtcattgggkgcygatgtttctcttcttctrttacgttgtccgcagacgtttggtcttagcatcgaggcaaatttgaarccdgtaachgaattttttatt------------gataaaggatatactgtgaaggaaattgggactatgatttc----------------------------------aagatayggagcattatatacttttagcttggyagacaacttgatgccaaaa-tgggatttctttttaacyatggattatccaaagtcggagctcgttaaattcccycartatttcggctacarcttggaggagagaattaaaccaagaattgcgattgtaaargagtctggtgtaaaattahtgctgaatcagattttatcattgtcgagtcgtgactttgagaaagctttagmg---aagaarataaagaa-------gcrrctt----ackgaccaa---gtttgat---------gg------atcc------atrtas-awr----gtrttgatg-ataccatgtg---at----ggga---------------ct--------atcaagaatg------------------------------------aggttty-t-------gc-r-------gtta-tttgraagat-------------------------tttgc--------tt-------tctg----------atac-------------------------------------------caa-------------------------------tggaga----aaggc-acggtacga-----gtcaagaa-------------aa--------------------gtgc-ttttaac-aaactt--------catat-----------------------------------------------------------------------------------------------------------------------------atgactgtaatc---------------------------tgaatttacagctacaattgc---------atgacatag-ga---------tccaccttctta------------------------------------------------------------------------------------------------------------------------------------------------------------------------------------------------------------------
>I23394_M229_Malvaceae_Malvastrum_americanum_seq1
-----------------------------------------------------------------------------------------------------------------------------------------------------------------------------------------------------------------------------------------------------------------------------------cgtcctcaagttgtctacctcatggagcttggcatggatcttgataagataaagttaattacacgcaaattcccagctttcgcttactacagtctggaggggaaaatcaaacctgttgttgagttccttcttraacttggtgtacscaagtctgacattgccgtcattctaggtaagaggcctcaactatgtggaa-ttagtctctccgaaaatcttatacccacratgacattcttggaaaatttgggtgttgacaaggaacggtgggcaaaagktatataccggtttcctgcacttctcacttatrgcaagcaaaaatttaagacaackgtagatttcctctaygaaatgggcctttcacctgaggatgttggtaagattataacacgctgtccaaccattataagttacagtgttgaggacaagctacgccctacagctaattacttccggtcattgggtgctgatgtttctcttcttctattacgttgtccgcagacgtttggtcttagcattgaggcaaatttgaagcctgtaacagaattttttatt------------gataaaggatataccgtgaaggaaattgggactatgatttc----------------------------------aagatatggagcattatatacttttagcttggcagacaacttgatgccaaaa-tgggatttctttytaaccatggattatccaaagtcggagctcgttaaattcccccaatatttcggctacagcttggaggagagaattaaaccaagaattgcgattgtaaaggagtctggtgtaaaattactgctgaatcagattttatcattatckagtcgtgactttgagaaagctttagag---aagaagataaagaa-------gcagctt----actgaccaa---gtttgat---------gg------at-c------atatag-aaagtatgtattgatg-ataccatgtg---at--ggggga---------------ct--------atcaagaatg------------------------------------aggtttc-t-------gc-a-------gtta-tttgaaagat-------------------------tttgc--------tt-------tctg----------atac-------------------------------------------cgg-------------------------------tggaga----aaggc-gcggtaaga-----ggcaagaa-------------aa--------------------gtgc-tttaaac-tgactt--------catat-----------------------------------------------------------------------------------------------------------------------------ata--------------------------------------------------------------------gacataggga---------tcaacct-----------------------------------------------------------------------------------------------------------------------------------------------------------------------------------------------------------------------
>I23395_M236_Malvaceae_Fuertesimalva_jacens_seq1
-----------------------------------------------------------------------------------------------------------------------------------------------------------------------------------------------------------------------------------------------------------------------------acgcttcgtcctcaagttgtctatctcatggagcttggcatggatcttgagaagataaagttaattacacgcaaattcccagcttttgcttactacagtctggagggtaaaatcaaacctgttgttgagttccttcttgaacttggtatacccaagtctgacattgccaccattctaggtaagagacctcaattatgtggaa-ttagtctctccgaaaatcttaaacccacaatgacattcttggaagatctgggtgttgacaaggaacggtgggcaaaagttatataccggtttcctgcacttctcacttacagcaggcaaaaatataagacaactgtagatttcctctatgaaatgggcctttcgcctaaggatgttggtaagattctaacacgctgtccgaccatagtaagttacagtgttgaggacaagctacgccctacagctaattacttccagtcattgggtgctgatgtttctcttattctgttacgttgtccgcagacgtttggtcttagcatcgagacaaatttgaagcctgtaacagaattttttatt------------gataaaggatatactgtgaaggaaattgggactatggtttc----------------------------------aagatacggagcattatatacttttagtttggcagacaacttgatgccaaaa-tgggatttctttttaaccttggattatccaaagtcggagctcgttaagttcccccaatatttcggctacagcttggaggagagaattaaaccaagaattgcgattgtgaaggagtctggtgtaaaattactgctgaatcagattttatcattgtcgagtcgtaactttgagaaagctttagag---aagaagataaagaa-------gcagctt----actgaccaa---gtatgat---------gg------atcc------ataaag-taa----------------------tg---at----gata---------------cc--------atcacgaatg------------------------------------aggtttc-t-------gc-a-------gtta-tttggaagat-------------------------tttgg--------tt-------tctg----------atac-------------------------------------------caa-------------------------------tggata----aaggc-gcggtaaga-----agcaagac-------------aa--------------------acac-ttttaac-ttacca--------tttgc----------------------------------------------------------------------------------------------------------------------------taaaactgtaat-------------------------------------------------------------------------------------------------------------------------------------------------------------------------------------------------------------------------------------------------------------------------------------------------------------
>I23396_M019_Malvaceae_Allosidastrum_pyramidatum_seq1
-----------------------------------------------------------------------------------------------------------------------------------------------------------------------------------------------------------------------------------------------------------------------------aagctccgtcctcaagttgtctacctcatggagcttggcatggatcttgagaagattaagttaattacacgcagattcccagcttttgcctactacagtctggaagggaaaatcaaacctattgtcgagttccttcttgatcttggtgtgccaaagtctgacattgccatcattctaggtaagagacctcagctgtgtggaa-ttagcctctctgaaaatcttatacccaccatgacattcttggaaaatttgggtgttgacaaggaacgttgggcaaaagttatataccggtttcctgcacttctcacttatagcaggcaaaagtttaagacaactgtagatttcctctacgaaatgggcctttcacccgaggatgttggtaagatcctaacacgctgtccaaccataatgagttacagtgtggaggacaagctacgccctacagctaattactttcgatcattgggtgccgacgtttctcttcttctgttacggtgtccacaaacgtttggtcttagcatcgaggctaatttgaagcccgtaacagaatttttcatc------------gataaaggatacaccttggaggaaatcgggactatgatatc----------------------------------aagatatggagcattatatactttcagcttggtggacaacttgaagccgaag-tgggatttctttttaaccatggactattcaaagtcggagctcgtcaaattccctcaatatttcggctacagcttggaggagagaattaaaccaagaattgcaattgtaaaggagtctggtgtaaagttgctgctgaaccagattctatcattgtcaagacgtgactttgagaaagctttagag---aagaagataaagaa-------gcagctt----ggcgatcta---gtttgac---------tg------atcca-t----------aaa----gtagtgatg-ctactatctg---at---ggaga---------------tttt------gtcaagaatg------------------------------------agatttc-t-------gc-a-------gatatttttaaagag-------------------------ttcac--------tc------------------------------------------------------------------------------------------------------------------------------------------------------------------------------------ttttaac-gaacgtc-----------------------------------------------------------------------------------------------------------------------------------------------------------------------------------------------------------------------------------------------------------------------------------------------------------------------------------------------------------------------------------------------------------------------------------------------------------------
>I23397_M020_Malvaceae_Melochia_betonicifolia_seq1
---------------------------------------------------------------------------------------------------------------------------------------------------------------------------------------------------------------------------------------------------------------------------------tccgtcctcaagttctttacctaatggagcttggaatggatcttgagaagatcaaggtaattacacgcaaattcccgtcttttgcctactacagcctggaggggaaaatcaaacctgttgtcgagttccttcttgaacttggtgtacaaaagtctgacattcccatcattcttggtaaaaggcctcaactgtgtggaa-ttagtctctctgaaaatctcataccaaccatgacattcttagaaaatttgggtgtggacaagaaacagtgggcaaaagttatatacaggtttcctgctcttcttacttatagcaggcaaaagattaagacaactgcagatttcctctatgaaatgggcctttcatcggagaatgttggtaaggttctaacacgatgcccaaacataataagttatagtgtggaggacaagctacgacctacagctgagtacttccgttcattgggtgctgatgttgctttacttctactacgatgtccaatgacatttggtcttagtattgaggcaaatttgaagcctgtgacagaattttttctt------------gataaaggatacactttggaggaagttgggactatgatttc----------------------------------aagatatggagcattgtatacttttagcttggtggataacttaattccgaaa-tgggaattcttcttaaccatggattacccgaaatcagagctggtaaaattccctcaattctttggctacagcttagaagagaggattaaaccacggtttgcaattgtaaatgagtctggggtgaaattactgctgaatcaggttttatcattgtcaactcctaactttgagaagactttaaag---aagaaaatggagaa-------gcaggtt----acagaccaa---gtttaac---------tg-------tac-----catatag-aaa----gtatgggcg-acactgtttg---ct----gaca---------------tcgt------atcaagaatg------------------------------------aggtttt---------gc-a-------gata-ttta-aagac-------------------------tacat-----------------tctg----------a-----------------------tgga-ggaac-at--------tatga-------------------------------tggaaa----aaagaaacgggaaca-----gggataag-------------gag-------------------gcgc-ttttaac-agactt--------catatgc---------------------------aactt---------------------------------------------------------------------------------------------------------cat--------------------------------gctatttttgc------------------------------------------------------------------------------------------------------------------------------------------------------------------------------------------------------------------------------------------------------------
>I23398_M021_Malvaceae_Sidastrum_micranthum_seq1
-----------------------------------------------------------------------------------------------------------------------------------------------------------------------------------------------------------------------------------------------------------------------------aacctccgtcctcaagttgtctacctcatggagcttggcatggatattgagaagattaagttaattacacgcaaattcccagcttttgcctactacagtctggaagggaaaatcaaacctgttgtcgagttccttcttgaacttggtgtaccaaagtctgacattgccatcattctaggtaagcggcctcaactgtgtggaa-ttagcctctctgaaaatcttatacccaccatgacattcttggaaaatttgggtattgacaargaacgttgggcaaaagttatataccggtttcctgcrcttctcacttatagcaggcaaaagtttaagacaacygtagatttcctctacgaaatgggtctttcacccgaggatgttggtaagattctaacacgctgtccgaccataataagttacagtgtcgaggrcaagctgcgccctacagctaattacttcaggtcattgggtgctgacgtttctcttcttcttttacgttgtccacaaacgtttggtcttagcatcgaggctaatttgaagcctgtaacagaattcttcatt------------gataaaggatacaccttggaggaaatcgggacaatgatatc----------------------------------aagatatggagcattatatacttttagcttggtggacaacttgaagccaaaa-tgggatttctttttaaccatggactattcaaagtyggagctggttaaattccctcaatatttcggctacagcttggaggagagaattaaaccaagagttgcaattgtaaagcagtctggtgtaaagttattgctgaaccagattttatcattgtcgagacatgactttgagaaagcattasag---aagaagataaagaa-------gcagytt----gccgaccaa---gtgtgac---------tg------atcca-c----------aaa----gtactgatg-ctagtatg-----at---ggaga---------------tttt------atcaagagtg------------------------------------aggtttc-t-------gc-a-------gata-ttctaacgag-------------------------ttcac--------tc-------ttga----------atgg-------------------------------------------------------------------------------------------------------------------------------------------------------------------------------------------------------------------------------------------------------------------------------------------------------------------------------------------------------------------------------------------------------------------------------------------------------------------------------------------------------------------------------------------------------------------------------------------------------------------------------------------
>I23399_M022_Malvaceae_Gaya_dominguensis_seq1
------------------------------------------------------------------------------------------------------------------------------------------------------------------------------------------------------------------------------------------------------------------------------------gtcctcaagttgtctacytcatggagcttggcatggatcttgagaagattaagttaattacacgcaaattcccagcttttgcctactacagtctggaagggaaaatcaagcctattgtcgagttccttcttgaacttggtgtaccaaaggctgacatcgccatcattctcrgtaagaggcctcaactgtgtggaa-ttagcctctccgaaaatcttatacccaccatgacattcttggaaaatttgggagttgacaaggaacgttgggcaaaagttatataccggtttcctgcacttctcacttatagcaggcaaaagtttaagacgactgtagatttcctctacgaaatggggctctcacccgaggatgttggcaagattctaacacgctgtccgaccataataagttacagcgtcgaggacaagctacgccctacagctaaatacttccggtcattgggtgctgacgtctctcttcttctgttacgttgtccacaaacattcggtcttagcatcgaggctaatttgaagcctgtaacagaattcttcatt------------gataaaggatacaccttggaggaaattgggactatgatatc----------------------------------aagatatggagcattatatacatttagcttggtggacaacttgaaaccaaaa-tgggatttctttttaaccatggactattcgaagtcggagctggttaagttccctcaatatttcggatacagcttggaggagagaattaaaccaagagtcgcaattgtaaaggagtcgggcgtaaagttactgctgaaccagattttatcattgtcgagaggcgactttgagaaagctttagag---aagaagataaagaa-------gcggttc----gccgaccaa---gtttgac---------tg------a------------------------------tg-ctaccgtgtg---at---gga--------------------------------gatta------------------------------------gggtttc-t-------gcaa-------gata-tttcaaagag-------------------tttgctcttgc--------tc-------tttg----------atat-----------------------------------------------------------------------------------------------------------------------------------------------------------------------------------------------------------------------------------------------------------------------------------------------------------ac--tgctatggagaaag--------------------------------------------------------------------------------------------------------------------------------------------------------------------------------------------------------------------------------------------------------------------------------------------------------------
>I23366_M015_Malvaceae_Firmiana_simplex_seq1
---------------------------------------------------------------------------------------------------------------------------------------------------------------------------------------------------------------------------------------------------------------------------------------------------------------------------------------------------------------------------------------------------------------------------------------------------------------------------------------------ctctcagaaaatcttatacccaccatgacattcttagaaaatttgggtgtggacaagaaacgttgggcaaaagttatctaccggtttcctgcacttctcacttatarcaggmaaaaggtgaagayaactrtagatttcctatatgaaatgggcctttcatcagagaatgttggtaagattctaactcgctgtccaaccataataagttatagtrtrgaggacaagmtacgryctacagctaagtacttccagtcattaggtgccgatgttgctcttcttctactacgatgtccgcagacatttggtcttagcattraggcaaatttgaagcctgtaacagaattctttctt------------gataaaggatatactgtggatgaagttaggattatgatttc----------------------------------tagatatggagcattatatacttttagcttggtagataacttgataccaaaa-tggaatttctttttaaccatggattattcaaagtcagagctggttaaattccctcaatattttggctacagcttagaggagagaattaaaccacgagttgcaattgtaaaggagtctggtgtaatattactgctgaaccaggttttatcattgtcaagtggttattttgagaaggctttaaag---aagaaaatgaagaa-------gcagctt----actgaaaa----gtttaac---------tg------attc------atatag-aaa----ttattgaca-ataggatcag---at----ggta---------------tttt------atcgagaatg------------------------------------aggtttt-c-------ac-a-------gtta-tttt-aagag-------------------------atcat--------tt-------tctg----------atat--------------------cgaa-ggaac-at--------tatga-------------------------------tgggaa----aatg-----------------------------------------------------------gcct---------------------------------------------------------------------------------------------------------------------------------------------------------------------------------------------------------------------------------------------------------------------------------------------------------------------------------------------------------------------------------------------------------------------------------------------------------------------------------
>I28591_M023_Malvaceae_Neobuchia_paulinae_seq1
-----------------------------------------------------------------------------------------------atggaagtattctggcagatgtggttgaaaactttcctgacccaccaattaaagataaacct---gtaacacttgtatctccgccaga-------------------ttcagcccctgattccaggaa---gttaaaggctgtatcacgtgttagtgagactggccctgcagggaatctccgtcctcaagttgtctaccttatggagcttggcatggatcttgagaagattaagttaattacacgcagatttccagcttttgcctactacagtctggaggggaaaatcaaacctgtcgttgagttccttattggacttggtgtaccaaagtctgacattcccatcattctaggtaaaaggcctcaactgtgtggaa-ttagtctctcagaaaatcttatacctacgatgacattcttagaaaatttgggtgttgacaagaaacaatgggcaaaagttatataccggtttcctgcacttctcacttatagcaggcaaaagtttaagatgactgtagatttcctctatgaaatgggtctttcatcagagaatgttggtaagattctaacacgctgtccgaccataataagttatagtgtggaggacaagctacggcctacagctaagtacttccggtcattgggtgttgatgttgctcttcttctattacgatgtccacagacgtttggtcttagcatcgaggcaaatttgaagccagtaacagatttttttctt------------gataaaggatacacaatggaggaaattgggacaatgatttc----------------------------------aagatacggagcattatatacttttagcttggtagacaacttgataccaaaa-tgggatttctttttaaccatggattattcaaagtcagagctggttaaattccctcaatattttggctacagcttggaggagagaattaaaccacgagttgcagttttgaaggagtccggtgttaaattactgttgaatcaggttttatcattgtcaagttgtgacttcgagaaggctttaaag---aagaaaatgaagaa-------gcagctt----accgaccaa---gtt-aag---------tg------atac----------------------attgacg-atgccatatg---at----ggca---------------tttttaatgaattgagaatt------------------------------------aggtttt-t-------gc-a-------gatg-ttt--gaggg-------------------------ttcac--------ta-------tctg----------atata-------------------agaa-ggaacaat--------tacga-------------------------------tggaga----aaggcaacggtaagg-----agggaaga-------------aaaa------------------gtgc-ttttaac-atactt--------cacatatc-------------------------aaactt--------------gctttgtcc-----------------aagtt-cagattcagttagt-------------tgactccctatt--tgcaagaaccgtaatc---------------------------tgaatt---------------------------------------------------------------------------------------------------------------------------------------------------------------------------------------------------------------------------------------------------------------------------
>I28593_M024_Malvaceae_Carpodiptera_cubensis_seq1
------------------------------------------------------------------------------------------------tggaagaattctggcaswrgtgkkygrwwmwtttyykgsycmyyyagyymwagmtmramak---ryyymactmdywtckyctmyrsaacgaggagaagtagtttacttsykyvmttractcsaasaw---gytaawagcwktctctcgkgtttgtgagacaggtccagcagggaarstycrthywcasrwydtyyacyycakkgrgvygggcatkkakytrswkdwkatcaabttaatahcamgyagattcccawcttttdcctactacagtctrgaggggaagatcaaacctktcgttgagttccttmttgaacttggtattccaaagtccracattcccattattatcggtaaaaggcctyaactatgtggaa-ttagtytgtytgaaaatcttwtacccacaatgacwttcttagaaaatttgggtdtgkacaagaaacartrkgcaaaagttatataccrgtttcctrcayttcwcasttatagccagcaaaaggttaakavaactgtagatthcctttrtgaaatgggcctttcgtcagaraatgttggtaagattctaacacrctctccwaccataayaagctatarygtggaggacaagcttcrgcctacagctaagtrcttccavtcattgggtgctawtgtttctyttcttwtactaygatgtccayagwcatttggtcttabcattgaggcaaatttsaaacctgtgayhraattttttctt------------dataaaggdtatactttggatgaagttgggactatgatttc----------------------------------aagatatggarcattatatacttttagcttggtacataacttgataccaaaa-tgrgatttctttttaaccatggattattcaaagtcagagctggttaaattccctcaatattttggctacagyttggagsagaggattaaaycacgatttgcagttgtaaadgagtctdgmgtgaaattaytdctgaatcargttttatcattgtcargtmrcaactttgaaagggctttagag---aagaaaatgaagaa-------gcaggttd-----tgaccaa---gtttaac---------tg------attc------atatag-aaa----gtattgatg-ataccatgcy-------rgwrca---------------ttat------atyaagaacr------------------------------------aggttct-t-------gc-a-------wata-tttt-aag---------------------------ttcrc--------tt-------tctr----------att---------------------caaacgrrat-ry--------tatgk-------------------------------wggsaa----attggcttggtcarr----gggrarraa--------------------------------mcaryrg-atttaac-ag---------------------------------------------taaytt--------------aaggtgtmtragt---------agt-amttt-cagatg---------------------gaactcactg--tctgcaagtcattttatcctttttattaacccaacttgttttaaattgactttaagttatgctttttcc--------------------tctatctctggctmtcttactttttt-tctttctataggttg-------------------------------------------------------------------------------------------------------------------------------------------------------------------------------------------
>I28594_M025_Malvaceae_Herrania_nitida_seq1
-----------------------------------------------------------------------accttgaatctctccttgaagagcatggaagaactctggttgatgtagttgaaaattttcctgacccaccagttaaagataaacct---gtaacgcaggtatctcctccaga-------------------ttcagccgttgactccaagaa---gttaaaagctgtctctcgtgttagtgagacaggcccagcagggaagctccgtcctcaggttctctacctcatggagcttggtatggatcttgagaagatcaaggtaattatacgcagattcccatcttttgcctactacagtctggaggggaaaatcaaacctgttgtcgagttccttcttgaacttggtgtaccaaagtctgacattcccataattctcagtaaaaggcctcaactgtgtggaa-ttagtctctctgaaaatcttatacccaccatgacattcttagaaaccttgggtgtggacaagaaacagtgggcaaaagttatataccggtttcctgctcttcttacttatagcaggcaaaaggttaagacgactttagatttcctctatgaaatgggcgtttcgtcagagaatgttggtaagattctaacacgctgtccaaacataataagttatagtgtggaggacaagctacggcctacagctaagtacttctgctcattgggtgttgatgttgctgttcttctactacgatgcccacagacatttggccttagcattgaggcaaatttgaagcctgtaacagaattttttctt------------gataaaggatacactgtcgaggaagttgggattatgacttc----------------------------------aagatatggagcattatatacttttagcttggtagataacttgataccgaaa-tgggatttctttttaaccatggattattcaaagtcggagctggttaaattccctcaatattttggctacagcttggaggagaggattaaaccacgagttgcagttgtaaaggagtctggtgtgaaattactgctgaatcagattttatcattgtcaagtcgtgacttcgaaaaggctttgaag---aagaaaattgagaa-------gcagctt----acagaccaa---gtataac---------tg------attc------atatag-aaa----gtatcgatg-------------------tcaca---------------tttt------atcaagaatg------------------------------------aggt-tt-t-------gc-a-------ggta-tttt-aagac--------------------------taac--------tt-------tctga---------------------------------tgaa-ggaac-gc--------tatga-------------------------------tgggaa----aatgaacttgccata-----gggaaaag-------------aaa-------------------gtgc-ttgcaac-agactt--------cagagat---------------------------aaatt--------------accatttct-----------------aagtt-caggtg---------------------tgacttactgtt--a-------------------------------------------------------ttttttgc---------aaaacctagaa----------atgacctacttaggagttg---accccattttctgtgg-aagaacgaagaagcatttaagataca--gatgttattctaggtcttttaacccatcttatt--------------------------------------------------------------------------------------------------------------------------
>I28595_M184_Malvaceae_Guazuma_ulmifolia_seq1
-----------------------------------------------------------------------------------tccttgaagaacatggaagaactctggtagatttagttgaaaattttcctgacccaccagttaaagataaacct---ctaacgcgggtatcacctcctga-------------------ttcagccattgactccaagaa---gttaaaagctgtttctcgtgttagtgagacaggcccagcagggaagctccgtcctcaagttctctacctcatggagcttggcatggatcttgagaagattaagkttattacacgcagattcccatcttttgcctactatagtctggaggggaaaatcaaacctgttgthgagttccttcttgaacttggtgttgcaaagtctgacatccccatcattctcagyaaaaggcctcaactgtgtggaa-ttagtctctcygaaaatcttatacccaccatgavattcttagaaaaattgggtgtggacaagagacagtgggcaaaagttatataccgatttcctgcacttcttacatatagcaggcaaaaggttaagacaacggtagatttcctctatgaaatgggcctttcatcagagaatgttggtaagattctaacacgatgtccaaacataataagttatagtgttgacgacaagctacgccctacagctgagtacttccgttcattgggagttgatattgctgttcttctacttcgttgtccgcagacatttggtcttagcattgaggcaaatttgaagcctgtgacagaattttttctt------------gataaagggtacactttggaggaagttgggattatgatttc----------------------------------aagatatggwgcattatatacttttagcttggtagaaaacttgataccaaaa-tgggatttctttttaaccatggattattcaaagtcagagctggttaaattccctcaatattttggctacagcttggaggagaggattaaaccacgagttgcagtagtaaaggagtctggtgtaaaattactgctgaatcaggttttatcattgtcaagtcataacttcgaaaaggctttaaag---aagaagatggagaa-------gcaatta----aaagaccaa---gtttaac---------tg------attc------atatgg-aaa----atatcaaca-attctgtctg---ac----gaca---------------tttt------atttagaatg------------------------------------aggtttt---------gc-a-------gata-tttt-aagac-------------------------ttgac--------tt-------tctga---------------------------------tgaa-ggaac-ct--------tatga-------------------------------tgggga----aatgaaccagtcata-----aggaaaag------------------a--------------aggtgc-ctttagc-agactt--------caggtgt---------------------------aattt--------------actatttcc-----------------aagtt-cagatg---------------------caacttactg----------------------------------------------------------ctacttttgc---------aaaagctgggaacca-----------cctcttaggagttg---ccgccatgttgtgtgg-aagaacgaagaagcatttaagaattgatgatatcattccaggtctttttaccttatcttctaacccatctcagtttaagttgctttcgtggtgagtgta---tacttttattccttccacaggatgtaattattgtg---ttcagagtttgatttcatgttctaag-ttcattccaa----ct
>I28596_M026_Malvaceae_Ruizia_cordata_seq1
-----------------------------------------------------------------------------------------------atggaaaaattctggtagatgtggttgaaaattttcccgatccaccaatwaaakmtaaamct---gtagcwcatgtatctcctccaka-------------------tccagcccttgattccarraa---gttaaaagccgtcactcgtgttastgagaarggtgcagcagggaagctccgtcctcaggttgtctacctcatggagctwggcatggatcttgagaagathaagttaattacacgcagdtthccatcttttgcctactacagtctggaggggaaaatcaaacctgttgtygagtttcttcttgaacttggtrtaccaaagtctgacatmgccawcattcttggtaaaaggcctcaactktgyggra-ttagtctcamtgaaaatcttataccsaccatgacattcttagaaratttgggygtggacaagaarcgwtgggctaaagtwatatacmrrtttcctgctcttctcacttatagccggcagaagyttaagacaactgtagatttcctccatgaaatggghctttcatcagagagcattggtaagattatarcacgctgtccaactatagtaagttataghgtggaggacaagctacggcctacagctgagtacttcyrgtcattgggtgctgatgttgctcttcttytagtgcgatgtccrcagacatttggtcttagcattgaggcaaatttgaagcccgtgacrraattttttctt------------gataaaggatatactcyggaggaagttgggactatgrtttc----------------------------------aagatatggagcattatatacttktagcttgrtagagaacttaataccaaaa-tgggatttctttttaaccwtggattattcaaagtcagagctrgttaaattccctcaktattttggctacagcttggaggagagaatcaaacctcgatatgcagttgtaaargagtctggtgtgaaattacyactgaaccaggttttatcattgtcsmgtcgtgacttygagaaaacattagag---aaaaaaatgaagaa-------gcaavtt----actgaccaa---gtttaay---------tg------attt------gtacag---a----rwatwgdyw-akay----------c----yrmakttttgttgattmcatcty-----rwtykarawtgcctttatgatgcacttcctttgctctcgctctctctakkytyt-t------rgc-y-------kayg-hwwt-waswg-------------------------ttymw--------tt-------tcws----------rtwcymas---------------ytswm-rgwwc-rt--------tmyga-------------------------------tgctca----tgga-----------------------------------------------------------ttta-gttcawc-rgt------------------------------------------------------------------------------------------gastt-ctgatgtaa--tgacaatttggaggcaaattttaca--------------------------------------------------aggcta----tactgttgt---------atcatgtat---------------gcctaattr------------------------------------------------------------------------------------------------------------------------------------------------------------------------------------------------------------------
>I28597_M027_Malvaceae_Melhania_velutina_seq1
---------------------------------------------------------------------------------------trawkagcatggaaagattctggtagatgtagttgaaaattttcctgatccaccaattaaacataaacct---gtagcacatktatctcctccaga-------------------tccagcccttgattccarvaa---gttaaaagccgtcactcgtgttagtgagaarggtgcagcagggawgctccgthctcvggttgtctacctcatggagctaggcatggatmttgagaagatcaagttaattacacgcagrttcccrtcttttgcctactacagtctggaggggaaaatcaaacctgttgtygagtttcttcttgaacttggtgtaccaaagtctgacatwgccatcattctkggtaaaaggcctcaactktgcggra-ttagtctcactgaaaatcttatacccaccatgacattcttwgaaaatttgggygtggacaagaaacgttgggcyaaarktdtawacmggtttcctgctcttctcacttatagccggcagaagttyaagacaactgtagatttcctycatgaaatgggymtttcatcagagagcattggtaasattataacacgmtgtccaactatagtaagttatagygtggaggayaagctacggcctacarctgagtacttchggtcaytgggtgctgatgttgctcttcttctagtgcgatgtccgcagacatttggtcttagcattgaggcaaatttgaagccmgtracagaattttttytcttcgagttgtgaswtwragrawayahtmkrgagraarwtgrrdmwryrayktyaatamttaaagtgtaaataacaattttaataagtaagatatggagmawtatatacttttagcttggtagagaacataataccaaaa-tgggatttctttttaaccatggattattcaaagtcagagctggttaagttccctcagtattttggctacagcttggaggagagaatcaaacctcgatatgcagttgtaaaggagtctggtgtgaaattactactgaaccaggtcttatcattgtcgagtcatgacttcgagaaaacattagag---aagaaaatgaagaa-------gcaactt----actgaccaa---gtttaac---------tg------attt------gtacag-aaa----ggtttgata-------------------agaccc------------tcattc-----aatcgagagtg------------------------------------aggctat-t------ggc-t-------gatg-tttt-aagag-------------------------ytcat--------tt-------tctg----------atac-----------------------------------------------------------------------------cr------------------------------------------------------------------------------------------------------------------------------------------------------------------------------------------------------------------------------------------------------------------------------------------------------------------------------------------------------------------------------------------------------------------------------------------------------------------------------------------------------------------------------------------------------------
>I28598_M028_Malvaceae_Glyphaea_brevis_seq1
----------------------------------------------------------------------------------------gaagagcatggaagcattctggtagatgtggttgaaaattttcctgacccaccagttaaagatgatcct---gtaacacaggtatctcctccaga-------------------ttcgagcatcgactccaagaa---gttaaaagctgtctctcgtgttagtgagacaagcccrgcagggaagctgcgccctcaaattctgtaccttatggagcttggcatggatcttgagaagatcaaggtaattacaggtagattcccatcttttgcctactatagtctggagggcaaaatcaaacctgttgtcgagttccttcttgaacttggtgtaccaaagtctgacattgccatcattcttggtagaaggcctcaattatgtggaa-ttagtctgtcagaaaatcttaaacccaccatgagattcttagaagagttgggtgtggacaagaaacagtgggcgaaagttatatatcggtttcctgcacttcttacttatagcaagcaaaagtttaagacaactgtagacttcctctatgaaatgggcctttcgtcagaggatgttggtaagattctaacacgctgtccaaacataataagttatagtgtggaggacaagctacgacctacagctaagtacttccgctcattgggtgtcaatatttctgctcttttactacgatgtccacagtcatttggtcttagcattgaggcacatttgaagcctgtaacagaattttttctt------------gataaaggatacaccgtggaggaagttgggattatgatttc----------------------------------aagatatggagcattatgtacttttagcttggtagataacttgatgccaaaa-tgggatttctttttgaccatggattatgcaaagtcagagctggttaaattccctcaatattttggctacagcttgaaggagaggattaaaccacgatacgcagttgtaaaggagtatggcgtgaaattactgttgaatcaggttttatcattgtcaagtcataacttcgaaaaggctgtaaag---aagaaaatggagaa-------gcagca-----------------agttaag---------tg------atac-----atggtgg-aaa----gtattgacc-acactttgtg---at----gaca---------------ttt-------atcaagaatg------------------------------------aggtttt-t-------gt-g-------caga-tact-aagat-------------------------gtcaa--------tt-------tctg----------a-----------------------tgaa-ggaac-at--------tatga-------------------------------tgggaa----aatgacctgg--acg----tagggaaaa------------taga-------------------gtgc-ttttaac-agactg--------cagatgt---------------------------aactt--------------accacttca-----------------aactt-cagatg---------------------caacac------------------------------------------------------------------------------------------------------------------------------------------------------------------------------------------------------------------------------------------------------------------------------------------------------------------------------------
>I28599_M029_Malvaceae_Desplatsia_dewevrei_seq1
----------------------------------------------------------------------------------------gaagagcatggaaaagttctggtagatgtggttgaaaattttcctgacccaccagttaaagataatcct---gtaacacaggtatctcgtccaga-------------------ttcgggcatcgactccaagaa---gttaaaagctgtctcacgtgttagtgagacaggcccagcaggggacctccgccctcaaattctgtacctcatggagcttgggatggatctcgagaagatcaaggtaattacacacagattcccatcttttgcctactacagtctggaggggaaaatcaaacctgttgtcgaattccttcttgaactcggcgtaccaaagtctgacattcccatcattctcggtaaaaggccgcaattatgcggaa-ttagtctctctgaaaatcttatacccaccatgacattctttgaagagttgggtgtggacaagaagcagtgggcaaaagtcatataccggtttcctgcacttcttacttatagcaggcaaaaggttaagacaactgtagacttcctctatgaaatgggcctttcgtcggagaatgttggtaagattctaacacgctgtccaaacattatcagttataatgtggaggccaagctacgacctacagctatgtacttccgctcattgggtgttgttattgctgctctgttactgcgatgtccacagacatttggtcttagcattgaggcaaatttgaagcctgtaacagaattttttctt------------gataaaggatacaccgtggaggaaattgggattatgatttc----------------------------------aagatatggagcattatatacttttagcctagtagataacttgatgccaaaa-tgggatttctttttgaccatgggttattcaaagtcagagctggttaaattccctcaatattttggatacagcttgaatgagaggattaaaccacgatttgcaattatgaaggaatctggtgtgaaattactgctgaatcaggttttatcattgtcaagtcgtgactttgaaaaggctttaaag---aagaaaatggagaa-------gaagca-----------------aattaag---------tg------attc-----atggtag-aaa---------catt-accctgtctg---at----gacc---------------tt---------tcaagaacg------------------------------------aagttttct-------gc-g-------gata-tgtt-aagac-------------------------gtcaa--------tt-------tctg----------a-----------------------tgaa-ggaac-at--------tatga-------------------------------tgggaa----aatgacctgg--aca----tagggagaa------------caaa-------------------gtgc-ttttaac-agactt--------catatgt---------------------------aaaat--------------acaatttcc-----------------aagtt-cagata---------------------aaactgaaggct----------------------------------------------------------atattttc---------agaacgtgggagc----------aaccttctgatgttcac-----cccgtggcatgtcgaaagaacggagaagcattcaagattca--gatgtcatt--------------------------------------------------------------------------------------------------------------------------------------------------
>I28600_M146_Malvaceae_Mortoniodendron_guatemalense_seq1
----------------------------------------------------------------------------------------gaagagcatggaagaattgtggcagacgtggttgaaaattttcctgacccaccagttaaagataaacct---gtaacacaggtatctcctccaga-------------------ttcagcccttgatgccaggaa---gttgaaggctgtctctcgtgttagtgagacaggctcagcagggaagctccttccgcaagttgtctacctcatggagcttggaatggatcttgagaagatcaagttaattacacgtagattcccatcttttgcctactacagtctggagggcaaaatcaaacctgttgttgagttccttcttgaactcggtgtaccaaagtctgacattgccatcattcttggtaaaaggcctcaactgtgtggaa-ttagtctctctgaaaatcttatacccaccatgacattcttagaaaatttgggtgtggacaagaaacgttgggcaaaagttatataccggtttcctgcacttctcacttatagcaggcaaaagtttaagacaactgtagatttcctcaatgaaatgggcctttcatcagagagtgttggtaaaattctaacacgctgtccaaccataataagttatagtgtggaggacaagctacggcctacagctaagtacttccggtcattgggtgctgatgttgctcttcttctactacgatgtccacagacttttggtctcagcattgaagcaaatttgaagcctgttaccaaattttttctt------------gagaaaggatttactgtggaggaagttgggactatgatttc----------------------------------magatatggagcattatatacttttagcttggtagataacttgatacccaaa-tgggatttctttttaaccatggattattcaaagtcagagctggttaaattccctcaatattttggctatagcttggaggagagaattaaaccacgagttgctgttgtaaaggagtctggtgtaaaattactgctgaaccaggttttatcattgtcaagtcttgactttgagaaggctttaaag---aagaaaatgaagaa-------gcagctt----actgaccag---gtttaac---------tg------attc------atattg-aaa----gtattgacg-ataccatgcg---at----gaca---------------tttt------atcgagaatg------------------------------------agatttt-t-------gt-g-------gata-tttt-aagag-------------------------ttcac--------tt-------tctg----------atat--------------------cgaa-ggaac-at--------tttga-------------------------------tgggaa----aatg-----------------------------------------------------------gcca-gttcaac-agactt--------caaatat---------------------------aacgt--------------actttgtcc----------------aaagtt-cagttgcaac----------------------cactgtt--tgcaagaactgtaatg---------------------------tgaatttacagttacttttgc---------agaacatagga----------gcgaccttcgtaggagttg---aaatgttgtat---------------ggaatattcgaagaaag--catttaaatcaagatcttatgcagtct--------------------------------------------------------------------------------------------------------------------------------
>I28601_M030_Malvaceae_Sparmannia_africana_seq1
--------------------------------------------------------------------------------------------agcatggaaaaattctggtcgatgtggttgaaaattttcctgacccaccgattaaagataatcct---gtagcacaggtacctcctccgga-------------------ttcagccattgactccaagaa---gttaaaagctgtctctcgtgttagtgagacaggcccggcagggaagctccgcccacaaattctgtacctcattgagcttggcatggatcttgagaagatcaaggtaattacacgcaaattcccatctttyccctactacaghctggaggggaaaatcaaacctgttgttgagtttcttcttgaacttggtgtagcaaagtctgacrttcccatcattcttggtaaacgacctcaattatgtggaa-ttagtctctctgaaaatcttatacccaccatgacattcttagaagagttgggtgtggacaagaaacagtgggcaaaagttatatacaggtttcctgcacttcttacttatagcaggcaaaaggttaagacaactgtagacttcctctatgaaatgggcctttcgtcagaggatgttggtaagattctaacgcgctgtccaaacataataagttatagtgtggaggasaagctacgtcctacagctaagtacttcagctcattgggtgttgatattgctgctcttttaccacgatgtccacagacatttggtcttagcattgaggcaaatttgaakcctgtaacagaattttttctt------------gataaaggatacaccacggaggaagttgchactatgatttc----------------------------------aagatatggagcattatatacttttagcttggtagataacttgatgccaaaa-tgggagtactttttgaccatggattattcaaagtcagagctggttaaattccctcaatattttggttacagcttgaaggagaggattaagccacgaatkkcatttgtaaatgagtctggcgtgaagttactgctgaatcaggttttatcattgtcaagtagtgacttcgaaaakgctgtaaag---aagaaaatagagaa-------gcagca-----------------agttaag---------tg------attc-----acagtag-aaa----gtatcgatg-acrt----------------------------------tttt------atcgakaagg------------------------------------adgttta-t-------gg-g-------gata-tctt-aagac-------------------------atcac--------tt-------tcca----------a-----------------------ggaa-ggaac-at--------tatgg-------------------------------tgagaa----aatgacttgg--aca----tgggggaaaa----------ttaaa-------------------gagctttttaac-agactt--------gagat-----------------------------------------------------------------------------------------------------------------------------------------------------------------------------------------------------------------------------------------------------------------------------------------------------------------------------------------------------------------------------------------------------------------------------------------------------
>I28602_M031_Malvaceae_Mollia_sp_seq1
---------------------------------------------------------------------------------------------------gaaagtccttgtkgatgtggtkgaaawttttcctgayccaccagttaaagatratcct---gtaacacagdtacykcrttcaga-------------------ttcrkrygttgactccaagaa---gttaaaagctgtytcacgtgttagtgagacaggcccagcagggrmcctccgccctcwaattctgtacctcatggagcttgggatggatcttgagaagatcaaggtaattamacgcagattcccatcttttgcctactahagtctggaggggaahatcaaacctgttgtkgagttccttcttdaactcggtgtaccaaagtctgacattcccatcattctcagtaaaagacmtcaattatgtggma-ttagtctctctgaaaahctaatacynavcwtgrcattcttagaagagttgggtgtggacaagaaacagtgggcaaaagttatataccggtttcctgcagtwcytacttatddhaggcaaawggttaakacaactgtagactkhctthatgaaatkggcctttcatcdgagaatgttggtaagattctaacaygttdtccaaacattataagttataatgtggaggctaagctwcdacctacagctaagtacttcmgctcrttgggtgttgatattkctgctcttttagtahgatgtccrcagacatttggtcttagcattgaggcaaatttgaagcctgtaacagaattttttctt------------gataaaggatacachgtagaggaagttgggattatgatttc----------------------------------aagatatggagcattatatacttttagyttggtagayaayttgataccaaaa-tgggatttctttttgacwatgggttattcaaagtcagagctggttaaattbcctcaatattttgnctacagcttgaatgggaggattaaaccacgatwygcaattrtgaaggagtctggcrtgarattactgctgaatcaggttttatcrttgtcaagtcrtaactttgaaaaggctttaaag---aagaaaatggaraa-------gcavca-----------------arttamg---------tg------attc-----atggtag-ama----gta-tcatg-accctgtgtg---at----gaca---------------tt---------tcwagaatg------------------------------------aagattt-t-------gt-g-------gaya-tgww-radaa-------------------------gacart----caatt-------tctg----------a-----------------------tgaa-ggaac-at--------tatga-------------------------------tgggaa----aatgacytgc--acr----takwgaaaa------------caaa-------------------atgc-tttcaas-aracttc------atatatgt---------------------------aayat--------------acaatttcc-----------------awgtt-cagrtg---------------------caactcaatgct----------------------------------------------------------atagttgc---------agaacatgggaaca-----gaatgacctcctgatgcccac-----cccaaagcatgtcgaaagaayggagaagcatttaagattca--gatgtcattct--agtcttt-acca----------------------------------------------------------------------------------------------------------------------------------
>I28603_M223_Malvaceae_Gossypium_hirsutum_seq1
------------------------------------------------------------------------------------------------------------------------------------------------------------------------ggtatctcctcctga-------------------ttcagcccctgattccaagca---ggtaaaagccgtctctcgtgttactgagacaagccctgcagggatgctccgtcctcaagttgtttacctcatggagcttggcatggatctygaraagattaagttaatcacacgcaggttcccggcctttgcttactacagtctggaggggaaaatcaaaccyvtcgtcgarttccttcttgaacttggtgtacccaagtctgatattcccatcattctaggtaagaggcctcaactgtgtggaa-ttagtctctcygaaaatcttatacccaccatgactttcttagaagatttgggtgttgataagaaacaatgggcaaaagttatatacaggtttcctgcacttctcacttacagcaggcaaaagtttaagactactgtggatttcctytatgaaatgggcctttcatcagaraatgttggtaaggttttaacgcggtgtccgaccataatwagttatagtgttgaggacaagctacrccctacagctaagtatttcaggtcattgggtgctgatgtttctcttcttctattacgttgtccacagacttttggtcttagcatcgaggcaaatttgaagcctgtaacacaattttttatt------------gagagaggatacaccttggaggaaattgggactatgatttc----------------------------------aagatatggagcgttatatacttttagcttggcagacaacttgataccaaaa-tgggatttctttttaaccatggactattcaaagtcrgagcttgttaaattccctcaatattttggmtacagyttggaggagagaattaaaccaagaattgcacttgtaaagaaggctggtgtaagattactgctgaatcagattttatcattgtcaagtcggaactttgagaatgctttagag---aagaaaatgcagcagcag-ctgcagctt----actgaccaa---gtttgac---------tg------atcc------atgcag-aga----g--------------atggc---at----tttt---------------tttt------tctaagaatg------------------------------------aggtgtt-t-------gc-t-------gata-tctt-aa----------------------------------------------------------------------------------------------------------------------------------------------------------------------aaga-----gtgaa---------------------------------------------------------------------------------------------------------------------------------------------------------------------------------------------------------------------------------------------------------------------------------------------------------------------------------------------------------------------------------------------------------------------------------------------------------------------------------------------------------------------------
>I28604_M032_Malvaceae_Entelea_arborescens_seq1
-------------------------------------------------atcagggatgctcttatcccttaccttgaatctctccttgaagagcatggaaaaattctggtcgatgtggttgaaaattttcctgacccaccaattaaagataatcct---gtaacacaggtatctcctccgga-------------------ttcagccattgactccaagaa---gttaaaagctgtctctcgtgttagtgagayrggcccggcagggaagctccgcccacaaattctgtacctcatggagcttggcatggatcttgagaagatcaaggtaattacrcgsagattcccatcttttccctactacagcctggaggggaaaatcaaacctgttgttgagtttcttcttgaacttggtgtagcaaagtctgacattcccatcattcttggtaaacggcctcaattatgtggaa-ttagtctctctgaaaatcttaaacccaccatgacattcttagaagagttgggtgtggacaagaaacagtgggcaaaagttatatacaggtttcctgcacttcttacttatagcaggcaaaaggttaagacaactgtagacttcctccatgaaatgggcctttcgtcagaggatgttggtaagattctaacgcgctgtccaaacataataagttatagtgtggaggacaagctacgtcctacagcgaagtacttccdctcattgggtgttgatattgctgctcttttacyacgatgtccacagacatttggtcttagcattgargcaaatttgaagcctgtaacagaattttttctt------------gataaaggatacabcacggaggaagttgcdactatgatttc----------------------------------aagatatggagcattatatacttttagcttggtagataacttgatgccaaaa-tgggagtactttttgaccatggattattcraagtcagagctggttaaattccctcaatattttggttacagcttgaaggagaggattaagccacgaattgcatttgtaaaggagtctggcgtgaagttactgctgaatcaggttttatcattgtcaagtagtgacttcgaaaaggctgtaaag---aagaaaatggagaa-------gcagca-----------------agttaag---------tg------attc-----acggtag-aaa----gtatcgatg-acat----------------------------------tttt------atcgagaagg------------------------------------agaatta-t-------gt-g-------g------------------------------------------ac--------tt-------tcca----------a-----------------------ggaa-ggaac-att------atatga-------------------------------tgagaa----aatgactcgg--aca----tgggggaaaa----------ttaaa-------------------gtgttttttaac-agactt--------cagatgt---------------------------aactt--------------gccatttcc-----------------aagtt-cagatg---------------------caac--------------------------------------------------------------------------------------------------------------------------------------------------------------------------------------------------------------------------------------------------------------------------------------------------------------------------------------
>I28605_M235_Malvaceae_Abutilon_sp_seq1
----------------------------------------------------------------------------------------------------------------------gtcgagaattttcccgacccaccaatcaaagataagcct---ataacagtcgtatctcctcttga-------------------ttcagcccccgatcccaagaa---ggtaaaagccgtatctcgtgttagtgagacaagccctgcagggaagctccgtcctcaagttgtctacctcatggagcttggcatggatattgagaagattaagttaattacacgcaaattcccagcctttgcctactacagtctggaagggaaaatcaaacccgttgtcgagttccttctcgaacttggtgtaccaaagtccgacattgccatcattctaggtaagcggcctcaactgtgtggaa-ttagcctctccgaaaatctaatacccaccatgacattcttggaaaatttgggtgttgacaaggaacgttgggcaaaagttatttaccggtttcctgcgcttctcacttacagcaggcaaaagtttaagacaacggtagatttcctctacgaaatggggctttcacccgaggatgttggtaagattctaacacgctgtccaaccataataagttacagtgtcgaggacaagctgcgccctacagctaactacttccggtcactgggtgctgacgtttctcttcttctgttacgttgtccacaaacgtttggtcttagcatcgaggctaatttgaagcctgtaacagagttcttcatt------------gataaaggatacaccttggaggaaattgggacaatggtatc----------------------------------aagatatggagcattatatacatttagcttggtggacaacttgaagccaaaa-tgggatttctttttaaccatggactattcaaagtcggaactggttaaattccctcaatacttcggctacagcttggaggagagaattaaaccaagggttgcaattgtaaaggagtctggtgtaaagttgctactgaaccagattttatcgttgtcgagaatggactttgagaaagctttagag---aagaagataaagaa-------gcagttt----gctaaccaa---gtttgac---------tg------atcca-t----------aat----gtactgatg-ctaccatgtta--ata-cggaga---------------tctt------ttcaagaatg------------------------------------aagtttc-t-------gc-a-------gata-ttcgaaagag-------------------------ttcac--------gc-------tctg----------atac-------------------------------------------cga-------------------------------tggaga----aaggc-acagtaagag--gcaagaaaaa-----------------------------------gtgc-ttataac-gtac--------------------------------------------------------------------------------------------------------------------------------------------------------------------------------------------------------------------------------------------------------------------------------------------------------------------------------------------------------------------------------------------------------------------------------------------------------------------
>I28606_M033_Malvaceae_Reevesia_formosana_seq1
----------------------------------------------------------gctcttatcccttaccttgaatctctccttgaagagcatggaagaattctggctgatgtggttgaaaattttcmtgagccaccagttaaagataaacct---gtaacacaggtgtctcctccaga-------------------ttcagccattgactctaagaa---gttaaaagccgtctcycgtgttagtgagacaggcccggcagggaatctccgtcctcaagttgtctacctcatggagcttggcatggatcttgaaaagatcaagttaattactcgcagattcccttcttttgcctactacagtctggaggggaaaatcaaacctgtcgttgagttccttcttggacttggtgtaccaaagtctgacattcacatcattcttggtaaaaggcctcaactgtgtggaa-ttagtctcactgaaaatcttatacccaccatgacattcttagaaaatttgggtgtggacaagaaacagtgggcaaaagttatataccggttccctgcacttctcacttatagcaggcaaaaggttaagacaactgtagatttcctytatgagatgggcctttcgccagagaatgttggtaagattctaacacgctgtccaacyataataagttacagtgtggagkataagctacggccyacagctaagtacttccggtcgttgggtgctgatgtttctcttcttctactacgatgtccacagacatttggtcttagcattgaggcaaatttgaagcctgtaacagaatttcttctt------------gataaaggatacactgtggaggaagttgggactatgatttc----------------------------------aagatatggagcattatatacttttagcttagtagataacgtgataccaaaa-tgggatttctttttaacaatggattattcaaagtcagagctggttaaattccctcaatattttggctacagcttggaggaaagaattaaaccacgaattgcagttttaaaggagtctggcgtgaaattactgctgaatcaggttttatcattatcaagtccggacttcgaaaaggctttgaaa---aagaaaatgaagca-------gcagctt----aatgaccaa---gtttaac---------tg------attc------acatag-aag----gtattgacg-ataccatgtc---at----gaca---------------tttt------atctggaatg------------------------------------aggtttt-t-------gc-a-------gata-ttt--cagag-------------------------ttcgc--------tt-------tctg----------atat--------------------taaa-gcaac-at--------catga-------------------------------tgggaa----aatggcctgatcaga-----gggaagaa-------------aca-------------------ttgc-tgtcaac-ggactt--------tatttgt---------------------------aact--------------------------------------------------------------------------------------------------------------------------------------------------------------------------------------------------------------------------------------------------------------------------------------------------------------------------------------------------------------------------------------------------------------------
>I28607_M034_Malvaceae_Mansonia_altissima_seq1
---------------------------------------------------------------------------------------tgaagagcatggaagarttctggswgatgtggttgaaaattttcccracccaccagttaaagataaayccrdartaacacakgtatctcctccaga-------------------ttcagcccttgattcmaagaa---gttaaaagctgtctctcrtkttastsaaacaggccyrgcagggaagcttcgtmctcaagttgtttacctnatggagcttggcatggatcttgagaagatcaaattrrttacacgcagattcccdtcwtttgcctactachgtctggaggggaaavtcaaacctdthnttgagttccttcttgdacttggtgtaccaaagtctgacattyccatcattctcadtaaaaggcctcaactgtgtggaa-ttagtctvtctgaaaatcttatanccaccatgacatdyttagaaaatttgggyghggacaagaaacagtgggcaaaagttatatrcnggttbcctgcacttctcacttacagcaggcaaaaggttgagatgwctgtagatttcctgtatgaaatgggcctttcatcagagaatgttggtaagattctaacacgctgtccaaatatantwagttawdghgtggaggrcaagctamrgcctacagccaagtactytcagtcattgggwgctgatgttgctcttctthtactavgatgtccdcagayktttggtcttagcmttgaggcnaatttgaagbctgtaacagaattttttctt------------gahaaaggatatamtctkkaggaagttgggastatgatttc----------------------------------aagatatggagcactatatacctttagcttvgtagataacttgataccaaaa-tggdrattctttttaaccatggattattcraagtcagagctggttaaattccytcaatattttggyyacagcttggaggagaggatwaaaccacgakttgcyattgtaaacwagtctggygtaaaattrctgctraawcwggttttatcdbtgtcaagtygtgattttgaaaaggctttrvag---argaaaatgaagaa-------gcarytt----acygaccaw---gttymrc---------tt------a-----t--catatar-aaa----gyrttgaca-rtacaakgtg---at----grca---------------yttg------agaargaatg------------------------------------argtttt-t-------gc-m-------gata-yttw-ragag-------------------------ttcgc--------ttt------tttg----------attmagagttcrctttthtgacatagaw-graac-rt--------trtra-------------------------------tdgraa----amtrgcctkgtcagt----wggraraaastgtrctcagaacgaagyttttg---------cagattt-tcttaac-agattt--------caaattt---------------------------aacttg------------taatatgtcc-----------------aagct-ttgacg---------------------taactcactg--tttgcaagaactatag-----------------------------tgagtttacagcaacatttgt---------agaaagtaggagt---------cgaccttcttagaag--------------------------------------------------------------------------------------------------------------------------------------------------------------------------------------------------------------
>I28608_M035_Malvaceae_Hosfordia_alata_seq1
----------------------------------------------------------------------------------------------------------------------------aactttcctgacccaccaattaaagataaacct---ataamagtygtatctcctcttga-------------------ttcagcccccgatcccaagaa---ggtaaaagccgtctctcgtgttagtgagacaagcyctgcagggaagctycgtcctcaagttgtctacctcatggagctyggyatggatawtgagaagatyaagttaattacacgcaaattcccagcttttgcctactacagtctgraagggaaaatcaaaccygttgtcgagttccttcttgaacttggtgtaccaaagtctgacaytgccatcattctaggtaagcggcctcaactgtrtggaa-ttagcctctccgadaatctyatacccaccatgwcattcytggaaaatttgggtgtbgacaaggaacrttgggcaaaagttatataccgrtttcctgcwcttctcacttatagcaggcaraagttyaagacaactgtagatttcctctacgaaatggggctttyacycgaggatgttggtaagattytaacacgctgtccaaccataataagttacagtgtygaggacaagctgcgccctacagctaattacttccggtcactgggtgckgacgtttcycttcttctgttacgttgtccacaaacrtttggtcttagcatcgaggctaatttgaagcctgtaacagaattcttcatt------------gataaaggatacaccttggaggaaattgggacaatggtatc----------------------------------aagatatggagcattatatacatttaghttggtggacaactbgaagccaaaawkggrdttyytttytaaccatrgactattcaaagtcggagytggttaaattccctyaatayttcggctacagcttggaggagagaattaaaccaagggttgcaattgtaaaggagtctggtgtaaagttactgctgaaccagattttatcrtygtcragacrtgactttgagaaagctttagag---aagaagataaagaa-------gcaatttrttwgctaaccaa---gtttgac---------tg------atcca-t----------aaa----gtagtgatg-gtactaccatgttat---ggaga---------------tttt------atcaagaatg------------------------------------agaaatc-t-------gc-a-------gata-ttctaaagag-------------------------ttcag--------gc-------tttg----------atac-------------------------------------------caa-------------------------------t-caga----aaggt-gcagttaag-----a------------------------------------------ggca---------------------------------------------------------------------------------------------------------------------------------------------------------------------------------------------------------------------------------------------------------------------------------------------------------------------------------------------------------------------------------------------------------------------------------------------------------------------------------
>I28609_M036_Malvaceae_Pentaplaris_davidsmithii_seq1
-----------------------------------------------------------------------------------------------------------------------ttgaaaattttcccgacccaccagttaaagataaacct---gtaacactggtatctcctccaga-------------------ttcaacccctgattccaagaa---ggtaaaagctgtctctcgtgttagtgagacaggccctggagggaagctccgtcctcaagttgtctacctcatggagcttggcatggatctggagaagattaagttaattacacgaagattcccagcttttgcctactacagtctggaggggaaaatcaaacctgttgttgagttccttcttgaacttggtgtacccaagtctgacattcccatcattctaggtaagaggcctcaactgtgtggaa-ttagtctctctgaaaatcttatacccaccatgacattcttagaaaatttgggtgtggacaagaaacggtgggcaaaagttatataccggtttcctgcacttctcacttatagcaggcaaaagtttaagacaactgtagatttcctctatgaaatgggcctttcatctgagaatgttggtaagattctaacacgctgtccaaccataataagttacagtgtggaggacaagctacggcctacagctaagtacttccagtcattgggtgttgatgttactcttcttttactacgatgtccacagacatttggtcttagcatcaaggcaaatttgaagccggtaacagaattttttctt------------gataaaggatataccatggaggaaattgggactatgatttc----------------------------------aagatatggagcattatatacttttagcttggtagaaaacttgataccaaaa-tgggatttctttttaaccttggattattcaaagtcagagctggttaaattccctcaatattttggctacagcttggaggagagaattaaaccacgatttgcagttttaaaggtgtctggagtaaagttactgctgaatcaggtcttatcattgtctagtcatgacttcgagaaggctttaaag---aagaaaatgaagaa-------gcagctt----actgaccaa---gtttaac---------tg------atca------atatag-aaa----gtattgaca-ataccatgtg---at----ggca---------------tttt------atcaagaatg----------------------------------------------------------------------------ag-------------------------ttcac--------tt-------tctg----------atat--------------------tgaa-ggaac-at--------tatga-------------------------------tgggga----aaggc-atggtaaga-----gggaagaa-------------aaa-------------------ctgc-ttttaac-agact-------------------------------------------------------------------------------------------------------------------------------------------------------------------------------------------------------------------------------------------------------------------------------------------------------------------------------------------------------------------------------------------------------------------------------------------------------------------
>I28610_M037_Malvaceae_Heritiera_littoralis_seq1
--------------------------------------------------------------------------------------------------------------------------aaaattttcccgacccacctgttaaggataaagcc---gtaacagaggtatctcctccaga-------------------ttccacccttgattccaagaaaaagttaaaagctgtctctcgtgttagtgagacaggcccagcaggaaagctccgtcctcaatttgtctacctcatggagcttggcatggatcttgagaaaatcaagttaataacaagtagatttccatcttttgcctactacagtctggaggggaagatcaaacctgtggttgagttccttcttgatcttggtgtaccaaagtgtgagattcccatcattcttggtaaaaggccacaactgtgcggaa-taagtctttctgaaaatcttatacccaccatgacattcttagagaatttgggtgtggacaagaaacgttgggcaaaagttatataccgctttcctgcacttctcacttatagcaggcaaaaggttaagacaacagtagatttcctctatgaaatgggcctttcatcagagaatgttggtaagattctaacacgctgtccaaccataataagttatagtgtggaggacaagctacgccctacagctaagtacttccagtcattgggcgctgatgtttctcttcttctacaacgatgtccacagacatttggtcttagcattgaggcaaatttgaagcctgtaacagaattttttctt------------gataaaggatataccatggaggaagttgggactatgatttc----------------------------------aagatatggagcattatatacttttagcttggtagataacgtgatgcctaaa-tgggatttctttttaaccatggattattcaaagtcagagctggttaaattccctcaatattttggctacagcttggaggagagaattaaaccgcgaattgcagttgtaaaggaatctggtgtaaaattactgctgaaccaggttttatcattgtcaagtggtgattttgagaaggctttaaag---aagaaaatgaagaa-------gcagctt----actgacaaa---atttaag---------tg------attc------gaatag-aaa----atatttatg-ataagatgga---at----ggca---------------tttt------attgagaacg------------------------------------aggtttt-t-------gc-a-------gatg-cttt-aagag-------------------------attac--------tt-------tctg----------atat--------------------caaa-ggaac-at--------tctga-------------------------------tgggaa----aatg-----------------------------------------------------------gcct-ggccaac-agactt--------cgaatgt---------------------------aactt--------------actttgtcc-----------------aagct-cagatg---------------------cagctcaccgtt--tgcaacaactgtgacg---------------------------tgaatttacagctacatctgc---------agaacatagaa----------gcgaccttcttaggagttg---aaatg---------------------------------------------------------------------------------------------------------------------------------------------------------------------------------------------------
>I28611_M062A_Malvaceae_Durio_zibethinus_seq1
----------------------------------------------------------------------------------------gaagagcatggaagaattctggcagatgtggttgaaaattttcctgacccaccagttaaagataaacct---gtaacacaggtatctcctttaga-------------------tgcagcccttggttccaagaa---gttaaaagctgtcgctcgtgttagtgagacaaatccagcagggaagctccttccccaagttgtctacctcatggagcttggcatggatctggagaagatcaagttaattacacgcagattcccatcttttgcctactacagtctggagcgaaaaatcaaacctgtcgttcagttccttcttggacttggtgtaccaaagtctgacattcccatcattattggtaaaaggcctcaactgtttggaa-ttagtctctctgaaaatctcatacccactatgacattcttagaaaatttgggtgtggacaagaaacagtgggcaaaagttatataccggtttcctgcacttctcacttatagcaggcagaaggttaagacaactgtagatttcctctatgaaatgggcctttcatctgagaatgttggtaagattttaacacgctgtccaaccataataagttatagtgtggaggacaagctacggcctacagctaagtacttccggtcattgggtgctgatgtttctcttcttctacttcgatgtccacaggcgtttggccttagcattgaggcaagtttgaaacctgtgacagaattttttctt------------gataaaggatataccgtggatgaagttgggactatgatttc----------------------------------aaggtatggagcattatatacttttagcttggtagataacttgatacccaaa-tgggaattctttttaaccatggattattcaaagtcagagctggttaaattccctcaatattttggctacagcttggagaagaggattaaaccacgatttgcagttgtaaaggaatctggggtgaaattacttctgaatcaggttttatcattgtcaagtcgtgactttgaaaaggctttaaag---aagaaaatgaagaa-------gcagctt----actgaccaa---gtttaac---------tg------attc-----aatataa-------a----------gtatcattgg---cttactgacc-------------aagttt------atcgagaatg------------------------------------aggcttt-a-------tt-a-------gata-tttt-aggag-------------------------ttcac--------tt-------tctg----------atat--------------------gaaa-ggaac-ac----------tga-------------------------------tgagaa----actgacctggtcaga-----gggaagaa-------------aca-------------------gttc-ttttaac-agactt--------caggtgt---------------------------aactt--------------acagtgtct-----------------aagtt-cagatg---------------------caactcactgtc--tgcaagtctcttatgc--------------------------tttttatta------------------------------------------acccatcttgttttaaattg---cctttatggtg----------------------------aaca--tattttctctttttcttttt---------------------------------------------------------------------------------------------------------------------------------------
>I28612_M038_Malvaceae_Brachichyton_bidwillii_seq1
--------------------------------------------------------------------------------------------------------------------------------------------------------aagct---gtaacagaggtatctcatccgga-------------------ttctgccgytgactccaagaaaaagttaaaagctgtctctcgtgttagtgagacaggcccagcagggaagctccgtcctcaagttgtctacctcatggagcttggcatggatcttgagaagatcaagttaattacccgtagatttccctcttttgcctactacagtctggaggggaaaatcaaacccgtggttgagttccttcttgaacttggtgtaccaaagtgtgacattcccatcattcttggtaaaaggccacaactgtgtggaa-taagtctctctgaaaatcttatacccaccatgacgttcttagaaaatttgggtgtggacaagaaacgttgggcaaaagttatataccggttccctgcacttctcacttatagcaggcaaaaggttaagacaactgtagatttcctctatgaaatgggccttacatcagagaatgttggtaagattctaacacgctgtccaaccataataagctatagtgtggaggacaagctacggcctacggctaagtacttccagtcattgggtgctgatgtcgctcttcttctattacgatgtccacagacatttggtcttagcattgaggcgaatttgaagcctgtaacagaattttttctt------------gataaaggatatactgtggaggaagttgggactatgatttc----------------------------------aagatatggagcattatatacttttagcttggtagataacgtgatgccaaaa-tgggatttctttttaaccatggcttattcaaagtcggagctagttaaattccctcaatattttggctacagcttggaggagagaattaaaccacgaattgcacttgtaaaggagtctggtgcaaaattactgctgaaccaggttttatcattgtcaagtcgtgatttcgagaaggctttaaag---aagaaaatgaagaa-------gcagctt----actgacaaa---gtttaac---------tg------attc------gtgtag-aaa----atattgaca-ttaccatggg---aa----ggcat--------------tttt------atcgagaatg------------------------------------agatttt-t-------gc-a------------------------------------------------------------------------g----------atat--------------------tgaa-ggaac-at--------tatga-------------------------------tgggaa----aatg-----------------------------------------------------------gcct-ggtcaac-agactt--------caaatgt---------------------------aactt--------------acttt------------------------------------------------------------------------------------------------------------------------------------------------------------------------------------------------------------------------------------------------------------------------------------------------------------------------------------------------------------------------------------------------
>I28613_M039_Malvaceae_Eriotheca_macrophylla_seq1
-----------------------------------------------------------------------------------ttcttgaagagcatggaagtattctggcagatgtggttgaaaactttcccgacccaccaattaaagataaacct---gtaacactggtatctcctccaga-------------------ttcagcccctgattccaggaa---gttaaaagctgtctcgcgtgttagtgagacaggccctgcagggaatctccgtcctcaagttctctacctcatggagcttggcatggatcttgagaagattaagttaattacacgcagattcccagcttttgcctactacagtctggaggggaaaatcaaacctgtcgttgagttccttcttgaacttggtgtaccaaagtctcacattcccatcattctaggtaaaaggcctcaactgtgtggaa-ttagtctctctgaaaatcttatacctactatgacattcttagaaaatttgggtgtggacaagaaacagtgggcaaaagttatataccggtttcctgcacttctcacttatagcaggcaaaagtttatgacgactgcagatttcctctatgaaatkggtctttcatcagagaatgttggtaagattctaacacgctgtccgaccataataagttatagtgtggaggacaagctacggcctacagccaagtacttccggtcattgggtgctgatgttactcttcttctatygcgatgtccacagacgtttggtcttagcatcgaggcaaatttgaagcctgtaacagatttttttctt------------gataaaggatatacgatggaggaaattgggamgatgatttc----------------------------------aagatacggagcattatatacttttagcttggtagacaacttgataccaaaa-tgggatttctttttaaccatggattattcaaagtcagagctggttaaattccctcaatattttggctacagcttggaggagagaattaaaccacgagttgcggttttaaaggagtccggtgtaaaattactgctgaatcaggttttatcgttgtcaagttgtgacttcgagaaggctttaaag---aagaaaatgaagaa-------gtagctt----accgaccaa---gttaaag---------tg------atcc----------------------attgacg-ataccatatg---at----ggca----------------ttttaattaatcaagaatg------------------------------------aggtatt-t-------gc-a-------gatg-ttt--gaggg-------------------------ttcac--------tt-------tctg----------aaat--------------------agaa-ggaac-at--------tacga-------------------------------tggaga----aaaggcacggcaagg-----agggaaga-------------aaaa------------------ctgc-ttttaac-agactt--------cacatatc-------------------------aaactt--------------gctttgtcc----------------aaagtt-cggtaaaagtccacg-----------gtaagtccttgt----------actatact-------------------------------------------------------------------------------------------------------------------------------------------------------------------------------------------------------------------------------------------------------------------------------------------------------------
>I28614_M040_Malvaceae_Hydrogaster_trinervis_seq1
---------------------------------------------------------------tatccctta------------ccttgaagagcatggwaaarytctggtagatgtggttgaaaattttcctgaccyrccrgttaaagatarkcct---kyawcacargtatctcrtccrga-------------------ttykggcatcgactccaagaa---gttaaaagctgtctctcgtgtyagtgaracatgcccagcagggaacctccgcccycaaattctgtacctsrtggagcttgggatggatcttgagaagatcaaggtaattacrcdcagattcccatcttttgcctactacaghctggagggraaaatmaaacctvttgttgagtthcttcttgaacttggtgtaccaaagtcwgacattcccatcattctcagtaanaggcctcaattatgtggaa-ttagtctctctgaaaatcttatacccaccatgacattcttdgaagagttggghgtggacaagaaacagtgggcaaaagttatataccggtktccygcacttcttacttatagcaggcagaaggttaagahgackgtagacttccthtatgaratgggbctttcatcagagantgttggdaagattctaacacgctgtccaaacattataagttataatgtggaggccaakctacgacctacagctaantacttbygctcabtgggtgttgatattgctdctvttttdctacgatgtccacagacatttggtcttagcattgaggcaaabttdaaghcbrtracagaatttttthtt------------gataaaggatacaccstggaggaagttggaattatgatttc----------------------------------aagatatggagcattatatacttttagtttggtagataacttgatgccaaaa-tgggatttctttttgaccatgggttattcaaagtcagagctggttaaattccctcaatattttggctacagcbtggatggraggattaaaccacgattmgcwattatgaaggagtvtggcrtdaaattaytgctvaatcaggttttatcattgtcaagthdvaactttgaaaaggctttaaag---aagaaaatggagaa-------gcagca-----------------agttaag---------tg------atty-----atggyag-aaa----gta-tcatg-amcctgtctg---at----grca---------------tt---------tcragaatg------------------------------------aagyttt-t-------rt-g-------gats-catt-aagay-------------------------rtcaa--------tt-------yctg----------a-----------------------ygaa-graat-gt--------tatga-------------------------------tgggaa----aatgacctgg--aca----tagggaaaa------------craa-------------------gtts-ttttaac-mgactt--------catttgt---------------------------aatat--------------accctttgc-----------------aagtt-cggatg---------------------cagctcagttct----------------------------------------------------------atatttgc---------agaacatgtgaac----------ggccttctgacgttccc-----cccgtggcatgtcaaaagaacgaggaagcatttaagattca--gatgtcattct--agtcttt-acctttaccattaa------------------------------------------------------------------------------------------------------------------------
>I28615_M041_Malvaceae_Pterygota_brasiliensis_seq1
----------------------------------------------------------------------------------------------------------------------------------------------gttaaagataaagct---gtaacagaggtttctcctccaga-------------------ttctgcccttgattcacagaaaaagttaaaagctctctctcgtgttagtgagacaggcccagcggggaagctccgtcctcaagttgtgtaccttatggagcttggtatggatcttgagaagatcaagttaattacacgcagatttccatcttttgcctactacagtctggaggggaaaatcaaacctgtggttgagttccttcttgaacttggtgtgccaaagtgtgacatcccaattattctgggtaaaaggccgcaactatgcggaa-taagtctctctgaaaatcttgtacccaccatgacattcttagaaaatttgggtgtggacaagaaacgttgggcaaaagttatataccggtttcctgcacttctcacttatagcaggcaaaaggttaagacaacagtggatttcctctatgaaatgggcctttcatcagagaatgttggtaagatacttacacgctgtccaaccataataagttatagtgtggaagacaagctatggcctacagctaagtacttccagtcattgggtgctgatgttgctcttcttctactacgatgtccacagacatttggtcttagcattgaggcaaatttgaagcctgtaacagaattttttctt------------gataaaggatatactgtggaggaggttgggactatgatttc----------------------------------aagatatggagcattatatacttttagcttggtggataacttgatgccaaaa-tgggatttctttttaaccatggattattcaaagtcagagttggttaaattccctcaatattttggctacagcctggaggagagaattaaaccacgatgtgcagttgtaaaggagtctggtgtaaagttactgctgaaccaggttttgtcattgtcaagtggtgattttgagaaggctttaaag---aagaaaatgaagaa-------gcagctt----actgacaaa---gtttaac---------tg------atta------atatag-aaa----gtattgacg-gtacgagggg---at----ggca---------------ttta------atcgagaatg------------------------------------aggattt-t-------gc-g-------gata-tttt-aagag-------------------------ttaac--------tttctgatatctg----------atat--------------------cgaa-ggaac-gg--------tatga-------------------------------tgggaa----tatg-----------------------------------------------------------gcct-ggtctac-agacty------------------------------------------------------------------------------------------------------------------------------------------------------------------------------------------------------------------------------------------------------------------------------------------------------------------------------------------------------------------------------------------------------------------------------------------------------------------
>I28616_M042_Malvaceae_Leptonichya_maranta_seq1
---------------------------------------------------------------------------------------------------------------------------------------------------------------------------atctcctccaga-------------------ttctgccgttgaccccaagaa---gttaaaggctgtctctcgtgttagtgagagaggcccrgccgggaatctccgtcctcaagttctctacctcatggaacttggcatggatcttgagaaaatcaagttaattacacrcaggttcccatcttttgcttactacagtttggagggtaaaatcaaacctgttgtygagtttcttcttgaactkggtgtatcaaagtctgacattcccatcattctyggtaaaaggcctcaactgtgtggaa-ttagtctctctgaaaatcttatachcaccatgasattcttagaaactttgggtgtggacaagacacagtgggcaaaagttatataccggttccctgcacttcttacttatagtaggcaaaagtttaagacmactgtagatttcctttatgaaatgggcctttcatcagagaatgttggtaagattctaacacgctgtccacacataataagttatagtgtggaggacaagctacggcctactgctaagtacttccactcwttgggtgttgatgttgctgttcttctactacgatgcccacagtcatttggtcttagcattgaggcaaatttgaagcctgtaacagaatwttttctg------------gataaaggatactctgtggaggaagttgcgactatgatttc----------------------------------aagatatggagcrttatgtacttttagcttggtagataacttgataccaaaa-tgggatttctttttaaccmtggattattcaatggcagaactggttaaattccctcaatattttggctacagcttggaggagaggattaaaccacggtttgcacttgtaaaggagtctggtgtgaaattactgctgaatcaggttttatcattgtctagtcgtgacttcgaaaaggctttaaag---aagaaactagagaa-------gcaactt----gcagaccaa---gtttaac---------tg------att--------------aaa----gtgaggatg-atacygtatg---at----gata---------------tttk------atcaagaatg------------------------------------aggtttt-t-------gc-a-------gata-tttt-aagaa-------------------------ttcac--------tc-------cctg----------a-----------------------tgag-ggaac-at--------tatga-------------------------------tgggaa----aatgacttggtcatg-----gggaaaag-------------aaagtgattttaa-----c--------ttatgac-agacct--------ctgatgg---------------------------aactt--------------gctatttcc-----------------ragtt-cacatg---------------------caacttactgct----------------------------------------------------------atatttgca-----------------------------------------------------------------------------------------------------------------------------------------------------------------------------------------------------------------------------------------------------------
>I28617_M043_Neuradaceae_Neurada_procumbens_seq1
---------------------------------------------------------------------------------------------------------------------------------------------------------------------------------------------------------------------------agaa---actaaaagcggtgtctcgtgtgagtgagaccgacctagatgggaatcttcgtcctcaggttctctacctaatggaacttggcatggatctcgaacagatcaaagcaattacacgcagattcccatctttcgcttactacagtttagaagggaaaataaagcctgtagttgaattcctgcttgatctcggagtacctaaacaaaatgttctatctattctcaacaaaaggcctcaactttgtggaa-tcagcctctctgaaaatcttatacccaccatgaaatttctagaaaccttgggtgtcgacaagaaacaatgggctaaagttatataccgctttccagcacttcttacttatagcagacagaaggtaaaggctaccatcgatttcctttatgaaatgggtctttcagaagagagcataggtaaagttataacgcgttgtccaaacattataagttacagcgtggaagacaagctttggcctgcagcacagtacttcagttcattaggggttgatgttgctcttcttctccaccgatgtccacagacgtttggtctcagcatcgaaggaaatttgaagcctgtgacagaattctttctg------------ggtaaagggtacagtgtggaggaaatcggaacgatgatatc----------------------------------aagatatggagcgttatatacttttagcttggcggataacttggtaccgaaa-tgggagtattttctaaccatggattattcaaaatcagagctggttaaatttcctcagtattttgggtacagcttgkaggtaagaattaaaccccgatacgcacttgtaaaggagtctggggtcaagttgctgctaaatcaggtattatcgttatcaagtcaggactttgataaggctttaaag---aagaagattaagaa-------aatgctt----tctgataaa---gctgcag--------ctg------attc-------------------------------------------at--------------------------------------------------------------------------------------------------------------------aagag-----------------------------------------------t------------------------------------------------------------------------------------------------------------------------------------------------------------------------------------------------------------------------------------------------------------------------------------------------------------------------------------------------------------------------------------------------------------------------------------------------------------------------------------------------------------------------------------------------------------------------------------------------------------------------------------------------------------
>I28618_M044_Malvaceae_Pentace_laxiflora_seq1
------------------------------------------------------------------------------------------------------------------------------------------tccagttaaagataaacct---gttacactagtatctcctccaga-------------------ttcaagcattgactccaagaa---gttaaaagctgtctctcgtgttagtgagacaggtccagcagggaagctccgtcctcaagttgtctacctcatggagcttggcatggatctggagaagatcaagttaataacacacagattcccttcttttgcctactatagtctggaggggaagatcaaacctgtcgttgagttccttcttgaacttggtattccgaagtctgacattcccatcattatcggtaaaaggcctcaactctgtggaa-ttagtctgtctcaaaatcttatacccacaatgacattcttggaaaatttgggggtgaacaagaaacagtgggcaaaagttatataccggtttcctgcacttcttacttatagccagcaaaaagttaagatgactgtagatttcctctatgaaatgggcctttcatcrgcgaatgttggtaagattctaacacgctgtcctaccataataagctatagtgtggaggacaagctacggcctacagctaagtacttccagtcattgggtgctgatgtttctcttgtattactacgatgtccacagacatttggtcttagcatcgaggcaaatttgaaacctgtgactgaattctttctt------------gacaaaggatatactttggacgaagttgggactatgatttc----------------------------------aagatatggagcattatatacttttagcttggtagataacttgataccaaaa-tggaatttctttttaaccatggattattccaagtcagagctggttaaattccctcaataytttggctacagcttggaggagaggattaaaccaagatttgcagttgtgaaggagtctggcgtgaaattactgctgaatcaggttttatcattgtcaaatcttaactttgaaaaggctttagag---aagaaaatgaagaa-------gcaggtt----actgaacat---gtttaac---------tg------gttc------atatag-gag----gcattgatg-atgccatgcc---at----gcca---------------tgcc-------------atg------------------------------------aggtttt-t-------gc-a-------gata-ttt--aagag-------------------------tctac--------tt-------tctg----------atac-------------------------------------------aga-------------------------------tggaat----ata-------------------------------------------------------------------------------------------------------------------------------------------------------------------------------------------------------------------------------------------------------------------------------------------------------------------------------------------------------------------------------------------------------------------------------------------------------------------------------------------------------------------------------------------------
>I28619_M045_Malvaceae_Phragmotheca_mammosa_seq1
-------------------------------------------------------------------------cttgaatctctccttgaaaagcacggaagaattctggctgatgtggttgaaaattttccyracccaccagttaaagataaayct---gtaacactggtatcwcmkccaga-------------------ttcagcmcytrrttccargaa---gktaaaagctgkctctygtgttagtgagacaggcccdgyagggaagchccgtccthaagttgtctacctcatggrgctkggcatggatcttgagaagatyaagttaattacacgcagattcccakcttttbcctrctacagtctdgaggggaaaatcaaacctgthrttgagktccttcttgaacktgdtgtacnaaagtctgacattcmyathattbtagghdavaggcctcaactgtgtggaa-ttagtmtctchgaaaatcttatacccaccatgacattcttagaaaatttgggtgtggacaagaaacagtgggcaaaagttrtataccggtttcctgcacttctcacttatagcaggvaaaagdttdagacaachgtagatttcctctmtgaaatgggcctttcatckgagaatgtkggtaagattctaacacgcwgtccaacsataayaagttatagtgtvgaggacaagctacggccnrhanhtmmgkwchtysggtswkkkkktkytgatgttgctcttcttctrytacgatgtccabagacgtttggycttagcathgaggcaaatttgaagcctgyaacrgaattttttctt------------gataaaggatdtmvtrtggaggaaattgggactatdrtttc----------------------------------aagatatggagcattatatacttttagcttggtagayaacytgabwccaaaa-tgggatttctttttraccatggattattcaaagtcagakctggttaaattmcctcadtaytttggctacaghttggavgagagaatyaaaccacgatttgcagttttaaaggwgtctggtgtaaawttactgctgaatcaggtwttatcattgtcaagtcrtgacttygagaaggmtttaaag---aagaaaatgaagaa-------gcagctt----mctgaccaa---dtttaam---------tg------atyc------atrtag-raa----gkatygack-mcaccatgtg---at----rkca---------------tttt------atcwaraamg------------------------------------aggtttt-tgyagatawt-t-------gata-wttt-aagag-------------------------ttmac--------tt-------tctg----------atat--------------------ygaa-ggaac-at--------tatgr-------------------------------tggrra----awggc-myggtaaga-----rggaagaa-------------aaa-------------------ttgc-ttttaaa-agactt--------catatgt---------------------------aactt--------------acgttgtcc-----------------aagtt-cagatg---------------------caaytcactgtt--tgcaaawactgtaatatg-----------------------aacttagttacagctacatttgc---------agg------------------------------------------------------------------------------------------------------------------------------------------------------------------------------------------------------------------------------------------------
>I28620_M046_Malvaceae_Camptostemon_shultzii_seq1
---------------------------------------------------------------------------------------------------------------------------------------------------------------------------------------------------------------------------------------------------------------------------------------------------------------------------------------------------------------------------------------------------------------------------------------------------------------------------------------------------------------------------------------------------------------------------------------------------------------------------------------------------------------------------------------------------------------------tarrawaarctacgccctacagctaagtacttcgggtcattgggtgctgatgttgctcttcttctgttacgttgtccacagacctttggtcttagcatcgaggcaaatttgaagcctgtaactgaattttttatt------------gataaaggatataccgtggaggaaattgggactatgatttc----------------------------------aagatatggagcattatatacttttagcttggcaggcaacttgataccaaaa-tgggatttctttttaaccatggattattcaaagtcggagcttgttaaattccctcaatattttggctacagcttggaggagagaattaaaccaagaattgcagttgtaaaggagtctggtgtaaaattactgctgaatcagattttatcattgtcgagtcgtgactttgagaagtctttaaag---aagaaaatgaagaa-------gcagctt----tctgaccaa---gtttgac---------tg------atcc------atatag-aag----gtattgatg-ataccatg--------------------------------------------------------------------------------------------------------------------------------------------------------------------------------------------------------------------------------------------------------------------------------------------------------------------------------------------------------------------------------------------------------------------------------------------------------------------------------------------------------------------------------------------------------------------------------------------------------------------------------------------------------------------------------------------------------------------------------------------------------------------------------------------------------------------------------------------
>I28621_M153_Malvaceae_Trichospermum_sp_seq1
---------------------------------------------------------------tatcmcgtacattgaatctctccktgaagagcatggaaaaattttggtwgatstkgttgaaaattttcctgacccaccagttaaagataatcct---gtaacacaggtatcttgtccara-------------------twcdgtcattgcctccaagaa---gttaaaagctgtctygcgtgttagtgagacaggcccagcaggggacctchgccctcaaattctgtacctcatggagctcggaatggagcttgagaagatcaaggaaattacacgcagattcccatcttttgcctactatagtctgdaggggaaaatcaaacntgttgtdgagttctttcttgaactnggtgtaccaaagtctgacattcccatcattcttggtaaaaggcctcaattatgtggan-ttagtctctctgaaaatcttatacccaccatgacnttctttgaagagttgggtgtggataagaaacagtgggcmaaagttatdtaccggtktcctgcagttcttacttatagcaggcaaaaggttaabhngactgtagactttctctacgaaangggcctttcdgcagagaatgttggtaagatyctaacacgctgtccaaacattdtaagttataatgtggaggccaabctacvacctacagcthagtacttccgctcattaggtgttgatattgctgctvttttactacgatgtccacagacatttggtcttagcattganacaaatttgaagcctgtvacagaattttttctt------------gataagggatacaccdtggaggaagttgggattatggtttc----------------------------------aagatatgnhgcattatacacttttakcttggtasataacttgatnccaaaa-tgggatttctttttgaccatgggttattcaaagtcagagctggttaaattccctcaatattttggatacabcttgaaggagaggattaaaccacgattcgcagttatggaggaatctggbgtgadabtacngctgaatcaggtthtatcattgtcaagtygcvactttgaaaaggctttaaag---aagaaaatdgagaa-------gcagcagca--------------agtyaag---------tg------attc-----attgtag-aaa----gta-tcmtg-accctgtgkg---at----gaca---------------tt---------tcaagaatg------------------------------------aagtttt-t-------gt-g-------aata-cgtt-aagaya------------------------gtcga--------tt-------tctg----------a-----------------------tgaawggaac-wt--------tatga-------------------------------tgggaa----aatgacctga--aca----taggaaaaa------------caaa-------------------gttc-ttctaac-aggctt--------catatgt---------------------------aacat--------------accatttcc-----------------aagtt-cagatg---------------------caactcaatgct----------------------------------------------------------atatttgc---------araacatgagaaca-----gaacamccttctgatgttcay------ccatggcmtgtcgaargarcagagaagyattctagattcm--gatttcaattttagtctttt-aacttttccmwtwamccmacttgttttaaattgcctttgtgrtgagtata------acggtttccttccacaggatgaatattctacttgtgtcagagttccatttcatgttctaa------------------
>I28623_M048_Malvaceae_Abroma_augusta_seq1
----------------------------------------------------------------------------------------------------------------------------------------------------------------------------------ccaga-------------------ttcagccgttgaccccaaaaa---gttaaaggctgtctctcgtgttagtgagacaggcccagcagggaatctccgtcctcaagttctatacctcatggagcttggcatggatcttgagaaaatcaaggtaattacacgcaagtttccgtcttttgcttactacagtttggagggtaaaatcaaacctattgtggagtttcttcttgaacttggtgtatcaaagtctgacattcccataattctcggtaaaaggcctcaactgtgtggaa-ttagtctctctgaaaatcttatacccaccatgacattcttagaaaatttgggtgtggacaagacacagtgggcaaaagttatatataggttccctgcacttcttacttatagcaggcaaaagtttaagacaactgtagatttcctttatgaaatgggcctttcatcagagaatgtcggtaagattctgacacgctgtccaaacatagtaagctatagtgtggaggacaaactacggcctactgcaaagtacttccgcttattgggtgttgatgttgctgttcttctgctacgatgtccacagtcatttggtcttagcattgaggcaaatttgaagcctgtaacagaattttttctg------------gacaaaggatacactgtggaggaagttgcgactatgatttc----------------------------------aaggtatggagcattatgtacttttagcttggtagataacatgataccaaaa-tgggatttctttttaaccatggactattcaaagtcagaactggttaaattccctcaatattttggctacagcctggaggagaggattaaaccacgatttgcacttgtaaaggagtctggtgtgaaaatactgctgaatcaggttttatcattgtcaagtcgtgacttcgaaaaggctttaaag---aagaaaatagagaa-------acagctt----acagacaaa---gtttaacataattctgtg------attc------atatag-aaa----gtgtccaca-----------a-tat----gaca---------------tttt------atcaagaatg------------------------------------aggtttt-t-------gc-a-------gata-tttt-aagac-------------------------ttcac--------tt-------tctg----------a-----------------------tgaa-ggaac-at--------tatga-------------------------------tgggaa----aacgacctggtcata------ggaaatg-------------aaagtgattttaa-----t--------ttttaac-agacct--------cagacgt---------------------------aactt--------------actgtttcc-----------------aagttccgcatg---------------------cagcttattgct----------------------------------------------------------atatttgc---------agaacatgggaac----------gaccttgtaaggagttg---acctcatgtggtgt------------------------------------------------------------------------------------------------------------------------------------------------------------------------------------------
>I28624_M049_Malvaceae_Corchoropsis_tomentosa_seq1
-------------------------------------------------------------------------------------------------------------gcagatgtggttgagaattttcccgatccaccaattaaagataaacct---gtagcacatgtatctcctctaga-------------------tccagcccttgattccaagaa---gttaaaagccgtcactcgtgttagtgagaaaggtgcagcagggaagctccgtcctcaggttgtctacctcatggagcttggcatggatcttgagaagatcaagttaatcacgcgcagattcccatcttttgcctactacagtctggaggggaaaatcaaacctgttgttgagtttcttcttgaacttggtgtaccaaagtctgacattgccatcattctttttaaaaggcctcaactgtgcggaa-ttagtctcactgaaaatcttatacccaccatggcattcttagaaaatttgggtgtggacaagaaacgttgggcaaaagttatataccggtttcctgctcttctcacttatagtcggcagaagtataagacaactgtagatttcctccatgaaatgggtctttcatcagagagcatcggtaagattataacacgctgtccaactataataagttatagtgtggaggacaagctacggcctacagctgagtacttccggtcattgggtgcagatgttgcacttcttctactacgatgtccacagacatttggtcttagcattgaggcaaatttgaagcccgtgaccaaattctttctt------------gataaaggatatactctggaggaagttgggactatgatttc----------------------------------aagatatggagcattatatacttttagcttggtagagaacttgatacctaaa-tgggatttcttcttaaccatggattattcaaagtcagagctggttaaattccctcagtattttggctacagcttggaggagagaattaaacctcgatatgcagttgtaaaggagtccggtgtgaaactactgctgaaccaggttttatcgttgtcgagttgtgactttgagaagactttagac---aaaaaagtgaagaagca----gcagctt----actgaccaa---gtttaac---------tg------gttt------gcgtag-aaa----gtattgacggagaccgtgtg---at----gaca---------------tttt------atcgagaatg------------------------------------aggcatt-ct----cggc-t-------gatg-tttt-cagag-------------------------ttcac--------t--------tctg----------atac--------------------cgaa-ggatc-at--------tatga-------------------------------tggcgg----aaaat----gtaag-------------------------------------------------------------------t--------tatatctg-------------------------aagttt--------------g----------------------------------------------------------------------------------------------------------------------------------------------------------------------------------------------------------------------------------------------------------------------------------------------------------------------------------------------------------------------------------------------------
>I28625_M193_Malvaceae_Apeiba_tibourbou_seq1
------------------------------------------------------------------------ccttgaatmtctccttgaagagcatggaagaattctggtcratgyggttgaaaattttcctgacccaccarttaaagataatcct---gtaacacargtrtctcctccaga-------------------ttcrgccattgactccaagaa---gttaaaagctgtctctcgtgttagtgagacaggcccdgcagggaagctbcgccctcaaattctgtacctbatggagcttggcatggatcttgagaagatcaagctaattacwcgbagattcccatcttttbcytactacagtctggagggkaaaatcaaacctgtygtcdagtttcttcttgaacttggtgtagcaaagtctgacattcccatcattctnagtaaaaggcctcaattatgtggaa-ttagtctctctgaaaatcttatacccancatgayattcttagaagagttgggtgtggacaadaaacagtgggcaaaagttatatacaggtttcctgcacttcttacttatagcaggcaaaaggttaagacaactgtagacttccthtatgaaatgggcctttcdtcagagaatgttggtaagatthtaacncgatgtccaaacataataagttatagtgtggaggacaaactdcgtcctacrgctaastacttccnctcattgggtgttgatattgctgctcttttactacgatgtccdcagacatttggtcttagcattgaggcaaayttgaagcctgtaacanaattttttctt------------gataaaggatacaccatggaggaagttgcgacyatgatttc----------------------------------aagatatggagcmttatatacttttagcttggtagataacttgatgmcaaaa-tgggagttctttttgaccatggattattcaaagtcagadctrgttaaattccctcaatattttggttacagcttgaaggagaggattaaacctcgatttgcrgtwgtaaaggagtctggtgtgaagttactgctgaatcaggttttatcatyrtcaagtagtgahttcgaaaaggctgtaaag---aagaaaatggagaa-------gcdgca-----------------agttaag---------tgatt-c-attc-----atggtar-aaa----gcatwgacr-acactgtgcr---at----gaca---------------tttt------atggagaatg------------------------------------aggttta-cc-gtttakk-g-------aata-kctt-aagac-------------------------atcac--------tt-------tctg----------a-----------------------tgaa-ggaac-rt--------tatga-------------------------------tgagaa----amtgacctrg--aca----tggggaaaa------------taaa-------------------gtgchttttwac-rgactth-------crgatgt---------------------------aactk--------------gccatttcc-----------------aagty-cagatg---------------------cdryttactgct---------------------------------------------------------watrtttgc---------rgaacasgggaac-----------accttctgatgttcaa-----cccatgttgtgttgaaagaawgaagargcattyaagattya--gatgttattct--agtcctt-acctttttcattaacccaacttgatttaaattgccttt------------------------------------------------------------------------------------------------
>I28626_M226_Malvaceae_Helicteres_guazumifolia_seq1
------------------------------------------------------------------------------------------------------aattcttatagatgtggttgaaaattttcccgacccaccagttaaaaataaacccttagtaacacaattatctcctccaaa-------------------ttcagcccttgattccaagaa---gttaaaagctgtctctcgtgttagtgaaacagacccagcggggaagcttcgtcctcatgttgtctacctcatggagcttggcatggatcttgagaagatcaaggtaattacaagaaaattcccagcttttgcctactacagtctggaagggaaaatcaaacctttcgtcgagttccttcttgaacttggtgtaccaaaatccagtatccccgtcattttcagtagaaggcctcaactgtgtggaa-ttagtctctctgaaaatcttatacccaccatggcattccttgagaaattgggcgtggacaaggagcaatgggcaagagttatataccggtttcctgcacttctcactttcagcaggcaaaaggttaagaggactgtggatttcctgtatgaaatgggactttcctcagaggatgttggtaggattctaacacgctggccgaatataataagttacagtgtgaaggacaagctatggccaacagccaagtactttcagtctattggtgttgatgttgctgctcttctactacgattcccacagacgtttggtcttagbattgaggcaaatttgaagcctgtaacagaattttttctt------------gacgaaggatatactgtgggggaatttgggagtatgatttc----------------------------------aagatatggagcaatatataccattagcttagaatataacttgataccaaaa-tgggagttctttttaaccatggattattcaaggtcagagctggttaaattccctcaatattttggctacagcttgaagggaaggattaaaccacgatttgccattgtaaagaagtctggcgtaaaagtactgctgaatcagcttttatcattgtcaagtcctgattttgaaatggctttaaag---aagaaaatgaagaa-------gcagctt----actgaccaaa--------------------------gttt--t--catatag-aaa----gtattgacaaatacaatgtg---at----gaca---------------tttg------ccaaagaatg------------------------------------aagtttt-t-------gc-a-------gata-tttt-gagag-------------------------ttcac-------ttt-------tctg----------atat--------------------agaa-gaaac-att-------aatga-------------------------------tgggaa----aatggcctggtcagg----ggggggaaactatgctcagaatgaagtttttt---------gcagcta-ttttaac-agattt--------caggtgt---------------------------aactt--------------tctatgtcc-att---------gtccaagct-ctgatt---------------------caactcactttt--tgcaagaattg-----------------------------------------------------------------------------------------------------------------------------------------------------------------------------------------------------------------------------------------------------------------------------------------------------------------
>I28628_M051_Malvaceae_Werklea_horrida_seq1
-----------------------------------------------------------------------------------------------------------------------------------------------------------ct---ataccactggaatctccgcccga-------------------tccaacccctgattccaagaa---ggtaaaagctgtctctcgtgttagtgagacaggtcctgcaggggagctccgtcctcaagttatctacctcatggagcttggcatggatcttgagaagattaagttaattactcgcagattcccagcttttgcctactacagtctggagggaaaaattaaacccattgttgagttccttcttgaacttggcgtaccaaagtctgacattcccatcattctaggtaagaggccccaactgtgtggaa-ttagtctctccgaaaaycttatacccaccatgacattcttagaaaatttgggagttgacaagaaacagtgggcaaaagtaatataccggtttcctgccctcctcacttatagcaggcaaaaatttaagacaactgtggatttcctctatgaaatgggcctttcaccggaggatgttggtaagattctaacacgctctccaaacataataagttacagtgtcgaggaaaagctacgccctacagctaagtatttccggtcattgggtgctgatgttgctcttcttctattacgctgtccacagacttttggtcttagcattgaggcaaatttgaagccggtaacagaattttttatt------------gataaaggatataccgtggaggaaattgggactatgatttc----------------------------------tagatatggagcattatatacttttagcttggcaggcaatctgataccaaaa-tgggaattttttttaaccatggattattcaaagtcggagctcgttaaatttcctcaatattttggctacagcttggaagagagaattaaaccaagaattgcagctgtaaaggagtctggtgtaaaattactcctcaatcaggttttatcattgtcgagtcatgacttcgagaaggccttaaag---aagaaaatgaagaa-------gcggctc----actgaacaa---gtttggc---------ca------accc------atacag-gga----gtattgatg-ataccgtgtg---at----ggcw---------------tttt------atcaagwatg------------------------------------aggcttt-t-------gc-a-------ggta-tttt-wagaa-------------------------ttcgt--------tt-------tctg----------acat-------------------------------------------tgw-------------------------------tggaga----aaagc-acagtaaga-----aggwwgaa-------------aaa-------------------g------------------------------------------------------------------------------------------------------------------------------------------------------------------------------------------------------------------------------------------------------------------------------------------------------------------------------------------------------------------------------------------------------------------------------------------------------------------------------------
>I28629_M052_Malvaceae_Spirotheca_rosea_seq1
---------------------------------------------------------------------------------------------acatggaagtattctggcagatgtggttgaaaactttcccgacccaccaattaaagataaacct---gcaacactggtatckctttcaga-------------------ttcagcccctgattccaggaa---gataaaagctgtctcgcgtgttagtgagacaggccctgcagggaatctccgtcctcaagttgcctacctcatggagcttggcatggatcttgagaagattaagttaattacacacagattcccagcttttgcctactacagtctggaggggaaaatcaaacctgttgttgagttccttcttgaacttggtgtatcaaagactgacattcccatcattctaggtaaaaggcctcaactgtgtggaa-ttagtctctctgaaaaccttatacctaccatgacattcttagaaaatttgggtgtggacaagaaacagtgggcaaaagttatataccggtttcctgcacttctcacttatagcaggcaaaagtttaggacgactgtagatttcctctatgaaatgggtctttcatcagagaatgttggtaagattctaacacgctgtccgaccataataagttatagtgtggaggacaagctacggcctacagctaagtacttccggtcattgggtgctgatgttgctcttcttctattacgatgtccgcagacatttgggcttagcatcgaagcaaatttgaagcctgtaacagattttttcctt------------gataaaggatatacaattgmggaaattgggatgatgatttc----------------------------------aagrtacggtgcattatatacttttagcttgktagacaacttgataccaaaa-tgggatttctttttaaccatggattattcaaagtcagagctggttaaattccctcaatattttggctacagcttggaggagagaattaaaccacgagttgcagttttaaaggagtctggtgtaaaattactgctgaatcaggttttatcattgtcaagtcatgacttcgagaaagctttaaag---aagaaaatgaagaa-------gcagctt----gccgaccaa---gtt-aag---------tg------atcc----------------------attgaca-atgccatatg---ay----ggca----------------ttttaatcaaycaagaatg------------------------------------aggtttt-t-------tc-a-------gatg-ttt--ggggg-------------------------ttcac--------tt-------tctg----------atat--------------------agaa-ggaac-at--------tggga-------------------------------tkgaga----aaggc-tcggtaaga-----aggaaaga-------------aaaa-----------------ggtgc-ttttaac-agactt--------cacatatc-------------------------aaactt--------------gcattgtcc-----------------aagtt-magacgcagttta---------------aactcactatt--tggaagacctgtaatc---------------------------tgagtttacagctataagttc---------atgacatagga----------tttaccttcttaggggttt---gtctatta------------------------------------------------------------------------------------------------------------------------------------------------------------------------------------------------
>I28630_M053_Malvaceae_Huberodendron_swietenioides_seq1
-----------------------------------------------------------------------------aatctatccttgaagagcatggaagaattctggcagatgtggttgaaaattttcccgacccaccagttaaagataaacct---gtaacactggtatctcctccaga-------------------ttcagcccctgattccaggaa---gttaaaagctgtctctcgtgttagtgagacaggccctgcagggaatctccgtcctcaagttgtctacctcatggagcttggcatggaccttgagaagattaagttaattacacgcagattcccagcttttgcctactacagtctggaggggaaaatcaaaccagttgttgagttccttcttgaacttggtgtaaaaaagtctgacattcccatcattctaggtaaaaggcctcaactgtgtggaa-ttagtctctctgaaaatcttatacccaccatgacatttttagagaatttgggtgtggacaagaaacggtgggcaaaagttatataccggtttcctgcacttctcacttatagcaggcaaaagttcaagacaactgtagatttcctcyatgaaatgggtctttcatcagagaatgttggtaagattctaacacgctgtccaaccataataagttatagtgtggaggacaagctacggcctacagctaagtacttccrgtcattgggtgctgatgttgctcttcttctattacgatgtccacagacatttggtcttagcattgaggcaaatttgaagcctgtaacagaattttttctt------------gataaaggatatactatggaggaaattgggactatgatttc----------------------------------aagatatggagcattatatacttttagcttggcagacaacttgataccaaaa-tgggatttctttttaaccatggattattcaaagtcagagctggttaaattccctcaatattttggctacagcttggaggagagdattaaaccacgagttgctgttttaaaggagtctggtgtaaaattactgctgaatcaggttttatcattgtcaagtcttgacttcgtgaaggctttaaag---aagaaaatgaagaa-------gcagctt----acygaccaa---gtttaac---------cg------atcc------atatag-aaa----gtattgacg-ataccatatg---at----ggya---------------tttt------atcaggaaag------------------------------------aggtttt-t-------gc-a-------gatg-yct--aacag-------------------------ttcac--------tt-------tctg----------atat--------------------ggaa-ggaac-at--------tatga-------------------------------tggaga----aaggc-acggtaagc-----gggaagaa-------------aaa-------------------gtgc-ttttaac-agactt--------catatctt-------------------------aa-------------------ccttgtcc-----------------aagtt-cagatg---------------------caacacactatt--tgcaggaactgtaatc---------------------------tgaatttacagttacaaatgc---------ataagataaga----------gcgaccttcttaggag--------------------------------------------------------------------------------------------------------------------------------------------------------------------------------------------------------------
>I28631_M054_Malvaceae_Trochetiopsis_benjaminae_seq1
---------------------------------------------------------------------------tgaatctctccktgaagagcatggaaarrttctggtagatgtagttgaaaawtttccygayccaccaattaaasataaacct---gtagcacatktatctcctccaga-------------------tccagccsttgattccardaa---gttaaaagccgtcactcgtgttagtgagaadrgtgcagcagggahgctccgtcctcaggttgtctacctcatggagctaggcatggatmttgagaagatcaagttaattacacdcagrttcccrtcttttgcctactacagtctggaggggaaaatcaaacctgttgthgagtttcttcttgaacttggtgtaccaaagtctgacathgccatcattctdggtaaaaggcctcaactktgcggda-ttagtctcactgaaaatcttatacccaccatgacattcttagaaaatttggghgtggacaagaaacgttgggctaaakkdntatachggtttcctgctcttctcacttatagccggcagaagttyaagacaactgtagatttcctccatgaaatggghctttcatcagagagcattggtaagattataacacgmtgtccaactatagtaagttataghgnggaggacaagctacggcctacanctgagtacttchggtcabtgggtgctgatgttgctcttcttctagygcgatgtccgcagacatttggtcttagcattgaggcaaatttgaagcccgtgacagaattttttnyw------------gatwwdkgmtakwctmtkkakgamgtwkkkactabghtwtm----------------------------------wwgakatgkrgmattatatastkwtagcttggtmgagaaymtmataccaaam-tgkkatttcttwttawmmatkgmktattcamwdtcagagctggttawgdtcmctcagtmttttggckmcagmttggaggagagaatcamvcctcgakwtkcmkttktwamkgagtctggtgtraaactactactkaammabktmttatcwthktcgagtyrkgacttygagaaaacattagag---aadaaaatgaagaa-------gcaactk----actgaccaa---ktttaac---------tg------atth------ntavwk-aaa----gtvtwrata-----------a-vam-----------------------ybtya-dtmartmrrstdwr------------------------------------aggctat-t------ggc--------tgakr-wwtt-adgag-------------------------ttcat--------tt-------tctg----------ataccawc---------------ccgaa-kgatc-ak--------tatga-------------------------------tgcggaa---aatggcckgttcaac--agtgagttama----------gttgaagttcattttgttgctcccatcttgttttaaactgccttt-------atgatgc---------------------------actttctt--------tgcactctctctctytrktttsttagmrwarbkt-rggmtg---------------------tatttttctktc----------------------------------------aaagtccaattcata--cacattagcccaatt------------------------------------------------------------------------------------------------------------------------------------------------------------------------------------------------------------------------------------------------------
>I28632_M055_Malvaceae_Eriolaena_candollei_seq1
-----------------------------------------------------------------------------------------stmskttgagaataattcca------rwggtkkmawryyttcccgacccaccaattaaagataaacct---gkagcasatgtatctcctccaga-------------------yccagcccttgattccwagaa---gttaaaagcygtcactcgtgytastgaraargrtgcagcarggaagctccgtcctcmggttgtctacctmatggagctwggcatggatcttgagaagatcaavttaattacacgcagrtwcmcatcttttgcctactacagtctggaggggaaaatcaaacctgttgttgagtttcttcttgaacttggtgtaccaaagtctgayathgcmrwcattcttggtaaaaggyctcaactktgcggra-ttagtctcactgaaaatcttatayccaccatgacattctyagaaaatttgggygtggacaagaaacgttggrctaaagthatatacmgrtttccygctcttctcacttatagcmdgcagaagtttaagacaactgtagatttcctccatgaaatgggyctttcatcagagagcattggtaagattataacacgctgtccaactatagtaagttatagygtggaggacaagctacggcctacdgctgagtacttchrgtcattgggtgctgatgttrctcttcttytagtgcgatgtccrcagacatttggtcttaghattgwsgcaaatttkaagcyhgtgacabaattttttctt------------grtaaaggatatactctggaggaagttgggacwatgntttc----------------------------------awgatatggagcattatatacttktagcttggtagagaacttaataccaaaa-tgggatttctttttaaccatggattattcaaagbcagagctggttaaattccctcrgtattttggmtacagcttggaggagagaatcaaacctcratatgcagttgtaaaggavtctgktgtgaaattactactgaaccagghtttatcattgtcvagtcgtractttgagaaaacattagagaaaaaaaaaatgaaraa-------gcaactt----actgaccaa---gtttrac---------tg------attt------gyacag-aaa----gtakkkwmw-atmyrrwgtk---wt----gwtr----------------wtc-----catcgagaatg------------------------------------atgctat-t------gga-t-------gatg-tttt-aagmr-------------------------tyywk------------------------------------------------------------------------------------------------------------------------------------------------------------------------------------------------------------------------------------------------------------------------------------------------------------------------------------------------------------------------------------------------------------------------------------------------------------------------------------------------------------------------------------------------------------------------------------------------------------------------------------------------------------------------------
>I28633_M056_Malvaceae_Adansonia_digitata_seq1
---------------------------------------------------------------------------------------cgaagagcatggatgtattctggcagatgtggttgaaaactttcctgacagaccaattaaagataaacct---gtaacacctgtatctcctccaga-------------------ttcagcccctgcttccaggaa---gttaaaagctgtctcrcgtgttagtgagacaggccctgcagggaatctccgtcctcaagttgtctacctcatggagcttggcatggatctcgagaagattaagttaattacacgcagattcccagcttttgcctactacagtctggaggggaaaatcaaacctgtcgttgagttccttcttgaacttggtgtatcaaagtctgacattcccatcattctaggtaaaaggcctcaactgtgtggaa-ttagtctctctgaaaatcttatacctaccatgacattcttagaaaatttgggtgtggacaagaaacagtgggcaaaagttatataccggtktcctgcacttctcacttacagcaggcaaaagtttaagaygactgtagatttcctttatgagatgggtctttcatcacagaatgttggtaaggttctaacacgttgtccaaccataataagttatagtgtggaggaaaagctacggcctacagctaattacttccggtcattgggtgctgatgttgctcttcttctattacgatgtccacagacgtttggtcttagcattgaggcaaatttgaagcctgtaacggatttttttctt------------gataaaggatataccatggaggaaattgggacgatgatttc----------------------------------aagatacggagcattatatacttttagcttggtagataacttgataccaaaa-tgggatttctttttaaccatggattattcaaagtcggagctggttaaattccctcaatattttgggtacagcttggaggagagaattaaaccacgagttgcaattttaaatgagtctggtgtaaaattactgctgaatcaggttttatcattgtcaagtyrtgacttcgagaaggctttaamg---aagaaaatgaagaa-------gcrgctt----accgacaaa---gtt-aag---------tg------atcc----------------------attggcg-ataccatatg---gc----a-------------------ttttaatcaatmaagaatg------------------------------------mggyttt-t-------gc-a-------gatg-tttg-arggg-------------------------ttcac--------tt-------cctg----------atat--------------------agaa-ggaac-at--------kaaga-------------------------------tggaga----aaagc-agggtaaga-----gggaagaa-------------aaac------------------tgct-ttttaac-agactt--------cacatatc-------------------------aawctt--------------gcgttgtca-----------------aagtt-cagatgcagtt----------------taactcactatt--tgcaagaactgtaatc---------------------------tgaatttacagctacaattgc---------ataacataggag--------cgcgaccttctgaggggttt---aactatttt------------------------------------tcttttytctyttwtmtyktgccatatgatgta--------------------------------------------------------------------------------------------------------------------------
>I28635_M058_Malvaceae_Byttneria_aculeata_seq1
-----------------------------------------------------------------------------------------------------------------------------------------caccaattaaagagaaacag---ataacmcaggtatctccaccgga-------------------ttcwaccgwtgaccccaagaa---gttaaaggctgtctctcgtgttagtgagacargtccggaaggagatcttcgtcctcaagttctctatcttatggaacttggcatggatcttgagaaaatcaagctaattacwcgcaagttccctgcttttgcttactacagtttggaggggaaaatcaaacctgttgttgagtttcttctcdaacttggtgtatcaaaatctgacattcccatcattcttggtaaaaggcctcaactgtgtggaa-ttagtctctctgaaaatcttataccbaccatgacattcttagaggathtgggtgtggacaagacacaatgggcaaaagttatataccgcttcccggcacttcttacttwwagcaggcaaaagtttaagacaactgtagatttcctthatgaaatgggtctttcagaagagaatatyggtaaggttctaacacgatktccaaacatagtahgttacagtgtgaaggayaawytgtggcctactgcaatgtacttccgttcattgggtgtcratgttgctattcttctactgcgaagtccacagtcdtttggtcttagtatmgaatcacatttgaaaccngtaacwgaattttttctg------------gacaaagggtacaccatggaggaagttgcaacaatgatttc----------------------------------wagatatggagcattrtgtacchttagcttggttgakaacttgataccaaaa-tgggatttctttttaaccatggattattcaaagtcagagttggttaaattccctcaatattttggatacagcttagaggagaggatwaaaccbcgaatcgcgatyktaaasgaatctggtgtgaaattattactgamtcaaatcttatcattgtcgaagygcgactttgaaaaggctttaaag---aagaaratggagaa-------acagatt----aaagaccaa---gtytgat---------tg------atcc--t--atgattg-aaa----tagaaaatg-atg----gta---at----grca---------------tttt------ctcctgaatg------------------------------------aggct---------------------------------agac-------------------------ttcag--------tt-------tctg----------a-----------------------tgaa-gaamg-kttacc--aatatgatcactttttccaagatttacttccaacaacttgggaa----caaactttggtaaga-----------------------------------------------------ttttgac---------------ttcatgttgcaaggaaaagaacagacaagcatctaacattga---------------------------a-----gatgatgttccagatc---ttt---------------taccatcctgtt---------------------------------------------ttaaatta-aactgcattagtgacaggcttaggataca-------------------------------------------------------------------------------------------------------------------------------------------------------------------------------------------------------------------------------------------
>I28636_M059_Malvaceae_Pterospermum_pierrei_seq1
---------------------------------------------------------------------------------------------------------------------------------------------------agataaacct---gtagcacatgtatctcctccaga-------------------ttcagcccttgattccaggaa---gttaaaagctgtctctcgtgttagtgagacaggcacagctgggaagctccgtcctcaaactgtctacctcatggagcttggcatggatcttgagaagatcaagttaatcacacgcagattcccatcttttgcttactacagtctggaggggaaaatcaaacctgttgttgagtttcttcttgaacttggtgtaccaaagtctgacatccccatcattcttggtaaaaggcctcaactgtgtggaa-ttagtctctctgaaaatcttatacccaccatgacattctttgaaaatttgggtgtggacaagaaacgttgggcaaaagttatataccggtttcctgcacttctcacttatagcaggcagaaggttaagayaactgtagatttcctctatgaaatgggcctttcatcagaggatgttggtaagattctaacacgctgtccaactataataagttataatgtgaaggacaagctatggcctacagctgagtacttccggtcattaggtgctgatgttgctctgcttctacagcgatgtccgcagacatttggtcttagcattgaagcaaatttgaagcctgtaacagaattttttctt------------gataaaggatatactctggaggaagttgggactatgatttc----------------------------------aagatatggagcactctatacttttagcttggtggagaacttgataccaaaa-tgggatttctttttaaccatggattattcaaagtcagagctggttaaattccctcaatattttggctacagcttaaaggagagaattaagccgcgatttgcagttgtaaaggagtctggtgtgaaattactgctgaaccaggttttatcattgtcaagtcgtgattttgagaaggctttacgg---agaaaaatgaagaa-------gcagctt----actgaccaa---gtgtaac---------tg------attt------gtat-----a----gtaytgacr-agaccatgcg---at----gaca---------------ttta------atc-------------------------------------------------------------------------------------------------------------------------------------------------------------------------------------------------------------------------------------------------------------------------------------------------------------------------------------------------------------------------------------------------------------------------------------------------------------------------------------------------------------------------------------------------------------------------------------------------------------------------------------------------------------------------------------------------------------------------------------------------------------------------------------------------
>I28637_M060_Malvaceae_Duboscia_vifidiflora_seq1
-----------------------------------------------------------ctcttatcccttaccttgaatctcttcttgaagagcatggaaaaattttggtagacgtggttgaaaattttcctgacccaccagttaaagataatcct---gtaacacaagtatctcctccaga-------------------ttcgggcattgactccaagaa---gttaaaagctatctcacgtgttagtgagacatgcccagcggggaatctccgccctcaaattctgtacctcatggagcttggcatggatcttgagaagatcaaggtaattacatgcagattcccatcttttgcctactacagtttggaggggaaaatcaaacctgttgtcgagttccttcttgaactcggtgtaccaaagtctaacattcccatcattctcagtaaaaggcctcaattatgtggaa-ttagtctctctgaaaatcttatacccaccatgacattcttagaagagttgggtgtggacaagaaacagtgggcaaaggttatataccggtttcctgcacttcttacttacagcaggcaaaaggttaagacgactgtaggcttcctctgtgaaatgggcctttcatcagagaatgttggtaagattctaacacgctgtccaaacataataagttataatgtggaggccaagctacgacctacagctaagtacttccgctcattgggtgttgatattgctgctcttttactacgatgcccacagacatttggtcttagcattgaggcaaatttgaagcctgtaacagaattttttctt------------gataaaggatacactgtggaggaagttggcattatgatttc----------------------------------aagatatggagcattgtatacttttagcttggtagataacttgatgccaaaa-tgggatttctttctgaccatggattattcaaagtcagagctgattaaattccctcaatattttggctacagcttgaaggagaggattaaaccacgatttgccattatgaaggagtctggcgtgaaattacttctaaatcagcttttatcattgtcaagtcgtgaatttgaaaaggctgtaaag---aagaaaatggagaa-------gcagc----------------------aag---------tg------attc-----atggtaa-aac----gta-tcatg-accctgtctg---at----gaca---------------ct---------tgaagaccg------------------------------------aagtttt-t-------gt-g-------gatt-tgtc-aaaac-------------------------atcaa--------tt-------tcta----------a-----------------------tgaa-ggaac-at--------tatga-------------------------------tgggaa----aatgacccgg--aca----taggg--aa------------caga-------------------gtgc-ctttaac-agactt--------catatgt---------------------------aacat--------------atgatttcc-----------------aagtt-caga-----------------------------------------------------------------------------------------------------------------------------------------------------------------------------------------------------------------------------------------------------------------------------------------------------------------------------------------------------------------
>I28638_M061_Malvaceae_Basiloxylon_brasiliensis_seq1
---------------------------------------------------------------------------------------------------------------agatgtggttgaaaattttcccgacccaccagttaaagataaagct---gtaacagaggtatctcctccaga-------------------ttctgccttcgattccaagagaacgttaaaagctgtctctcgtgttagtgagacaggcccagcagggaagctccgtcctcaagttgtctacctcatggagcttgggatggatcttgagaagatcaagttaattacacgcaggtttccatcttttgcctactacagtctggaggggaaaatcaaacctgtggttgagttccttcttgaacttggtgtgccaaagtgtgacatccccatcattctcggtaaaaggccacaactgtgtggaa-taagtctctctgaaaatcttatacccaccatgacattcttagaaaatttgggtgtggacaacaaacgttgggcaaaagttatatacaggtttcctgcacttcttacttatagcaggcaaaaggttaagacaactgtagatttcctctatgaaatgggcctttcatcagaaaatgttggtaagattctaacacgctgtccaaccataataagttatagcgtggaggacaagctacggcccacagctaagtacttccagtcattgggcgctgatgtttctcttcttctacgacgatgtccacagacatttggtcttagcattgaagcaaatttgaagcctgtaacagaattttttctt------------gataaaggatatactgtggaggaggttgggattatgatttc----------------------------------aagatatggagcattatatacatttagcttggtagagaacttgatgccaaaa-tgggatttctttttaaccatggattattcaaagtcagagcttgttaaattccctcaatattttggctacagcttggaggagagaattaaaccacgaattgcagttgtaagggagtctggtgtaaaattactgctgaaccaggttttgtcattgtcaaatggtgatttcgaggaggctttaaag---aagaaaatgaagaa-------gcagctt----actgacaaa---gtttaag---------tg------attc------atatag-aaa----gtattgacg-atgcgatggg---at----ggca---------------tttt------atcaagaatg------------------------------------aggtttt-t-------cc-a-------------------gag-------------------------ttcac--------tt-------tctg----------atat--------------------tgaa-ggaac-at--------tatga-------------------------------tgggaa----aatg-----------------------------------------------------------gcct-ggttaac-aaactt--------caaatgt---------------------------aactt--------------gcattgtcc-----------------aagtt-cagatg---------------------caactcactgtt--cgcaacaacggtaacg--------------------------atgaatttagagctacatttgc---------tgaacatagga----------gcgaccttcttaggagttg---aaatgtcgtggaatat-acgaac---aaagcatctaatgttaa--gaccttat---gcagtcttttacctttttcattgagccatcttgttttaaattgccttt----------------------------------------------------------------------------------------------a-
>I28639_M249_Malvaceae_Gyranthera_amphibiolepis_seq1
---------------------------------------------------------------------------------------------gcatggaagaattctggcagatgtggttgaaaattttcctgacccaccagttaaagataaacct---gtaacactggtatctcctccaga-------------------ttctgcccctgattccaggaa---gttaaaagctgtctctcgtgttactgagaaaggccctgctgggaatctccgtcctcaagttgtctacctcatggagcttgggatggatcttgagaagattaagttaattacacgcagattcccagcttttgcctactacagtctggaggggaaaatcaaaccggtcgttgagttccttcttgaacttggtgtaccaaagtctgacattcccatcattctaggtaaaaggcctcaactgtgtggaa-ttagtctctctgaaaatcttctacccaccatgacgtttttagaaaatttgggtgtggacaaggaacggtgggcaaaagttatataccggtttcctgcacttctcacttatagcaggcaaaagtttaagacaactgtagatttcctctatgaaatgggtctttcatcagagaatgttggtaagattctaacacgctgtccaaccataataagctatagtgtggaggacaagctacggcctacagctaagtacttccggtcattgggtgctgatgttgctcttcttctattacgatgtccacagacgtttggtcttagcattgaggcaaatttgaagcctgtaacagaattttttctt------------ggtaaaggatatactatggaggaaattggaactatgatttc----------------------------------aagatatggagcattatatagttttagcttggcagataacttgataccaaaa-tgggatttctttttaaccatggattattcgaagtcagagctggttaaattccctcaatattttggctacagcttggaggagagaattaaaccacgagttgctgttttaaaggagtctggtgtaaaattactgctgaatcaggttttatcattgtcaagtcttgacttcgagaaggctttaaag---aagaaaatgaagaa-------gcagctt----actgaccaa---gtttaat---------cg------atcc------atgtag-aaa----gtattgacg-ataccatatg---at----ggca---------------tttt------atcaagaaag------------------------------------aggtttt-t-------gc-a-------gatg-ttt--aacag-------------------------ttcac--------tt-------tctg----------atat--------------------ggaa-ggaac-at--------tatga-------------------------------tggaga----aagtc-acggtaaga-----gggaagaa-------------aaa-------------------gtgc-ttttaac-agactt--------catatctt-------------------------aa-------------------ccttgtcc-----------------aagtt-cagatg---------------------caactcactatt--tgcaagaactataatc---------------------------tgaatttacagctacaattgc---------ataagataaga----------gcgaccttcttaggagttg-----------------------------------------------------------------------------------------------------------------------------------------------------------------------------------------------------------
>I28640_M062B_Malvaceae_Diplodiscus_paniculatus_seq1
-------------------------------------------------------------------------------------------------------------------------------------------------------------------------------------------------------------------------------------------------------------------------------------------------------------------------------------------------------------------------ctatagtctggaggggaagatcaaacctgtcgttgagttccttcttgaacttggtattccgaagtctgacattcccatcattatcggtaaaaggcctcaactctgcggaa-ttagtctgtctgaaaatcttatacccacaatgacattcttggaaaatttgggggtgaacaagaaacagtgggcaaaagttatatatcggtttcctgcacttcttacttatagccagcaaaaagttaagacaactgtagatttcctctatgaaatgggcctttcgtcggagaatgttggtaagattctaacacgctgtcctaccataataagctatagtgtggaggacaagctacggcctacagctaagtacttccagtcattgggtgctgatgtttctcttgtattactacgatgtccacagacatttggtctaagcatcgaggcaaatttgaaacctgcgactgaattttttctt------------ggtaagggatatactttggaagaagttgggactatgatttc----------------------------------aagatatggagcattgtatacttttagcttggtagataacttgataccaaaa-tgggatttctttttaaccatggattattccaagtcagagctggttaaattccctcaatattttggctacagcttggaggagaggattaaaccaagatttgcagttgtaaaggagtctggcgtgaaattactgctgaatcaggttttatcattgtcaaatcctaactttgaaaaggctttagag---aagaaaatgaagaa-------gcaggtt----actgaccat---gtttaac---------tg------attc------atatag-gag----ccattgatg-ataccatgcc---ag----gaca---------------t-------------------------------------------------------------------------------------------------------------------------------------------------------------------------------------------------------------------------------------------------------------------------------------------------------------------------------------------------------------------------------------------------------------------------------------------------------------------------------------------------------------------------------------------------------------------------------------------------------------------------------------------------------------------------------------------------------------------------------------------------------------------------------------------------------------
>I28641_M063_Malvaceae_Brownlowia_peltata_seq1
--------------------------------------------------------atgctcttatcccttatcttgaatctctgcttgaagagcatggaagaattctggcagatgtggttgaaaattttcctggccctccagttaaagataaacct---gttacactagtgtctcctccaga-------------------ttcaggcattgactccaagaa---gttaaaagctgtctctcgtgttagtgagacaggtccagcagggaagctccgtcctcaagttgtctacctcatggagcttggcatggatctggagaagatcaagttaataacacacagattcccttcttttgcctactatagcctggaggggaagatcaagcctgttgttgagttccttcttgaacttggtattccgaagtctgacattcccatcattatcagtaaaaggcctcaactctgtggaa-ttagtctgtctgaaaatcttatacccacaatgacattcttggaaaatttgggggtgaacaagaaacagtgggcaaaagttatataccggtttcctgcacttcttacttatagccagcaaaaagttaagacgactgtagatttcctctatgaaatgggcctttcatcggcgaatgttggtaagattctaacacgctgtcctaccataataagctatagtgtggaggacaagctacgacctacagctaagtacttccagtcattgggtgctgatgtttctcttgtattactacgatgtccacagacatttggtcttagcatcgaggcaaatttgaaacctgtgactgaattttttctt------------gacaaaggatatactttggacgaagttgggactatgatttc----------------------------------aagatatggagcattatatacttttagcttggtagataacttgataccaaaa-tgggatttctttttaaacatggattattccaagtcagagctggttaaattccctcaatattttggctacagcttggaggagaggattaaaccaagatttgcagttgtaaaggagtctggcgtgaaattactgctgaatcaggttttatcattgtcaaatcgtaactttgaaaaggctttagag---aagaaaatgaagaa-------gcaggtt----actgaacat---gtttaac---------tg------attc------atatag-gag----gtattg----ataccatgcc---ag----gaca---------------ttat------attaagaatg------------------------------------aggt----t---------------------------------------------------------------------------------------------------------------------------------------------------------------------------------------------------------------------------------------------------------------------------------------------------------------------------------------------------------------------------------------------------------------------------------------------------------------------------------------------------------------------------------------------------------------------------------------------------------------------------------------------------------------------------------------------------------------------------------------------
>I28642_M064_Malvaceae_Burretiodendron_esquirolii_seq1
------------------------------------------------------------------------ccttgaatctcttcttgaagagcatggaaaaattctggcagatgtggttgaaaatttccccgacccaccaattaaagataaacct---atagcacaagtatctcctccaga-------------------ttcagccctcgattccaagaa---gstwaaagttgtctcacgtgttagtgagacaggmgcagcagggaagctycgycstcaaactgtctacctcatggagcttggcatggatcttgagaagatcaagttaatcacacgcaaattcccatcttttgcctactacagtctggaggggaaaatcaaacctrtkgttgagtttcttcttgaacttggtgtaccaaagtctgacattcmcatcattcttggwaaaaggcctcaactgtgtggaa-ttagtctctctgaaaatcttatacccaccatgacattcttasaaaawttrggtgtrgacaagaarcgttgggcaaaagtwatayaccggtttcctgcacttctcacttatadcaggcagaagtttaagacaactgtagatttcctctatgaaatgggcctttcatcagaggatgttggtaagatcctaacacgctgtccaaatataataagttacaacgtggaggacaagctacggcctacagctgagtacttccggtcattgggtgctgatgttgctcttcttctactgcgatgtccgcagacatttggtcttagcattgaagcaaacttgaagcccgtgacaaaattttttctt------------gataaaggatattctctggaagaaattgggactatgatttc----------------------------------aagatatggagccttatatacttttagcttggtagagaacttgataccaaaa-tgggatttctttttaacc----------------------------------------------------------------------------------------------------------------------------------------------------------------------------------------------------------------------------------------------------------------------------------------------------------------------------------------------------------------------------------------------------------------------------------------------------------------------------------------------------------------------------------------------------------------------------------------------------------------------------------------------------------------------------------------------------------------------------------------------------------------------------------------------------------------------------------------------------------------------------------------------------------------------------------------------------------------------------------------------------------------------------------------------------------------------------------------------------------------------------------
>I28643_M065_Malvaceae_Hermannia_flammea_seq1
------------------------------------------------------------------------------------------------------------------------------ttttcctgatccaccagttaaagttaaacct---gtaacgcaggtaactccttcaga-------------------ttctgacactgagtccaagaa---gtcaaaagctatctctcgtgttagtgagacaggcccagaagggcagctccgtcctcaagttctctacctcatggagcttggcatggatcttgagaaaatcaaggtaattatacgcagatacccatcttttgcctactacagtgtggatgggaaaattaaacctgttgtggagttcctcttggaccttggtgtaaaagagtctgacattcccatcattctcggtaaaaggccccaactgtgtggaa-ttagtctctctaaaaatcttatacccacaatggtgttcttagaggaattgggtgtggacaaggaacagtgggcaaaagttatatataagtttcctgcacttcttacttatagcaggcaaaagattaagacagctgtagatttcctatatgaaatggggttttcatcagagagtgttggtaaccttttaacacgctggccaaacattataagttttagtgtggagaacaagctacggcctacggctatgtacttcagctcattgggtgttgatgctgccatgcttctacttcggtgtccaagggtatttggtcttagcatcgaggcaagtttgaagcctataacagaattctttctt------------gataaaggatacactgtggaggaagttgggaagatgatttc----------------------------------aagatatggattattatatacttttagcttggtagataacctgataccgaaa-tgggaattcttcttaaccacgaatttcccaaagtcagagctggttaaattccctcaatattttagctacagcttggagggcaggattaaaccacgagttgcagttgcagagaagtcaggcgtgaaattgctgctgaatccgcttttatctttgtcaagtgctaaattcgaaaatgttttaaag---aagaaaatggagaa-------gcagctt----aaagaccaa---ggttaag---------tg-----ta-----t--gatatag-aaa----tggagaataaataaagtgtg---at----gata---------------tcat-----atgcaagaatg------gaatg-------------------------gggttct---------gc-a----gatggta-ttta-aagac--------------------------------------taa--------------------------------------------tgaa-ggaac-aggaacagtatataa-------------------------------gaggaa----aatgaaatgaaatga--aatggtgaggg----------ggcaaag---------------------------------------------------------------------------------------------------------------------------aaagtg-------------------------------------------------------------------------------------------------------------------g--------------------------------------------------------------------------------------------------------------------------------------------------------------------------------------------------------------------------------------------------
>I28644_M066_Malvaceae_Thomasia_solanaceae_seq1
------------------------------------------------------------------------------------cgttgaagagcatggaagaattctggtagatgtagttgaaaattttcctgactcgccagttaaagataaacct---gtatcaccaacatctaccccaga-------------------ttcagaccatgactccaagaa---gttaaaagctgtctctcttgttagtgagacaggcccaacagggaagctccgtcctcaagttctctacctcatggagcttggcatggatcttgagaagatcaaggtaattacacgcaagttcccagcttttgcatactacagtctggaggggaaaatcaaacctgtagttgagttccttcttgaacttggtgtaccaaagtctgacattcccatcattctcggtaaaaggcctcaactgtgtggaa-ttagtctctctgaaaatcttatacccaccatgacattyttagaaaatttaggtgtggacaagaaacagtgggcgaaagttatataccggtttcctgcacttcttacttacagcaggcaaaagattattatgaatgtagatttcctctatgaaatgggcctttcatcagagaatgttggtaagattctaacacgctgtccaaacataataagttatagtgtagaggacaaactgcggcctacagcgaagtacttccgctcattgggtgttgatgttgctgttcttctacaacgatgtccaatgacatttggtcttagcattgaggcaaatttgaagcctgtaacagaattttttctt------------gataaaggatacactctggaggaaattgggactatgatttc----------------------------------aagatatggagcgttatatacttttagcttggtagataacgtaatacccaaa-tggcatttctttttaaccatggattattcaaagtcggagctggttaaattccctcagtattttggctacagcttggaggtgaggattaaaccgcgatttgcagttgtaaaagagtctggcgtgaaattactactgaatcaggttttatcattgtcaactcgtaatttcgaaaaggctttaaag---aagaaaatggagaa-------gcagctt----acggaccaa---gttcaac---------tgt----aattt--------atag-aaa----gaatggaag-gtactgtctg---at----gacg---------------tttt------gtcaagaatg------------------------------------aggtctt---------gc-a-------gata-tcta-aggac-------------------------ttcac--------tt-------tcta----------a----------------------------tgaac-at--------tatga-------------------------------tgggaa----aatggaacggtacgg-tcgtagagagaa------------ggtggt-----------------gtca-gtctgtc-agagtttc----atttcatgt---------------------------aactt--------------accatttcc-----------------aagct-cagatg---------------------caacttactgct----------------------------------------------------------atttttgc---------agaagataggaag----------gaccttcttaggagttg---accccatttggtgttgaaagaacgaagaagcatttaagattca--gatgttatccttggcctttt-acctttcctattaactcat-------------------------------------------------------------------------------------------------------------------
>I28645_M067_Malvaceae_Guichenotia_ledifolia_seq1
---------------------------------------------------------------------------tgaatctctccttgaagagcatggaagaattctggtagatgtagttgaaaattttcctgactcgccagctaaagataaacct---gtaccaccaacatctaccctaga-------------------ttcaaaccatgactccaagaa---gttaaaagctgtctctcttgttagtgagacaggcccaacagggaagctccgtcctcaagttctctacctcatggagcttggcatggatcttgagaagatcaaggtaattacacgcaaattcccagcttttgcgtactacagtctggatgggaaaatcaaacctgttgttgagttccttcttgaacttggtgtaccaaagtctgacattcccatcattctcggtaaaaggcctcaactgtgtggaa-ttagtctctctgaaaatcttatacccaccatgacattcttagaaaatttaggtgtggacaagaaccagtgggcgaaagttatataccggtttcctgcacttcttacttacagtaggcaaaagattattatgaatatagatttcctctatgaaatgggcctttcatcagagaatgttggtaagattctaacacgctgtccaaacataataagttatagtgtagaggacaagctgcggccgacagcgaagtacttccgctcattgggtgttgatgttgctgttctactacaacgatgtccgatgacatttggtcttagcattgaggcaaatttgaagcctgtaacagaattttttctt------------gataaaggatacactctggaggaaattgggactatgatttc----------------------------------aagatatggagcgttatatacttttagcttggtagataatgtaatacccaaa-tgggatttctttttaaccatggattattcaaagtcggagctggttaaattccctcagtattttggctacagcttggaggtgaggattaaaccgcgatttgcagttgtaaaggagtctggcgtgaaattactactgaatcaggttttatcattgtcaactcgtaatttcgaaaaggctttaaag---aagaaaatggagaa-------gcagctt----acggaccaa---gtttaac---------tgt----aattt--------atag-aaa----gaatagaag-gtactgtctg---at----gaca---------------tctt------gtcaagaatg------------------------------------aggtttt---------gc-a-------gata-ttta-aagac-------------------------ttcac--------tt-------tcta----------a----------------------------tgaac-at--------tatga-------------------------------tgggaa----aatggaacggtacggttcgtagagagaa------------gaaggt-----------------gtca-gtctgtcaagagtttc----atttcatgt---------------------------agctt--------------accatttcc-----------------aagtt-caaatg---------------------cagctta-----------------------------------------------------------------------------------------------------------------------------------------------------------------------------------------------------------------------------------------------------------------------------------------------------------------------------------
>I28646_M068_Malvaceae_Helmiopsis_sp_seq1
------------------------------------------------------------------------------atctctccttgaagakcatggaaaagttctggtagatgtggttgaaaattttcccgatccaccaatwaaagataaacct---gkagcasatgtatctcctccaga-------------------tccagcccttgattccarraa---gttraaagcygtcactcgtgttastgagaarggtbcagcagggaagctcygtcctcaggttgtctacctcatggagctdggvatggatcttgagaagatcaagttaattacacgcagrtwcccatcttttgcctactacagtctggaggggaaaatcaaacctgtbgtygagttthttcttgaacttggtgtacmaaagtctgacatvgccahcattcttggtaaaaggcctcaactktghggrm-ttagtctcactgaaaatcttatacccaccatgacattcttagaaaatttggghgtggacaagaaacgttgggctaaagtdatatacmgdtttcctgctcttctcacttatagccdgcagaagttwaagacaactgtagatttcctccatgaaatggghctttcatcagagagcattggtaagaytataacaygctgtccavctatagtaagttatagygtggaggacaagctacggcctacagctgagtacttcyvgtcattgggtgctgatgttrctcttcttctagtgcgatgtccrcagacatttggtcttagcattgaggcaaatttgaagcccrtgacagaattttttctt------------gataaaggatatactctggaggaagttgggactawkdtttc----------------------------------aagatatggrgcattatatacwtktagcttggtagagarcttaatrccaaaa-tgggawttctttttaaccatggattattcaaagtcagagctggttaaattccctcagtattttggmtacaghttggaggagagaatcaaacctcgatatrcagttgtaaaggavtctggtgtgaaattactactgaaccaggttttatcatygtcvagtcstgactttgagaaaacrttagag---araaaaatgaagaa-------rcaactt----actgaccaa---gtttaac---------tg------attt------vtacag-aaa----gtattgaca-atacagtgtg---at----ggca----------------ttc-----aatcgagaat-------------------------------------aggcttt-t------ggc-t-------gacg-ttt--aagag-------------------------ttcat--------tt-------tctg----------ataccaac---------------cggaa-ggatt-at--------tatga-------------------------------tgggaa----aacg-----------------------------------------------------------gcct-gttcaac-agt------------------------------------------------------------------------------------------gagtt-gcagttgaacttggagaaagaaagktacatctgamrttt--tgttgmtcccatc------------------------------ttgtttta----aattgcttt---------atgatgca-----------------ctttgtt-------------------------------------------------------------------------------------------------------------------------------------------------------------------------------------------------------------------
>I28647_M069_Malvaceae_Cheirolaena_linearis_seq1
----------------------------------------------------------------------------------------------------aaaattctggtagatgtggttgaaaattttcccgacccaccaataaaagataaacct---gtagcacatgtatctcctccaga-------------------tccagcccttgattccagaaa---gttaaaagccgtcactcgcattagtgagaagggtgcagcagggaagctccgtcctcaggttgtctacctcatggagctaggcatggatcttgagaagatcaagttaattacacgcagattcccatcttttgcctactacagtctggaggggaaaatcaaacctgttgtcgagtttcttcttgaacttggtgtagcaaagtctgacatagccatcattctgggtaaaaggcctcaactttgcggga-ttagtctcactgaaaatcttatacccaccatgacattcttagaaaatttgggtgtggacaagaaacgttgggctaaagttatatacaggtttcctgctcttctcacttatagccggcagaagtttaagacaactgtagatttcctccatgaaatgggcctttcatcagagagcattggtaagattataacacgctgtccaactatagtaagttatagtgtggaggacaagctacggcctacagctgagtacttccggtcattgggtgctgatgttgctcttcttctagtacgatgtccgcagacatttggtcttagcattgaggcaaatttgaagcccgtgacagaattttttctt------------gataaaggatatactctggaggaagttgggactatgatttc----------------------------------aagatatggggcattatatacttttagcttggtagagaacttaataccaaaa-tgggatttctttttaaccatggattattcaaagtcagagctggttaagttccctcagtattttggctacagcttggaggagagaatcaaacctcgatatgcagttgtaaaggagtctggtgtgagattactgctgaaccaggttttatcattgtcgagtcgtgactttgagaaaacattagag---aaaaaaatgaagaa-------gcaactt----attgaccaa---gtttaac---------tg------attt------gtacagaaaa----gtattgata-agac----------c----caca----------------tgc-----aatcgagaatt------------------------------------aggcttt-t------agc-t-------gatg-ttta-aagag-------------------------ttcat--------tt-------tctg----------atgccaac---------------ccgaa-ggatc-at--------tatga-------------------------------tgcgaa----aatg-----------------------------------------------------------gcct-gttcaac-agt------------------------------------------------------------------------------------------gagtt-acggttgtt------------------------------------------------------------------------------------------------------------------------------------------------------------------------------------------------------------------------------------------------------------------------------------------------------------------------------------------------------------
>I28648_M070_Malvaceae_Helmiopsiella_madagascariensis_seq1
------------------------------------------------------------------------------------------agagcatggaaaarttctggtrgatgtggttgaaaattttcccgatccaccaatwaaagataaacct---gkagcacatgtatctcctccaga-------------------tccagcccttgattccarraa---gttaaaagccgtyacthgtgttastgagaaaggtgcagyarggaagctccgtcctcaggttgtctacctcatggagctwggcatggatcttgasaagatcaagttaattacdcgcagvtwcccatcttttgcctactacagtstggaggggaaaatcaaacctgttgthgagtttcttcttgaacttggtgtaccaaagtctgacatvgccawcattcttggtaaaaggcctcaactktgcggda-ttagtctcactgaaaatcttatrcccaccatgacattcttagaaaatttggghgtkgacaagaaacgttgggctaaagtwatatacmggtttcctgckcttctcacttatagccrgcagaagttwaaganaactgtagatttcctccatgaaatgggcctttcatcagagagcattggtaagatyataacacgctgtccaactatagtaagytatagtgtggaggacaagctacggcctacagctgagtacttccdgtcattgggtgbtgatgttgctcttcttctagygcgatgtccrcagacatttggtcttagcatygaggcaaatttgaagcccgtgacaraattttttctt------------gataaaggatatactctggaggaagttgggabtatgdtktc----------------------------------aagatatggagcattatatacttktagcttggtrgagaacttaatamcaaaa-tgggatttctttttaaccatggattattcraagtcagagctggttaaattccctcagtattttgghtacagcttggaggagagaatcaaacctcgatatgcwgttgtaaaggagtctggtgtgaaattactactgaaccaggttttatcattgtcsagtcrtractttgagaaaacattagag---aaaaaaatgaagaa-------gsaactt----asygaccaa---gtttaac---------tg------attt------gtayag-aaa----gtattgaca-agacagtgtr---my----saca----------------ttc-----aatcragaatg------------------------------------aggcttt-t------ggc-t-------gatg-tttt-ragag-------------------------ttcat--------tt-------tctg----------atamcaac---------------ccgaa-gsatc-at--------tawga-------------------------------tgcgaa----aatg-----------------------------------------------------------gcct-gttcarc-agt------------------------------------------------------------------------------------------gagtt-acagttgaagtttat------------------------------------------------------------------------------------------------------------------------------------------------------------------------------------------------------------------------------------------------------------------------------------------------------------------------------------------------------
>I28649_M071_Malvaceae_Goethalsia_meiantha_seq1
---------------------------------------------------------------------------------------------gcatggaaaaattctggtagatgtggttgaaaattttccagacccaccagttaaagataatcct---gtaacacaggtatctcctccaga-------------------ttccggcattgactccaagaa---gttaaaagctatctcacgtgttagtgagacaggcccggcagggaacctccgccctcaaattctgtaccttatggagcttggcatggatcttgagaagatcaaggtaattacacgcagattcccatcttttgcctactacagtctggaggggaaaatcaaacctgttgtcgagttccttcttgaactcggtgtaccaaagtctgacattcccatcattctcagcaaaaggcctcaattatgtggaa-ttagtctctctgaaaatcttatacccacgatgacattcttagaagagtttggtgtggacaagacacagtgggcaaaagttatataccggtttcctgcccttcttacttacagcaggcaaaaagttcagacaaccgtaaacttcctctatgaaatgggcctttcatcagacaatgttggtaagattctaacacgctgtccaaacataataagttataacgtggaggccaatctacgacctacagctaattacttccactcattgggtgtcgatattgctgctcttttactacgatgtccacagacatttggtcttagcgttgaggcaaatttgaagcctgcaacagaattttttctc------------gataaaggatacaccatggaggaagttggcattatgatttc----------------------------------aagatatggagcattgtatacttttagcttggtagataacttgatgccgaaa-tgggatttctttttgaccatggattattcaaagtcagagctggttaaattccctcaatattttggctacagcttgaaggagaggattaaaccacgattcgcaattatgaaggaggccggtgtgaaattacttctgaatcagcttttatcattgtcaagtcgtgaatttgaaaaggctgtaaag---aagaaaatggagaa-------gcagcc-----------------agctaag---------tg------attc-----atggtag-aac----gta-tcttg-aacctgtctg---at----gaca---------------tt---------tgaagactg------------------------------------aagtttt-t-------gt-g-------gata-tgtt-aaatc-------------------------gtcaa--------tt-------taca----------a-----------------------tgaa-ggaac-at--------tatga-------------------------------tgggaa----aatgacgcgg--aca----ttggg--aa------------caga-------------------gtgc-ttttaac-agactt--------catatgt---------------------------aacat--------------atgatttcc-----------------atgtt-cagatg---------------------caactcaatgct----------------------------------------------------------atatttgc---------agaacatgggaac----------gacctttggatgtgcac-----cc----------------------------------------------------------------------------------------------------------------------------------------------------------------------------------------------------
>I28650_M072_Malvaceae_Clappertonia_ficifolia_seq1
-----------------------------------------------------------------tcccttaccttgaatctcttcttgaagagcatggaagaattctggtacatgtggttgaacattttcctgacccaccggttaaagataatcct---gtaacacagstaactcctccaga-------------------ttcaggcackgactccaagaa---gttaaaagctgtctctcgtgttagtgagacaagcccdgcrgggdagctccgccctcaagttctgtatctcatggagcttggcatggatcttgagaaratcaagntgattacacgyagattcccatcttttgcctactacagtctdgaggggaaaatcaaacctgttgtygagttccttcttgaactwggtgtaccacagtctgacattcccatcattctcggtaaaagncctcaattatgtggaa-ttagtctctctbaaaatcttatacccaccatgacattcttmgaagagttgggtgtggacaagaaacagtgggcaaaagttatataccggtttcctgcacttcttacttatagcaggcawaaggttaagahgactgtmgabttcctchayraaatggghgttthgtcagagaatgttggaaagattctaacmcgctgtccaaacataataagttatagtgtggaggacaagctacvtcchactgctawgtacntcbgctcattgggtgttgatattgctgctnttttactacgatgtccccagacatttggtcttagcattgasgcaaatttgaagcctrtaactgaattttttctt------------gataagggatacaccatggaggaartygcaactatgryttc----------------------------------aagatatggagcattatatacttttagcttggtagataacttgatgccaaaa-tgggagttctttttgaccatgggttatccaaagtcagagctggttaaattcccgcaatattttgggtacagcttgaatgataggattaaaccrcgatttgcatttgtahaggagtctggcgtgaaaytactgctgaatcaggttttatcattgtcaagtagtaacttcgadaaggctgtaaag---aagaaaatggagaa-------gcagca-----------------rgttwwg---------tg------attc-----wtggtag-ard-----trtcaagg-acaatgtgtg---at----gaca---------------tttc------atcaagaatg------------------------------------aggcttt-t------gtg-gatatcargata-tgyt-argac-------------------------attgy--------tt-------tctg----------a-----------------------tgaa-ggadc-at--------tatga-------------------------------tgagga----aatgaccttgataya----tagcaaaaa------------traa-------------------gtgcttttkaac-agactt--------yggatgk---------------------------aactt--------------aayggttcc-----------------aagct-cagatg---------------------ctacttactgct---------------------------------------------------------tatatttgc---------agaacatggggaa----------cacctcctgatgttcac-----------------------------------------------------------------------------------------------------------------------------------------------------------------------------------------------------------
>I28652_M074_Malvaceae_Hildegardia_barteri_seq1
-----------------------------------------------------------------------accttgaatctctccttgaaaagcatggaagaattctggcagatgtggttgaaaattttcccgacccacctgttatagataaaact---gtagcagaggtatctcctccaga-------------------ttctaccttcgactccaagaaaaagataaaagctgtctctcgtgttagtgagacaggcccagcagggaagctccgtcctcaagttgtctacctcatggagcttggtatggatcttgacaagatcaagttaattacaggcagatttccatcttttgcctactacagtctggaggggaaaatcaaacctgtggttgagttccttcttgaacttggtgtgccaaagtgtgacattcctatcattcttggtaaaaggccacaactatgtggaa-taagtctctctgaaaatcttatacccaccatggcattcttagaaaatttgggtgtggacaagaaacgttgggcaaaagttatataccggtttcctgcacttctcacttatagcaggcaaaaggttaagacaactgtagatttcctctatgaaatgggcctttcatcagagaatgtcggtaagattctaactcgctgtccaaacataataagttatagtgtggaggacaagctatggcctacagctaagtacttccagtcattaggcgctgatgttgctcttcttctattacgatgtccacagacatttggtcttagtattgaggcaaatttgaagcccgtaacagaattctttctt------------gataaaggatatactgtggaggaagttgggactatgatttc----------------------------------tagatatggagcattatatacttttagcttggtagataacttaatgccaaaa-tggaatttctttttaaccatggattatccaaagtcagaactggttaaattccctcaatattttggctacagcttggaggagagaattaaaccacgagttgcagttgtaaagcagtctggtgtaaaattactgctgaaccaggttttatcattgtcaagtggtgattttgagagggctttaaag---aagaaaatgaagaa-------gcagcat----actgaaaaa---gtttaac---------tg------tttcg-tatagtatag-aaa----ttattgacg-ataggatcag---at----ggca---------------tttt------attgagactg------------------------------------aggtttt-t-------gc-a-------gtta-tttt-aagag-------------------------atcat--------tt-------tctg----------ataa--------------------cgaa-gggac-at--------tatga-------------------------------tgggaa----aatg-----------------------------------------------------------gcct-ggtcgac-agactt--------caaatgt---------------------------aactt--------------agtttgtcc-----------------aagtt-cagatg---------------------ccactcactgtt--tgcagcacgtataaca---------------------------tgaatttacagctacatttgc---------agaacatagaa----------gc----------------------------------------------------------------------------------------------------------------------------------------------------------------------------------------------------------------------------
>I28653_M168_Malvaceae_Theobroma_cacao_seq1
------------------------------------------------------------tcttaccccttaccttgaatctctccttgaagagcatggaagaactctggtcaatgtagttgaaaattttcctgacccaccagttaaagataaacct---gtaacgcaggtatctcctccaga-------------------ttcagccgttgactccaagaa---gttaaaagctgtctctcgtgttagtgagacaggcccagcagggaagctccgtcctcaagttctctacctcatggagcttggtatggatcttgagaagatcaaggtaattacacgcagattcccatcttttgcctactacagtctggaggggaaaatcaaacctgttgttgagttccttcttgaacttggtgtgccaaagtctgacattcccatcattctcagcaaaaggcctcaactgtgtggaa-tcagtctctctgaaaatctcatacccaccatgacattcttagaaaatttgggtgtggacaagaaacagtgggcaaaagttatataccggtttcctgcacttcttacttatagcaggcaaaaggttaagacaactttagatttcctctatgaaatgggcatttcgtcagagaatgttggtaagattctaacacgttgtccaaacataataagttatagtgtggaggacaagctacggcctacagctaagtacttccgctcattgggtgttgatattgctgttcttctactacgatgtccgcagacatttggccttagcattgaggcaaatttgaagcctgtaacagaattttttctt------------gataaaggatacactgtggaggaagttgggattatgacttc----------------------------------aagatatggagcattatatacttttagcttggtagataacttgataccaaaa-tgggatttctttttaaccatggattattcaaagtcagagctgattaaattccctcaatattttggctacagcttggaggagaggattaaaccacgagttgcagttgtaaaggagtctggtgtgaaattactgctgaatcagattttatcattgtcaagtcgtgacttcgaaaaggctttgaag---aagaaaattgagaa-------gcagctt----acagaccaa---gtataac---------tg------attc------atatag-aaa----gtatcgacg-------------------tcata---------------tttt------ttcaagaatg------------------------------------aggt-tt-t-------gc-a-------ggta-tttt-aagac-------------------------ttttc--------tt-------tctga---------------------------------tgaa-ggaac-ga--------tatga-------------------------------tgggaa----aatgaacttgtcata-----gggaaaag-------------aaa-------------------gtgc-tttcaac-agactt--------cagaggt---------------------------aactt--------------accatttct-----------------aagtt-caggtg---------------------tgacttactgtt----------------------------------------------------------ttttttgc---------aaaacctaaaa----------acgaccttcttacgggttg---gccccattttgtatgg-aagaacgaagaagcatttaagatgta--tatgttattctaggtcttttaacccatcttattt-------------taaattgccttc----------------------------------------------------------------------------------------------at
>I28654_M105_Malvaceae_Pachira_aquatica_seq1
-----------------------------------------------------------------------------------------------------------------------ttgaaaactttcccgacccaccaattaaagataaacct---gtaacactggtatctcctccaga-------------------ttcagcccctgattccaggaa---gttaaaagctgtctcgcgtgttagtgagacagggcctggagggaatctccgtcctcaagttctctacctcatggagcttggcatggatcttgagaagattaagttaattacacgcagattcccagcttttgcctactacagtctggaggggaaaatcaaacctgtcgttgagttccttcttgaacttggtgtaccaaagtctaacattccaatcattctaggtaaaaggcctcaactgtgtggaa-ttagtctctctgaaaatcttatacctactatgacattcttagaaaatttgggtgtggacaagaaacagtgggcaaaagttatataccggtttcctgcacttctcacttatagcaggcaaaagtttaagacgactgtagatttcctctacgaaatgggtctttcatcagagaatgttggtaagattctaacacgctgtccgaccataataagttatagtgtggaggacaagctatggcctacagctaagtacttccgttcattgggtgctgatgttactcttcttctattgcgatgtccacagacctttggtcttagcatcgaggcaaatttgaagcctgtaacagatttttttctt------------gataaaggatatacgatggaggaaattgggacgatgatttc----------------------------------aagatatggagcattatatacttttagcttggtagacaacttgataccaaaa-tgggatttctttttaaccatggattattcaaagtcagagttggttaaattccctcaatattttggctacagcttggaggagagaattaaaccacgagttgcagttttaaaagagtccggtgtaaaattactgctgaatcaggttttatcgttgtcaagtagtgacttcgagaaggctttaaag---aagaaaatgaagaa-------gcagctt----accgaccaa---gttaaag---------tg------atcc----------------------attgacg-ataccatatg---at----ggca----------------ttttaatcaatcaagaatg------------------------------------aggtttt-t-------gc-a-------gatg-ttt--gaggg-------------------------ttcac--------tt-------tctg----------aaat--------------------agaa-ggaac-gt--------tacga-------------------------------tggag-----aaaggcacggcaagg-----agggaaga-------------aaaa------------------gtgc-ttttaat-agactt--------cacatatc-------------------------aaactt--------------gctttgttc-----------------aagtt-tggtaaaagtccact-----------ataagtttt----------------------------------------------------------------------------------------------------------------------------------------------------------------------------------------------------------------------------------------------------------------------------------------------------------------------------------
>I28655_M148_Malvaceae_Robinsonella_mirandae_seq1
-------------------------------------------------------------------------cttgaatctctccttgaagagcatggaagtaatctggcagatgtggtcgagaattttcccgacccaccaatyaaagataaacct---ataacagtcgtatctcctccyga-------------------ttcagccccygatyccaagaa---ggtaaaagccgtctctcgtgttagtgagacaagycchgcwgggaagctmcgycctcaagttgtytacctcatggagcttggsatggatmttgagaagattaagttaattacwcgcaaattcccagcttttgcmtactacagthtggaagggaaaatcaaacctgttgtcgagttccttcttgaacttggtgtacmraagtctgacattgycatcattctaggtaagaggcctcaactntgtggaa-ttagcctctccgaaaatcttatacccaccatgrcwttcttggaaaayttgggtgttgacaaggaacrttgggcaaargttatataccggtttccwgcacttctcacttayagcaggcaaaagtttaagdcaacwgtagatttcctmtacgaaatggggctttcabcygaggatgttggtaagattctaacacgctgyccaaccataataagttacagkgtcgaggacaagctacgmcctacadctarttacttccggtcattgggtgctgayrtttctcttcttctgttacgttgtccacaaacdtttggtctbagcatcgrrgctaatttgaagcctgtaacagaatttttcatt------------gataaaggatayacyktggaggaaatcggracwatgatatc----------------------------------aagatatggagcattatatacttttagcttrgtggacaacktgaagccaaaa-tgggatttctttttaaccatggactattcaaagtcggagctcgttaaattccctcaatatttcggctacagcttggagragagaattaaaccaagagttgcdattgtaaaggagtcwggtgtaaagttactrctgaaccagatwttatcattgtcragaygcgactttgagaaagctttagag---aagaagrtaaagaa-------gcagcwt----gcygaccaa---rtwtgac---------yr------atcca-t----------waa----stactgatg-ctaccatgtg---at----ggag---------------mttt------atcwagaatk------------------------------------aggyttc-t-------gc-a-------gata-tttgamagag-------------------------wtgrc--------kc-------tttk----------rtac-------------------------------------------cga-------------------------------tggaga----aaggt-gcggttaga-----------------------------------------------ggtgc-ttttaac-agactt--------aatatct---------------------------aacttg------------ttctacttctt----------------------cacatg---------------------taactcaccatt--tgccaaaactgtaatc---------------------------tgaatttatacttctgttctcttt-----tatcatgcagtaggatgt-aatgtagccgtgtcccggcttc---gggtcatgttckgrrrrs--------------------------------------------------------------------------------------------------------------------------------------------------------------------------------------
>I28656_M002_Malvaceae_Tilia_americana_seq1
--------------------------------------------------------------------------------------ttgaagagcatggaagaattctagcagaygtggttgaaaattttcctgactcaccagttaaagataaayct---gtaacacaggtatctcctccaga-------------------ttcagcccttgaytcmaadaa---gttaaargctgtctctcgtgttagygagacaggyccagcagggaasctccgtcctcaagttgtctacctcatggagcttggmatggatctkgagaagatcaagttaattacacgyagattcccatcttttgcctactacagtntggaggggaaaatcaaacctntcgttgagttccttcttgaacttggtgtaccaaagtctgacattcccatcattctydgtaaaagdccycaactbtgtggaa-ttagtctctctgdaaatcttatacccacyatgacattcttagaaaatttgggtgtggacaagaaacrdtgggcaaaagttatataccggtttcctgcacttctcacttatagcaggcaaaagyttmmdacaactgtagatttcctytatgaaatgggcctttcrkcagagaatgttggtaagattctaacacgctgtccaaccataataagttatagtgtggaggacaagctacggcctacagctaartacttcyrgtcattgggtgcygatgttkctcttcttctactacgatgtcchcaracktttggtcttagcattgaggcaaatttgaarcctgtracagaattttttctt------------gataaaggwtayactgtkgabgaagttggrahtatgatttc----------------------------------aagatatggagcattatatactkttagcttggtagataacttgataccmaaa-tgggatttctttttaaccatggattattcaaagycagagctggttaaattccctcaatattttggctacagcttggaggagagrattaaaccamgrtttrmagttgtaaaggagtctggygtraaattactgctgaaycaggttttatcattgtcaagtcgtgactttgaraaggctttarag---aakaaaatgaagaa-------gcagctt----actgaccaa---gtttaac---------tg------attc------mtatag-aaa----gtattgayg-atrccawgcr---ak----gaca---------------tttt------atykagaatg------------------------------------aggtttt-t-------gc-a-------gata-tttt-aag--------------------------------------------------ctg----------atat--------------------cgaa-ggaac-at--------tatga-------------------------------tgggaa----aatg-----------------------------------------------------------gccc-a-tcaac-agactt--------caaatat---------------------------aactt--------------actttatgc----------------aaagtt-cagctacaac----------------------cagtgtt--tgcaagaactgtaatg---------------------------tgaatttacagctacttttgc---------agaacatagga----------gcgaccttcttaggagttg---aaatgttgtgt---------------ggaacatacgaagaaag--catttaaattaagatcttgtgcag-----------------------------------------------------------------------------------------------------------------------------------
>I28657_M180_Malvaceae_Triumfetta_lappula_seq1
-----------------------------------------------------------------------------------tcattaaagagcatggaagaattctggcagatgtggttgaaaattttcctratccaccggttaaagacaattgt---gtaacacaggtaactcctccaga-------------------ttcaggcrctgagwycaagaa---gctaaaagccgtctctcgtrttagtgagacaagyccggcagggaagcttcgccctcaagttctgtatctcatggagcttgggatggatcttgagaagatcaaggwgattacacgcarattcccatcttttgcytactacagtctggagggaaaaatcaaacctgtcgtcgagttycttcttgaacttggtgtaycaaagtctgaaattccyatcattctsrgtaraaggcctcaattatgtggaa-ttagtctctctcaaaatcttatacccaccatgaaattcttagaaawgttgggkgtggacaaggaacagtgggcaaaagttatataccggtttcctgcacttcttacttatagsaggcaaaaggttcagacaactgtagagttcctcyacgaaatgggcctttcatcagagaatgttggaaagattctaacacgctgtccaaacataataagttatagtgtggaggataagttacgtcccactgctaactatttccactcattgggtgttgatgttgctbctcttttactacgatgtccccagacatttggtcttagcattgaggcaaatttgaagcctgtaactgaattttttcty------------gdtaagggatacaccatggaggaagttgsgactatgatttc----------------------------------aagatatggagcattatatacttttagcttggtrswtaacttgatgccaaaa-tgggagttctttttgacmatggattatccaaagtcagagctggttaaattcccccaatattttggctacagcttgaaaggtaggattaaaccacgatttgcatttgtaaaggagtcyggcgtgaaattactgytgaatcaggttttatcattgtcagatagtaacttcgaaawggctgtaarg---aagaaaatggagaa-------gcaaca-----------------acttgag---------tg------attc-----atggtag-aag-----tatcaagg-agaaggtgtg---at----gaca---------------cttt------atcaggaatg------------------------------------atccttt-t------tgt-g-------gata-tgttaaagac-------------------------attgt--------tg-------tctg----------g-----------------------tgaa-ggaac-at--------tatga-------------------------------tgggaa----aatgaccttg--aca----taggaagaa------------taag-------------------gtggtttttaac-agactt--------cagatgt---------------------------aacttt-------------agcaatgcc-----------------aagtt-cagatg---------------------aaacttgctgct---------------------------------------------------------tatatttgc---------agagcaagtggat----------tgcctcctaatgttttgttcacctcgtggcatgtcaaaagaacggaaaagcatat---------------------------------------------------------------------------------------------------------------------------------------------------------------------
>I28658_M160_Muntingiaceae_Muntingia_calabura_seq1
----------------------------------------------------------------------------------ctcctacaagagcatggggatgtttt---agaagtagtggaaaactttcctcatccccctgttaaggaaaaacca---gcaacacaggtatctccttctga-------------------cttggcccctgactgcaagaa---ggaaaaagctgtctctcgtgtgagtgagacgagcccagctgggaagctccgccctcaagttttgtatctcatggagctcggcatggaacttgagcagatcaagataattacccgcagatttcctgcttttgcttactatagcttggatggtaaaatcaaacctgtggttgagttccttcttgaccttggggtacctcggtctgacattcctgtcattctcagcaaaaggcctcagttgtgtggga-ttagtctctctgagaatcttaagccaaccatgatattcttagaaggtttaggggtggacaagaaacaatgggcaaaggttatatatcgatttccagcactactaacttatagcaagcagaaggtcaagacaactgtagatttcctttatgagatgggtctcaatgctaagagtgtggggaagattctaacacgctgcccaaacattataagttacagtgttgaggataagttacggcctactgctgagtacttctgttcactggggactgatgttgctcttcttctccatcgatgtccacagacctttggtcttagtattgaggccaacttgaagcctgtgacagcattttttctg------------gagaaagggttcagcatggaggaagtgaagaccatgatttc----------------------------------tcgatatggagcattgtatacatttagcttagaacgcaatttggagccaaag-tggacgttctttttgaccatggattattcaaaatcagagctggttaaattcccccagtacttcggctacagcttggaagagagaattaagccacgatttgcacttttgagggagtacggagtgaaattactactgaaccaggttctttcattgtctaatggtaacttcgaaaaggctttgaag---aagaagctggagaaatgttctgaggctcc---------------acctgac---------tg------attt------gcatag-aga--gaagactggca-gtagcaagtg---ac----ggcc---------------cttt------attgggtata-------------c----------------------aactcct------------a----aa-ggtg-tcat-gacaa-------------------------ttcaga----cacctaa-----tttg----------aagcaaaac-------------tatgaa-ggaacaatg------acataa-------------------------------tgagaaacaaaatagatggacctca------------a-----------tctaacttttt------------------gcttatc-agaacatgcacttccaagtgc---------------------------attttcacaatgcagccgtgtactttct----------------taaatt-cgactgaagtat---------------tatccttatgta----------------------------------------gcaggttgcttgatagaaacattggtgcaggc---agagtcaagggag-----------------------------------------------------------------------------------------------------------------------------------------------------------------------------------------------------------------------------------aa-
>I9832_V002_Malvaceae_Luehea_speciosa_seq1
tgatgaaattctacttggcattrcaggacgagagctcacaactcttgagatcagggatgctcttatmccttaccttgaatctctccttgmagmgcatggaaaaattctggtagatgtggttgaaaattttcctgacccaccagttaaagataatctt---gtaacacaggtatctccwsvwkm-------------------dkcdvgcattgactccaagaa---attaaaagctgtctcacgtgtyagtgagacdggcccagcagggaaccttcgcccccaaatnctgtabctcatggagcttggcatggatcttgagaagatcaaggtaattacacncagattcccatcttttgcctantacagtttggagggdaaaatcaaacctgttgtcdagttccttcttgaabtyggtgtaccaaagtctgacattcccdtcattcntggddaaadgscbynddthhdbdgdantndgtctctctgaaaatcttatacctaccatgacattcttagaagagttgggtgtggacaagaaacagtgggcaaaggttatataccggtttcctgcacttcttactnatagcaggcdaaagbttaagahgachgtrgacttcctctatgaaatgggccttncvtcagagaatgttggtaagattctaacacgctgtccaaacataataagttatagtgtggaggccaagctacgacctacrgctaagtacttcbgctcattgggngttgatattgctdctcttttactacbatgtccacagacatttggtcttagcattvangcaaayttgaagcctgtaacagaattttttctt------------gataaaggatacavmttggaggaagttgcnackatgatttc----------------------------------aagatayggvgcattatatacttttagcttggtagataacttgatgccraaa-tgggatttctttttgaccatggattattcnmagtcagagctggttaaattccctcaatattttggctacagcttggaggagmggattaaaccacgattygcwattangraggagtctggtgtgaaattaytgctgaatcagcttttatcattatcaagtcrtgayttygaaaaggctktaaag---aagaaaatrragha-------gcagca----------------------ag---------tr------attc-----abggtag-aaa----gtatcvatg-accctgtgtg---at----gaca---------------tt---------ttgaggayg------------------------------------aagcwtt-t-------gt-s-------gata-tgtt-aagat-------------------------gtcaa--------tt-------tctg----------a-----------------------tgaa-ggagc-at--------tatga-------------------------------tgagaa----aatgacctgg--aca----tggagaaaa------------caaa-------------------gtgc-ttttaaa-agactt--------catatgt---------------------------aactta-------------aacatttcc-----------------aagtt-cagatg---------------------caacatactgct----------------------------------------------------------atatttgc---------agaacatgggatc----------gaccttctgatgttcac-----tccawgkcdtgtcaaaagaacaaagaagcat-------------rtswywytmtgaggtcttt-acattttccattaacccaacttgtcttaaattgcctttgtggtg-gtatacttttttctttttccttccacagattggaaattcaac--gtgtctgagttgcatttcatgttcttgacttcattcccagatctt
