# Supplementary material for: Localized Phylogenetic Discordance Among Nuclear Loci Due to Incomplete Lineage Sorting and Introgression in the Family of Cotton and Cacao (Malvaceae)
Source: Front Plant Sci. 2022 Apr 13;13:850521. doi: 10.3389/fpls.2022.850521 (PMC9043901; doi:10.3389/fpls.2022.850521)
Supplement: Supplementary file 1 [file Data_Sheet_1.ZIP › Alignments_v4/L137.fasta]

>I23352_M001_Malvaceae_Bombax_ceiba_seq1
--------------------------------------------------------------------------------------------------------------------------------------------------------------------------------------------------------------------------------------------------------------------------------------------------------------------------------------------------------------------------------------------------------------------------------------------tagacg-acgtaragtttccaaaggtgcgtgacttggaattcgtagaytgcattttagaggaaggtgaaatgctttatatcccaccaaaatggtggcattatgtrcgatc-tttaacaacaagtttttcartaagcttytggtggag---tartgattctgraagttc------aatggtg------tc-ttc------------------------ttaatatataataaaa---tagtaatagta-tttgtttcta------------tgttgtaa-------------------------------------------tt-gttctg--gaat-----------agaarttga----------------cstcttcctcttat-------------atatcaaaaac-------mttg------gctgctaaattt------wcaaag------------tactaataaa--ttata----------at--aagag-----------------tattcttatatttat-------------agagaattt----------------------------------------------------------------------------------------------------------------------------------------------------------------------------------------------------
>I23353_M002_Malvaceae_Tilia_americana_seq1
----------------------------------------------------------------------------------------------------------------------------------------------------------------------------------------------------------------------------------------------------------------------------------------------------------------------------------------------------------------------------------------------------------------------------------------------------------gtttccaaaggtgcgtgacttagaattcctagactgcattttagaggaaggtgaaatgctttatatcccaccgaaatggtggcattatgtgcgatc-tttaacaacaagtttttcagtcagcttttggtggaa------tgattccggaagttc------aacggtg------tc-tta------------------------gtattgt-------------------tgta-attctttcca------------tgttctaa-------------------------------------------tt-cttttg--gaat-----------agaactgga----------------cctcattt-----------------------caaa-ac-------ctta------gcctgtaaaattc-----acatac--------agactgaaagag------------------------agtg-----------------tactcttacttgtat---------------agagtgtgtc---------tactgaaaaggaa--------------------------------gttggtaaaacaatgtaatcttt-----------------ttacaattttgca-----------tgtattatctgaattctgaacttagtccagtttactga------------------------------------a
>I23354_M003_Malvaceae_Herissantia_crispa_seq1
----------------------------------------------------------------------------------------------------------------------------------------------------------------------------------------------------------------------------------------------------------------------------------------------------------------------------------------------------------------------------------------------------------------------------gttgatctggacaacatagacg-aggtggagtttccaaaggtgcgtgacttagaattcatagactgcattttagaggaaggcgaaatgctttatatcccaccgaaatggtggcattatgtgcgatc-gttaaccacaagtttttcagtcagcttttggtggagtgctactgattcttgaagctca-----aatggtg------cc-gta------------------------ataaatat-------------ataaatagt-tatctttctag---tgtttttatgttgtaaaattcc------------------------------------tct-cttttg--gaat-----------agtagtgggtg------------gacatcatgta------------------ataccaaa-gcca--agcctta------gccggtaaagttt-----acatgtag----ccaggctgagagaaaa--ct------------------atga-----------------taatagtgtgtgtatt--catgc-gt-gtatgggtatttt---------taaatcaatctagctt------------------------------------------------------------------------------------------------------------------------------------------------------------------------
>I23355_M004_Malvaceae_Malva_arborea_seq1
-----------------------------------------------------------------------------------------------------------------------------------------------------------------------------------------------------------------------------------------------------------------------------------------------------------------------------------------------------------------------------------------------------------------------------ttgatctggataacatagatg-aggtggagtatccaaagctgcgtgacttagaatacatagactgcatattagaggaaggtgaaatgctttatatcccaccgaaatggtggcattatgtgcgatc-attaacaacaagtttttcagtcagcttctggtggag---tactgattcttgaagctc------aatgsyt------cc----------------------------------------------gaaatatatagt-aatctttcta-----c-stttatgttgtaaaattct-------------------------------------tt-cctttg--gaat-----------agaagtgga----------------catcatgt-------------------ataccaaa-ac-------ttta------gstggttaaattt-----acatatag----ccagcctgagagaaaa--ctatg--------------------------------------------catgtgtg--gtgaa-tt-ttgagtgtatttt---------taacgcaccctagttt-ctgttt---------------------taat----------------------------------------------------------------------------------------------------------------------------------------
>I23356_M005_Malvaceae_Lavatera_assurgentiflora_seq1
--------------------------------------------------------------------------------------------------------------------------------------------------------------------------------------------------------------------------------------------------------------------------------------------------------------------------------------------------------------------------------------------------------------------------aggttgatctggataacatagatg-aggtggagtttccaaagstgcgtgacttagaatacatagactgcatattagaggaaggtgaaatgctttatatcccaccgaaatggtggcattatgtgcgatc-attaacaacaagtttttcagtcagcttctggtggag---tactgattcttgaagcyc------wmygrww------ym----------------------------------------------kawakwwatmkt-wmtmyytyta-----y-gttkwwrwwgtaaaahtct-------------------------------------tt-cctttg--gaat-----------agaagtgga----------------catcatgt-------------------ataccaaa-ac-------ttta------ggtggttaaattt-----acatatag----ccagcctgagagaaaa--ctatg--------------------------------------------catgtgtg--gtgaa-tt-ttgagtgtatttt---------taacgcaccctagttt-ctgttt---------------------taatgggaag---atgtgat-----------------------arkakyrrswkykwstywtwkwymtat----------------------------------------------------akkat---watttgtcag
>I23359_M008_Malvaceae_Althaea_officinalis_seq1
---------------------------------------------------------------------------------------------------------------------------------------------------------------------------------------------------------------------------------------------------------------------------------------------------------------------------------------------------------------------------------------------------------------------------ggttgatctggagaacatagatg-aggtggagtttccaaaggtgtgcgacttagarttcatagactgcattttagaggaaggcgaaatgctttatatcccaccgaaatggtggcattatgtacgatc-attaacaacaagtttttcagtsagcttctggtggag---tactgattcttgaagctc------aatggtg------tc-gta------------------------ataca---------------tatatatagt-aatctttcta-----c-gtttatgttgtaaaattct-------------------------------------tt-cctttg--gaat-----------agaagtgga----------------catcatgt-------------------gtaccaaa-ac-------ttta------gctggttaaattt-----acatatag----ccagcctgagagaaaa--gtacg----------atgatagtg-----------------tattcatgcatgtatg--gtgaa-tt-ttgagttgatctt---------taactcaccctaggtttctgttt---------------------tactgagaag---atgtgat-----------------------aatattaggagcaact---------------------------------------------------------------------------------
>I23360_M009_Malvaceae_Lagunaria_patersonia_seq1
--------------------------------------------------------------------------------------------------------------------------------------------------------------------------------------------------------------------------------------------------------------------------------------------------------------------------------------------------------------------------------------------------------------------------aggttgatctggacagcatagatg-aggtagagtttgcagaggtgcgtgacttagaattcatagactgcattttagaggaaggtgaaatgctttgtatcccaccgaaatagtggcattatgtgcgatc-attaacaacaagtttttcagtcggcttttggtggag---ttctgattctggaagctt------aatggtg------cc-ttg------------------------atata-------------------------------ttcta-----t-gtttatgttttaaaa-----------------------------------------tt-ctttca--gaat-----------tgaagtgga----------------cgtgatgt-------------------atatgaaa-ag-------ctta------gctgctacaattt-----acatacag----ccgggctaaaagaaaa--caacg----------ataataatg---------------------------tgtatg-----------gacaatgtttact--------t------------------------------------------------------------------------------------------------------------------------------------------------------------------------------------ttct
>I23363_M012_Malvaceae_Napaea_dioica_seq1
----------------------------------------------------------------------------------------------------------------------------------------------------------------------------------------------------------------------------------------------------------------------------------------------------------------------------------------------------------------------------------------------------------------------------------------------------ggtggagtttccaaaggtgcgtgacttagaattcatagactgcattttagaggaaggtgaaatgctttatatcccrccgaaatggtggcattatgtgcgatc-attaacaacaagtttttcagtcagcttttggtggag---tactgattcttgaagctc------aatggtg------tt-gta------------------------ctata---------------------tagt-aatctttcta-----c-ttttgtgttgtaaaattct-------------------------------------tt-cttttg--gaat-----------acaagtgga----------------cgtcgtgt-------------------at-----a-aa-------ctta------gctggtaaatttt-----acatttag----ccagcatgagaaaaaa--ctatg----------ataatagtg-----------------tattcatgcgtgtatggtgtgaa-tt-ttgagtgtatttt---------taattcagcagtctattttacact-----------------gtttactgggaat---atgtgat-----------------------aaaggtcaaagtacaa---------------gaat-ctcaaccgtcaataaagg-------------------------------------------
>I23364_M013_Malvaceae_Grewia_sp_seq1
-----------------------------------------------------------------------------------------------------------------------------------------------------------------------------------------------------------------------------------------------------------------------------------------------------------------------------------------------------------------------------------------------------------------------------ttgatctagacaacatagatg-atgcagagtttccaaaggtgcgcgacttagaattcctagactgcattttagaggaaggtgaaatgctttatatcccacccaaatggtggcactatgtacgatc-cttgacaacaagcctttcggtgagcttttggtggag------tgattctgggaattc------gacggcgttg---tc-tta------------------------ataataataat-------------aattgt-attctttcca------------tgttctaa-------------------------------------------tt-tcttca-gaaat-----------agagcttgg-----------------------------------------------ccaa-mc-------ytwr------sydgbwaaarktt---ymwwwwawwmmr----ggsykraarrrsmr--rawkr-------------mmaatg-----------------tattctaatttgtat-------------agagggtttgtc---------aactcaacgaggaag-------------------------ttggtggtagtaga---atgtaatatca--------------tttgacaaattttgagtgtatt--------------ttta-tctgaagttaatgtagtccagtaagtttacgggaa--------gatatg--------aaca
>I23365_M014_Malvaceae_Callirhoe_bushii_seq1
--------------------------------------------------------------------------------------------------------------------------------------------------------------------------------------------------------------------------------------------------------------------------------------------------------------------------------------------------------------------------------------------------------------------------------------acaacataaatg-aggtggagtttccaaaggtgcgtgacttagaattcatagactgcrtwttagaggaaggtgaaatgctttatatcccaccgaaatggtggcattatgtgcgatc-attaacaacaagtttttcagtcagcttttggtggag---tactgattcttgaagctc------aatggtg------tc-gta------------------------ctata---------------------cagt-aatctctgta-----ctttttgtgttgtaaaattct-------------------------------------tt-cttttg--gaat-----------agaggtgga----------------cattgtgt-------------------at-----a-aa-------ctt-------gctggtaaatttt-----acatttaga--tttagctgataaaaaaa--ctatg----------ataatagcg-----------------tattcatgcgtgtatggtgtgaa-tt-tcaagtgtatttt---------tatttcagcagtctattttacac---------------------ttctgggaat---atgtgat-----------------------gaaggt-------------------------------------------------------------------------------------------
>I23367_M016_Malvaceae_Kitaibelia_vitifolia_seq1
-------------------------------------------------------------------------------------------------------------------------------------------------------------------------------------------------------------------------------------------------------------------------------------------------------------------------------------------------------------------------------------------------------------------------------gatatggasaacatagatg-aggtggagtttccaaaggtgygtgayttagaattcwtagactgcattttagaggaaggtgaaatgctttatatcccaccgaaatggtggcattatgtgcgatc-attaacaacaagtttttcagtcagcttykggtggag---tactgattcttgaagcth------aatggtg------hy-gwm------------------------mtvwwkwww-----------ayhahhwhdt-wrdmwknytam------wtttdydthkwdvnadhc--------------------------------------tbwbdkwwd-------------dhddwgdwgwdrd----------------brdmdtsdw----------------------bdawdwm-------hkbw------gvtddwhdwtwywwy-------------wwkymrscadsvbdaswdwaykntgaw--------httdgagtr-----------------tdtdtthawdth---------------agkhdawtttgct--------------------------------------------------atttactgggaag---atgtgatattgagcatctggtgcagaaaggaaaattt-----------------------------tctgat--------------------------------------------------agtca
>I23368_M017_Malvaceae_Sterculia_apetala_seq1
--------------------------------------------------------------------------------------------------------------------------------------------------------------------------------------------------------------------------------------------------------------------------------------------------------------------------------------------------------------------------------------------------------------------------aggttgatctcgacgacatagatg-aggtagagtttccaaaggcgtgtgacatagaattcctagattgcattttagaggaaggtgaaatgctttatatcccaccaaaatggtggcattatgtgcgatc-tttaacaacaagtttttcggtgagcttttggtggag------tgattctggaagttc------aacggtg------tc-gtc------------------------ttaatgtt----------------gttgta-attctttcca------------tgttctaa-------------------------------------------tt-cttttg--gaat-----------ggaactgga----------------cctcata------------------------tgaa-ac-------ctta------gctggtaa-attc-----acgtac--------agggtgaaacagaa--caatg----------at---agtg-----------------tattgtaatgtgtat-------------agagagtgtgtc---------tactcaaaaggaa--------------------------------gctgg----------taatcttt------------------tacaattttgag-tgtatttcgactacttacatgaa-cttaac-tcagtctagtttagttg-------------------------------------
>I23370_M105_Malvaceae_Pachira_aquatica_seq1
-----------------------------------------------------------------------------------------------------------------------------------------------------------------------------------------------------------------------------------------------------------------------------------------------------------------------------------------------------------------------------------------------------------------------------ttgatctcgacaacatagacg-acgtagagtttccaaaggtgcgtgacttagaattcgtagactgcattttagaggaaggtgaaatgctttatatcccaccaaaatggtggcattatgtgcgatc-tttaacaacaagtttttcagtgagcttttggtggag---tggtgattctggaagttc------aagggtg------tc-ttc------------------------ataatatatgataata---aaataataatagtttgtttcta------------tattgtaa-------------------------------------------tt-gttttg--gact-----------agaagtgga----------------cctcttatattattatatatg-atataatatcaaa-ac-------ttta------gctgctaaattt------acaaag---------------taataaa--taatc----------at--aagag-----------------tattcttatagttgt-------------aaagaattttta-------------------------------------------------------------------------------------------------------------------------------------------------------------------------------------------------
>I23372_M140_Malvaceae_Chiranthodendron_pentadactylon_seq1
-------------------------------------------------------------------------------------------------------------------------------------------------------------------------------------------------------------------------------------------------------------------------------------------------------------------------------------------------------------------------------------------------------------------------------gatctcgacaacatagatg-acrtagagtttccaaaggtgcgygacttagaattcgtagactgcattttagaggaaggtgaaatgctttayatcccaccgaaatggtggcattatgtgcgatc-tttaacracragtttttcagtcagcttttggtggag------tgattckggaagttc------davdgyr------ty-yta------------------------awwwckbyrt---------------------dtbywytbbm------------tktbhwhn-------------------------------------------ktdyyhtbr--khmw-----------avndyhdra----------------hsdhawdt-----------------------hvvh-ad-------mthn------dywdrwanvnwvvma--------------hanadnhwndwddwdwa--bwvtd----------wt---vktn-----------------twwtvtddwdwgdbad------------hghgwvtrhdbh---------waskvarwdsdwrkhdkktaawhttttacaattttgaggtkkwkgwwttrtkra---wtkwksawyyrwkyatysamtk-awykaytgarytattgagttaggatt------------tata-tttgatgc-----------------------------------------------------
>I23374_M142_Malvaceae_Hampea_nutricia_seq1
------------------------------------------------------------------------------------------------------------------------------------------------------------------------------------------------------------------------------------------------------------------------------------------------------------------------------------------------------------------------------------------------------------------------------tgatctggacaacataaatg-aggtagagttcccaaaggtgcgtgacttagaattcatagactgcaytttagaggaaggtgaaatgctttatatcccaccgaaatggtggcattatgtgcgatc-attaacgacaagtttttcagtcagctattggtggag---tactgattmtggaagttc------aatggtg------tc-tta------------------------gaatatgta-----------aacagagagt-attctttcca-----t-gtctatgttgtaaaattct-------------------------------------t----tttg--gaag-----------agaagtgga----------------cttcatgt-------------------atatcaaa-ac-------cttt------gctggcaaaattt-----acgtgcat----ccagccagaaagagaa-acaatg----------ataatagtg-----------------tattcatgcttgtatg--gggagttt-ttgagtctatctt---------t---------------------------------------------------------------------------------------------------------------------------------------------------------------------------------------
>I23376_M145_Malvaceae_Heliocarpus_appendiculatus_seq1
-----------------------------------------------------------------------------------------------------------------------------------------------------------------------------------------------------------------------------------------------------------------------------------------------------------------------------------------------------------------------------------------------------------------------------ttgatctagacaatgtagatg-ataccaagttccccaacgtgcgcgacctagaattcatagactgcattttaaaggaaggtgaaatgctttatatcccacccaaatggtggcactatttgcgatc-cttaacagcaagtttttcagtgagcttctggtggag------tggttcgggaagttc------agcgggg------tc-tta------------------------gtaacagt-------------atgtttgta-ttcttttcca------------tgttmtaa-------------------------------------------tt-kcwctaggaaac-----------agaactggg----------------catcatatcaaccaaaaggaa--aaatatatgatatat-------atta------gctggtaaaattc-cataatatac--------aggctgaaagagat--gaata----------tt---agtg-----------------gactctaatttgtat-------------agagagtttatc---------tac-------------------------------------------------------------------------------------------------------------------------------------------------------------------------------------
>I23377_M148_Malvaceae_Robinsonella_mirandae_seq1
-----------------------------------------------------------------------------------------------------------------------------------------------------------------------------------------------------------------------------------------------------------------------------------------------------------------------------------------------------------------------------------------------------------------------------ttgatctggacaacattgatg-aggtggagtttcccaaggtgcgtgacttagaattcatagactgcattttagaggaaggcgaaatgctttatatcccaccaaaatggtggcattatgtgcgatc-attaaccacaagtttttcagtcagcttttggtggagtactactgattcttgaagctc------aatggtg------cc-gta------------------------ataaatat-------------ataaata-t-aatctttcta-----ctttttatgttgtaaaattcc-------------------------------------tt-cttttg--gaat-----------agtagtggatg------------gacatcatgaa------------------ataccaaa-ac-------ctta------tctggtaaagttt-----atatatat----attagt---------------------------------gtg-----------------tattcatgcatgtagt--gtgaa-tt-ttgagagtatttt---------caactcagtctagtttactgtt----------------------tactgggaag---atgtgata-------tc------------gagcatctggtagaca----------------------------------------------------------------------------------
>I23378_M150_Malvaceae_Ceiba_pentandra_seq1
-----------------------------------------------------------------------------------------------------------------------------------------------------------------------------------------------------------------------------------------------------------------------------------------------------------------------------------------------------------------------------------------------------------------------------ttgatctcgacaacatagacg-acatagagtttccaaacrtgcgtgacttggaattcgtagactgcattttagaggaaggtgaaatgctttatatcccaccaaaatggtggcattatgtgcgatc-tttaacaacaagtttttcagtgagcttttggtggag---tagtgattctggaagttc------aacggtg------tc-ttc------------------------ttaatatataataaaa---tagtaatagta-tttgtttcta------------tgttgtaa-------------------------------------------tt-gttctg--gaat-----------agaagttga----------------cctcttcctcttat-------------atatcaaaaac-------cttg------gctgctaaattt------acaaa-------------tactaataaa--ttata----------at--aagag-----------------tatgcttatatttat-------------agagaattttgagtgtattcttgcttatctctactgacttatttaag--------tcagtctagtttgctgaaag---atgtaatattgaacatc-------------------------------------------------------------------------------------------------------ttcagct
>I23380_M161_Malvaceae_Hibiscus_tiliaceus_seq1
---------------------------------------------------------------------------------------------------------------------------------------------------------------------------------------------------------------------------------------------------------------------------------------------------------------------------------------------------------------------------------------------------------------------------gattgatcttgacaacatggacg-aggtaaagttcccgaaggtgcgtgacttagaattcatagactgcattttggaggaaggcgagatgctttatatcccaccgaaatggtggcattatgtgcgatc-attaacgactagtttttcagtcagcttttggtggag---taatgattctggaagctc------aatggggga-------gta------------------------gtgtaatgg-----------------taga-atcgcttcta--------tgtatgttacatgagtttatgataatcaagtgatgctaaaagatcaagagttgtattattygta--gtatcaactcaagtaaaaagttcaagtttctcgtttttccctttgtttc------------------ctatcagtttct------tttg----ttaataataaagct-----------------------------------------------------------------------------tgttatacct-------------------------------------------------------------------------------------------------------------------------------------------------------------------------------------------------------------------------------
>I23383_M166_Malvaceae_Pseudobombax_ellipticum_seq1
-----------------------------------------------------------------------------------------------------------------------------------------------------------------------------------------------------------------------------------------------------------------------------------------------------------------------------------------------------------------------------------------------------------------------------ttgatctcgacaacatagatg-acgtagagtttccaaaggtgcgtgacttagaatttgtagactgcattttagaggaaggtgaaatgctttatatcccgccaaagtggtggcattatgtgcgatc-tttaacaacaagtttttcagtgagcttttggtggag---cagtgattctggaagttc------aagggtg------tc-ttc------------------------ttaatatataataa-----aaataatagtw-tttgtttcta------------tgttgtaa-------------------------------------------tt-gtttcg--aaat-----------agaagtgga----------------cctcttcctgttctagata---atataatgtcaaaaac-------ctta------gctgctaaattt------acaaaa--------taataaataataac--taata----------at--aagag-----------------tat--------------------------------------------------------------------------------------------------------------------------------------------------------------------------------------------------------------------------------------
>I23384_M168_Malvaceae_Theobroma_cacao_seq1
--------------------------------------------------------------------------------------------------------------------------------------------------------------------------------------------------------------------------------------------------------------------------------------------------------------------------------------------------------------------------------------------------------------------------aggttgatctagacaatatggatg-atgtagagtttccaaaggttcgtgacttagaattcctagactgcattttggaggaaggtgaaatgctttatatcccaccgaaatggtggcattatgtgcgatc-cttaacaacaagtttttctgtgagtttttggtggag------tgattctgggagttc------agcagtg------tc-ttg------------------------ataatgt------------------------attctttcca------------tgctctaa-------------------------------------------tt-catttg--gaat-----------agaactggg----------------cctcatat-----------------------cgaa-ac-------ctta------gctggtaa-attc-----atatac--------aggctgaaagagga--caatg----------at--aagtg-----------------tattcttatgtgtat-------------agagagtttgtc---------tactcaaaggaa---------------------------------gttggtaga---atgtaatcatt------------------tacaattttgag-agwattt---cgggttatctgaagtatgatattga-----------------------------------atac-catcatcttc
>I23385_M169_Malvaceae_Ochroma_pyramidale_seq1
---------------------------------------------------------------------------------------------------------------------------------------------------------------------------------------------------------------------------------------------------------------------------------------------------------------------------------------------------------------------------------------------------------------------------ggttgatctcgacaacatagatg-acgtagagtttccaaaggtgcgtgacttagaattcmtagactgcattttrgaggaaggtgaaatgctttatatcccaccgaaatggtggcattatgtgcgatc-tttaacarcaagtttttcagtcagcttttggtggag------tgattckgraagttc------aacggtg------tc-yta------------------------atatwkwkkw---------------------wtkyttyymw------------kktkywaw-------------------------------------------yt-tttkka--dwak-----------arrwskrsm----------------ycwyatat-----------------------caaa-wy-------cwwa------rcykkwrmwkyy------amatwy--------amrywsarwmrrsm-asmmwg----------my---wgys-----------------trwwmkwawrwwwaya-----------rwrakwgtywryk-------------------------------------------yaw---wskwmktwkgtaga---atgtaatctt------------------ctacaattttgagtgtattttga----------cttg-tctgaacttaactcagtywmkkwwaswkswrrwwwtgatactgaatatc------------
>I23387_M178_Malvaceae_Malvaviscus_arboreus_seq1
--------------------------------------------------------------------------------------------------------------------------------------------------------------------------------------------------------------------------------------------------------------------------------------------------------------------------------------------------------------------------------------------------------------------------aggttgatctggacaacatagatg-aggtgaagtttccgaaggtgcgtgasttagaattcatmgactgcattttagaggawggagaaatgctttatatcccaccgaaatggtggcattatgtgcgatc-attaacsgsgagtttttcagtcagcttttggtggag---taatgatcctggaagctc------aatggggga-------gta------------------------gtgtaatgg-----------------tagc-atcttttctckgtatswwmkyrygtrarwwwwgkmww-----------------------wtymmstsywstdtbhmctvwh-gtaaw---------dhvaaavtbdhaht------dhvchdcyvcmgtdtv------------------chwtbagtttcc------cttg----ttataagcgaaactca-----------------------------------------------------aagtaaaa------------actgttgcaatttgchkkmbwhmrrwdhyhkhrbmshbwwwy--------------------------------------------------------------------------------------------------------------------------------------------------------------------------------------------yttaa
>I23388_M180_Malvaceae_Triumfetta_lappula_seq1
---------------------------------------------------------------------------------------------------------------------------------------------------------------------------------------------------------------------------------------------------------------------------------------------------------------------------------------------------------------------------------------------------------------------------------tctagacaatgtagatg-ataccaagttccccaaggtgcgcgacctagaattcgtagactgcattttagaggaaggtgaaatgctttatatcccacccaaatggtggcactatgtgcgatc-cttaacagcaagtttttcagtgagcttctggtggag------tggttcgggaagttc------agcgggg------tc-tta------------------------gtaacagt-------------atgtttgta-ttcttttcca------------tgttctaa-------------------------------------------tt-tctctaggaaac-----------agaactggg----------------catcatatcaaccaaaaggaa--aaatatatgatatat-------atta------gctggtaaa-------------------------------------------------------------------------------------------------------------------------------------------------------------------------------------------------------------------------------------------------------------------------------------------------------------------------
>I23389_M181_Malvaceae_Pavonia_scheadiana_seq1
------------------------------------------------------------------------------------------------------------------------------------------------------------------------------------------------------------------------------------------------------------------------------------------------------------------------------------------------------------------------------------------------------------------------------tgatctggacaacatagatg-aggtggagtttccaaaggtgcgtgacttagaattcatagactgcattttagaggaaggtgaaatsctttatatcccaccraaatgrtggcattatgtgcgatc-attaacaasaagtttttcagtcagcttttggtggag---tactgattcttsaagctc------aatggtg------cc-gta------------------------htawatata-----------aatmtadwgt-aatctttyyw-----mvkttwdkktkdaaaaawhyt-------------------------------------yt-yttkkr--rwwd-----------aradgkrva----------------chhhdtvha----------------------tmmmaam-------hyyw------dvbbkkdwattww---ywhcwwdhmmv-----vsybdgagarmhah--bwwdrwwawkgdtkhatttaagcagtatggtgaatgttgtgtatttttttttatctcag---------tctagtttctttt----------------------------------------------------ttaccggrrgr---wttkrww-----wwwyy------------------------------------------------------------------------------------------------------------wa
>I23390_M182_Malvaceae_Anoda_cristata_seq1
-------------------------------------------------------------------------------------------------------------------------------------------------------------------------------------------------------------------------------------------------------------------------------------------------------------------------------------------------------------------------------------------------------------------------------gatctggacaacatagatg-aggtggagtttccaaaggtgcgtgacttagaattcatagactgcattttagaggaaggtgaaatgctttatatcccaccgaaatgrtggcattatgtgcgatc-attaacaacaagtttttcagtcagcttttggtggag---tactgattcttgaagctc------aatggtg------cc-gta------------------------htatatata-----------aatmtadwgt-aatctttyyw-----mvtttwdkktkkaaaaahwyt-------------------------------------yt-yttkkr--rwwk-----------arawgkrsa----------------cvwygtrta----------------------ymaaaah-------wbyw------gvtvddawattha---ywtcdhvhvmv-----hshgagagadayaw--bwwwrdwrwdkdtdyrtkyawgyakkatgdtkwdtgtkkwktwttwwtttttatctcag---------tctagtttctttt----------------------------------------------------ttaccgggagg---atttgat-----atatc--------------------------------------------------------------------------------------------------------------
>I23393_M189_Malvaceae_Kearnemalvastrum_lacteum_seq1
--------------------------------------------------------------------------------------------------------------------------------------------------------------------------------------------------------------------------------------------------------------------------------------------------------------------------------------------------------------------------------------------------------------------------aggttgatctggacaacatagatg-aggtggagtytccaaaggtgcgtgacttagaattcatagactgcattttagaggaaggtgaaatgctttatatcccaccgaaatggtggcattatgtgcgatc-attaacaacaagtttttcagtcagcttytggtggag---tactgattcttgaagctc------aatggtg------tt-gta------------------------ctatatata-----------actatatagt-aatctttctac-----------ttttgtgta------------------------------------------tt-catgcg-tgtat-----------ggtggtgaa----------------ttttgagtgt-----------------atttttaattcagtctattttactgtttactgggaagatgtga--------------taaaggtcaaagtacaa--gaatctcaatcgtcaat--aaagg-----------------tctacctatagtgatga----------aaaaaacttcgtctta-aaa--gacttaaa-----------------------------------caaacgaaaaa---attttgtcatga-------------------------------------------------------------------------------------------------------------------
>I23394_M229_Malvaceae_Malvastrum_americanum_seq1
---------------------------------------------------------------------------------------------------------------------------------------------------------------------------------------------------------------------------------------------------------------------------------------------------------------------------------------------------------------------------------------------------------------------------tgttgaacaggaaaacatagatg-aggttgattttccaaaggttcgtgacttagaattcatagactgcattttagaggaaggtgaaatgctttatatcccaccaaaatggtggcattatgtgcgatc-attaacaacaagtttttcagttagcttttggtggag---tactgattcttgaagctc------aatggtg------cc-gta------------------------ctatatata-----------aatatgtagt-aatctttctac------gttcatgtwrwawwmkthy-------------------------------------tt-ttkwwd-daraw-----------rdrrdbrgm----------------mwbhatbhhh---------------------mmmmmwhm----------------bytrsydrdwwww-----acwthhatyhagccdvmbtgdrddmawv--cwwkd----------atadtrddk-----------------thtbmdtghatktwkg--dtdaattt--twdktkwhtttt-----------------------------------------------------dahtbvamag---atgtgatatcaaacatctggt------agagaaatctggtgcagaagggwaa---------tcat-tttgatggtcg--------------------------------------------------
>I23395_M236_Malvaceae_Fuertesimalva_jacens_seq1
-------------------------------------------------------------------------------------------------------------------------------------------------------------------------------------------------------------------------------------------------------------------------------------------------------------------------------------------------------------------------------------------------------------------------------gatctggataasatagatg-aggtggagtttccaaaggtgcgtgacttagaatacatagactgcatattagaggaaggcgaaatgctttatatcccaccaagatggtggcattatgtgcgatc-attaacaacaagtttttcagtcagtttctggtggag---tactgattcttgaagctc------------c------cc----------------------------------------------gaaatatatagt-aatctttcta-----c-gtttatgttgtaaaattct-------------------------------------tt-cctttg--gaat-----------agaagtgga----------------tatcatgt-------------------ataccaaa-ac-------ttta------gctggttaaattt-----acatatag----ccagcctgagagaaaa--ctatg--------------------------------------------catgtgtg--gtgaa-tt-ttgagtgtatttt---------taacgcaccctagttt-ctgttt---------------------tactgggaag---atgtgat-----------------------aawattaggagcgactttttgtcatat----------------------------------------------------atcttacaaactgacccg
>I23396_M019_Malvaceae_Allosidastrum_pyramidatum_seq1
----------------------------------------------------------------------------------------------------------------------------------------------------------------------------------------------------------------------------------------------------------------------------------------------------------------------------------------------------------------------------------------------------------------------------gttgatctggacaacatagatg-aggcggagtttccaaaggtgcgtgacttagaattcatagactgcattttagaggaaggtgaaatgctttatatcccaccgaaatggtggcattatgtgcgatc-attaaccacaagtttttcagtcagcttttggtggagtactactgattcttgaagctca-----atgggtg------cc-gta------------------------ataaatat-------------ataaata-t-agtctctcta-----ctttttatgttgtaaaattcc-----------------------------------------ttttg--gaat-----------agtagtgga--------------------atgta------------------ata-----------------ta------gctggtaaagttt-----atttatag----ccagcctgagagattt--cta----------------agata-----------------aaatagtgtgtgtact--gtgaa-tt-ttgagagtatttt---------caactcggtctagtttactgtt----------------------taccgggaag---atgtggt---------------------------tctggtacacaaatttgatatattcta------------------------------------------------------------------
>I23397_M020_Malvaceae_Melochia_betonicifolia_seq1
--------------------------------------------------------------------------------------------------------------------------------------------------------------------------------------------------------------------------------------------------------------------------------------------------------------------------------------------------------------------------------------------------------------------------aggttgatctagacaacattgacg-aggtagagttcccaaaggtgcgtgaattggaattcctagactgcattttagaggaaggtgaaatgctttatatcccgccgaaatggtggcattatgtgcgttc-cttaacaacaagtttttcggtgagcttctggtggag------tgattctggaagttg------aatggtg------tc-tta------------------------atcttgt------------------------attctttcca------------tgttctag-------------------------------------------tt-ctttgg--gaat-----------agaactggg----------------tgtcacag-----------------------ttaa-ac-------cata------gttggtaa-atca-----atatac--------aggctgattgagaa--caatg----------at---agtc-----------------tattcttctgtgtat-------------agag----tgtg---------tactcaaaggaa---------------------------------gctggtaga---atgtaatcatt------------------gacagttttgggtggtattt---ttagttacctgaa-cctaatgttagtctaatttcctgga-----------------agatgcac-tttctttttc
>I23398_M021_Malvaceae_Sidastrum_micranthum_seq1
--------------------------------------------------------------------------------------------------------------------------------------------------------------------------------------------------------------------------------------------------------------------------------------------------------------------------------------------------------------------------------------------------------------------------aggtygatctggacaacatagatg-aggtggagtttccaaaggtgcgtgacttagaattcatagactgcattttagaggaaggcgaaatgctttatatcccaccgaaatggtggcattatgtgcgatc-attaacmacaagtttttcagtcagcttttggtggagtgctactgattcttgaagctca-----aatggtgt----acc-gta------------------------ataactat-------------ataagta-t-aatctttctac---tttttttatgytgtaaaattcc-------------------------------------tt-cttttg--gawtt---------gtgtagtdgrdd------------ggvmhhccbkd------------------awwhcmar-am-------cytw------dvbbkbbaarwky-----wcayrtrkm--smcagcctgagagaaaw--mtrwk----------aw-wakwkk-----------------kkktswtsmwkswwsy--rysra-at-ttgagtgtatttt---------taactcgatcaagtttactgtt----------------------tctc--gaag---atgtggc---------------------------attgat---------------------------------------------------------------------------------------
>I23399_M022_Malvaceae_Gaya_dominguensis_seq1
----------------------------------------------------------------------------------------------------------------------------------------------------------------------------------------------------------------------------------------------------------------------------------------------------------------------------------------------------------------------------------------------------------------------------------------------------------------aaaggtgcgtgacttagaattcatagactgcattttagaggaaggtgaaatgctttatatcccaccgaaatggtggcattatgtgcgatc-attaaccgcaagtttttcagtcagcttttggtggagtactactgattcttgaagctca-----aatggtg------tc-gta------------------------atcaatat-------------atatatagt-aatctttctg-----gtttttatgttgtaaaatccc------------------------------------ctt-cttttg--gaat-----------agtagtggatg------------gacatcatgta------------------ataccaaa-ac---------------------------------------------------------------------------------------------------------------------------------------------------------------------------------------------------------------------------------------------------------------------------------------------------------------------------------------------------
>I28591_M023_Malvaceae_Neobuchia_paulinae_seq1
-----------------------------------------------------------------------gggttatctgata--------------------------------------------------------------------------------ctct--------------gttggttaatcccctattttttctttt------------------------gtaaatcggtgcgctacattgctttctg-----------------------------------------tctctct-------tatcttgtttatcccttaatacgaaaagcttg---cttttgca----ccaaga---------actgaccttaaagata------tttggcttgaaggttgatctcgacaacatagatg-acgtagagtttccaaaggtgcgtgacttggaattcgtagactgcattttagaggaaggtgaaatgctttatatcccgtcaaaatggtggcattatgtgcgatc-tttaacaacaagtttttcagtgagcttttggtggag---tagtgattctggaagttc------aatggtg------tc-ttc------------------------ttaatttataataaaa---tagtaatagta-tttgtttcta------------tgttgtaa-------------------------------------------tt-gttttg--gaat-----------agaagtcga----------------cctcttcctctcat-------------atatcaaaaac-------cttg------gctgctaaattt------acaaa-----------------------------------------------------------------------------------------------------------------------------------------------------------------------------------------------------------------------------------------------------------------------------------------------------------
>I28593_M024_Malvaceae_Carpodiptera_cubensis_seq1
--------------------------------agagctttataggcctttacttgagaagtttatttttaacctactttgggtaagta-----------------------------------------------------------------ctgcaagctaactcc--------------attaatggatcttgtcca------------------------------------------------------------------------------------------------------------------------------------tgatatgaaagaaaa-------ctacg----ctgaat---------actgagc-aaa-aatg------ttctgtttgaaggttgacctagacgacatagatg-agttagagtttccaaaggtgcgggacttggaattcctagactgcattttagaggaaggtgaaatgctttatgtcccaccgaaatggtggcattatgtgcgatc-tttaacgacaagtttttcagtcagcttttggtggag------tgatcctggaagttc------aacagtg------tc-tta------------------------atattgt-------------------tgtg-attctttgcc------------tgttcaa-----------------------------------------------------------------------------------------------cctgatat-----------------------caaa-ac-------ctta------gctggtaaactc------acatac--------aggctgaagagaa---caatg----------at--aagtg-----------------tattcttgtgtatata-----------------gtgtgtc---------tattcaaaggaa---------------------------------gttggtaaa---aaaaaawgta--at-----------------------------------------------------------------------------------------------------------------
>I28594_M025_Malvaceae_Herrania_nitida_seq1
-------------------------------aagagctttatatgccttta---------ttttatggctatttactttggatatgta-----------------------------------------------------------------atgcaagttagctcc--------------atctatagatgcccttcattatta--------------cgtaggcagtt---taagggggagtttttctt----------------------------------------------------------------ctctcttttggtagtttaatactaaaaggg-----cttttgtg----ctgaat---------actgacc-aaa-gatc------tctattttgaaggttgatctagacaatatagatg-atgtagagtttccaaaagttcgtgacttagaattcctggactgcattttagaggaaggtgaaatgctttatatcccaccgaaatggtggcattatgtgcgatc-cttaacaacaagtttttcagtgagcttttggtggag------tgattctgggagttc------aacagtg------tc-ttg------------------------ataatgt------------------------attctttcca------------tgttctaa-------------------------------------------tt-catttg--gaat-----------ggaactggg----------------cctcatat-----------------------taaa-ac-------ctta------gctggtaa-attc-----atatac--------aggctgaaagagga--caatg----------at--aagtg-----------------tattcttatgtgtat-------------agagagtttgt--------------------------------------------------------------------------------------------------------------------------------------------------------------------------------------------------
>I28596_M026_Malvaceae_Ruizia_cordata_seq1
----------------------------------------------------------------------------tttggataagta-----------------------------------------------------------------tggcaagttagctcc--------------ataataagatctccattata--------------tttatataggcagtt---tgatggcaagtttttct----------------------------------------------------tctttt-------tccctcttttttcctctaatatactataaga-------gttcc----ttaaat---------at-accc-----tatt-----gtttgtttgaaaggttgatctcgacaacatagatg-aggcagagtttccgaaggtacaggacctggaatttcttgactgcattttagaggaaggcgaaatgctttatatcccaccaaaatggtggcattatgtgagatc-tttaacgacaagtttttcagtcagcttttggtggag------cgttaccggagattc------aacggtat---ctac-tta------------------------aaatggtt------------------tgta-attctttcca------------tgttccaa-------------------------------------------tt-cttat---gaat-----------ataactgga----------------cctcatat-----------------------caaa-at-------ttta------gcttgtaaaattta------acac--------aggctaatagggta--caatg----------at--agttg-----------------tattc-tatgtgtata-----gacta-tagag---------------------------------------------------------------------------------------------------------------------------------------------------------------------------------------------------------
>I28597_M027_Malvaceae_Melhania_velutina_seq1
--------------------------------------------------------------------------------------------------------------------------------------------------------------------------------------------------ccwtya-----------------ywgyawrkkkagtt---yyatgg--------------------------------------------------------------------------------------------taatatctgacaaga-------gttcc----ttaaat---------at-aacc-----gatt-----gtttgtttgaaaggttgatctcgataacctagatgaaggcagagtttccgaaggtatgagacctggaatttctggactgtgttttagaggaaggcgaaatgctctatatcccaccaaaatggtggcattatgttcgatcttttaactacaagtttttcggtcagcttttggtggag------cgatactgaggactc------aacggtg------tc-tta------------------------aaacggtt------------------tgta-agtctttaca------------tgttctaa-------------------------------------------tt-cttatg--gaat-----------agaagtgga----------------cctca---------------------------aaa-gt-------ttta------gcatgtaaaattta------acac--------aggcggaatgagaa--caacg----------at--agctg-----------------tattcttatgtgtata-----gtctt---------------------------------------------------------------------------------------------------------------------------------------------------------------------------------------------------------------
>I28599_M029_Malvaceae_Desplatsia_dewevrei_seq1
---------------------------------------------------------------------------------------------------------------------------------------------------------cttctagtatcttcccgtt---gattggagtgccacaatctctttttccatawttc--------aaatatctataact--gttggtgaaaaatgtttaaggctgtaaaaatgaatgtgttaggcttgaaggaaaaagtgaagagaaaagtttagctat-----ttatttattgaccagtggatatgtaa--------------------tgcaatt---------actgacctaga-tctt------ttttgtgtgaaggttgatctagacaacatagatg-atgcagagtttccaaaggtgcacgacttrgaattcgtagactgcattttagaggaaggtgaaatgctttatatcccaccaaaatggtggcactatgtacgatc-cttaacaacaagtttttcagtgagcttttggtggag------tgattcgggaagttc------aacggtg------tc-tta-------------------aata-gtaaaatttgt--------------------attctttccg------------tgttctaa-------------------------------------------tt-tcttca-gaaat-----------agaacttgg----------------cctctcatat---------------------cagaaac-------ctta------gctggtaaaatttc--atatatac--------aggcttaaagrgaa--caatg----------at---artg-----------------tattctaatttgtat-------------agagagtctgtttgt-----caactcaaaaa------------------------------------------------------------------------------------------------------------------------------------------------------------------------------
>I28600_M146_Malvaceae_Mortoniodendron_guatemalense_seq1
-----------------------------------------------------------------------------------aagta-----------------------------------------------------------------ctacaggttagctcc--------------atcaatagatattctcca-tattat-------------attaggcagtt---taaggggaagtattggt---------------------------------------------------tctttac-------ctctctttttgtcccttaatatatatataaaaa-----attat----gtttat---------actgacc-aaa-gatc------tttggtttgaaggttgatctcgacaacatagatg-aggtagagtttccaaaggtgtgcgacttagaattcctagactgcattttagaggaaggtgaaatgctatatatcccacccaaatggtggcattatgtgcgatc-tttaacaacaagtttttcagtgagcttttggtggag------tgattctggaagttc------aacaatg------cc-tta------------------------atatgga-------------------tgta-attctttcca------------tgttctaa-------------------------------------------tt-cttttg--gaat-----------agaactgga----------------cct--------------------------------------------ta------gctggtaatattc-----acatacag-----gaggctgaaa-----------g----------ag---aaca------------------------atgtatac-------------agag--tctgtc---------tactgaaaaggaa--------------------------------gttggtaaa---aaat---------------------------------------------------------------------------------------------------------------------------
>I28603_M223_Malvaceae_Gossypium_hirsutum_seq1
------------------------------------------------------------taaatttctcccaactgttgggcggtaaaa-----------------cctgatgtgttggga----------caaaaagaaaacattgaactacttatgaatttc-------------------atatagagctgttttttataagagc---------------tgtttat-----------------------------------------------------------------------tttgtta-------tgcgtcttttatcagttaatat-gaaaag------ctttagcr----acaaac---------actgacc-aaa-gatg------tatgttatgmaggttgatctggacaacatagatg-aggtagagtttccaaagktgcgtgacttagaattcatagactgcattttagaggaaggtgaaatgctttatatcccaccgaaatggtggcattatgtgagatc-attaacgacaagtttttcagtcagctattggtggag---tacygattctggaagttc------aatggtg------tc-tta------------------------gaatatgta-----------aacatttagt-attctttcta-----t-gtctatgttktaaaattct-------------------------------------t----tttg--gaag-----------agaagtgga----------------cttcatgt-------------------atatca--------------------------------------------------------------------------------------------------------------------------------------------------------------------------------------------------------------------------------------------------------------------------------------------------------------------------------------------------------
>I28605_M235_Malvaceae_Abutilon_sp_seq1
-------------------------------------------------------------------------------------------------------------tgatgtattgag-----------acagaagagaa---------------------------------------------caatcaactacttgtggattt-----------tatctagagtt-----------------------------------------------------------------------tttgctt-------ctgttcttttatccgttaatga-----------------gaaa----acgaac---------actgacc-aaa-gatg------tatcgaaattaggttgatctggacaacatagacg-aggtggagtttccaaaggtgcgtgacttagaattcatagactgcatattagaggaaggtgaaatgctttatatcccaccgaaatggtggcattacgtgcgatc-attaaccacaagtttttcagtcagcttttggtggagtacaactgattcttgaagctca-----aatggtg------ccagta------------------------atgaatat-------------atgctag-t-aatctttcta-----ctttttatgttgtaacattcc-------------------------------------tt-gtttcg--gaat-----------agtagtggatg------------gacatcgtgta------------------ataccaaa-ac-------ctca------gctggtaaa-------------------------------------------------------------------------------------------------------------------------------------------------------------------------------------------------------------------------------------------------------------------------------------------------------------------------
>I28606_M033_Malvaceae_Reevesia_formosana_seq1
----------------------------------------------------------------ttatttatttactttggatatgtt-----------------------------------------------------------------ctgcaagttagctcc--------------atccatagacctcctccattattat-------------attaggcagtt---caagggggagttttgca---------------------------------------------------tcttttt-------ctctcgttttgccccttaac--------------------atg----ctgaat---------actgacc-aaa-gatc------ttttatctgaaggttgatctcgacaacatagatg-ccgtagagtttccaagggtgcgtgacttagaattcctagactgcattttagaggaaggtgaaatgctttatatcccaccgaaatggtggcattatgtgcgatc-cttaacaactagtttttcagtcagcttttggtggag------tgattctggaagttc------aatggtg------tc-tta------------------------atattgt------------------------attctttcaa------------tgttcgaa-------------------------------------------tt-ttttt--------------------------------------------------------------------------------------------------------------------------------------------------------------------------------------------tctttttcttgggt-------------g------------------------------------------------------------------------------------------------------------------------------------------------------------------------------------------------------------
>I28607_M034_Malvaceae_Mansonia_altissima_seq1
----------------------------------------------------------------------------tctggatatgtat---------------------------------------------------------------tcttcaagttagcycc---------------tgymwwwrtctctycyymcattatt----------agattarrcaatt---taatggtgaagt----tyygca--------------------------------------------tctctttca-------ttctcrtttkgtcccttcrcatmgaaawg------cttgtgtg----ctgrat---------actgacc-aat-gattttttggttttgtttgaaggttgatctygacaacatagaca-acgtagmdtttccaaaggtgtstgacttagaattcatagactgcattttagaggaaggtgaaatgctatatatcccaccaaagtggtggcattacgtgcggtc-yttaacaacaagtttttcagtcagcttttggtggan------hgattctggaagtta------gatgcbg------yc-tyd------------------------ayrtttg------------------ttgta-wttctttcca------------tgttctaa-------------------------------------------tt-cytttg--gart-----------agaartgga----------------yctcatag-----------------------caaa-gm-------cttm------gctggaaa-attc-----asakag--------aggctgaaagaraa--gaatg----------at---ggtg-----------------tattcttatgtgtata-----gacta-tagagartgtgta-------------------------------------------------------------------------------------------------------------------------------------------------------------------------------------------------
>I28609_M036_Malvaceae_Pentaplaris_davidsmithii_seq1
-------------------------------------------------------------------------agtgtcagatta-acca-----------------ccttttctgtt---------------caaggcttggccatgattaacttatatctgttttcagcaaaggtcatactgttttagatttcttccttmtattkgc-----------ggtataagtgt-----------------------------------------------------------------------gttgctc-------tcgctcttttatcccttaatgt-taaaag------ctttagtg----ctgaac---------actgacc-aaa-gatc------tgtcgtatgaaggttgatcttgacaacatagatg-acgtagagtttccgaaggtgcatgacttagaattcatagactgcattttagaggaaggtgaaatgctttatatcccaccgaaatggtggcattatgtgcgatc-attaacaacaagcttttcagtcagcttttggtggag---tactgattctggaagttc------aatggtg------tc-tta------------------------atatttat-------------atatatggt-attctttcta-----t-gtttatgttgtaaaattc--------------------------------------t----tttg--gaaa-----------agaagtgga----------------cctcttat-------------------ata-----------------------------------------------------------------------------------------------------------------------------------------------------------------------------------------------------------------------------------------------------------------------------------------------------------------------------------------------------------
>I28610_M037_Malvaceae_Heritiera_littoralis_seq1
------------------------------ccaaaacttgatatctctaac---------tatcatgaaaat---------gataagg-----------------------------------------------------------------ctgcaaattagctct--------------gttgatggatctcctccattattat-------------aataggcagtt---taag----------------------------------------------------------------------------------------atatgtacatatacgaaagaaaa-----tcgtg----ctgaat---------actgact-gat-tatc------ttctgtttgaaggttgatctcgacaacatagacg-aggtagagtttccaaaggtgtgtgacatagaattcctagattgcattttagaggaaggtgaaatgctttatatcccaccaaaatggtggcattatgtgcgatc-tttaacaacaagtttttcagtgagcttttggtggag------tgattctggaagttc------gacggca------tc-atc------------------------ttaatatt----------------gttgta-attctttcca------------tgttctaa-------------------------------------------tt-cgtttg--gaat-----------ggaactgga----------------cttaata------------------------tcaa-ac-------ctta------gctgctaa-attc-----acgtac--------aggttgaaacagaa--caatg----------at---agtg-----------------tattgtatcgtgtacgga---------gagagagtgtgtc---------tactcaaaaggtc--------------------------------gttgg----------taat------------------------------------------------------------------------------------------------------------------------
>I28611_M062A_Malvaceae_Durio_zibethinus_seq1
-------------------------------------------------------------tgtttatttatctactttggataagta-----------------------------------------------------------------ccgctagttaactcc--------------gtcaataggtctcctccattattat-------------gtcaggcagtt---taagggggagttttgat---------------------------------------------------tcttt---------ctctctttttgccccttaatattaaaaa------------------------------------------aaa-gatc------atttgtttgaaggttgatctcgacaacatagatg-aggtagagtttccaaaggtgcgtgacatagaatttctagactgcattttagaggaaggtgaaatgctttatatcccaccaaaatggtggcattatgtgcgatc-tttaacaasaagyttttcagtcagcttttggtggag------cgattttggaagttc------aacggtg------tc-tta------------------------atattgtt----------------gt-----aatctctcca------------tggtctaa-------------------------------------------tt------------------------------gga----------------cctcatat-----------------------caaa-ac-------cata------actggaaa-attt-----acatac--------aggctgaagagaat--aattg----------at---agta-----------------tattcttacctgtat-------------acag---------------------------------------------------------------------------------------------------------------------------------------------------------------------------------------------------------
>I28613_M039_Malvaceae_Eriotheca_macrophylla_seq1
-----------------------------------------------------------------cctattgggttatctaata--------------------------------------------------------------------------------ctct-----------gttggttattaatctcgtcttttktctttt------------------------gttaattggtgtgctgcattgctttctg-----------------------------------------tctctct-------ttcctcacttatcccttaatacaawaagcttg---cttttgtg----ctgaaw---------actgayckwadagatg------tttggcttgaaggttgatctcgacaacatagacg-acdtagagtttccaaaggtgcgtgacttagaattcgtagactgcattttagaggaaggtgaaatgctttatatcccaccaaaatggtggcattatgtgcgatc-tttaacaasaagtttttcrgtsagcttttggtggag---tggtgattcyggaagttc------aakggtg------tc-ytaatatgtgtcgtattctttccatgcttaatatatgataataaaataataagagta-tttgtttcta------------tattgtaa-------------------------------------------tw-swkkyk--gaaw-----------rrraryrrw----------------smtmktrtattmttatatrtrtakakartrtcaaract---------------------------------------------------------------------------------------------------------------------------------------------------------------------------------------------------------------------------------------------------------------------------------------------------------------------------------------------------
>I28614_M040_Malvaceae_Hydrogaster_trinervis_seq1
------------------------------------------------------------------------------------------------------------------------------------------------------------ttatttacctgtgg------------atatgtagaactcttctccctt-------------gtctttagtcagtt---taagggggagttatgsstctststc-------------------------------------------tctctct-------ctctctctctctctctctgttataattgtgaaag-gttttgtacatactgagt---------actgacc-aa--gatc------ttttgtctgaaggttgatctagacaacatagatg-atgcagattttccaaaggtgcgggacttagaattcctagactgcattttagaggaaggtgaaatgctttatatcccaccgaaatggtggcactatgtacgatc-tttaacaacaagtttttcagtgagcttttggtggag------tgattctgaaagttc------aacggtg------tc-ctg------------------------atagtatcggt--------------------attctttcca------------tgttccaa-------------------------------------------tt-cgttcg--aaat-----------agaacttgg----------------cctcgtat-----------------------caaagac-------ttta------ggtggtaaaattt----catatac--------aggctgaaagggaa--caatg----------at---agtg-----------------tattctaatttgtat---------------agagtttgtc---------aactcaaa--------------------------------------------------------------------------------------------------------------------------------------------------------------------------------
>I28615_M041_Malvaceae_Pterygota_brasiliensis_seq1
------------------------------------------------------------------------------------------------------------------------------------------------------------------------------------------------------------------------------------------------------------------------------------------------------------------------------------------------attyawawrwaaa-----cggtt----ctgaat---------actgact-gct-gatc------ttttgtttgaaggttgatcttgacaacataaacg-aagtagagtttccaaaggcgtgtgacatagaatttatagattgcattttagaggaaggtgaaatgctttatatcccaccaaaatggtggcattatgtgcgatc-tttaacaacaagtttttcagtgagcttttggtggag------tgattctggaagttc------aacggtg------tc-gtc------------------------ttaatgtt----------------gttgta-attctttcca------------cgttctaa-------------------------------------------tt-cttttg--gaat-----------ggaattgga----------------cctcata------------------------tcag-ac-------ccta------gctggtaa-attc-----acgtat--------agggtgaaacagaa--caatg----------at---agtg-----------------tattgtactgtgtataga---------gagagag-------------------------------------------------------------------------------------------------------------------------------------------------------------------------------------------------------
>I28616_M042_Malvaceae_Leptonichya_maranta_seq1
-------------------------------------------------------------------------------------------------------------------------------------------------------------------actcc--------------attcata-attcctttcattattatc--------------taggaagtttaataagtgggagttttgccttgct------------------------------------------tctatctctgt-------ctttgttcctttactcccttgatattatgaaaaggcttttgtt----ctgaat---------actgact-gaa-gatc------ttttgtttgaaggttgatctagacaacatagatg-atgtagagttcccaaaggtgcatgatttagaattcatagactgcattttagaggaaggggaaatgctttatatcccaccaaaatggtggcattatgtgcgatc-cttaacaacaagtttttcagtgagcttttggtggag------tgattcgggaagttc------atcggtg------tc-tta------------------------ataatgt--------------------act-attctttgca------------tgttmtga-------------------------------------------tt-cttttg-ggaat-----------agaactgaa----------------cctcatat-----------------------caga------------------------------ttca--tcatatac--------agcctgaaagggag--caatg----------at---agtg-----------------tattcttatgtgyat-------------aggggg--tgtc---------arctcaaaagat---------------------------------gttggtaga---atgtaatc-----------------------------------------------------------------------------------------------------------------------
>I28618_M044_Malvaceae_Pentace_laxiflora_seq1
---------------------------------------------------------------------------ctttggataagta-----------------------------------------------------------------ctgcaagctgacacc--------------atctatagatcgcctccat------------gatattgaatgggaagtt---taagggatagttttcttttg------------------------------------------------cttcttt-------ctctctttctgtcccttgatattaaaaacaaa------atata----ctgaaaattgtgttaactgacc-aaa-gatg------ttttgtttgaaggttgatctagacaacatagatg-aggtagagtttccaaaggtgcgggagttagaattcctagactgcattttagaggaaggtgaaatgctttatatcccacctaaatggtggcattatgtgcgatc-tttaacgacaagtttttcagtcagcttttggtggag------tgattctggaaattc------gacagtg------tc-tta------------------------atatttt-------------------aatg-attcattgcc------------tgttcaaa-------------------------------------------tt-ctttgg--gaac-----------agaactgga----------------gctgatat-----------------------caaa-ac-------ctta------gccggtaaaactc-----acatag--------aggctgaagagaa---caat-----------gt--aagtg-----------------tattcctatgtgtat-------------agagagtgttt--------------------------------------------------------------------------------------------------------------------------------------------------------------------------------------------------
>I28619_M045_Malvaceae_Phragmotheca_mammosa_seq1
----------------------------------------------------------------ttttttttgccttttggat-----------------------------------------------------------------atgtactgcaagttagctccagccatagatctcctccagtattcagtttwttttttttggg-----------ggaggggggct-----------------------------------------------------------------------gtctctc-------tgtctcttttatcccataatat-gaaaag------caattgtg----ctgaac---------actgacc-aaa-gatc------tctcrtttgaaggttgatctcgacaacatagatg-aggaagagttcccaaaggtgcgtgacatagaattcctagactgcattttagaggaaggtgaaatgctttatatcccaccgaaatggtggcattatgtkcgatc-attaacaacaagtttttcagtcagcttttggtggac---tactgattctggaagttc------agcagtg------tc-tta------------------------atatatata-----------tatatata------------------------------------------------------------------------------------------------------------------------------------------------------------------------------------------------------------------------------------------------------------------------------------------------------------------------------------------------------------------------------------------------------------------------------------------------------------------------------------------------------------------------
>I28620_M046_Malvaceae_Camptostemon_shultzii_seq1
----------------------------------------------------------------------------------------------------------------------------------------------------------------------------------------tttttcacctttwrddawmtttttw-----------ydcwkgyttyt-----------------------------------------------------------------------gtytcyr-------atyytyttyyatctkttaatgtgaaaaag------ctttaatg----acgaac---------actgacc-taa-gatc------taatgtatgaaggttgatctcgacaacatagatg-aggtagagtttccgaaggtgcgtgacttagaattcatagactgctttttagaggaaggtgaaatgctttatatcccaccgaaatggtggcattatgtgcgatc-attaacaacaagtttttcagtcagcttttggtggag---trctgattctggaagctt------aatggtg------cc-tta------------------------atatatata-----------aacatatagt-attmyttmyt-----t-g-------------------------------------------------------------------------------------acggg----------------caw--------------------------------------------------------------------------------------------------------------------------------------------------------------------------------------------------------------------------------------------------------------------------------------------------------------------------------------------------------------------------------------
>I28624_M049_Malvaceae_Corchoropsis_tomentosa_seq1
----------------------------gtgtaagatwyywtyagymtaasw------wwtcykrtgggtgattyyassagwtaagta-----------------------------------------------------------------ctgcaagtttgctcc--------------ataattagatcttcattattat----------------attatgtagtt---tgatggcaagt-----------------------------------------------------------------------ttttcttcttttcccctaatatacaacaaaaata-----------tccttaac---------aataact-----gatt------ttttgtttgaaggttgatctggacaacatagatg-aggcagagtttccgaaggttcaggacttggaattcctagactgcattttagaggaaggcgaaatgctttatattccaccaaaatggtggcattatgtgcgatc-tttaacgactagtttttcagtcagcttttggtggag------tgatactggaaattc------aacagta------tc-tta------------------------aaatggt-------------------tgta-attctttcca------------tgttctaa-------------------------------------------tt-cttttg--gaat-----------agaactgaa----------------cctcatat-----------------------ccaa-at-------gtta------gctggtaaaattc-------acac--------aggcagaaagggaa--caa-------------------------------------------------------------------------------------------------------------------------------------------------------------------------------------------------------------------------------------------------------------------------------
>I28626_M226_Malvaceae_Helicteres_guazumifolia_seq1
-----------------------------tgtaggccttgattaagctgttt--------agtttttttcatttactctggatgtgtttt---------------------------------------------------------------ctgcaagttagcac---------------attcatagatctctcctccttttgca----------------------------------------------------------------------------------------------tcttttt-------ctctcattttgtagctgcacatagaaaaag-----cttgtttg----ctgaat---------actgacc-aat-gatt------ttttggttgaaggttgatctggacaacattgaca-acgtagagtttccaaagatgtccgacttagaattcatagactgcattttagaggaaggtgaaatgctatatatcccaccaaagtggtggcattacgtgcggtc-tttaacaacaagtttttcagtcagcttttggtggag------tgattctggaagtta------gacacca------cc-tta------------------------atatttgt------------------tgta-attctttcca------------tgttctaa-------------------------------------------tt-cttttg-gaaat-----------agaactgga----------------cctcatag-----------------------taaa-gc-------cttg--------------------------------------------aaagagga--gaatg----------gt---agtc-----------------tatttttatgtgtatagac--------tatagagtgtgtc---------tactcaaaaagga-------------------------------ggagggtaga---atgtaa-------------------------------------------------------------------------------------------------------------------------
>I28629_M052_Malvaceae_Spirotheca_rosea_seq1
gatgggaac----------------------------------------------accttgcctgcctactgggtcatctaata--------------------------------------------------------------------------------ccct--------------gttggttaatctcccattttttctttt------------------------gttaattgttgtgctacattgctttctg-----------------------------------------tctctct-------tctctcgtttatcccataatgcgaaacgcctg---cttttgcg----ccgaga---------actgaccttaaagatg------tttggcttgaaggttgatctcgacaacattgacg-acgtagagtttccaaaggtgcgtgacttagaattcgtagactgcattttagaggaaggtgaactgctttatatcccacccaaatggtggcattatgtgcgatc-tttaacagcaagcctttcagtgagcttttggtggag---cagtgattctggaagttc------aatgctg------tc-ttc------------------------ttaatatataat--------agtaatagta-tttgtttcta------------tgttgtaa-------------------------------------------tt-gttttg--gcat-----------agaagtgga----------------cctcttcctgttttacatg---atataatatcgaaaac-------ctta------gctgctaaawttt-----acaaaa------------------------taataa--------gat-caataa-----------------tattcttg---------------------------------------------------------------------------------------------------------------------------------------------------------------------------------------------------------------------------------
>I28631_M054_Malvaceae_Trochetiopsis_benjaminae_seq1
---ttgta-----gaatttataaacttcatcaagagctctataagcatttgttt-aagagctatttatttatttactttggataagta-----------------------------------------------------------------cagcaagttagctcc--------------ataactaaatctccatta-----------------ttatataggtagtt---ttatgg--------------------------------------------------------------------------------------------taatatctgacaaga-------gttcc----ttaaat---------at-aacc-----gatt-----gtttgtttgaaaggttgatctcgataacctagatgaaggcagagtttccgaaggtacgagacctggaatttctggactgcgttttagaggaaggcgaaatgctttatatccaaccaaaatggtggcattatgttcgatc-tttaactacaagtttttcggtcagcttttggtggag------cgatactgaggactc------aacggtg------tc-tta------------------------aaatggtt------------------tgta-attctttata------------tgttctaa-------------------------------------------tt-ctaatg--gaat-----------agaagtgga----------------cctca---------------------------aaa-gt-------ttta------gcatgtaaaattaa------acac--------aggcggaatgagaa--caact----------at--agctg-----------------tattcttatgtgcata-----gtcttatagagagtgtctc---------tgctt-----------------------------------------------------------------------------------------------------------------------------------------------------------------------------------
>I28632_M055_Malvaceae_Eriolaena_candollei_seq1
-------------------------------------------------------------------ttwattwryytygraywrgkm-----------------------------------------------------------------yggmrasttagctyy--------------rtratrrgrtcwmcayyrwa---------------ytakatmggwag-t---tgatggcaagtttttcttctttttcc------------------------------------------ctctttt-------tccctctttttccctctaatatactacaaga-------gttcc----ttaaat---------at-accc-----tact-----gtttgtttgaaaggttgatctcgacaacatagatg-aggcagagtttccgaaggtacaggacctggaatttcttgactgcattttagaggaaggcgacatgctttatatcccacaaaaatggtggcattatgtgcgatc-tttaacgacaagtttttcagtcagcttttggtggag------cgrtaccagagactc------aacggtat---cttc-tta------------------------aaatgttt------------------tgtt-attctttcca------------tgatccaa-------------------------------------------tt-cttatg--gaat-----------agaactgga----------------cctcatat-----------------------caaa-at-------tt------------------------------------------------------------------------------------------------------------------------------------------------------------------------------------------------------------------------------------------------------------------------------------------------------------------------------------------
>I28633_M056_Malvaceae_Adansonia_digitata_seq1
aggttagaa----------------------------------------------gaagctttgtcttgtattaattttaaagaaaca------------------------------------------------------------------------------------------cttcctctattgaatagcattttttttttca------------------------ttggtttggtgtgctaaattgc-----------------------------------------------tttttct-------catttcgttcatcccttgatatgaaaagcttg---cttttttga-gcctgaga---------actgaccttsaagatg------tttggattgaaggttgatctggacaacatagatg-acgtagagtttccaaaggtgcgtgacttagaattcgtagactgcrttttagaggaaggtgaaatgctttatatcccaccaaaatggtggcattatgtgcggtc-tttaacaacaagtttttcagygagcttttggtggag---cagtgattctggaagttc------aaggctg------tc-ttc------------------------ttaatatatatata-----------------------------------------------------------------------------------------------------wwat----------------------------------------------------------------------------------------------------------------------------------------------------------atawwagta----------------------------------------------------------------------------------------------------------------------------------------------------------------------------------------------------------------------------------------------------------
>I28635_M058_Malvaceae_Byttneria_aculeata_seq1
-------------------------------tgaacttcaaaatatgttaatatcttcagctgtaaaagttttaggtttgaatatgta-----------------------------------------------------------------atgcatgtaagctac--------------attcatggttttgtcttattatcata--------------taggaagtca-aaaaatataagttttgcctcttc--------------------------------------------tatattttt------attcctcctttct---------------------------------------gt---------actgacc-aaa-gttg------ttctttttgaaggttgatctggacaacatagatg-atgtagcctttccaaaggtgcgtgatttagaattcctagactgcattttagaggaaggtgaaatgctttatatcccacccaagtggtggcattatgtgcgatc-cttaacaacaagtttttcagtgagcttttggtggaa------tgattctggaagttg------aatgcca------tc-tttt---------------------g-ataatat------------------------gattctacca---------------------------------------------------------------tgtcttttg-ggaat-----------agaaccgtggg--------------ggtgatgt-----------------------caaa-aa-------ttta------gcctgtaaaatttc----atatgc--------aggctgaagaacaacataaag----------at---agtgt----------------aattcttgtgtgtatat--------------agatttgtc---------aactcaaaaga---------------------------------tgttggtaga---at-----------------------------------------------------------------------------------------------------------------------------
>I28637_M060_Malvaceae_Duboscia_vifidiflora_seq1
------------------------------------------------------------------------------------------------------------------------------------------------------------caattaagcccc----------------atgtagagctcccccctccttatc------------tttaggcagtt---taagggggagttatgcttaacaagccacgc------------------------cccacacaaaacaaacatcct-------ctctctctctctctctctctaatagtagtgaaag--ttttttt----gtacat---------actgatc-aa--gatc------ttttttgtgaaggttgatctagacaacatagatg-acgcagagttcccaaaggtgcatgacttggaattcctagactgcattttagaggaaggggagatgctttatatcccaccgaaatggtggcactatgtacgatc-tttaacaacaagtttttcagtgagcttttggtggag------tgattctggaaattc------aatggca------tc-gta------------------------ataaaatttgt--------------------attctttcca------------tgttctaa-------------------------------------------tt-tcttgg-gagat-----------agaactgg-----------------cctcaaat-----------------------aaaaaac-------gtta------gctgctaaattca----tatatac--------aggctggaagagaa--aaatg----------at---agtg-----------------tgttctaatttgtat-------------agagagtttgtca-------a----------------------------------------------------------------------------------------------------------------------------------------------------------------------------------------
>I28638_M061_Malvaceae_Basiloxylon_brasiliensis_seq1
g-ttcatac-----gatttctaagctgcgtccagtattt------tctaac---------tgttatgaaaat---------gttgagg-----------------------------------------------------------------ctgtaaactagctcc--------------attgatggatctcctctgtt-ttat-------------aaaagacagtt---taag----------------------------------------------------------------------------------------atatatacatagacaaaagaaaa-----ccgcg----ctgaat---------attaacc-gat-gatc------ttttgcttgtaggttgatctcgacgacatagacg-agttagagtttccaaaggcgtgtgacgtagaattcctagattgcattttagaggaaggtgaaatgctttatatcccaccaaaatggtggcattatgtgcgatc-attaacaacaagtttttcagtgagcttttggtggag------tgattctggaagttc------aacggtg------tc-gtc------------------------ttaatatt----------------gttgta-attctttcca------------tgttctaa-------------------------------------------tt-cttttg--gaat-----------ggaactgga----------------cctcata------------------------tgaa-ac-------ctta------gctggtaa-attc-----atgtac--------agggtgaaacagaa--caatg----------at---agtg-----------------tattgtaatgtggataga---------gagagagtgtgtc---------aactcaaaatgaa--------------------------------gctg---------------------------------------------------------------------------------------------------------------------------------------
>I28639_M249_Malvaceae_Gyranthera_amphibiolepis_seq1
-------------------------------------------------------gcgattcatccatgtagactcttaagacatgca--------------------------------------------------------------------caaaaccactct----------ctcactcagttaatcacctcctcaagtattc------------------agtt---taagggggggttttgcttctctttctc-----------------------------------------tctgtct----ctctttctcgcttatcccttattatgaaaa-------ccttttgtg----ccgagc---------actgaccttaaagatg------tttggtttgtaggttgatctcgacaacatagatg-acgtagagtttccaaaggtgcgtgaattagaattcgtagactgcattttagaggaaggtgaaatgctttacatcccaccgaaatggtggcattatgtgcgatc-tttaacaacaagcttttcagtgagcttttggtggag---taatgattctggaagttcaagttcaatggtg------tc-tta------------------------atatttatag----------------tgtt-gttgtttctg------------tgttgtaa-------------------------------------------tt-gttttg--gaat-----------agaagtgga----------------cctcatatatc-----------acataatatcaaa-ac-------ctta------gctgctaaattt------acaaaa------------------------caata----------at---agcg-----------------tattcttatgtgtat-------------agagaattttga-------------------------------------------------------------------------------------------------------------------------------------------------------------------------------------------------
>I28640_M062B_Malvaceae_Diplodiscus_paniculatus_seq1
-------------------------------------------------------------------------------------------------------------------------------------------------------------------waaac--------------ataattacactacttgtatttgaacat---ggatrttgaatgagaagtt---taagggatagttttcttttg------------------------------------------------cttcttt-------ctctctttctgtcccttgatagtaaaacgaaa----atatata----ctgaaaactgag-taactgacc-aaaggatg------ttttgtttgaaggttgatctagasaacatagatg-aggtagagtttccaaaggtgcgggacttagaattcctagactgcattttagaggaaggcgaaatgctttatatcccaccgaaatggtggcattatgtgcgatc-tttaacgacaagtttttcagtcagcttttggtggag------tgattctggaaattc------aacagtg------tc-ttg------------------------attattt-------------------aatg-attcattgcc------------cgttcaaa-------------------------------------------tt-ctttgg--gaat-----------agaaatgga----------------cctamkak-----------------------sama-wc-------ctta------gctggtaaaactc-----acatag--------aggc----------------------------------------------------------------------------------------------------------------------------------------------------------------------------------------------------------------------------------------------------------------------------------------------
>I28641_M063_Malvaceae_Brownlowia_peltata_seq1
---------------------------------------------------------------------------------------------------------------------------------------------------------ytkmwakyyracacc--------------atctmtrraksrmmtmyrw------------gawakwraayragaagtt---taagggatagttttcttttg------------------------------------------------cttcttt-------ctctctttytgtccbttgatattaaaaacaaaawatatatata----ctgaaaactgag-taactgayc-ama-gatg------ttttgtttgaaggttgatctagacaacatagatg-aggtagagtttccaaaggtgcgggacttagaattcctagactgcattttagaggaaggtgaaatgctttatatcccacctaaatggtggcattatgtgcgatc-tttaacgacaagtttttcagtcagcttttggtggag------tgattcgggaaattc------racagtg------tc-tta------------------------atatattt-----------------taatg-attcattgcc------------tgttcaaa-------------------------------------------tt-ctttgg--gaat-----------agaactgga----------------gctgatat-----------------------caga-ac-------ctta------gctggtaaaactc-----acatag--------aggctgaagagaa---caata----------at--aagtg-----------------tattcttatgtgtat-------------agagag-------------------------------------------------------------------------------------------------------------------------------------------------------------------------------------------------------
>I28642_M064_Malvaceae_Burretiodendron_esquirolii_seq1
------------------------------------------------------------------------------------------------------------------------------------------------------------------------------------------atagatctccttcattattat-------------attaggtagtt---tgagcgttagttttgct---------------------------------------------------tctctcc-------------ttttgtctcctaatacaca-ataagaa-----ttatc----ctgaat---------aatgast-caa-catt------gtttgtttgaaggttgatctcgacaacatagatg-aggttgagtttccgaaggtgcgggatttagaattcctggactgccttttagaagaaggtgaaatgctttatatcccaccaaaatggtggcattatgtgcgatc-tttaacgacaagtttttcagtcagcttttggtggag------ggattctggaaattc------aacaata------tc-tta------------------------gtatggt-------------------tgta-attgtttcct------------tgttctaa-------------------------------------------tt-cttttg--gaat-----------tgaarkrgm----------------mcwcrtmt-----------------------kaam-wg---------------------------------------------------------------------------------------------------------------------------------------------------------------------------------------------------------------------------------------------------------------------------------------------------------------------------------------------------
>I28644_M066_Malvaceae_Thomasia_solanaceae_seq1
--------------------------------------------------------------------------------------------------------------------------------------------------ttctggtctagggcttggccatga---------tttttagttaaacttacatctgttacagagccaaaacactcatcatgcaaat----agcagacacttctttctctctctctc---------------------------------------tctctctct-------ctctctctctctcccttaatatgaaaaag------cttttgtgc-tgctgaat---------actgaag-aaa-gatg-----tttttctttgaaggttgatctagacaacatcgata-atgtagagtttccaaaggtgcgtgacttagaattcgtagactgcattttagaggaaggtgaaatgctttatatcccaccgaaatggtggcattatgtgcgatc-tttaacaacaagtttttcagtgagcttttggtggag------tgattctggaagctc------aacggtggggtcgtc-tta------------------------atatcgt------------------------attctttcca------------tgttccaa-------------------------------------------ttccttttg--gaatag--------agaaactggt----------------catcatat-----------------------caaaaac-------ctta-tagctgctggtaaaatcc-----tcgtacaggc-tgattgatgattgagaa--ccatgata-------at--aagtgt--------------attattcctatgtgtataggat-------tagggagagtgtc-------------------------------------------------------------------------------------------------------------------------------------------------------------------------------------------------
>I28645_M067_Malvaceae_Guichenotia_ledifolia_seq1
--------------------------------------------------------------------------ttgtcagattaaccacctt-----------------------------------------------------ttctggtctatggcttggccctga---------cttttagttaaacttacacctgttacagagccaaaacactcatcatgcaaat------------------------------agc---------------------------------agacacttctttgattaggttactagatgattgtcaagtattgaaaag------cttttgtg----ctgaat---------agtgaca-aaa-ggtg-----tttttctttgaaggttgatctagacaacatcgaaa-atgtagagtttccaaaggtgcgtgacttagaattcgtagactgcattttagaggaaggtgaaatgctttatatcccaccgaaatggtggcattatgtgcgatc-tttaacaacaagtttttcagtgagcttttggtggag------tgattctgggagctc------aacggtg------tc-tta------------------------atatcgtattcta------------------ttctttgccg------------tgttccaa-------------------------------------------tt-cttttg--gaatag--------agaaactggt----------------catgatat-----------------------caaaaac-------ctta------gccggtaaaatcc-----tcgtgcag------gccttgattgagaa--ccatg----------at--aagtgt--------------attattcctatgtgtataggat-------taggg---------------------------------------------------------------------------------------------------------------------------------------------------------------------------------------------------------
>I28646_M068_Malvaceae_Helmiopsis_sp_seq1
----------------------------------------------------------------ttgtttatttactttggataagta-----------------------------------------------------------------tggcaagttagcccc--------------ataataagatccccattata---------------ttatataggtagtt---tgatggaaagtttttct----------------------------------------------------tctttt-------tcc--cttttttcctctaatatacaacaaga-------gttcc----ataaat---------ataaccc-----tatt-----gtttgtttgaaaggttgatctcgacaacatagatg-aggcagagtttccaaaggtacaggacctggaatttcttgactgcattttagaggaaggcgaaatgctttatatcccaccaaaatggtggcattatgtgcgatc-tttaacgacaagtttttcagtcagcttttggtggag------cgatacgggagactc------aacagtat---cttc-tta------------------------aaatgttt------------------tgta-attctttcca------------tgttccaa-------------------------------------------tt-ctaatg--gaat-----------agaactgga----------------cctcatat-----------------------caaa-at-------ttta------gcttgtaaaattta------acac--------aggctaaaagggta--caatt----------at--agttg-----------------tattcttatgtgtata-----gacta---tagagtgtctc---------tccttgtaaggaa--------------------------------gttggtaaa---aaaa---------------------------------------------------------------------------------------------------------------------------
>I28647_M069_Malvaceae_Cheirolaena_linearis_seq1
-----------------------------------cttttataaacatttgttt-aagagcaatttgtctatata-cttggataagta-----------------------------------------------------------------tgacaagttagctcc--------------attg-------------------------------ttatataggtagtt---tgatgacaagtttttct----------------------------------------------------tctttt---------cctattttttcctctaatatactacaagg-------tttcc----ttaaat---------at-aact-----tatt-----ttttgttttaaaggttgatctcgacaacatagatg-aggcagagtttccaaagatacgggacctggaatttctggactgcattttagaggaaggcgaaatgctttatatcccaccaaaatggtggcattacgtgcgatc-tttaacgacaagtttttcagttagcttttggtggag------cgataccgaagactc------aacggtat---cttc-tta------------------------aaatggtt------------------tgta-attctttcca------------tgttccaa-------------------------------------------tt-attatg--gaat-----------agaacggga----------------cctcatgt-----------------------caaa-at-------gtta------gcttgtaaaatttg------acgc--------aggctaaaagggca--caatg----------at--agttg-----------------tat-------tgtata-----gacta---tagagtgtctc---------tact------------------------------------------------------------------------------------------------------------------------------------------------------------------------------------
>I28648_M070_Malvaceae_Helmiopsiella_madagascariensis_seq1
-----------------------------------------------------t-aagagctatttgtttatttactttggataagta-----------------------------------------------------------------tggcaagttagctcc--------------ataataatatctccattata---------------ttatataggtagtt---tgatggcaagtttttct----------------------------------------------------tctttt-------tccctcttttttcctctaatatactacaaga-------gttcc----ttaaat---------at--ccc-----tatt-----gtttgtttgaaaggttgatctcgacaacatagatg-aggcagagtttccgaaggtacaggacctggaatttcttgactgcattttagaggaaggcgacatgctttatatcccaccaaaatggtggcattatgtrcgatc-tttaacgacaagtttttcagtcagcttttggtggag------cgataccagagactc------aacggtat---cttc-tta------------------------aaatgttt------------------tgtt-attctttcca------------tgttccaa-------------------------------------------tt-cttatg--gaat-----------agaactgga----------------cctcatat-----------------------caaa-at-------ttta------gcttgtaaaattta------acac--------aggctaaaagggta--caatg----------at--agctg-----------------tattcttatgtgta---------------------------------------------------------------------------------------------------------------------------------------------------------------------------------------------------------------------------
>I28649_M071_Malvaceae_Goethalsia_meiantha_seq1
-------------------------------------------------------------------------------------------------------------------------------------------------------------gattatgcttc---------tctctctctctctctctctctctctctctctc--------------------------------------tctctctctctctc-------------------------------------tctctctctct-------ctctctctctctctgttggtaatagtagtgaaag----gtttt----gtacat---------actgacc-aagatctt------ttttaattgaaggttgatctagacaacatagatg-acgcggagttcccaaaggtgtgtgacttagaattcctagactgcattttagaggaaggggaaatgctttatatcccaccgaaatggtggcactatgtacgatc-tttaacaacgagtttttctgtgagcttttggtggag------tgattctggaaattc------aacagcg------tc-gta------------------------ataaaatttgt--------------------attctttccg------------tgttctaa-------------------------------------------tt-tctttg-gaaat-----------agaactgga----------------cctcatat-----------------------caaaaggc------atta------gctggtaa-attc-----atatac--------aggctgaaagagaa--caatg----------at---agtg-----------------tattctaatttgtat-------------agagagtttgta---------aactcgaaaaggaag-------------------------------------------------------------------------------------------------------------------------------------------------------------------------
>I28650_M072_Malvaceae_Clappertonia_ficifolia_seq1
aagctatacatataggcctttat----tttgtagcttttattt------------------ttcctttccttttctttcttctacttgtggat-------------------------------------------------------atctatataaagtaarcccc--------------atctatagctccactccctta----------------ttttaggcagtt---targagggagttgtgcttcctc----------------------------------------------tgtctat-------ctctcactttrttycttvtaat----agtgaamg----ttttt----gtgcat---------actgacc-aaa-catm------atttbtttgaaggttgatctagacaacatagayg-atacmgagttcccaaaggtgcghgacctagaattcctagactgcattttagaggaaggtgaaatgctttatatcccaccgaaatggtggcactatgtacgatc-cttaacaacaagtttttcdgtgagcttctggtggag------tgattctggaagttc------dangdtg------tc-ttg------------------------ataatabw-------------rtwtktrtw-ytwttthyma------------tgttctaa-------------------------------------------tt-tctctaggaaat-----------agaachrgg----------------catcatatcaaccaaaagagg--gaa----------aa-------rgaa------aatggtaavattcatatcatatac--------agggtgaaagagaa--saatg----------at---agtg-----------------tact-------------------------------------------------------------------------------------------------------------------------------------------------------------------------------------------------------------------------------------
>I28652_M074_Malvaceae_Hildegardia_barteri_seq1
---------------------------ttccaaaaatttgatatccctaac---------tctcatggaaat---------gttaagg-----------------------------------------------------------------ctgtaaattagttat--------------gttgatacatcttctccattatcat-------------aatatgcagtt---taag--------------------------------------------------------------------------------------ttatatatacatatataaaagaaaa-----tttcg----ctgaat---------actgacc-gac-gatc------ttttgttggaaggttgatctcgacaacatagatg-aagtagagtttccaaaggcgtgtgacatagaatttctagattgcattttagaggaaggcgaaatgctttatatcccaccaaaatggtggcattatgtgcgatc-gttaacaacaagtttttcagtgagcttttggtggag------tgattctggaagttc------aacagtg------tc-gac------------------------ttaatatt----------------gttgta-attctttcca------------cgttctaa-------------------------------------------tt-cttttg--gaat-----------ggaactgga----------------cctcata------------------------tcaa-ac-------ccta------gttgataa-attc-----aggtac--------agggtgaaacagaa--caatg----------at---agtg-----------------tattgtaatgtgtat-------------agaaagtgtgtc---------cactcaaaaagaa-------------------------------agctgg----------ttatcttc------------------tacagtt-------------------------------------------------------------------------------------------
>I28653_M168_Malvaceae_Theobroma_cacao_seq1
--gttgtag-----agcttctggatttcatcaagagcattatatgccttta---------ttttatggctatttactttggatatgta-----------------------------------------------------------------atgcaagttatctcc--------------tactatagatccccttcattat-----------------gcaggcagtt---taaggggcagttttact------------------------------------------------------------------tttcttttggtaccttaatagtaaaaagg-----cttttttg----ctgaat---------actgacc-aaa-gatc------tcttttttgaaggttgatctagacaatatggatg-atgtagagtttccaaaggttcgtgacttagaattcctagactgcattttggaggaaggtgaaatgctttatatcccaccgaaatggtggcattatgtgcgatc-cttaacaacaagtttttctgtgagtttttggtggag------tgattctgggagttc------agcagtg------tc-ttg------------------------ataatgt------------------------attctttcca------------tgctctaa-------------------------------------------tt-catttg--gaat-----------agaactggg----------------cctcatat-----------------------cgaa-ac-------ctta------gctggtaa-attc-----atatac--------aggctgaaagagga--caatg----------at--aagtg-----------------tattcttatgtgtat-------------agagagtttgtc---------tactcaaaggaa---------------------------------gttggtaga---atgtaatcatt------------------tacaatttt-----------------------------------------------------------------------------------------
>I28654_M105_Malvaceae_Pachira_aquatica_seq1
--------------------------------------------------------ccttacctccctattgggttatctaata--------------------------------------------------------------------------------ctct-----------gttggttattaatctcctcttttttctttt------------------------gttaattggtgtgctgcatttctttctg-----------------------------------------tctctct-------ttcctcacttatcccttaatatgaaaagcttg---cttttgtg----ytgaga---------actgatcttaaagatg------tttggcttgaaggttgatctcgacaacatagacg-acgtagagtttccaaaggtgcgtgacttagaattcgtagactgcattttagaggaaggtgaaatgctttatatcccaccaaaatggtggcattatgtgcgatc-tttaacaacaagtttttcagtgagcttttggtggag---tggtgattctggaagttc------aagggtg------tc-ttc------------------------ataatatatgataata---aaataataatagtttgtttcta------------tattgtaa-------------------------------------------tt-gttttg--gact-----------agaagtgga----------------cctcttatattattatatatg--------------------------------------------------------------------------------------------------------------------------------------------------------------------------------------------------------------------------------------------------------------------------------------------------------------------------------------------------------------------
>I28655_M148_Malvaceae_Robinsonella_mirandae_seq1
---------------------------------------------------------------------------tgttggtaaaaagtatgtgagactttactctgcctcrtattccgaggagctttacccacacagtgaaaccatgctcaac-----------------------------aattccagccaggtatctgcttaytt-----------gcttcccactt-----------------------------------------------------------------------tatggtt-------catgaactttggttgtt----t-----------------gata----tttttt---------acgatat-aaa-tttg------tatcgaatttaggttgatctggacaacattgatg-aggtggagtttcccaaggtgcgtgacttagaattcatagactgcattttagaggaaggcgaaatgctttatatcccaccaaaatggtggcattatgtgcgatc-attaaccacaagtttttcagtcagcttttggtggagtactactgattcttgaagctc------aatggtg------cc-gta------------------------ataaatat-------------ataaata-t-aatctttcta-----ctttttatgttgtaaaattcc-------------------------------------tt-cttttg--gaat-----------agtagtggatg------------gacatcatgaa------------------ataccaaa-ac-------ctta------tctggtaaagttt-----atatatat----atwtat------------------------------------------------------attagtgtg-------------------------------------------------------------------------------------------------------------------------------------------------------------------------------------------------------------------------------
>I28656_M002_Malvaceae_Tilia_americana_seq1
------------------------------------------------------------ttatttatttatttactttggataagta-----------------------------------------------------------------ctgcaagttagctcc--------------atcaatagatctcctcaattattat-------------attaggcagtt---taaggggaagttttgct---------------------------------------------------tctct---------ctctctttttgtcccttaatataaaaaaaaaatg-------------ttgaat---------actgacc-gaa-gatc------tttggtttgaaggttgatctcgacaacatagatg-aagtagagtttccaaaggtgcgtgacttagaattcctagactgcattttagaggaaggtgaaatgctttatatcccaccgaaatggtggcattatgtgcgatc-tttaacaacaagtttttcagtcagcttttggtggaa------tgattccggaagttc------aacggtg------tc-tta------------------------gtattgt-------------------tgta-attctttcca------------tgttctaa-------------------------------------------tt-cttttg--gaat-----------agaactgga----------------cctcattt-----------------------caaa-ac-------ctta------gcctgtaaaattc-----acatac--------agactgaaagag------------------------agtg-----------------tactcttacttgtat---------------agagtgtgtc---------tactgaaaaggaa--------------------------------gttggtaaa----------------------------------------------------------------------------------------------------------------------------------
>I28657_M180_Malvaceae_Triumfetta_lappula_seq1
-------------gggccttt-------------------------------------------ttttctttttggtctttttactcgtgg---------------------------------------------------------------ataaagtaagcccc--------------atcarttactccactcccttat---------------ttttaggcagtt---targgrggrgkkgkrrtt-ctc----------------------------------------------tgtcaat-------ctctcaytttgttccttataat----agtgaaag----ttttt----gtgcataccg----aactgacc-aaa-gatc------atttgcatgaaggttgatctagacaatgtagatg-ataccragttccccaaggtgcgygacctagaattygtagactgcattttagaggaaggwgaaatgctytatatcccacccaaatggtggcactatgtrcgatc-cttaacagcaagtttttcagtgagcttctggtggag------tggttcgggaagttc------arcgggg------tc-tta------------------------gtaahagt-------------atrtttgta-ttcttttcca------------tgttctaa-------------------------------------------tt-tctctaggaaac-----------agaactggg----------------catcatatcaaccaaaaggaa--aaatatatgatatat-------atta------gctggtaaaattc-cataatatac--------aggctgaaagaga-------------------------------------------------------------------------------------------------------------------------------------------------------------------------------------------------------------------------------------------------------------------------------------
