# Supplementary material for: Localized Phylogenetic Discordance Among Nuclear Loci Due to Incomplete Lineage Sorting and Introgression in the Family of Cotton and Cacao (Malvaceae)
Source: Front Plant Sci. 2022 Apr 13;13:850521. doi: 10.3389/fpls.2022.850521 (PMC9043901; doi:10.3389/fpls.2022.850521)
Supplement: Supplementary file 1 [file Data_Sheet_1.ZIP › Alignments_v4/L236.fasta]

>I23352_M001_Malvaceae_Bombax_ceiba_seq1
--------------------------------------------------------------------------------------------------------------------------------------------------------------------------------------------------------------------------------------------------------------------------------------------------------------------------------------------------------------------------------------------------------------------------------------------------------------------------------------------------------------------------------------------------tccaacagggagtgacctcaaacgttatgggcwggagggcactgtgtttgcaggctaccactatgaccttaactttctaactattcatggcagaagtaggtttcctggtctaaacatctggttaaggaatgggcaaaaaattgaggtgaaagttcctattggatgtcttctaattcagactggaaagcaggtaaga--acatgagcactaatttc-tgttgcttaatgatgatg------atggtattg--------tt-tgtgaactagttggccaaccaa-gttgttggcttttcttggtaa---ata-----atata----------------------------------------------acatatgctcaaaaagaaa-----------------------------------------------------------------------------------------------------------------------------------------------------------------------------------------------atag----------------------------------------------------------------------ttttg----tgtggacgccttgttccaatgatt------------------ggaaa---------aattggtt---------------tactttttc-t-gwattgtgattttc-----caatctttgatattctcttct------------------------------------------------------
>I23353_M002_Malvaceae_Tilia_americana_seq1
--------------------------------------------------------------------------------------------------------------------------------------------------------------------------------------------------------------------------------------------------------------------------------------------------------------------------------------------------------------------------------------------------------------------------------------------------------------------------------------------------------------------------------------------tctagcyccaacagggagtgacctcagacgatatgggcaggagggcactgtgtttgcaggctaccactatgaccttaactttctaactattcatggcagaagtaggttccctggtctaaacatctggttarggaatgggmaaaagattgaggtgaaggttcctataggatgtcttctaattcasactgggaagcaggtaaga--acatgagcactaatttc-tattgmttaatgatgatrw----wrkkrwmtwg--------ktkksyravcwagttgsysamyyww-sttgstrrykwtwmkwkrwwa---www-----mtata----------------------------------------------atatatcctcaataataat-----------------------------------------------------------------------------------------------------------------------------------------------------------------------------------------------aataataaaaa-------------------------------------------------------------acacttt----tgtagatgccctgttccaatgatc------------------agaaa---------agttgggt---------------gtttttc------------------------caatcattgatagt-------------------------------------------------------------
>I23354_M003_Malvaceae_Herissantia_crispa_seq1
--------------------------------------------------------------------------------------------------------------------------------------------------------------------------------------------------------------------------------------------------------------------------------------------------------------------------------------------------------------------------------------------------------------------------------------------------------------------------------------------------------------------------------ggggccacatcttctagctccaacagggagtgacctaagacgttatgggcaggagggcactgtttttgcaggctaccactatgaccttaattttctaactattcatggaagaagcagattccctggtctaaacatctggttaaggaatgggcaaaagattgaggtgaaggttcctataggatgtcttctaattcagaccgggaagcaggtaagc--acatgagcactaa-ttt-tattgtttaatgatgatg------acgatattg--------tt-tgtgaactagttggccaaccaa-gttgttggcttctcttggtaa---ata-----atatacccccccmmmmmamwmaymtrcmcmvmcacacacacacacgcgcgcatgcacgcacaataaagaa-----------------------------------------------------------------------------------------------------------------------------------------------------------------------------------------------cact-----------------------------------------------------------------------ttt-----tctggatgccctgttctactgatc------------------agaaa---------agttggtt---------------tacttttctat-gtatggtattttttca---tagctgtagaaagaacatgtatt--------gctttgt-------------------------------------
>I23355_M004_Malvaceae_Malva_arborea_seq1
-------------------------------------------------------------------------------------------------------------------------------------------------------------------------------------------------------------------------------------------------------------------------------------------------------------------------------------------------------------------------------------------------------------------------------------------------------------------------------------------------------------------------------aggggccacathtwctagckccaacaggsagtgacctcagacgttatgggcaggagggmactgtktttgcaggctaccactatgaccttaactttctaactattcayggaagaagcagatttcctggtctaaacatatggttaaggaayggacaaaagattgargtgaaggttcctakaggwtgtcttytaattcagactgggaagcaggtamga--acwygagsactrrtttt-wwtksytyvwkrwkrwkr------dwkkbwttg--------yk-wwwyarwtrgyyrrccaasywr-----ktkrywwkymttkstwg---rta-----akwwa----------------------------------------------wwwratrrawrrrwwrgkw-----------------------------------------------------------------------------------------------------------------------------------------------------------------------------------------------rrr------------------------------------------------------------wwwgaacgwacmhryrtrs-kwmraatgcaagtctttgacacttatacwcamkys-mgmstrakwwrsm------------------------------twksytkkswc-rtstsmasmat-----------------------------------------------------------------------------------
>I23356_M005_Malvaceae_Lavatera_assurgentiflora_seq1
------------------------------------------------------------------------------------------------------------------------------------------------------------------------------------------------------------------------------------------------------------------------------------------------------------------------------------------------------------------------------------------------------------------------------------------------------------------------------------------------------------------------------------ccacatytactagctccaacagggagtgacctcagacgttatgggcaggagggmactgtktttgcaggctaccactatgaccttaactttctaactattcayggaagaagcagatttcctggtctaaacatatggttaaggaayggacaaaagattgargtgaaggttcctakaggwtgtcttytaatycakactgggaagcaggtamga--acwtgagvactrrtttt-wwtksytymwkrwkrwkr------wwkkkwttg--------yk-wwwyarwtrgyyrrccaasywr-----ktkrywwkymttksthg---rta-----awwwa----------------------------------------------wwmkmyswmmrwktyvrra-----------------------------------------------------------------------------------------------------------------------------------------------------------------------------------------------ara------------------------------------------------------------ttkkmmmgtwyydryktwk-kamwwwtkywarwmttkracwytkaccstmawk-----wmykrkwwata------------------------------trkyktataa------------------------------------------------------------------------------------------------
>I23359_M008_Malvaceae_Althaea_officinalis_seq1
---------------------------------------------------------------------------------------------------------------------------------------------------------------------------------------------------------------------------------------------------------------------------------------------------------------------------------------------------------------------------------------------------------------------------------------------------------------------------------------------------------------------------------gggccacatctwctagctccaacaggkagtgacctcagacgttatgggcaggagggcactgtttttgcaggctaccactatgaccttaactttytaactattcatggaagaagcagatttmctggtctaaacatatggttaaggaatggacaaaagattgaggtgaaggttcctataggatgtcttctaattcagactgggaagcaggtamga--acatgagcactdakttt-tattgcttcrtgatgatg------atrstrttk--------ky-kwwrwartwgkysrmcmavsww----gttkkyabywyttskyrg---wta-----atata----------------------------------------------atagatgaaaaagwwgkkr-----------------------------------------------------------------------------------------------------------------------------------------------------------------------------------------------rra------------------------------------------------------------wwwkwwkawmmbwstkkwg-tasdamwrmyrmyywytkmyrmywatactcgag-----tccgagtaaca------------------------------tagctttgc--------------tgtgtcatgtgcagat-------------------------------------------------------------------
>I23360_M009_Malvaceae_Lagunaria_patersonia_seq1
--------------------------------------------------------------------------------------------------------------------------------------------------------------------------------------------------------------------------------------------------------------------------------------------------------------------------------------------------------------------------------------------------------------------------------------------------------------------------------------------------------------------------------------------tctagctccaacaggragtgayctmagacgttwtgggcaggagggcactgtttttgcaggataccactatgaccttaactttctaactattcatggcagaagcagrttccctggtctaaacatctggttaaggaatgggcaaaagattgaggtgaakgttcctataggatgtcttctaattcagactgggaagcaggtaaga--acatadgwdgdwattkk-thktghwhwdkdwkghbr------absdwkttg--------yt-kbbdwdkhdkkkkvmmaamdrd-kybgytsbchhyychtggtaa---ataatttaahatathccahccccn-----------------------------------nccccgccgaaaaaaaggacttt------------------------------------------------------------------------------------------------------------------------------------------------------------------------------------------------------------------------------------------------------------------------------cattgatgcc-tattccaattatt------------------agaaa---------agttggtt---------------tacttttattctgtatggtaattttc-----aaattgcta-----------------------------------------------------------------a
>I23364_M013_Malvaceae_Grewia_sp_seq1
-------------------------------------------------------------------------------------------------------------------------------------------------------------------------------------------------------------------------------------------------------------------------------------------------------------------------------------------------------------------------------------------------------------------------------------------------------------------------------------------------------------------------------agggaccacatcttctggctccaacggggagtgacctcagatgttatgggcaggaaggcactgtgtttgctggttaccactatgaccttaactttctdactattcatggaagaagtagatttcctggtctaaacatttggttaaggaatgggcaaaaggttgaggtgaaggttcccataggatgtcttctaattcagamtgggaagcaggtaatt--acatgggctctaatttt-tattgctttatgatgatg-----atggttattg--------ct-tgtgacttagttggccaaccaa-gttgctgacttgtcttgataa----------attatt-------------------t--------------------------aaatatcttaatgaaactatgt---------------------------------------ggtttaamcttc-----------------------------------------------------------------------------------------------------------------------------------------aaaccacaaggc---------------------------------------------------ttttgggggataggct----tggaatttgctaatttctatcatctttttcacc---------gttaatattctggatattgatc---------------taatttacttc-----------------------------------------------------------------------------------------------
>I23365_M014_Malvaceae_Callirhoe_bushii_seq1
--------------------------------------------------------------------------------------------------------------------------------------------------------------------------------------------------------------------------------------------------------------------------------------------------------------------------------------------------------------------------------------------------------------------------------------------------------------------------------------------------------------------------------ggggccacatcttctagctccaacagggagtgacctcagacgttatgggcaggarggcactgtttttgcaggctaccactatgaccttaacttyctaactattcatggaagaagcagatttcctggtctaaacatatggttaaggaatggacaaaagattgaggtgaaggttcctdtaggatgtcttctaattcagacygggaagcaggtrwrm--atrwgmrcwmwrwkttw-ywkytyywyrwkrwkrwk------rkkrtwktk--------tk-cbmmawakwkkkssmsmsmmrw---kktkggtatttcttggtaa---ata-----atata----------------------------------------------atagatgaaaaacttgggg-----------------------------------------------------------------------------------------------------------------------------------------------------------------------------------------------gaa-----------------------------------------------------------atttgaacatacctgtgtag-tacaaatgccagtttctgacacttacactcaag-----tccgagtaaca------------------------------tggctttgcac-atctcaaccatt----------------------------------------------------------------------------------
>I23367_M016_Malvaceae_Kitaibelia_vitifolia_seq1
-------------------------------------------------------------------------------------------------------------------------------------------------------------------------------------------------------------------------------------------------------------------------------------------------------------------------------------------------------------------------------------------------------------------------------------------------------------------------------------------------------------------------------------cacatctactggctccaacagggagtgacctcagamgttatgggcargagggcactgtttttgcaggctaccactatgaccttaactttytaactattcatggaagaagcagrtthcctggtctraacatatggttadggaatggacaraagattgaggtgaaggttccwataggatgtcttctaattcagactgggaagcaggtamga--acatgagcactvakttt-tattgcttcatgatgatg------aygrttktg--------wt-wytgwtwkagwwrkhsdwssmm----rwyhrmrttksymkktaw---wkr-----wwrww----------------------------------------------awwrwwrwarawgwwdrrr-----------------------------------------------------------------------------------------------------------------------------------------------------------------------------------------------wwr------------------------------------------------------------kdwrawywtrmmyrtrymk-kwswartrymmrtkycwgwywctkacacttrag-----tacgagtagca------------------------------tagctttgcac-atctcaaccattgggctgagaatgwrrmwswmyrswkgyg------------------------------------------------------
>I23368_M017_Malvaceae_Sterculia_apetala_seq1
-------------------------------------------------------------------------------------------------------------------------------------------------------------------------------------------------------------------------------------------------------------------------------------------------------------------------------------------------------------------------------------------------------------------------------------------------------------------------------------------------------------------------------aggggccacatcttctagctccgacaggaagtgacctcagacgttatgggcaggagggcactgtgtttgcaggataccactacgaccttaactttctaactattcatggcagaagtaggtttcctggtctaaacatctggttaaggactgggcaaaagattgaggtgaaggttcctgtaggatgtcttctaattcaggctgggaagcaggtaaga--acatgagcactaatttc-tattgcttaatgatgatg------atggtattg--------tt-tgtaaactagttggcaaagcaa-ggtgctggcttttcctggtaa---aca-----atata----------------------------------------------atatatcctcaataaaata-----------------------------------------------------------------------------------------------------------------------------------------------------------------------------------------------acag-----------------------------------------------------------------------ttt-----tgtgggtgccctgttccaa-gatc------------------tgaaa---------acttagtt---------------tactttttc-t-gtatggtgattttc-----caattatggatattctcttcttgcagtatcccctttttctcgtacttgta------------------------g
>I23369_M018_Malvaceae_Abelmoschus_esculentus_seq1
----------------------------------------------------------------------------------------------------------------------------------------------------------------------------------------------------------------------------------------------------------------------------------------------------------------------------------------------------------------------------------------------------------------------------------------------------------------------------------------------------------------------------------ggccgcatcttttagctccaacagggagtgacctcagacgttatgggcaggaaggaactgtttttgcaggctaccactatgaccttaactttctaactattcatggcagaagcagattccctggtctaaatatctggttaaggaatgggmaaaagattgaggtgaaggttccrgtwggatgtcttctrattcaaactgggaagcaggttaga--acatgarcactawtttk-twtkyytwawkrwkrwkrwbrwwkwkdkyrtkg--------wy-yrkkkrsymwyysrmywykkwa-gctkttmkysktwhwydrtawamwata---ycmkatw----------------------------------------------cccdawmccymramcmmymcm--------------------------------------------------------------------------------------------------------------------------------------------------------------------------------------------------------------------------------------------------------------------------------yyyysmyrmcctgttccaataatc------------------ggagt---------agttgattttccaatgatcggagtagtttttct--gtckrwtswttyts-----caatgat--------------------------------------------------------------------
>I23370_M105_Malvaceae_Pachira_aquatica_seq1
----------------------------------------------------------------------------------------------------------------------------------------------------------------------------------------------------------------------------------------------------------------------------------------------------------------------------------------------------------------------------------------------------------------------------------------------------------------------------------------------------------------------------------------atcttctagctccaacagggagtgacctcagacgttatgggcaggagggcactgtgtttgcaggctaccattatgaccttaactttctaactatccatggcagaagtaggtttcctggtctaaatatctggttaagaaatgggcaaaaaattgaggtgaaggttcctataggatgtcttctaattcagactggaaagcaggtaaga--acatgagcaytaatttc-tattgcttaatgatgatg------acggtattg--------tt-tgtgaactagttggacaaccaa-gatgttggctttt--------------------tgtg----------------------------------------------gtatatgctcaaaaagaaa-----------------------------------------------------------------------------------------------------------------------------------------------------------------------------------------------acag-----------------------------------------------------------------------ttt-----tgtggactccctgttccaatgatc------------------agaaa---------agttggtt---------------tacttttttct-gtattgtgat------------------------------------------------------------------------------------
>I23372_M140_Malvaceae_Chiranthodendron_pentadactylon_seq1
-------------------------------------------------------------------------------------------------------------------------------------------------------------------------------------------------------------------------------------------------------------------------------------------------------------------------------------------------------------------------------------------------------------------------------------------------------------------------------------------------------------------------------aggggccacatcttctagctccaacagggagtgacctcagacgttatgggcaggagggcactgtgtttgcaggctaccactatgaccttaactttctaactattcatggcagaagtaggttccctggtctaaacatctggttaaggaatgggcaaaagattgaggtgaaggttcctataggatgtcttctaattcaggctgggaagcaggtaaga--acatgagcactaatttc-tattgcttaatgatgatg------atggtatcg--------tt-tgtgaactagttggccaaccaa-gttgttggcttttcttggtaa---ata-----atata----------------------------------------------atatatcctcaaaaaataa-----------------------------------------------------------------------------------------------------------------------------------------------------------------------------------------------aaaa-----------------------------------------------------------------------t---------------------------------------------------aaa---------aa-------------------------------------------------------------------------------------------------------------------------------
>I23373_M141_Malvaceae_Quararibea_funebris_seq1
-------------------------------------------------------------------------------------------------------------------------------------------------------------------------------------------------------------------------------------------------------------------------------------------------------------------------------------------------------------------------------------------------------------------------------------------------------------------------------------------------------------------------------aggggccacatcttctagctccaacwgggagtgacctcagacgatatggacaggagggcactgtgtttgctggctaccactatgaccttaactttctaactattcatggcagaagtaggttccctggtctaaacatctggttaaggaatgggcaaaagattgaggtgaaggttcctataggatgtcttctaattcagactgggaagcaggtaaga--acacgagcagtaatttc-tattgctt----atgatg------atagtattk--------tt---tgaactagttgggcaaccaa-gttgttagcttttcgtggtaa---ata-----atata----------------------------------------------atatatgctccaaagaaaa-----------------------------------------------------------------------------------------------------------------------------------------------------------------------------------------------aaac----------------------------------------------------------------------acttt----tgtagatgccctgttccaatgatc------------------agaaa---------agttggtt---------------tactttttc-t-gtattgkgattttc-----caatcactgatattcttttctcgctatctcccatttacgtc----------------------------------
>I23374_M142_Malvaceae_Hampea_nutricia_seq1
-----------------------------------------------------------------------------------------------------------------------------------------------------------------------------------------------------------------------------------------------------------------------------------------------------------------------------------------------------------------------------------------------------------------------------------------------------------------------------------------------------------------------------------------tcttctagctccaacagggagtgacctcaaacgttatgggcaggaggacactgtttttgcaggttaccactatgaccttaactttctaactattcacggcagaagcaggttccctggtctaaacatctggctcaggaatgggcaaaagattgaggtgaaagttcctatgggatgtcttctaattcagacagggaagcaggtaaga--acatgagcaccaatttc-cattgcttgatgatgatt---------gtgttg--------ct-tgtgaagtagccagccaactaa-gttgtttgctgttcttggtaa---cta-----atata----------------------------------------------atata------------------------------------------------------------------------------------------------------------------------------------------------------------------------------------------------------------------------------------------------------------------------------------------------aatccatgcactgttccaatga-----------------------------------------------------------------------------atccccta---ttgttgtccttatt-------------------------------------------------------------
>I23377_M148_Malvaceae_Robinsonella_mirandae_seq1
---------------------------------------------------------------------------------------------------------------------------------------------------------------------------------------------------------------------------------------------------------------------------------------------------------------------------------------------------------------------------------------------------------------------------------------------------------------------------------------------------------------------------------gggccacatcttctagctccaacagggagtgacctsagacgttatgggcaggagggcactgtttttgchggctaccactatgaccttaaytttctaactattcatggmagaagcagrttccctggtctaaacatmtggttaaggaatgggcaaaagattgaggtgaaggttcctataggatgtcttctaattcagactggraagcaggtaagm--acatgagcactaattty-tattgtttaawbmhratk------dykrbhttb--------tb-tkkgwamwarwwdbcchmccmm-syysyysvchhchchhvntta---mha-----awawr--------------------------------------------vvvmcchcyyyccahhanvmhndd-------------------------------------------------------------------------------------------------------------------------------------------------------------------------------hhhahnnn-----ahvvvamannn-----------------------------------------------------------nnhhnbbchtwyytdbdadkgkkrwtttcaaatcgtt-----------------gataaa-----------ttgata---------------ttctcttctct-ctgt------------------------------------------------------------------------------------------
>I23380_M161_Malvaceae_Hibiscus_tiliaceus_seq1
---------------------------------------------------------------------------------------------------------------------------------------------------------------------------------------------------------------------------------------------------------------------------------------------------------------------------------------------------------------------------------------------------------------------------------------------------------------------------------------------------------------------------------------catcttctagctccaacaggaagtgacctcagacgtcatgggcaggagggcactgtttttgcaggctaccactatgaccttaactttctaactattcatggcagaagcagattccctggtctaaatatctggttaaggaatgggcaaaagattgaggtgaaggttccggtaggatgycttctrattcaaactgggaagcaggttaga--acayragmactrwtttg-tattksytwawdrwkdas-----rdkmdkrtwd--------tk-ykygkrswmkwdkkssmcmbmm-rwdktbrsytttyytkgkwaa---mmawmwwwawdwm----------------------------------------------ccsrwmcccysaammmmmmcwwwwywkwrmwsyyw------------------------------------------------------------------------------------------------------------------------------------------------------------------------------------------------------------------------------------------------------------------trtysmwrysmtswkmmaatgatc------------------agaaa---------agttgatt---------------tgctttttctg----tgatgattttc-----taatcattgatattctcttctcgmwrwytycywyks--------------------------------tttatta
>I23383_M166_Malvaceae_Pseudobombax_ellipticum_seq1
-------------------------------------------------------------------------------------------------------------------------------------------------------------------------------------------------------------------------------------------------------------------------------------------------------------------------------------------------------------------------------------------------------------------------------------------------------------------------------------------------------------------------------agggaccacatcttctagctccaacagggagtgacctcagacgttatggacaggagggcactgtgtttgcaggctaccactatgaccttaacttcctaactattcayggcagaagtaggtttcctggtctaaacatctggttaaggaatgggcaaaagattgaggtgaaggttcctataggatgtcttctaattcagactggaaagcaggtamga--acatgagcaccaatttc-tattggttaatgatgatg------atggtattg--------tt-tgtgaactagttggccaamcra-gttgttggcttttcttggtaa---ata-----atata----------------------------------------------atatatgctcaaaaagaaa-----------------------------------------------------------------------------------------------------------------------------------------------------------------------------------------------acaa-----------------------------------------------------------------------ttt-----tgtggatgccctgttccaatgatc------------------agaaa---------agt--------------------tactttttc-t-gtgttgtgatgttc-----caatctttgatattctattctct----------------------------------------------------
>I23384_M168_Malvaceae_Theobroma_cacao_seq1
-------------------------------------------------------------------------------------------------------------------------------------------------------------------------------------------------------------------------------------------------------------------------------------------------------------------------------------------------------------------------------------------------------------------------------------------------------------------------------------------------------------------------------aggggccacatcttctagctccaacagggagtgacctcagatgttatgggcacgagggcactgtgtttgcaggctaccactatgaccttaactttttaactattcatggaaggagtaggttccctggtctgaacatttggttaaggaatgggcaaaaggttgaggtgaaggttcctgtaggatgtcttctaattcagaccggaaagcaggtaaga--atgtgagcactgatgtc-tattgcttaatgataatg-----atggttattg--------ct-tgtgaactagttggccaaccaa-gttgctgtct-ttctaggtaa---atg-----atgta----------------------------------------------aaatatcctccaaaaaaaa-----------------------------------------------------------------------------------------------------------------------------------------------------------------------------------------------aagt---------------------------------------------------------------------cacatg----tctagatgccctgttctaatggtc------------------agaaa---------agttggtt---------------taatattct---gtatggtgatttttc-------tgactgatattctttcattggcatcthccttymwkkyytwrktwwwrraarsmwwwkkwaattctttgtacg
>I23385_M169_Malvaceae_Ochroma_pyramidale_seq1
-------------------------------------------------------------------------------------------------------------------------------------------------------------------------------------------------------------------------------------------------------------------------------------------------------------------------------------------------------------------------------------------------------------------------------------------------------------------------------------------------------------------------------aggggccacatcttctagctccaacagggagtgacctcagacattatgggcaggagggcactgtttttgcaggctaccactatgaccttaactttctaactattcatggcagaagtaggttccctggtctaaacatctggttaaggaatgggcaaaagattgaggtgaaggttcctataggatgtcttctaattcagactgggaagcaggtaaga--acatgagctcgaatttc-tgttgcttaatgatgatg------atggtattg--------t----------------------------------------------------------------------------------------------------------------------------------------------------------------------------------------------------------------------------------------------------------------------------------------------------------------------------------------------------------------------------------------------------------------------------------------------------------------------------------------------------------------------------------------------------------------------------------------------------------
>I23387_M178_Malvaceae_Malvaviscus_arboreus_seq1
--------------------------------------------------------------------------------------------------------------------------------------------------------------------------------------------------------------------------------------------------------------------------------------------------------------------------------------------------------------------------------------------------------------------------------------------------------------------------------------------------------------------------------ggggccacatcttttagctccaactgggagtgacctcagacgttatgggcaggaaggcactgttttcgcaggctaccactatgaccttaactttctaactattcatggaagaagcagattccctggtctaaatatctggttaaggaacgggcaaaagattgaggtgaaggttccggttggatgtcttctaattcaaactggaaagcaggttaga--acacgagcactaatttg-tattgcttaatgatgacg------atcatattg--------tt-cgtggactagttggccacccga-------gttatttcttggtaa---acaatataatatacccgatcccc----------------------------------taaccgaaccccaaaactaccct--------------------------------------------------------------------------------------------------------------------------------------------------------------------------------------------------------------------------------------------------------------------------------ttttgatgccctgctccaatgttc------------------agaat---------agttgatt---------------tagtttttct--gtatgatgattttc-----caatgatcggtt------------------------------------------------------------aac
>I23388_M180_Malvaceae_Triumfetta_lappula_seq1
----------------------------------------------------------------------------------------------------------------------------------------------------------------------------------------------------------------------------------------------------------------------------------------------------------------------------------------------------------------------------------------------------------------------------------------------------------------------------------------------------------------------------------------------tagctccaacagggagtgacctcagacgttatgggcaggagggcactgtttttgcaggctaccactatgacctwaactttctaactattcatggaagaagcagatttcctggtctaaayatatggttaaggaatggacaaaagattgaggtgaaggttcctrtaggatgtcttctaattcagactgggaagcaggtamga--acatgagcactarkttt-wwtksytymwkrwkrwkr------wkgkwwtkk--------tt-kssraawwrktkgrmmamcmar----ktkgsmwttyytkgkwaa----ta-----atata----------------------------------------------atagatgaaaaaggtggga-----------------------------------------------------------------------------------------------------------------------------------------------------------------------------------------------aaa------------------------------------------------------------tttgaacatacctgtgtaa-tacaaatgccagtttctgacacttacactcgag-----tccgagtaaca------------------------------tagctttgc-------------------------------------------------------------------------------------------------
>I23389_M181_Malvaceae_Pavonia_scheadiana_seq1
--------------------------------------------------------------------------------------------------------------------------------------------------------------------------------------------------------------------------------------------------------------------------------------------------------------------------------------------------------------------------------------------------------------------------------------------------------------------------------------------------------------------------------ggggccacatcttctagctccaacagggagtgacctcagacgttatgggcaggagggcactgtttttgcaggctaccactatgaccttaactttctaactattcatggaagaagcagatttcctggtctaaayatatggttaaggaatggacaaaagattgaggtgaaggttcctrtaggatgtcttctaattcagactgggaagcaggtamga--acatgrgcaytaakttt-tattgcttyatgatgatg------atggtattg--------tt-tgygaamtagttgrmcawccaa----rttgkcrkywyttsktrr---wwa-----ataww----------------------------------------------atarwwgawraarrwgkkr-----------------------------------------------------------------------------------------------------------------------------------------------------------------------------------------------rraww---------------------------------------------------------wkwwgaacatacctgtgtrs-wamwrmyrsyykyttctgacacttacactcgag-----tcckaaca---------------------------------tagctttgcac-atctcaaccattgggcckwgaatgaaaarctayagattcttgaagttttt-------------------------------------------a
>I23390_M182_Malvaceae_Anoda_cristata_seq1
--------------------------------------------------------------------------------------------------------------------------------------------------------------------------------------------------------------------------------------------------------------------------------------------------------------------------------------------------------------------------------------------------------------------------------------------------------------------------------------------------------------------------------ggggccacatcttctagctccaacagggagtgacctcagacgttatgggcaggagggcactgtttttgcaggctaccactatgaccttaactttctaactattcatggaagaagcagatttcctggtctaaayatatggttaaggaatggacaaaagattgaggtgaaggttcctrtaggatgtcttctaattcagactgggaagcaggtamga--acatgrgcaytaakttt-tattgcttyatgatgatg------atggtattg--------tt-tgygaamtagttgrmcawccaa----rttgkcrkywyttsktrr---ata-----atata----------------------------------------------atagatgaaaaaggtggga-----------------------------------------------------------------------------------------------------------------------------------------------------------------------------------------------aaa------------------------------------------------------------tttgaacatacctgtgtaa-tacaaatgccagtttctkmyacttacactcgag-----tccgagtaaca------------------------------tagctttgcac-atctcaaccattgggccgagaatgaaaa------------------------------------------------------------------
>I23391_M183_Malvaceae_Phymosia_umbellata_seq1
----------------------------------------------------------------------------------------------------------------------------------------------------------------------------------------------------------------------------------------------------------------------------------------------------------------------------------------------------------------------------------------------------------------------------------------------------------------------------------------------------------------------------------ggccgcatcttctagcwccgacagggagtgacctgagacgttatgggcaggadggcactgtttttgcaggctaccactatgaccttaattttctaactattcatggaagaagcagattccctggtctaaacatctggttaaggaatgggcaaaagattgaagtgaaggttcctataggatgtcttctaattcagactgggaavcaggtaagc--acatgcrcactaatttt-tattgtttaatgatgatg------acaatattg--------tt-tgtgaactagttggcsaaccaa-gttstgggcttcacgtggtaa---ata-----atataccccacscac------------------------------------acacahacacaaaaaagaa-----------------------------------------------------------------------------------------------------------------------------------------------------------------------------------------------ca-------------------------------------------------------------------------ctc-----tctggatgccatgttccactgatc------------------agaga---------agttgttt---------------tacttttttat-gtatggtgattttc-----aaatcgttgataatattgatat-----------------------------------------------------
>I23393_M189_Malvaceae_Kearnemalvastrum_lacteum_seq1
------------------------------------------------------------------------------------------------------------------------------------------------------------------------------------------------------------------------------------------------------------------------------------------------------------------------------------------------------------------------------------------------------------------------------------------------------------------------------------------------------------------------------------------cttctagctccaacaggaagtgacctcagacgttatgggcaggagggcactgtttttgcaggctaccactatgaccttaactttctaactattcatgggagaagcagattccctggtcttaacatctggttaaggaatgggcaaaagattgaggtgaaggttcctgtaggatgtcttctaattcagactgggaagcaggtgagagaacacgagcactaatttg-tattgcttaatgacgatg-----------------------at-gaagaactatttggccaaccat-gttg-tggcctttcttggtaa---ataaaataatata-----------------------------------------------ccccccccccagaaaacacttt------------------------------------------------------------------------------------------------------------------------------------------------------------------------------------------------------------------------------------------------------------------------------tattgatgccctgtcccaatgatc------------------agaaa---------agttggtt---------------tacgttttct--atatggtgattttc-----aaatggttgatattctcttctcgywwyyyccyttt---------------------------------------t
>I23394_M229_Malvaceae_Malvastrum_americanum_seq1
----------------------------------------------------------------------------------------------------------------------------------------------------------------------------------------------------------------------------------------------------------------------------------------------------------------------------------------------------------------------------------------------------------------------------------------------------------------------------------------------------------------------------------ggccacatcttctagctccaacaggaagtgacctcagacgttatrggcaggagggcactgtytttgcaggctaccactatgaccttaactttctaactattcatggaagaagcagatttcctggtctaaayatatggttaaggaatggacaaaagattgaggtgaaggttcctattggatgtcttctagttcagactggraagcargtaaga--acatgagcactwawttt-twwtksyttwwkrwkrwk------mwkgkwwtk--------kt-tkkkrambwwktkgscmamcmarktkktkgsmwttyytkgkwaa---wwa-----wwmwa----------------------------------------------wwrrwkraaaarktkggra-----------------------------------------------------------------------------------------------------------------------------------------------------------------------------------------------aaw------------------------------------------------------------ttkrammwwwmcwrwkkmv-yaywwmygmcmswtwcmswcrmktmcrmwyras-----wymgagtaaca------------------------------tagcttwgc-----------mmwtsksskaagaatgaaaaataagattcttgaa----------------------------------------------------
>I23395_M236_Malvaceae_Fuertesimalva_jacens_seq1
--------------------------------------------------------------------------------------------------------------------------------------------------------------------------------------------------------------------------------------------------------------------------------------------------------------------------------------------------------------------------------------------------------------------------------------------------------------------------------------------------------------------------------ggggccacatctwctagctccaacagggagtgacctcagacgttatgggcaggagggcactgtttttgcaggctaccactatgaccttaactttctaactattcatggaagaagcagatttcctggtctaaacatatggttaaggaayggacaaaagattgargtgaaggttcctataggwtgtcttytaattcakachgggaagcaggtamga--acwtgagcactrdtttt-wwtksytymwkrwsrwkr------wwkkdwttg--------yk-wwwyagwtrgyyrrccaasywr-----ktkgywwbymttkswwg---rta-----awwwa----------------------------------------------wwwratrrawrarwwwgkw-----------------------------------------------------------------------------------------------------------------------------------------------------------------------------------------------rrr------------------------------------------------------------wdwkwwygwacmtryrtrs-kwmrwayrmawgycyktkwcwskyaywywcactcg-agcctgagtagca------------------------------tagctttkswc-atgtgcagata--------gagtggctgac---------------------------------------------------------------t
>I23396_M019_Malvaceae_Allosidastrum_pyramidatum_seq1
-------------------------------------------------------------------------------------------------------------------------------------------------------------------------------------------------------------------------------------------------------------------------------------------------------------------------------------------------------------------------------------------------------------------------------------------------------------------------------------------------------------------------------aggggccacatcttctagctccaacagggagtgacctcagacgttatgggcaggagggcactgtttttgcaggttaccactatgaccttaacttcctaactattcatggaagaagcagattcccaggtctaaacatctggttaaggaatgggcaaaagattgaggtgaaggttcctataggatgtcttctaattcagactgggaagcaggtaagc--atgtgagcactattttt-ttttgtttgatgatgatg------acaatattk--------tt-tgtgaactagttggccganhaa-gttdttggnttytyttggnaa---ada-----awahacchaaccmnc------------------------------------ccccccccccaaaaaaaaa-----------------------------------------------------------------------------------------------------------------------------------------------------------------------------------------------aaaaaammmmmmmmmmmmmmmmmmmmmmmmaaaammaaa----------------------------arvavhhhhttt----bnbgnnnbccybttyycmmyga-------------------------------------------------------------------------------------------------------------------------------------------------------------------
>I23397_M020_Malvaceae_Melochia_betonicifolia_seq1
-------------------------------------------------------------------------------------------------------------------------------------------------------------------------------------------------------------------------------------------------------------------------------------------------------------------------------------------------------------------------------------------------------------------------------------------------------------------------------------------------------------------------------agggaccgcatcttttagctccaacggggagtgacctcagatgttatgggcaggagggcactgtgtttgcaggctaccactatgaccttaactttttgactattcatggaagaagtaggttccctggtctaaacatttggttaaggaatgggcaaaaggttgaggtgaaggttcctataggatgtcttctaattcagactgggaagcaggtaaga--acatgagcactgatttc-tattgcttargrwkrmsg------kkgsywwtks-------yt-wwkramytkktkgsmaawymaa-wtkrwkdmyttttyhmhtwaa---ama-----wwwwa----------------------------------------------whhhwycyhmarramaaar----------------------------------------------------------------------------------------------------------------------------------------------------------------------------------------------raaaaaaaaaawwtktkkydbv--------------------------------------------------------------tbbhsavacmcystkbthhwmwyh----------------wkagarrwr------------------------------kaddtwwtttctgtgtggtgacttctc----caatgattgaattctctagttggcaaccttctttgtgcattaag------------------------atcaaga
>I23398_M021_Malvaceae_Sidastrum_micranthum_seq1
----------------------------------------------------------------------------------------------------------------------------------------------------------------------------------------------------------------------------------------------------------------------------------------------------------------------------------------------------------------------------------------------------------------------------------------------------------------------------------------------------------------------------------gcccacatcttctagctccaacagggagtgacctcagacgttatgggcaggagggcactgtttttgctggctaccactatgaccttaactttttaactattcatggcagaagtaggttccctggtctaaacatctggttaaggaatgggcaaaagattgaggtgaaggttcctataggatgtcttctaattcagactgggaagcaggtaaga--acataavcactaatttc-cattgtttaatgatgatg------acgwcattg--------tt-tgtgaactagttggccgatcaa-gttgttggcttctcttggtaa---aaa-----atacccccccyyctcchmmmammm-------------------------mmmmmmhmmmmmmaaaaaara-----------------------------------------------------------------------------------------------------------------------------------------------------------------------------------------------amab-----------------------------------------------------------------------thh-----hctwthydhhhtvytccactgatc------------------agaaa---------agttgctt---------------tactttttcat-gtatggtgattttc-----aaatcgttgataattt-----------------------------------------------------------
>I23399_M022_Malvaceae_Gaya_dominguensis_seq1
---------------------------------------------------------------------------------------------------------------------------------------------------------------------------------------------------------------------------------------------------------------------------------------------------------------------------------------------------------------------------------------------------------------------------------------------------------------------------------------------------------------------------------------------------------------gacctaagacgttatgggyaggagrgcactgtttttgcaggctaccactatgaccttaattttctgactattcatggaagaagcagattccctggtctaaacatctggttaaggaatgggcaaaagattgaggtgaaggtwcctataggatgtcttctaattcagaccgggaagcaggtaagc--acatgagcactaaattt-tattg-----------------------------------------------------------------------------------------------------------------------------------------------------------------------------------------------------------------------------------------------------------------------------------------------------------------------------------------------------------------------------------------------------------------------------------------------------------------------------------------------------------------------------------------------------------------------------------------------------------------------------------------------
>I28591_M023_Malvaceae_Neobuchia_paulinae_seq1
-------------------------------------------------------------------------------------------------------------------------------------------------------------------------------------------------------------------------------------------------------------ttgatgaagttcttta-----------t-ctcagtgctagtga---tctttgtttctgaatca--tggcatgttatgg--------------tttatat-tc---------tttgttttcaatagagt-------------catgg-acacttcatattc---------tttttcattttt------cagtaggaagc-tatcactt----atctatca-ttgcacatgaaaagaattct-ttttttcctcccaatccagggaccacatcttctagctccaacagggagtgacctcaagcgttatgggcaggagggcactgtgtttgcaggctaccactatgaccttaactttctaactattcatggcagaagtaggtttcctggtctaaacatctggttaaggaatgggcaaaaaattgaggtgaaagttcctataggatgtcttctaattcagactggaaagcaggtaaga--agatgagcactaatttc-tgttgcttaatgatgatg------atggtattg--------tt-tatgaactagttggccaaccaa-gttgttggcttttcttggtaa---ata-----atata----------------------------------------------acatacgctcaaaaagaaa-----------------------------------------------------------------------------------------------------------------------------------------------------------------------------------------------atag-----------------------------------------------------------------------tttt---gtgtggacgccctgttccaatgatc------------------agaaa---------aattggtt-------------------------------------------------------------------------------------------------------------------------
>I28593_M024_Malvaceae_Carpodiptera_cubensis_seq1
--------------------------------------------------------------------------------------------------------------------------------------------------------------------------------------------------------------------------------------------------------------------------------------------catagctaatat---ttt---tgtttgaatta--aggcataccgctgccgcactatatggatatacat-aa---------tttgtttataatagaat-------------catggcacacatcaaattc----------tttttcatttt------ctttaggaagcytatcactt----atctatcatttgcacttgacaagaaattc-tttttccttccgaatccaggggccacatcttctagctccaacagggagtgacctcagatgttatggacaggagggcactgtgtttgcaggctaccactatgacctcaactttctaaccattcatggcagaagtaggttccctggtctaaacatctggttaaggaatgggcaaaagattgaggtgaaggttcctatagggtgtcttctaattcagactgggaagcaggtaaga--atataggcacttatttc-tattgcttaatgatgatg------atagtattg--------tt-tgtgaactagttggccaaccaa-gttgctgccttttcttggcaa---atg-----atata----------------------------------------------atatatcctcaatgaaawt-----------------------------------------------------------------------------------------------------------------------------------------------------------------------------------------------gaaagaaa--------------------------------------------------------------------------------------------------------------------------------------------------------------------------------------------------------------------------------------------------------------------
>I28594_M025_Malvaceae_Herrania_nitida_seq1
---------------------------------------------------------------------------------------------------------------------------------------------------------------------------------------------------------------------------------------------gctacc----------ttgatgaggttctttgttt--caccatt-ttttgtggtagtga---tc-ttgtttttaagtca--tggcgtctcatgc--------------tatatat-tc---------tttgtttgcaatagagt-------------gatggtgcacattatatac---------tttttcattttt------tgttgggaagcttatcactt----atctatattttgcacttgacaaaaaatca-ttttgccttccaaatccaggggccacatcttctagctccaacagggagtgacctcagatgttatggacaggagggcactgtgtttgcaggctaccactatgaccttaactttttaactattcatggaaggagtaggttccctggtctaaacatttggttaaggaatgggcaaaaggttgaggtgaaggttcctgtaggatgtcttctaattcagactggaaagcaggtaaga--atgtgagcactgatgtc-tattgcttcatgataatg-----atagttattg--------cc-tgtgaaccggttagccaaccta-gttactgtct-ttctaggtaa---aca-----atgta----------------------------------------------atamatcctccaaaaaaaa-----------------------------------------------------------------------------------------------------------------------------------------------------------------------------------------------aagt---------------------------------------------------------------------cacatg----tctagatgccctgttctaatgatc------------------agaaa---------agttggtt---------------taattttcc-------------------------------------------------------------------------------------------------
>I28595_M184_Malvaceae_Guazuma_ulmifolia_seq1
c----------------------------------------------------------------------------------------------------------------------------------------------------------------------------------------------------------------------ttgtgggagatggaatacagatgctacc----------ttgatgaagtttattgtct--caccatt-ttttgtgttagcga---tctttgtttcttagtca--tggcccgtcatgc--------------tacatat-cc---------tttgtttgcaat-------------------------------------------------------------------------gcttatcacttccttatctatattttgcacttgactgaaatcat-tgttccttgtgaaatgcaggggccacatcttcttgctccaactgggagtgacctcagatgtcatgggcaggagggcactgtgtttgcaggctaccattatgaccttaactttttaactattcacggaagaagtaggttccctggtctaaacatttggttaaggaatgggcaaaaggttgaggttaaggttcctgtaggatgtcttctaattcagactggaaagcaggtaaga--acatgagcactgatgtc-aattgcttaatgataatg-----atggttattg--------ct-tgtgaactagttggccaaccaa-gttgccgggt-ttcttggtaa---ata-----atgta----------------------------------------------attgatcctccwaaaagaa---------------------------------------------------------------------------------------------------------------------------------------------------------------------------------------------------------------------------------------------------------------------agtcacatg----tctaggtgccctattctaatgatc------------------agaaa---------agttggtt---------------taat------------------------------------------------------------------------------------------------------
>I28598_M028_Malvaceae_Glyphaea_brevis_seq1
--------------------------------------------------------------------------------------------------------------------------------------------------------------------------------------------------------------------------------------------------------------------------------gtcacaattattttgtggtagtga---tctctgtttctgcatcatctaatgtgtcatgc--------------catgtat-tcttcttcttcttcttgtgcaatagaga-------------aatggcacatgttaaatac----------ttttcattttt------tattaggaagcgtatcacaat--aatctatc--ctacacttgac--gaaatcc---ttttcctt-caatccagggaccacatcttctagctccaacagggagygacctcagatgttataggcaggaaggcactgtgtttgctggctaccactatgaccttaactttctaactattcatggaagaagtaggtttcctggtctaaacatttggttaaggaatgggcaaaaggttgaggtcaaggttcctataggatgtcttctaattcagactgggaagcaggtaaga--acgtgggcactgatttc-tattgcttaatgatgatg-----ataattattg--------ct-cgtgaactagytggccaaccac-gtttctggcttctcttggtaa---ata-----ataca----------------------------------------------acatgcc---------------------------------------------------------------------------------------------------------------------------------------------------------------------------------------------------------------------------------------------------------------------------------------------------------------------------------------------------------------------------------------------------------------------------------------------------------------------------------------
>I28599_M029_Malvaceae_Desplatsia_dewevrei_seq1
----------------------------------------------------------------------------------------------------------------------------------------------------------------------------------------------------------------------------------------------------------------------------------------------------------------gtttttgtktcatgca--gtgttgtgc--------------cttatat-tctt--tttttcccccttcccatagagt-------------aattgcac-tgttttatac----------atttcattttt------catgattgcgcatatcttat----atctatc--ctatgcttgacaagaaatcc----tttccttccaatctaggggccgcatcttctggctccaacagggagtgacctcagatgttatgggcaggaaggcactgtgtttgctggctaccactatgaccttaactttctaactattcatggaagaagtagattccctggtctaaacatttggttaaggaatgggcaaaaggttgaggtgaaggttcccataggatgtcttctaattcagactgggaagcaggtaatt--acacgttctctaatttc-tattgcttaatgatgatg-----ctcattattg--------ct-tgtga-ttagctggccaaccaa-gttgctgacttctcttggtaa---agt-----atatt----------------------------------------------aaatatccttaaaaaaatg-------------------------------------------------------------------------------------------------------------agagagagag--------------------------------------------------------------agagagagagagagagagagaa------------------taagaagaa----------------------------gaagaagaag------------------------------------------------aagatc-----------------------------------------------------------------------------------------------------------------------------------------
>I28600_M146_Malvaceae_Mortoniodendron_guatemalense_seq1
------------------------------------------------------------------------------------------------------------------------------------------------------------------------------------------------------------------------------------------------------------------gaagttctttat---------ct-ctcagtgccagtga---tcttcgttttttaatca--tggcatgacatgc----------------tatat-tc---------tttttttacaatagagt-------------catggcacaaatcgtgttc---------kttttcattttt------cattaggaagcttatcactt----atctattattttcacttgataagaaatcc-tttttccttccaaatccaggggccacatcttctagctccaacagggagtgacctcagacgttatgggcaggagggcactgtgtttgcaggctaccactatgaccttaactttctaactattcatggtagaagtaggttccctggtctaaacatctggttaaggaatgggaaaaagattgaggtgaaggttcctataggatgtcttctgattcagactgggaagcaggtaaga--acatgagmactaatttc-tatttcttaatgatgatg------atggtattg--------ct-tgtgaactaattggccaaccaa-gttactggcttttcttggata---gta-----atata----------------------------------------------atatgtcctccataaaaaa-----------------------------------------------------------------------------------------------------------------------------------------------------------------------------------------------aaaaaacaaaaaa-------------------------------------------------------------------------------------caaaaaacm------------------aaaaa---------acaaaaca---------------aaactttgt-------------------------------------------------------------------------------------------------
>I28602_M031_Malvaceae_Mollia_sp_seq1
----------------------------------------------------------------------------------------------------------------------------------------------------------------------------------------------------------------------------gaataaccaatattgatcctata----------ttgatgaagttctttgcctctcactatt-tattgtggtagtga---tct-tgtttctgtgtcatgca--gtgtcgtgc--------------catttgt-tc---------ctcttt--------------------------tttcacaagttacatac----------ttttcattttg------cattatggagtgtatcttat----atctatc--ctacatttgacaagaagtta---ttttccttccactccagggaccgcatcttttagctccaacagggagtgacctcagatgttatgggcaggaaggcactgtgtttgctggctatcactatgaccttaactttctaactattcatggaagaagtagattccctggtctaaacatttggttaaggaatgggcaaaaggttgaagtgaaggttcccataggatgtcttctaattcagactgggaagcaggtaatt--acatgaccactaatttc-tattgctcaataacgata-----atgattattg--------ct-ggtgactcagttgtccaaccaa-gttgctgacttctctaggtaa---att-----atatt----------------------------------------------caatatcctcaa------------------------------------------------------------------------------------------------------------------------------------------------------------------------------------------------------ataaataaaaaa------------------ataaaaaaa----------------------------gaagatcacgtg----tctagctgaccagttctgattat------------------------------------------------------------------------------------------------------------------------------------------------------------------
>I28603_M223_Malvaceae_Gossypium_hirsutum_seq1
----------------------------------------------------------------------------------------------------------------------------------------------------------------------------------------------------------------------------------------------------------------atggtgacataagc---------at-atcagtgccactcaagttctatctctcagygcca--------------------------ggctttatat-tc---------tttattygcaatggagt-------------cattgtacattgcttgttg---------ttttccattttg------cattaggaaacttatcattt----atctatca-ttgcacgtgacaagaaatcc-tttatccttccaaatccaggggccacatcttctagctccmacagggagtgacctcaaacgttatgggcaggagggcactgtttttgcaggctaccactatgaccttaactttctaactattcacggcagaagcaggttccctggtctaaacatctggctaaggamtgggsaaaagattgaggtgaaagttccwataggatgtcttctaattcagactgggaagcaggtaagag-acatgag-actaatttc-cattgcttgatgatgatg---------gtgttg--------ct-tgtgaagtggccagccaaccaa-gttgtttgctgttcttggtaa---tta-----atata----------------------------------------------aaata------------------------------------------------------------------------------------------------------------------------------------------------------------------------------------------------------------------------------------------------------------------------------------------------aatccatgcactgct--------------------------------------------------------------------------------------------------------------------------------------------------------------------------
>I28605_M235_Malvaceae_Abutilon_sp_seq1
--------------------------------------------------------------------------------------------------------------------------------------------------------------------------------------------------------------------------------------tattgatgccaca----------ttgattaagttcttctt---------ct-ctcagtgattgtta---tctttgtttctgaatca--tagcatgctgccgt-----------gctttatat-tc---------ttcgttcgcaat--agt-------------catggtacacttcatattg---------ttttccattttc------cattaggaagcttatcattt----atctatca-ttgcacgtgacaagaaatcc-tttatccttccgaatccaggggccacatcttctagctccgacagggagtgacctgagacgttatgggcaggagggcactgtttttgcaggctaccactatgaccttaattttctaactattcatggaagaagcagattccctggtctaaacatctggttgaggaatgggcaaaagattgaggtgaaggttcctataggatgtcttctaattcagactgggaagcaggtaagc--acatgagcactaatttt-tattgtttaatgatgatg------acgacattg--------tt-tgtgaactagttggcctactaa-gttgttggcttctcttggtaa---ata-----atataccccccccccca----------------------acacacacgtacacatacacacaaaaaagaa-----------------------------------------------------------------------------------------------------------------------------------------------------------------------------------------------ca-------------------------------------------------------------------------att-----tctggatg---------------------------------------------------------------------------------------------------------------------------------------------------------------------------------
>I28606_M033_Malvaceae_Reevesia_formosana_seq1
----------------------------------------------------------------------------------------------------------------------------------------------------------------------------------------------------------------------------------------------------------------------------------cacaatt--tttgtgctgctga---tttttgtttttgaacca--tggcatgccatgc--------------tatatatatc---------tttgtttgcaatagtta------------tgatggtagatgtcatattc---------tttttcattttt------aatttggaagcttatcactt----atctatcatttgcacttgacaataaatc--ctttttcatctcaatccaggggccacatcttctagccccaacagggagtgacctcagatgttatgggcaggagggcactgtgtttgctggctatcactatgaccttaactttcttactattcatggcagaagtaggttccctggtctaaacatctggttaaggaatgggcaaaaggttgaggtgaaggttcctataggatgtcttctaattcagactgggaagcaggtaaga--acatgggcactaatttc-tattgcttaatgattaat-----gatggtatta--------tt-tgtgaactcattggccaaccaa-gttgctggcctttctttggta---ataat-taatata----------------------------------------------atatagcataaaaaaatcacctg------------------------------------------------------------------------------------------------------------------------------------------------------------------------------------------------------------------------------------------------------------------------------tgtaga-----------------------------------------------------------------------------------------------------------------------------------------------------------------------------------
>I28607_M034_Malvaceae_Mansonia_altissima_seq1
------------------------------------------------------------------------------------------------------------------------------------------------------------------------------------------------------------------------------------------------------------------------ttttatctattacaatt-ttctgtgccgttga---tctttgtttatgaacca--aggaatgtcgtgt--------------gatat---tc---------ttcgttagcaacagagt-------------cctggcagatgtcatattc---------ttctccatattc------tattaggaagcctaccactt----gtctataatttgcacttgacaataaatca-tttttccatgtcaatccaggggccgcatcttctagccccaacagggagtgacctcagacgttatgggcaggagggcactgtgtttgctggctaccactatgaccttaactttctaactattcatggcagaagtagattccctggtctaaacatctggttaaggaatgggcaaaaggttgcggtgaaggttcctataggatgtctcctaattcagactgggaagcaggtaaaa--acat-ggcagtaatttc-tgttagttaatgattaat-----aatggtcttg--------tc-tgcgaactctttggcaaaccaa-gttcctggcctttctttggta---ataat-taatata----------------------------------------------atataggctaaaaaaaatcaccag-----------------------------------------------------------------------------------------------------------------------------------------------------------------------------------------------------------------------------------------------------------------------------tgtagttgccctgtttgaatgatc------------------cgaaa---------acttgga--------------------------------------------------------------------------------------------------------------------------
>I28608_M035_Malvaceae_Hosfordia_alata_seq1
---------------------------------------------------------------------------------------------------------------------------------------------------------------------------------------------------------------------------atgcccctacattttgatgctgagataagcatacttgattaagttcttctt---------ct-ctcagtgattgtta---t--------------------------------------------ctttatat-tc---------ttcgttcgcaatagagt-------------cgtggtacacttcatattg---------ttttccattt-------------gcaagcttatcattt----atctatca-ttgcacgtgacaagaaatcc-tttatccttccraatccaggggccacatcttctagctccracagggagtgacctgagacgttatgggcaggagggcactgtttttgcaggctaccactatgaccttaattttctaactattcatggaagaagcagattccctggtctaaacatctggttaaggaatgggcaaaagattgargtgaaggttcctataggatgtcttctrattcagactgggaagcaggtaagc--acatgarcdctaatttt-tattgtttaatgatgatg------acratattg--------tt-tgtgaactagttggccaaccaa-gttgttggcttckyktggt-a---ata-----atataaccccccccc----------------------------------------------------------------------------------------------------------------------------------------------------------------------------------------------------------------------------------------------------------------------------------------------------------------------------------------------------------------------------------------------------------------------------------------------------------------------------------------------------------------------------------
>I28609_M036_Malvaceae_Pentaplaris_davidsmithii_seq1
--------------------------------------------------------------------------------------------------------------------------------------------------------------------------------------------------------------------------------------------------------------------------------------------------------------------ttgaacata----------------------------cccatgt-cc---------gatacttacagtcaagtctgagtaatatagcatgataaactttatatta---------tttttcattttc------tattaggaggcttatcactt----atctatca-tttcacatgaccagaaatcc-tttttccttccaaatccaggggccacatcttctagctccaacagggagtgacctcagacgttatgggcgggagggcactgtttttgcaggctaccactatgaccttaactttctaactattcatggcagaagtaggttccctggtctaaacatctggttaaggaatgggcaaaagattgaggtgaaggttcccgtaggatgtcttctaattcagactgggaagcaggtgaga--acatgagcactaatttc-tattgcttaatgatgatg------atggtatcg--------tc-tgtgaactagttggccaaccaa-gttgttggctttttttggtaa---ata-----ataww--------------------------------------------aaatattccaccaaaaaaaaa-----------------------------------------------------------------------------------------------------------------------------------------------------------------------------------------------aaca----------------------------------------------------------------------cttt-----tat--------------------------------------------------------------------------------------------------------------------------------------------------------------------------------------
>I28610_M037_Malvaceae_Heritiera_littoralis_seq1
-----------------------------------------------------------------------------------------------------------------------------------------------------------------------------------------------------------------------------------------------------------------------------------------------tgtttgtaa---tcattgtttttgaatca--tggcatttcatgc--------------tatgtat-tt---------tttgtttgcaatag--t-------------catggcacacatcatattct-------ttttttcattttt------cattaggaagcttgtcgcat----atctatcatttgcacttgataagaaatct-tttttccttccaacttcaggggccacatcttctagctccaacagggagtgacctcagacgttatgggcaggagggcactgtgtttgcaggctaccactacgaccttaactttctaactattcacggcagaagtaggtttcctggtctaaacatctggttaaggaatgggcaaaagattgaggtgaaggttcctataggatgtcttctaattcaggctgggaagcaggtaaga--acatgagcactaatttc-aattgcttaatgatgatg------atggtattg--------tt-tgtaaa--agttggccaaccaa-gttgctgacttttcttggtaa---aca-----atata----------------------------------------------atatatcctcaataaaata-----------------------------------------------------------------------------------------------------------------------------------------------------------------------------------------------actc-----------------------------------------------------------------------ttt-----tgtagatgccctgttccaatgatc------------------agaaa---------ac-------------------------------------------------------------------------------------------------------------------------------
>I28611_M062A_Malvaceae_Durio_zibethinus_seq1
-------------------------------------------------------------------------------------------------------------------------------------------------------------------------------------------------------------------------------------------------cc----------ttcgtgaaattctttat---------ct-ctcaatgctagtaa---tcattgtttttgagtca--tggcatgctatga--------------tatgtat-tc---------tttgtttgcaatagagt-------------catggcacacatcatattc---------tttttcattttt------cattaggaaacttatcactt----atctatcatttacacttgacaagaaatcc-ttgttcccaccaaatctaggggccacatcttctagctccaacagggagtgacctcagacgatatgggcaggagggcactgtgtttgcaggctaccactatgaccttaactttctaactatccatggcagaagtaggttccctggtctaaacatctggttaaggaatgggcaaaagattgaggtgaaggttcctataggatgtcttctaattcaggccgggaagcaggtaaga--acatgagcactaatttc-tattgcttaatgatgata------atagtattg--------tt-tgtgaacttgttggccaaccaa-gttgttggcttttcttggtaa---ata-----atata----------------------------------------------atatattctcaataaaaga-----------------------------------------------------------------------------------------------------------------------------------------------------------------------------------------------acca-----------------------------------------------------------------------cttt----catggatgccctgctccaatgatc------------------a----------------------------------------------------------------------------------------------------------------------------------------------
>I28612_M038_Malvaceae_Brachichyton_bidwillii_seq1
------------------------------------------------------------------------------------------------------------------------------------------------------------------------------------------------------------------------------------------------acc----------ttgatgaaattctttgt---------ct-ctcagtgtttttag---ccgttgtttttgaatga--tggtatgccatcct--------atgtatatatat-tt---------tttgtttgcratag--t-------------catggcacacatcatattc---------------attttt------cattaggaagctaatcgctt----atctatcatttgcacttgataagaaatcc-tttttccttccaaattcaggggccacatcttctagctccracagggagtgacctcagaygttatgggcaggagggcactgtgtttgcaggctaycactatgaccttaactttctaactattcatggcagaagtaggtttcctggtctaaacatctggttaaggaatgggcaaaagattgaggtgaaggttcctattggatgtcttctaattcaggctgggaarcaggtaaga--acatgagcactaatttc-tgttgcttaaagatgatr------atggtattg--------ty-tgtaaactagttggccaagcaa-tttgctggctttycttggtaa---acg-----atata----------------------------------------------atatatcctcaataa-aca-----------------------------------------------------------------------------------------------------------------------------------------------------------------------------------------------acac-----------------------------------------------------------------------ttt-----tatagatgccctgttctaatgatc------------------agaaa------------------------------------------------------------------------------------------------------------------------------------------
>I28613_M039_Malvaceae_Eriotheca_macrophylla_seq1
-------------------------------------------------------------------------------------------------------------------------------------------------------------------------------------------------------------------------------------------------------------------aagtttttta-----------t-ctcagtgctagtga---tctttgtttctgaatca--tggcatgttatgg--------------cttatat-tc---------tttgtttgcaatagagt-------------catggcacacttcatattc---------tttttcatttta------caytaggaagc-tatcactt----atctatca-ttgcgcatgaaaagaattc--ytttttctgtccaatccagggaccacatcttctagctccaacagggagtgacctcagacgttatgggcaggagggcactgtgtttgcaggctaccactatgaccttaacttthtaactattcatggcagaagtaggtttcctggtctaaacatctggttaagaaatgggcaaaaaattgaggtgaaggttcctataggatgtcttctaattcagactggaaagcaggtaaga--acatgagcactaatttc-tattgcttaatgatgatg------atggtattg--------tt-tgtgaactagttggccaaccaa-attgttggctttt--------------------tgtg----------------------------------------------gtatatgctcaaaaagaaa-----------------------------------------------------------------------------------------------------------------------------------------------------------------------------------------------acag-----------------------------------------------------------------------ttt-----tgtggacgccctgttccaatgat------------------------------------------------------------------------------------------------------------------------------------------------------------------
>I28614_M040_Malvaceae_Hydrogaster_trinervis_seq1
------------------------------------------------------------------------------------------------------------------------------------------------------------------------------------------------------------------------------------aaaa--------aaa----------aaaagagaagtgtctac-----------------aggtagtga---tct-tgtttctgtgtcatgca--gtgttgttc--------------catgtat-tc--------atttttttgccatagaga-------------aattgcatatgttatatac----------atttcacattt------cattacggatcatatcttat----atctatc--stacacttgacaagaaatcc---ttttccttccaatccagggaccgcatcttctagctccaacagggagtgacctcagatgttatgggcaggaaggcactgtgtttgctggctaccactatgaccttaactttctaactattcatggaagaagtagattccctggtctaaacatttggttaaggaatgggcaaaaggttgaggtgaaggttcccaccggatgtcttctaattcagaccgggaagcaggtaatt--acatggccactcatttc-tattgcttcacgacaatg-----atgattattg--------ct-tgtgacttagttggccaaccaa-attgctgacttctcttggtgg---att-----atatt----------------------------------------------aaatatcct----------------------------------------------------------------------------------------------------------------------------------------------------------------------------------------------------------------------------------------aaaaaaaa----------------------------aaagatcacatg----tctagcc-accagttctaattatc------------------agaa-------------------------------------------------------------------------------------------------------------------------------------------
>I28615_M041_Malvaceae_Pterygota_brasiliensis_seq1
---------------------------------------------------------------------------------------------------------------------------------------------------------------------------------------------------------------------------------------------------------------------------------------ct-ctcagtgtttgtaa---tcattgtttttgtatca--tggcatgcaatgc--------------tatatat-tt---------ttggtttgcgatag--t-------------catgacacacatcatatagt-------ttttatctttttt------cattaagatgcttattgctt----acctagcatttgcacttaataagaaatcc-tttttccttycaaattcaggggccacatcttctagctccaacagggagtgatctcagacgttatgggcagragggcactgtgtttgcaggctaccactatgaccttaactttctaactattcacggcagaagtaggtttcctggtctaaacatctggttaaggaatgggcaaaagattgaggtgaaggttcctataggatgccttctaattcaggctgggaagcaggtgaga--acatgagcactaattt-------------grtgatg------atggtattg--------tt-tgtaaactaattgaccaaccaa-gttgctggcttttcttggkaa---aca-----atata----------------------------------------------atatgtcctcaatraaata-----------------------------------------------------------------------------------------------------------------------------------------------------------------------------------------------acac-----------------------------------------------------------------------ttt-----tktagatgccctgttccaatgatc------------------agaaa---------acttag---------------------------------------------------------------------------------------------------------------------------
>I28616_M042_Malvaceae_Leptonichya_maranta_seq1
----------------------------------------------------------------------------------------------------------------------------------------------------------------------------------------------------------------------------------------------------------------atgaasttsgttsw----ctmaccakttywrtrgyarkrm---ycwkyrwywtyrcatcatggtgtgtgtcatgc--------------taaatat-tc---------tttgtttgctatagaat-------------catggagcacattatatac---------tttwtcattttt------ygttaggaagcttatcactt----atctatcctttgcacttgaaaa-----tc-cttttccttccaaatccagggaccacatcttctagccccaacagggagtgacctccgatgttatgggcaggagggcactgtgtttgctggctaccactatgaccttaactttttaactattcatggaagaagtaggttccctggtctaaacatttggttaaggaatgggcaaaaggttgaggtgaaggttcctataggatgtcttctagttcagactgggaagcaggtaaga--acaacagcactgtttttttattgtttaaygatgatg-----mtggttattg--------ct-attgaactggttagtcaaccaa-gtagcta---tttcatggtaa---att-----ata-a----------------------------------------------taataccctcaaaaaa------------------------------------------------------------------------------------------------------------------------------------------------------------------------------------------------------------------------------------------------------------------------ggtcacatg----tcttgatgctttgtcctaatga-------------------------------------------------------------------------------------------------------------------------------------------------------------------
>I28618_M044_Malvaceae_Pentace_laxiflora_seq1
------------------------------------------------------------------------------------------------------------------------------------------------------------------------------------------------------------------------------------------------------------------------------------------------------ac---ttgattttaacaaatya--aggcatgcca--------------ggctatgtat-ca---------tttgtttacaacggagt-------------catggcacacatcaaattct-------ttttttcattttt------cattaggaagcttatcactt----wtctatcatttgcacttgacaagaaatgt-tttttccttctaaatccagggcccacatcttctagctcccacagggagtgacctcagacattatggacaggagggcactgtgtttgcaggctaccactatgaccttaactttctaactattcatggcagaagtaggttccctggtctaaacatstggttaaggaatgggcgaaagattgaggtgaaggttcctatagggtgtcttctaattcagactgggaagcaggtaaga--acataagcacttatttc-tattgcttaatgatgatg------atagtattg--------tt-tgtgaactagttggccgagcaa-gttgctgctttttcttggtaa---atg-----atatg----------------------------------------------atatatccwtaatwrarrr-----------------------------------------------------------------------------------------------------------------------------------------------------------------------------------------------rraaaaawaaamc----------------------------------------------------------caacctt-----tggagat----------------------------------------------------------------------------------------------------------------------------------------------------------------------------------
>I28619_M045_Malvaceae_Phragmotheca_mammosa_seq1
----------------------------------------------------------------------------------------------------------------------------------------------------------------------------------------------------------------------------------------------------------------------------------------t-ctcagtgctagtta---tctttgtttctgaatca--tggtatgccat-----------------ttatat-ta---------tttgtttgcaatagagt-------------catggcacacttcatattg---------tttttcattttt------cattgggaagcttatcactt----atatatca-ttgcacgtgacaagaaatcc-tttttccttccaaatccaggggccacatcttctagctccaacagggagtgacctcagacgttatgggcaggagggcactgtgtttgctggctaccactatgaccttaactttctaactattcatggcagaagtaggttccctggtctaaacatctggttaaggaatgggcaaaagattgaggtgaaggttcctataggatgtcttctaattcagactgggaagcaggtaaga--acacgagcagtaatttc-tattgcttagtgatgatg------atggtcttg--------tt---tgaactagttgggcaaccaa-gttgttagcttktcttggtaa---ata-----atata----------------------------------------------atatatgctcaaaagaaaa-----------------------------------------------------------------------------------------------------------------------------------------------------------------------------------------------aaac-----------------------------------------------------------------------tctt---ttgtagatgccctgttccaatgatc------------------agaaa---------agttggtt---------------tacattt---------------------------------------------------------------------------------------------------
>I28620_M046_Malvaceae_Camptostemon_shultzii_seq1
-----------------------------------------------------------------------------------------------------------------------------------------------------------------------------------------------------------------------------------------------------------------------------------------------------------------tttctgaatca--tggcatgccttgctt------------tatatat-tc---------ttagttcgcaatag---------------tcatggtacagttcatattg---------tttttcattttc------cattaggaagcttatcattg----atctatca-ttgcacgtgacaagaaatcc-tttatccttccaaatccagggaccacatcttctagctccaacagggagtgacctcagacgwtaygggcaggagggcrctgtttttgcwggctaccactatgaccttaacyttctaactattcatggcagaagcaggttccctggtctmaacdtctggttaaggaatgggcaaaagattgaggtgaaggttcctataggatgtcttctaattcagactgggaagcaggtraga--rcatgagcackaatttg-wattgcttaatgaygawg------atggtattg--------tt-tgtgaactagttggccaaccaa-gttgttttcc--------------atw-----akatc-----------------------------------------------------------ggaaga-----------------------------------------------------------------------------------------------------------------------------------------------------------------------------------------------gca-------------------------------------------------------------------------------------------------------------------------------------------------------------------------------------------------------------------------------------------------------------------------
>I28623_M048_Malvaceae_Abroma_augusta_seq1
-------------------------------------------------------------------------------------------------------------------------------------------------------------------------------------------------------------------------------------atattcatgcc-------------ttgatgaagttctttct----cacaatt-ttttgtggtatcggtctttgatttttttgcatca--tggtgtgccatgc-------------------------------------------atagagt-------------catggagcacattatatac---------tttttcattttt------cattaggaagcttatcactt----atccatcctttgcacttgaaaagaaattc-cttttccatccaaatccagggaccacatcttctagctccaacagggagtgacctgagatgttatgggcaggagggcactgtgtttgctggctaccactatgaccttaacttcttaactattcatggaagaagtaggttccctggtctaaacatttggttaaggaatgggcaaaaggttgaggttaaggttcctataggatgtcttctagttcagactgggaagcaggtaaga--acatcagcacttcttttttattgtttaatgataatg-----atggttatcgctctaaaact-ctaaaactggttaggcaaccaa-gtttctggcttttcttggtaa---ata-----atata----------------------------------------------atataccctcaaaaaaaaa-------------------------------------------------------------------------------------------------------------------------------------------------------------------------------------------------------------------------------------------------------------------acgatcacatg----cctagatgctctgttccaatga-------------------------------------------------------------------------------------------------------------------------------------------------------------------
>I28626_M226_Malvaceae_Helicteres_guazumifolia_seq1
--------------------------------------------------------------------------------------------------------------------------------------------------------------------------------------------------------------------------------------------------------------------agttctttatgtatcacggtt-gtctgtgctgccga---tctctgtttttgaacca--tggcat--------------------tcatatat-tc---------tttgtttgcaatagagt-------------cctggaagatgtcatattc---------tttttcatattctattagtattaggaagcttgtctctt----atctatcatttgcatttgatgataaatc--cttttccatctcaatccaggggccacatcttctagctccaacagggavtgacctcagacgttatggacaggagggcaccgtgtttgctggctaccactatgaccttaacttcctaactattcatggcagaagtaggttccctggtctaaacatctggttaaggaatgggcaaaaggttgaggtgaaggttcctataggatgtcttctaattcagactgggaagcaggtaaaa--acat-ggcagtaatttc-tattggttaaagattaat-----aatggaattg--------tt-tgtgaactcattgaccaaccaa-cttcctggcctttctttggta---ataat-taatata----------------------------------------------agatagcctaaaaaaatcagctg------------------------------------------------------------------------------------------------------------------------------------------------------------------------------------------------------------------------------------------------------------------------------tgtagttgcgctgttctaatgatc------------------agaaa---------acttgtac--------------atatctcttata---------------------------------------------------------------------------------------------at
>I28629_M052_Malvaceae_Spirotheca_rosea_seq1
---------------------------------------------------------------------------------------------------------------------------------------------------------------------------------------------------------------------------------------------------------------ratgaagttcttta-----------c-ctcagtgctagtga---tctttgtttctgaatca--tggcatgttatgg--------------tttatgt-tc---------tttctttgcgatagagc-------------cgtggcacacttcatattc---------tttttcattttt------cattaggaacc-tatcactt----atctatca-ttgcacatgaaaagaattc--ttttttccttccaatccagggaccacatcttctagctccaacagggagtgacctaagacgttatgggcaggagggcactgtgtttgcaggctaccactatgaccttaactttctaaccattcatggcagaagtaggtttcctggtctgaacatctggttaaggaatgggcaaaaaattgaggtgaaggttcctataggatgtcttctaattcagactggaaagcaggtaaga--gcatgagcactaatttc-tatcacttaatgatgatga----aatggtattg--------tt-tgtgaactagttggccaaccaa-gtgattggcttttcttggtaa---ata-----atata----------------------------------------------atatatgctcaaaaagaaa-----------------------------------------------------------------------------------------------------------------------------------------------------------------------------------------------acag-----------------------------------------------------------------------ttt-----catggacgccctgttccaatgatc------------------agaaa---------acttggtt---------------taywtk----------------------------------------------------------------------------------------------------
>I28630_M053_Malvaceae_Huberodendron_swietenioides_seq1
--------------------------------------------------------------------------------------------------------------------------------------------------------------------------------------------------------------------------------taagaatattggtgccatc----------ttgatgaagttcttta-----------t-ctcagtgctagtta---tctttgtttctgaatca--tggcatgccaagc--------------ttwatat-tc---------tttgtttgcaatagagt-------------cakggcgcacttcatattg----------------ttttt------cactaggaagcttatcactt----atctatca-ttgcacatgacaagaaatcc-tttttccttcc-aatccagggaccacatcttctagctccaactggtagtgacctcagacgttatgggcaggagggcactgtgtttgcgggctaccactatgaccttaactttctaactattcatggcagaagtaggttccctggtctaaacatctggttaaggaatgggcaaaagattgaggtgaaggttcctataggatgtcttctaattcagactgggaagcaggtaaga--acatdagcactaattcc-tattgcttaatgatggtg------ttggtattg--------tt-tgtgaactagttggccaaccaa-gttgta---ttttcttggtaa---atg-----atatg----------------------------------------------atatatgctcaaaaagaaa-----------------------------------------------------------------------------------------------------------------------------------------------------------------------------------------------aa------------------------------------------------------------------------cttt-----tgtagatgtcctgttccaatgatc------------------cgaaa---------agttggtt---------------tacttt----------------------------------------------------------------------------------------------------
>I28633_M056_Malvaceae_Adansonia_digitata_seq1
-------------------------------------------------------------------------------------------------------------------------------------------------------------------------------------------------------------------------------------------------------------------------------------------tcagtgctagtga---tctttgtttctgaatca--tggcatgttatgc--------------tttatat-tc---------tttgtttgcaatagagt-------------catggcacacttcatattct--ttttcctttttcattttt------cattaggaagc-tatcactt----atccatca-ttgcacatgaaaagyattct-ttttatttttccaatccagggaccacatcttctagctccaacagggagtgacctcagacgttatgggcaggagggaactgtgtttgcaggctaccactatgaccttaactttctaactattcatggcagaagtaggtttcctggtctaaacatctggttaaggaatgggcaaaaaattgaggtgaaagttcctataggatgtcttctaattcagactggaaagcaggtaaga--agatgaacactaattgc-tattgcttaatgatgacr------ayggtcttg--------tt-tgtgaactagttagccaaccaa-gttgttggcttttcttgataa---ata-----ataaa----------------------------------------------atatatgctcaaaatgaaa-----------------------------------------------------------------------------------------------------------------------------------------------------------------------------------------------gcag-----------------------------------------------------------------------ttt-----tgtggattccctgttc-------------------------------------------------------------------------------------------------------------------------------------------------------------------------
>I28637_M060_Malvaceae_Duboscia_vifidiflora_seq1
--------------------------------------------------------------------------------------------------------------------------------------------------------------------------------------------------------------------------------------------------c----------ttgacaaagttctttgcct---aacaat-ttttgtggtagtga---tct-tgtttccgtgtcatgcg--gtgtcatgc--------------cgtatat-tc---------ctttttcgcaatagagt-------------aattgcacattttatatgc----------tcttcattttt------cattatgca----atcttat----atctatc--ctacacttgacaagaaatcc---ttttccttccaatccagggaccacatcttctagccccaacagggagtgacctcagatgttatggccaggaaggcactgtgtttgctggctaccactatgaccttaattttctaactattcatggaagaagtagattccctggtctaaacatttggttaaggaatgggcaaaaagttgaggtgaaggttcccataggatgtcttctagttcagactgggaagcaggtaaga--acatgtgctctagtttc-tattgcttaatgatgatg-----ttgattatcg--------ct-tgtgaactagttggccaaccaa-gttgctgacttctcttgctaa---att-----atatt----------------------------------------------acagaccctc----------------------------------------------------------------------------------------------------------------------------------------------------------------------------------------------------------caaaaaaaaa------------------aaagaaaaa----------------------------aaaaaagacatg----tctagctgaccagttctagttatc------------------aggaa---------agttggtt---------------ta--------------------------------------------------------------------------------------------------------
>I28638_M061_Malvaceae_Basiloxylon_brasiliensis_seq1
---------------------------------------------------------------------------------------------------------------------------------------------------------------------------------------------------------------------------------------------------------------------attctttat---------ct-ctcagcatttgtaa---tcattgtatttgaatca--tggcatgccatgc--------------tacatat-t----------tttgtttgcaatat--t-------------catggcacacatcattttt---------tttttcattttt------cattaggaagcttatcgctt----atctaccatatgcacttaataagaaatcc-tttttccttccaaattcaggggccacatcttctagctccgacaggtagtgacctcagacgttattggcaggagggcactgtgtttgcaggctaccactatgaccttaactttctaactattcatggccgaagtaggtttcctggtctaaacatctggttaaggaatgggcaaaagattgaggtgaaggttcctgtaggatgtcttctaattcaggctgggaagcaggtaaga--acatgagcactaatttc-tattgcttaatgatgatg------atggtattg--------tt-tgtaaactagttggccaaccaa-gttactggcttttcctggtaa---aca-----atata----------------------------------------------gtatatcctcaataaaata-----------------------------------------------------------------------------------------------------------------------------------------------------------------------------------------------acag-----------------------------------------------------------------------ttt-----tgtggatgccctgttccaa-gatc------------------agaaa---------acttagtt---------------tactttttc-t-gta-------------------------------------------------------------------------------------------
>I28639_M249_Malvaceae_Gyranthera_amphibiolepis_seq1
-----------------------------------------------------------------------------------------------------------------------------------------------------------------------------------------------------------------------------------------------catc----------tcgatgaagttcttta-----------t-ctcagtgctagtga---tctttgtttctgaatca--tggcatgccatgc--------------tttatat-tc---------tttgtttgcaatagagt-------------cacggcacacttcatattg----------------ctttt------cactaggaagcttatcactt----atctatca-ttgcacatgacaagaaatcc-tttttccttcc-aatccagggaccacatcttctagctccaactgggagtgacctcagacgttatgggcaggagggcactgtgtttgcaggctaccactatgaccttaactttctaactattcatggcagaagtaggttccctggtctaaacatctggttaaggaatgggcaaaagattgaggtgaaggttcctataggatgtcttctaattcagactgggaagcaggtaaga--acatgagcactaattcc-tattgctcattgatgatg------ttggtattg--------tt-tgtgaactagttggctaaccaa-gttgta---gtttcttggtaa---atg-----atata----------------------------------------------atatatgctcaaaaagaaa-----------------------------------------------------------------------------------------------------------------------------------------------------------------------------------------------aa------------------------------------------------------------------------cttt-----tttagatgtcctgttccaatgatc------------------aga--------------------------------------------------------------------------------------------------------------------------------------------
>I28640_M062B_Malvaceae_Diplodiscus_paniculatus_seq1
--------------------------------------------------------------------------------------------------------------------------------------------------------------------------------------------------------------------------------------------------------------------------------------------------------------------------------------------------------------------------------------------------------------------------------------------ctwtwc------cawwarvaadmhwatcagtt----atctatcatttgcacttgacaagaaattc-tttttccttccaaatccaggggccacatcttctagctcccacagggagtgacctcagacgttatggacargagggcactgtgtttgcaggctaccactatgaccttaacttcctaacyattcatggcagaagtaggttccctggtctaaacatctggttaaggaatgggcaaaaaattgaggtgaaggttcctatagggtgtcttctaattcagactgggaagcaggtaaga--acataagcacttatttc-cattgctt--------------------------------------------------------------------------------------------------------------------------------------------------------------------------------------------------------------------------------------------------------------------------------------------------------------------------------------------------------------------------------------------------------------------------------------------------------------------------------------------------------------------------------------------------------------------------------------------------------------------------------------------
>I28641_M063_Malvaceae_Brownlowia_peltata_seq1
------------------------------------------------------------------------------------------------------------------------------------------------------------------------------------------------------------------------------------------------------------------------------------------ttcattattgtgat---attgagtatgtggaataataggcatgcca--------------ggctatgtat-ca---------tttgtttacgatggagt-------------catggcacacttcaaa---------------ttctttttt------cattaggaagcttatcactt----atctatcatttgcacttgacaagaaatgc-tttttccttccaaatccaggggccacatcttctagctcccacagggagtgacctcagacgttatggacaggagggcactgtgtttgcaggctaccactatgaccttaactttctaaccattcatggcagaagtaggttccctggtctaaacatctggttaaggaatgggcaaaagattgaggtgaaggttcctataggttgtcttctaattcagactgggaagcaggtaaga--agataagcacttattta-tactgcttaatgttgatg------atagtattg--------tt-tgtgaactagttgtccgagcaa-gttgctgctttttcttggtag---atg-----atata----------------------------------------------atatatcctgaatgggaaa-----------------------------------------------------------------------------------------------------------------------------------------------------------------------------------------------aaaaaaatc------------------------------------------------------------------ctt-----tgtagatatccttttc-------------------------------------------------------------------------------------------------------------------------------------------------------------------------
>I28644_M066_Malvaceae_Thomasia_solanaceae_seq1
----------------------------------------------------------------------------------------------------------------------------------------------------------------------------------------------------------------------------ggataagtaatattggtgccacg----------ttgatgtagttctttgt---------ct-atcacaat---------------ttgttgtgtca--tgttgtgtcatgc--------------tatatatgtt---------tttgtttgcaatacagt-------------tatgctgcacagtatatac---------ttttccattttt------cattaggaagcttatcgcct----atctatcctttgcacttgacaagaaatct-tttttctttccaaatccagggdccacatcttctagctccaacagggagtgacctcggatgttatggtcaggagggcactgtgtttgcaggctaccactatgaccttaactttttaactattcatggaagaagtaggttccctggtctaaacatttggttaaggaatgggcaaaaggttgaggtgaaggttcctataggatgtcttctgattcagdvwvdkdhkcakgtwaga--acatgagcactrwtttc-tattgcttaatgatgatg-----atggttattg--------ct-tgtgaactaagtggccaabcaa-gttgctggcttttctttatac---ata-----atata----------------------------------------------atatatactcaaaaaaaga-----------------------------------------------------------------------------------------------------------------------------------------------------------------------------------------------aaaaaaataa---t------------------------------------------------------aaaaaggattgcatgtctagatgccccgttctaatgatc------------------agaaa---------atttgatt---------------tgatttt---------------------------------------------------------------------------------------------------
>I28645_M067_Malvaceae_Guichenotia_ledifolia_seq1
-----------------------------------------------------------------------------------------------------------------------------------------------------------------------------------------------------------------------------------taatactggtgccacc----------ttgatgtagttcttgtc----------t-gtcacaat---------------ttgttgtgtca--tgttgtgtcatgc--------------tatatatgtt---------tttgtttgcaatacagt-------------catgctgcacattatatac---------tttttcattttt------cattaggaagcttatcgcct----atctatcctttgcacttgacaagaaatct-tttttctttccaaatccagggaccacatcttctagctccgacagggagtgacctcagatgttatgggcaggagggcactgtgtttgcaggctaccactatgaccttaactttttaactattcatggaagaagtaggttccctggtctaaacatttggttaaggaatgggcaaaaggttgaggtgaaggttcctataggatgtcttctaattcagactgggaagcaggtaaga--acatgagcactgatttc-tattgcttaataatgatg-----atggttattg--------ct-tgtgaactaagtggccaaccaa-gttgctggcttttcttgatac---ata-----attta----------------------------------------------atatatactcaaaaaaaaa-----------------------------------------------------------------------------------------------------------------------------------------------------------------------------------------------gaaa-------------------------------------------------------------------aaggattgcatgtctagatgccccgttctaatgatc------------------agaaa---------atttgatt---------------tgatttt---------------------------------------------------------------------------------------------------
>I28649_M071_Malvaceae_Goethalsia_meiantha_seq1
---------------------------------------------------------------------------------------------------------------------------------------------------------------------------------------------------tatgtatct---cttttttgctgtaaaataatcaatattgatgctacc----------ttaacgaagttctttgcctctcataatt-tttt-tggtggcta---tct-tgtttc-atgtcatg------------c--------------cgtatat-tc--------gtttttttgcaatagagt-------------gtatg---------------------------------------------------------ttat----atctatc--ctacacatgacaagaaatac---ttttcctttcaatgcagggaccacatcttctagctccaacagggagtgacctcagatgttatggcgaggaaggcactgtgtttgctggctatcactatgaccttaattttctaactattcatggaagaagtagattccctggtctaaacatttggttaaggaatgggcaaaaggttgaggtgaaggttcccataggatgtcttctaattcagactgggaagcaggtaaga--acatatgcactmatttc-tattgcttaattatgatg-----ttgattattg--------ct-tgtgaactagttggccaaccaa-gttgctgacttctcttggtaa---tta------taat----------------------------------------------acagatcctcaaaaaaaaa-----------------------------------------------------------------------------------------------------------------------------------------------------------------------------------------------aaaaaaaagaag------------------aarrarraa----------------------------gaggaagaag-----------------------------------------------------------------------------------------------------------------------------------------------------------------------------------------------
>I28652_M074_Malvaceae_Hildegardia_barteri_seq1
-------------------------------------------------------------------------------------------------------------------------------------------------------------------------------------------------------------------------------------------------------------------------------------------------------------------tttgaatca--tggcat-ccatgc--------------tatatat-tt---------tttgtttgcattgg--t-------------cattgcacacatctttttcttttttttttctttcgttttt------cactaggaagcttttcactt----gtctataatttgcacttgataagaaatca-tttttccttccaaattcaggggccacatcttctagctccaactgggagtgacctcagacgttatgggcaggagggcactgtgtttgcaggctaccactatgaccttaactttctaactattcatggcagaagtaggtttcctggtctgaacatctggttaaggaatgggcaaaagattgaggtgaaggttccaataggatgccttctaattcaggcagggaagcaggtaaga--acatgagcactaatttc-tattgcttaatgatgatg------atggtattg--------tt-tataaactagttggccaaccaa-gttgctggctttccttggtaa---aca-----atata----------------------------------------------atatgtcctcgataaaata-----------------------------------------------------------------------------------------------------------------------------------------------------------------------------------------------acac-----------------------------------------------------------------------ttt-----tgtagatgccctgttccaatgatc------------------agaaa---------acttagtt---------------tactt-----------------------------------------------------------------------------------------------------
>I28653_M168_Malvaceae_Theobroma_cacao_seq1
--------------------------------------------------------------------------------------------------------------------------------------------------------------------------------------------------------------------------------------------tgctacc----------ttgatgaggttctttgttt--cactatt-ttttgtggtagtga---tc-ttgtttttttgtca--tggtgtgtcatgc--------------tatatat-tc---------tttgtttgcaatagagt-------------catggtgcacattatatac---------tttttcattttt------cactgggaagcttatcactt----atctatattttgcacttgacaaggaatca-tttttccttccaaatccaggggccacatcttctagctccaacagggagtgacctcagatgttatgggcacgagggcactgtgtttgcaggctaccactatgaccttaactttttaactattcatggaaggagtaggttccctggtctgaacatttggttaaggaatgggcaaaaggttgaggtgaaggttcctgtaggatgtcttctaattcagaccggaaagcaggtaaga--atgtgagcactgatgtc-tattgcttaatgataatg-----atggttattg--------ct-tgtgaactagttggccaaccaa-gttgctgtct-ttctaggtaa---atg-----atgta----------------------------------------------aaatatcctccaaaaaaaa-----------------------------------------------------------------------------------------------------------------------------------------------------------------------------------------------aagt---------------------------------------------------------------------cacatg----tctagatgccctgttctaatggtc------------------agaaa---------agttggtt---------------taatattct---gtatggtgat------------------------------------------------------------------------------------
>I28654_M105_Malvaceae_Pachira_aquatica_seq1
---------------------------------------------------------------------------------------------------------------------------------------------------------------------------------------------------------------------------------------------gccagc----------ttgatgaagttttata-----------t-ctcagtgctagtga---tctttgtttctgattca--tggcatgttatgg--------------cttatat-tc---------attgtttgcaatagagt-------------catggcacacttcatattc---------tttttcatttta------cattaggaagc-tatcactt----atctatca-ttgcacatgaaaagaattc--ttttttccttccaattcagggaccacatcttctagctccaacagggagtgacctcagacgttatgggcaggagggcactgtgtttgcaggctaccattatgaccttaactttctaactatccatggcagaagtaggtttcctggtctaaatatctggttaagaaatgggcaaaaaattgaggtgaaggttcctataggatgtcttctaattcagactggaaagcaggtaaga--acatgagcaytaatttc-tattgcttaatgatgatg------acggtattg--------tt-tgtgaactagttggacaaccaa-gatgttggctttt--------------------tgtg----------------------------------------------gtatatgctcaaaaagaaa-----------------------------------------------------------------------------------------------------------------------------------------------------------------------------------------------acag-----------------------------------------------------------------------ttt-----tgtggactccctgttccaatgatc------------------agaaa---------agttggtt---------------tactttttt-------------------------------------------------------------------------------------------------
>I28655_M148_Malvaceae_Robinsonella_mirandae_seq1
--------------------------------------------------------------------------------------------------------------------------------------------------------------------------------------------------------------------------------taagcatattgatgccacc----------ttgattaagttctt------------ct-cttagtgattgtta---tctttgtttctgaatca--tggcatsccrygwy----------agytttatat-tc---------ttygttsgyaatagart-------------cdtggtacacytcatattg---------ttttycattttb------cwttaggwagcttatcattt----atctatca-ttdcacgtgacaagaaatcc-tttaycmktmyaaawccaggggccacatcttctagctccaacagggagtgacctsagacgttatgggcaggagggcactgtttttgcwggctaccactatgaccttaantttctaactattcatgghagaagcagrttccctggtctaaacatmtggttaaggaatgggcaaaagattgaggtgaaggttcctataggatgtcttctaattcagactggdaagcaggtaagh--acatgagcactaattth-tattgtttaawkmtgatk------acgatattg--------tt-tgtgaamtagttggcsaahcaa-dttgttggcttctcttggtwa---ata-----atatscnccccyccccc-------------------------cmccaamamamamatamcacaaaaaaga-----------------------------------------------------------------------------------------------------------------------------------------------------------------------------------------------acac-----------------------------------------------------------------------ttt-----tctatatkccctgttccactgatc------------------------------------------------------a----------------------------------------------------------------------------------------------------------
>I28656_M002_Malvaceae_Tilia_americana_seq1
-----------------------------------------------------------------------------------------------------------------------------------------------------------------------------------------------------------------------------------rcmtattggtgccwcc----------ttgatgaagytctttat---------ct-ctcagtgctagtba---tctttgtttttkaatca--tggcatgccatgm--------------tatatat-tc---------tttgtttgcaatagagt-------------catggcabacttcaawtwc---------tttttcattytt------cattaggaagcttatcactt----atctatyatttgcactygacaagaaatccttttttccttcyaaatccagggkccacatcttctagctccaacagggagtgacctcagacgdtatgggcaggagggcactgtgtttgcaggctaccactatgaccttaactttctaactattcatggmagaagtaggttccctggtctaaacatctggttarggaatggghaaaagrttgaggtgaaggttcctataggatgtcttctaattcasactgggaagcaggtaaga--acatgagcactaatttc-tattgmttaatgatgatrt----aatgktattg--------ktwtgkkaaytagttggccaaccaa-gttgctgrcttttcktggtaat-gata-----atata----------------------------------------------atatatcctcmataawaww-----------------------------------------------------------------------------------------------------------------------------------------------------------------------------------------------aawaataaaaaac------------------------------------------------------------acttt-----tstw-------------------------------------------------------------------------------------------------------------------------------------------------------------------------------------
>I9832_V002_Malvaceae_Luehea_speciosa_seq1
ccattttatctggaaactaaagttagtatatctctattcttgcttaggctgtttctgaaatggcggcaattgggtttggcctgccaaaagatgcatttacttcccttatgaagcaagtatgaaatgttaatcacttcagattcaacttttttggtactcctacaccgatgtttgcattcaactttctgctgttcctatatgtccctactttttcattgtggaataaccaatattgattctacc----------ttgacaaagttctttgcctctcacaatt-ttttgtggtagtga---tct-tgtttctgtgtcatg------------c--------------catatat-tct-----ttctttttttgcagtagaat-------------aattgcacgtgttctgtac----------tttccattttt------cattatggagcgta-tttat----atctatc--ctacacttgacaagaaatcc---ttttccttccgatctagggaccacatcttctagctccaacagggagtgacctcagatgttatgggcaggaaggcactgtgtttgctggctaccactatgaccttaactttctaactattcatggaagaagtagattccctggtctaaacatttggttaaggaatgggcaaaaggttgaggtgaaggttcccataggatgtcttctaattcagactgggaagcaggtaaga--acatgggcactaatttc-tattgcttcttgatgatg-----atgattattg--------ct-tgtgaactagttggcgaaccaa-gttgctgacttgtcttggtaa---ttag---agtatt----------------------------------------------acatttcctcaggaaaaaagatcgcatatctagttgaccacttctaattgtcagaaaagttggtttatttttctattgtgattttccaataatctcttctcaacatctcccttttatatcttatttgcagaaagcaaatttaaggctgtgtgcattaatatcggagatatcattacttgctgtatatggtctaataccatggatgggtagaacatacaaatc------------------taaatgaaactttgtggtttcaaccgcaaggcttttggggggataggcg----ttgaattttctagattctatcatctttcttgcctgtaattttaaaagcattctggatattgatg---------------taattacttgttccatggt---------------------------------------------------------------------------------------
