# Supplementary material for: Localized Phylogenetic Discordance Among Nuclear Loci Due to Incomplete Lineage Sorting and Introgression in the Family of Cotton and Cacao (Malvaceae)
Source: Front Plant Sci. 2022 Apr 13;13:850521. doi: 10.3389/fpls.2022.850521 (PMC9043901; doi:10.3389/fpls.2022.850521)
Supplement: Supplementary file 1 [file Data_Sheet_1.ZIP › Alignments_v4/L49.fasta]

>I23352_M001_Malvaceae_Bombax_ceiba_seq1
---------------------------------------------------------------------------------------------------------------------------------------------------------------------------------------------------------------------------------------------------------------------------------------------------------------------------------------------------------------------------------------------------------------------------------------------------------------------------------------------------------------------------------------------------------------------------------------------------------------------------------ggcttttgagggcaaaagcattggggttgaataccattcaaacttatgttccttggaatttgcatgaaccagagcctggcaaactggtttttgaaggcattgcagatttagtatcatttctcaaactttgccagaagctaggtctccttgttatgcttcgagctgggccttatatatgtgcaggtt----agtctttccgtcatgc------------gtgtatc-a--tttttagttatttagtt----tatag---gttac-------agattggt----------------------------cagactatttcctagtaggttgcttcttatgttca-tcgaaat--------------------gagggatg--------------------------gatatgt-actcaaa---------attttaatcttttaacac--------------------taat-tttcccatttct------------------tgccgactgattatagctctc--------ttttttttggctctgtttcttctcatwmcttattgttgat-----gtgagatttaaaccagtttaa-----------------------------------------------------------------------------------------------------------------------------------------------a---
>I23353_M002_Malvaceae_Tilia_americana_seq1
------------------------------------------------------------------------------------------------------------------------------------------------------------------------------------------------------------------------------------------------------------------------------------------------------------------------------------------------------------------------------------------------------------------------------------------------------------------------------------------------------------------------------------------------------------------------------------------------------------------------------------ttttgagagcaaaagcattggggttgaataccattcaaatttatattccttggaatttgcatgaaccagagcctggcaagctggtttttgaaggcattgcagatctagtatcatttctcaaactttgccagaagctagatctccttgttatgcttcgagctgggccttatatatgtgcaggtt----aatctttctgtcatgagt----------gtgtata-t--cattttgttatatagtt----tattattggttat-------gaatggac----------------------------caaactatttcctagtaggttgcttcttatattaa-ttgaaat--------------------gagggatg--------------------------tatatgc-aatcaag---------tttttaatct-----------------------------------------------------------------------------------------------------------------------------------------------------------------------------------------------------------------------------------------------------------------------------------------------------------------
>I23354_M003_Malvaceae_Herissantia_crispa_seq1
------------------------------------------------------------------------------------------------------------------------------------------------------------------------------------------------------------------------------------------------------------------------------------------------------------------------------------------------------------------------------------------------------------------------------------------------------------------------------------------------------------------------------------------------------------------------------------------------------------------agtactgggaagataggcttttgagagcaaaagcgttgggcttgaataccattcaaacttatattccttggaatttgcatgaaccagaggctggcaaactggtttttgaaggcattgcagatttagtatcatttctcaaactttgccagaaactagatctccttgttatgcttcgagctgggccatatatttgtggaggtt----agcctttctgtcatgtgtcat-------gtgtgta-a---ttttagctatttactt----tatag---gttac-------aaatgggtccagactctg-------------gacaccagactatttcctaggaagttgctgcttatattca-ttgaaat--------------------gaggtatt--------------------------gatgtgc-tctcgaa---------tttttaatcttatgatga--------------------taag-cttccttgtcat------------------tgccaactgcttatggatcc-----tctttttttttcttctctgttttttca-scaactsatcacttatg----gttkcattta--------------------------------------------------------------------------------------------------------------------------------------------------------------
>I23360_M009_Malvaceae_Lagunaria_patersonia_seq1
--------------------------------------------------------------------------------------------------------------------------------------------------------------------------------------------------------------------------------------------------------------------------------------------------------------------------------------------------------------------------------------------------------------------------------------------------------------------------------------------------------------------------------------------------------------------------------------------------------------------------------------------------------------------------------ataccttggaatttgcatgaaccagatgctggcaaactggtctttgaaggcattgcagatttggtatcatttctcaaactttgmcagaagctaggtctccttgttatgcttcgagctgggccttatatatgtgcaggtt----agcctttctgtcac--------------gtgtata-a--tttttrgttatttamtt----tatag---gttac-------aaatgggt---------------------------ccagacaattccctagtaggttgcttcttatgttca-ttgaaat--------------------gagggata--------------------------gatgtgc-actcaaa---------tttttattcttatcat---------------------------------------------------------tgccaactgattataactcct----------tttttgtgctctgtttcctca-gtatctaatcac---------------------------------------------------------------------------------------------------------------------------------------------------------------------------------
>I23364_M013_Malvaceae_Grewia_sp_seq1
--------------------------------------------------------------------------------------------------------------------------------------------------------------------------------------------------------------------------------------------------------------------------------------------------------------------------------------------------------------------------------------------------------------------------------------------------------------------------------------------------------------------------------------------------------------------------------------------------------------------tactgggaagataggcttttgagagcaaaagcactgggattaaataccattcaaacttatattccttggaatttgcatgaaccagttcctggaaaactggtttttgaaggcattgcagatttagtatcgtttctcaaactttgccagaagctaggtctccttgttatgcttcgagctgggccttatatatgtgcaggtt----agt-tttctgccatgtgtgtctg--tcagtgtgta-a----------actgtactt----catag---ttttt-------gattgtaccaaaatattgaatagcagagtgggatcttggaggatttccagcttggttacttgctacaaatc-cagccat------------------cagattgaggtcatctgatcctgcttacctccgaaaggtatattatacaaa-------ggattctgatgttg------------------------gataaa----------------------------aacttctagcttattgtatggcttc-----tatttgctc------------------------------------------------------------------------------------------------------------------------------------------------------------------------------------------------------------g-
>I23369_M018_Malvaceae_Abelmoschus_esculentus_seq1
--------------------------------------------------------------------------------------------------------------------------------------------------------------------------------------------------------------------------------------------------------------------------------------------------------------------------------------------------------------------------------------------------------------------------------------------------------------------------------------------------------------------------------------------------------------------------------------------------------------------tactgggaagacaggcttttgagagcaaaagcattggggttgaataccatccaaacttatgttccttggaatttgcatgaaccagaacccggcaaactggttttcgaaggcattgcagatttggtgtcatttctcaaactttgccagaagctacatctccttgttatgcttcgagccgggccttatatttgtggaggtt----agcctttacgtcatgt------------gtgtata-a---ttttaattatttacta----tatat---gttac-------aaatcggt---------------------------ccagattatttgcttgtaggttgtttcttatattca-ctttaac--------------------gagggata--------------------------gatttga-actcaaa---------attttaatcttataaaga--------------------caag-cttccctgtcat------------------tgccaactgactatagctct---------tcagttttttatccgtttct-------------------------------------------------------------------------------------------------------------------------------------------------------------------------------------------------
>I23370_M105_Malvaceae_Pachira_aquatica_seq1
-------------------------------------------------------------------------------------------------------------------------------------------------------------------------------------------------------------------------------------------------------------------------------------------------------------------------------------------------------------------------------------------------------------------------------------------------------------------------------------------------------------------------------------------------------------------------------------------------------------------------------------------agcaaaagcattggggttgaataccattcaaacttatgttccttggaacttgcatgaaccagagcctggcaaactggtttttgaaggcattgcagatttagtatcatttctcaaactttgccagaagctaggtctccttgttatgcttcgagctgggccttatatatgtgcaggtt----agtctttctgtcatgc------------gtgtata-a--tttttagttatttagtt-----atag---gttac-------aaatggat----------------------------cagactatttcctagtaggctgcttcttatattca-ctgaaac--------------------gagggatg--------------------------gatatgc-acttaaa---------tttttaatcttataa------------------------------------------------------------------------------------------------------------------------------------------------------------------------------------------------------------------------------------------------------------------------------------------------------------
>I23371_M137_Malvaceae_Dombeya_wallichii_seq1
-----------------------------------------------------------------------------------------------------------------------------------------------------------------------------------------------------------------------------------------------------------------------------------------------------------------------------------------------------------------------------------------------------------------------------------------------------------------------------------------------------------------------------------------------------------------------------------------------------------------------tgggaagataggcttttgagagcaaaatcattggggctgaataccattcaaacttatgttccttggaayttgcatgaaccagagcctggcaaactggtttttgaaggcattgcagatctagtatcatttctcaaactttgccavaagctagatctccttgttatgcttcgacctggaccatatatatgtgcaggtt----tktctttctttcttgtgt---------tgtgtrta----tatttwgttayttactt----tacag---gttac-------aaatggac----------------------------caaacyaggaaagagtaggytgcttcttgtattca-ttcaatt--------------------gagggatg--------------------------gatatgt-----------------tctcttgcagartgggatctt-----------------ggaggtttcccwgcttggttacttgcmatagaaccasctatcagactaaggtcatcagatcctgcttacctcaaaatggtatgttct------------ctcatata--------------------------------------------------------------------------atcctttccttgt----------------------------------------------------------------------------------a
>I23372_M140_Malvaceae_Chiranthodendron_pentadactylon_seq1
------------------------------------------------------------------------------------------------------------------------------------------------------------------------------------------------------------------------------------------------------------------------------------------------------------------------------------------------------------------------------------------------------------------------------------------------------------------------------------------------------------------------------------------------------------------------------------------------------------------agtactgggaagataggcttttgagagcgaaagcattggggttgaataccattcaaacttatatcccttggaatttgcatgaaccagagcctggcaaactggtttttgaaggcattgcagatttagtatcatttctcaaactttgccagaagctaggtctccttgttatgcttcgagctgggccttatatatgtgcaggtt----agtctttctgtcatgt------------gtgtata-a--tttttagttatttactttatatatag---gttac-------aaatgggt----------------------------caaactatttcctagtaggttgcttcttatattca-ttgaaat--------------------gaggg--------------------------------------------------------------------------------------------------------------------------------------------------------------------------------------------------------------------------------------------------------------------------------------------------------------------------------------------------------------------------------
>I23373_M141_Malvaceae_Quararibea_funebris_seq1
------------------------------------------------------------------------------------------------------------------------------------------------------------------------------------------------------------------------------------------------------------------------------------------------------------------------------------------------------------------------------------------------------------------------------------------------------------------------------------------------------------------------------------------------------------------------------------------------------------------agtactgggaagataggcttttgagagcaaaagcattggggttgaataccattcaaacttatattccttggaatttgcatgaaccagagcctggcaaactggtttttgaaggcattgcagacttagtatcatttctcaaactttgccagaagctaggtctccttgttatgcttcgagctgggccttatatatgtgsaggtt----agtctttccatcatgt------------gtgtata-a--tttttacttatttactt----tacag---gttac-------aaaags-----------------------------tcagactatctgmtagtaggttgcttcttgtattca-ttgaaatagtagggcggtaaacgaayagagcgttc--------------------------ratgaayagkttgatttctattcrtttataktcatttatcaagctaaataaacaaacatgaacaaggttttaaarctca----------------tttattaaatgaaccga-----------------------------------------------------------------------------------------------------------------------------------------------------------------------------------------------------------------------------------
>I23374_M142_Malvaceae_Hampea_nutricia_seq1
--------------------------------------------------------------------------------------------------------------------------------------------------------------------------------------------------------------------------------------------------------------------------------------------------------------------------------------------------------------------------------------------------------------------------------------------------------------------------------------------------------------------------------------------------------------------------------------------------------------------tactgggaagataggcttttgagggcaaaagcattggggttgaatacgattcaaacatatattccttggaatttgcatgaaccagaggctggcaaacttgtttttgaaggcattgcagatttggtatcatttctcaaactttgccagaaactagggctccttgttatgcttcgagctgggccttatatatgtgcaggtt----agcccttctgtcatgt------------gtgtata-a--tttttagtcatttactt----tatag---gttac-------aaatgggt---------------------------ccagactatttcctagtaggttgcttcttatatccc-tagaaat--------------------gagggata--------------------------gatgtgc-actcgaa---------gttataatcttataacga--------------------taag-ctttcctgccatt-----------gccaaatgccaactgatcatagctcc---------atttcttttgctctgtttcttca-gtatcttatcacttatg----gttgcatttcaaccaattta----------------------------------------------------------------------------------------------------------------------------------------------------
>I23377_M148_Malvaceae_Robinsonella_mirandae_seq1
------------------------------------------------------------------------------------------------------------------------------------------------------------------------------------------------------------------------------------------------------------------------------------------------------------------------------------------------------------------------------------------------------------------------------------------------------------------------------------------------------------------------------------------------------------------------------------------------------------------agtactgggaagayaggcttttgagagcaaaagcrttggggttgaataccattcaaacttatattccttggaatttgcatgaaccagaggctggcaaactggtttttgaaggcattgcagatttagtwtcatttctcaaactttgccagaaactagatctccttgttatgcttcgagctgggccatatatttgtggaggtt----agcctttctgtcatgtgt------------------a--attttagctatttactt----tatag---gttac-------aaatgggtccagactccg-------------gacacctgactatttcctagga-gttgctgcttatattca-ttgaaat--------------------gaggtata--------------------------gatgtgc-tctcaaa---------tatttaatcttataatga--------------------taag-cttccctgtcat------------------tgccaactgcttatagctcctc------tttttttcctgctccgtttcttca-gtaactgatcccttacg----gttgca------------------------------------------------------------------------------------------------------------------------------------------------------------------
>I23378_M150_Malvaceae_Ceiba_pentandra_seq1
-------------------------------------------------------------------------------------------------------------------------------------------------------------------------------------------------------------------------------------------------------------------------------------------------------------------------------------------------------------------------------------------------------------------------------------------------------------------------------------------------------------------------------------------------------------------------------------------------------------------gtactgggaagataggcttttgagagcaaaagcattggggttgaataccattcaaacttatgttccttggaatttgcatgaacctgagcctggcaaactggtttttgaaggcattgcagatttagtatcatttttcaaactttgccagaagctaggtctccttgttatgcttcgagctgggccttatatatgtgcaggtt----agtctttccgtcatgc------------atgtatc-a--tttttagttatttagtt----tatag---gttac-------agattggt----------------------------cagactgtttcctagtaggttgcttcttatattca-tcgaaat--------------------gagggatg--------------------------gatatgt-actcaaa---------attttaatcttataacac--------------------taag-tttctcatttct------------------tgccaactgattatagctttt----------ttttttggctctgtttcttc--------------------------------------------------------------------------------------------------------------------------------------------------------------------------------------------tca
>I23380_M161_Malvaceae_Hibiscus_tiliaceus_seq1
--------------------------------------------------------------------------------------------------------------------------------------------------------------------------------------------------------------------------------------------------------------------------------------------------------------------------------------------------------------------------------------------------------------------------------------------------------------------------------------------------------------------------------------------------------------------------------------------------------------------------------------ttgagagcaaaagcattggggttgaataccatccaaacttatattccttggaatttgcatgaaccagaactcggcaaactggtttttgaaggcattgcagatttagtgtcatttctcaaactttgccagaagctaggtctccttgttatgcttcgagttgggccttatatttgtggaggtt----agcctttatgtcatgt------------gtgtgta-a--tttttaattatttacta----tatat---gttac-------aaataggt---------------------------ccatattatttccttgtaggttgtttcttatattca-ctataac--------------------gagggata--------------------------tatttga-actcgaa---------tttttaatcgtataatga---------------------------------------------------------------------------------------------------------------------------------------------------------------------------------------------------------------------------------------------------------------------------------------------------------
>I23383_M166_Malvaceae_Pseudobombax_ellipticum_seq1
------------------------------------------------------------------------------------------------------------------------------------------------------------------------------------------------------------------------------------------------------------------------------------------------------------------------------------------------------------------------------------------------------------------------------------------------------------------------------------------------------------------------------------------------------------------------------------------------------------------agtactgggaagataggcttttgagagcaaaagcattggggttgaataccattcaaacttatgttccttggaatttgcatgaaccagagcctggcaaacttgttttcgaaggcattgctgatttagtatcatttctcaaactttgccaaaagctaggtctccttgttatgcttcgagctgggccttacatatgtgcaggtt----agtctttctgtcatgt------------gtgtata-a--tttttagttatttagtt----tatag---gktac-------aaatgggt----------------------------cagactgtttcctagtaggttgcttcttatattca-ttgaaat--------------------gagggatg--------------------------gatatgt-actcaaa---------tttttaatcttataacac--------------------taag-tttcccatttct------------------tgccaactgattatagttctt--------ttttytttttttttggc----------------------------------------------------------------------------------------------------------------------------------------------------------------------------------------------------
>I23384_M168_Malvaceae_Theobroma_cacao_seq1
------------------------------------------------------------------------------------------------------------------------------------------------------------------------------------------------------------------------------------------------------------------------------------------------------------------------------------------------------------------------------------------------------------------------------------------------------------------------------------------------------------------------------------------------------------------------------------------------------------------agtactgggaagataggcttttaagagcaaaagcactgggactgaataccattcaaacttatattccttggaatttgcatgaaccagagcctggcaaactggtttttgaaggcattgcagatctagtatcatttctcaaactttgccagaagttaggtctccttgttatgcttcgagctgggccttatatttgtgcagg-t----agtcattgttgtgtgtgtgtgt----gtgtgcata-a----------tatttactt----tatct---gttac-------agatgcac----------------------------caaaccacttcctactaaattgcttcttatattca-ttgaaat--------------------gagggatg--------------------------gatatgt-atgcac----------tttttaatcttataagat--------------------aaag-tttccctgctct------------------tgtgaactgattatagctttt--------ttttcttcttaggt-ttctttca-gtctcttat-actcatg----gttgacttgaaagttattta----------------------------------------------------------------------------------------------------------------------------------------------------
>I23385_M169_Malvaceae_Ochroma_pyramidale_seq1
---------------------------------------------------------------------------------------------------------------------------------------------------------------------------------------------------------------------------------------------------------------------------------------------------------------------------------------------------------------------------------------------------------------------------------------------------------------------------------------------------------------------------------------------------------------------------------------------------------------------------aagataggcttttgagagcaaaagcattggggttgaataccattcaaacttacattccttggaatttgcatgaaccagagcctggaaaactggtttttgaaggcattgcagatctagtatcatttctcaaactttgccagaagctagatctccttgttatgcttcgagctgggccttatatatgtgcaggtt----agtctttctgtcatct------------gtgtata-a--tttttagttatttactt----tatag---gttat-------ggaagcgc----------------------------caaattatttcctagtaggttgcttcttatattta-ttgaaat--------------------gagggatg--------------------------gatatgc-actcagac--------tttttaatcttataacac--------------------taag-tttcccagttct------------------tgccaactgattatagctctt--------ttatttttt------------------------------------------------------------------------------------------------------------------------------------------------------------------------------------------------------------
>I23387_M178_Malvaceae_Malvaviscus_arboreus_seq1
------------------------------------------------------------------------------------------------------------------------------------------------------------------------------------------------------------------------------------------------------------------------------------------------------------------------------------------------------------------------------------------------------------------------------------------------------------------------------------------------------------------------------------------------------------------------------------------------------------------agtactgggaagataggcttttgagagcaaaagcattggggttgaataccatccaaacttatattccttggaatttgcatgaaccagaacccggcaaactggtttttgaaggcattgcagatatagtgtcatttctcaaactttgccagaagttaggtctccttgttatgcttcgagctgggccttatatttgtggaggtt----agcctttatgtcatgt------------gtgtata-a--tttttaattatttacta----tatat---gttac-------aaatgggt---------------------------ccagactatttcctgataggttgtttcttatattca-ctttaat--------------------aggggata--------------------------gatttga-actcaaa---------wttttaatcttataacga--------------------ctag-cttc----------------------------------------------------------------------------------------------------------------------------------------------------------------------------------------------------------------------------------------------------------------------------
>I23388_M180_Malvaceae_Triumfetta_lappula_seq1
----------------------------------------------------------------------------------------------------------------------------------------------------------------------------------------------------------------------------------------------------------------------------------------------------------------------------------------------------------------------------------------------------------------------------------------------------------------------------------------------------------------------------------------------------------------------------------------------------------------------------------------------------------------------------------------------------------ggctggcaaactggtttttgaaggcattgcagatttagtatcatttctcaaactttgccagaaactaratctccttgttatgcttcgagctgggccatatatttgtggaggtt----agcctttctgccatgtgtcgt-------gtgtgta-a--tttttagctatttactt----tatag---gttac-------aaatgggtmtagactccg-------------gacaccagmctat--------------------------------------------------------------------------------------------------------------------------------------------------------------------------------------------------------------------------------------------------------------------------------------------------------------------------------------------------------------------------------------------------------------------------------------------
>I23391_M183_Malvaceae_Phymosia_umbellata_seq1
---------------------------------------------------------------------------------------------------------------------------------------------------------------------------------------------------------------------------------------------------------------------------------------------------------------------------------------------------------------------------------------------------------------------------------------------------------------------------------------------------------------------------------------------------------------------------------------------------------------------------aagwtaggcttttgagagcaaaagcgttgggattgaataccattcaaacttatattccttggaatttgcatgaaccagaggctggcaaactrgtttttgaaggcattgcagatttagtctcatttctcaaactttgccagaaactagatctccttgttatgcttcgagctgggccatatatttgtggaggtc----agtctttctgtcatgtgtcgt-------gtgtgta-a---ttttag---tttactt----tatag---gttac-------aaatkggttcargctccg-------------gacaccadactatttcctaggaatttgcttcttatattca-ttgaaat--------------------gaggtata--------------------------gatgtgt-tctcaaa---------tttttaatctcatagtga--------------------taag-tttccctgccat------------------tgc------cttatggc---------------------------------------------------------------------------------------------------------------------------------------------------------------------------------------------------------------------------------
>I23396_M019_Malvaceae_Allosidastrum_pyramidatum_seq1
------------------------------------------------------------------------------------------------------------------------------------------------------------------------------------------------------------------------------------------------------------------------------------------------------------------------------------------------------------------------------------------------------------------------------------------------------------------------------------------------------------------------------------------------------------------------------------------------------------------agtactgggaagataggcttttgagagcaaaagcgttggggttgaataccattcaaacttatattccttggaatttgcatgaaccagaggctggcaaactggtttttgaaggcattgctgatttagtatcatttctcaaactttgccagaagctagatctccttgttatgcttcgagctgggccatatatttgcggaggtt----agcctttctgtcatgtgtgtc------agtgtgtgta--attatagctatttactt----tatag---gttac-------aaatgggtccagattccg-------------gacttcagactatttcctaggcagttgctgcttatattca-ttgaaat--------------------gaggtata--------------------------gatgtgc-tctcgaa---------tttttagtcttataatga--------------------taag-cttccctgtca--------------------gccaactaattatagctcctc-tctttctttctttttgctctgtttcttc-----------------------------------------------------------------------------------------------------------------------------------------------------------------------------------------------
>I23398_M021_Malvaceae_Sidastrum_micranthum_seq1
----------------------------------------------------------------------------------------------------------------------------------------------------------------------------------------------------------------------------------------------------------------------------------------------------------------------------------------------------------------------------------------------------------------------------------------------------------------------------------------------------------------------------------------------------------------------------------------------------------------------------agataggcttttgagagcaaaagcgttggggttgaataccattcaaacttatattccttggaatttgcatgaaccagaggctggcaaactggtttttgaaggcattgcagatttagtatcatttctcaaactttgccagaaactagatctccttgttatgcttcgagctgggccatatatttgtggaggtt----agcctttctgtcatgtgt-------catgtatgca-a----tttagttatttactt----tagag---gtttttcttcagyaactcat-----------------------cacttacagttgcatttaaaccaattkcacctttcattttgatgatctt-------------------gagcactt-gttgttatcttg-------------tattctt-atctgag------acagtttccctcttgtttcattttg----------------caag----------------------------tgttactaaaggagtgta------------------------------------------------------------------------------------------------------------------------------------------------------------------------------------------------------------caaaagaa-----------aaaa
>I23399_M022_Malvaceae_Gaya_dominguensis_seq1
----------------------------------------------------------------------------------------------------------------------------------------------------------------------------------------------------------------------------------------------------------------------------------------------------------------------------------------------------------------------------------------------------------------------------------------------------------------------------------------------------------------------------------------------------------------------------------------------------------------------------------------------------------------------------------------------------accagaggctggcaaactggtttttgaaggcattgcaaatttagtatcatttctcaaactttgccagaaactagatctccttgttatgcttcgagctgggccatatatttgtggaggtt----agcctttctgtcatgtgtcgt-------gtgtgtgta--attttagctatttactt----tatag---gttac-------aaatgggt---------------------------ccagactatttcctaggaagttgctgcttatattca-ttgaaat--------------------gaggtata--------------------------gatttgc-tctcgaa---------tttttaatcttatgatga--------------------taag-cttccctgccat------------------tgccaactgcttatgacttt---------tttttttctgctctgtttttt------------------------------------------------------------------------------------------------------------------------------------------------------------------------------------------------
>I28591_M023_Malvaceae_Neobuchia_paulinae_seq1
----------------------------------------------------------------------------------------------------------------------------------------------------------------------------------------------------------------------------------------------------------------------------------------------------------------ggacattaatgtaagttccta---------------------------------------------------------------------tattgctttttt----tttgacaaatgggggatgg----ggaggggagtaagttc-----------tta-------tatttttagaagt----------------------------------------gggga-ttggttg--------atctttttgtcca----tt-----tgatgacctac-tatcttatggatgcagtactgggaagataggcttttgagagcaaaggcattggggttgaataccattcaaacttatgttccttggaatttgcatgaaccagagcctggcaaactggtttttgaaggcattgcagatttagtatcatttctcaaactttgccagaagctaggtctccttgttatgcttcgagctgggccttatatatgtgcgggtt----agtctttccatcatgc------------gtgtatc-a--tttttagttatttagtt----tataa---gttac-------agatgggt----------------------------cagactatttcctagtaggttgcttcttatattca-tcgaaat--------------------gagggatg--------------------------gatatgt-actcaaa---------attttaatcttataacac--------------------taag-tttcccatttct------------------tgccaact------------------------------------------------------------------------------------------------------------------------------------------------------------------------------------------------------------------------------------------
>I28593_M024_Malvaceae_Carpodiptera_cubensis_seq1
-------------------------------------------------------------------------------------------------------------------------------------------------------------------------------------------------------------------------------------------------------------------------------------------------ttttagcatatcagaaggtagaaatgaaaa------aaaaa-------------------------------aaaaaaaggg----------agagtmgaga-tttattacatctt-------------------ggtgaca--atgcaaatgtaagttc-----------tgagttctgccattgttagaagt----------------------------------------cggtattttgttg--------ctctttctatcta----tt-----tgatgacctac-tatcttctggatgcagtactgggaagataggcttttgagagcaaaagcattggggttgaataccattcaaacttatattccttggaatttgcatgaaccagagcctggcaaactggtttttgaaggcattgcrgatctagtatcttttctcaaactttgccagaagctagatctccttgttatgcttcgagctgggccttacatatgtgcaggtt----agtctttctgtcatgtgt----------gtgttta-a--catttagttatgtagtt----tattg---gttat-------gaatgaac----------------------------caaactacttcstagtaggttgctagttcttgcca----------------------------------------------------------------------aatgataatggc--tcctttttgctctgtttctt--------------------taga-tctttcagtctc---------------------taattacttatggttgat---gtgaaatttc----------------------------------------------------------------------------------------------------------------------------------------------------------------------------------------------------------------
>I28594_M025_Malvaceae_Herrania_nitida_seq1
--------------------------------------------------------------------------------------------------------------------------------------------------------------------------------------------------------------------------------taaga-----------------------------------------------------------attatagtatatgggaggatataaatgccaaa-----------------------------------------aaaaaaaag-----------aaaatagaga-tttgttacttctt-------------------ggtggaca-ttgcaaatttaacttc-----------tcat--------ttgttagaagt----------------------------------------ggggagccggttg--------ctcgttttagccc----tt-----tgatgaccgac-tatcttatggatgcagtactgggaagataggcttttaagagcaaaagcattgggattgaataccattcaaacttatattccttggaatttgcatgaaccagagcctggcaaactggtttttgaaggcattgcagatctagtatcatttctcaagctttgccagaagctaggtctccttgttatgcttcgagctgggccttatatttgtgcaggtt----agtcattgtcgtgtgtgtgt------atgtgcata-a----------tatttactt----tatag---gttac-------agatgcac----------------------------caaaccacttcctactaaattacttcttatattca-ttgaaat--------------------gagggatg--------------------------gatatgt-atgcacttgag-----tttttaatctcataagat--------------------aaag-tttccttg------------------------------------------------------------------------------------------------------------------------------------------------------------------------------------------------------------------------------------------------------------------------
>I28595_M184_Malvaceae_Guazuma_ulmifolia_seq1
------------------------------------------------------------------------------------------------------------------------------------------------------------------------------------------ataactt---------------gatgttgttattttactgagg---------------aaagtgg-------------------------------------gaatcaatatataggaggatgtaaatg----------------------------------------------aaaaagaaac---------aaaagtaga---tttgttacatctt-------------------ggtggaca-ttgcaaatgtaactac--------------------tcattttaagaagt----------------------------------------ggsragccggttg--------ctctttttagcca----tt-----tgatgacctac-tatcttatggttgcagtattgggaagataggcttttaagagcaaaagcactgggattgaacaccattcaaacttatattccttggaatttgcatgagccrgagcctggcaagctggtttttgaaggcattgcagatctagtatcatttctcaaactttgccagaagctagatcttcttgttatgctccgggctgggccttatatatgtgcaggtt----agtctttgtcgtgtgtgt--------atgtgcgta-a----------tatttactt----tatat---gttat-------ggatgcac----------------------------caaaccacttcccactaaawtccttcttatatrca-ctgaaat--------------------gagggacg----------------------gtgaagtatgc-acttgag----------ttttaatctcattactc----------------t---taag-tttccctgctcc------------------tgcaaant------------------------------------------------------------------------------------------------------------------------------------------------------------------------------------------------------------------------------------------
>I28596_M026_Malvaceae_Ruizia_cordata_seq1
-------------------------------------------------------------------------------------------------------------------------------------------------------------------------------------------------------------------tcctagttcttcctgagg-----------------------------------------------------------tatttatttcakttgttagtattagcattgtytt------------------------------------------------------------------atatttattcatatcttgctatttyag---------ttttawtg-ggataagtgggaattgaaa--------tga-------tattrttagaagt----------------------------------------ggggagttkkttg--------ctctatatatccatccwtt-----tgatgacctac-catcttatggatgcagtactgggaagataggcttttgagagcaaaakcattggggytgaataccattcaaacttatgttccttggaahttgcatgaaccagagcctggcaaactggtttttgaaggcattgcagatctagtatcatttctcaaactttgccaraagctagatctcctwgttatgcttcgacctggrccatatatatgtgcaggtt----tktctttctttcttgtgt---------tgtgtdta----tatttwgttatttactt----tacag---gttac-------aaatggac----------------------------caaactaggaaagagtaggytgcttctcgtattca-ttcaatt--------------------gagggatg--------------------------gatatgt-----------------tctcttgcagartgggatctt-----------------ggaggtttccctg------------------------------------------------------------------------------------------------------------------------------------------------------------------------------------------------------------------------------------------------------------------------
>I28597_M027_Malvaceae_Melhania_velutina_seq1
--------------------------------------------------------------------------------------------------------------------------------------------------------------------------------------------------------------------------------------------------------------------------------------------------------------------------------------------------------------------------------------------------------ttattcatatcttgctatttcag---------tttgaatg-ggataagtgggaattgaaa--------tga-------tattattagaagt----------------------------------------ggggagttggttg--------ctctatatatcca----tt-----tgatgacctac-catcttatggatgcagtactgggaagataggcttttgagagcaaaagcattggggctgaataccattcaaacttatgttccttggaatttgcatgaaccagagcctggaaatctggtttttgaaggcattgcagatctagtatcattcctcaagctttgccaaaagctagacctccttgttatgcttcgacctggaccatatatatgtgcaggtt----tttctttmtttcttgtgt---------tgtgtgta----tatttagttatttactt----tacag---gt--------------------------------------------------------------------------------------------------------------------------------------------------------------------------------------------------------------------------------------------------------------------------------------------------------------------------------------------------------------------------------------------------------------------------------------------------------------------------------------------------
>I28598_M028_Malvaceae_Glyphaea_brevis_seq1
-----------------------------------------------------------------------------------------------------------------------------------------------------------------------------------------------------------------------------tcttagca-------------------------------------------------------------------------------------------------------------------------------------------------------attagcaacaatttattcatatctt-cta---------------gttgttaa-tttaatgagcaagtgggaa-------ctgaa----aatattgtagaaaagattattacggctgtcagcatatgggatgatatataacaaaggcattttggttgct------ctttttccggcca----tt-----ttatgacctac-tttcttatgaatgcagtactgggaagataggcttttgagagcaaaagcattggggttaaataccattcaaacttatattccttggaatttgcatgaaccagagcctggaaaactggattttgaaggcattgcagatctagtatcatttctcaaactttgccagaagctaggtctccttgttatgcttcgacctgggccttatatatgtgcaggtt----agt-cgtctgtcatgtctgt------gtctgtgta-a----------tacttactt----catag---tttat-------gaatgcac----------------------------caaaatgtttcctagcagattgcttcttatattca-ttgaaat--------------------gagggatg--------------------gtaagggatatgc-cctcgag---------gtttta--------------------------------------------------------------------------------------------------------------------------------------------------------------------------------------------------------------------------------------------------------------------------------------------------------------------a
>I28599_M029_Malvaceae_Desplatsia_dewevrei_seq1
-----------------------------------------------------------------------------------------------------------------------------------------------------------------------------------------------------------------------------------------------------------------------------------------------------atttgataagtgagtgggaatattgtagaaaggaatattgtaatttgataagtgagtgggaatattgtagaaaggaat---------ttgataagagattttgttacttctc-------------------attggaca-tagcgaatgtaatttg-----------tgg-------tattgttagaaat----------------------------------------ggcaagttggttgat------cttttcttagcca----tt-----tgatgacctac-tatcttatgaatgcagtactgggaagataggcttttgagagcaaaagcattggggttaaataccattcaaacttatattccttggaatttgcatgaaccagtgcctggaaaactggtttttgaaggtattgcagatctagtatcgtttctcaaactctgccagaagctaggtctccttgttatgcttcgagctgggccttatatatgtgcaggtt----agt-tttctgtcatgtgtgtctgtcagtgtgtgta-a----------tttttactt----catag---tttac-------gaatggac----------------------------caaaatattgcctagcagatagcttcttatattaa-ttgaaat--------------------gaggggtg--------------------------gatatgc-acttgag---------tttttaatcttacaatgtaca----------------------gtccccagctct------------------tgctaactgattat------------------------------------------------------------------------------------------------------------------------------------------------------------------------------------------------------------------------------------
>I28603_M223_Malvaceae_Gossypium_hirsutum_seq1
----------------------------------------------------------------------------------------------------------------------------------------------------------------------------------------------------------------------------ttctt---------------------------------------------------------------gctattgttaatttaacgggataarcggaat-----------------------------------------tgagaag--------------attgtagaaaggttcttaaggttt------tcagcattaagagggtataa--aaaaaatagtaagttc-----------tga-------tattgttagaagt----------------------------------------rgggagttggttg--------ttccttttatyca----ta------actatcctac-tatcttatggatgcagtactgggaagataggcttttgagggcaaaagcattggggttgaataccrtycaaacatmtattccttggaatttgcatgaaccagaggctggcaaacttgtttttgaaggcattgyagatttggtatcatttctcaaactttgccagaaactaggtctccttgytatgcttcgagctgggccttatatwtgtgcaggtt----mgcctttctgtcatgt------------gtgtata-r--tttttagtcatgtactt----tatag---gttac-------aaatgggt---------------------------ccagactatttcctagtaggttgcttcttatattcc-tagaaat--------------------gagggatt--------------------------gat------------------------------------------------------------------------------------------------------------------------------------------------------------------------------------------------------------------------------------------------------------------------------------------------------------------------------------------------
>I28605_M235_Malvaceae_Abutilon_sp_seq1
---------------------------------------------------------------------------------------------------------------------------------------------------------------------------------------------------------------------------------------------------------------------------------------------------------aatgggaaaaaaaaaagaaaaagaa------aa-------------------------------caaaaga-------------ttggtagaga-tttgttacttctt-------------------ggtggac--attaatatataaactc-----------tga-------tattgttagaagt----------------------------------------ggggagttggttg--------ctctttttatctg----tt-----tgatgatctac-tatctaatggatgcagtactgggaagataggcttttgagagctaaagcgttgggattgaataccattcaaacttatattccttggaatttgcatgaaccagaggctggcaaactggtttttgaaggcattgcagatttagtctcatttctcaaactttgccagaaactagatctccttgttatgcttcgagctgggccatatatttgtggaggtc----agtctttctgtcacgtgtc---------gtgtgtgta--attttagctatttactt----tatag---gttac-------aaatgggtccagactccg-------------gacaccagac-----------------------------------------------------------------------------------------------------------------------------------------------------------------------------------------------------------------------------------------------------------------------------------------------------------------------------------------------------------------------------------------------------------------------------------------------
>I28606_M033_Malvaceae_Reevesia_formosana_seq1
gataa--------------------------------------------------------------------------------------------------------------------------------------------------------------------gtgggaa-----ttgaaatgattg------------------ttgaaaagattattaagg-----------------------------------------------------------tttttagcgtac------gtataaatgcaaa-------aaaa-------------------------------aaaaaaagr-----------agagtaaaga-tttgttatttctt-------------------gatggaca-tttcaaatttatgtta-----------taa-------tattgttagaagt----------------------------------------ggccagttggttg--------ctctttttatcca----tt-----tgatgacctac-tatcttatggatgcagtactgggaagataggcttttgagagcaaaagcgttggggttgaataccattcaaatttatattccttggaatttgcatgaaccaaatcccggcaaactggtttttgaaggcatcgcagatatagtatcttttctcaaattgtgccagaagctaggtctccttgttatgcttcgagctgggccttatatatgtgcaggtt----agtctttttgtaatctgt----------gtgtatg-a--tatttagttatttttct---atatag---gttac-------aaatggac----------------------------taaactgtttactagtaggttgcttcttatattca-ttgaaac--------------------gagggatg--------------------------gataagc-actcgag---------tttttaatcttat--------------------------------------------------------------------------------------------------------------------------------------------------------------------------------------------------------------------------------------------------------------------------------------------------------------
>I28607_M034_Malvaceae_Mansonia_altissima_seq1
----------------------------------------------------------------------------------------------------------------------------------------------------------------------------------------aaatgattg------------------tagaaaatattactaaagtttt----------------------------------------------------gacttttgagtgtatgggaagttatatttggtaaatgaaaaaaga-------------------------------aaaaaagaa----------------------------atttctt-------------------gatggaca-ttgcaaatttacgtta-----------taa-------tattgttagaagt----------------------------------------gacgagttgtttc--------ctgcttttatcca----tt-----tgataaccaat-aatcttatgcatgcagtactgggaagataggcttttgagagcaaaagcattggggttgaataccattcaaacttatattccttggaatttgcatgaaccagagcctggcaaactggtttttgaaggcattgcagatctagtgtcttttctcaaactgtgccagaagctaggtctccttgttatgcttcgagctgggccttatatctgtgcaggtt----agtcttcttgtaatgcct----------gtgcata-g--tatttaattctttttct---acatag---gttaa-------gaatggacct-----------------------------attgtttcctagttgtttgcttcttgtactca-tcgaaatgacac---------------gagggatg--------------------------gatttgg-ttttgag---------tttttaatcatataacac--------------------taaa-gttgtctgtgct----------------gtttccagctgattgta-----------------------------------------------------------------------------------------------------------------------------------------------------------------------------------------------------------------------------------
>I28608_M035_Malvaceae_Hosfordia_alata_seq1
------------------------------------------------------------------------------------------------------------------------------------------------------------------------------------------------------------------------------------------------------------------------------------------------ttttcagcatataaawaggtacgaatggaaaaaa------aa-------------------------------cttaaga-------------ttggtagaga-tttgttacttctt-------------------ggtggac--attaatatataaactc-----------tga-------tattgttaraagt----------------------------------------ggggagttggttr--------ctctttttatccr----tt-----tgatgatctac-tatctaatggrtgcagtactgggaagataggcttttgagagcaaaagckttgggattgaataccattcaaacttatattccttggaatttgcatgaaccagaggctggmaaactggtttttgaaggcattgcagatttagtctcatttctcaaactttgccagaaactagatctccwygwtatgcttcgagctgggccatatatttgtggaggtc----agtctttctgtcatgtgtc---------gtgtgtgta--attttagctatttactt----tatag---gttac-------aaatg---tcagactccg-------------gacaccagactatttcctag-------------------------------------------------------------------------------------------------------------------------------------------------------------------------------------------------------------------------------------------------------------------------------------------------------------------------------------------------------------------------------------------------------------------------------------
>I28609_M036_Malvaceae_Pentaplaris_davidsmithii_seq1
------------------------------------------------------------------------------------------------------------------------------------------------------------------------------------------------------------------------aaggttcttaa---------------------------------------------------------------ttcagtatataggagggtataaactataaatgcaaaaaaa-------------------------------aaaaa-----------------agtagaga-tttgttacatctt-------------------ggtgg----acattaatgtaagttc-----------tga-------tattattagaatt----------------------------------------gggag-ttggttg--------ctctttttatcca----tt-----tgatgacctac-tattttatggatgcagtgctgggaagataggcttttgagagcaaaagcattggggttgaataccattcaaacttatattccttggaatttgcatgaaccagagtctggcaaactggtttttgaaggcattgcagatttagtatcatttctcaaactttgtcagaagctaggtctccttgttatgcttcgagctgggccttatatatgtgcaggtt----agcctttctgtcatgt------------gtgtata-a--tttttagttatttgctt----tatag---gttac-------aaatgggt---------------------------ccagactatttccaagtaggttgcttcttatattca-ttgaaat--------------------gaggggta--------------------------gatgtgc-actc---------------------------------------------------------------------------------------------------------------------------------------------------------------------------------------------------------------------------------------------------------------------------------------------------------------------------------------
>I28610_M037_Malvaceae_Heritiera_littoralis_seq1
----------------------------------------------------------------------------------------------------------------------------------------------------------------------------------------------ttg------------------tggaaaagattattaagg-----------------------------------------------------------tttttagcatatggaaaggcataaatgcaaa-------aaaa-------------------------------aaagaaaag-----------agagtagagg-ttygttacttctt-------------------gctgata--ttgcaaatgtaagttt-----------tga-------tattgttagaagt----------------------------------------ggggagttggttg--------ctctatttatcct----tg-----tcataatctac-catcttatggatgcagtactgggaagataggcttttgagagcaaaagcattggggttgaataccattcaaacttatattccttggaatttgcatgaaccagagcctggcaaactggtttttgaaggcattgcagacctagtatcatttctcaaactttgccagaagctagatctccttgttatgattcgagctggaccttatatatgtgcaggtt----agtctttctgtcatttgt----------gtgtatg-a--tatttatttatttactt----tatga---gttag-------gaatggac----------------------------taaactttttcctagtaggttacctcttgtattct-ttgaaat--------------------gaggaatg--------------------------gatatgc-actcgag---------tttttaatcttataacgc--------------------taagttttcccaattct------------------tgcc----------------------------------------------------------------------------------------------------------------------------------------------------------------------------------------------------------------------------------------------
>I28611_M062A_Malvaceae_Durio_zibethinus_seq1
------------------------------------------------------------------------------------------------------------------------------------------------------------------------------------------------------------------------aagattatgaagg-----------------------------------------------------------gttttagaatatgggaaggtataaatgcaaa-------aaaa-------------------------------aaaaaaacg-----------agagtagaga-tttgttacttctt-------------------ggcgacattgcaaatatgcaagttt-----------tga-------tattgttagaagt----------------------------------------gggga----gttg--------ctctatttatcca----tt-----tgatgaactac-tatcttatggatgcagtactgggaagataggcttttgagagcaaaagcattggggttgaataccattcaaacttatattccttggaatttgcatgaaccagagcctggcaaactggtttttgaaggcattgcagatctagtatcatttctcaaactttgccaaaagctaggtctccttgttatgcttcgagctggaccttatatatgtgcaggtt----agtctttctgtcatgtgt----------gtttata-a--tatttagttatttactt----tatag---gttac-------aaaatgaa---------------------------ccaaaatatttcctagtaggttgyttcttgtattcc-ttgaaat--------------------gagggatg--------------------------gatatgc-atttgag---------tttttaatcatataacac--------------------taag-tttcccagct----------------------------------------------------------------------------------------------------------------------------------------------------------------------------------------------------------------------------------------------------------------------
>I28612_M038_Malvaceae_Brachichyton_bidwillii_seq1
---------------------------------------------------------------------------------------------------------------------------------------------------------------------------------------------------------------------------------------------------------------------------------------------------aaaaaaaaaagaaagaaaagaaaacaaaaggaaagaaaa-------------------------------ggaaagaaaaa---caagaaagagtagaga-tttgttacttgct-------------------gctgaca--ttgcaaatgtaagttt-----------tga-------tatcgttagaagt----------------------------------------ggggagttggttg--------ctgtatttgtcct----tt-----tgatgatctac-tatcttatggatgcagtactgggaagataggcttttgagagcaaaagcattggggttgaataccattcaaacttatattccttggaatttgcatgaaccagagcctggcaaactggtttttgaaggcattgcagacctagtatcatttctcaaactttgccagaagctagatctccttgttatgcttcgagctggaccttatatatgtgcaggtt----attctttctatcatttgt----------gtgtata-a--tatttttttatttactt----tatag---gttag-------gaatggac----------------------------taarcwwwwkcmtggtasrtkwytwykwrtaykyt-ttraary--------------------rarkgats--------------------------gwkatgc-actcgag---------tttttratytwmwaacac--------------------yrak--------aacca------------------tgcctagtaatat-------------------------------------------------------------------------------------------------------------------------------------------------------------------------------------------------------------------------------------
>I28613_M039_Malvaceae_Eriotheca_macrophylla_seq1
-------------------------------------------------------------------------------------------------------------------------------------------------------------------------------------------------------------------------------------------------------------------------------------------------------------------------tgccac---caaaaaaa-------------------------------aaaaagaga-----------gtagttggga-tttgttacttctt-------------------ggtgg----acattaatgtaagttc-----------tta-------tattgttagaagt----------------------------------------gggga-ttggttt--------ctctttttgtcct----tt-----tgatgacctac-tatcttatggatgcagtactgggaagataggcttttgagagcaaaagcattggggttgaataccattcaaacttatgttccttggaatttgcatgaaccagagcctggcaaactggtttttgaaggcattgcagatttagtatcatttctcaaactttgccagaagctaggtctccttgttatgcttcgagctgggccttatatatgtgcaggtt----agtctttctgtcatgcgt----------g--yata-a--tttttakwyattkarwt----tatag---gttam-------aawtgggt----------------------------cagactatttcctagtaggctgcttcttatattca---------------------------------------------------------------ttaagcgccgcaga-----------tttcattttaaagcc----------------------------------------------------------------------------------------------------------------------------------------------------------------------------------------------------------------------------------------------------------------------------------------------------------
>I28614_M040_Malvaceae_Hydrogaster_trinervis_seq1
-------------------------------------------------------------------------------------------------------------------------------------------------------------------------------------------------------------------ttcgggttcttcctgagg----------------------------------------------------------tattgcttttgttggcaattggcaacttctatgtttattcatatc-----------------------------------------------ctgtagttgtaa-ttagttacatctc-------------------ttttgaca-tagggaatgtaattga-----------tga-------tgttgttagaaat----------------------------------------ggggagttggttgat-----gtcttctttagcca----tt-----ttgtgacctac-tatctgttgaatgcagtactgggaagataggcttttgagagcaaaagcattgggattaaatacaattcaaacttatgttccttggaatttgcatgaaccagagcctggaaaactggtttttgaaggcattgcagatctagtatcttttctcaaactttgccagaggctaggtctccttgttatgcttcgagctgggccttatatatgtgcaggtt----agt-tttctgtcatgtgt--------gtctgtgta-a----------ttttcactt----catag---tttat-------aaatggac----------------------------aaaaatattgcctagcagattgcctcttatattca-cttaaac--------------------aagggatg------------------------gagatacgc-acttgag---------tttcgtgtgttcttgtttgttt---------------------gttttgtgtgtg-----------------------------------------------------------------------------------------------------------------------------------------------------------------------------------------------------------------------------------------------------------------tgt
>I28615_M041_Malvaceae_Pterygota_brasiliensis_seq1
-----------------------------------------------------------------------------------------------------------------------------------------------------------------------------------------------------------------------------------------------------------------------------------------------------------------------aaggtaaa---acagaaaa-------------------------------aggaagaaa------------gagtagaga-ttaattacttctt-------------------gttgaca--tttcaaatgcaagttt-----------aga-------tattgttagaatt----------------------------------------agggagttggttg--------ctctatttatcca----tt-----ttatgatctac-tatcttatggatgcagtactgggaagataggcttttgagagcaaaagcgttggggttgaataccgttcaaacttatattccttggaatttgcatgaaccagagcctggcaaactggtttttgcaggcattgcagatctagtgtcayttctcaaactttgccagaagctagatctgcttgttatgcttcgagctggaccttatatatgtgcaggtt----agtctttctggcatgtgt----------gtataat-atttatttatttatttactt----tatag---gttag-------gaatggac----------------------------taaactttttcctaataagttacttactgtgttct-gtgaaat--------------------gaaggat------------------------------------------------------------------------------------------------------------------------------------------------------------------------------------------------------------------------------------------------------------------------------------------------------------------------------------------------------------------------------
>I28616_M042_Malvaceae_Leptonichya_maranta_seq1
--------------------------------------------------------------------------------------------------------------------------------------------------------------------------------------------------------------------------tattccagaaaatatt-------------------------------------------------------------------------tgtaaatgcaaa------------------------------------------aaaaaaaaa----------aagagtaaaat-tttattacttctt-------------------ggtggaga-ttgcaaatgtaagttc-----------tga-------tattgttagacgt----------------------------------------ggagagttggttg--------atctttttagcca----tt-----ygatgacctacttgtcttatggatgcagtactgggaagataggcttttgagagcaaaagcattggggttgaataccattcaaacttatattccttggaatttgcatgaaccaaagcctggaaaatttgtttttgaaggcattgcggatctagtatcatttctcaaactttgccagaagctaggtctctttgttatgcttcgagctgggccttatatdtgtgcaggtt----agtctttctgtcat--------------gtgtgta-a----------tattttctt---wtctag---gttat-------gmatgggc-----------------------------agattatttcctagtagattgcttcttgtattca-ttgaaat--------------------gagggacg--------------------------gatatgc-acttggg----------ttttaatcttaggacactctag---------------taga-------------------------------------------------------------------------------------------------------------------------------------------------------------------------------------------------------------------------------------------------------------------------------tt
>I28618_M044_Malvaceae_Pentace_laxiflora_seq1
-------------------------------------------------------------------------------------------------------------------------------------------------------------------------------------------trawwg------------------tatrarakgktwwaargg-----------------------------------------------------------tytttagcgta-aggaagatagaaatgttaa-------aaaa-------------------------------aaag----------------ggagcagaga-ttttttacttctt-------------------ggtgaca--ctgcaaatgtaagttc-----------caa-------cattgttagaagt----------------------------------------ggggaatttg------------tttttttatctg----tt-----tgatgacctac-tatcttatggatgcagtactgggaagataggcttttgagagcaaaagcattgggcttgaataccattcaaacttatattccttggaatttgcatgaaccagagcctggcaaactggtttttgaaggcattgcagatctagtgtcttttctcaaactttgccagaagctaggtctccttgttatgcttcgagctgggccttatatatgtgcaggtt----aatctttctgtcatgtgt----------gtgtata-a--catttagctatatagtt----tattg---gttac-------gaatggaa--------------------------------ctatttccttgtagtttgcttcttacatcca-ttggaat--------------------gagggatg--------------------------gatatgc-ataymayta------tttttttattwtataacac--------------------taaa--ttccccgttct------------------tgccaaatggtagtagctcct--------tttttgc--------------------------------------------------------------------------------------------------------------------------------------------------------------------------------------------------------------
>I28619_M045_Malvaceae_Phragmotheca_mammosa_seq1
----------------------------------------------------------------------------------------------------------------------------------------------------------------------------------------------------------------------------ttcttgagg-----------------------------------------------------------tttttagcatatgggagggtataaatgcaaaaaataaaaaaa-------------------------------gaagaagaa-----------gtagtagaga-tttgttgcttctt-------------------ggtgg----acattaatgtaagttc-----------tga-------tattgttagaagt----------------------------------------ggggagttggttg--------ctttctctatcga----tt-----tgatggdctgc-tatcttatggatgcagtactgggaagataggcttttgagagcgaaagcattggggttgaataccattcaaacttatattccttggaatttgcatgaaccagagcctggcctactggtttttgaaggcattgcagatttagtatcatttctcaaactttgccagaagctaggtctccttgttatgcttcgagctgggccttatatatgtgcaggtt----agtctttctatcatgc------------gtgtata-a--tttttagttatttactt----tatag---gttac-------aaaagggt----------------------------cagactatttcctagtaggttgcttcttgtattca-ttgaaat--------------------gagggatg--------------------------gataagcaactcgaa---------tttttaatcttgtaacac--------------------taag-tttcccagttct------------------tgccaactgattatag----------------------------------------------------------------------------------------------------------------------------------------------------------------------------------------------------------------------------------
>I28620_M046_Malvaceae_Camptostemon_shultzii_seq1
------------------------------------------------------------------------------------------------------------------------------------------------------------------------------------------------------------------------------------------------------------------------------------------------------------------------------------------------------------------------------------------------------------ttaaagttt---------------------cgr----kcrktwawddamdykv-----------yra-------ywdtbttagaagt----------------------------------------ggagagttggttg--------ctctttttatcca----tt-----tgatgacctac-tatcttatggatgcagtactgggaagataggcttttgagagcaaaagcattggggttgaataccattcaaacttatattccttggaatttgcatgaaccagagcctggcaaactggtttttgaaggcattgcagatttagtatcatttctcaaactttgccagaagctagatctcgttgttttgcttcgagctgggccttatatatgtgcaggtt----agcctttctgtcatgtgt----------g--tata-a--tttttagttatttactt----aatag---gttaa-------aaatgggt---------------------------ccagactatttcctagtaggttgcttcttatataca-ttgaaat--------------------rvggratw--------------------------gwwgtgs-ryttgamy--------tywymaatacc----------------------------------------------------------------------------------------------------------------------------------------------------------------------------------------------------------------------------------------------------------------------------------------------------------------
>I28623_M048_Malvaceae_Abroma_augusta_seq1
----------------------------------------------------------------------------------------------------------------------------------------------------------------------------------------------------------------------------cagttgtta-----------------------------------------------------------tttttatcagat---aagtaacaaatgaaaagattttagaaattattgtaaatg----------------cataaaaaaaaa-----------gcagtagagattttgttacttctt-------------------ggtggaca-ttgcaagtgtcagatc-----------tga-------tattgttagaagt----------------------------------------agggaattggttg--------ctcattttagcca----tt-----tga-gacctac-tatcttatgcatgcagtactgggaggataggcttttgagagcaaaagcattggggttgaataccattcaaacttatattccttggaatttgcatgaaccagagcctggcaaaatagtttttgaaggcattgcagatctagtatcatttgtcaaactttgccagaagctaggtctccttgttatgcttcgagctgggccttatatatgtgcaggtt----agtctttcaatcatgttat---------gtgtgta-a----------tagttgctt----tatag--gttaat-------gagtggac----------------------------caaactatttt-tggtagattgcttcttatattca-ttgaaat--------------------gaggaact--------------------------ggtacgc-acttgag---------tttttaatcttatgacac--------------------tcta-------------------------gtagattgtca---------------------------------------------------------------------------------------------------------------------------------------------------------------------------------------------------------------------------------------------
>I28624_M049_Malvaceae_Corchoropsis_tomentosa_seq1
--------------------------------------------------------------------------------------------------------------------------------------------------------------------------------------------------tggtgacttgcattatttccgggttcttcctcagg-----------------------------------------------------------tttttatttcatttgttagcgttatcattgtctt------------------------------------------------------------------gtatttatttatatattgctattccaa---------ttttaatg-ggataagtgggaattgaaa--------tga-------tattgttagaagt----------------------------------------ggggagttgattg--------ctctatatatcca----tt-----tgatgacctac-tatcttataaatgcagtactgggaagataggcttttgagagcaaaagcattggggttgaatgccattcaaacttatgttccttggaatttgcatgaaccagagcctggcaaactggttttcgaaggcattgcagatctagtatcatttctcaaactttgccagaagctagatctccttgttatgcttcgacctggaccatatatatgtgcaggtt----tgtttttatatcttttgt---------tgtgtata----tgtttagttatttactt----tacag---tttac-------caatgtac----------------------------caaactaggaaatagtaggttgcttcttgt--cca-ttgaaat--------------------gagggatg--------------------------gatatgt-----------------tctcttgcagagtgggatytt-----------------grrggttt-----------------------------------------------------------------------------------------------------------------------------------------------------------------------------------------------------------------------------------------------------------------------------
>I28626_M226_Malvaceae_Helicteres_guazumifolia_seq1
t---------------------------------------------------------------------------------------------------------------------------------------------------------------------------------------------------------------------aaaatattattaaggtttt----------------------------------------------------gatttctgagtgtgtgggaaggtataaatagcaaaagaaaagaag-------------------------------aagaaga-----------------------------tatttctt-------------------gatggaca-ttgcaaatcaaagtta-----------taa-------tactgttagaagt----------------------------------------ggcgagtagtttc--------ctccttttatcca----tc-----tgatgaccaat-tattttatggatgcagtattgggaagataggcttttgagagcgaaagcattggggttgaataccattcaaacttatattccttggaatttgcatgaaccagagcctggcaaactggtttttgaaggcattgcagatctggtatcttttctcaaactgtgccagaagctaggtcttcttgttatgcttcgacctgggccttatatctgtgcgggtt----tgtcttcttgtaactc-----------tgtccata-a--tatttagttttttttct---acatag---gctac-------gaatggacct-----------------------------attgtttccttgttggttgctttttatactca-ttgaaat--------------------gagggatg--------------------------gatatgc-acttgag---------tttttaatctta---------------------------------------------------------------------------------------------------------------------------------------------------------------------------------------------------------------------------------------------------------------------------------------------------------------
>I28628_M051_Malvaceae_Werklea_horrida_seq1
----------------------------------------------------------------------------------------------------------------------------------------------------------------------------------------------------------------------aaaaggttctaaacg------------------------------------------------------------ttttagcatataggaggcataaaaggagggaaacacacaca-------------------------------caaaaka-------------atagcagaga-tytgttactt----------------------ggggg----acgttaacatatgttc-----------tga-------tattgttagaagy----------------------------------------ggggagttggatg---------ctcttttatccc----tt-----tgatgacctac-tatcttackgatgcagtaytgggaagatagdcttttgmgagcaaaagcattggggttgaataccatccaaacttatattccttggaatttgcatgaaccagaaccyggcaaactggtttttgaagvcatygcrgatttagtgtcatttctcaaactttgccagaagctaggtctccttgttatgcttcgagctgggccttatatttgtggagktt----agcctttatgtyaygt------------gygtata-w--tttttwattatttayyw----tatat---gttac-------aaatgggw---------------------------ccagamtatttcctcataggttgtttcttatattca-ccttaac--------------------gagggatt--------------------------------------------------gatttgatttgatga------------------------------------------------------------------------------------------------------------------------------------------------------------------------------------------------------------------------------------------------------------------------------------------------------------
>I28629_M052_Malvaceae_Spirotheca_rosea_seq1
---------------------------------------------------------------------------------------------------------------------------------------------------------------------------------------------attg------------------tagaaaagattctttagg-----------------------------------------------------------cttttagcatatagaagggtataaatgccaa------aaaaat------------------------------aaaagaaagag--------agtagtaggga-tttgttacttctt-------------------ggtgg----acagtaatgtaagttc-----------tta-------tattgttagcagt----------------------------------------gggga-ttggttg--------ctctttttgtccg----tt-----tgatgacctac-tatcttattgatgcagtactgggaagataggcttttgagagcaaaagcattggggttgaattccattcaaacttatgttccttggaatttgcatgaaccagagcctggcaaactggtttttgaaggcattgcagatttagtatcatttctcaaactttgccagaaactaggtctccttgttatgcttcgagctgggccttatatatgtgcaggtt----agtctttctgtcatgc------------gtgtata-a--tttttagttatttaagt---------t--tttac-------aaatgggt----------------------------cagactatttcctagtaggttgcgtcttatattta-ttgaaa---------------------gagggatg--------------------------ggtatgt-actcaaa---------tttttaatcttataacac--------------------taag-tttcccagttct------------------tgccaactga----------------------------------------------------------------------------------------------------------------------------------------------------------------------------------------------------------------------------------------
>I28630_M053_Malvaceae_Huberodendron_swietenioides_seq1
-------------------------------------------------------------------------------------------------------------------------------------------------------------------------------------------atattg------------------tagaaaagtttctaaagg-----------------------------------------------------------tttttagtatataggagggtataaatgccca-------aaaa-------------------------------aaaa------------------agtagaga-tttgttacttctt-------------------ggtgg----acattaatgtaagttt-----------tga-------tattgttagaagt----------------------------------------gggga-ttgattg--------ctctttttaacca----tt-----cgatgacctac-aatcttatggatgcagtactgggaagataggcttttgagagcaaaagcattggggttgaatacgattcaaacttatattccttggaatttgcatgaaccagagtctggcaaactggtttttgaaggcattgcggatttaatatcatttctcaaactttgccagaagctaggtcttcttgttatgcttcgagctgggccttatatatgtgcaggtc----agtctttctgttgtgt------------gtgtgtg-a--tcttttgttatttactt----tatgg---gttac-------caatgggt----------------------------cagactayttccttgtaggttgcttcttatattca-ttgaaat--------------------gagggatg--------------------------gatatgc-tcttaaa---------tttcta--cttataa------------------------------------------------------------------------------------------------------------------------------------------------------------------------------------------------------------------------------------------------------------------------------------------------------------
>I28631_M054_Malvaceae_Trochetiopsis_benjaminae_seq1
-------------------------------------------------------------------------------------------------------------------------------------------------------------------------------------------------gtggtgacttgcattatttccgggttcttcctgagg-----------------------------------------------------------tatttatttcagttgttagcattaacatttttttt-----------------------------------------------------------------atatttattcatatcttgctatttcag---------tttgaatg-ggataagtgggaattgaaa--------tga-------tattattagaagt----------------------------------------ggggagttggttg--------ctctatatatcca----tt-----tgatgacctac-catcttatggatgcagtactgggaagataggcttttgagagcaaaagcattggggctgaataccattcaaacttatgttccttggaatttgcatgaaccagagcctggaaatctggtttttgaaggcattgcagatctagtatcattcctcaagctttgccaaaagctagacctccttgttatgcttcgacctggaccatatatatgtgcaggtt----tttctttctttcttgtgt---------tgtgtgta----tatttagttatttactt----tacag---gttac-------aaatggac----------------------------caaactaggaaagagtaggctgcttcttgtattca-ttcaatt--------------------gaaggatg--------------------------gatatgt-----------------tctcttgcagag---------------------------------------------------------------------------------------------------------------------------------------------------------------------------------------------------------------------------------------------------------------------------------------------------------------
>I28633_M056_Malvaceae_Adansonia_digitata_seq1
------------------------------------------------------------------------------------------------------------------------------------------------------------------------------------------------g------------------tagaaaagattcttaagg-----------------------------------------------------------cttttagcatataggagggtatgaattcaaa---aaaaaaaa-------------------------------aaaaaaaga-----------atagtaggga-tttgtttcttckt-------------------ggtgg----acattaatgtaagytc-----------tga-------tactgttagaagt----------------------------------------gggga-ttggctg--------ctctttttgtcca----tt-----tgataacgtac-tacattatggatgcagtactgggaagataggctcttgagagcaaaagcattggggttgaataccattcaaacttatattccttggaatttgcatgaaccagagcctggcaaactggtttttgaaggcattgcrgatctadtatcwtttctcaaactttgccagaagctaggtctccttgttatgcttcgagctgggccttatatatgtgcaggtt----agtytttctgtcatgc------------atrtata-a--ttcttagttatttagtt----tatag---gttac-------aaatgggt----------------------------cagactattycctagtaggttgcttcttatatttatttgaaat--------------------gggggayg--------------------------gatatgc-actcaaa---------tttttaatattataacac--------------------taag-tttcccagctct------------------tgccaactgattatagctctt-----------------------------------------------------------------------------------------------------------------------------------------------------------------------------------------------------------------------------
>I28636_M059_Malvaceae_Pterospermum_pierrei_seq1
----------------------------------------------------------------------------------------------------------------------------------------------------------------------------------------------------------------------------------------------------------------------------------------------------------------------------------t---------------------------------------------------------aysatchatgt-thy------------------------------------------------------------------ca-------tddwvywagaart----------------------------------------vgbgrdttggttg--------ctctatatatcca----tt-----tgatgacctac-tatcttatggatgcagtactgggaagataggcttttgagagcaaaagctttggggttdaataccadtcaaacgtatgttccttggaatttgcatgaaccagagcctggcaaactggtttttgaaggcattgcagatctagtatcatttctcaaactttgccagaagctagatctccttgttatgcttcggcctggaccttatatatgtgcaggtkw--r------tmtkkcttatag---------tatg-gtg----gaacttggcactggttt----ggcag---at----------------------------------------------------------------actgky----------------------------------------------------------------------------------------------------------------------------------------------------------------------------------------------------------------------------------------------------------------------------------------------------------------------------------------------------------------------------------------------------------------------------
>I28637_M060_Malvaceae_Duboscia_vifidiflora_seq1
-----------------------------------------------------------------------------------------------------------------------------------------------------------------------------------------------------------------------------------------------------------------------------------------------------------------attgaaaatattgtagaaaagattattattgttt------------ttagca-tattggagcatgt---------atataaagagattttgctacttctt-------------------cttggaca-ttaggaatgtaatttg-----------tga-------tacaatcaaaagt----------------------------------------ggtgagttggttgct------tttttttcagcca----tttgatttgatgaccctg-tatattatgaatgcagtactgggaagataggcttttgagagcaaaagcactgggattaaataccattcaaacttacattccttggaatttgcatgaaccagaacctggaaaactggtttttgaaggcattgcagatctagtgtcatttctcaaacattgccagaagctaggtctcctcgttatgcttcgagctgggccttatatttgtgcaggtt----agt-tttctgtcat--------------gcgtgta-a----------tatttactt----cgtag---tttat-------aaatggac----------------------------caaaatattgcctagcagattgcttcttatattca-ttgaaat--------------------gagggatg--------------------------gatatgc-acttgag---------tttttaatattacagtatatg----------------------gttcccagatct------------------tgccaactgattatagcttct------tcttttttccct----------------------------------------------------------------------------------------------------------------------------------------------------------------------------------------------------------g
>I28638_M061_Malvaceae_Basiloxylon_brasiliensis_seq1
----------------------------------------------------------------------------------------------------------------------------------------------------------------------------------------------------------------------aaaagattattaagg-----------------------------------------------------------tttttaggagatggaaaggtataaatgaaaaaattttgaaaa-------------------------------aaaaggaagaagaagaagaaagagtagaga-tttgttacttctt-------------------gctgaca--ttgcaaatgtaagttt-----------tga-------tattgttagaagt----------------------------------------gaggagttggttg--------ctctgtttatcct----tg-----tgatgatctac-tatcttatggatgcagtactgggaagataggcttttgagagcaaaagcattggggttgaataccattcaaacttatattccttggaatttgcatgaaccagagcctggcaaactggtttttgaaggcattgcagacctagtatcgtttctcaaamtttgccagaagctagatttccttgttatgcttcgagctggaccttatatatgtgcaggtt----agtcttcctgtcatttgt----------gtgtata-a-----------------------tattt---attgc-------ggaagaacaagaaattct-------------ga-aatagaatgttttcttattca-tactttttctattaactagaaga--------------------tatatata--------------------------tatatat--------------------------------------------------------------------------------------------------------------------------------------------------------------------------------------------------------------------------------------------------------------------------------------------------------------------------------------------
>I28639_M249_Malvaceae_Gyranthera_amphibiolepis_seq1
-------------------------------------------------------------------------------------------------------------------------------------------------------------------------------------ttgagaagattg------------------tagaaaagattctaaagg-----------------------------------------------------------tttttagtatataggagggtataaatgcaaa-------aaaa-------------------------------aaaaaaaaa-----------atagtagaga-tttgttacttctt-------------------ggtgg----acattaatgtaagttc-----------tga-------tattgttagaagt----------------------------------------gggga-ttgattg--------ctctttttatcca----tt-----cgatgacctac-tatcttatggatgcagtactgggaagataggcttttgagagcaaaagcattggggttgaataccattcaaacttatattccttggaatttgcatgaaccagagtctggcaaactggtttttaaaggcattgcagatttagtatcatttctcaaactttgccagaagctaggtctccttgttatgcttcgagctgggccttatatatgtgcaggtc----agtctttctgtcttgt------------gtgtata-a--ttttttgttatttactt----tatag---gttat-------caatgggt----------------------------cagactatttccttgtaggttgcttcttatattca-ttgaaat--------------------gaaggatg--------------------------gatatgc--atgaaa---------tttctaatcttrtaacac--------------------taat-tttcccagttct------------------tgcttactgattatagctctt--------t--------------------------------------------------------------------------------------------------------------------------------------------------------------------------------------------------------------------
>I28640_M062B_Malvaceae_Diplodiscus_paniculatus_seq1
-------------------------------------------------------------------------------------------------------------------------------------------------------------------------------------------------------------------------------------------------------------------------------------------------------------------------------------------------------------------------------------------------------------------------------------------------ctgcaaatgtaagttc-----------tga-------cattgttagaagt----------------------------------------ggggattttg-------------ttttttatctg----tt-----tgatgacctac-tatcttatggmtgcagtactgggaagataggcttttgagagcaaaagcattgggcttgaataccattcaaacttatattccttggaatttgcatgaaccagagcctggcaaactggtttttgaaggcatwgcagatctagtgtcttttctcaaactttgccagaagctaggtctctttgttatgcttcgagctgggccttatatatgtgcaggtt----aatctttcygtcatgtgt----------ktgtata-a--catttagctatatagtt----tattg---gytat-------gaatggam--------------------------------ctatttccttgtagtttgcttcttatatcca-ttggaat--------------------gargrawr--------------------------raww-----------------------------------------------------------------------------------------------------------------------------------------------------------------------------------------------------------------------------------------------------------------------------------------------------------------------------------------------
>I28641_M063_Malvaceae_Brownlowia_peltata_seq1
--------------------------------------------------------------------------------------------------------------------------------------------------------------------------------------------------------------------------------------------------------------------------------------------------------------------------tgaaa-------aaaa-------------------------------aaaa----------------ggagcagaga-tttgttacttctt-------------------ggtgaca--ctgcaaatgtaagttc-----------cga-------cattgttagaagt----------------------------------------ggggattttg-------------ttttttatctg----tt-----tgatgacctac-tatcttatggatgcagtactgggaagataggcttttgagagcaaaagcattgggcttgaataccattcaaacttatattccttggaatttgcatgaaccagagcctggcaaactggtttttgaaggcattgcagatctagtgtcttttctcaaactttgccagaagctaggtctccttgttatgcttcgagctgggccttatatatgtgcaggtt----aatctttctgtcgtgtg------------tgtata-a--catttagctatatagtt----tattg---gttac-------gaatggaa--------------------------------ctatttccttgtagtttgcttcttatatcca-ttggaat--------------------gagggatg--------------------------gatatgc-ataaaacta------tttttttaa-------------------------------------------------------------------------------------------------------------------------------------------------------------------------------------------------------------------------------------------------------------------------------------------------------------------
>I28642_M064_Malvaceae_Burretiodendron_esquirolii_seq1
-----------------------------------------------------------------------------------------------------------------------------------------------------------------------------------------------------------------------------tgcaaagg------------------------------------------------------------------------------------------------------------------------------------aaaaaaaag----------aatagtacaga-tttgttacttctt-------------------tgtgaaa--tcgcaaatgtgacttt-----------tga-------tattgttacaagc----------------------------------------ggagagttggttg--------ctctctatatcct----ta-----tgatgacctac-tatcttatggatgcagtactgggaagataggcttttgagagcaaaagctttggggttgaatgccattcaaacttatgttccttggaatttgcatgaaccagagcatggcaaactggtttttgaaggcattgcagatctagtttcatttctcaaactttgccagaagctagatctccttgttatgctacgacctggaccttatatttgtgcaggtt----tgtctttatgtcatgtct----------gtgtatt-a--tatttag-ttttcactt----catag---gttacm--wwamawgtggac----------------------------maaaytrrt------------------------------------------------------rrawgrww--------------------------grcaatt--------------------------------------------------------------------------------------------------------------------------------------------------------------------------------------------------------------------------------------------------------------------------------------------------------------------------------------------
>I28643_M065_Malvaceae_Hermannia_flammea_seq1
----------------------------------------------------------------------------------------------------------------------------------------------------------------------------------------------------------------------------------------------------------------------------------------------tgttattatcatcaaataagtaggaactgaaaagttt-----------------------------------tttgagaaaa------------------------tttagtgtacctt------------atgagaggatacata-atgcacacaaaagtagagatttgtatctgg-------ttttgttagaagt----------------------------------------ggccaattggttgcttttcaaatttctatagcaa----tt-----tgctgacctac-tatcttat-aatgcagtattgggaagataggcttttgagagcgaaagcattgggtttgaataccattcaaacttatgttccttggaatttgcatgaaccagagcctggcaaactgttttttgaaggcattgcagatctattatcatttctcaaactttgccagaagctcgatctccttgttatgcttcgagttgggccttatatatgtgcaggtt----agtctttctgtcatgtgtgt----------------a---------ttrtctgctt----tgtag---gttat-------cactggaccatatatactagatatagt----agtattttagtattttct-gtagattgcttcgtatattca-tcgaa----------------------------------------------------------------------------------------------------------------------------------------------------------------------------------------------------------------------------------------------------------------------------------------------------------------------------------------------------------------------------------------------------------g
>I28647_M069_Malvaceae_Cheirolaena_linearis_seq1
--------------------------------------------------------------------------------------------------------------------------------------------------------------------------------------------------tggtgacttgcattatttccgggttcttmctgagg-----------------------------------------------------------tatttatttcagttattagcattagcgttgtttt-------------------------------------------------------------------aatttattcatatcttgccatttcag---------tttgaatg-ggataagtgggaattgaaa--------tga-------tattattagaagt----------------------------------------ctggagttggttg--------ctctatatatcca----tt-----tgatgacctac-catcttatggatgcagtactgggaagataggcttttgagagcaaaagcattggggctgaataccattcaaacatatgttccttggaatttgcatgaaccagagcctggaaaactggtttttgaaggcattgcagatctagtatcatttctcaaactttgccaaaagctagacctccttgttatgcttcgacctggaccatatatatgtgcaggtt----tttatttctttcttgtgt---------tgtgtgta----tatttagttatttactt----tacat---gttac-------aaatggac----------------------------caaactaggaaagaataggctgcttcttgtattca-ttcattt--------------------gaaggatg--------------------------gatatgt-----------------tttcttgcagagtgggatctt-----------------ggaggtttcccagc-----------------------------------------------------------------------------------------------------------------------------------------------------------------------------------------------------------------------------------------------------------------------
>I28648_M070_Malvaceae_Helmiopsiella_madagascariensis_seq1
-----------------------------------------------------------------------------------------------------------------------------------------------------------------------------------------------------------------------ggttcttcctgagg-----------------------------------------------------------tatttatttcagttgttagcattagcattgtttt------------------------------------------------------------------atatttattaatatcttgctatttcag---------ttttaatg-ggataagtaggaattgaaa--------tga-------tattattagaagt----------------------------------------ggggagttggttg--------ctctatatatcca----tt-----tgatgacctac-cgttttatggatgcagtactgggaagataggcttttgagagcaaaagcgttggggctgaataccgttcaaacttatgttccttggaacttgcatgaaccagagcctggaaaactggtttttgaaggcattgcagatctagtatcatttctcaaactttgccaaaagctagatctccttgttatgcttcgacctggaccatatatatgtgcaggtttttctttctttctttcttgtct---------tgtgtgta----tatttagttatttactt----tacag---gttac-------aaatggac----------------------------caaactaggaaagagtaggctgcttcttgtattca-ttcaatt--------------------gagggatg--------------------------gatatgt-----------------tctcttgcagagtgggatctt-----------------ggaggtttccctgcttggttacttgcaatagaaccggcta--------------------------------------------------------------------------------------------------------------------------------------------------------------------------------------------------------------------------------------------t
>I28649_M071_Malvaceae_Goethalsia_meiantha_seq1
------------------------------------------------------------------------------------------------------------------------------------------------------------------------------------------------------------------------------------------------------------------------------------------------------------------------------------------ttattgttt------------ttagcattattagagcatgt---------atataaagagattttgctacttttt-------------------attggaca-tagggaatgcaatttg-----------tta-------tgtttatagaagt----------------------------------------gaagagttggttgct------ctcttgttagcca----tttggtatgatgaccttc-tgtcttatgaatgcagtactgggaagataggcttttgagagccaaagcattgggattaaataccattcaaacttatattccttggaatttgcatgaaccagaacctggaaaactggtttttgagggcattgcagatctagtatcttttctcaaactttgccagaagctaggtctccttgttatgcttcgagctgggccttatatatgtgcaggtt----agt-tttctgtcatgt------------gtgtgta-a----------tatttactt----tatag---tttat-------aaatggac----------------------------caaaatattgcctagcagattgcttcttatattca-ttgaaat--------------------gagggatg--------------------------gatacgg-actcgag---------ttcttaatcttataacaaat-----------------------ggtcccagctct-------------------------------------------------------------------------------------------------------------------------------------------------------------------------------------------------------------------------------------------------------------------t
>I28652_M074_Malvaceae_Hildegardia_barteri_seq1
---------------------------------------------------------------------------------------------------------------------------------------------------------------------------------------------------------------------------------------------------------------------------------------------------------------aaggtataaatgccaaaaaaaaaaaaa-------------------------------aaaaggaaaaaaaggaagaaagagaagaga-tttgttatttctt-------------------gctgact--ttgaaaatgtaaattt-----------aga-------tattgtcagaagt----------------------------------------ggggagttggtt----------ttcattcatcca----tt-----ttattaactac-tatc-tatggatgcagtactgggaagataggcttttgagagcaaaagcattggggttgaataccattcaaacttatattccttggaatttgcatgaaccggagcctggaaaactggtttttgaaggcattgcggatctagtatcatttctcaaactttgccagaagctagatctccttgttatgcttcgagctgggccttatatatgtgcaggtt----agtctttctggcatgtgt----------gcgtata-a--tatttatttatttactt----tatag---gttag-------gaatggac----------------------------taaattttttcctactaagttacttcttgtata---ttgaaat--------------------gagggatt--------------------------gatatgc-actcgag---------tttttagtcttatagcac--------------------taag-tttctccgttct------------------tgctaactgattgtaggtttt-----------------------------------------------------------------------------------------------------------------------------------------------------------------------------------------------------------------------------
>I28653_M168_Malvaceae_Theobroma_cacao_seq1
---------------------------------------------------------------------------------------------------------------------------------------------------------------------------------------------------------------------------gattttaaga-----------------------------------------------------------attttagtatatgggaggatataaatgccaaaa----------------------------------------aaaaaaaag-----------aaaatagaga-tttgttacttctt-------------------ggtggaca-ttacaaatttaacttc-----------tcat--------ttgttagaagt----------------------------------------ggggagccggttg--------ctctttttagcca----tt-----tgatgactgac-tatcttatggatgcagtactgggaagataggcttttaagagcaaaagcactgggactgaataccattcaaacttatattccttggaatttgcatgaaccagagcctggcaaactggtttttgaaggcattgcagatctagtatcatttctcaaactttgccagaagttaggtctccttgttatgcttcgagctgggccttatatttgtgcagg-t----agtcattgttgtgtgtgtgtgt----gtgtgcata-a----------tatttactt----tatct---gttac-------agatgcac----------------------------caaaccacttcctactaaattgcttcttatattca-ttgaaat--------------------gagggatg--------------------------gatatgt-atgcac----------tttttaatcttataagat--------------------aaag-tttccctgctct------------------tgtgaactgattatagctttt--------ttttcttct------------------------------------------------------------------------------------------------------------------------------------------------------------------------------------------------------------
>I28654_M105_Malvaceae_Pachira_aquatica_seq1
------------------------------------------------------------------------------------------------------------------------------------------------------------------------------------------------------------------------------------------------------------------------------------------------------gcatataggagggtataaatgccac----caaaaaa-------------------------------aaaaagaga-----------gtagttggga-tttgttacttctt-------------------ggtgg----acattaatgcaagttc-----------tta-------tattgttaggagt----------------------------------------gggga-ttggttg--------ctctttttgtcca----tt-----tgatgacctac-tatcttatggctgcagtactgggaagataggcttttgagagcaaaagcattggggttgaataccattcaaacttatgttccttggaacttgcatgaaccagagcctggcaaactggtttttgaaggcattgcagatttagtatcatttctcaaactttgccagaagctaggtctccttgttatgcttcgagctgggccttatatatgtgcaggtt----agtctttctgtcatgc------------gtgtata-a--tttttagttatttagtt-----atag---gttac-------aaatggat----------------------------cagactatttcctagtaggctgcttcttatattca-ctgaaac--------------------gagggatg--------------------------gatatgc-acttaaa---------tttttaatcttataatac--------------------taag-tttcccaattct------------------tgcc----------------------------------------------------------------------------------------------------------------------------------------------------------------------------------------------------------------------------------------------
>I28655_M148_Malvaceae_Robinsonella_mirandae_seq1
-------------------------------------------------------------------------------------------------------------------------------------------------------------------------------------ttgagmmgatyk------------------taaaaaaggttcttaagg-----------------------------------------------------------tttgcagcatataagaaggtacaaatgrrraaaaaacaacaa-------------------------------caaaaga-------------atggtagaga-tttgttacttctt-------------------grtggac--attaatatataarctc-----------tga-------tattgttagaagt---------------------------------------gggggagdtggttg--------ttctttttatccg----tt-----tgatgatctac-tatctaatggatgcagtactgggaagataggcttttgagagcaaaagcdttggggttgaataccattcaaacttatattccttggaatttgcatgaaccagaggctggcaaactggtttttgaaggcattgcagatttagtwtcatttctcaaactttgccagaaactagatctccttgttatgcttcgagctgggccatatatttgtggaggtt----agcctttctgtcatatgtc---------gtgtrtgtm--rtbtkwgytatttactt----tatag---gktac-------aaatgggtccagactccg-------------gacwccwgaytatttcctaggaagttgctgcttatattca-ttgaaat--------------------gaggtata--------------------------gatgtgc-tctcraa---------twtttaatcttataatga--------------------t------------------------------------------------------------------------------------------------------------------------------------------------------------------------------------------------------------------------------------------------------------------------------------
>I28656_M002_Malvaceae_Tilia_americana_seq1
gggaa--------------------------------------------------------------------------------------------------------------------------------------------------------------------------------ttgaaatgattg------------------tagaaaagattattaagg-----------------------------------------------------------tttt--rswtatrgraaggtataaatgcaaa---aaaagaaa-------------------------------raaaaaada-----------wgagtagrga-httgttahttmtt-------------------gktgaca--wtkcaaatgtaagtty-----------tga-------hattgthagaagt----------------------------------------ggggagttggttg--------ctctdtttakcha----tt-----tgatgayctac-tatcttatggatgcagtactgggaagataggcttttgagagcaaaagcattggggttgaataccattcaaayttatattccttggaatttgcatgaaccagagcctggcaarctggtttttgaaggcattgcagatctagtatcatttctcaaactttgccagaagctagatctccttgtwatgcttcgabctggrccttatatatgtgcwggtt----artctttctgtcatgwgt----------rtkwdtw-w--cwttwtrkkatatagtt----tattatwggttay-------raatggac----------------------------caaactatttcctwgtaggttgcttcttrtattca-ttraaat--------------------gagggwtg--------------------------katatgc-amtcrag---------tttttaatcttataacac--------------------ttaaattyccmystyct------------------tgccaaccaa----------------------------------------------------------------------------------------------------------------------------------------------------------------------------------------------------------------------------------------
>I9832_V002_Malvaceae_Luehea_speciosa_seq1
aaaaaagttcaaacttttttttttgaatttcacggtaattgcttcttaagttgttattataatgtcaaatgactttttttttcctttctcttaactttctttttgtctgcgattgtaattcagactgacgctagaaagtttgaaattgtggaggatatgtttcggaaagatgggaagccttttcagataattggtggtgacttgcattatttccgtgttcttcctgaggtattccttttgttagcaattggcaacttctaaatttattcatatcttgcatttgtaatttgatgagtgagtgggaaataaaaaatactgtagaaaagattattattgttt-------------tagcatataggagaaatat---------atgtgaacagattttcttacttctc-------------------attggaca-t-----atygcgtttg-----------taa-------tactgttagaaat----------------------------------------ggtgaattggttgat------tctttttaagcca----tt-----tgatggcctac--atcttatgaatgcagtattgggaagataggcttttgagagcaaaagcgttgggattaaataccattcaagcttatattccttggaatctgcatgaaccagagcctggaaaactggtttttgaaggcattgcagatctagtatcgtttctcaaactttgccagaagctaggtctccttgttatgcttcgagctgggccttatatatgtgcaggtt----agt-tttatgtcgtgt----------gtgtgtatg-a----------tatttac--------------tttat-------gaatggac----------------------------caaaatattgcatagcagattgcttcttatattca-ttgaaat--------------------gactaatg--------------------------aggaatg-a--------------------aatcttacaacatact----------------------gtccccagctct------------------tgccaactgattatggcttct------tcttttttccctgttttctttttca-ttctcccattactcatgcatagttggtgtgaaagttattcttaaactgaattagagggtatccagttcattctgttgatcttgggcacttgttgttcttttcttgtatttttatccaagacatagatccctcttatttctagttgtactgcaggagtatacagggaaaaaagaagttttaattatatcg
