# Supplementary material for: Localized Phylogenetic Discordance Among Nuclear Loci Due to Incomplete Lineage Sorting and Introgression in the Family of Cotton and Cacao (Malvaceae)
Source: Front Plant Sci. 2022 Apr 13;13:850521. doi: 10.3389/fpls.2022.850521 (PMC9043901; doi:10.3389/fpls.2022.850521)
Supplement: Supplementary file 1 [file Data_Sheet_1.ZIP › Alignments_v4/L257.fasta]

>I28591_M023_Malvaceae_Neobuchia_paulinae_seq1
-----------------------------------------------aaatatggttcagttgttgcaggtaagcttttgattagtcc-a-------------aattctgttg----------------------------------------------------------------------------------------------tttggagca---------att-----ttcgaatgct-t--------------aatggatgtgta------caat----------------------------------------------------------tagttatgta--------atgttgc-tttttattgc--------aattggtaa----------------att-----------------------------------------------------atataaaagtgttaa-------------------aggaaattag-t-------tttagttsa-------------------------------------------------------------------------------------------------------------------------------------------ttcttttctcttctcaggtgctggggcaaatgccagtgaaggagcttccagggattggtttgcagccgtcaatgttgcgaaggagtgtttgttagctgcagtaaaatctgatctgaaagcagcacatacatgggcaaatctagctaatgcatattatttgcttggtgaccaccgtagttcaagcaagtgtttggagaaggtgctaa---------tggctcatt-gata--------------------------cagtcatttatag-----------cttcttttttt-----------------------aaggttgtccattggtgtccttt--agct----tctgatagaaa---------------------------------------------------------------------------------------------------------------------------------------------------------------------------------------------------------------------------------------------------------------------------------------------------------------------------------------------------------------------------------------------------------------------------------------------------------------------------
>I28592_M188_Cytinaceae_Bdallophytum_americanum_seq1
--------------------------------------------------------------------------------------------------------aattcattgtcagaa---------------------------------------------------------ttat-cg---------------------------------------t--att-----ctaaatttctct-----------ttgctgaggtttcttaaggtgtaat----------------------------------------------------------ttgtcacgct--------tcctatcctttttctttt--------------------------------tatggttttctgtcc------------------------------------------atacaaatatggtaac--------------gtgaaagaaaatatgc------ggaagaccca------------------------------------------------------------------------------------------------------------------------------------------tttactgtatcttgtcaggtgctggggcaaatgc---agggggagcatctgcaggtcaagttgtagctgtcaatgttgcaaaggagtgtttgcttgcagcactaaaatcagatcccaaagcagcacatgcatgggcaaatctagctaatgcatgctatttgactggtgattaccgaagttccagaaagtgtttggagaaggttgtag---------tgcctgctt-ggta------------------------aaaaaaaacttagat-----------tttttgattta-----------------------catattgttaatcagtgtcccctccccccc---tctcgtgaaggg--------------------------------------tactscaattttttgaacttgttataggaagtgatgcatggtttatgatrctatattttt----ccggtct-----------------------------------------------a-------------------------------------------------------------------------------------------------------------------------------------------------------------------------------------------------------------------------------------------------------------------------------------------------------------
>I28593_M024_Malvaceae_Carpodiptera_cubensis_seq1
-------------------------------------------------------------------------------------------------------ttgattgtaaatgata----------------------------------------------------tgcgcatgt-tg------------------------taagaaaga---------agt-----ctgagctttttct----------tttaagggctgttta------gaatttt----------------------------------------------------tcttttttatgta--------atattac--tttgactgt--------aaatg----------------------------------------------------------------------------atatacacatgttgt-------------------aagaaagcag-t-------ctgagcttg-------------------------------------------------------------------------------------------------------------------------------------------tccttttcttttgtcaggtgctggggcaaatgctggtgaaggagcttctgcagataaggttgcagctgtaaatgttgcaaaggagtgtttgttagctgcactaaaatctgatccaaaggcagcacatacatgggcaaatctagctaatgcatattatttgattggtgaccaccgtagttcgagcaagtgtttggagaaggtgctaatggc-----tggctcatt-gata--------------------------gagtcatt----------------ttagttttttttt---------------------taggttgtccattggtgtctttaa-agat--------------------------------------------------------------------------------------------------a-----ccctttttt-------agtgt----ttgcatga---------acataatgg-aaaaataaca------attaattgagttactaatgcatgcttgttacatgataa------------------------------------------------------------------------------------------------------------------------------------------------------------------------------------------------------------------------------------------------------------------------
>I28594_M025_Malvaceae_Herrania_nitida_seq1
-----------------------------------------------------------------ttaaattcttgtttcccaagtcttt-------------taatttgttgctcaca---------------------------------------------------------ttgt-tg------------------------tttggaaca---------att-----tt-aaatgcagt--------------gagggttgtttt-------aat----------------------------------------------------------tagttatgta--------ttgttgt-tattgattgg--------atatg----------------------------------------------------------------------------acatgggtgtgctaa-------------------aaagaggtag-t-------ttgagctca-------------------------------------------------------------------------------------------------------------------------------------------tcgttttctcttctcaggtgctggggcaaatgccagtgaagtagctgctggggatcaggttacatctgtcaatgttgcgaaggagtgtttgttagctgctctaaaatcagatccgaaagcagcacatacatgggcaaacctagctaatgcatattatttgattggtgactaccgaagttccagcaagtgtttggagaaggtgctca---------tggctcatt-gata--------------------------cagtcatttatag-----------cttcttttttt-----------------------gaggttgtctattggtgtccttt--aaca----t-tgatagaaag-------------------------------------------tctttcattccccctttt----------tcataaaataaaggatgccatcttttt------agtgt----tcttatgt---------gtataatgg-aaaaatcaca------tacaatttag----------------------------------------------------------------------------------------------------------------------------------------------------------------------------------------------------------------------------------------------------------------------------------------------------
>I28595_M184_Malvaceae_Guazuma_ulmifolia_seq1
------------------ctatgtaaatatggtttggtcgttgcgggtaag--tgtttgatgagattaaattcttgtttctcaggtcttt-------------taacttgttgctcac------------------------------------------------------------gt-tg------------------------tttggaaaa---------att-----tt-aattacagt--------------tagggttgtttt------aaat----------------------------------------------------------tagttat--------------------------------------------------------------------------------------------------------------------------------------------------------------gtag-t-------ttgagctaa-------------------------------------------------------------------------------------------------------------------------------------------ttgtattctcttttcaggtgctggggcaaatgccaatgaaggagcttctggggatcaagttgcagctgtcaatgttgcaaaggagtgtttgttagctgcactaaaatcagatccgaaagcagcacatacatgggcaaatctagctaatgcatattatttgattggtgacttcagaagttccagcaagtgtttggagaaggtgctca---------tggctcatt-gat----------------------------agtcatttatag-----------cttcttttttt-----------------------gaggttgtctattggtgtcctcc--aact----t-tgataaaaaa--------------------------------------------atttctttccccctttt----------tcataaaataaaggatgccattttttt------aatgt----tctcatat---------gtataatggaaaaaatcaca------gtaaatttagtt--------------------------------------------------------------------------------------------------------------------------------------------------------------------------------------------------------------------------------------------------------------------------------------------------
>I28596_M026_Malvaceae_Ruizia_cordata_seq1
--------------------------------------------------------ttgataagttggaatttcwwgtttacractmttt-------------taacttggtgct------------------------------------------------------------------tg------------------------tttrgaaca---------att-----ctcaaacatggt--------------aagagttgtata------caat----------------------------------------------------------tagataaatt--------gtgttgc-ttctgattgt--------aaayg----------------------------------------------------------------------------dtayacacwyrttra-------------------aagaaagtactt-------ttsagcycr-------------------------------------------------------------------------------------------------------------------------------------------ttcttttctcttctcaggtgctggggcaaatgccagtgaaggggccwcrggggatcagsttgcagctatcaatgttgcaaaggagtgtttgttagctgcactaaaatctgatcywaaagctgcacayacatgggcaaatctagctaaygcatattatttgattggtgaccaccgtagttccagcaagtgtttagagaaggtgycat---------tgdhtcatt---ca--------------------------tagtcatttatar-----------cttatttyscy---------------------------------------------------------------------------------------------------------------------------cttttt----------ywawwaaataaaggatcaatttttttt------wgtct----tctcatgc---------ataytactg-aaaagtcaca------agtagtttagctactagtgcttgcwttttgcttg-aaaagaaaataccgcctcatt------------------------------------------------------------------------------------------------------------------------------------------------------------------------------------------------------------------------------------------------------
>I28597_M027_Malvaceae_Melhania_velutina_seq1
---------------------------------------------------------ytatgagttgaaatttcttgttta-grmyyyty-------------twacttggtgct------------------------------------------------------------------tg------------------------tttggaaca---------att-----ytcaaasawgkt-------------aaagagttgtaya------cart----------------------------------------------------------tagataratt--------gtgttgc-ttctgattgk--------aaatg----------------------------------------------------------------------------gtatacacaygtyaa-------------------aagaaagtac-t-------ttgagctca-------------------------------------------------------------------------------------------------------------------------------------------ttatyttctcttctcaggtgctsggscaaatgccagtgaaggggcctcrggggatcaggttgcagctatcaatgttgcaaaggagtghttgttagctgcactaaaatctgatccaaaagctgcacatacatgggcaaatctagctaatgcatattatttgattggtgaccaccgtagttccagcaagtgtttagagaaggtgccat---------tgrctcayt---ca--------------------------tagtcatwtatag-----------cttatttykyc---------------------------------------------------------------------------------------------------------------------------cttgtt----------taataaaataaakgatcaattatcttt------artct----tctcatgc---------atatkactg-aaaagtcaca------agtastttagttactagtgcttgctttttgmttg-aaaagaaawtaccgcctcattttttttgt----------------------------------------------------------------------------------------------------------------------------------------------------------------------------------------------------------------------------------------------
>I28598_M028_Malvaceae_Glyphaea_brevis_seq1
------------------------------------------------cagctgcttt----aatgaattatgctgcaattcttctctgt-------------aaatatggttcgattg---------------------------------------------------------ttgc-aggtaagcatttgatgagttgaaatatttggaaca---------att-----tgaaaataaagt---------------agggatctgtt------gaat----------------------------------------------------------tagttatgta--------atgttgc-ttttggttgt--------aaatg----------------------------------------------------------------------------ctacaggcgtgttga-------------------aagaatgtag-t-------ctgatctcg-------------------------------------------------------------------------------------------------------------------------------------------ttctcttttcttcttaggtgctggggcaaatgccagtgaaggagcttcgggggatcaggttgcagctgtcaatgttgcgaaggaatgtttgttagctgcactgaaatcagatccaaaagcagcacatacatgggcaaatctagctaatgcatattatttacttggtgaccaccgaagtgccagcaagtgtttggagaaggtgctca---------tggctcatt-gata--------------------------caatcatttattg-----------tttctttttt------------------------gaggttgtccattggtgtccttt--aact----tctgatagaaag-----------------------------------------tcttttctccccctttt-------------aaataaaataatgg-----------------------------------t---------gtataatgg--aaaatctca------attaacttactttctaatgcatgcgtttta--------------------------------------------------------------------------------------------------------------------------------------------------------------------------------------------------------------------------------------------------------------------------------
>I28599_M029_Malvaceae_Desplatsia_dewevrei_seq1
----------------------------------------------------------------tttaaattcttgtttgtccagtcttt-------------taacttgttgctcaca---------------------------------------------------------tttt-tg------------------------tttggaaca---------act-----tttaaataccat---------------agggatgtgct------caat----------------------------------------------------------taattatgt---------atgttgc-tttcggttgt--------aaatt----------------------------------------------------------------------------ctatgggcatgtta--------------------aaatatgcgg-t-------ctgagctt-------------------------------------------------------------------------------------------------------------------------------------------------ttctcttctcaggtgctggggcaaatgccagtgaaggagcttctgaggatcgggttgcagctgtaaatgttgcaaaggagtgtttgctagctgcactgaaatcagatccaaaagcagcacatacatgggcaaatctagctaatgcatattatttacttggtgaccaccgaagttccagcaagtgtttggagaaggtgctca---------tggctcatt-gatt--------------------------cagtcatttattg-----------cttcttttttt-----------------------gaggttgtccattggtgtcctcta-----c--ctctgatagaaag-----------------------------------------tctt-----------------------------taacataaaggatgccattttttt------agttt----tctcatgt---------gtatattga--aaaatctca------attcacttagtttctcatg-------------------------------------------------------------------------------------------------------------------------------------------------------------------------------------------------------------------------------------------------------------------------------------------
>I28600_M146_Malvaceae_Mortoniodendron_guatemalense_seq1
--------------------------------------------------------------------------ttgtttccaaatcgtt-------------taacttgttgctctca---------------------------------------------------------ctgt-tg------------------------tttggaaca---------att-----tccaaatacagc--------------aaggattgcgta------caat----------------------------------------------------------tagttatgca--------atgtggc-ttttgactgt--------aaatg----------------------------------------------------------------------------atatacacatgttaa-------------------aagaaagtag-t-------ttgagctca-------------------------------------------------------------------------------------------------------------------------------------------ttyttt----ttctcaggtgctggggcaaatgccagygaaggagcttctggggatcaggtygcagctgtcaatgttgcaaaggagtgtttattagctgcactaaaatctgatccgaaagcagcacatacatgggcgaatctagctaatgcatattatttgatcggtgaccaccgtagttccagcaagtgtttggagaaggtgctaa---------tggctcatt---ga--------------------------tagccatttatag-----------atttttttttttt-------------------ttkdggttgtccattggtgaccttt--aact----tctgatagaaactat--------------------------------------------ttcccccccttttt----------ttataaaataaaagatgccat-ttttt------agcat----tcttatgt---------gtataatgg-aaaaattgca------atta-tttagttactaattc------------------------------------------------------------------------------------------------------------------------------------------------------------------------------------------------------------------------------------------------------------------------------------------
>I28601_M030_Malvaceae_Sparmannia_africana_seq1
---------------------tgtaaatatggktcagttgttgc------------------aggtaagcatcttgtttcsccartcttt-------------taactcattgcttcca---------------------------------------------------------tttt-tggttggaa-----------------mttggaaca---------dtt-----tggaaatacagt---------------agagatctgtt------caat----------------------------------------------------------tagttatgtg--------atgttdc-ttttggttgg------------------------------------------------------------------------------------------------cgtgttga-------------------aagaatgtag-t-------ctgagctca-------------------------------------------------------------------------------------------------------------------------------------------ttmtcttctcttctcaggtgctggggcaaatgccagtratggagctwcwgrggatcaggttgcagctgtcaatgttgcnaaggagtgtttgttagctgcactraaatcagatccaaaagcagcacatacatgggcaaatctagctaatgcrtattatttacttggtgaccaccgaagttccagcawgtgtttggagaaggtgctca---------tggctcatt-gata--------------------------caatcatttattg-----------cttctttttt------------------------gaggytgtccattggtgtccttt--aact----tctgatagaaar-----------------------------------------tctttcatcccctttttata--------taaaataaaataaaggatgcyatttwtta------agttt----tcttgcct---------atataatgg-aaatttatta------atta----------------------------------------------------------------------------------------------------------------------------------------------------------------------------------------------------------------------------------------------------------------------------------------------------------
>I28602_M031_Malvaceae_Mollia_sp_seq1
---------------------------------------------ggtaag--cgtttggtgaatttaagttcttgtttgtcaagtcttt-------------taacttgttgctaact---------------------------------------------------------tttt-tg------------------------tttggaaca---------att-----tttaaatactgt---------------aaggatgtgct------cart----------------------------------------------------------tagttaygt---------rtgttgc-ttwcggttgt--------gaatt----------------------------------------------------------------------------ctacrggcatgtta--------------------aaatatgtag-t-------ctgagctca------------------------------------------------------------------------------------------------------------------------------------------------ttctcttctcaggtgctggggcaaatgctggtgaaggagcttctgcagatcaggttgaagctgtcaatgttgcaaaagagtgtttgttagctgcactgaaatcagatccaaaagcagcacatacatgggcaaatctagctaatgcatattatttacttggtgaccaccgaagttccagcaagtgtttggagaaggtgctwa---------tggctcatt-gata--------------------------cagtcatttattg-----------cttcttttttt-----------------------kaggttgtccattggtgtccttt--atcc----tccgatagaaag-----------------------------------------tatttctttccccyktttt------------------atrdaggatgccattttctt------dgttt----tctcatgt---------gtatatyga--aaawtttta------attaacttatgckcacatttgcatt-------------gacaaatact--------------------------------------------------------------------------------------------------------------------------------------------------------------------------------------------------------------------------------------------------------------
>I28603_M223_Malvaceae_Gossypium_hirsutum_seq1
--------------------------------------------------------------------------------------------------------------gttctcgcg---------------------------------------------------------ttgt-tg------------------------tttggaaca---------act-----gtcaaatgcagc--------------aatgtatgtgtt------caattat---------------------------------------------------------------------------------ttgtgactgt--------aattggcaa----------------atg-----------------------------------------------------agatatacagsctaa-------------------aagtaagttg-c-------ttaagctca-------------------------------------------------------------------------------------------------------------------------------------------ttcttttatcttttcaggtgctggtgcaaatgccagtgaaggagctthsggggatcagtttgcagctatmaatgttgcgagggartgtttgttagctgcagtaaaatctgatccaaaagcagcacatacatgggcaaatctagctaatgcatattatttgatcggtgaccatcgtagttccagcaaatgcttggagaaggtgctaa---------tggctcatt-gatacwgtctgcatataatggaaaaatcacaattaatttacta--------atgcttgctttctg----------------------------tggtcttgggcaagtttt--aatt---------------------------------------------------------tattattgcttttgtttattg-------ttaaataggctgcaaaac----------------tggaaccaaattgcatgtct--actcgatatgc----------------------------------------------------------------------------------------------------------------------------------------------------------------------------------------------------------------------------------------------------------------------------------------------------------------------------------
>I28604_M032_Malvaceae_Entelea_arborescens_seq1
a------------------------------------------------------------------agcatcttgtttccccagtcttt-------------taactwaattcttcca---------------------------------------------------------tttk--------rr-----------------cttggaaca---------rtw-----tsgamatacagt---------------agagatctgtt------caat----------------------------------------------------------tagttatgtg--------atgttgc-ttttggttgg------------------------------------------------------------------------------------------------catgttra-------------------aagahygtag-t-------ctgagctcattctcwtctsttctckw-------------------------------------------------------------------------------------------------------------cwcktctcttctcttctcttctcttctcaggtgctggggcaaatgccagtgatggagcttctggggatcaggttgcagctgtcaatgttgcaaaggagtgtttgttagctgcactgaaatcagatccaaaagcagcacatacatgggcaaatctagctaatgcatatkatttacttggtgaccaccgaagttccagcaagtgtttggagaaggtgctca---------tggctcayt-gwta--------------------------cawymatttattg-----------cttctttttt------------------------gaggttgtccattggtgtccttt--aact----tctgatagaaag-----------------------------------------tctttcatccmcytytttata-------taaaataaaayaaaggatgccattttttw------agttt----tctcgcgt---------atawaatgg-aaatttctta------attaacttagtttctaa---------------------------------------------------------------------------------------------------------------------------------------------------------------------------------------------------------------------------------------------------------------------------------------------
>I28605_M235_Malvaceae_Abutilon_sp_seq1
-----------------------------------------------------------------------------------------------------------------------------------------------------------------------------------t-tg------------------------tttcaatca---------att-----ttcatatgcgtc--------------aatggatgtctt------caat----------------------------------------------------------catttctgta--------acgttgc-ttttgattgt--------aattagcaa----------------at------------------------------------------------------tagaagacaggttaa-------------------aagtaagtag-t-------ttgagctca-------------------------------------------------------------------------------------------------------------------------------------------ttgttttctcatctcaggtgctggtgctaatgccagagaagtagcttccggggatcagttcgctgccatcaatgttgcaaaggagtgtttgttagcagcagtaaaatctgatccaaaagcagcacatacatgggcgaatctcgctaatgcatattatttgatcggtgatcatcgtagttccagcaaatgtttggaaaaggtgctta---------tagctcatt-gata--------------------------cagtcatttgtag-----------cttatttcttg-----------------------taggttgtccattggtgtccttt--agct----tccggtagaaaa-----------------------------------------tctttattccctgtttttttt-------tttkaaaaaataaaaggggtcttca-ttt------atttt----tctcatgtcgtcagtgcatatcatgg-aaaaattgca------attaatttaga---------------------------------------------------------------------------------------------------------------------------------------------------------------------------------------------------------------------------------------------------------------------------------------------------
>I28606_M033_Malvaceae_Reevesia_formosana_seq1
---------------------------------------------------------------------------------ctagtcttt-------------taacttgttgcttgca---------------------------------------------------------ttgt-tg------------------------tttggaaca---------att-----ttgcaatacagt--------------aatggatgtgta------aaat----------------------------------------------------------aagttatgta--------atgttgc-ttttgattgt--------aatttgtaa----------------atg-----------------------------------------------------atatagacatgttaa-------------------aagaaagtag-t-------ttgagcyca---------------------------------------------------------------------------------------------------------------------------------------------ttcttctcttctcaggtgctggggcaaattccagtgaaggagcttctgcagatcaggttgcagctgtcaatgttgcgaaggagtgtttgttagcagcactaaaatctgatccgaaagcagcacatacrtggacgaatctagctaatgcatattatttgatcggtgaccaccgtagttccagcaagtgtttggagaaggtgctaa---------tggctcatt-gata--------------------------cagtcatttatag-----------cttctttgttt-----------------------gaggttgtccattggtgtccttt--aact----tctgatagaaaa-----------------------------------------tctttcttcccccc-------------------------------------------------------------------------------------------------------------------------------------------------------------------------------------------------------------------------------------------------------------------------------------------------------------------------------------------------------------------------------------------------------------------
>I28607_M034_Malvaceae_Mansonia_altissima_seq1
--------------------------------------------------------------------------ttttgcatcagcatatgcacaaagggctataaaatatcatcaat---------------------------------------------------------------tagca---------------------tcataaaca---------cttaatatttgaagcataattagtgctcatcaataatggatgttta------caat----------------------------------------------------------tggttattta--------atatcgg-ctttaattgc--------aatttgtaa----------------gtg-----------------------------------------------------atatagacaagttagg------------------aagaaagtgg-c-------ttgagcaca-------------------------------------------------------------------------------------------------------------------------------------------ttcttttctcttatcaggtgctggggcaaatgccagtgaaggagcttcttctgatcaggttgcagctgtcaatgttgcaaaggagtgtttgttagctgcactagaatctgatccgaaagcagcacatacatgggcaaatctagctaatgcatattatctgatcggtgaccaccgtagttccagcaagtgtttggagaaggtgccaa---------tgtctcatt-gata--------------------------cagtcatttatag-----------cttcttttttt------------------------gagttgtttattggtgtccttt--aaat----tctgatagaaaa----------------------------------------attttctttcttccttttttt---------------aaataaaggataccctta-att------aattt----tttcatac---------gtatagt---------------------------------------------------------------------------------------------------------------------------------------------------------------------------------------------------------------------------------------------------------------------------------------------------------------------------------
>I28608_M035_Malvaceae_Hosfordia_alata_seq1
----------------------------------------------------------------------------------------------------------------gct--ca---------------------------------------------------------ttgt-tg------------------------tttcaatca---------ttt-----ttcatgtgcgtc--------------aatggatgtctt------caat-------------------------------------------------------------------------------tykh-tktykattgt--------amttagcaa----------------at------------------------------------------------------gagaagacaggttaa-------------------aagtaagtagtt-------ttgagctca-------------------------------------------------------------------------------------------------------------------------------------------ttgttttctmatctcaggtgcyggtgctaatgccagagaagtagcttccggggatcagtttgytgccatcaatgttgcgaaggagtgtttgttagctgcagtaaaatctgatccaaaagcagcwcatacatgggcgaacctagctaatgcatattatttgatcggtgatcatcgtagttccagcaaatgtttggagaaggtgctta---------tagctcatt-gwta--------------------------cagtaatttstag-----------cttawwtcttc-----------------------targttctccattggtgtccttt--aact----tccggtagaaaa-----------------------------------------tctttattcyctcttttttt------------ataaaatmaagggtgtcttcc-t--------------------------------------------------------------------------------------------------------------------------------------------------------------------------------------------------------------------------------------------------------------------------------------------------------------------------------------------------------------------------
>I28609_M036_Malvaceae_Pentaplaris_davidsmithii_seq1
-------------------------------------------------------------------------------------ccttt-------------caacttgttgctcgca---------------------------------------------------------ttgt-tg------------------------tttggaaca---------gtt-----tccaaatgcagc--------------aatggatatatt------caat----------------------------------------------------------tagttatgta--------atgtttc-ttttgattgt--------aattggtaa----------------atg-----------------------------------------------------acatagacttgttaa-------------------aagaaagtca-t-------ttgagctca-------------------------------------------------------------------------------------------------------------------------------------------ttcttttctcttctcaggtgctggtgcaaatgccagtgaaggagcttcgggggatcagtttgcatctgtcaatgttgcgaaggagtgcttattagctgcagtgaaatctgatccaaaagcagcacatacatgggcgaatctagctaatgcatattatttggttggtgaccaccgaagttccagcaagtgtttggagaaggtgctaa---------tggctcttt-gata--------------------------cagtcatttatag-----------attcttttttttaggtctatttttcttggatttgggggtgagtctcggatatgggta--tgtd----tccgacataagt--------------------------------ata------------------------------------------------------------ctt------aatttt---ttctawkt-------twatat------------------------------------------------------------------------------------------------------------------------------------------------------------------------------------------------------------------------------------------------------------------------------------------------------------------------------------
>I28610_M037_Malvaceae_Heritiera_littoralis_seq1
------------------------------------gttgttgcggrtaab--tttwtrahwagtttgagttct--ttacccaagtcttt-------------taacttgttgctctca---------------------------------------------------------ttgt--------------------------------aaca----------------attttaatacagc--------------aagbgttccgta------gaat----------------------------------------------------------tagttatgta--------atgttgc-atttgattgt--------aaatg----------------------------------------------------------------------------atataatgttgctca------------------------------t-------------------------------------------------------------------------------------------------------------------------------------------------------tcttttctcttctcttctcaggtgctggggcaaatgccagtgaaggagcttctgcggatcaggttacagctgtcaatgttgcaaaggaktgtttgttagctgcactraaatctgatccaaaagcagcacadacatgggcgaatctagctaatgcatattatttgatgggtgaccaccgtagttccagcaagtgtttggagaaggtgctaa---------tggctcatt-gata--------------------------cagtcatttatag-----------cttcttttttt-----------------------gaggttgtccattggtgtccttt--aayt----tctgatmarrrw-----------------------------------------tymwwwywsckrcckytwty-----------dbaaamttascgbchkctanytctct---------------------------gtarcgkataatgg-aaamrsygsh------m-------------------------------------------------------------------------------------------------------------------------------------------------------------------------------------------------------------------------------------------------------------------------------------------------------------
>I28611_M062A_Malvaceae_Durio_zibethinus_seq1
----------------ttctgtgtaaatatggttcagttgttgcaggtgag--cttttgatgagttcgaattcctgtttcccaagtcttt-------------taacttgttactcata---------------------------------------------------------ttgt-tg------------------------tttggaaca---------att----------------------------------------------------------------------------------------------------------------agtcatgta--------at--tgc-ttttgattgt--------aaattataa----------------acg-----------------------------------------------------atctagacatgttaa-------------------aagaaagtag-t-------ctgagctca-------------------------------------------------------------------------------------------------------------------------------------------tccttttctcttctcaggtgctggggcaaatgccagtgaaggagcttctggggatcaggttgcagctgtcaatgttgcaaaggagtgtttgttagctgcactaaaatctgatccgaaagcagcacatacatgggcgaatctagctaatgcatattatttggtcggtgaccaccgtagttccagcaagtgtttggagaaggtgctaa---------tggcttatt-gata--------------------------tagtcctttatag-----------cttcttttttttt--------------------tgaggttgtacattggtgtccttt--aact----tctgatata---------------------------------------------ctcatgcatgcttttt--------------------gtgatattcaacatgt-ttt------agttt----attcttgc---------ttttgtttat---------------tattaaccaggctgcaaaa--------------------------------------------------------------------------------------------------------------------------------------------------------------------------------------------------------------------------------------------------------------------------------------------
>I28612_M038_Malvaceae_Brachichyton_bidwillii_seq1
----------------------------------------------------------------------------tttcccaaatcttt-------------taacttcttgttctca---------------------------------------------------------atgt-tg------------------------tttggaaca---------att-----ttcatatacaat--------------aagggttgtgta------gaat----------------------------------------------------------tagttatgta--------atgttgc-ttttgattgt--------aaatg----------------------------------------------------------------------------atacacacatgttaa-------------------aagaatgtag-t-------ttgagctca-------------------------------------------------------------------------------------------------------------------------------------------ttcttttctctttttaggtgctggggctaatgccagtgaaggaacttctgcggatcaggttgcagctgtcaatgtcgcaaaggagtgtttattagctgcactaaaatctgatccgaaagcagcacatacatgggcgaatctagctaatgcatattatttgatcggtgaccaccgtagttccagcaagtgtttggagaaggtgctaa---------tggctcatt-gata--------------------------cagtcatttatag-----------cttctgttttt-----------------------gaggttgtccattggtgtccttt--aact----tctgatagaaaa-----------------------------------------tctmt-ttsccccctttttt-----------tataaaataaaggatgccgtt--ttt------agtat----tctcaggt---------gtataatgg-aaaaaccgca------attag---------------------------------------------------------------------------------------------------------------------------------------------------------------------------------------------------------------------------------------------------------------------------------------------------------
>I28613_M039_Malvaceae_Eriotheca_macrophylla_seq1
-----------------------------------------------------------------------------ttgattagtcc-a-------------aattctgttg----------------------------------------------------------------------------------------------tttggatca---------att-----ttcaaatgca-t--------------aatggaggtgta------caat----------------------------------------------------------tagttatgta--------acgttgc-tttttattgc--------aattggtaa----------------att-----------------------------------------------------atataaacgtgttag-------------------aagaaagtag-t-------tttagctga-------------------------------------------------------------------------------------------------------------------------------------------ttcttttctcttgtcaggtgctggggcaagtgccagtgaaggagcttctggggataagtttgcagctgtcaatgttgcgaaggagtgtttgttagctgcagtaaaatctgatccraaagcagcacatacatgggcgaatctagctaatgcatattatttgcttggtgaccaccgtagttccagcaagtgtttagagaaggtgctaa---------tggctcatt-gata--------------------------cagtcatttatag-----------cttcttttttt-----------------------gaggttgtccattggtgtccttt--agct----tctgatagaaaa-----------------------------------------tctttatttccccctttttw-----------aaaaaaataaaggatgccattt-ttt------a-----------------------------------------------------------------------------------------------------------------------------------------------------------------------------------------------------------------------------------------------------------------------------------------------------------------------------------------------------------------
>I28614_M040_Malvaceae_Hydrogaster_trinervis_seq1
--------------------------------------------------------------agtttaaattcttgtttgtccagtcttt-------------taacttgatgataaca---------------------------------------------------------tttt-tg-------------------------ttggaaca---------att-----tttaaaaactgt---------------agggatgtgct------cact----------------------------------------------------------tagttattta--------tgttctt-ttttggttgt--------aaatt----------------------------------------------------------------------------ctgtggttat-----------------------------------t-------ctaagctca------------------------------------------------------------------------------------------------------------------------------------------------ttctcttctcaggtgctggggcgaatgccagtgaaggagcttctggagatcaggttgcagctgtcaatgttgcaaaggaatgcttgttagctgcactgaaatcagatccaaaagcagcacatacatgggccaatctagctaatgcatattatttacttggcgaccaccgaagttccagcaagtgtttggagaaggtgctta---------tggctcatt-gatt--------------------------cagtcatttatta-----------cttattttttt-----------------------gaggttttccattggtgtccttt--atcc----tctgatagaaat-----------------------------------------tcttctttccccctttttta-------------taaaataaaggatgccatttttttt----cagttt----tcttatgt---------gtatatgga--aaaatctca------at------------------------------------------------------------------------------------------------------------------------------------------------------------------------------------------------------------------------------------------------------------------------------------------------------------
>I28615_M041_Malvaceae_Pterygota_brasiliensis_seq1
----------------------------------------------------------------------------------------------------------------------------------------------------------------------------------ry------------------s--------tttgaaaga---------agtg---attgaaataarsa------------------------------------------------------------------------------------------------------------------------ttttgaatgt--------aaatg----------------------------------------------------------------------------atatacacatgttaa-------------------aagtaagtag-t-------ttgagctca-------------------------------------------------------------------------------------------------------------------------------------------ttattttctcttctcaggtgcaggagcaaatgccagtgaaggagcttctgcggatcaggttgcagctgtcaatgtcgcaaaggagtgcttgttagctgcactaaaatctgatccaaaagcagcacatacatgggcgaatctatctaatgcctattatttgattggtgaccaccgtagttcaagcaagtgtttggagaaggtgctaa---------tggctcatt-----------------------------------gatttatag-----------cttcttttttt-----------------------gaggttgtccattggtgtcctt---------------awvvharw-----------------------------------------tdkwwytwwvyktshttttt---------ttgtaaaaacaaaggatgccgttt-ctt------agtgt----tcttatay---------ry--------------------------------------------------------------------------------------------------------------------------------------------------------------------------------------------------------------------------------------------------------------------------------------------------------------------------------------
>I28616_M042_Malvaceae_Leptonichya_maranta_seq1
------------------------------------------ryaggtaaga-attttaatgagttt------------------------------------attcttgatgccmaca---------------------------------------------------------ttgt-tg------------------------tttggaaca---------att-----ttcaaattcagc--------------aagggattagtt------taat----------------------------------------------------------cagttatgta--------atgttgc-ttttgattgt--------aaatg----------------------------------------------------------------------------atatgggcatgtgaa-------------------aagaaagtag-t-------ttgtgctcg-------------------------------------------------------------------------------------------------------------------------------------------ctcttttctcttctcaggagctggggcaaatgccagtgaaggagcttctagcwatcaggttgcatctgtcaatgttgcgaaggagtgtttgttagctgcactaaaatcagatccaaaggcagcacatttgtgggcaaatctagctaatgcwtattatttgatcggtgaccaccgaagttctagcaagtgtttggagaaggtgctca---------tgggtcatt---ga--------------------------tagtcatttatagca-------ttttttttttttt-----------------------grgktkraccattggtgtccttt--aact----tctgatagaaag-----------------------------------------tctttctttcccccctttta----------ttgcagaataagggatgctattt-ttt------tgtgt----tctcatgt---------gtacaatgg-----------------aacaa---------------------------------------------------------------------------------------------------------------------------------------------------------------------------------------------------------------------------------------------------------------------------------------------------------
>I28617_M043_Neuradaceae_Neurada_procumbens_seq1
-------------------------------------------------------------------------------------------------------------------ggca--------------------------------------------------------------tg------------------------------------------atc-------------------------------------------------taaa----------------------------------------------------------tcttcccaga--------atgttgc-tttatattgc--------tactt----------------------------------------------------------------------------gtatgagtctgt---------------------aaagaagacga---------ctggagctg-------------------------------------------------------------------------------------------------------------------------------------------tcttattaacttctcaggtgctggggcaaatactggacaaggagcttctaccaatcaggctacagctgtcaatgttgctaaggagtgtttgcttgctgaactgaaagcagatccaaaagcagcacatacatgggtaaatctagcaaatgcatattatatgattgctgaccaccgaagttccagcaagtgtttggagaaggtgctcatgtctcatatctctcatt-ccta--------------------------caatagtttatag--------attcttttattgtttta------------tc--gtttgaagtctttcattagttgtcttg--attgt---tttggtaa--------------------------------------------------ttttatatcgttttt--------gaaaatgaaaagagaaaagtagtttatat---------------tttgat---------------------------------------------------------------------------------------------------------------------------------------------------------------------------------------------------------------------------------------------------------------------------------------------------------------------------------------------------
>I28618_M044_Malvaceae_Pentace_laxiflora_seq1
cttt--------------------------------------------------------------------------------------------acgcttcacacttattgctccaa-------------------------------------------------------aattgt-tg------------------------tttggaaca---------att-----ttcaaatacagt--------------aagggttgttta------gatt---------------------------------------------------------ttttttatgtg--------atattgc-ttttgattgt--------gatttgtaa----------------atg-----------------------------------------------------atatatgcatgttat-------------------aagaaagcag-t-------ttgagctta-------------------------------------------------------------------------------------------------------------------------------------------tttttttctctcgtcaggtgctggggcaaatgctggtgaaggagcttctggggataaggttacagctgtaaatgttgcaaaggagtgtttgttagctgcactaaaatctgatccgaaagcagcacatacwtgggcaaatctagctaatgcatattatttgctcggtgaccaccgtagttcgagcaagtgtttggagaaggtgctaa---------tggctcatt-gat----------------------------agtcatt----------------ttagtttttta--------------------------gttgtccattgrtatccttt--aa-----------------------------------------------------------------------------------------------------agataccattttt--------agcgt----tcgcatga---------atataatgg-aaaaataaca------attaatttagttactaatgcatgtttgttacacgataaaaagt-------------------------------------------------------------------------------------------------------------------------------------------------------------------------------------------------------------------------------------------------------------------
>I28619_M045_Malvaceae_Phragmotheca_mammosa_seq1
----------------------------------------------------------------------------------------------------------cttgctgcttgcg---------------------------------------------------------ttgt-tg------------------------tttggaaca---------att-----ttccattgcagc--------------aacagatgtgtt------caat----------------------------------------------------------tagttatgtg--------atgttgc-ttttgattgt--------aataggtaa----------------atg-----------------------------------------------------atatagacatgttaa-------------------aagaaagtag-t-------ttgaactca-------------------------------------------------------------------------------------------------------------------------------------------ttcttttctcttctcaggtgctggggcaaatgccagtgaaggagcttctggggatcagtttgcagcagtcaatgttgcaaaggagtgtttgttagctgcagtgaaatctgatccgaaagcagcacatacatgggcgaatctagctaatgcatattatttgattggtgaccaccgtagttccagcaagtgtttggagaaggtgctaa---------tggctcatt-gata--------------------------ttgtcattcatag-----------cttcttttttt------------------------aggttgtccattggtgtccttt--agta----tctgatagaaag-----------------------------------------tgt---ttttcccctttttt-----------ctaaaaataaaggatgcctttt-t--------------------------------------------------------------------------------------------------------------------------------------------------------------------------------------------------------------------------------------------------------------------------------------------------------------------------------------------------------------------------
>I28620_M046_Malvaceae_Camptostemon_shultzii_seq1
-------------------------------------------------------------------------------------------------------------------------------------------------------------------------------------------------------------------------------------------------------------------------tgtgtt------ctag----------------------------------------------------------taattgtgta--------atgttgc-ttttgattat--------aatttgtag----------------atg-----------------------------------------------------atatagacgtgttaa-------------------aagaacgttg-t-------ttgagttca-------------------------------------------------------------------------------------------------------------------------------------------ttcttttctcttctaaggtgctggtgcaaatgccagtgaaggaacttttggggatcagtttgcagctgtcaatgttgcgaaggagtgtttgttagctgctgtaaaatctgatccgaaagcagcacatacatgggcgaatctagctaatgcatattatttgattggtgaccaccgtagttccagcaaatgtttggagaaggtgctaa---------tggctcatt-gata--------------------------ctgtcacttatag-----------cttcttttgttt---------------------aggtgttgtccattggtgtccttt--agct----tctgatagaa--------------------------------------------------tttttctcttttt-----------cataaaataaaggatgcc--------------------------------------------------------------------------------------------------------------------------------------------------------------------------------------------------------------------------------------------------------------------------------------------------------------------------------------------------------------------------------
>I28621_M153_Malvaceae_Trichospermum_sp_seq1
c----------aattcttctgtgtaaatatggtttggttgttgcaggtaag--catttga-------------------------------------------tgagttgttgctarca---------------------------------------------------------tttt-tg------------------------cttggaaca---------akt-----tttwaataccgt---------------ggggatgtgct------caat----------------------------------------------------------trrttatgt---------atgttgc-ttttggttgt--------aaatt----------------------------------------------------------------------------ctttgggcatgtta--------------------raatatgtag-t-------ctaagctca------------------------------------------------------------------------------------------------------------------------------------------------ttctcttctcaggtgctggggcaaatgccactgaaggagcttctggggatcaggttgcagctgtaaatgttgcaaaggagtgtttgttagctgcactgaaatcagatccaaaagcaghacatacntgggcaaatctagctaatgcatattatttacttggtgaccaccgaagttccagcaagtgtttggagaaggtgctca---------tggctcdtt-gata--------------------------cagtcatttattg-----------ctthttttttt-----------------------gaggttgtchattggtgtccttt--mtttatcgtctcatagaaagthttyyycyhmc-------------------------ccadccccctctccctcccttctcccc--------------------------------------gcggcacca--ccccccgccc-----------------------------------------------------------------------------------------------------------------------------------------------------------------------------------------------------------------------------------------------------------------------------------------------------------------------------------------------
>I28623_M048_Malvaceae_Abroma_augusta_seq1
---------------------------------------------------agcgtttgatgtgttta--ttcttgtttcccaagtattt-------------taacttgttgctcacg---------------------------------------------------------ttgt-tg------------------------tttggaaca---------att-----ttcaaatacaga--------------aagggatgtgtt------caat----------------------------------------------------------tgg-tactta--------atgttgg-tttttattgc--------gaatg----------------------------------------------------------------------------atatgggcatgtgaa-------------------aagaaagtagtttgagactttgtgctca-------------------------------------------------------------------------------------------------------------------------------------------ttcttttctcttttcaggtgctggggcaaatgccactgaaggagcttctggcaatcaggttgcagctttcaatgttgcgaaggagtgtttgttagctgcactaaaatcagatccaaaagcagcacatgcatgggcaagtctagctaatgcatattatttgatgggtgaccaccgaagttccagcaagtgcttggagaaggtgatca---------tggctgatt-gt----------------------------tagtcatttatagcttct---tcttttcctttttttt---------------------gaggttgtgcattagtttccttt--aact----tctgatagaaag-----------------------------------------tctttctttcccccatttgaa------aaaaaaaagaataaaggacgccattt-ttt------agttt----tctgatgt-------gtctacaatta-----------------attta---------------------------------------------------------------------------------------------------------------------------------------------------------------------------------------------------------------------------------------------------------------------------------------------------------
>I28624_M049_Malvaceae_Corchoropsis_tomentosa_seq1
-------------------------------------ttgttgcaggtaagcctctttaatgagttggaaattcttgtttataaagtcttt------------taaattggtgctcgct---------------------------------------------------------cygt-tw------------------------tttggaaaa---------aat-----ttcaarcatggt--------------aagagttgtgta------caat----------------------------------------------------------taaataagta--------gyrttgc--tttgattgt--------aattg----------------------------------------------------------------------------gtatacacatgtta--------------------aaagaagtac-t-------ttgaactca-------------------------------------------------------------------------------------------------------------------------------------------ttcttttctcttcttaggtgctggggcaaatgcyattgaagggghctctrgggatcaggttgcagctatcaatgttgcaaaggagtgtttgttaghtgcactaaaatctgatccaaaagcagcacatacatgggmaaatctagcwaatgcatathatttgattggtgaccaccgtagttccagcaagtgtttagagaaggtgytat---------tggctcatt---ga--------------------------tagtcatttatag-----------cttygtcctcc----------------------------------------------------------------------------------------------------------------------------ttttt----------twataaaataaaggatcacttct-ttw------agtct----yctcatgc---------atatgatgg-aaaaatcaca------attgatttagttactaatgcatgctttttgcttgaaaaaaaaaatactgcatt---------------------------------------------------------------------------------------------------------------------------------------------------------------------------------------------------------------------------------------------------------
>I28625_M193_Malvaceae_Apeiba_tibourbou_seq1
----------------------------------------------------------------tttaaattcttgtttccccagtcttt-------------taactcgctgcttcca---------------------------------------------------------tttt-tggttggaa-----------------cttggraca---------att-----tggaaatamagt---------------agggatctgtt------yaat----------------------------------------------------------tagttatgtg--------atg-hgc-tkttggttgt--------aaatg----------------------------------------------------------------------------ctacagrcatgttaa-------------------aagamtgtag-t-------ctgagctca-------------------------------------------------------------------------------------------------------------------------------------------ttctcttctcttyttaggtrctggggcaaatgccagkgaaggagcttctggdgatcaggttvcagctgtcaatgttgygaaggagtgtttgttagctgcactgaaatcagatccaaaagcagcacatacatgggcaaatctwgctaatgcatattatttacttggtgaccaccgaagttctagcaagtgtttggagaaggtgctya---------tggytcatt-gata--------------------------c----atttatts-----------cttcttttttk-----------------------rwrgttgtcydttagtgtccttt--aact----tttgatagaaag-----------------------------------------tcttkcatccccctttttgar-------taaaataaaataaaggaygccg-ttttwa------agttt----tctcrcat---------gtataatggaaaatttctgaa----tattwamytwgkttc------------------------------------------------------------------------------------------------------------------------------------------------------------------------------------------------------------------------------------------------------------------------------------------------
>I28626_M226_Malvaceae_Helicteres_guazumifolia_seq1
--------------------------------------------------aagtttttgatgagtttaaattcttgtttcccaaatcttc-------------taacttgttgctcaca---------------------------------------------------------ttttttg------------------------tttggaaca---------att-----ttgaaataca------------------------------------at----------------------------------------------------------tagttatcta--------atattgt-tttttattgt--------aattttgaa----------------gtg-----------------------------------------------------acatagacatgttaac------------------aagaaagtag-t-------ttgagctca-------------------------------------------------------------------------------------------------------------------------------------------ttctttacccttatcaggtgctggggcaaatgccagtgaaggagcttctgctgatcaggttgcagctgtcaatgttgcaaaggagtgtttgttagctgcactaaaatctgatccaaaagcagcacatacgtgggcaaatctagctaatgcatattatctgatcggtgaccaccgtagttccagcaagtgtttggagaaggtgctaa---------tggctcatttaata--------------------------cagtaatttatag-----------cttcatttttt-----------------------gaggttgttcattggcatccttt--aact----tctgatagaaaaaacttccatccattggtgtcgtttaccttctgatagaaaaatttttcttctccattttctt----------ttaaaaaataaaggatgcccttt-att------agttt----ttt------------------------------------------------------------------------------------------------------------------------------------------------------------------------------------------------------------------------------------------------------------------------------------------------------------------------------------------------------
>I28628_M051_Malvaceae_Werklea_horrida_seq1
----------------------------------------------------------------------------------------------------------------------------------------------------------------------------------------------------------------------------------------------------------------------------------------------------------------------------------------------------------------------------------------------------------------------------------------------------------------------------------------------------------------------aagtaa-t-------ttgagttcg-------------------------------------------------------------------------------------------------------------------------------------------ttcttttctcttctcaggctctggtgcaaatgccagt---ggagcttcccgtgatcagtttgcagccatcaatgttgcaaaggagtgtttgttagctgcagttaaatcagatccgaaagcagcacatacatgggcaaatctagctaatgcatattatttggtcggtgatcatcgtagttccagcaaatgtttggagaaggtgctaa---------cggactatt-gatat---------------------ttgatagtcacttatag-----------cttctgttggtt----------------------taggttgtctgtt-----------------------------------------------------------------------------------------------------ttctgtaaaataaaggatgccmctttttt------agtgt----tcaggtgttg-cagtgcatttaat---------------------------------------------------------------------------------------------------------------------------------------------------------------------------------------------------------------------------------------------------------------------------------------------------------------------------------
>I28629_M052_Malvaceae_Spirotheca_rosea_seq1
--------------------------------------------------------tcagttgttgcaggtaagcttgtgattagtcc-a-------------aattctgttg----------------------------------------------------------------------------------------------tttggagca---------a-t-----ttcaaatgca-t--------------aatggatgtgta------caac----------------------------------------------------------tagttatgta--------atgttgc-tttgtattgc--------aattggtaa----------------att-----------------------------------------------------atataatcgtgctag-------------------aagaaagtag-t-------tttagctca-------------------------------------------------------------------------------------------------------------------------------------------ttcttttttcttctcaggtgctggggctaatgccagtgaaggagcttctggagatcggcttacagctgtcaatgttgcgaaggagtgtttgttagctgcagtaaaatctgatccgaaagcagcacatacatgggcgaatctagctaatgcatattatttgcttggggaccaccgtagttccagcaagtgtttggagaaggtgctaa---------tggcttatt-gata--------------------------cagtcatttatag-----------ctttttttttd-----------------------raggttgtccattggtgtccttg--agct----tctgatagaaaa-----------------------------------------tctttattttcccccttttt-----------tataaaataaaggatgccattt-ttc------ag----------------------------------------------------------------------------------------------------------------------------------------------------------------------------------------------------------------------------------------------------------------------------------------------------------------------------------------------------------------
>I28630_M053_Malvaceae_Huberodendron_swietenioides_seq1
--------------------------------------------------------------------------------cctagtcttt-------------taacttgttactcgta---------------------------------------------------------ttgt-tg------------------------tttggagca---------att-----ttcaaattca-t--------------aawggatgtgta------aagt----------------------------------------------------------tasttatgta--------atgttgc-ttttaactgt--------aattggtaa----------------atga---------------------------------------------------tatatatacatgttaa-------------------aagaa------g-------ttgagctca-------------------------------------------------------------------------------------------------------------------------------------------ttcttttctcttctcaggtgctggggcaaatgccagtgaaggagcttctgcrgatcagtttgcagctgtcaatgttgcgaaggagtgtttgttagctgyagtaaaatctgatccgaaagcagcacatacatgggcgaatctagctaatgcatattatttgattggtgaccaccgtagttccagcaagtgtttggagaaggtgctaa---------tkgctcatt-gata--------------------------ctgtcatttataa-----------cttcttttttt-----------------------gaggttgtccattggtgtccttt--agct----tctgatagaaaa-----------------------------------------tctttatttcctcccttttt-----------tataaaayaaaggatgccatttattt------ggtgt----tctcatgc---------gtataatgg-aaaaat------------------------------------------------------------------------------------------------------------------------------------------------------------------------------------------------------------------------------------------------------------------------------------------------------------------------
>I28631_M054_Malvaceae_Trochetiopsis_benjaminae_seq1
-----------------------------tggttcagttgttgcaggtaagcytctttkatgagttgaartttctyrtttasgactctty-------------taacttggtgct------------------------------------------------------------------tg------------------------tttggaaca---------att-----ytcaaasawgkt--------------aagagttgtata------cart----------------------------------------------------------tagataratt--------gtgttgc-ttctgattgk--------aaatg----------------------------------------------------------------------------gtatacacaygtyaa-------------------aagaaagtac-t-------ttgagctca-------------------------------------------------------------------------------------------------------------------------------------------ttatyttctcttctcaggtgctggggcaaatgccagtgaaggggcctcrggggatcaggttgcagctatcaatgttgcaaaggagtghttgttagctgcactaaaatctgatccaaaagctgcacatacatgggcaaatctagctaatgcatattatttgattggtgaccaccgtagttccagcaagtgtttagagaaggtgccad---------tgdctcayt---ca--------------------------tagtcawwtatag-----------cttatttykyc---------------------------------------------------------------------------------------------------------------------------cttgtt----------taataaaataaaggatcaattatcttt------vrtct----tytcatgc---------atatkactg-aaaagtcaca------agtastttagttactagtgcttgctttttgcttg-aaaagaaaataccgcctcattgttttgttg----------------------------------------------------------------------------------------------------------------------------------------------tcttgaacaagttgt--------------------------------------------------------------------------------
>I28632_M055_Malvaceae_Eriolaena_candollei_seq1
--------------------------------tycagttgttgaaggtaagcctctttgatgagttggwaywtswystttavgrstmttttag----------taayttkgwryw------------------------------------------------------------------kg------------------------tttgraacr---------att-----ytcaaasaykkt--------------aagagttgtata------caat----------------------------------------------------------tagataaatt--------gtgttrc-ttctgattgt--------aaryk----------------------------------------------------------------------------gtatacacwtgttra-------------------aagaaagtac-t-------ttgagcyca-------------------------------------------------------------------------------------------------------------------------------------------ttcttttctcttctcaggtgctggggcaamtgccartgaaggggcctcrggggatcagsttgcagctatcaakgttgcaaaggagtgtttgttagctgcactaaaatctgatccaraagmtgcacatacatgggcaaatctagctaatgcatattatttgattggtgaccaccgtagttccagcaagtgtttagagaaggtgycat---------tgrctyatt---ca--------------------------tagtmrhttathk-----------cyyvyttthbc---------------------------------------------------------------------------------------------------------------------------ctttttb---------tadhaaaataadddatcaathtttttt-----btntytaa--tctyatgc---------atatgactg-aaaagtcaca------aktastttagttactagtgcttgctttttgcttg-aaaagaaaatac---------------------------------------------------------------------------------------------------------------------------------------------------------------------------------------------------------------------------------------------------------------
>I28633_M056_Malvaceae_Adansonia_digitata_seq1
---------------------------------------------------------------ttctaaattcttgtttgtttagtcttt-------------tatcttgtcactcgca---------------------------------------------------------ttg---t------------------------ttcagagta---------gtt-----ttcaaatgca-t--------------aatgsttgtgtg------caat----------------------------------------------------------tggttatgta--------atgttgc-ttttgattgt--------aattgttaa----------------att-----------------------------------------------------atgtagacgcgttag-------------------atgaaagtat-t-------ttgagctca-------------------------------------------------------------------------------------------------------------------------------------------ttcttttctcttctcaggtgctggggcaaaygccagtgaaggagcttccaggaaycgggttgcagctgtcaatgttgcgaaggagtgtttgctagctgcagtaaaatctgatccgaaggcagcacatacatgggcgaatctagctaatgcatattatttgcttggtgaccaccgtagttccagcaagtgtttggagaaggtgctaa---------tggctcatt-gata--------------------------cagtcatttatag-----------cttcttttttt-----------------------gaggttgtccattggtgtccttt--agct----tyggatagaaaa-----------------------------------------tctttatttccccccttttt-----------aataaaataaaggatgccaatt-ttt------agtgt----tctcattc---------gtataatgg-aaaaattgca------attatt-tagttacta----------------------------------------------------------------------------------------------------------------------------------------------------------------------------------------------------------------------------------------------------------------------------------------------
>I28635_M058_Malvaceae_Byttneria_aculeata_seq1
---------------------------------------------------------------------------------------------------------------------------------------------------------------------------------------------------------------------------------------------aatatagc--------------aagaagagtttt------caat----------------------------------------------------------tggttatgca----------------tgttgcttat-----------------------------------------------------------------------------------------atatatttatgataaaaggatatgrcatgtaacaaagaaaggtgtttgataytttgagctca-------------------------------------------------------------------------------------------------------------------------------------------ttcttatctcttctcaggtgctggggcaaacaccggtgaaggagcttctggtaatcaggtagcagctgttaacgttgcaaaggagtgtctgttagctgcactaaaatctgatccaaaagcagcacatacctgggcaaatctagctaattcatattatttgatgggtgactatcgaagttctagcaaatgtttggataaggtgctca---------tttctaattgagtg--------------------------tartcatttgtatctcccctatttccccttgtttt-----------------------gaggatgtccatcagcatcttttttaact----tatgataggaagtct-----------------------------------ttcttccactacccttccctcttct------ctttgcaaaataaaga-------------------------------------------------------------------------------------------------------------------------------------------------------------------------------------------------------------------------------------------------------------------------------------------------------------------------------------------------------------------------------------
>I28636_M059_Malvaceae_Pterospermum_pierrei_seq1
-------------------------------------------------------------------------------------------------------------------------------------------------------------------------------------tr----------------------------------------------------------------------------ckgkgttrtstr------ttat----------------------------------------------------------ttcgcatcaa--------ahgwtmm-tywwgawwgttc-----taaaagacaa----------------aga------------------------------------------------aaatrrtayarasatkkyaa-------------------magtttawgg-t----agtttgagcaca-------------------------------------------------------------------------------------------------------------------------------------------ttcttttctcttctcaggtgctggggcaaatgccagtgaaggggcctctggggatcaggttgcagctgtcaacgttgcaaaggagtgtttgttagctgcactaaaatctgatccaaaagcagcacatacatgggcaaatttagctaatgcatattatttgattggtgaccaccgtagttccagcaagtgtttagagaaggtgctaa---------tggctcatt---ga--------------------------tagtcgtttatag-----------cttcttttttt-----------------------gwkrttrwyyattggtgtcsttc--aact----tcttatagaaaa-----------------------------------------tatgctctccctttattaaat-------tttaataaataaaagga------------------------------------------------------------------------------------------------------------------------------------------------------------------------------------------------------------------------------------------------------------------------------------------------------------------------------------------------------------------------------------
>I28637_M060_Malvaceae_Duboscia_vifidiflora_seq1
----------------------------------------------------------------------------------------------------------------------------------------------------------------------------------------------------------------------ca---------act-----tttaaatacagt---------------agggatatgct------caat----------------------------------------------------------tagttatgt---------atgttgc-ttttggttgt--------gaatgccat----------------gggcatgttagtatatctgctcaaatagttatgtttgttgcttttggttgtaaatgctatgagcatgttaa-------------------aataatctac-t-------ctgagctca--------------------------------------------------------------------------------------------------------------------------------------------------ttctcctcaggtgctggggcaaatgccagtgaaggagctgcaggggaccagattgcagctgtcaatgttgcaaaggagtgtttgttagctgcattgaaatctgatccaaaggcagcacatatgtgggcaaatctggctaatgcatattatttactaggtgaccaccgaagttccagcaaatgtttggagaaggtgctca---------tggctcatt-gata--------------------------cattcatttattg-----------cttcttttttt-----------------------gaggttgtccattggtgtccttt--atcc----tctaatagaaag-----------------------------------------tctttctttccccctttttt------------atagagtaaaggatgccattttttt------agt------tctcatgt---------gtatat----------------------------------------------------------------------------------------------------------------------------------------------------------------------------------------------------------------------------------------------------------------------------------------------------------------------------------
>I28638_M061_Malvaceae_Basiloxylon_brasiliensis_seq1
------------------------------------------------------ttttgatttgtttaagttcttgttgcccaagtcttt-------------taacctgttgctctca---------------------------------------------------------ttgt-tg------------------------tttggaaca---------att-----ttaatatacagc--------------tgaggttgtata------aaat----------------------------------------------------------tagtcacgta--------acgttgy-ttgtgattgt--------aaatg--------------------------------------------------------------------------------atatatgttaa-------------------aagaatgtag-t-------ttgagctca-------------------------------------------------------------------------------------------------------------------------------------------ttcttttctcttctcaggagctggggcaaatgccagtgaaggagcttctgcagatcaggttacagctgtcaatgtcgcaaaggagtgtttgttagctgcactaaaatctgatccgaaatcagcacatacgtgggcgaatctagctaatgcatattatttgatcaatgaccaccgtagttccagcaagtgtttggagaaggtgctaa---------tggctcatt-gata--------------------------cagtcatttatag-----------cttctttttat-----------------------gaggttgtccattggtgtccttt--aatt----tctgatagaaaa-----------------------------------------tctttctttcctcctttttt----------tataaaaataaaggatgccgttt-ttt------agtgt----tctcatat---------atataatgg-aagaaccgcaata-----------------------------------------------------------------------------------------------------------------------------------------------------------------------------------------------------------------------------------------------------------------------------------------------------------------
>I28639_M249_Malvaceae_Gyranthera_amphibiolepis_seq1
----------------------------------------------------------------tctaaattcttgtttccctagtcttt-------------taacttgttactcgta---------------------------------------------------------ttgt-tg------------------------tttggagca---------att-----ttcaaatgca-t--------------aatggatgcgta------caat----------------------------------------------------------tagttatgta--------atgttgc-ttttaattgt--------aattgttaa----------------atg-----------------------------------------------------atatagacatgttaa-------------------aagaaattag-a-------ttgagctca-------------------------------------------------------------------------------------------------------------------------------------------ttcttttctcttctcaggtgctggggcaaatgccagtgaaggagcttctgtggatcagtttgcagctgtcaatgttgcgaaggagtgtttgttagctgcagtgaaatctgatccgaaagcagcacatacatgggcgaatctagctaatgcatattatttgattggtgaccaccgtagctccagcaagtgtttggagaaggtgctaa---------tggctcatt-gata--------------------------cagtcatttataa-----------cttcttttttt-----------------------gaggttgtccattggtgtccttt--agct----tccaatagaaaa-----------------------------------------tcttt-tttcccccctgttt-----------tataaaataaaggatgccatttattt------agtgt----t--------------------------------------------------------------------------------------------------------------------------------------------------------------------------------------------------------------------------------------------------------------------------------------------------------------------------------------------------------
>I28640_M062B_Malvaceae_Diplodiscus_paniculatus_seq1
------------------------------------------------------------------------------------------------------------------------------------------------------------------------------------------------------------------maaacaca------tttt-----ttmamwymyagk--------------awgggttgttta------gaat---------------------------------------------------------ttttttatgtg--------atgttgc-ttttgattct--------gatttgtaa----------------atg-----------------------------------------------------atatatgcatgttat-------------------aagaaagcag-t-------ttgagctta------------------------------------------------------------------------------------------------------------------------------------------tttyttttctctcgtcaggtgctggggcaaatgctggtgaaggagcttctggggataaggttacagctgtaaatgttgcaaaggagtgtttgttagctgcactaaaatctgatccgaaagcagcacatacatgggcaaatctagctaatgcatattatttgatcggtgaccaccgtagttcaagcaagtgtttggagaaggtgctaa---------tggctcatt-gat----------------------------agtcatt----------------ttagttttttt------------------------aggttgtccattggtatccttt--aa-----------------------------------------------------------------------------------------------------agataccattttt--------agtgt----tcacawb--------------------------------------------------------------------------------------------------------------------------------------------------------------------------------------------------------------------------------------------------------------------------------------------------------------------------------------------------
>I28641_M063_Malvaceae_Brownlowia_peltata_seq1
--------------------------------------------------------------------------------------------------------cgagtattatgc---------------------------------------------------------------t-wg------------------------tktrkaaca---------att-----ttcaaatacart--------------aagggttgttta------gaat---------------------------------------------------------ttttttatgtg--------atattgc-ttttaattgt--------gatttgtaaa--------------tatg-----------------------------------------------------atatatggatgttat-------------------aagaaagcag-t-------ttgagctta------------------------------------------------------------------------------------------------------------------------------------------ttttttttctctcrttaggtgctggggcaaatgctggtgaaggagcttctggggataaggttacagctgtaaatgttgcaaaggagtgtttgttagctgcactaaaatctgatccaaaagcagcacatacatgggcaaatctagctaatgcatattatttgatcggtgaccaccgtagttcgagcaagtgtttggagaaggtgctaa---------tggctcatt-gat----------------------------agtcatt----------------ttagttttttt------------------------aggttgtccattggtatccttt--aa-----------------------------------------------------------------------------------------------------agataccattttt--------aacgt----tcgcatga---------atataatgg-aaaaataaca------attaatttggtta-------------------------------------------------------------------------------------------------------------------------------------------------------------------------------------------------------------------------------------------------------------------------------------------------
>I28642_M064_Malvaceae_Burretiodendron_esquirolii_seq1
---------------------------------------------------------------------------------------------------------------------------------------------------------------------------------------------------------------tttgaaaca---------att------tcagacacggt--------------taggattgtgta------tgat----------------------------------------------------------tagatatgtt--------atgttgc-ttttgattgt--------aaatg----------------------------------------------------------------------------gtatagacatgataa-------------------aagaaagtag-t-------ttgagctct-------------------------------------------------------------------------------------------------------------------------------------------ttcttttttctt-tcaggtgctggcgcaaatgccagtgaaggggcttctggggatcaggttgcagctatcaatgttgcaaaggagtgtttgttagctgtactgaaatctgatccaaaagcagcacatacttgggcaaatctagctaatgcgtattatttgattggtgaccaccgtagttccagcaagtgtttagagaaggtgctaa---------tggctcatt---ga--------------------------tagtcgtttatag-----------ctt------------------------------------------------------------------------------------------------------------------------------------------------------------------------------------------------------------------------------------------------------------------------------------------------------------------------------------------------------------------------------------------------------------------------------------------------------------------------------------------------------------------------------------------------------
>I28643_M065_Malvaceae_Hermannia_flammea_seq1
----------------------------------------------------------------------------------------------------------------------------------------------------------------------------------------------------------------tcagaaca---------act-----ttcaaatacagt--------------tagagatgtgtt------taat----------------------------------------------------------tagttatgca--------atgttgc-ttctgattat--------aaatt----------------------------------------------------------------------------atacggggatggaaa-------------------gaaatagtag-t-------ttaagctca-------------------------------------------------------------------------------------------------------------------------------------------ttattttctcttctcaggtgctggggcgaatgctagtgaaggtgcttctgggaatcaggttgcagcctttaatgttgctaaggagtgtctgttagctgcactaaaatcagatccaaaagcagcacatacatgggcaaatctagctaatgcatattacttgattggtgaccaccgaagttccagtaaatgtttggagaaggtgctca---------tagttcatt-aata---------------------------agtcttttatag-----------ctttttttt-------------------------gatgtcattttcttagttaccac--atgta---tataatggaaat----------------------------cgcaatc----aatttacttatctgtgcttttt-----------acatgaacaaatcctgccacattatt-----tagtggt--------------------ctgcaa----------------------------------------------------------------------------------------------------------------------------------------------------------------------------------------------------------------------------------------------------------------------------------------------------------------------------------
>I28644_M066_Malvaceae_Thomasia_solanaceae_seq1
----------------------------------------------gtaag--cttttgatkagtttaaatwcttgtttcccaaatcttt--------------agcttgttgctctta---------------------------------------------------------ttgt-tg------------------------tgtcaaaca---------atc-----ttcagaaacact--------------gagggatgtgtt------ctat----------------------------------------------------------taattatgta--------atgttgc-ttatgattgt--------aactg----------------------------------------------------------------------------atatgggcgtgtaaaa------------------gaaaaagtag-t-------ttgagctca-------------------------------------------------------------------------------------------------------------------------------------------ttgctttctcttctcaggtgctggggcaaatgcccgtgaaggagcttctggggatcaggttgcagctgtccatgttgcgaaggagtgtttgttagctgcattaaagtcagatccaaaagcagcacatacttgggcaaatctagctaatgcatattatttgatcggtgaccaccgaagttccagcaaatgtttggagaaggtgctca---------tggctcatt-gata--------------------------cagtaatttatag-----------cttcttttttt-----------------------gaggttgtccattggtgtccttc--aact----tctgatagaaag-----------------------------------------tcttccgttccccctttgtt-----------tataaaataaaggatgccggtt-ttt------agtgt----tctcatgt---------gtataatgg-aagaattgca------attgatttagttgt------------------------------------------------------------------------------------------------------------------------------------------------------------------------------------------------------------------------------------------------------------------------------------------------
>I28645_M067_Malvaceae_Guichenotia_ledifolia_seq1
-----------------------------------------------------------atgagtttaaattcttgtttcmcaaatcttt--------------agcttgttgctctta---------------------------------------------------------ttga-tg------------------------tgtcaaaca---------atc-----ttcagatacagt--------------gagggatgtgtt------ctat----------------------------------------------------------taattatgta--------atgctgc-ttatgattgt--------aactg----------------------------------------------------------------------------atatgggcatgtagaa------------------gaaaaagtag-t-------ttgagctca-------------------------------------------------------------------------------------------------------------------------------------------ttgctttctcttctcaggtgctggggcaaatgcccgtgaaggagcttctggggatcaggttgcagctatccatgttgcgaaggagtgtttgttagctgcattaaaatcagatccaaaagcagcacatacttgggcaaatctagctaatgcatattatttgatcggtgaccaccgaagttccagcaaatgtttggagaaggtgctca---------tggctcatt-gata--------------------------cagtcatttatag-----------cttcttttttt-----------------------gaggttgtccattggtgtccttc--aact----tctgatagaaag-----------------------------------------tcttcctttccacctttgtt-----------tataaaataaaggatgccggtt-ttt------agtgt----tctcatgt---------gtataatgg-aagaattgca------attgatttagttattga---------------------------------------------------------------------------------------------------------------------------------------------------------------------------------------------------------------------------------------------------------------------------------------------
>I28646_M068_Malvaceae_Helmiopsis_sp_seq1
----------------------gtaaatatggttcggttgttgcaggtaagyctctttgatgagttggaatttctygtttahgactcttt-------------taacttggtgct------------------------------------------------------------------tg------------------------tttggaaca---------att-----ytcaaasatggt--------------aagagttgtrta------cmat----------------------------------------------------------tagataaatt--------gtgttgc-ttctgattgt--------raatg----------------------------------------------------------------------------gtatacacayrttaa-------------------aasaaagtac-t-------ttsagctca-------------------------------------------------------------------------------------------------------------------------------------------ttcttttctcttcttaggtgctggggcaaatkccagtgaagggscctcrggggatcagsdtgcagctatcaatgttgcaaaggagtgtttgttagctkcactaaaatctgatccaaaagctgcacatacatgggcaaatctagcyaatgcatatyatttgattggtgaccaccktagttccagcaagtgtttagagaaggtgccaw---------tgdctcatt---ca--------------------------tagtcatttwtag-----------cttatdtyscct------------------------------------------------------------------------------------------------------------------------ttyttttt----------taataaaataawggatcartttt-ytt------artcw----tctcatgc---------atattactg-aaaagtcaca------agtastttagttactagtgcttgctttttgcttg-aaaagaaaatacc--------------------------------------------------------------------------------------------------------------------------------------------------------------------------------------------------------------------------------------------------------------
>I28647_M069_Malvaceae_Cheirolaena_linearis_seq1
---------------------------------------------ggtaagcctatttgacgagttggaatttattsttcacgactcttt-------------taacttggtgct------------------------------------------------------------------tg------------------------tttggaaca---------gtt-----ctcaaacatgtt--------------aagagttgtata------caat----------------------------------------------------------tagataaatt--------gtgttgc-ttctgattgg-------aaaatg----------------------------------------------------------------------------gtatacttatgtta--------------------aaagaattag-t-------ttgagctca-------------------------------------------------------------------------------------------------------------------------------------------ttattttctcttctcaggtgctggggcaaatgccagtgaaggggcctcaggggatcagattgcagctatcaatgttgcaaaggagtgttttttagccgcactaaaatctgatccaaaagctgcacatacatgggcaaatctagctaatgcatattatttgattggtgaccaccgtagttccagcaagtgtttagagaaggtgccat---------tggctcatt---ca--------------------------tagtcatttatag-----------cttatttttcc---------------------------------------------------------------------------------------------------------------------------cttttt-----------aataaaataaaggatcaattat-ttt------agtct----tctcttgc---------atattactg-aaaagtcaca------agtagtttagttactagtacttgctttttgcttg-aaaagaaaatactgcatcattgt----------------------------------------------------------------------------------------------------------------------------------------------------------------------------------------------------------------------------------------------------
>I28648_M070_Malvaceae_Helmiopsiella_madagascariensis_seq1
--------------------------------------------------------------agttrsamwtkytwrwwkamrrywcttt-------------ragctcaktyyt------------------------------------------------------------------tk------------------------ytykkmwca---------rkt-----syyrrvsmwrrt--------------rmsagytgtata------cmat----------------------------------------------------------tagataaatt--------gtgttgc-ttctgattgt--------aaatg----------------------------------------------------------------------------gtawacacaybttra-------------------aagaaagtactt-------ttsagcyca-------------------------------------------------------------------------------------------------------------------------------------------ttcttttctmttctyaggtgctggggcraatgccagtgaaggggcytsrggggdtcagvttgcagchatcaatgttgcaaaggagtgtttgttagctgcactaaaatctgatccaaaagctgcacatacatgggcaaatctagvtaatgcatattatttgattggtgaccaccgtagttccagcaagtgtttagagaaggtghcat---------tgdvtcatt---ca--------------------------tagtsatttatag-----------cttattyyscc---------------------------------------------------------------------------------------------------------------------------ttttttw------wtwaaataaaataaaggatcaatwtttttd------artct----tctcatgc---------atatkaytg-aaaagtcaca------rgtamtttagttactagtgcttgctttttgcttg-aaaagaaaataccgcctcattg-----------------------------------------------------------------------------------------------------------------------------------------------------------------------------------------------------------------------------------------------------
>I28649_M071_Malvaceae_Goethalsia_meiantha_seq1
-----------------------------------------------------catttgatgcgtttaaattcttcttttcccagtcttt-------------taacttgttgc----a---------------------------------------------------------atgt-tatt----------------------tttagaaca---------aat-----tctaaatacagt---------------agggatgtgct------cgat----------------------------------------------------------tagttatgt---------atgttgc--ttaggttgt--------aaatg----------------------------------------------------------------------------ctatgggcatgctaa-------------------aataatgtat-t-------ctgtgctca------------------------------------------------------------------------------------------------------------------------------------------------ttatcttctcaggcgctggggcaaatgccaatgagggagcttctggggatcaggttgcagcaattaatgctgcaagggagtgtctgttagctgccctgaaatcagatccaaaagcagcacatacatgggcaaatctagctaatgcatattatttacttggtgaccaccgaagttccagcaagtgtttggagaaggtgctca---------tggctcatt-gata--------------------------cagtcatttattg-----------cttcttttttt-----------------------gaggttgtccgtaggtgtccttt--aacc----tttgttagaaag-----------------------------------------tctttctttccccccttgtt-----------tataaaataacggctgccattt-ttt------agttt----------------------tmkmwygg-aagag-------------------------------------------------------------------------------------------------------------------------------------------------------------------------------------------------------------------------------------------------------------------------------------------------------------------------
>I28650_M072_Malvaceae_Clappertonia_ficifolia_seq1
----------------------------------------------------------------------------tttcccgagtcttt-------------taacctgttggttcca---------------------------------------------------------gttg-tgatcagaa-----------------cttggaaca---------att-----tgaaaatacagt---------------acggatgtgtt------caat----------------------------------------------------------tagttatata--------atgttgc-ttttggttgt--------aaatg----------------------------------------------------------------------------ctatgggcatgttga-------------------cagaatgcag-t-------ctgagccca-------------------------------------------------------------------------------------------------------------------------------------------ttctcttctcttctcaggtgctggagcaaatgccagtgaaggagcttctagggatcaggttgcagctaccwatgttgcgaaggagtgtttgctagctgcgctaaaatcagatccaaaarcagcacatacatgggcaaatctggctaatgcatattatttacttggtgaccaccgaagttccagcaagtgtttggagaaggtgctca---------tggctcatt-gatw--------------------------caatcatttattg-----------cttctttttt------------------------gaggttgtccattggtgtccttt--aact----tcgaatagaaag-----------------------------------------tctttctttccccctttttaa-------taaaacaaaaaaaaggatgcca-ttttaa------aattt----tctcatgt---------gtataatggacaaaatctca------attaacttagtttctaatg-------------------------------------------------------------------------------------------------------------------------------------------------------------------------------------------------------------------------------------------------------------------------------------------
>I28652_M074_Malvaceae_Hildegardia_barteri_seq1
------------------------------------------------------ttttgatgagtttaaattcttgtttcccaagtcttt-------------taacttgctgctgttg---------------------------------------------------------ttgt-cg------------------------tttggaaca---------att-----ttcatatacagt--------------aagggttgtgta------gaat----------------------------------------------------------tag-tatgta--------attttgctttttgattgt--------atatc----------ag----------------------------------------------------------------gtatac-catgttaa-------------------aagaaagtag-t-------ttgagctca-------------------------------------------------------------------------------------------------------------------------------------------ttatttactcttctcaggtgctggggcaaatgccagtgaaggagcttctgcagatcaggttgcagctgtcaatgttgcaaaggagtgtttgttagctgcactaaaatctgatccaaaagcagcacatacatgggcaaatctagctaatgcatattatttgatcggtgaccaccgtagttccagcaagtgtttggagaaggtgctaa---------tggctcatt-gata--------------------------cagtcatttatag-----------cttcttttttt-----------------------gaggttgtccattggcatccttt--aact----tctgatagaaaa-----------------------------------------tctttctttcctcttttttt----------tgataaaataaaggatgccgttt-ttt------agtg--------------------------------------------------------------------------------------------------------------------------------------------------------------------------------------------------------------------------------------------------------------------------------------------------------------------------------------------------------------
>I28653_M168_Malvaceae_Theobroma_cacao_seq1
--------------------------------ttcagttgttgcaggtaag--cgttcgatgagcttaaattcttgtttcccaagtcttt-------------taatttgttgctcaca---------------------------------------------------------ttgt-tg------------------------tttggaaca---------att-----tt-aaatacagt--------------gagggttgtttt-------aat----------------------------------------------------------tagttaggta--------ttgttgt-tattgattgg--------atatg----------------------------------------------------------------------------agatgggcgtgttaa-------------------aaagaggtag-t-------ttgagctca-------------------------------------------------------------------------------------------------------------------------------------------ttgttttctcttttcaggtgctggggcaaatgccagcgaagtagcttctggggatcaggttgcatctgtcaatgttgcgaaggagtgtttgttagctgctctaaaatcagatccgaaagcagcacatacatgggcaaacctagctaatgcatattatttgattggtgactaccgaagttccagcaagtgtttggagaaggtgctca---------tggctcatt-gata--------------------------cagtcatttatag-----------cttcttttttt-----------------------gaggttgtctattggtgtccttt--aacg----t-tgatagaaag-------------------------------------------tctttctttacccctttt----------tcataaaataaaggatgccatcttttt------agtgt----tctcatgt---------gtataatgg-aaaaatcaca------tacaatttagttactaacaagtgctttgtactta-aa-------------------------------------------------------------------------------------------------------------------------------------------------------------------------------------------------------------------------------------------------------------------------
>I28654_M105_Malvaceae_Pachira_aquatica_seq1
-------------------------------------------------------------------------------------------------------------------------------------------------------------------------------------------------------------------------------------------------------------------aatggatgtgta------caat----------------------------------------------------------tagttatgta--------acgttgc-tttttattgc--------aattggtaa----------------att-----------------------------------------------------atataaacttgttag-------------------aagaaagtag-t-------tttagctca-------------------------------------------------------------------------------------------------------------------------------------------ttcttttctcttctcaggtgctggggcaaatgccagtgaaggagcttctggggataagtttgcggctgtcaatgttgcgaaggagtgtttgttggctgcagtaaaatctgatccgaaagcagcacatacatgggcgaatctrgctaatgcatattatttgcttggtgaccaccgtagttccagcaagtgtttggagaaggtgctaa---------tggctaatc-gata--------------------------gagtcatttatag-----------cttcttttttt-----------------------gaggttgtccattggtgtccttt--agct----tctgatagaaaa-----------------------------------------tctttatttccccctttttt----------aaaaaaaataaaggatgccattt-ttt------agtgt----tctcattc---------tcataatgg-aaaa--------------------------------------------------------------------------------------------------------------------------------------------------------------------------------------------------------------------------------------------------------------------------------------------------------------------------
>I28655_M148_Malvaceae_Robinsonella_mirandae_seq1
---------------------------------------------------------------------attcttgtttccctagccttt-------------caacttgttgct--ca---------------------------------------------------------ttgt-tg------------------------tttcaatca---------gtt-----ttcatatgcgkc--------------aatggatgtstt------maat----------------------------------------------------------tatttgtgka--------acgttgc-ttttrattgt--------aattrgyaa----------------at------------------------------------------------------gagaagayagrttma-------------------aagwargtag-t-------ttgwgytca-------------------------------------------------------------------------------------------------------------------------------------------ttgttttctcatctcaggtgctggtgcwaatgccagagaagtagcttccggggatcagtttgctgccatcaatgttgcgaaggagtgtttgttagctgcagtaaaatctgatccaaaagcagcrcatayatgggcraatctagctaatgcatattatttgatyggtgatcatcrtagttccagcaaatgtttggagaaggtgctta---------tarctcatt-gata--------------------------cagtyatttgtag-----------cttatttcttc-----------------------taggttgtccwttrgtgtccttt--agct----tccagtagaaaa-----------------------------------------tatttattccyttktytttta----------aataaattaaagggtgtcttcc-ttt------a-ttt----tctcgtgccgtca--------------------------------------------------------------------------------------------------------------------------------------------------------------------------------------------------------------------------------------------------------------------------------------------------------------------------------------------
>I28656_M002_Malvaceae_Tilia_americana_seq1
aactacgctgcaattcttctgtgtaaatatggttcagttgttgcaggtaag--cttttgatgagttcaaattcttgtttcccaagttttt-------------taacttgttgctcgca---------------------------------------------------------ttgt-tg------------------------tttggaaca---------at--------------------------------------------------------------------------------------------------------------------------------------------------------------------a----------------ttc-----------------------------------------------------aaataaacatattaa-------------------acgaaagtag-t-------ttgagccca-------------------------------------------------------------------------------------------------------------------------------------------ttcttttctcttctcaggtgctggggcaaatgccagcgaaggagcttctggggatcaggttgcagctgtcaatgttgcaaaggagtgtttgttagctgcactaaaatctgatccaaaagcagcacatacatgggygaatctagctaatgcatattatttgatcggtgaccaccgtagttccagcaagtgtttggagaaggtgctaa---------tggctaatt-gata-----------------------------gtctttatag-----------cttatttttttt-----------------------aggttatccattggtgtccgtt--aact----tctgatagagaa-----------------------------------------tctcttttcccctttttttt--------ttaaaaaaaataaagtatgccgttt-ttt------agtgt----tctcatg--------------------------------------------------------------------------------------------------------------------------------------------------------------------------------------------------------------------------------------------------------------------------------------------------------------------------------------------------
>I28657_M180_Malvaceae_Triumfetta_lappula_seq1
----------------------------------------------------------------------------atattcttgtttcc-------------cagtcttttgcttcca---------------------------------------------------------gttt-taat-ggaa-----------------cttggaaca---------ttt-----tgaaaatacagt---------------agggatgtgtc------cagt----------------------------------------------------------cagttattta--------atgttgc-ttttggttgt--------aaatg----------------------------------------------------------------------------ctaygggcatgttga-------------------aagaatgcag-tc--tgagctgagccya-------------------------------------------------------------------------------------------------------------------------------------------ttctcttctcttcttaggtgctgggacaaatgccagtgaaggagcttctagggatcaggttdcagctatcaatgttgcgaaggagtgtttgttagctghdctgaaatcagatccaaaagcagsacatacatgggcaaatctagctaatgcatattatttacttggtgaccaccgaagttccagcaagtgtttggagaaggtgctca---------tggctcatt-gata--------------------------caatcatttattg-----------ctthtttttt------------------------gaggttgtccattggtgtccttt--aact----tctaatagaaat-----------------------------------------yctttctttcccccrttttaa-------taaaat-----aaaggatgccatttttta------agttt----tctcatgt---------gtacaatggacaaaatctca------atcaactttgtttc------------------------------------------------------------------------------------------------------------------------------------------------------------------------------------------------------------------------------------------------------------------------------------------------
>I28658_M160_Muntingiaceae_Muntingia_calabura_seq1
a------------------------------------------------------------------------------------------------------------------------------------------------------------------------------------cg------------------------ttctgagta---gtttcaattaat-gtctcggtacactcctgacctc--tttctgatatgtttc----cttaat----------------------------------------------------------atgtcatgcagcacacatatttttc-ttttgttttttcctaatatattggcca---------------tata-----------------------------------------------------atatgctaatgcgaaa------------------gaataagtgtat------------------------------------------------------------------------------------------------------------------------------------------------------cacccatttattatattgtcaggtgctggggcaaatgcaggt---ggagtatctgcagatcagcttgcagctattaatgttgcaaaggaatgtttgcttgcatcactaaaatcagatgccaaagcagcacatacatgggcaaatctagcaaatgcatactatgtggctggagatcaccgacgttccagcaagtgtttggagaaggttgtga---------tatctcctt----------------------------tcaaagtaacttatgt-----------cttctaataga------ga---------------gagatttttcat---------------------tattatacaaat-------------------------------------taatttcatgcccacaccctggtcata-----taataattaattgatggtgcaaaatttta-----aagtct---gttaaatctgtg------atatgaaattcagtgtcatattcatgaccaat-----------------------------------------------------------------------------------------------------------------------------------------------------------------------------------------------------------------------------------------------------------------------------------------------------gc-
>I9832_V002_Malvaceae_Luehea_speciosa_seq1
-----------------------------------------------------gtttttatgagactgagtttatacttgatcatatcatca-----gacttctagcttggaaatatcacttgaagaaccatgagccataagttatgaccatgmtagattaaatgtatttttctatttgtttgcagag---gtattaggatcttgcatttgagttgtacatga--atttgt-tctttgatgcattaaaaatttaa----aatggttgtgttg----tcaatatgtgttgtcggctttctaactctgatgatctattttctagtggaaacttggagctttcagckagkta--------ttttcwagatttgatcatta-----aagatmaaaaccatccrgctgctttaatgaattatgctgcaattctkct---------------------------------gygtaaatatggttcagttg----------ttgcaggtaagcaa-ttsatrrbttwaawtymadbttkyccmdkyytttrayttrgtgctaacatttttgtttggaacaattttwwdmwwhmadwrggdwbkwmhbmwhywvktwwkkwhddtnnnttbvddtddwaawkbhhwkggshwksywaaahmawkkwvdyykrdncbgattctcttctcaggtgctggggcaaatgccagtgagggagcttctggggatcaggttgcagctrtcaatgttgcaaaggartgtttgtyagctgcactgadatcagvtccaaaagcagcmcatrcrhgggnaaatbtrgctaatgcatattrtttacthggkgaccascgaagtwccagcaagtgtttggagaaggtgctca---------tggctcatt-gata--------------------------ctgtcatttattg-----------ctttttttt-------------------------gaggttgttcattggggtccttt--accc----tctgatagaaag-----------------------------------------tctttctttcccccattttt------------atgaaataaagggtgccattttttttwaaaaagttt----tttgacat---------gtatattga--aaactctaa------actaacttagtttctcatatgtgctttatgcatggacaaahwmykgsmvsykwkyytttkgmyytymammarkytwarkwrdttattcttgcttttgtttataatcaggctgcaaaactggaaccaaattgcatgtctactcgatatgctgttgcagtccatcgaatcaaggatgtygaaaggtctcaagatcctagtgaacagctttcttgggcaggcaatgaaatggcttcagtaataagagaaggagattcagtaccaattgagcctcccattgcatgggcaggactagccatggttca
