# Supplementary material for: Localized Phylogenetic Discordance Among Nuclear Loci Due to Incomplete Lineage Sorting and Introgression in the Family of Cotton and Cacao (Malvaceae)
Source: Front Plant Sci. 2022 Apr 13;13:850521. doi: 10.3389/fpls.2022.850521 (PMC9043901; doi:10.3389/fpls.2022.850521)
Supplement: Supplementary file 1 [file Data_Sheet_1.ZIP › Alignments_v4/L212.fasta]

>I23353_M002_Malvaceae_Tilia_americana_seq1
------------------------------------------------------------------------------------------------------------------------------------------------------------------------------------------------------------------------------------------------------------------------------------------------------------------------------------------------------------------------------------------------------------------------------------------------------------------------------------------------------------------------------------------------------------------------------------wtggaggaaaaatattcccattcttgcaaaatcacatagggtatatgcaattgatcttattggttatggataytytga-caaaccaaatcmtcgtgaggttggggactcattctattcatttgagacttgggcttsccaactgaatgatttttgtagmagtgtggttaaagacgaagcawkctttatttgcaactctattg----------------------------------------------------------------------------------------------------------------------------------------------------------------------------------------------------------------------------------------------------------------------------------------------------------------------------------------------------------------------------------------------------------------------------------------------------------------------------------------------------------------------------------------------------------------------------------------------------------------------------------------------------------------
>I23364_M013_Malvaceae_Grewia_sp_seq1
----------------------------------------------------------------------------------------------------------------------------------------------------------------------------------------------------------------------------------------------------------------------------------------------------------------------------------------------------------------------------------------------------------------------------------------------------------------------------------------------------------------------------------------------------------------------------agtaatcattggaggaaaaatattccagttcttgcaaaatcacacagggtgtatgcaattgatcttattggatatggatactcaga-caaaccaaatcctcgtgaggttggggtctcgttctatacatttgagacttgggcttcccaactaaatgatttttgtagcagtgtgatcaaagacgaagctttctttatatgcaactctattggag-------gtaactgccc-----------------ttgttaatg-ttctaattcatttt-----aga-ttaaatt--------------------------------ttc-caggttctgattct------------------cagctgatatcttagtacgtat-----------------------------------------attat-attaccg----taaatttt--------------acct-----tctgccaaactcatcctctttagcacttttacccattgcatatggttgg--------------------------------------------------gaaagttagtag---------------------------------------------------------------------------------------------------------------------------------------------------------------------------------------------------------------------------------------------------------------------------------
>I23368_M017_Malvaceae_Sterculia_apetala_seq1
---------------------------------------------------------------------------------------------------------------------------------------------------------------------------------------------------------------------------------------------------------------------------------------------------------------------------------------------------------------------------------------------------------------------------------------------------------------------------------------------------------------------------------------------------------------------------cagtgatcattggaggaaaaatattcccattcttgcaaaatcacatagggtatatgcaattgatcttattggttatggatactcaga-caaaccaaatcctcgtgaggctggggactcattctatacatttgagacttgggcttcccaactaaatgatttttgtaacaatgtggttaaagatgaagcattcattatttgcaactctattggag-------gtaatgaacc-----------------gtgataatg-gtgtgattcatgta-----att-ttaattc--------------------------------att-ttaattttgatgttcagg----------tatgcaggttatgtcttagca-----------------------------------------------taat-at---------taaacttt-ctcat-ctatcttgcct-----tgttcacctattgtttatagttgggaaagttagtagctagt-------------------------------------------------------------------------------------------------------------------------------------------------------------------------------------------------------------------------------------------------------------------------------------------------------------------------------------------------------
>I23373_M141_Malvaceae_Quararibea_funebris_seq1
------------------------------------------------------------------------------------------------------------------------------------------------------------------------------------------------------------------------------------------------------------------------------------------------------------------------------------------------------------------------------------------------------------------------------------------------------------------------------------------------------------------------------------------------------------------------------taatcattggaggaaaaatattcctgatctagcaatatcacatagggtatatgcaattgatcttattggttatggatactcgga-caaaccaaatcctcgtgaggttggggactcgttctatacatttgagacttgggcttcccaactgaatgatttttgtagcagtgtggttaaagacgaagcattctttatttgcaactctattggag-------gtaatgg---------------------tgttaatg-tttcaattcatgca-----ata-ttaattc--------------------------------ttt-ttkrrkttkrwksy------------------ymarktwwk--kymrkw-----------------------------------------------wwaw-ww---------ymaamytt-wwyyt-kkwwwtag--------------------------------------------------------------------------------------------------------------------------------------------------------------------------------------------------------------------------------------------------------------------------------------------------------------------------------------------------------------------------------------------------------
>I23376_M145_Malvaceae_Heliocarpus_appendiculatus_seq1
----------------------------------------------------------------------------------------------------------------------------------------------------------------------------------------------------------------------------------------------------------------------------------------------------------------------------------------------------------------------------------------------------------------------------------------------------------------------------------------------------------------------------------------------------------------------------------------aggaaraatattcctgtacttgcamaatcrcatagggtgtatgcaattgatctkattggatatggagactcaga-caaaccaaatcctcgtgaggttggggactcattttatacatttgagacttggggttcccaactgaatgatttttgtcgcagtgtgattaaagacgaagcattctttatatgcaactctattggag-------gtagcaacgt---------------ccctgttaatg-ttataattcattgc-----aga-taacttcat----------------------------------ttgagtttgatgtg------------------gagctgatgtcttagtacgta-------------------------------------------taac-attacag----taaaactttaacat-ctatcttgcttcccaatttttactgtttatgcacttttgc-------cctactctatatagtttg--------------------------------------------------gaaagtcagtagg------------------------------------------------------------------------------------aacttacgttttagaggtttcagacttcgttgac------------------------------------------------------------------------------------------------------------------------------------------tcctgcattaagataa
>I23377_M148_Malvaceae_Robinsonella_mirandae_seq1
----------------------------------------------------------------------------------------------------------------------------------------------------------------------------------------------------------------------------------------------------------------------------------------------------------------------------------------------------------------------------------------------------------------------------------------------------------------------------------------------------------------------------------------------------------------------------agtgatcattggaggaaaaatattcctgttctwgcaaaatcacdtagggtatatgctattgatcttatcggctacggatactcaga-caaaccaaatcctcgcgaggttggggattcattctattcatttgagacttggggktcccaactgaatgatttttgtagcagtgtggttaaagacaaagcattcttcatttgtaactctatwggmg-------gtaatgaccc-----------------ttgttagtg-ttttwawtymwyyw-----a-w-wmwwwwywswwkwkakwswmwwtywmawrwrmwywtatgtkw-trkskyy-----tskrkaymmmawwt----ttkgrmykkkkttcmwtks-----------------------------------------------maww-awt--------ymrwcccttctcatttgatgttatttcct---------------------------------------------------------------------------------------------------------------------------------------------------------------------------------------------------------------------------------------------------------------------------------------------------------------------------------------------------------------------------------------ttcagaataag
>I23378_M150_Malvaceae_Ceiba_pentandra_seq1
---------------------------------------------------------------------------------------------------------------------------------------------------------------------------------------------------------------------------------------------------------------------------------------------------------------------------------------------------------------------------------------------------------------------------------------------------------------------------------------------------------------------------------------------------------------------------cagtaatcattggaggaaaaatattcctgttctagcaaaatcgcataggatatatgcaattgatcttattggttatggatactcgga-caaaccaaatccttgtgaggttggggactcattctatacatttgagacttgggcttcccaactgaatgatttttgtagcagtgtggttaaagacaaggcattctttatttgcaactctattggag-------gtaattatcc-----------------ttgttaatg-ttttaattcatgta-----ata-ttaattccac---------------------------ttttt-ttgagtttgat------------------------------------------------------------------------------------------------------------------------------------------------------------------------------------------------------------------------------------------------------------------------------------------------------------------------------------------------------------------------------------------------------------------------------------------------------------------------------------------------------------------------------------
>I23381_M162_Bixaceae_Bixa_orellana_seq1
----------------------------------------------------------------------------------------------------------------------------------------------------------------------------------------------------------------------------------------------------------------------------------------------------------------------------------------------------------------------------------------------------------------------------------------------------------------------------------------------------------------------------------------------------------------------------agtgaccattggaggaaaaacattccagttcttgcaaagtcgtttagggtatatgcaattgatcttattggttatggatactctga-gaaaccaaaccctcgtgtggttggagactccttctatacatttgagacatgggccacacaactgaatgatttttgcagcaatgtagttaaagatgaggcatactttatatgcaattctattggag-------gtgaccactc-----------------tttttaatt-tttatatctctggt-----aga-ttaggccctgt----------------------------tcactaagagttgatgcttgg--------t------tggtctctgtcatatta-----------------------------------------------taag-agtaaat----taagtttg------------------------------------------------------------------------------------------------------------------------------------------------------------------------------------------------------------------------------------------------------------------------------------------------------------------------------------------------------------------------------------------------------------------aagtg
>I23384_M168_Malvaceae_Theobroma_cacao_seq1
----------------------------------------------------------------------------------------------------------------------------------------------------------------------------------------------------------------------------------------------------------------------------------------------------------------------------------------------------------------------------------------------------------------------------------------------------------------------------------------------------------------------------------------------------------------------------agtagtcattggaggaaaaatattccagttcttgcaaaatcacatagggtgtatgcaattgatcttattggttatggatactcaga-caaaccaaatcctcgtgaggttggggactcattctatacatttgagacctgggcttcccaactgaatgatttttgtagcagtgtggttaaagacaaagcattctttatatgcaactctattggag-------gtaacaaccc-----------------ttgttattg-ttctaattcatgtc-----aga-ttattacttt--------------------ttttttttttta-cacattttgatgct------------------tagctgatgtcttagta-----------------------------------------------taat-tta-cag----taaatttt-aacat-ccttcttgccg-----tgtacccaactccttttcttgatggcttttaccaattgtgtatagttcg---------------------------------------------------aaagttggta----------------------------------------------------------------------------------------------------------------------------------------------------------------------------------------------------------------------------------------------------------------------------------
>I23385_M169_Malvaceae_Ochroma_pyramidale_seq1
----------------------------------------------------------------------------------------------------------------------------------------------------------------------------------------------------------------------------------------------------------------------------------------------------------------------------------------------------------------------------------------------------------------------------------------------------------------------------------------------------------------------------------------------------------------------------agtaatcattggaggaaaaatattcctgttctagcaaaatcacatagggtatatgcaattgaccttattggttatggatactcgga-caaaccaaatcctcgtgaggttggggactcattctatacatttgagacttgggcttcccaactgaatgatttttgtagcagtgtggttaaagacgaagcattctttatttgcaactctattggag-------gtaatgaccc-----------------ttgttaatg-ttttaattcatgta-----ata-ttatttc--------------------------------ttt-ttaagtttgatgct------------------caacttatg--tcagta-----------------------------------------------taat-at---------caaacctt-atcat-ctatcttgcct-----tcttcgcaactcct----------------------------------------------------------------------------------------------------------------------------------------------------------------------------------------------------------------------------------------------------------------------------------------------------------------------------------------------------------------------------------
>I23392_M187_Malvaceae_Ayenia_berlandieri_seq1
-------------------------------------------------------------------------------------------------------------------------------------------------------------------------------------------------------------------------------------------------------------------------------------------------------------------------------------------------------------------------------------------------------------------------------------------------------------------------------------------------------------------------------------------------------------------------------------------aaaaatattccagttcttgcaaaatcacatagggtgtatgcaattgatcttattggttatggatactcaga-caaaccaaatcctcgtgaggttggggactcattctatacatttgagacctgggcttcccaactgaatgatttttgtagcagtgtggttaaagacaaagcattctttatatgcaactctattggag-------gtaaaaacct-----------------ttttttttt-tttaaattcttatt-----aaa-tttttatttt--------------------ttttttttttta-cacattttgatgct------------------tagctgatgtcttagta-----------------------------------------------taat-tta-cag----taaatttt-a---------------------------------------------------------------------------------------------------------------------------------------------------------------------------------------------------------------------------------------------------------------------------------------------------------------------------------------------------------------------------------------------------------------------
>I23393_M189_Malvaceae_Kearnemalvastrum_lacteum_seq1
-------------------------------------------------------------------------------------------------------------------------------------------------------------------------------------------------------------------------------------------------------------------------------------------------------------------------------------------------------------------------------------------------------------------------------------------------------------------------------------------------------------------------------------------------------------------------------gatcattggaggaaaaatrttcctgttctagcaaaatcacatagggtatatgctattgatcttattggctacggatactcgga-caaaccaaatcctcgcgaggttggggattcattctattcatttgagacttggggttcccaactgaatgatttttgtagcagwgtggttawagacaaagcattctttatttgtaactctattggag-------gtaatca-----------------------------------------------------------------------------------------------------------------------------------------------------------------------------------------------------------------------------------------------------------------------------------------------------------------------------------------------------------------------------------------------------------------------------------------------------------------------------------------------------------------------------------------------------------------------------------------------------------------------------------------------
>I23396_M019_Malvaceae_Allosidastrum_pyramidatum_seq1
----------------------------------------------------------------------------------------------------------------------------------------------------------------------------------------------------------------------------------------------------------------------------------------------------------------------------------------------------------------------------------------------------------------------------------------------------------------------------------------------------------------------------------------------------------------------------agtgatcattggaggaaaaatattcctgttctagcaaaatcacatagggtatatgctattgatcttatcggctatggatactcaga-caaaccaaatcctcgcgaggttggggattcattctattcatttgagacttggggttcccaactgaatgatttttgtaccagtgtggttaaagacaaagcattctttatatgcaactctatttgaggtattgagtaatgaccc-----------------ttgttagtg-ttttgattcatctg-----ata-ttaattcagttgatagtcaatttcaaatgaagcgatgtgttt-tggcttctggaatctggataccgcat----tttggactgtgttccattg-----------------------------------------------caat-aatacagagtacagacccctctcaattgatgt----------------------------------------------------------------------------------------------------------------------------------------------------------------------------------------------------------------------------------------------------------------------------------------------------------------------------------------------------------------------------------------------------------
>I23397_M020_Malvaceae_Melochia_betonicifolia_seq1
---------------------------------------------------------------------------------------------------------------------------------------------------------------------------------------------------------------------------------------------------------------------------------------------------------------------------------------------------------------------------------------------------------------------------------------------------------------------------------------------------------------------------------------------------------------------------cagtagtcattggcggaaaaacattccagttctagcaaaatcacatagggtgtatgcaattgatcttattggttatggatactcgga-caaaccaaatcctcgtgaggtaggggaatcattctatacatttgagacttgggcttcccaactgaacgatttttgtagcagtgtggttaatgatgaagcatttttcatatgcaactctattggag-------gtaaccgtcc-----------------ttgttaaca-ttcgaaatcatgtc-----aga-ctaattc--------------------------------ttt-caaagttttaagtt------------------cagctcatttattacta-----------------------------------------------taat-ac-acag----taaacttt-aacat-ctgtctt---------tttgtccaactcctac---ttacgacttttaccttgcgcatatagttgt--------------------------------------------------gaaagttagtggg------------------------------------------------------------------------------------cacttatatttgat------------------------------------------------------------------------------------------------------------------------------------------------------------------------------
>I23398_M021_Malvaceae_Sidastrum_micranthum_seq1
-----------------------------------------------------------------------------------------------------------------------------------------------------------------------------------------------------------------------------------------------------------------------------------------------------------------------------------------------------------------------------------------------------------------------------------------------------------------------------------------------------------------------------------------------------------------------------gtgatcattggaggaaaaatattcctgttctagcaaaatcacatagggtttatgctattgatcttatcggctacggatactcrga-caaaccaaatcctcgcgaggttggggattcattctattcatttgagacttggggttcccaactgaatgatttttgtagcagtgtggttaaagacaaagctttctttatttgcaactctattggak-------gtaatgaccc-----------------ttgttagtg-ttttaattcatctc-----ata-ttmgttcag----------------------------------------ttgatagt------------------c----------------------------------------------------------------aaw-tt---------caaacgaa-cttat-gtgttatggct-----tctggataccaaa-----ttttggactgtgttccattgcaacaattcagacc----------------cttctcgtttgatgtt------atttccgttcagaataagcaaattttaaa----------------------------------------------------------------------------c--------------------------------------------------------------------------------------------------------------------------------------------------------------------------------------------
>I28591_M023_Malvaceae_Neobuchia_paulinae_seq1
------------------------------------------------------------------------------------------------------------------------------------------------------------------------------------------------------------------------------------------------------------------------------------------------------------------------------------------------rgtagactatttgttttattgctgctgacttct-----gttc-ttcaaatg-----ttta-ttttctcaatcaggcaat----tgg--------tatatgcatgtttgaga-gcgtatctattattgattgtttc-aaaggttac-cttttaataacttgcttccatattta----ca----tagtt---gtctattcttgtga-ttcttgcttact-atagtaatcattggaggaaaaatattcctgttctagcaaaatcacataggatatatgcaattgatcttattggttatggatactcgga-caaaccaaatcctcgtgaggttggggactcattctatacatttgagacttgggcttcccaactgaatgatttttgtagcagtgtggttaaagacaaggcattctttatttgcaactctattggag-------gtaattatcc-----------------ttgttaatg-ttttaattcatgta-----ata-ttaattccac---------------------------ttttt-ttaagtttgatgct------------------caagttatg--tcaaca-----------------------------------------------taat-at---------caaacttt-atcat-ctatcctgcct-----tctttgcaactcct---cttttgagctttta-----------------------------------------------------------------------------------------------------------------------------------------------------------------------------------------------------------------------------------------------------------------------------------------------------------------------------------------------------------------
>I28593_M024_Malvaceae_Carpodiptera_cubensis_seq1
-------------------------------------------------------------------------------------------------------------------------------------------------------------------------------------------------------------------------------------------------------------------------------------------------------------------------------tgcagtaaagaatttagggtagac----tcttgtattgcttctgacttta-----tttc-ttaaaatg-----tttg-ctttctcaaccaggcaat----tgg--------tatatgaatgtttgaga-atgtatt-----ttgattgtttttaaatgtttc-cttttaataa-ttgctcccatattta----catatccgatg---gttgatttttgtgatttcttgctaatt-acagtaatcattggagaaaaaatattccagttcttgcaaaatcacathgggtatatgcaattgatcttattggttatggatactcgga-caaaccagatcctcgtgaggtgggggagtcattttatacatttgagacatgggcttcccaactgaatgatttttgtagtgatgtagttaaagacaaagcattctttatttgcaactctatwggag-------gtaactatca------------------tcctaatg-ttctcattc-----------------------------------------------------tat-caaattttgatgct------------------caggttatgtctt---------------------------------------------------tagt-ataatat----caaacttt-atcat-ttatcttgcct-----tct---------------------------------------------------------------------------------------------------------------------------------------------------------------------------------------------------------------------------------------------------------------------------------------------------------------------------------------------------------------------------------------------
>I28594_M025_Malvaceae_Herrania_nitida_seq1
-------------------------------------------------------------------------------------------------------------------------------------------------------------------------------------------------------------------------------------------------------------------------------------------------------------------------------tgcaatctagaacttg---tagactgtttcttgtatttcttctgagwttttt-ccattc-ctcaaatg-----ttta-ttttctcattcagccaat----ttg--------tatatgcatgtttgaca-gtttatcaattattgattgtttt-aaatgtttc-tttttaataacttgcttcta----------caaacttgatg---atcaattcttgtgatttcttgcttaat-acagtagtcattggaggaaaaatattccagtacttgcaaaatcacatagggtgtatgcaattgatcttattggttatggatactcaga-caaaccaaatcctcgtgaggttggggactcattctatacatttgagacctgggcttcccaactgaatgatttttgtagcaatgtggttaaagacaaagcattctttatatgcaactctattggag-------gtaacaaccc-----------------ttgttattg-ttctaatttatgtc-----aga-ttatttt--------------------------------ttttcacattttgatgct------------------ttgctgatgtcttagca-----------------------------------------------taat-tta-cag----taaacttt-aaaat-ccatcttgcct-----tctacacaactccttctcttgaggg-----------------------------------------------------------------------------------------------------------------------------------------------------------------------------------------------------------------------------------------------------------------------------------------------------------------------------------------------------------------------
>I28595_M184_Malvaceae_Guazuma_ulmifolia_seq1
------------------------------------------------------------------------------------------------------------------------------------------------------------------------------------------------------------------------------------------------------------------------------------------------------------------------------------------acttatggtagactgtttctcgtatttattctgattttttt-ccatttattcaaatg-----ttta-tcatctcaatcaaccaat----tgg--------tatatgcatatttgaca-gtgtaccaattattgattgtttt-aaatgtttc-attttaataaattgtttcta----------catacttgatg---gtcgattcttgtgacttcttgcttatt-acagtagtcattggaggaaaaatattccagttcttgcaaaatcacatagggtgtatgcaattgatcttattggttatggatactcaga-caagccaaatcctcgtgaggttggggactcattctatacattcgagacctgggcttcccaactgaatgatttttgcagcagtgtagttaaagacaaagcattctttatatgcaactccattggag-------gtaacgaccc-----------------ttgttaatg-ttctaattcatgtc-----aga-ttt---------------------------tttttttttttt-cagatttttatgct------------------tagctgacattttaatc-----------------------------------------------aaat-tta-cag----taaacttt-aacat-ctat------------------------------------------------------------------------------------------------------------------------------------------------------------------------------------------------------------------------------------------------------------------------------------------------------------------------------------------------------------------------------------------------------------
>I28596_M026_Malvaceae_Ruizia_cordata_seq1
--------------------------------------------------------------------------------------------------------------------------------------------------------------------------------------------------------------------------------------------------------------------------------------------------------------------------------------------------------ctttattatattctttctgacctct-----gctc-ttccatg------------tttatccatcaggcaat----tgg--------tatgtgcatctttgaga-gtgcattaattttttattgtttc-aaaaatttc-ctttttatagcttgcttcaatgtt--------tacattgtt----tcaattcttctgctttgttgttcact-acagtgatcactggaggaaaaatattcctgttcttgcaaaatcacacagggtatatgcaattgatcttattggttatggatactcgga-caaaccaaatcctcatgaggttggcaactcgttctatacgtttgagacttggggttcccaactaaatgatttttgtagcagtgtggttaaagatgaagcattctttatttgcaactctattggag-------gtaatgac----------------------------------------cta-----ata-ttgattcctt-----------------------------ttc-tttttatggatgct------------------tatgttttgacttagta-----------------------------------------------tgat-at---------tattcttt-atcat-ttatcttgcct-----t-----------------------------------------------------------------------------------------------------------------------------------------------------------------------------------------------------------------------------------------------------------------------------------------------------------------------------------------------------------------------------------------------
>I28597_M027_Malvaceae_Melhania_velutina_seq1
--------------------------------------------------------------------------------------------------------------------------------------------------------------------------------------------------------------------------------------------------------------------------------------------------------------------------------------------------------------------------------------------------------------------------------------------------------------------------------ttgtttc-aaaaatttc-ctttttatagcttgcatcagtgtt--------tacatagtt----tcaattcttttgctttgttgttaact-gcagtgatcattggaggaaaaatattcctgttcttgcaaaatcgcacagggtatatgcaattgatctcattggttatggatactcgga-caaaccaaatcctcgtgaggttggcgactcattctatacgtttgagacttggggttcccaactaaatgatttctgtagcagtgtggttaaagatgaagcattctttatttgtaactctattggag-------gtaatgaccc-----------------ttrctaatg-ttctaattcatctg-----ata-ttgattcctt-----------------------------tgc-ttttta-----------------------------------------------------------------------------------------------------------------------------------------------------------------------------------------------------------------------------------------------------------------------------------------------------------------------------------------------------------------------------------------------------------------------------------------------------------------------------------------------------------------------------------------
>I28598_M028_Malvaceae_Glyphaea_brevis_seq1
------------------------------------------------------------------------------------------------------------------------------------------------------------------------------------------------------------------------------------------------------------------------------------------------------------------------------------------------------------cttgtatttct---------------aatt-tatcaagg-----catg-cctttgtttttagacaac----tgg--------tatatgcttgttagata-gtgaatccattattggttgtttt-taatgtttctttttttataccttgcttctg----------catacttgatg---gtggattcttgttatttcttgcttatt-acagtaatcattggaggaaaaatattccagttctcgcgaaatcatatagggtgtatgcaattgatcttattggatatggatactcgga-caaaccaaatcctcgtgaagttggggactcattctatacatttgagacttgggcttctcagctgaatgatttttgtaggagtgtggttaaagacaaagcattctttatatgcaactctattggag-------gtaacaacccc----------------ttgttaatg-ttctaattggtttc-----aga-ttacttc--------------------------------ttt-cttattttgatact------------------cagctgatgtcttggta----------------------------------------------------------------------------------------------------------------------------------------------------------------------------------------------------------------------------------------------------------------------------------------------------------------------------------------------------------------------------------------------------------------------------------------------------------------------------------------------
>I28599_M029_Malvaceae_Desplatsia_dewevrei_seq1
-------------------------------------------------------------------------------------------------------------------------------------------------------------------------------------------------------------------------------------------------------------------------------------------------------------------------------------------------gtagactggttcttgtatttcttccgacttc------attc-ttcaaatg-----ttta-ttttttcactcagccaat----ttg--------tatatgcatgttagatg-gggaatcaactrttgattgtttt-acatgtttc-tttttaacgtcttgcctctg----------catacttgatg---gacaattcgcgctattttctgcttatt-acagtaatcattggaggaaaaatattccagttcttgcaaaatcgcacagggtgtatgcaattgatcttattggatatggatactcaga-caaaccagatcctcgtgaggttggggactcgttctatacatttgagacttgggcttcccaactgaatgatttttgtagcagtgtgatcaaagataaagcattctttatatgcaactctattggag-------gtaacaaccc-----------------ttgttaatg-ttctaattcatttc-----aga-ttaattc--------------------------------ttcacgggttctgattct------------------cagctgatgtcatggtacata-------------------------------------------taataattacrg----taaatttt-aacat-ctatcttg--------------------------------------------------------------------------------------------------------------------------------------------------------------------------------------------------------------------------------------------------------------------------------------------------------------------------------------------------------------------------------------------------------
>I28600_M146_Malvaceae_Mortoniodendron_guatemalense_seq1
-----------------------------------------------------------------------------------------------------------------------------------------------------------------------------------------------------------------------------------------------------------------------------------------------------------------------------------------aatttagggtagactgtttgttgt-attcttctaacttct-----gctc-ttcaaatg-----ttta-ttttcccaatcaggaatt----tgg--------ta----tatgtttgaga-gtgtataaattattgattgtttc-ataggtttc-cttttagtaacttgcttccatattat----catgc----at---gtca---cttgtgatttcttgttcact-acagtaatcattggagaaaaaatattcccgttctcgcaaaatcacatagggtatatgcaattgatcttattggttatggatactcaga-caaaccaaatcctcgtgaggttggggactcattctattcatttgagacttgggcttcccaactgaatgatttttgtagcagtgtggttaaagatgaagcattctttatttgcaactctattggag-------gtaatgaccc-----------------ttgttaatg-ttctaattcatgta-----ata-ttaattg--------------------------------ttt-ttaattttgatgct------------------cgggttatggcttagta-----------------------------------------------taat-at---------taaactgt-attat-ctatcttgcct-----tctttgaaactcctccttcttccccttaaga-----------------------------------------------------------------------------------------------------------------------------------------------------------------------------------------------------------------------------------------------------------------------------------------------------------------------------------------------------------------
>I28601_M030_Malvaceae_Sparmannia_africana_seq1
---------------------------------------------------------------------------------------------------------------------------------------------------------------------------------------------------------------------------------------------------------------------------------------------------------------------------------------------taaagtagactgtttcttgcatgtcttctgacttc------attc-ttcaaatt-----ttttatwgtctcaatyagccaat----tgg--------tatatgcatgttagata-gtgaatcaattattgattgttta-aaatctttc-ttttcaataccttacctctg----------catgcttgatg---gtcagttc-tgctatttcaygcttatt-acagtaatcattggaggaaaaatattccagttcttgcaaaatcacayagggtgtatgcaattgatctcattggatatggatactcaga-caaaccaaatcctcgtgaggttggggactcattctatacattygagacttgggctncccaactgaatgatttttgyardagtgttattaaagahgaagcattctttatatgcaactctattggag-------gtaacacccc-----------------wtgtyaatg-ttytaattcatttc-----aga-taactkc--------------------------------tyt-caagttttkatgct------------------cagctgatgtcttagtgcata-------------------------------------------taat-attacas----taaasttt-aacat-ctatcttgcct-----tctgccggactc------------------------------------------------------------------------------------------------------------------------------------------------------------------------------------------------------------------------------------------------------------------------------------------------------------------------------------------------------------------------------------
>I28602_M031_Malvaceae_Mollia_sp_seq1
--------------------------------------------------------------------------------------------------------------------------------------------------------------------------------------------------------------------------------------------------------------------------------------------------------------------------tttgatgccatctagaatataaagaagtctg-ttctagtatttcatctgacttc------attc-ttcaaatg-----ttta-atttttcaatctgccaat----tgg--------tatatgcatg-argatg-gtgaattaactgttgattattta-aaatgttttktttttaacaccttgcttcrk----------aatacttgatg---gac-attcttgmtattkytttcttatt-acagtaatcattggaggaaaaatattccakttcttgcaaaatcacacagggtgtatgccattgatcttattggatatggatactcara-caaaccaaatcctcgtgaggytggggactcattctatacatttgagacttgggcttcccaactgaatgatttctgtagragtgtgattaaagatgaagcattctttatatgcaactctattggag-------gtaacgaaca-----------------ttgctaata-ttctaattcagttc-----cgg-ttaattc--------------------------------ttc-caggttctgattct------------------cagctgatgtcatagggcata-------------------------------------taatattaat-attacag----taaacttt-taaa------------------------------------------------------------------------------------------------------------------------------------------------------------------------------------------------------------------------------------------------------------------------------------------------------------------------------------------------------------------------------------------------------------------
>I28603_M223_Malvaceae_Gossypium_hirsutum_seq1
------------------------------------------------------------------------------------------------------------------------------------------------------------------------------------------------------------------------------------------------------------------------------------------------------------------------------------------------------------------------ctgctttttgt---attt-tcatattg-----tcca-ttgcatgcatgtgcagttt--g-----------twtatgcatgtttcagatgtgcatcaattattgcttgtttc-aaaggtttc-ctttaaataacttgattccatgtgtt----yatscttaatt---gtcakttcttctaatgtyttgcttact-acagtaatcattggaggaaaaatattcctgttctagcaaaatcacatagggtataygcaattgatcttattggctatggataytcgga-caaaccgaatcctcgtgaagttggggactcattctatacatttgagacttggggttcccaattgaatgatttttgtagcagtgtggttaaagacaaagctttctttatttgtaactctattggag-------gtaatttccc--------------------------------------------------------------------------------------------------------------------------------------------------------------------------------------------------------------------------------------------------------------------------------------------------------------------------------------------------------------------------------------------------------------------------------------------------------------------------------------------------------------------------------------------------------------------------------------------------------------------------------------------
>I28604_M032_Malvaceae_Entelea_arborescens_seq1
------------------------------------------------------------------------------------------------------------------------------------------------------------------------------------------------------------------------------------------------------------------------------------------------------------------------------------------------agtagactgtttcttgtatgtcttctgacttc------attc-ttcaaatt-----ttta--tgtctcaatcagccaat----tgr--------tatwtgcatgttagata-rtgaatcaattattgattgttta-aaatytttc-ttttcaataccttacctctg----------catacttgatg---rtcagttc-tgctatttcatgcttatt-acagtaatcattggaggaaaaatattccagttcttgcaaaatcacatagggtgtatgcaattgatctcattggatatggatactcaga-caaaccaaatcctcgtgaggttggggactcattctatacatttgagacttgggcttcccaactgaatgatttttgtagcagtgttattaaagrhdaagcattctttatatgcaactctattggag-------gtaacacccc-----------------ttgttaatg-ttctaattcayttc-----aga-taayttc--------------------------------tyt-caagttttgatgct------------------cagctgatgccttagtgcgta-------------------------------------------taat-attacag----taaacttt-aacat-ctatcttgcct-----------------------------------------------------------------------------------------------------------------------------------------------------------------------------------------------------------------------------------------------------------------------------------------------------------------------------------------------------------------------------------------------------
>I28605_M235_Malvaceae_Abutilon_sp_seq1
-------------------------------------------------------------------------------------------------------------------------------------------------------------------------------------------------------------------------------------------------------------------------------------------------------------------------------------------------------ggtatgtttgtatgattgaaatttctt---atatt-ttcaatcgt---ttttt-tttcctcaatcaggcgac----tgg--------aatatgcatgtttgaga-atgaatctattatttcttgtttc-aaaggtttc-cattcgataacttgcttttgat--------cacacttaatt---gtcaattattttgatttcttgcttacc-acagtgatcattggaggaaaaatattcctattctagcaaaatcacacagggtatatgctattgatcttatcggctacggatactctga-caaaccaaatcctcgcgaggttggggattcattctattcgtttgagacttggggttcccaactcaatgatttttgtagcagtgtggttaaagacaaagcattctttatttgtaactctattggag-------gtaatgaccc-----------------ttgttagtg-ttttaattcgtctaa---tata-ttaattcag----------------------------------------ttgatagt------------------c----------------------------------------------------------------aat-tt---------caaatgaa-cttat-gtgttatggct-----tctg--------------------------------------------------------------------------------------------------------------------------------------------------------------------------------------------------------------------------------------------------------------------------------------------------------------------------------------------------------------------------------------------
>I28606_M033_Malvaceae_Reevesia_formosana_seq1
---------------------------------------------------------------------------------------------------------------------------------------------------------------------------------------------------------------------------------------------------------------------------------------------------------------------------------------------------------------------------------------------------------------------------------------------------gcatatttggga-gtgtttcagttattgatttttta-aatg-tttc-cttttaataacttgcttccatacgta----catacttgatg---gtctattcttgtgatttcttgcttata-acagtaatcattggaggaaaaatattccaattcttgcgaaatcaaatagggtatatgcaattgatcttattggttatggatactcaga-caagccaaatccttgtgaggttggggactcattctatacatttgagacttgggcttcccaactgaatgatttttgtagcagtgtggttaaagatgaagcattctttatttgcaactctattggag-------gta--------------------------gttaata-ttctcattcatgta-----ata-tcatttc--------------------------------ttt-taaattttgatgct------------------taggttatatcttagt-------------------------------------------------aat-at---------taaacttt-atcat-ctatcttgcct-----tcttcacagct-------------------------------------------------------------------------------------------------------------------------------------------------------------------------------------------------------------------------------------------------------------------------------------------------------------------------------------------------------------------------------------
>I28607_M034_Malvaceae_Mansonia_altissima_seq1
------------------------------------------------------------------------------------------------------------------------------------------------------------------------------------------------------------------------------------------------------------------------------------------------------------------------------------------------------------------tttcttctggtgtttcttcttttc-ttcaaata-----ttta-ttttcttaataaaccaac----tca--------tgtgttcatgtttgcga-gtgtttcagttaatgtttgtctt-aaatgttta-gtttcaataacttgcttccaaattta----gatgcttaaag---gttgattcttgttctttcttgcttatt-acagtgatcattggaggaaaaatattccagttcttgcaaaatcacatagggtatttgcaattgatcttattggttatggatactcaga-caagccaaatcctcgtgacgttgggaactcattctatacatttgagacttgggcttcccaactgaatgatttctgtagcagtgtggttaaagacgaagcattctttatttgcaactctattggag-------gtaacaaccc-----------------tggttaatg-ttcaaattcttgta-----atg-ttaattc--------------------------------ttt-caaattttgatgct------------------ccggttttgtcttagtaccacttatctttgagaggtttcagaggcatgactcctatacttgtgctaattatttc------cagagatg-acagtattatattacag-----aa----------------------------------------------------------------------------------------------------------------------------------------------------------------------------------------------------------------------------------------------------------------------------------------------------------------------------------------------------------------------------------------------
>I28608_M035_Malvaceae_Hosfordia_alata_seq1
-----------------------------------------------------------------------------------------------------------------------------------------------------------------------------------------------------------------------------------------------------------------------------------------------------------------------------------------------------------------------------ttct-----aatt-ttctatcg-----tttg-ttttctcaatcaggcgac----tgg--------tatatgcctgtttgaga-atgaatctattttttcttgtttc-aaaggtttc-ctttcaataacttgcttttaatatctacactacacwywwtt---gtcaattattttgatttcttgcttast-rcagtgatcattggaggaaaaayattcctgttctagcaaaatcacacagggtatatgctattgatcttatcggctacggatactcwga-caaaccaaatccwcgcgaggttggggattcattytattcatttgagacttggggttcccaactcaatgatttttgtcgcagtgtggttaaagacaawgcattctttatttgtaactctattggag-------gtaatgaccc-----------------ttgttagtg-tttyaattcatcta-----ata-wtaattcaa----------------------------------------ttgataat------------------c----------------------------------------------------------------cat-tt---------c------------------------------------------------------------------------------------------------------------------------------------------------------------------------------------------------------------------------------------------------------------------------------------------------------------------------------------------------------------------------------------------------------------------------------
>I28609_M036_Malvaceae_Pentaplaris_davidsmithii_seq1
------------------------------------------------------------------------------------------------------------------------------------------------------------------------------------------------------------------------------------------------------------------------------------------------------------------------------------------actcagg-------ttttattggattacctct--tttctt----tttc-tt-----------tttt-ttttctcaat-------t----tgt--------tatttgcatgtttgaga-gtgtatcaattattgatcatttc-aaaggtttc-cgtttaataacttgcttccatattta----catacttgatt---gtcaattcttgtgatttcttgcttact-acagtaatcattggaggaaaaatattccagttctagcaaaatcacatagggtatatgcgattgatcttattggttacggatactcaga-caaaccaaatcctcgtgaggttggggactcattctatacatttgagacttgggcttcccaactgaatgatttttgcagcagtgtggttaaagacaaagcattctttatttgtaactctattggag-------gtaatgaccc-----------------ttgttagtg-ttttaattcatgta-----ata-ttaattc--------------------------------ctt-ttatgtttgatgct------------------caagttatg--tcagta-----------------------------------------------taat-at---------caaacttt-atcat-ctatc-----------------------------------------------------------------------------------------------------------------------------------------------------------------------------------------------------------------------------------------------------------------------------------------------------------------------------------------------------------------------------------------------------------
>I28610_M037_Malvaceae_Heritiera_littoralis_seq1
--------------------------------------------------------------------------------------------------------------------------------------------------------------------------------------------------------------------------------------------------------------------------------------------------------------------------------------------------------------------------------t-----gttc-ttgaaatg-----ttga-ttatcttaatcagggaat----tgg--------tatatgcatgtctgaga-gtgtatcaattatttattgtatc-aaaggtttc-tttttaataacttgcttcagtattta----cattcttaatt---gtcaattcttgggatttcttgcttaat-acagtaatcattggaggaaaaatattcccgttcttgcaaaatcacatagggtgtatgcaattgatcttattggttatggatactcgga-caaaccaaatcctcgtgaagttggggactcattctatacatttgagacttgggcttcgcaattgaatgatttttgtagcaatgtggttaaagatgaagcattcattatttgcaactctattggag-------gtaatgaccg-----------------tttttagtg-gtgtgattcatgta-----att-ttaatgg------------------------------------ttaggtttgttcacaa----------------ctccttcctctttagggctt--------------------------------------------ttac---------------------------ctattgtatat-----agtt--------------------------------------------------------------------------------------------------------------------------------------------------------------------------------------------------------------------------------------------------------------------------------------------------------------------------------------------------------------------------------------------
>I28611_M062A_Malvaceae_Durio_zibethinus_seq1
----------------------------------------------------------------------------------------------------------------------------------------------------------------------------------------------------------------------------------------------------------------------------------------------------------------------------------catctagaatttagggtatactgtttcttgtagtgctgcttaattctt---------ttcaaatg-----ttta-ttttctcaactaggcgat----tgg--------tatatgcatgtttgaga-gtgtttcaattattgattgttt--aaatgtttc-cttttaataacttgcttccatattta----ctttcttgatg---tttgattcttgtgatttcttgcttatt-acagtgatcattggaggaaaaatattccagttcttgcacaatcacatagggtatatgcaattgatcttattggttatggatactcaga-caagccaaatcctcgtgaggttggggactcattctatacatttgaggcttgggcttcccaattgaatgatttttgtagcagcgtggttaaagaagaagcattctttatttgcaattctattggag-------gtaacaaccc-----------------ttgttaatg-ttctaattcatgta-----ata-ttaattctttcaccaacg---------------------ygtgttggtccgagtggcaaggagctcggttccccttaagcaaggtcttggtttcga------------------------------------gtcttgtgaatagagaaaa----taggc--------------------------------------------------------------------------------------------------------------------------------------------------------------------------------------------------------------------------------------------------------------------------------------------------------------------------------------------------------------------------------------------------------------------------
>I28612_M038_Malvaceae_Brachichyton_bidwillii_seq1
---------------------------------------------------------------------------------------------------------------------------------------------------------------------------------------------------------------------------------------------------------------------------------------------------------------------------------------------------agattgtttgttgtatt-cttttgactttt-----attc-ttgaaatg-----cttg-ttgtcttaatcatgaaat----tgg--------tatatgcatgtttgaga-gtgtatcaattatttattgtttc-aaaggtttc-tttttaataacttgcttgggatttta----catgcttaatt---gtcaattcttgtgatttcttgcttaat-rcagtaatcattggaggaaaaatattcccgttcttgcaaaatcacatatggtatatgcaattgatcttattggttatggatactcgga-caaaccaaatcctcgtgaggttggggactcattttatacatttgagacgtgggcttcccaactgattgatttttgtagcaatgtggttaaagatgaagcattcattatttgcaactctattggag-------gtaatgaccc-----------------ttcttaatg-gtgtgrtttatgta-----att-ttaatac--------------------------------att-ttaattttgatgtt------------------caagttatgtcttagta-----------------------------------------------taat-at---------taaacttt-ctcat-ctatcttgcct-----tgt---------------------------------------------------------------------------------------------------------------------------------------------------------------------------------------------------------------------------------------------------------------------------------------------------------------------------------------------------------------------------------------------
>I28613_M039_Malvaceae_Eriotheca_macrophylla_seq1
-------------------------------------------------------------------------------------------------------------------------------------------------------------------------------------------------------------------------------------------------------------------------------------------------------------------------------------------------------------ttttattgcttctgacttct-----gttt-ttcaaatg-----ttta-ttttctcaatcgggcaat----tgr--------tatatgcatgtttgaga-gygtatcaattattgattgtttc-aatggtttc-cttttaataacttgcttccatattta----catgcttaatt---gtctattcttgtgatttcttgcttact-acagtaatcattggaggaaaaatattcctgttctagcaaaatcacatagggtatatgcaattgatcttattggttacggatgctcgga-caaaccaaatcctygtgaggttggggactcattctatacatttgagacttgggcttcccaactgaatgatttttgtagcagtgtggttaaagacaaagcattytttatttgcaactctattggag-------gtaatgaccc-----------------ttgttaatg-ttttaattcatgta-----aca-ttaattccat------------------------gttttttt-ttaarkttkrtgct------------------caagttatg--tcagtc-----------------------------------------------taat-at---------gaaacy-------------------------------------------------------------------------------------------------------------------------------------------------------------------------------------------------------------------------------------------------------------------------------------------------------------------------------------------------------------------------------------------------------------------------
>I28614_M040_Malvaceae_Hydrogaster_trinervis_seq1
-----------------------------------------------------------------------------------------------------------------------------------------------------------------------------------------------------------------------------------------------------------------------------------------------------------------------------------atctaggatataaagtagacag-ttctagtatttcttctcaattc------attc-ttaaaatg-----ttta-attcttcaattagccaat----tgt--------tatatgcaagttagatg-gtgaataaactattgcttgtttg-aa---tatttttttaaactccttgcttctg----------catacttgatg---gacaattcttgctgtttcttgcttatt-gcagtaatcattggaggaaaaatattccagttcttgcaaaatcacacagggtctatgcaattgatcttattggatacggatactcgga-caagccaaatcctcgtgaggttggggattcattctatacatttgagacttgggcttcccaactgaatgattttgttagaagtgtgattaaagacgaagtgttctttatatgcaactctattggag-------gtaacagcca-----------------ctgtcaatg-ttctaattcatttc-----aga-ttaattt--------------------------------tcc-caggttctgattct------------------caattgatgtcacagtacata-------------------------------------------taac-attacag----taaacttc-aaaat-c---------------------------------------------------------------------------------------------------------------------------------------------------------------------------------------------------------------------------------------------------------------------------------------------------------------------------------------------------------------------------------------------------------------
>I28615_M041_Malvaceae_Pterygota_brasiliensis_seq1
-----------------------------------------------------------------------------------------------------------------------------------------------------------------------------------------------------------------------------------------------------------------------------------------------------------------------------------------------ggaaaagc----------------------------------------aatg-----ttaa-ttgtcttaattaggaaat----cgg--------tatgtgcatgtttgaga-gtgtatcaattattgattgtttc-gagggtttg-tttttaataacttgctttggtattta----cttgcgtaatt---gtcaattcttgtgatttcttgctgact-acagtaatcattggaggaaaaatatcccggttcttgcaaaatcacatagggtatatgcaattgatcttattggttatggatactcaga-caaaccaaatccttgtgaagttggggactcattctatacatttgagacttgggcttcccaactgaatgatttttgtagcaatgtggttaaagacgaagcattctttatttgcaactctattggag-------gtaatgaccc-----------------ttgttaatg-ttgtgattcatgta-----agt-ttaattc--------------------------------att-ttaatttagatgtt------------------cagattatgtcttggta-----------------------------------------------taat-at---------taaacttt-ctcat-ctgtcttgcct-----tgttcacaacttcttcctctttagtgctttt-----------------------------------------------------------------------------------------------------------------------------------------------------------------------------------------------------------------------------------------------------------------------------------------------------------------------------------------------------------------
>I28616_M042_Malvaceae_Leptonichya_maranta_seq1
------------------------------------------------------------------------------------------------------------------------------------------------------------------------------------------------------------------------------------------------------------------------------------------------------------------------------------------------------------------------------------------------atg-----ttta-ttttctcaatcagccaat----tgc--------cacatgca---tggaca-gagtatcaattattgattgtttt-aaatgttta-tttttaatatcttgcttcta----------catacttgacg---gttgagtgttgcgatttcttgcttatt-acagtaatcattggaaaaaaaatattccagttcttgcaaaatcacatagggtgtatgcaattgatcttrttggttatggatactcgga-caaaccaagtcctcdtgaagttggggactcattctacacatttgagacttgggcttcccaactgaatgatttttgtagcaatgtggttaaagatgaagcatttttcatatgcaactctattggag-------gtaacagccc-----------------tttttaatg-ttctagttcatatc-----aga-ttaattc--------------------------------ttt-ca-attctgatgct------------------cagctgatgtcttagta-----------------------------------------------taat-attacta----tcaacttt-aacat-ctatcttrcct-----tctgccmaactccttctctttagggcttttacctatt-----------------------------------------------------------------------------------------------------------------------------------------------------------------------------------------------------------------------------------------------------------------------------------------------------------------------------------------------------------
>I28617_M043_Neuradaceae_Neurada_procumbens_seq1
---------------------------------------------------------------------------------------------------------------------------------------------------------------------------------------------------------------------------------------------------------------------------------------------------------------------------------------------------------------------------------------ctcattacaaca--------------------------------caaaa-----ctatttgcttat--------------aggtattaatatctgc-aaatcattc-tatataatcatgtcttaatatgttctggcctattcttcaagaaaaaagaattctgttatttg----------gcagcgatcattggaggaaaaacatcccagttcttggaaaatcgaatagggtttatgcaatcgatcttatcggctatggatactcaga-caaaccaaatcctcgtgcagttggagaatcgttttacacgtttgagacatgggctgcccagttaaacgatttttgccgcgacgttgttggagacgaggcattcttcatatgcaactccattggag-------gttagtttccaaatttataaaatatatcagtaaata-ttcaagttttctttca-------taaatgcaac-----------------------------ttt-tgagtcttgatgc----------------------------------------------------------------------------------------------------------------------------------------------------------------------------------------------------------------------------------------------------------------------------------------------------------------------------------------------------------------------------------------------------------------------------------------------------------------------------------------------------------------------------------
>I28618_M044_Malvaceae_Pentace_laxiflora_seq1
--------------------------------------------------------------------------------------------------------------------------------------------------------------------------------------------------------------------------------------------------------------------------------------------------------------------------------------------------------------------------------t-----tttc-ttaaagtg-----tttg-ctttctcaaccaggcaat----tgg--------tgtat-aatgtttgaga-atgtatccattattgattgtttttaaatgtttc-cttttgatta-ttgctaccatattta----cataccttatg---gttgattcttgtgatt--ttgctaatt-acagtaatcattggagaaaaaatattccagttcttgcaaaatcacatagggtatatgcaattgatcttattggttatggatactcaga-caaaccaaatcctcgtgaggtcggggactcattttatacatttgagacatgggcttcccaattgaatgatttttgtagcgatgtggttaaagacgaagcattctttatttgcaactctataggag-------gtaattatcg------------------ttttaatg-ttctcattc---------tata--------------------------------------------aaattttttatgct------------------ygggctatgcctt---------------------------------------------------tagt-ataatat----caaacttt-atcat-ttatcttgccg-----ccttcacagctcatcc--------------------------------------------------------------------------------------------------------------------------------------------------------------------------------------------------------------------------------------------------------------------------------------------------------------------------------------------------------------------------------
>I28619_M045_Malvaceae_Phragmotheca_mammosa_seq1
----------------------------------------------------------------------------------------------------------------------------------------------------------------------------------------------------------------------------------------------------------------------------------------------------------------------------------------gaatttagggtagac----tgttttattgcttctggctttt-----gttc-ttcaaatg-----ctta-ttttctcagtcaggcaat----tgg--------tatatgcatgtttgaga-gtgcatctattattcattgtttc-amaggtttttcttttaataacttgcttccatgttta----catwcttaatt---gtcaattcttgtgatttcttgcttact-acagtaatcaytggaggaaaaatattcctgttctagcaaaatcacatagggtatatgcaattgatcttattggttacggatactcgga-caaaccaaatcctcgtgaggttggggactcattctatacatttgagacttgggcttcccaactgaatgacttttgyagcagtgtggttaaagacgaagcattctttatttgcaactctattggag-------gtaatgaccc-----------------ttgttaatg-tttcaattcatgta-----ata-ttaattc--------------------------------ttt-ttgagtttgatgct------------------caagttatg--tcagta-----------------------------------------------taat-at---------caaacttt-atcat-ctatcttgcct-----tcttcgcaactcctccctttttgggct---------------------------------------------------------------------------------------------------------------------------------------------------------------------------------------------------------------------------------------------------------------------------------------------------------------------------------------------------------------------
>I28620_M046_Malvaceae_Camptostemon_shultzii_seq1
-----------------------------------------------------------------------------------------------------------------------------------------------------------------------------------------------------------------------------------------------------------------------------------------------------------------------------------------------------------------------------------------------------------r-ttgtttswatacggcggw----gg--------------------------------------------------------tttc-ctttcadtaacttgcttccatattta----catatttwdtt---gtyvattcttgtgatttcttgctttct-acagtaatcattggaggaaaaatattcttgttctagcaaaatcacatagggtatatgctattgatcttattggctayggatactcgga-caaaccaaatcctcrcgaggttggggactcattmtatacatttgagacttgggcttcccaactgaatgatttttgtagcagtgtggttaaaga---------------------------------------------------------------------------------------------------------------------------------------------------------------------------------------------------------------------------------------------------------------------------------------------------------------------------------------------------------------------------------------------------------------------------------------------------------------------------------------------------------------------------------------------------------------------------------------------------------------------------------------------------------------------------------------------
>I28621_M153_Malvaceae_Trichospermum_sp_seq1
----------------------------------------------------------------------------------------------------------------------------------------------------------------------------------------------------------------------------------------------------------------------------------------------------------------------------------aatctagaatataaagtrgtcrg-ttctaatatttcttctgacttc------attc-ttcaaatg-----ttta-atttttcatttagccaat----tgg--------tmtatgcatgttagatg-gtgaatcaactattgattgttta-aaatgtttc-tttttaacaccttgcttctk----------yatacttgatg---gac-attcttghtatttcttgcttatt-acagtaatcattggaggaaaaatattccagttcttgvaaaatcacacagrgtgtatgcaattgatcttattggatatggatactcaga-yaaaccaaatcctcgtgaggttggggactcattctatacatttgagacttgggcttcccaactgaatgatttttgtagaagtgtrattaaagaagaagcattctttwtatgcaactctatyggag-------gtaacaacca-----------------ttgttaata-ttytaattcatttc-----agw-ttaattt--------------------------------ttc-caggttctgattct------------------cagctgatgtcatavggcatat-----------------------------------rtaatattaat-attacag----taaacgtt-aaaat-ctatcttgcct-----tctgcctaactccttctgtttactttttc-------------------------------------------------------------------------------------------------------------------------------------------------------------------------------------------------------------------------------------------------------------------------------------------------------------------------------------------------------------------
>I28623_M048_Malvaceae_Abroma_augusta_seq1
------------------------------------------------------------------------------------------------------------------------------------------------------------------------------------------------------------------------------------------------------------------------------------------------------------------------------------------------------------------tttcttctgacttct-----gttc-tgcaaatg-----tgta-ttttctcaatcagccaat----tgc--------tatatgcgtattggaca-gaggatcaattattgattgtttt-aaatgtttc-tttttaataccttgcttcta----------catacttgact---gttgatttttgtgatttcttgcttatt-acagtaatcattggagaaaaaacattccagttcttgcaaaatcacatagggtgtatgcaattgatcttattggttatggatattcaga-caaaccaaatccccgtgacgttgcggactcattctatacatttgagacttgggcttcccaactgaatgatttttgtagcaatgtggttaaagatgaagcattcttcatttgcaactctattggag-------gtaacaaccc-----------------ttttcaatg-ttctaatttatatc-----aga-ttaattc--------------------------------ttt-cagattctgatgct------------------tagctgatggctga-------------------------------------------------------------------------------------------------------------------------------------------------------------------------------------------------------------------------------------------------------------------------------------------------------------------------------------------------------------------------------------------------------------------------------------------------------------------------------------------------
>I28624_M049_Malvaceae_Corchoropsis_tomentosa_seq1
------------------------------------------------------------------------------------------------------------------------------------------------------------------------------------------------------------------------------------------------------------------------------------------------------------------------------------------gtgtaggatagactgtttgttgtattgtttctttcttgc-----gttc-ttccatg------tttg-ttttatccatcaggcaat----tgg--------tatgtgcatctttgcga-gtgaatcaattatttattgtttc-aagagtttc-ctttttctagcttgcttctatatt--------tacatagtt----tcaattcttttgctttctcgttcact-acagtgatcattggaggaaaaatgttccagttcttgcaaaatcacacagggtatatgcaattgatcttattggttatggatactcaga-caaaccaaatcctcatgatgttggcgactcgttctatacatttgagacttggggttcccaactaaatgatttttgtagcagtgtggttaaagatgaagcattctttatttgcaattctattggag-------gtaacgaccc-----------------ttgttaatg-ttctaattcatcta-----ata-ccgattctttcatcatct-----------tcttcttttcttt-tctttttttatdct------------------aatgttatgtcttagta-----------------------------------------------taat-ac---------tatactt------------------------------------------------------------------------------------------------------------------------------------------------------------------------------------------------------------------------------------------------------------------------------------------------------------------------------------------------------------------------------------------------------------------------
>I28625_M193_Malvaceae_Apeiba_tibourbou_seq1
---------------------------------------------------------------------------------------------------------------------------------------------------------------------------------------------------------------------------------------------------------------------------------------------------------------------------ttgttgcaatctagaatataaagtagactgtttctwgtatgtcttctgactty------gttc-ttcaaatg-----tttr-ttttctcarttagccaatta-wtgg--------tatatgcatgttagaka-gtgaatcaattattgattgtttt-maatctttc-ttttcaataccttgcctctg----------catrcttgatg---gtcagttcttgytatttcatgctkatt-acagtaahcahtggaggaaaaatattccakttcttgcaaaatcacatagggtgtatgcaattgatctcattggatatggatactcaga-caaaccaaatcctcgtgaggttggggactcattctatacatttgagacttgggcttcccaactgaatgatttttgtagaagtgtgattaaagacdaagcattctttatatgcaactctattggag-------gtaacacccc-----------------tkgttaatg-ttctaattcatttg-----aga-taacttc--------------------------------ttt-caagytttgatgct------------------cagytgatgtcttagtgcrta-------------------------------------------taat-attacak----taaacttt-aacat-ctatcttgcst---------------------------------------------------------------------------------------------------------------------------------------------------------------------------------------------------------------------------------------------------------------------------------------------------------------------------------------------------------------------------------------------tgggactg
>I28626_M226_Malvaceae_Helicteres_guazumifolia_seq1
-------------------------------------------------------------------------------------------------------------------------------------------------------------------------------------------------------------------------------------------------------------------------------------------------------------------------------------------tatatggtatactgtttcttctgttacttcttacttct-----ttcc-ttcacatg-----ttta-ttttcttaattacacaat----tttt-------cgtatgcatgtttcaga-gcgtttcagctactgtttgtctt-taatatttg-gtttcgatatattgcttccaaatgaa----gatacttaatg---gttgattcttgttgtttcttgcttatt-acagtcatcattggaggaaaaatattccaattcttgcaaaatcacacagggtatttgcaattgatcttattggttacggatactcaga-caagccaaatcctcgtgaggttggggactcattctatacatttgagacttgggcttcccaactgaatgatttctgtagcagtgtggttaaagacgaagcattctttatttgcaactctattggag-------gtaacaaccc-----------------ttgttaatg-ttcaaattcttgta-----ata-ttaattc--------------------------------ttt-taaactatgatgct------------------catgttatgacctagta-----------------------------------------------taac-ctt-t---------------attat-ctatcttgcct-----tcttcacagctttatggctttta-------------------------------------------------------------------------------------------------------------------------------------------------------------------------------------------------------------------------------------------------------------------------------------------------------------------------------------------------------------------------
>I28628_M051_Malvaceae_Werklea_horrida_seq1
g------------------------------------------------------------------------------------------------------------------------------------------------------------------------------------------------------------------------------------------------------------------------------------------------------------------------------------------------------------------------------------------tgtatata-----tata----------------------------------tatatgaatttccgagt-gtgtatcgattattgactgtttc--aaggtttc-cttccaatrgcttgattccattttta----catacatratt---ttcagttcttgtggtttcctgcttact-gcagtgatcattggaggaaaaatattcctgttctagctaaatcacatagggtatatgctattgatcttatyggctacggatactcsga-caarccragtcctggtgaggttgggsactcgytctatacatttgagacttggggttcccaactgaatgatttctgtagcagtgtggttaaagacaaagcattctttatttgtaactctattggag-------gtaacgagtaaag----------acccttctcatta-------------------gatg-ttatttcgtt-----------------------------tct-------------------------------------------------------------------------------------------------gaac-----aag----caaaactt-------atgttttgt-------------------------------------------------------------------------------------------------------------------------------------------------------------------------------------------------------------------------------------------------------------------------------------------------------------------------------------------------------------------------------------------------------
>I28629_M052_Malvaceae_Spirotheca_rosea_seq1
-----------------------------------------------------------------------------------------------------------------------------------------------------------------------------------------------------------------------------------------------------------------------------------------------------------------------------------------------------------------------tctgacttct-----gttc-ttcaaatg-----ttta-ttttctcaatcgggcaa-----tgg--------tatatgcatgtttgaga-gcgtattaattattgattgtttc-aaatgtttc-cttttactaacttgcttccttactta----cgtacttaatt---gtctattcttgtgatttcttgcttact-acagtaatcattggaggaaaaatattcctgttctagcaaaatcacatagggtatatgcaattgatcttattggttacggatactcaga-caaaccaaatcctcgtgaggttggggactcattctatacatttgagacttgggcttcccaactaaatgatttttgtagcagtgtggttaaagacaaagcattctttatttgcaactctattggag-------gtaatgaccc-----------------ttattaatg-ttttaattcatgt------ata-ttaattcca----------------------------ttctt-ttaagtttgatgct------------------caagttatg--tcagta-----------------------------------------------taat-tt---------caaacgtt-atcat-ctatctt---------------------------------------------------------------------------------------------------------------------------------------------------------------------------------------------------------------------------------------------------------------------------------------------------------------------------------------------------------------------------------------------------------
>I28630_M053_Malvaceae_Huberodendron_swietenioides_seq1
------------------------------------------------------------------------------------------------------------------------------------------------------------------------------------------------------------------------------------------------------------------------------------------------------------------------------------tctagaacttagggtagac----tgtttt-tttcttctgacttct-----gttc-ttcaaata-----ttta-ttttctcaatcaggcaat----tga--------tatgtgcatgtttgaga-gtgtatcaattattgattgtttc-aaaggcatc-cttttcataacttgcttccaaatttg----cacacttaatt---gtctattctt-----ttcttgcttaat-acagtaatcattggaggaaaaatattccttttctagcaaaatcacanagggtatatgcaattgatcttattggttatggatactcgga-caaaccaaatcctcgtgaggttggggactcattctatacatttgagacttgggcttcccaactgaacgacttttgtagcagtgtggtcaaagacaaagcattctttatttgcaactctattggag-------gtaatgactc-----------------ttgttaatc-ttttaatttatgta-----ata-ttaattc--------------------------------ctt-ttaagtttgatgct------------------caagttatg--tcaata-----------------------------------------------taat-tt---------caaacttt-atcat-ctatcttgcct-----tctttgccactcctccccttgtgggcttttacgtattgtatata----------------------------------------------------------------------------------------------------------------------------------------------------------------------------------------------------------------------------------------------------------------------------------------------------------------------------------------------------
>I28631_M054_Malvaceae_Trochetiopsis_benjaminae_seq1
----------------------------------------------------------------------------------------------------------------------------------------------------------------------------------------------------------------------------------------------------------------------------------------------------------------------------------------------------agactattatatttttttttctgacctct-----gttc-ttccatg------------tttatccatcaggcaat----tgg--------tatgtgcatcttcgaga-gtgcattaattatttattgtttc-aaaawtttc-ctttttatagcttgcatcagtgtt--------tacatagtt----tcaaatcttttgctttgttgttaact-gcagtgatcattggaggaaaaatattcctgttcttgcaaaatcgcacagggtatatgcaattgatcttattggttatggatactcgga-caaaccaaatcctcgtgaggttggcgactcattctatacgtttgagacttggggttcccaactaaatgatttctgtagcagtgtggttaaagatgaagcattctttatttgtaactctattggag-------gtaatgaccc-----------------ttgctaatg-ttctaattcatttg-----ata-ttgattcctt-----------------------------tgc-tttttatggatgct------------------tatgttttgacttagta-----------------------------------------------tgat-at---------tattcttt-atcat-ttatcttgcct-----tcttcactacctctcc--------------------------------------------------------------------------------------------------------------------------------------------------------------------------------------------------------------------------------------------------------------------------------------------------------------------------------------------------------------------------------
>I28632_M055_Malvaceae_Eriolaena_candollei_seq1
------------------------------------------------------------------------------------------------------------------------------------------------------------------------------------------------------------------------------------------------------------------------------------------------------------------------------------------------------cactttmydrtattctywcwrmsctct-----gttc-ttccttg------------tttatctatcaggcatt----tgg--------tatgtgcatcttcgaga-gtgcattawttatttattgtttc-aaaadtttc-cttttyatrghttgcttcaatrtt--------tacatagyt----tcaattcttttgytttgttgttsact-acartgatcattggaggaaaaataktmmtgttcttgcaaaatcacacarggtatatgcaattgatcttattggttatggatactcrgrmmaamcmaawhcyycatgaggttggcgactmrttctatabgtttgagacttggggttcccaahtaaatgatttttgtagmagtrtrgttaaagatgaarcatkctttatttgcaactctattggag-------gbamtgaccc-----------------ttgntvatg-ttctaattcatcwa-----ata-ttktttcctt-----------------------------ytc-tywttakkgatgct------------------trwgyttwkaykyadww-----------------------------------------------wbay-at---------wwwwcwwwyawsak-wwrkcttgcct-----tcttcactacctc-----------------------------------------------------------------------------------------------------------------------------------------------------------------------------------------------------------------------------------------------------------------------------------------------------------------------------------------------------------------------------------
>I28633_M056_Malvaceae_Adansonia_digitata_seq1
------------------------------------------------------------------------------------------------------------------------------------------------------------------------------------------------------------------------------------------------------------------------------------------------------------------------------------------------------------------------------tct-----gttc-ttcaaatg-----ttta-ttttctcaatcaggcaat----tgg--------tatatgcatgtttraga-rtttatcaatyattgattgtttc-taaggtttc-cttttaataacwtgcttccatattca----cdtacttaatt---stcta---ttaaggtttcctgcttaat-acagtaatcattggaggaaaaacattcctgttctagcaaaatcacatagggtatatgcagttgatcttattggctacggatactcaga-taaaccaaatcctcghraggttggggactcattctacacatttgagacttgggcttcccaactgaatgatttttgtagcagtgtggttaaagacaaagcrttttttatttgcaactctattggag-------gtaatgaccc-----------------ttgttaatg-ttttaattcatgta-----ata-ttaattt---------------------------ttttcttt-ttgrgtttgataat------------------tgagttatg--tctata-----------------------------------------------taat-at---------caaacttt-atcat-ctatcttgcct-----tctttgcawatcctcccgttttgggcttttacctattgtatatggttag------------------------------------------tatccagttatatttgagaggtttcaga-------------------------------------------------------------------------------------------------------------------------------------------------------------------------------------------------------------------------------------------------------------------------
>I28635_M058_Malvaceae_Byttneria_aculeata_seq1
-----------------------------------------------------------------------------------------------------------------------------------------------------------------------------------------------------------------------------------------------------------------------------------------------------------------------------------------------------ttttttccttttatttcttctgtg--------------ttatactg-----ttta-aatttttgaccagtcagta--gtaga-------tatatgt-tgttgtaaa-gtttattaattattgatttttag-atatatttg-tttttaata-cttgcttcta----------catacttgaca---gtggataattatgatttcttgcttattaacagtaatcaytggagaaaaaatattccatttcttgcaaaatcacatagagtatatgcaattgatcttattggttatggatactctga-aaaacctaatcctcgtgacgttggggactcattctatacatttgagacttgggcttcccaactgaatgacttttgtagtgaagtaattaaggatgaagcattcttcatatgcaactctattggag-------gtaacagycc-----------------tytttaatg-ytataattcatatc-----tgt-ttaattg--------------------------------tta-caaattcttatgct------------------cagctgatgtctcgataattt-------------------------------------------ttat--------t--ataaacttt-accat-atag------------------------------------------------------------------------------------------------------------------------------------------------------------------------------------------------------------------------------------------------------------------------------------------------------------------------------------------------------------------------------------------------------------
>I28637_M060_Malvaceae_Duboscia_vifidiflora_seq1
-----------------------------------------------------------------------------------------------------------------------------------------------------------------------------------------------------------------------------------------------------------------------------------------------------------------------------------------------------------------atttcttctga---c------tttc-wymarryg-----ttgatttttttcaatcagccaat----tgg--------tatatgcatgttagatg-gtgaatcagttattgattgtttt-aaatgtttc-cttttaacaccttgcttttg----------catacttgatg---gacaattcttgctatttcttgcttatt-acagtaatcattggaggaaaaatattccagttcttgcaaagtcacatagggtgtatgcaattgatcttattggatatggatactcaga-caaaccaaatcctcatgaggttggggactcattctatacatttgagacttgggcttcccaactgaatgattttgctaatagtgtgattaaagacaaagcattctttatatgcaactctattggag-------gtaacaacct-----------------ttgttaatg-ttctaactcatttc-----agatttaattc--------------------------------ttt-caggttctgatgct------------------tagctgatgtcatagtacatt-------------------------------------------taat-attatcg----taaacttt-taattkstattttgy-------------------------------------------------------------------------------------------------------------------------------------------------------------------------------------------------------------------------------------------------------------------------------------------------------------------------------------------------------------------------------------------------------
>I28638_M061_Malvaceae_Basiloxylon_brasiliensis_seq1
---------------------------------------------------------------------------------------------------------------------------------------------------------------------------------------------------------------------------------------------------------------------------------------------------------------------------------caatatagattttagggtagactgtttgttgtatt-cttttgatatct-----gttc-ttgagatg-----ttta-ttgtcttaatcagggaat----tgg--------tacatgcatgttagaga-atgtatcaattgttgattgtttc-aaaggtttc-tttttaataacttgcttcggtattta----caagcgtaatt---gtcaattcttgcaatttcttgcttact-gcagtgatcattggaggaaaaatattcctgttcttgcaaaatcacatagggtatatgcaattgatcttattggttatggatactcaga-caaaccaaatcctcgtgaggctggggactcattctatacatttgaaacttgggcttcccaactaaatgacttttgtagcactgtggttaaagatgaagcattcattatttgcaactctattggag-------gtaatgaccc-----------------ttgttaatg-gtgtgattcatgta-----att-ttaattc--------------------------------att-ttaattttgatgttcagg----------tatacaggttatgtcttagca-----------------------------------------------taat-at---------taaacttt-ctcat-ctatcttgcct-----tgttcgcaactccttcctctttagg-----------------------------------------------------------------------------------------------------------------------------------------------------------------------------------------------------------------------------------------------------------------------------------------------------------------------------------------------------------------------
>I28639_M249_Malvaceae_Gyranthera_amphibiolepis_seq1
-----------------------------------------------------------------------------------------------------------------------------------------------------------------------------------------------------------------------------------------------------------------------------------------------------------------------------------------------gggtagac----tgtttt-tttcttctgacttct-----gttc-ttcaaatg-----ctta-ttttctcaatcaggcaaa----tgg--------tatatgcatgtttgaga-gtgtatcaattattgattgtttc-aaaggcatc-cttttaataacttgcttccaaatttg----catacttaatt---gtctattcttgtgatttcttgcttaat-acagtaatcattggaggaaaaatattcctgttctagcaaaatcacatagggtatatgcaattgatcttattggttacggatactcgga-caaaccaaatcctcgtgaggttggggactcattctatacatttgagacttgggcttcccaactgaatgatttttgtagcagtgtggttaaagacaaagcattctttatttgcaactctattggag-------gtaatgaccc-----------------ttgttaatg-ttttaatttatgta-----ata-ttaattc--------------------------------ttt-gtaagtttgatgct------------------caagttatg--tcagta-----------------------------------------------taat-at---------caaacttt-atcat-ctatcttgcct-----tc----------------------------------------------------------------------------------------------------------------------------------------------------------------------------------------------------------------------------------------------------------------------------------------------------------------------------------------------------------------------------------------------
>I28640_M062B_Malvaceae_Diplodiscus_paniculatus_seq1
----------------------------------------------------------------------------------------------------------------------------------------------------------------------------------------------------------------------------------------------------------------------------------------------------------------------------------------------------------------------------------------------------------------------------wmt----tgg--------tgtgtgaatktttgaga-atgtatccrttattgattgtttttaaatgtttc-cttttgatta-ttgctcccatattta----catacctgatt---gttgattcttgtgatt--ttgctaatt-acagtaatcattggagaaaaaatattccagttctttcaaaatcacatagggtatatgcaattgatcttattggttatggatactcaga-caaaccaaatcctcgtgaggtcggggactcattttatwcatttgagacatgggcttmssaakyrwryrwtkyyyrtrgcgatgtggttaaagatgaagcattctttatttgcaactctwtrggag-------gtaawysctc------------------tkst--------------------------------------------------------------------------------------------------------------------------------------------------------------------------------trw----caaact-------------------------------------------------------------------------------------------------------------------------------------------------------------------------------------------------------------------------------------------------------------------------------------------------------------------------------------------------------------------------------------------------------------------------
>I28641_M063_Malvaceae_Brownlowia_peltata_seq1
---------------------------------------------------------------------------------------------------------------------------------------------------------------------------------------------------------------------------------------------------------------------------------------------------------------------------------------------------------------------------------------------aaaatg-----tttg-ctttctcaaccaggcaat----tgg--------tgtatgaatgtttgaga-atgtatccattattgattgtttttaaatgtttc-cttttgatta-ttgctcccatattta----cgtaccttatg---gttgattcttgtgatt--ttgctaatt-acagtaatcattggagaaaaaatattccggttcttgcaaaatcacatagggtatatgcaattgatcttattggttatggatactcaga-caaaccaaatcctcgtgaggtcggggactcattttatacatttgagacatgggcttcccaattgaatgatttttgtagcgatgtggttaaagacgaagcattctttatttgcaactctataggag-------gtaattatca------------------ttttaatg-ttctcattc---------tata--------------------------------------------aaattttttatgct------------------cgggttatgcctt---------------------------------------------------tagt-ataatat----caaacttt-atcat-ttatctcgcc------------------------------------------------------------------------------------------------------------------------------------------------------------------------------------------------------------------------------------------------------------------------------------------------------------------------------------------------------------------------------------------------------
>I28642_M064_Malvaceae_Burretiodendron_esquirolii_seq1
----------------------------------------------------------------------------------------------------------------------------------------------------------------------------------------------------------------------------------------------------------------------------------------------------------------------------------------------------------------------------------------------------------------------------------------------------------------------------tttattgtttc-aatagtttt-ctttttattacttgtttcaatattta----cctacttaatt----tcaattcttttgttttcttgctcact-acagtgatcattggaggaaaaatattcctgttcttgcaaaatcacacagggtatatgcaattgatcttattggttatggatactctga-caaaccaaatcctcatgaggttggcgactctttctatacatttgagacttgggcttcccaactaaatgatttttgtagcagtgtggtaaaagatgaagcattttttatttgcaactctattggag-------gtaatgacct-----------------ttgttgatg-ttctaatttctttc----------------------------------------------------------------------------------------------------------------------------------------------------ttat-------------------------------------------------------------------------------------------------------------------------------------------------------------------------------------------------------------------------------------------------------------------------------------------------------------------------------------------------------------------------------------------------------------------------------------------
>I28643_M065_Malvaceae_Hermannia_flammea_seq1
--------------------------------------------------------------------------------------------------------------------------------------------------------------------------------------------------------------------------------------------------------------------------------------------------------------------gatcggttgatattgctatgaagcctagggtgaca------------ttattctgttctaagac-------ctctgatg-catgttta-ttttcatgac------------tgg--------catatacatattttgca-gtgtagcaattattaaatttgtt-aaatatttc-atattgattccttgctttta----------catactcgatg---gttgcttcgtgtcatttctcgcttatt-acagtagtcattggaggaaaaatattccagttcttgcaaaatctcatagggtatatgcaattgatctcattggatatggatattcaga-caaaccaaatccccgtgaggtaggggactcattctatacttttgagacttgggcttcccaactgaatgatttttgtagcagtgtggttaaagatgatgcattctttatctgcaactccattggag-------gtaaatatcc-----------------cttttatta-twctgaatcacttc-----aga-tgaattc--------------------------------ttt-caagttttgatgct------------------cagatgatctcttgcta-----------------------------------------------taat-attagag-----aaaattt-aacat-tcatcgccttcg---tcctgctcatcttat----------------------------------------------------------------------------------------------------------------------------------------------------------------------------------------------------------------------------------------------------------------------------------------------------------------------------------------------------------------------------------
>I28644_M066_Malvaceae_Thomasia_solanaceae_seq1
-------------------------------------------------------------------------------------------------------------------------------------------------------------------------------------------------------------------------------------------------------------------------------------------------ca-------gtctccttttggatggtttatta-caacccaaatttagggtaaac----------------ttcaaccttt-----gttc-ttcaaatg-----ttta-ttttgtcaat------------tgg--------tatatacatgtttgaca-gtgtatcaattattgattgtttt-gaatatttc-tttttgataccttgcttc------------catacttgattg--gctgattcttgtggtttcttgcttatt-acagtagtcattggaggaaaaacattccagttcttgcaaaatcacatagggtgtatgcaattgatcttattggttatggatattcaga-caaaccaaatcctagtgaggttggggactcattctatacatttgagacttgggcttcgcaactgaatgatttttgtagcagtgtagttaaagacgaagcgttctttatatgcaactctattggcg-------gtaacgaccc-----------------ttgttaaca-ttctaaatcatgtg-----aga-ttaatta--------------------------------ttt-gaaaatttgatgctcag---------------tagctgatgtcttaata-----------------------------------------------taac-attgcag----taaaattt-aacat-ctatcttgcct-----tctgccctactccttttctttagggattttaccta-------------------------------------------------------------------------------------------------------------------------------------------------------------------------------------------------------------------------------------------------------------------------------------------------------------------------------------------------------------
>I28645_M067_Malvaceae_Guichenotia_ledifolia_seq1
----------------------------------------------------------------------------------------------------------------------------------------------------------------------------------------------------------------------------------------------------------------------------------------------------------------------------------caacctaaatttagggtaaac----tgttgtatttcttctgacctt------gttc-ttcaaatg-----ttta-ttttctcaa-------------tgg--------tatatacatgtttgaca-gtgtatcaattattgattgtttt-gaatatttc-tttttgataccttgcttc------------catacttgattg--gctgattcttgtgatttcttgcttatt-acagtagtcattggaggaaaaacattccagttcttgcaaaatcacatagggtgtatgcaattgatcttattggttatggatattcaga-caaaccaaatcctagtgaggttggggactcattctatacatttgagacttgggctacgcaactgaatgatttttgtagcagtgtggttaaagacgaagcgttctttatatgcaactctattggag-------gtaacgaccc-----------------ttgttaaca-ttctaaatcatgtg-----aga-ttaatta--------------------------------ttt-gaaaatttgatgct------------------cagatgatgtcttacta-----------------------------------------------taac-attgcag----taaaattt-aacat-ctatcttgcct-----tctgcccaact-------------------------------------------------------------------------------------------------------------------------------------------------------------------------------------------------------------------------------------------------------------------------------------------------------------------------------------------------------------------------------------
>I28646_M068_Malvaceae_Helmiopsis_sp_seq1
-------------------------------------------------------------------------------------------------------------------------------------------------------------------------------------------------------------------------------------------------------------------------------------------------------------------------------------------------------tctttattatattctttctgacctct-----gttc-ttccatg------------tttatccatcaggcaat----tgg--------tatgtgcatcttcaaga-gtgcattaattttttattgtttcaaaaaatttc-ctttttatagcttgcttcaatatt--------tacatagtt----tcaattcttctgctttgttgttcact-acagtgatcattggaggaaaaatattcctattcttgcaaaatcacacagggtatatgcaattgatcttattggttatggatactcgga-taaaccaaatcctcatgaggttggcgactcgttctatacatttgagacttggggttcccaactaaatgatttttgtagcagtgtggttaaagatgaagcattctttatttgcaactctattggag-------gtaatgaccc-----------------ttgctaatg-ttctaattcatcta-----ata-ttgattcctt-----------------------------ttc-tttttgtggatgct------------------tatgttttgacttagta-----------------------------------------------t----------------------------------------------------------------------------------------------------------------------------------------------------------------------------------------------------------------------------------------------------------------------------------------------------------------------------------------------------------------------------------------------------------------------------------------------
>I28647_M069_Malvaceae_Cheirolaena_linearis_seq1
---------------------------------------------------------------------------------------------------------------------------------------------------------------------------------------------------------------------------------------------------------------------------------------------------------------------------------------------------------------ttattctttctgacatct-----gttc-ttccatg------------tttatccatcaggcaat----tggtatgtgtctatgtgcatcttcgaga-gtgcattaattatttattgtttc-aaaagtttc-ctttttatagcttgcttcaatgtt--------tacatagtt----tcaattcttttgctttgttgttaact-acagtgaccattggaggaaaaatattcctgctcttgcaaaatcacacagggtatatgcaattgatcttattggttatggatactcgga-caaaccaaatcctcgtgaggttggtgactcattctatacgtttgagacttggggttcccaactaaatgatttttgtagcagtgtggttaaagatgaagcattctttatttgtaactctattggag-------gtaatgaccc-----------------ttgctaatg-ttctaattcatcta-----ata-ttgattcatt-----------------------------tgc-tttttatggatgct------------------tatgttttgacttagta-----------------------------------------------tgat-at---------tattcttt-atctt-taatcttgcct-----tcttcactacctctcctttatggcctttt-------------------------------------------------------------------------------------------------------------------------------------------------------------------------------------------------------------------------------------------------------------------------------------------------------------------------------------------------------------------
>I28648_M070_Malvaceae_Helmiopsiella_madagascariensis_seq1
----------------------------------------------------------------------------------------------------------------------------------------------------------------------------------------------------------------------------------------------------------------------------------------------------------------------atggtttgttgcaatttagagattaggatagactctctattatattctttctgacctct-----gttc-ttccctg------------tttatccatcaggmaat----tgg--------tatgtgcatcttcraga-gtgcattaattatttattgtttc-aaaagtttc-ctttttatagcttgcttcaatgtt--------tacatagtt----wcaattcttctgctttgttgttcact-acagtgatcattggaggaaaaatattcctgttcttgctaaatcacacagggtatatgcaattgatcttattggttatgghtactcrga-caaaccaaatcctcatgaggttgghgactckttctatacgtttgagacttggggttcccarctaaatgatttttgtagcagtgtggttaaagatgaagcattctttatttgcaactctattggag-------gtaatgaccc-----------------ytgctaatg-ttcwaattcatcta-----ata-tkgattcctt-----------------------------ttc-tttttatggatcct------------------tatgttttgacttagta-----------------------------------------------tgat-at---------tattcttt-atcat-ttatcttgc-------------------------------------------------------------------------------------------------------------------------------------------------------------------------------------------------------------------------------------------------------------------------------------------------------------------------------------------------------------------------------------------------------
>I28649_M071_Malvaceae_Goethalsia_meiantha_seq1
------------------------------------------------------------------------------------------------------------------------------------------------------------------------------------------------------------------------------------------------------------------------------------------------------------------------------------------atatatagtaggctggttcttgtatttcttctgacttc------tttc-ctcaaatg-----tttatttttttcaattagccaat----tgg--------tatatgcatgttagaca-gtgaatcagtgattgattgtttt-aaatatttc-tttttaacaccttgcttctg----------catacttgatg---gacaattcttgctatttcttgcttatt-acagtaatcattggaggaaaaatattccagttcttgcaaagtcacatagggtgtatgcaattgatcttattggatatggatactcaga-caaaccaaatcctcgtgaggttggggactcattctatacatttgagacttgggcttcgcaactgaatggttttgttaatagtgtgattaaagacgaagcattctttatatgcaactctattggag-------gtaacaaccc-----------------ttgttaatg-ttctagctcatttc-----aga-ttaattc--------------------------------ttt-caggttctgatgct------------------tagctgatgtcatagtacatt-------------------------------------------taat-attacag----tgaacttt--aaat-ctatcttgcct-----tctgcccaactcctcatctttagcagtttt------------------------------------------------------------------------------------------------------------------------------------------------------------------------------------------------------------------------------------------------------------------------------------------------------------------------------------------------------------------
>I28650_M072_Malvaceae_Clappertonia_ficifolia_seq1
g--------------------------------------------------------------------------------------------------------------------------------------------------------------------------------------------------------------------------------------------------------------------------cctttgttcttggagaattgtc----------------------------------------------tacccaccggttccttgtatttcttctgacttc------attc-ttcaaa-------tttatttttcttaatcagccact----tgg--------tatatghatgtwagata-gtgaatatatwattgattgtttt-aattg----------------ttgcttctg----------cayacttgatg---gttgattmttgttatttsttgcttdtt-acaghratcattggaggaaaaatattccagtactrgcaaaatcacatagggtgtatgcaattgatcttattggatatggatactcaga-caaaccaaatcctcgtgaggttggngactcattttatacatttgagacttggggttcccaactgaatgatttttgtcgcwgtgtgattaawgangaagcattctttatatgcaactctattggag-------gtaacaabgtm---------------cmtgttaatg-ttatawttcattkc-----aga-taabttctt----------------------------------tygrgtktgatvkk------------------magctgatgtcttagcacgta-------------------------------------------taac-atttcag----tdaacttt-agcat-ctatctt---------tctttactgyyyatgcactttaaccttgt--------------------------------------------------------------------------------------------------------------------------------------------------------------------------------------------------------------------------------------------------------------------------------------------------------------------------------------------------------------aywys
>I28652_M074_Malvaceae_Hildegardia_barteri_seq1
-------------------------------------------------------------------------------------------------------------------------------------------------------------------------------------------------------------------------------------------------------------------------------------------------------------------------------------------------------------------------------------------------------------ttatcttagttagggaat----ttg--------tatatgcatgttcgaga-gtgtatcaattattgattgttcc-aaaggtttc-tttttaataacttgttgtggtattta----catgcttaatg---gtcaattcttgcaatttcttgcttatt-acagtaatcattggaggaaaaacattcctatccttgcaaaatcacatagggtatatgcgattgacctaattggttatggattctcgga-caaaccaaatccttgtgaagttggggactcattctatacgtttgagacttgggcttcccaattgaatgatttttgtagctatgtggttaaagatgaagctttctttatttgcaactctattggag-------gtaataaccc-----------------ttgttaatg-gtgtgattcatgta-----att-ttaattc--------------------------------att-ttaattttgatgtt------------------taggtaatgtctta---------------------------------------------------tat-at---------taatcttt-ctcat-ctatcttgcct-----tg----------------------------------------------------------------------------------------------------------------------------------------------------------------------------------------------------------------------------------------------------------------------------------------------------------------------------------------------------------------------------------------------
>I28653_M168_Malvaceae_Theobroma_cacao_seq1
-------------------------------------------------------------------------------------------------------------------------------------------------------------------------------------------------------------------------------------------------------------------------------------------------------------------------------------------------gtagactgtttcttgttttttttctgagtttttt-ccattc-ctcaaaag-----ttta-ttttctcaatcagccaat----tgg--------tatatgcatgcttgaca-gtatatcaattattgattgtttt-aaatgtttc-tttttaataacttgcttctg----------caaacttgatg---atcaattcttgtgatttcttgcttagt-acagtagtcattggaggaaaaatattccagttcttgcaaaatcacatagggtgtatgcaattgatcttattggttatggatactcaga-caaaccaaatcctcgtgaggttggggactcattctatacatttgagacctgggcttcccaactgaatgatttttgtagcagtgtggttaaagacaaagcattctttatatgcaactctattggag-------gtaacaaccc-----------------ttgttattg-ttctaattcatgtc-----aga-ttattacttt--------------------ttttttttttta-cacattttgatgct------------------tagctgatgtcttagta-----------------------------------------------taat-tta-cag----taaatttt-aacat-ccttcttgccg-----tgtacccaactccttttcttgagrgcttttaccaattgtgtatagttc------------------------------------------------------------------------------------------------------------------------------------------------------------------------------------------------------------------------------------------------------------------------------------------------------------------------------------------------
>I28654_M105_Malvaceae_Pachira_aquatica_seq1
------------------------------------------------------------------------------------------------------------------------------------------------------------------------------------------------------------------------------------------------------------------------------------------------------------------------------------------------------------gttttattgcttctgacttct-----gttt-ttcaaatg-----ttta-ttttctcaatcaggcaat----tgg--------tatatacatgtttgaga-gcgtatcaattattgattgtttc-aatggtttc-cttttaataacttgcttccatattta----catgcttaatt---gtctattattgtgatttcttgcttact-acagtaatcattggaggaaaaatattcctgttctagcaaaatcacatagggtatatgcaattgatcttattggttacggatgctcgga-caaaccaaatcctcgtgaggttggggactcattctatacatttgagacttgggcgtcccaactgaatgatttttgtagcagtgtggttaaagacaaagcattctttatttgcaactctattggag-------gtaatgaccc-----------------ttgttaatg-ttttaattcatgta-----ata-ttaattccat------------------------tttttttt-tgaagtatgatgct------------------caagttatg--tcagtc-----------------------------------------------taat-at---------caaa---------------------------------------------------------------------------------------------------------------------------------------------------------------------------------------------------------------------------------------------------------------------------------------------------------------------------------------------------------------------------------------------------------------------------
>I28655_M148_Malvaceae_Robinsonella_mirandae_seq1
--------------------------------------------------------------------------------------------------------------------------------------------------------------------------------------------------------------------------------------------------------------------------------------------------------------------------------------------------------aggtctgtgtgtgattgaaatttct-----tatt-ttcaatcg-----ttta-tttyctcaatcaggtgac----kgg--------tatatgcatgtttgaga-atgaatcaattattwcytgtttc-aaaggtttc-cttycaataacttgcttttaryayyt---acaaaattartt---ghcaattattttgatttcttgcttact-acagtgatcattggaggaaaaatattcctgttctwgcaaaatcacwtagggtatatgctattgatcttatcggctacggatactcaga-caaaccaaatcctcgcgaggttggggattcattctattcatttgagacttggggktcccaactgaatgatttttgtagcagtgtggttaaagacaaagcattcttyatttgtaactctatwggag-------gtaatgaccc-----------------ttgttagtgtttttaattcatcta-----ata-tyaattcar----------------------------------------ttgatagt------------------c----------------------------------------------------------------aat-tt---------caaatgaa-cttat-rtgttatggct-----tctggataccaaat----ttttggactgtgtttcattgcaataa----------------------------------------------------------------------------------------------------------------------------------------------------------------------------------------------------------------------------------------------------------------------------------------------------------------------------------------------------
>I28656_M002_Malvaceae_Tilia_americana_seq1
-----------------------------------------------------------------------------------------------------------------------------------------------------------------------------------------------------------------------------------------------------------------------------------------------------------------------------------------------ggatagactgtttgttgt-attcttctgacttct-----gttc-ttcaaatg-----ttta-ttttctcaatcaggcaat----tgg--------tatatgtatgtttgaga-gtgtatcaattattgattgtttc-acaggtttc-cttttagtaatttgcttccatattta----catgcttaatt---gtcaattcttgtgatttcttgcttatt-acagtaatcattggaggaaaaatattcccattcttgcaaaatcacatagggtatatgcaattgatcttattggttatggatactctga-caaaccaaatcctcgtgaggttggggactcattctattcatttgagacttgggcttcccaactgaatgatttttgtagcagtgtggttaaagacgaagcattctttatttgcaactctattggag-------gtaatgaccc-----------------ttgttaatg-ttctaattcatgta-----ata-ttaatta--------------------------------ttt-ttaattttgatgct------------------caggttatgttttagta-----------------------------------------------taat-at---------taaacttc-atcat-ctatcctgcct-----tcttcgaa----------------------------------------------------------------------------------------------------------------------------------------------------------------------------------------------------------------------------------------------------------------------------------------------------------------------------------------------------------------------------------------
>I28657_M180_Malvaceae_Triumfetta_lappula_seq1
---------------------------------------------------------------------------------------------------------------------------------------------------------------------------------------------------------------------------------------------------------------------------------------------------------------------------------------------------------------------cttctgayttc------attc-ttcaaa-------tttatttttcctaattagccagt----tgg--------yatatgcaygttagaya-gtgaatatattatcgattatttt-aatca----------------ttgcttctg----------catacttgatg---gtttattcttgttatttcttgcttatt-acagtaatcattggaggaaraatattcctgtacttgcamaatcrcatagggtgtatgcaattgatctkattggatatggagaytcaga-caaaccaaatmctygtgaggttggggactcattttatacatttgagacttggggttcccaactgaatgayttttgtcgcagtstgattaaagacdaagcattctttatatgcaactctattggag-------gtaacaacgtc---------------cctgttaatg-ttataattcattgc-----aga-taasttcat----------------------------------ttgagtttgatgtg------------------gagctgatgtcttagtacgta-------------------------------------------taac-attacag----taaaactttaacat-ctatct----------------------------------------------------------------------------------------------------------------------------------------------------------------------------------------------------------------------------------------------------------------------------------------------------------------------------------------------------------------------------------------------------------
>I28658_M160_Muntingiaceae_Muntingia_calabura_seq1
------------------------------------------------------------------------------------------------------------------------------------ggtat---------------------------------------------------------------------------------------------------------------------------------------------------------------------------------------------------------------------------------------------ttttttttaaatg-caaattca--------------------caatgatg-----ctctatacattg-------gattcttacatacttattgatcc----------------------ttacttctatgctc-----aataatcaaca-------------gcagcttcgtgcttact-gcagtgatcactggaggaagaatattttagttcttgctaaatcgcatagagtatacgcaattgacctaattggttatgggtattcaga-caagccaaatcctcgtgaggttggagagtccttttatacatttgaaacatgggctgatcagctgaatgatttttgcaacagtgtggtcaaagatcaggctttctttatatgcaattctattggag-------gtgaccatcc-----------------tttacaatc-atataatttatgtgtcagaata-taaaata--------------------------------tca-tcaactttcatcct------------------cagctgatatcc---------------------------------------------------atcat----------cctaaaagtt------------------------------------------------------------------------------------------------------------------------------------------------------------------------------------------------------------------------------------------------------------------------------------------------------------------------------------------------------------------------gatgcacta-------------------------------------c
>I9832_V002_Malvaceae_Luehea_speciosa_seq1
ctcgattccgtgcttaaaacacctagtcttgactccctttgctgtagatctatgtctgtcttggttcacttgtgtcatagccttattcaagcaggaataaagtatggaatttatgaatwktgtktkysscaagatatgaattatatcttagtcctaggaatctaagggttcaatagtgcaaaaaagtagtttttgctaggtttgagacatactatcataagcatggatgtttgataaggagacatacagaccatactgtgtcagatgcctttgttcttagagaattgtctacyracctgtttctttttagakgatttgttmcaatctagaatataaagtwgactggttctngtatttmttctgactth------dttc-ttcaaatb-----bkta-tcttttcaatcavccaat----tgg--------tatatgcrtgtnrgahg-gtgaatcaattattgattgtttt-aaatgtttctttttwavnhcntwnhthytb----------hhwnhtbdddg---rnnahtyhtdnnhntbtytybcttatt-acagtaatcattggangaaaaatattccagttcttgcavaatcacatagggtgtatgcaattgatcntathggatatggatactcnga-caaaccaaatcctcgtgaggttgg-gactcattctatacatttgagatttgggcttcccaactgaaagatttttgcaagagtgtgattraagacgaagcattctttatatgcaactcyattggag-------gtaacawccc-----------------ttgttawtg-ttctaattcatttc-----aga-ttasttc--------------------------------ttt-cwggttctgatgct------------------cagctcrtgtcatagta------------------------------------------------------------------------catat-aaatcttgcct-----tctktccaactcctyctctttagvaattttatctactatatatattgactcctgcacttatgataaggttccaaatatgatgatactaaggttttcagaatgaagtaataatttttatatgaacgtgactgagctgcaaatatcaaatgcaaggactctgggctaaaagcattttccagtgcctcttgtctattatgactgagtatttagaacctttaggcttaatttgctagacaagacaacactacctctattctgttcttttattgttagtctaccttgatgctactgagcatccagggcgctttcttccttctgccccaatagcaaacaagaagatgcgccaagtaaaagttcttttatattcatattcttttgaaaatg
