# Supplementary material for: Localized Phylogenetic Discordance Among Nuclear Loci Due to Incomplete Lineage Sorting and Introgression in the Family of Cotton and Cacao (Malvaceae)
Source: Front Plant Sci. 2022 Apr 13;13:850521. doi: 10.3389/fpls.2022.850521 (PMC9043901; doi:10.3389/fpls.2022.850521)
Supplement: Supplementary file 1 [file Data_Sheet_1.ZIP › Alignments_v4/L156.fasta]

>I23352_M001_Malvaceae_Bombax_ceiba_seq1
----------------------------------------------------------------------------------------------------------------------------------------------------------------------------------------------------------------------------------------------------------------------------------------------------------------------------------------------------------------------------------------------------------------------------------------------------------------------------------------------------------ctacaagccttctccatttttcatattggatgaagtggatgctgcgttggataatctgaacgttgcaaaggtagctggattcatccgttcaaa---atcatgtgacggagcaagggctagcca------------ggacagtgaaggg---------------------------------------------------------ggcagtggtttccaaagtattgtgatatc--------acttaaagatagcttttatgacaaggctgaggctctggttggggtttatagggactcggagagggggtaa-----g------ttc-ttg----acac--------cacaccttg------------------------tca-tt---aatccag----tg-a-attac---------atgtctag-------------t-ttcat-catcac-----aagc-------------atc--------------attt--------tttattttacagctgctcgagaactttgacgtttgacttgaccaaata-------ccgggaggcat--------gaaggcaaa-ygcagg--gtgtag--cttgttaataatta---------tttt-------------------gtaacaatcttgaaactac---tg---------------------------------------------------------------------------------------------------------------------------tatactatgatttt-----------------------------------------------------------
>I23353_M002_Malvaceae_Tilia_americana_seq1
-----------------------------------------------------------------------------------------------------------------------------------------------------------------------------------------------------------------------------------------------------------------------------------------------------------------------------------------------------------------------------------------------------------------------------------------------------------------------------------------------------------------------ccctttttcatattggatgaagtggatgctgcattggataatctaaacgttgcaaaggtagctggattcatccgttcaaa---atcatgtgatggakcaagggctagtca------------rgacagtgaagrg---------------------------------------------------------ggcagtggtttccaaagtattgtratatc--------acttaaagatagcttttatgataaggctgaggctctggttggkgtttatagggattcagaraggaggtaa-----g------ttb-tta----acat--------gacrccttg------------------------tcc-tt---aatccag----tgaa-attacd------wvkyswsywkky-------------------yamcaw-----maww-------------awy--------------mttt--------ctcattttwywrcwgctsswsraswmykwygwykkwykwmwysamswa-------myrksrgkmrts-----wwgrmrrmwwa-wrymbk--ytktay--sywrwtarytakty---------twyywskrwmtgaa--cttgtttaccacaatcttgaaatttta------------------------------------------------------------------------------------------------------------------------------------------------------------------------------------------------------ag
>I23354_M003_Malvaceae_Herissantia_crispa_seq1
----------------------------------------------------------------------------------------------------------------------------------------------------------------------------------------------------------------------------------------------------------------------------------------------------------------------------------------------------------------------------------------------------------------------------------------------------------------------------------------------------------ctataggccgtctccctttttcatattggatgaagtggatgctgcattggataatctaaacgtttcaaaggtagctggattcatccgttcaaa---atcatgtgacggagcaagggctagcca------------ggacagtgaaggc---------------------------------------------------------agcagtggtttccaaagtatcgtgatatc--------acttaaagatagcttttacgacaaggctgaggctttggttggggtttatcgagattcggatagggggtaa-a---g------atc-tcg----acac--------tacaccttg--------------------tttttcc-tt---aatccgg----tgaa-atttcatgtc-----tgtctaa-------------t-tcatg-atacgt-----aaataatgata---aaaacc--------c---tttccct---tc--ttttttccacagctgctcgagaactttgactttcgacttgaccaaata-------ccgggagtcat--------gaaggaaaa-tgcagg--ttctaratcttgttgataatct------------------------------------------------------------------------------------------------------------------------------------------------------------------------------------------------------------------------------------------------------------
>I23355_M004_Malvaceae_Malva_arborea_seq1
--------------------------------------------------------------------------------------------------------------------------------------------------------------------------------------------------------------------------------------------------------------------------------------------------------------------------------------------------------------------------------------------------------------------------------------------------------------------------------------------------------agctataggccttcaccctttttcatattggatgaagtggatgctgcattggataayctaaacgttgcaaargtagctggattcatccgttcgaa---atcatgygacggagcaagrgytagcca------------agacagtgawggt---------------------------------------------------------agcagyggtttccaaagtatygtgatatc--------acttaaagatagcttttacgacaaggcygaggctttggttggggtttatcgggattcagataggaggtam-a---g------tty-wta----acac--------cacaccttg---------------------ttytyc-yt---wawycmr----kkra-adt----------------------------------------kkmmkk-----kahkhaaatrh---aayrhr--------w---kwymcm--------wtyyywytwywsywsmkykvswmswkwrmyktkwsrytygacywrayr-------mmrkrmskcat--------gaaggaarr-kgcagg--ttgtagatgttgttkwktwkmt---------rwtstgtwagttaa-cttagtttactagaatctt-----------------------------------------------------------------------------------------------------------------------------------------------------------------------------------------------------------------
>I23356_M005_Malvaceae_Lavatera_assurgentiflora_seq1
--------------------------------------------------------------------------------------------------------------------------------------------------------------------------------------------------------------------------------------------------------------------------------------------------------------------------------------------------------------------------------------------------------------------------------------------------------------------------------------------------------agctataggccttcaccctttttcatattggatgaagtggatgctgcattggataatctaaacgttgcaaaggtagctggattcatccgttcgaa---atcatgygacrgagcaagrgytagcca------------agacagtgawggt---------------------------------------------------------agcagyggtttccaaagtatygtgatatc--------acttaaagatagcttttacgacaaggctgaggctttggttggggtttatcgggattcagataggaggtam-a---g------tty-tta----acac--------cdcaccttk---------------------ttytyc-yt---hawycmr----kkra-awt----------------------------------------kkmmkk-----kawkmaaatrh---aatrhr--------w---bwymcmw---tyyywytwywsywsmkckrswmswkwrmyktkwsryttgacttgacgaaata-------ccgggagtcat--------gaaggaaga-tgcagg--ttkkwkrtykwktwkmtrwtst---------gtwrkktaasttar------------------------------------------------------------------------------------------------------------------------------------------------------------------------------------------------------------------------------------c
>I23359_M008_Malvaceae_Althaea_officinalis_seq1
--------------------------------------------------------------------------------------------------------------------------------------------------------------------------------------------------------------------------------------------------------------------------------------------------------------------------------------------------------------------------------------------------------------------------------------------------------------------------------------------------------agctatagaccttcaccctttttcataktggatgaagtggatgctgcattggataatctaaacgttgcaaatgtagctggattcatccgttcgaa---atcatgtgacggagcaagggctagcca------------agacagtgaaggt---------------------------------------------------------agcagcggtttccaaagtattgtgatatc--------actaaaagatagcttttacgacaaggctgaggctttggttggggtttatcgggattcagataggaggtaa-a---g------ttc-tta----acaccac----acacaccttg---------------------ttttcc-tt---aatccgg----tgaa-attggaagtctgcc-tgtctaa-------------t-ttacc-atacgt-----aaataaaacga---aatacc--------c--ttttccc--------attgttctacagctgcttgagaactttgacgtttgacttgaccaaat----------------------------------------------------------------------------------------------------------------------------------------------------------------------------------------------------------------------------------------------------ta--tac--------------------------------------------------------------------
>I23360_M009_Malvaceae_Lagunaria_patersonia_seq1
-----------------------------------------------------------------------------------------------------------------------------------------------------------------------------------------------------------------------------------------------------------------------------------------------------------------------------------------------------------------------------------------------------------------------------------------------------------------------------------------------------------------ccttcaccctttttcatcttggatgaagtggatgctgcattggataatctaaacgttgcaaaggtagctggattcatccgttcaaa---atcatgtgacggagcaagggctggcca------------ggactgtgaaggc---------------------------------------------------------ggcagtggtttccaaagtattgtgatatc--------acttaaagatagcttttacgacaaggccgaggctttggtcggggtctatcgggattcagataggaggtaa-a---t------ttc-ttg----aaac--------cacactttg---------------------tttttcctta--aatccag----taaa-attacatgtc-----tgtctag-------------t-tcacc-aaacat-----atataaaactg---aatacc--------c---tttc-----------ccattttacagctgctcgagaactttgacatttgacttgaccaaata-------ccgggagtcat--------gaacggaaa-tgcagg--ttgtagagc-------------------------------------------------------------------------------------------------------------------------------------------------------------------------------------------------------------------------------------------------------------------------
>I23363_M012_Malvaceae_Napaea_dioica_seq1
--------------------------------------------------------------------------------------------------------------------------------------------------------------------------------------------------------------------------------------------------------------------------------------------------------------------------------------------------------------------------------------------------------------------------------------------------------------------------------------------------------------------------tttttcatattggatgaagtggatgctgcgttggataatctaaacgttgcaaaggtagctggattcatccgttcaaa---atcatgtgacggagcaagggctagcca------------agacagtgaaggt---------------------------------------------------------agctgcggtttccaaagtatcgtgatatc--------acttaaagatagcttttacgacaaggctgaggctttagttggggtttatcgggattcagataggaggtaa-a---g------ctc-tta----acac--------cacaccttg---------------------ttttcc-t---------------------ttgcaagtctgtc-tgtctaa-------------t-ttatc-gtacgt-----aaataaaacta---aatacc--------c---gttccc--------atttttctacagc-----------------------------------------------------------------------------------------------------------------------------------------------------------------------------------------------------------------------------------------------------------------------------------------------------------------------------------------------------------------
>I23364_M013_Malvaceae_Grewia_sp_seq1
----------------------------------------------------------------------------------------------------------------------------------------------------------------------------------------------------------------------------------------------------------------------------------------------------------------------------------------------------------------------------------------------------------------------------------------------------------------------------------------------------------ctataggccttcgcccttcttcatactagacgaagtggacgctgcactggacaatctaaatgttgccaaggtggcgggattcatccgttcaaa---atcatgttatggagcaaggaatggtca------------ggacagtgatggg---------------------------------------------------------agcagtggtttccaaagtattgtgatatc--------actcaaagatagcttctatgataaggcagaggctctggttggggtttatcgggattcagacagggggtaa-----g------ttgttta--tgagac--------gatgcgttgtc------------------cttaaac-cttaaaagccac----agaa-gtcgca------acttgtcctgttgt-----ttatg-ttgac-taacag-----agat-------------cgt----------ctctcttt--------ctcattttacagctgctcaagaactctgacgtttgacttaaccaaata-------ccgagagtcgt--------gaagttgaa-tgctgg--tagtag--cttgttagctgttatt------ctttctgtaaatctatcttagttcattacaatcttgaaattacttgtgg---------------------------------------------------------------------------------------------------------------------------------------------------------------------------------------------------
>I23365_M014_Malvaceae_Callirhoe_bushii_seq1
-----------------------------------------------------------------------------------------------------------------------------------------------------------------------------------------------------------------------------------------------------------------------------------------------------------------------------------------------------------------------------------------------------------------------------------------------------------------------------------------------------------tataggccttcaccctttttcatattggatgaagtggatgcagcattggataatctaaacgttgcaaaggtagctggattcatccgttcaaa---atcatgygacggagcaagggctagcca------------agacagtgaaggt---------------------------------------------------------agctgtggtttccaaagtatcgtgatatc--------acttaaagatagcttttacgacaaggccgaggctttrgttggggtytatcgggattcagataggaggtaa-a---g------ttc-tta----acac--------cacathttg---------------------ttttcc-tt---avhavbg----nna--thtghvndthhhtb-ttcthat-------------t-thccn-nhvbgd-----aandaaaacda---aaavcy--------m-----------------dwwyyyhwhhdbybvyhsvdrmhykwkrmmwttkrmhtkrmcmaawwm-------cc---------------------------------------------------------------------------------------------------------------------------------------------------------------------------------------------------------------------------------------------------------------------------------------------------------------------
>I23367_M016_Malvaceae_Kitaibelia_vitifolia_seq1
------------------------------------------------------------------------------------------------------------------------------------------------------------------------------------------------------------------------------------------------------------------------------------------------------------------------------------------------------------------------------------------------------------------------------------------------------------------------------------------------------------ataggccttcaccctttttcatattggatgaagtggatgctgcattggataatctaaacgttgcaaaggtagctggattcatccgttcgaa---atcatgtgacggagcaagggytagcca------------agacagtgaaggt---------------------------------------------------------agcagyggtttccaaagtatygtgatatc--------acttaaagatagcttttacgacaaggctgaggctttggttggggtttatcgggattcagataggaggtaa-r---r------kty-bwd----whmh--------yammmcyyy--------------------ryyttsy-tt---wmyyyar----tsma-rtkrmatkkcwrky-ykkyywr-------------t-yyamt-kyacmk-----wamkkaaacgw---aatacs--------c---rytccc--------wtttttctacagctgctcgagaactttgacgtttgacttgaccaaata-------ccgggagtcat--------gaaggaaga-tgcagg--ttgtagatcttgttgataatct---------gttgtgtaagttaa-cttagtttac--------------------------------------------------------------------------------------------------------------------------------------------------------------------------------------------------------------------------
>I23368_M017_Malvaceae_Sterculia_apetala_seq1
--------------------------------------------------------------------------------------------------------------------------------------------------------------------------------------------------------------------------------------------------------------------------------------------------------------------------------------------------------------------------------------------------------------------------------------------------------------------------------------------------------agctacaggccatcaccctttttcatattggatgaagtggatgctgcattggataacctaaacgttgcaaaggtagctggattcatccgctcaaa---atcttgtgatggagcaagggctagtca------------ggacagtgaaggg---------------------------------------------------------agcagtggtttccaaagcattgtgatatc--------acttaaagatagcttttatgacaaggctgaggctctggttggggtttatcgggattccgagaggaggtta-----g------ttc-ttg----acac--------agcaacata------------------------tcc-tt---aatccta----tgaa-attac---------gtgtctag---------------ttcac-cagcat-----aaat-------------att--------------ctct--------ctcaattgacagctgctcgagaactttgacatttgacttgaccaaata-------ccgggagtcat--------gaaggcaaa-tgcagg--ttttag--cttgttaataattc---------tttctgtaaa-taa-cttagtttaccacaatgttgaaattac---tt---------------------------------------------------------------------------------------------------------------------------t----taggaatgtaggaatgtg--------------------------------------------------
>I23369_M018_Malvaceae_Abelmoschus_esculentus_seq1
-----------------------------------------------------------------------------------------------------------------------------------------------------------------------------------------------------------------------------------------------------------------------------------------------------------------------------------------------------------------------------------------------------------------------------------------------------------------------------------------------------------taccggccttcaccctttttcatattggatgaagtggatgcygcattggataatctaaatgttgcwaaagtagcaggattcatccrttyraa---atcrtgygacggtgcaagggtgarcca------------ggacagtgaaggc---------------------------------------------------------agcagcggtttccaaagtatcgtgatatc--------acttaaagatagcttttacgacaaggccgaggctttggtcggggtttatcgggattcagatatggggtaw-a---a------hac-ttg----acac--------caaaccttv----------------------wttyc-wt---aatccag----tgaa-attacatgtgcayc-tgtctag-------------t-ttacc-aatcct-----aaataaaaaca---awwwyc--------y--ytcycsy--------rtktttwyasmksykckmkarmaytttgacgtttgwykwsrmrawaym-------smgagrsryaw--------rragcagaa-tgcagg--ttgtagggcttgttaattatctgtac----aatgttgaaaaatac-atgtatatactatatgattg----------------------------------------------------------------------------------------------------------------------------------------------------------------------------------------------------------------
>I23370_M105_Malvaceae_Pachira_aquatica_seq1
-------------------------------------------------------------------------------------------------------------------------------------------------------------------------------------------------------------------------------------------------------------------------------------------------------------------------------------------------------------------------------------------------------------------------------------------------------------------------------------------------------------------------------catattggatgaagtggatgctgcgttggataatctaaacgttgcaaaagtagctggattcatccgttcaaa---atcatgtgacggagcaagggctagcca------------ggacagtgaaggg---------------------------------------------------------agcagtggtttccaaagtattgtgatatc--------acttaaagatagcttttatgacaaggctgaggctctggttggggtttatagggattcagaaagggggtaa-----g------ttc-ttg----tcac--------cacaccttg------------------------tcc-tt---aatccag----tgaa-attac---------atgtctag-------------t-ttcac-catcat-----aagc-------------atc--------------aatt--------ctcattttacagctgctcgagaactttaacgtttgacttgaccaaata-------ccgggaggcat--------gaaggcaat-agcagg--ttgtac--cttgttaatagttc---------tttc-------------------gtaggaatcttgaaacttg---tg---------------------------------------------------------------------------------------------------------------------------tatactatgatttttgtagcagtt-------------------------------------------------
>I23371_M137_Malvaceae_Dombeya_wallichii_seq1
--------------------------------------------------------------------------------------------------------------------------------------------------------------------------------------------------------------------------------------------------------------------------------------------------------------------------------------------------------------------------------------------------------------------------------------------------------------------------------------------------------agctacaagccttcwccctttttcatcttggatgaagtggatgctgcgttggacaatctaaacgttgcaaargtagcyggattcatccgatcaaa---atcatgtgatggagcaagrgctagtca------------ggacartgaaggg---------------------------------------------------------agcagtggtttccaaagtattgtgatatc--------acttaaagatarcttttatgataaggctgaggctctggttggggtttatagggattcagataggaggtaa-tttct------ttc-tta----atay--------gacaccttg------------------------kyc-tt---aatcttg----aaaa-atta----------ktgtccag---------------tttrc-caacat-----maatr------------tyc--------------tttt--------tcctttttacagctgctcgagaactttgacatttgayttgaccaaata-------ccgggrgtcat--------gaaggcaaa-tgcagg--ttgtat--cttgttgataattc---------tctgtaaagaa----agttatttaccttatcttgaaa-------------------------------------------------------------------------------------------------------------------------------------------------------------------------------------------------------------t
>I23372_M140_Malvaceae_Chiranthodendron_pentadactylon_seq1
------------------------------------------------------------------------------------------------------------------------------------------------------------------------------------------------------------------------------------------------------------------------------------------------------------------------------------------------------------------------------------------------------------------------------------------------------------------------------------------------------------acaggccttcwccawttttcatattggatgaagtggatgctgcattggataatctaaacgttgcaaaggtagctggrttcatccgytcaaa---atcatgtgatggagcaarggctagtca------------ggacagygaaggg---------------------------------------------------------rgcagtggtttccaaagtattgtratatc--------acttaaagatagcttttatgacaaggctgaggctttggtyggggtttatcgggattcagagargaggtaa-----r------tty-ytk----rmmm--------chvamcytk------------------------kcc-yt---wawycmr----kkwa-awtwmmw-----rystrkytwswy-------------------camcrw-----maww-------------awt--------------myyy--------ytywyyywwywkmyrsyygmkmrmkwwswykkwygwytkrmyyramya-------mmkrsmgksmk--------kmakgmawr-wrmakg--ywgkwk--sktkktarkatkkytwwyrwwktgttatgtaaataac--ttagtttaccacaatcttgaaattacttgta---------------------------------------------------------------------------------------------------------------------------tatactatga---------------------------------------------------------------
>I23373_M141_Malvaceae_Quararibea_funebris_seq1
--------------------------------------------------------------------------------------------------------------------------------------------------------------------------------------------------------------------------------------------------------------------------------------------------------------------------------------------------------------------------------------------------------------------------------------------------------------------------------------------------------agctacaagccttccccatttttcatattggatgaagtggatgctgcattggacaatctaaacgttgcaaaggtagctggattcatccgttygaa---atcatgcaatggagcaagggctagtca------------ggacagtgaaggt---------------------------------------------------------ggcaatggttttcaaagtattgtgatatc--------acttaaggatagcttctatgataaggctgaggctctggttggggtttatagggattcagagaggaggtaa-----g------ttc-ttg----aaat--------cacaacttg------------------------tcc-tt---aattttg----tgaa-cttac---------atgtctag---------------ttcac-caacat-----aaatk------------atc--------------aatt--------ctcattttacagctgctcgagaactctgacatttgacttgaccaaata-------cagggagtcgt--------gaaggcaaa-tgcagg--ttgtag--cttgttaataattc---------tttt-------------------gtagcaatcttga---------------------------------------------------------------------------------------------------------------------------------------------------------------------------------------------------------------
>I23374_M142_Malvaceae_Hampea_nutricia_seq1
----------------------------------------------------------------------------------------------------------------------------------------------------------------------------------------------------------------------------------------------------------------------------------------------------------------------------------------------------------------------------------------------------------------------------------------------------------------------------------------------------------------gccttcaccctttttcatattggatgaagtggatgctgcattggataatctaaacgttgcaaaggtggctggattcatccgtacaaa---atcatgtgttggagcaagggctagcca------------ggacagtgaaatc---------------------------------------------------------ggaagtggtttccaaagtattgtgatatc--------acttaaagatagcttttacgacaaggccgaggctttggtcggggtttatcgggattcagagagggggtaa-a---g------ttg-ttg----acac----------caccttg---------------------ttttct-tg---aatccag----taaa-attacatgttaatctggtctaa-------------t-ccacc-taacat-----aaacaacaatttataataccttctccttttcttttctt--------tttttttaacagctgctcgagaactttaacg-----------------------------------------------------------------------------------------------------------------------------------------------------------------------------------------------------------------------------------------------------------------------------------------------------------------------------------------------
>I23377_M148_Malvaceae_Robinsonella_mirandae_seq1
----------------------------------------------------------------------------------------------------------------------------------------------------------------------------------------------------------------------------------------------------------------------------------------------------------------------------------------------------------------------------------------------------------------------------------------------------------------------------------------------------------ctataggccttcaccctttttcatattggatgaagtggatgctgcattggataatctaaacgtttcaaaggthgctggattcatccgttcgaa---atcatgtgacggagsaagggcyagcca------------ggacagtgaasgc---------------------------------------------------------agcagtggtttccaaagtatcgtgatatc--------acttaaagatagcttttaygacaaggctgargctttggttggggtttatcgagattcggatagggggtaa-----v------ktyyyyk----rmwm--------shmmmchtkkt----------------------tbh-yt---wawhcmv----dkda-awtwvmhdkbyhwhybkvcmawtkdm----httwhv-kdwaw-waardw-----awww-------------mym--------yywwhcmhdk--------kttttytwmmrsyksyysrrramyttkrmsktycracttgaccaaata-------ccgggagtcat--------gargraaaw-ksmrgk--tywwrrwyytkktkrwwwtwwyyk-------gtcgtgtaagtta--------------------------------------------------------------------------------------------------------------------------------------------------------------------------------------------------------------------------------------
>I23378_M150_Malvaceae_Ceiba_pentandra_seq1
--------------------------------------------------------------------------------------------------------------------------------------------------------------------------------------------------------------------------------------------------------------------------------------------------------------------------------------------------------------------------------------------------------------------------------------------------------------------------------------------------------agctacaagccttctccatttttcatattggatgaagtggatgctgcgttggataatctgaacgttgcaaaggtagctggattcatccgttcaaa---atcatgtgacggagcaagggctagcca------------ggacagtgaaggg---------------------------------------------------------ggcagtggtttccaaagtattgtgatatc--------acttaaagatagcttttatgacaaggctgaggctctggttggggtttatagggactcggagagggggtaa-----g------ttc-ttg----acac--------cacaccttg------------------------tca-tt---aatccag----tg-a-attac---------atgtctgg-------------t-ttcat-catcac-----aagc-------------gtc--------------attt--------ttcattttacagctgctcgagaactttgacgtttgatttgaccaaata-------ccgggaggcat--------gaaggcaaa-tgcagg--gtgtag--cttgttaataatta---------tttt-------------------gtaacaatcttgaaactag---tg---------------------------------------------------------------------------------------------------------------------------tatactatgatt-------------------------------------------------------------
>I23379_M160_Muntingiaceae_Muntingia_calabura_seq1
--------------------------------------------------------------------------------------------------------------------------------------------------------------------------------------------------------------------------------------------------------------------------------------------------------------------------------------------------------------------------------------------------------------------------------------------------------------------------------------------------------agctataagccttctccattcttcatactggatgaagttgatgctgcactggataatcttaatgttgctaaggtggctggattcatccgttcaaa---atcatgtgagagagcaaatgttaatca------------ggacggtgatgtg---------------------------------------------------------ggcaatggattccagagtattgtaatatc--------acttaaggatagcttttatgataaagctgaagctttggtaggagtttatagagactcagagagaaggtaa-----g------ttc-ttg--cttcat--------catactttgg-----------------------cac-tt---gaattgt----taaa-attgc-------ctattttgag---------------tttgc-caacca-----aaat-------------at---------------gctt--------tgcattttgcagctgctcgaggactttgacatttgatctgaccaaata-------ccgggaatcatgatccatggaaggaaaa-----------------------------------------------------------------------------------------------------------------------------------------------------------------------------------------------------------------t-------------------------------------------------------------------------
>I23380_M161_Malvaceae_Hibiscus_tiliaceus_seq1
--------------------------------------------------------------------------------------------------------------------------------------------------------------------------------------------------------------------------------------------------------------------------------------------------------------------------------------------------------------------------------------------------------------------------------------------------------------------------------------------------------agctaccggccttcaccctttttcatattggatgaagtggatgctgcattggataatctaaaygtygcaaaagtagcaggattcatccgtwtgaa---atcatgygayggtgcaagggtgagcca------------ggacagtgaaggm---------------------------------------------------------agcwgcggtttccaaagtatygtgatatc--------wcttaaagatagcttttaygacaaggcygaggctttggtcggggtttatcgggattcagatatggggtaa-a---a------tac-wys----amac--------cwwayytyk----------------------ytwmy-sy---artsmar----tkam-atkdsmwkykmwty-wgtbtas-------------y-wwwcc-wawmyk-----aaawmaaawmw---mmtmtc--------c---ymtsyy--------wtkwywkydsmkcwrswmsrkwrmsttgacatttgacttrayrmmrtr-------msgsrwgrmrt--------gaaggagaa-tgcagg--ttgtagggcttgttaatcatctttac----aatgttgaaaaatac-ttgtatatactatatgat------------------------------------------------------------------------------------------------------------------------------------------------------------------------------------------------------------------
>I23381_M162_Bixaceae_Bixa_orellana_seq1
--------------------------------------------------------------------------------------------------------------------------------------------------------------------------------------------------------------------------------------------------------------------------------------------------------------------------------------------------------------------------------------------------------------------------------------------------------------------------------------------------------agctacaagccctcaccatttttcatattggacgaagttgatgctgcattggataatctaaatgttgctaaggtggctggattcatccgttcaaa---atcatgtgaaagggcagggagtaatga------------ggaaggtgatggg---------------------------------------------------------agcagtggtttccagagcatcgtgatatc--------cctaaaggatagcttttatgacaaggctgaagccctggttggggtttacagggactcagagaggaggtaa-----g------gac-ccg----acattat-----tgtcgtttggc-------------------------------gatttaa---------------------tttcatccag---------------tttgc-caacga-----aact-------------atg--------c-----tttt--------gcctttttgcagttgctcaaggacgcttacatttgacttgaccaaata-------tcgggagtcat--------gaaggcaaa-caaatw--gwkcrg--mmkrkyaatagttgtttttg------------------------------------------------------------------------------------------------------------------------------------------------------------------------------------------------------------------------------------------------------
>I23382_M163_Bixaceae_Cochlospermum_vitifolium_seq1
--------------------------------------------------------------------------------------------------------------------------------------------------------------------------------------------------------------------------------------------------------------------------------------------------------------------------------------------------------------------------------------------------------------------------------------------------------------------------------------------------------agctataagccctccccattttttatattggatgaagttgacgctgcattggataatctaaatgttgctaaggtggctggatttatacggtcaaa---gtcatgtgaacgggcagagagtcatca------------tgacggtgatgtg---------------------------------------------------------ggcagtggttttcagagtattgtgatatc--------cttgaaggatagcttttatgacaaggctgaagctttggttggagtatatagggactcggagaggaggtaa-----g------tac-ttg----acataat-----tatcttttgg-----------------------tst-ct--gagtttaa---------------------tgtggtccag---------------tttgc-tgaaga-----aact----------------------------acgctt--------cactcgttgcagttgctcaaggacactaacatttgacctgaccaaata-------tcgggagtcat--------gaggagcaa-tcgaaa-----------------------------------------------------------------------------------------------------------------------------------------------------------------------------------------------------------------------------------------------ctt----------------------------------
>I23383_M166_Malvaceae_Pseudobombax_ellipticum_seq1
---------------------------------------------------------------------------------------------------------------------------------------------------------------------------------------------------------------------------------------------------------------------------------------------------------------------------------------------------------------------------------------------------------------------------------------------------------------------------------------------------------------------ctccatttttcatattggatgaagtcgatgctgckttggataatctaaatgttgcaaaggtagctggattcatccgctcaaa---atcgtgtgatggagcaagggctagcca------------ggacagtgaaggg---------------------------------------------------------ggcagtggtttccaaagtattgtgatatc--------acttaaagatagcttttatgacaaggctgaggctctggttggggtttatagggactcagagagggggtaa-----g------ttc-ttg----acaa--------cgcatcttg------------------------tcc-tt---aatccag----tgaa-attac---------atgtctag-------------t-ttcac-catcat-----aagc-------------atc--------------attt--------ctcattttacagctgctcgagaactttgacgtttgacttgaccaaata-------ccgggaggcat--------gaaggcaaa-tgcttg--ttgtag--cttgttaatactta---------tttc-------------------ataacaatcttgaaactat---tg---------------------------------------------------------------------------------------------------------------------------t------------------------------------------------------------------------
>I23384_M168_Malvaceae_Theobroma_cacao_seq1
---------------------------------------------------------------------------------------------------------------------------------------------------------------------------------------------------------------------------------------------------------------------------------------------------------------------------------------------------------------------------------------------------------------------------------------------------------------------------------------------------------gctacaagccttcgcccttcttcatattggatgaagtggatgctgcattggataatctaaatgttgccaaggtagctggattcatccgttcaaa---atcatgtgatggagcaagggctagtca------------ggacagtgatggg---------------------------------------------------------ggcagcggtttccaaagtattgtgatatc--------acttaaagatagcttttatgataaggctgaggctctggttggggtttatcgagattcagagaggaggtaa-----g------ttg-ttg----ata---------gacaccttgtg------------------attgacc-tg---aagccag----tgaa-atggca------acaagtccagt--------ttaag-tatgc-caacat-----aaaat------------atc--------------cttt--------ctcattttacagctgctcgagaactttgacgtttgacttgaccaaata-------ccgggagtcat--------gaaggcaaa-ggcagg--ttgtag--cttgttaattattc---------tttctgtaaataaa--tttagttacaacaatcttgaaattatgtgta---------------------------------------------------------------------------------------------------------------------------tatgctataattttcgtagcaattagtg---------ttt----------------------------attt-
>I23385_M169_Malvaceae_Ochroma_pyramidale_seq1
------------------------------------------------------------------------------------------------------------------------------------------------------------------------------------------------------------------------------------------------------------------------------------------------------------------------------------------------------------------------------------------------------------------------------------------------------------------------------------------------------------------cttctccattttttatattggatgaagtggatgctgcattggataatctaaacgtcgcaaaggtagctggattcatccgttcaaa---atcatgtgatggagctagggctagtca------------ggacagtgaaggg---------------------------------------------------------ggcagtggtttccaaagtattgtgatatc--------acttaaagatagcttttatgacaaggctgaggctctggttggggtttatcgggattcagagaggaggtaa-----g------ttc-ttg----acac--------cacaccttg------------------------tcc-tt---aatccag----tgaa-attac---------atcgccta-------------g-tt----caacat-----aaat-------------atc--------------aatt--------ctcattttacagctgctcaagaactttgacgtttgatttgaccaaata-------ccgggagtcat--------gaaggcaaa-tgcagg--tt--------------------------------------------------------------------------------------------------------------------------------------------------------------------------------------------------------------------------------------------------------------------------------
>I23387_M178_Malvaceae_Malvaviscus_arboreus_seq1
----------------------------------------------------------------------------------------------------------------------------------------------------------------------------------------------------------------------------------------------------------------------------------------------------------------------------------------------------------------------------------------------------------------------------------------------------------------------------------------------------------ctaccggccttcaccctttttcatattggatgaagtggatgctgcattrgataatctaaacgtcgcaaaagtagcaggattcatccgtttgaa---atcatgcgacggtgcaagggtgagcca------------ggacagtgaaggc---------------------------------------------------------agcagcggtttccaaagtatcgtgatatc--------acttaaagatagcttttacgacaaggctgaggctttggtcggggtttatcgggattcagatatggggtaa-a---a------tac-tcs----mmmc--------maamcytsk----------------------ttycm-ww---rwycmdk----waaa-wtwmmwtgtgcatc-catctag-------------t-ttacc-aatcct-----aaataaaaaca---aatatc--------c---tctccc--------atgtttttacagctgctcgagaacgttgacatttgacttgacaaaata-------ccgggagg---------------------------------------------------------------------------------------------------------------------------------------------------------------------------------------------------------------------------------------------------------------------------------------------------------------
>I23389_M181_Malvaceae_Pavonia_scheadiana_seq1
--------------------------------------------------------------------------------------------------------------------------------------------------------------------------------------------------------------------------------------------------------------------------------------------------------------------------------------------------------------------------------------------------------------------------------------------------------------------------------------------------------agctataggccttcaccctttttcatattggatgaagtggatgctgcattggataatctaaacgttgcaaaggtagctggattyatccgttygaa---atcatgtgacggagcaagggytagcca------------rgacagtgaaggt---------------------------------------------------------agcagcggtttccaaagtatygtgatatc--------acttaaagatagcttttacgacaaggctgaggctttrgttggggtttatcgggattcagataggaggtaa-a---g------ttc-tta----acac--------mrcaccttg---------------------ttttcc-tt---aatccag----tgaa-attgcatgtctgtc-tgtytaa-------------t-tcrcc-rtacgt-----aaataaaayga---aatacc--------y---kttccc--------atttttctacagctgctcgagaactttgacgtttgacttgaccaaata-------ccgggagtctt--------gaaggaaga-tgcagg--ttgtagatcttgttgataatct---------gttgtgtaagttaa-cttagtttactacaa---------------------------------------------------------------------------------------------------------------------------------------------------------------------------------------------------------------------
>I23390_M182_Malvaceae_Anoda_cristata_seq1
---------------------------------------------------------------------------------------------------------------------------------------------------------------------------------------------------------------------------------------------------------------------------------------------------------------------------------------------------------------------------------------------------------------------------------------------------------------------------------------------------------gctataggccttcaccctttttcatattggatgaagtggatgctgcattggataatctaaacgttgcaaaggtagctggattyatccgttygaa---atcatgtgacggagcaagggytagcca------------rgayagtgaaggt---------------------------------------------------------agcagcggtttccaaagtatygtgatatc--------acttaaagatagcttttacgacaaggctgaggctttrgttggggtttatcgggattcagakaggaggtaa-a---g------ttc-twa----mmmc--------mvmmcytkk---------------------ttttcy-tw---awyssrk----kraa-wtkgmakkwm-kky-ykkytwa-------------w-ttacc-atacgt-----aaataaaacga---aatacc--------c---tttccc--------attgttctacagctgctcgagaactttgacgtttgacttgamcmaaww-------mcsggrrkymw--------krargrarr-wksmrg--ktkkwrrwyytkktkrwwawyyk--------gctgtgtaagttaa-cttagtttactacaat--------------------------------------------------------------------------------------------------------------------------------------------------------------------------------------------------------------------
>I23391_M183_Malvaceae_Phymosia_umbellata_seq1
--------------------------------------------------------------------------------------------------------------------------------------------------------------------------------------------------------------------------------------------------------------------------------------------------------------------------------------------------------------------------------------------------------------------------------------------------------------------------------------------------------agytataggccttcaccctttttcatattggatgaagtggatgctgcattggataatctaaacgtttcaaaggtagctggattcatccgttcgaa---atcatgtgacggagcaagggccadcca------------ggacagtgaaggc---------------------------------------------------------agyagtggtttccaaagtatcgtgatatc--------acttaaagatagcttttacgacaaggctgaggcwttggttggggtttatcgagattcggayagggggtaa-a---g------ttc-tcg----acac--------cacaccttg---------------------ttttcc-tt---aatccag----tgaa-atttcatgtctgth-tdhctvw-------------c-yawwy-bhmcat-----amrtahahmmm---mmyhhh--------m---whyyhw--------yyywbytbmymgmkrmyykwgammttygactttcgacttgactaaata-------ccgggagtcat--------gaaggaaaa-tgtaggggttctagatcttgttgataa---------------------------------------------------------------------------------------------------------------------------------------------------------------------------------------------------------------------------------------------------------------
>I23393_M189_Malvaceae_Kearnemalvastrum_lacteum_seq1
--------------------------------------------------------------------------------------------------------------------------------------------------------------------------------------------------------------------------------------------------------------------------------------------------------------------------------------------------------------------------------------------------------------------------------------------------------------------------------------------------------agctataggccttcaccctttttcatattggatgaagtggatgctgcattggataatctwaacgttgcaaaggtagctggattcatccgttcgaa---atcatgtgacggagcaagggttarcca------------agacagtgaaggt---------------------------------------------------------agcagcggtttccaaagtatcgtgatatc--------acttaaagatagcttttacgacaaggctgaggctttggttggggtttatcgggattcagataggaggtaa-a---g------ttc-tta----acac--------cacacyttg---------------------ttttcc-yt---aatccag----tgaa-attgcaagtctgtc-tgtctaa-------------t-tcacc-gtacgt-----aaataaaacga---aataca--------c---gttccc--------atttttctacagctgctcgagaactttgacgtttgacttgaccaaata-------ccgggagtcat--------gaaggaaga-tacagg--ttgtagatcttgttgataa---------------------------------------------------------------------------------------------------------------------------------------------------------------------------------------------------------------------------------------------------------------
>I23394_M229_Malvaceae_Malvastrum_americanum_seq1
--------------------------------------------------------------------------------------------------------------------------------------------------------------------------------------------------------------------------------------------------------------------------------------------------------------------------------------------------------------------------------------------------------------------------------------------------------------------------------------------------------agctataggccttcaccctttttcatattggatgaagtggatgctgcattggataatctaaacgttgcaaaggtagctggattcatccgttcaaa---atcatgtgacggagcaagggttagcca------------agacagtgaaggt---------------------------------------------------------agcagcggtttccaaagtatcgtgatatc--------acttaaagatagcttttacgacaaggctsaggctttggttggggtttatcgggattcagataggaggtaa-t---g------ttc-tta----acac--------cacaccttg---------------------ttttcc-tt---aatccag----tgar--ttgcatgtctgtc-tgtctaa-------------t-tcscc-gtaygt-----aaataaaayga---aatacc--------c---tttccc--------attgttctacagctgctcgagaactttgacgtttgacttgaccaaata-------ccgggagtcat--------gaaggarga-tgcagg--ttgtagatcttgttgataatct---------gttgtgtaaattaa-cttagtttactacaatcttgaaaatact---tg----------------------------------------------------------------------------------------------------------------------tata--tactatgatt------------gat-ttgcatatc----------------------------------a-
>I23395_M236_Malvaceae_Fuertesimalva_jacens_seq1
--------------------------------------------------------------------------------------------------------------------------------------------------------------------------------------------------------------------------------------------------------------------------------------------------------------------------------------------------------------------------------------------------------------------------------------------------------------------------------------------------------agctataggccttcacccttyttcatattggatgaagtggatgctgcattggataatctaaacgttgcaaaggtagctggattcatccgttcgaa---atcatgtgayggagcaagrgytagcca------------agacagtgawggt---------------------------------------------------------agcagyggtttccaaagtatcgtgatatc--------acttaaagatagcttttacgacaaggchgaggctttrgttggggtttatcgggattcagataggaggtam-a---g------ttc-tta----acac--------cacascttg---------------------ttytbc-yt---dawycmr----kkra-awt----------------------------------------kkacgt-----gaataaaatgc---aatacg--------t---gttccv--------atttttctacagctgctcgagaactttgacgtttgacttgaccaaata-------ccgggagtcat--------gaaggragw-yryrrr--kkrwrrwkswkgttgwwkatct---------gttgtvtaagttaa-cttagtttactagaatcttkam---------------------------------------------------------------------------------------------------------------------------------taga--tactacaatcatgaaaatactt-------------------------------------------------
>I23396_M019_Malvaceae_Allosidastrum_pyramidatum_seq1
---------------------------------------------------------------------------------------------------------------------------------------------------------------------------------------------------------------------------------------------------------------------------------------------------------------------------------------------------------------------------------------------------------------------------------------------------------------------------------------------------------gttataggccttcaccctttttcatattggatgaagtggatgctgcattggataatctaaacgtttcaaaggtagctggatttattcgttcgaa---atcatgtgacggagcaagggctggcca------------ggacagtgaaggc---------------------------------------------------------agcagtggtttccaaagtatcgtgatttc--------acttaaagatagcttttacgacaaggctgaggctttggttggggtttatcgagattccgacagggggtaa-a---g------ttc-tcg----actc--------cacaccttg---------------------ttttcc-tt---aatccag----tgaa-aat-tacgtctatc-cgtcaaa-------------t-tcact-atacgt-----aaataaaaata---aatacc--------c---tttcccat------gtttttttacagttgctcgagaactttgactttcga------------------------------------------------------------------------------------------------------------------------------------------------------------------------------------------------------------------------------------------------------------------------------------------------------------------------------------------
>I23397_M020_Malvaceae_Melochia_betonicifolia_seq1
--------------------------------------------------------------------------------------------------------------------------------------------------------------------------------------------------------------------------------------------------------------------------------------------------------------------------------------------------------------------------------------------------------------------------------------------------------------------------------------------------------agctaccggccttctccctttttcatattggatgaagtggatgctgcattggataatctaaatgtcgccaaggtagccggattcatccgatcaaa---atcatgtgatggagcaagggctagtca------------ggacagtartggg---------------------------------------------------------ggcaatggtttccaaagtattgtgatatc--------acttaaagatagcttttatgataaggccgaggctctggttggggtttatcsggattcagagagggggtaa-----gt-----ttggcca----acat--------gaaatcttt---------------------gtcctt-tt---aagccag----tgga-atbgca------acatgtctrg---------------tttac-cwactt-----acath-----------hwwt--------------hhwt--------cythyttwhhdnhnvbynvnbvankdnnhbkdhbgwytdvhybramha-------mhdvsvgkvak--------nmadrmada-hhhdydgvndktwk--hwdgttddtwattmtt------yttktwrwwaawmww-mktwksycrccmmccccc--------------------------------------------------------------------------------------------------------------------------------------------------------------------------------------------------------------atct
>I23398_M021_Malvaceae_Sidastrum_micranthum_seq1
---------------------------------------------------------------------------------------------------------------------------------------------------------------------------------------------------------------------------------------------------------------------------------------------------------------------------------------------------------------------------------------------------------------------------------------------------------------------------------------------------------gctataggccttcaccctttttcatattggatgaagtggatgctgctttggataatctaaacgtttcaaaggtcgctggattcatccgttcgaa---atcatgtgacggagcaagggctagcca------------ggacagtgaaggc---------------------------------------------------------agtagtggtttccaaagtatcgtgatatc--------acttaaagatagcttttacgacaaggcygaggctttggttggggtttatcgagattcggatagggggtaa-a---g------ttc-tca---gacac--------cacaccttg---------------------ttttcc-tt---aatccag----tgaa-attacaygtctatc-tgtcaaa-------------t-tcact-atacgt-----aaataaagtaa---atattg--------t---ttgccatgtcttttttttttttgcagctgctcgagaactttgactttcgacttgaccaaata-------ccgggagtcak--------raagggaaa-cgcagg--ttctagatcttgttgataatct---------gtcgt----------------------------------------------------------------------------------------------------------------------------------------------------------------------------------------------------------------------------------------------
>I23399_M022_Malvaceae_Gaya_dominguensis_seq1
---------------------------------------------------------------------------------------------------------------------------------------------------------------------------------------------------------------------------------------------------------------------------------------------------------------------------------------------------------------------------------------------------------------------------------------------------------------------------------------------------------------ggccgtctccctttttcatattggatgaagtggatgctgcattggataacctaaacgtttcaaaggtagctggattcatccgttcaaa---atcatgtgacggagcaagggctagcca------------ggacagtgaaggc---------------------------------------------------------agcagtggtttccaaagtatcgttatatc--------acttaaagatagcttttacgacaaggctgaggctttggttggggtttatcgagattcggatagggggtaa-a---g------ttc-tgg----acac--------cacaccttg--------------------tttttcc-tt---aatccag----tgaa-atttcatgtctctc-tgtctaa-------------t-tcacgtttacat-----aaataaaaata---aaaacc--------c---tttccgt---tcttttttttccacagctgctcgagaactttgactttcgacttgaccaaata-------ccggg------------------------------------------------------------------------------------------------------------------------------------------------------------------------------------------------------------------------------------------------------------------------------------------------------------------
>I28591_M023_Malvaceae_Neobuchia_paulinae_seq1
-------------------------------------------------------------------------------------------------------------------------------------------------------------------------------------------------------------------------------------attctttt-------------------tatattttat-------------aaagat-gatctgctgtattg---------------------agtt--atact-------ggga----------tcagag----------------------------agggttgc--ccttctgatctgtg--------gttttata---------tgtgggctaatgttgttctcct------atatgca------t-gggtggttcagctacaagccttctccatttttcatattggatgaagtggatgctgcgttggataatctgaacgttgcaaaggtagctggattcatccgttcaaa---atcatgtgacggagcaagggctagcca------------ggacagtgaaggg---------------------------------------------------------ggcagtggtttccaaagtattgtgatatc--------acttaaagatagcttttatgacaaggctgaggctcttgttggggtttatagggactcggagagggggtaa-----g------ttc-ttg----acac--------cacaccttg------------------------tct-tt---aatccag----tg-a-attac---------atgtctag-------------t-ttcat-catcac-----aagc-------------atc--------------attt--------ttcattttacagctgctcgagaactttgacgtttgacttgaccaaata-------c----------------------------------------------------------------------------------------------------------------------------------------------------------------------------------------------------------------------------------------------------------------------------------------------------------------------
>I28592_M188_Cytinaceae_Bdallophytum_americanum_seq1
----------------------------------------------------------------------------------------------------------------------cgtgttctcc----------t--gttccaaattat---------------ttatttgcagttagttgtgc-----------------------------------gagcacatgctttttat----------------------------------------------gatcgtgtacctgaactttcc-------------------tacactc--ttatggga----------tcagtc----------------------------ggcattgc--tttgcatatctga----------ttttcta-----------aggtctaatgttaagact-------tatgtttt------t-caataatccagctataggccatctccatttttcatactggatgaagttgatgctgctctggataatctaaacgttgccaaagtggctgccttcattcgttcaaa---atcatgtgagagcgcaaaggttaacca------------ggatgatgatgtg---------------------------------------------------------ggcagtggtttccagagtattgtaatatc--------actcaaggatagcttttatgataaagctgaagctttagtgggagtttatagagactccgaaaggaggtaa-----g------ttc-ctgg-ccccat--------catactttgg-----------------------ccc-tt---gaactgc-----------------------------------------------ttgc-ctacca-----aatt----------------------------gtgctt--------cgcattttgcagctgctcgaggactttaacgtttgacc----------------------------------------------------------------------------------------------------------------------------------------------------------------------------------------------------------------------------------------------------------------------------------------------------------------------------------------
>I28593_M024_Malvaceae_Carpodiptera_cubensis_seq1
--------------------------------------------------caccccattat--------------------------gtctttttaa--------aattttttttataasyattctt-----------cccatttcaagttra---------------ttwwtccywrttgcktctck----------------rragga-gt----------gtggacattctttt-------------------aammatttat-------------aaagatytryytgctggattg-----------------------tt--atact-------agga----------tcagag----------------------------agggttgy--cmdtctgdtytgg----------ttttaya-----------tgggctaatkttgttctcyt------acmkaca------y-gtgtggttcagctacaarccttcgccctttttcatattggatgaagtrgatgctgcaytrgataatctwaahgttgcraadgtagctggattcatccgttcaaa---atcatgtgatggagcaagggctagtca------------ggacagtgaakgg---------------------------------------------------------gsmwstggtttccaaagtattgtratatc--------acttaaagatagcttttatgacaaggctgaggctctggttggggtytaymgggattcagagaggaggtmw-----r------ttc-ttr----acay--------kacmccttg------------------------tcc-tt---ratccag----tkaa-attaw---------rmrycyak-------------t-wmmmc-mamcam-----aaww-------------yyc--------------wttt--------mtcattttrcagctgctcgagaactttgacattygacytraccaaata-------sagggagtcat--------gaagtcaaa-tgctgg--ttggag--ct------------------------------------------------------------------------------------------------------------------------------------------------------------------------------------------------------------------------------------------------------------------------
>I28594_M025_Malvaceae_Herrania_nitida_seq1
----------------------------------------------------------------------------------------------------------------------------------------------------------------------------tcccatttgcttctgt-----------------gagga-ct----------gaggacattcttta------------------aacattgttata-------aagataaagat-gatctgatggataaagttacacaggaaaatgggctagtt--atact-------tgga----------tcata-----------------------------gaggttgc--ccttgtgatcttg----------tttaatt-----------tggactaatgttgttatctt------acgaaca------t-gggtggttcagctacaagccttctcccttcttcatattggatgaagtggatgctgcattggataatctaaatgttgccaaggtagctggattcatccgttcaaa---atcatgtgatggagcgagggctagtca------------ggacagtgatggg---------------------------------------------------------ggcagcggtttccaaagtattgtgatatc--------acttaaagatagcttttatgataaggctgaggctctggttggggtttatcgagattcagagaggaggtaa-----g------ttg-ttg----ata---------gacaccttgtg------------------attgacc-tg---aagccag----tgaa-atggca------acaagtccagt--------ttaag-tatac-caacat-----aaat-------------atc--------------cttt--------ctcattttacagctgctcgagaactttgacgtttgacttgaccaaata-------ccgggagtcat--------gaaggcaaa-tgcagg-----------------------------------------------------------------------------------------------------------------------------------------------------------------------------------------------------------------------------------------------------------------------------------t
>I28595_M184_Malvaceae_Guazuma_ulmifolia_seq1
-------------------------------------------------------------------------------------------------------------------------------------------------------------gggtcctawrswttmcsyysattrtktccyy-----------------------cc----------aarkytmkktctykc-----------------wrkttktkyaaa-----------wwraadyydaywttdtwtgydttmwthycytttrarbtyrtttathm--htactaagyk--dgga--------------------------------------------twtgmtkc--mcthyygabtttg----------tgwawyt-----------wddamkgatvwwnkdatmtdaca--aacatdrdtrkn--yatrttgtttcakmtacaagccktcgcccttcttcatattdgatgaagtggatgctgcattggataatcttaacgttgccaaggtagctggattcatccgttcaaa---atcatgtgatggagcaagggctagtha------------ggacagtgatggg---------------------------------------------------------ggaagcggtttccaaagtathgtkatatcdhgmwbkvamdtnnavatadvhntwrtdvnwanvhnbhkgvwhtdnytvgwrtwtdccrkdattywsrbagsarktar-----g------ttgbtca----------------gacaccttgty------------------cttgacc-tt---aagmyrk----tyrt-gtykwm-------------------------------------sracgt-----adrw-------------atb--------------hkyw--------mwtgwwtkmcarmtkctmrrkaayyttgamskyhkwyktracyraayaaaatgttcyggsagyckt--------gamkscwragtccggt--------------tcacttattc--------------------------------------------------------------------------------------------------------------------------------------------------------------------------------------------------------------------------------------------------------aaaa
>I28596_M026_Malvaceae_Ruizia_cordata_seq1
-------------------------------------------------------------------------------------------------------------------------------------------------------------------------------cagttactactgc-----------------aagga-ct----------gaagacattcttt--------------------aactatttat-------------aaagaa-gatctgctggattaagtttatct-gaaaataggctagct--gtactt------agga----------tcaga-----------------------------gagggcat--cctcctgatctgg----------ttttaca-----------tgggctaattttattct--------------ca------t-gtgtgattcagctacaagccttcaccctttttcatcttggacgaagtggatgctgcgttggataatctaaacgttgcaaaggtagctggattcatccgatcaaa---atcatgtgatggaggaagggctagtca------------ggacaatgaaggg---------------------------------------------------------aagagtggtttccaaagtattgtgatatc--------acttaaagatagcttttatgataaggctgaggctctggttggggtttatagggattcagataggaggtaa-tttct------ttc-tta----atac--------gacaccttg------------------------ttc-tt---aatcttg----aaaa-atta----------gtgtccag---------------tttgc-caacat-----aaatg------------tcc--------------tttt--------tcctttttacagctgctcgagaactttgacatttgatt----------------------------------------------------------------------------------------------------------------------------------------------------------------------------------------------------------------------------------------------------------------------------------------------------------------------------------------
>I28597_M027_Malvaceae_Melhania_velutina_seq1
-----------------------------------------------------------------------------------------------------------------------------------------------------------------------------------------tgc-----------------aagga-gt----------gaagacattgctt--------------------aactatttat-------------aaagat-gatctgctggattaagtttatct-gaaaaaaggctagct--gtactt------agga----------tcaga-----------------------------gagggcat--cctcctgatctgg----------ttttaca-----------tgggctaattttattcttt------------ca------t-gtgtgattcagctacaagccttcaccctttttcatcttggatgaggtggatgctgcgttggataatctaaacgttgcaaaggtagctggattcatccgatcaaa---atcatgtgatggagcaagggcttgtca------------ggacaatgaaggg---------------------------------------------------------agcagtggtttccaaagtattgtgatatc--------gcttaaagatagcttttatgataaggctgaggctctggttggggtttatagggattcagataggaggtaa-ttt-t------ttt-gta----gtac--------gacaccttg------------------------ttc-tt---aatcttg----aaaa-atta----------gtgtccag---------------tttgc-caacat-----aaa-------------------------------------------------------------------------------------------------------------------------------------------------------------------------------------------------------------------------------------------------------------------------------------------------------------------------------------------------------------------------------------------------------------------------
>I28598_M028_Malvaceae_Glyphaea_brevis_seq1
----------------------------------------------------------------------------------------------------------------------------------------------------------------------------ccacagttgcttttctgagggca----------------------------gaggacattcttta-------------------tagatttttc-------------gaagat-gatctgatg--------tcctcaggaaagtcagctagtt-aatact-------agaa----------tcaaag----------------------------agggttac--ccttctgatctga----------tcttgtc------taacttgggctaatgtttttcacttt----tacgtgcg------a-gggtggttcagcttcaggccttcacccttcttcatattagatgaagtggatgctgcattggataatctaaatgttgccaaggtagctggattcatccgatcaaa---atcatgtgatggagcaagggctggtca------------ggacagtgatggg---------------------------------------------------------ggcagtggtttccaaagtattgtgatatc--------gctcaaagatagcttttatgataaggcggaggctctggttggggtttatcgggattcagagggagggtaa-----gttgtttttgttta--tgagat--------gatgccttgtc------------------tttaacc-tt---aagctgc----tgga-attgca------acatgcgatg---------ttaag-cttac-caacat-----aaat-------------atg----------ctctcttt--------ctcatgtcgcagatgctcgaaaactttaacgtttgact----------------------------------------------------------------------------------------------------------------------------------------------------------------------------------------------------------------------------------------------------------------------------------------------------------------------------------------
>I28599_M029_Malvaceae_Desplatsia_dewevrei_seq1
-------------------------------------------------tgactctgttctttcc---------rgsttwkgyrttcaccttttaaaagaaaaaattttaattttctttatattctcatc-----------tattcaagttgt-------------------------ttctccatgt-----------------------------------ggagacattccttt------------------taacatttttg-------------gaagat-gatctgatgca-----c------------------------------------agga----------tcaaag----------------------------agggttag--ccttcttatctgg----------wmwadbv-----------wrggctaatgttgttctcttt----trcatgca------tggaatgkttcagctahargccttcacccttcttcatattagatgaagtggatgctgcattggataatctaaahgttgccarggtvgcwggattcatccgttcaaaatcatcatgtgatggwncaaggggtggtca------------ggacgshgahrgb---------------------------------------------------------dgcavtggtttccagaghattgtratatc--------actcaaagatwgcttttatgahaaggcagaggctctggttggkgtttatmgggattcagayasgrggtaa-----g------ttgttta--tragac--------watgccttgtc------------------ctyaacc-tt---amgccay----agaa-rttsca------acatgtcttg---------------ttaagttaacgtt----aaat-------------atc--------ctttctcttt--------ctcactttacagctgctccagaactttgacgtttgacttgaccaaata-------ccga-------------------------------------------------------------------------------------------------------------------------------------------------------------------------------------------------------------------------------------------------------------------------------------------------------------------
>I28600_M146_Malvaceae_Mortoniodendron_guatemalense_seq1
--------------------------------------------------------------------------------------ctatcttttaa--------attcaattttgttactgttctt-----------cccttttcaagttga---------------ttcttccttgtggcttctgt-----------------garar-cw----------caggacattcwttt-------------------wacawtttat-------------awagat-gatctgctggattragttcctctggaaaatkrgcwagkt--atrct-------agga----------tcakag----------------------------rksgktgc--cmttctgawctrk----------ttttrca-----------tggrcwaatgktgttctctt------acataca------t-ghktggttmakctacaagcbttcvccctttttcatattrgatgaagydgatgctgcattggataatctvaahgttgcaaaggtagctggattcathcrttcmaa---atcatgtgatggagcaagggctagtca------------rracvgtgaagdg---------------------------------------------------------ggcagtggtttccaaagtattgtgatatc--------acttaaaganagctbttatgataaggctgaggctctggtyggkgtttatagggattcagagaggaggtaa-----r------ttc-tka----acat--------gamaccwwg------------------------tcc-tt---aatscag----tkwa-attaca------amktgtccag---------------tttac-caacat-----waat-------------atc--------------cttt--------ytcawtttacagctgytcaagaactttgacgtttgacctgaccaagta-------ccgtgagtcgt--------gaaagcaaa-tgcagg--ttgtac--ctt-----------------------------------------------------------------------------------------------------------------------------------------------------------------------------------------------------------------------------------------------------------------------
>I28601_M030_Malvaceae_Sparmannia_africana_seq1
---------------------------------------------------------------------------------------------------------------------------cttacct-----------ttttcaagttgt---------------ttctccacagttgcttctgtg----------------------------------rrgracatyctttt------------------tacatgttttt-------------gaagat-gatatgatg--------tcctcrgtaaagtcagttwgtt-gatact-------agga----------tcaaag----------------------------agggttac--cctyctgatctgr----------tgtarwaawaaacttgcktgggctaatgttgttctcttt----tacktkca------y-gagckkttcagctacaggccttcmcccttcttcatattagatgaagtggatgctgcrttggataatctdaatgttgccaaggtagctggattcatccgttcaaa---atcatgtgatggagcaargactggtaa------------gracrstgatgkk---------------------------------------------------------ggbtgyggtttccaaagtattgtgathtc--------actcaaagayagcttttatgayaaggcagargctctggttggagtttatcgggattcagadagggggtaa-----g------ttgttta--tgagat--------atgcccktrwk------------------sttaacc-tt---aagccac----tgat-attgcd------acatgtcctgt--------ttaagttttac-caacat-----gaat-------------ttc----------ckkyyyct--------gyyryytwwcaksyrytyrrrractttgacgtttgacttaaccaaata-------ccggg------------------------------------------------------------------------------------------------------------------------------------------------------------------------------------------------------------------------------------------------------------------------------------------------------------------
>I28602_M031_Malvaceae_Mollia_sp_seq1
------------------------------------------------------------------------------------------------------------taatttgcttcctattctcatc-----------tgttgaagttgt-------------------------ttctccttgt-----------------------------------gaggacattctttt------------------taacatactwt-------------gaagat-ratwtgatg--------ttmttkggaaagacagcaagtt-aataat-------agga----------tcaaag----------------------------agggttrc--ccttctgatctgk----------tctarcr-----------wcrgctaatgttgttctcttt----tacrtgca------t-gkrtggttcagctacaggccttcacccttcttyatattagatgaagtggangchgcattggataatctdaatgttgcmaaggtagctggattcatccgatcaaa---atcatgcgacggagcaaggggtggtca------------ggacggtgatggg---------------------------------------------------------ggcagtggtttccaaagtatwgtgatatc--------gctcaaagataghttttacgatarggcagaggctctggttggggtttaycgsgattcagasagggggtaa-----g------twgttkw-wtgatwmg-------watgccttgtc------------------yttaasc-tt---aagccac----wgaa-attgca------acatgtwctg---------tkaaggttaac-taacag-----aaat-------------gtcc----tctctctctctyt--------ctcatatttcagctgctcaagaactttgacgtttgacttgaccaaata-------ccgagagt---------------------------------------------------------------------------------------------------------------------------------------------------------------------------------------------------------------------------------------------------------------------------------------------------------------
>I28603_M223_Malvaceae_Gossypium_hirsutum_seq1
-------------------------------------------------------------------------------------------------------------------------------------------------------------ggtaggaaagattaygaatggattttcctaatact------------agaatg------------cctggatattccttt-------------------aacatcttat--------------gagaa-gatctgatggactaagttccttggaaaa-------------atatt----------------------------------------------------------------------------------------ctgtata-----------tgagctaatgttggttctct------ttataca------t-gtgtgggtcagctacaagccttcaccctttttcatattggatgaagtggatgcygcattggataatctaaacgttgcaaaggtagctggattcatccgttcaaa---atcatgtgatggagcaaggactagcca------------ggacagtgaaatt---------------------------------------------------------ggaagcggtttccaaagtatagtgatatc--------acttaaagatagcttttatgacaaggccgaggctttggttggggtttatcgggattcagagargaggtaa-a---g------ttg-ttg----akac--------cacaccttg---------------------tttttc-tt--gaatccag----taaa-attacatgt-------------------------------------------------------------------------------------------------------------------------------------------------------------------------------------------------------------------------------------------------------------------------------------------------------------------------------------------------------------------------------------------------------------------------------------------------------------------------
>I28604_M032_Malvaceae_Entelea_arborescens_seq1
----------------------------------------------------------------------------------------------------------------------------------------------------------------------------ccactgttgcttctgtgagggctg--a------------ct-------gctgaggacatccttctt-----------------acatttttttt-------------gaagat-gatatgrtg--------tcctcagtaaagtcagttagtt-gatact-------agga----------tcarag----------------------------agkgttac--ccttvtgatytgg----------tgtaata---aacttgcttgggctaatgtysttctcttt----tacktgca------t-gagyggttcagctacaggccttcacccttcttcatattagatgaagtggatgctgcattggataatctwaatgttgccaaggtagctggattcatccgttcaaa---atcatgtgatggadsaaggamtgktaa------------gaacagtgatgtg---------------------------------------------------------ggctgcggtttccaaagtattgtgatatc--------actcaaagatagcttttatgayaaggcagaggctctggttggagtttatmgggattcagagagggggtaa-----g------ttgttta--tgagat--------atgcccttgtg------------------cttaacc-tk---aagycac----tgat-attgca------acatgtcytgt--------ttaag-tttac-aaacat-----gaat-------------ttc----------ctttctct--------gtcattttacagctgctcgagaactttgacgtttgacttaaccaaata-------ccgggagtcat--------gaa----------------------------------------------------------------------------------------------------------------------------------------------------------------------------------------------------------------------------tcat-----------------------------------------------------------------
>I28605_M235_Malvaceae_Abutilon_sp_seq1
tg-----------------------------------------------------------------------------------------------------------------------------------------------------------------------------------------------------------------tc----------ccgggcattctttt-------------------tacatcttat--------------aatat-gatctgatggactaagtcatt--------------------------------ggga----------tcagagc-------------------------attgagtttt---------------------c-cattgtaag-----------tggtctaatattgtttcccc------ttgtaca------t-gtgtggttcagctataggccttcaccctttttcatattggatgaagtggatgctgcattggataatctaaacgtttcaaaggtagctggattcatccgttcgaa---atcatgtaacggagcgagggccagcca------------ggacagtgaaggc---------------------------------------------------------agcagtggtttccaaagtatcgtgatatc--------acttaaagatagcttttacgacaaggctgaggcattggttggggtttatcgagattcggatagggggtaa-a---g------ttc-tcg----acac--------cacaccttg---------------------ttttcc-tt---gatccag----tgaatttttcatgtctgtcttgtctaa-------------t-tcacc-atacgt-----aaataaaaatt---agaacc--------c---tttccct---tctttctttttcacagctgctcgagaactctgactttcga------------------------------------------------------------------------------------------------------------------------------------------------------------------------------------------------------------------------------------------------------------------------------------------------------------------------------------------
>I28606_M033_Malvaceae_Reevesia_formosana_seq1
------------------------------------------------------------------------------------------------------------------------------------------------------------------------------------------gt-----------------gagga-------------taggacattcttta-------------------tacagtttat-------------aaagat-gatctgctggagtgag----------------------t--atagt-------agga----------tcagag----------------------------agggttgc--ccttttgatctgg----------ttttata-----------tgggctaatgttgctctctt------aattama------t-gtgtggttcagctacaagccttcgccctttttcattttggatgaagtggatgctgcattggataatctaaatgttgcaaaggtagccggattcatccgttcaaa---atcatgtgatggagcaagggctagtca------------ggacagtgatggg---------------------------------------------------------ggctgtggtttccaaagtattgtgatatc--------acttaaagatagcttttatgacaaggctgaggctctggttggggtttatcgggattcagacaggaggtaa-----g------ttc-ttg----acac--------cacaactag------------------------ccc-tt---aatccag----tgaa-attaca------acctgtacgg-------------t-ttaac-caactt-----aaat-------------atc--------------cttt--------ctcattttacagctgctcgagaactttgacatttgacttga-------------------------------------------------------------------------------------------------------------------------------------------------------------------------------------------------------------------------------------------------------------------------------------------------------------------------------------
>I28607_M034_Malvaceae_Mansonia_altissima_seq1
--------------------------------------------------------------------------------------------------------------------------------------------------------------------ttctccatccacaggtacacctcaggaat-------ttag-------at----------tatgtcattctttc------------------tcctattgtatg------------taggttggatctgttgca------------------------------------------ggtg----------gtggag-----------------------------gtattca--acttctcatcttgat---ttttttttaata-----------tgggctaatgttcttt---------accataca------t-gggtggttcagctataagccttcgccctttttcatattggatgaagtggatgctgcactggataatctaaatgtttcaaaggtagctggattcatccgttcaaa---atcatgtgatggagctagggctagtca------------ggacagtgaaggg---------------------------------------------------------ggttccggtttccaaagtcttgtgatatc--------acttaaagatagcttttacgataaggctgaggccctggttggggtttatcgggattcagataggaggtaa-----g------ttc-ttg----acac--------cagaacctg------------------------tcc-tt---aatccgg----cgaa-atcacc------acctctccag---------------tttac-caacat-----aaat-------------atc--------c-----tttc--------tctttcttgcagctgctcaagaactttgacatttgacttg--------------------------------------------------------------------------------------------------------------------------------------------------------------------------------------------------------------------------------------------------------------------------------------------------------------------------------------
>I28608_M035_Malvaceae_Hosfordia_alata_seq1
tctgt-------------------------------------acca------------------------------------------------------------------------------------gagctgctgttgttttaatttattatataaaagatmaagtagcagtggattttcttatcgca------------agaatg-tc----------ccggacattctttt-------------------tacatmttat--------------aatat-gatctgatggaccaagtcatt--------------------------------ggga----------tcagagc-------------------------attgggtttt---------------------ygcawtgtaag-----------tggtctaatattggttcycc------ttgtaca------t-gtgtggttcagctataggccktcaccctttttcatattggatgaagtggatgctgcattggataatctaaacgtttcaaaggtagctggattcatccgttcgaa---atcatgtgacggagcaagggccagcca------------ggacagtgaaggc---------------------------------------------------------agcagtggtttccaaagtatcgtsatatc--------acttaaagatagcttttacgacaaggctgaggcwttggttggggtttatcgagattcggatagggggtaa-a---g------ttc-tcg----acam--------cwcaccttg---------------------ttttcc-tt---aatccag----tgaa-atttcatgtccgtc-tgtctaa-------------t-tcacc-atatgt-----aaataaaaata---aaaacg--------c---tttt-----------ttttttcacagctgctcgagaactttgactt----------------------------------------------------------------------------------------------------------------------------------------------------------------------------------------------------------------------------------------------------------------------------------------------------------------------------------------------
>I28609_M036_Malvaceae_Pentaplaris_davidsmithii_seq1
----------------------------------------------------------------------------------------------------------------------------att-----------tctattttgatgctt---------------ttcttcccagtttcttctgk-----------------garga-ct----------gaggacattctttt-------------------tacatyttat-------------aarcat-gatctgmtggatyragtkmsttgggaaaatkggttaart---yaht-------mrka----------tcakag----------------------------agggttgv--cyttcyratctggt--------tttwtatr-----------tgggctaattttgktyyyct------wyrtaca------t-gtgtggttcagctacaagccttcmccytttttcatahtggatgaagtggatgctgcattggayaatctaaacgttdcaaaggtagctggattcatycgttcraa---atcatgtgatggagcaagggctagtca------------ggacagtgaaggg---------------------------------------------------------ggcagtggtttccaaagtatygtgatatc--------acttaaagatagcttttaygacaaggctgaggctytggttggggtttatagggattcagagaggaggtaa-a---g------tyc-tkg----acac--------cacaccttr------------------------tyc-ytta-artccrg----tgaa-attta--------cttgtctag---------------ttcam-caacat-----aaataa--------mwayyc--------------tttc--------tccawtttacagctgctcgagaactttgacrtttgacttgaccaaata-------ccgggagtcat--------gaaggaaaa-tgcagg--ttgtag--gggtt---------------------------------------------------------------------------------------------------------------------------------------------------------------------------------------------------------------------------------------------------------------------
>I28610_M037_Malvaceae_Heritiera_littoralis_seq1
-------------------------------------------------------------------------------------tttctctcttaa--------atttgattttgtaactatcct------------tacttttcaatttga---------------ttcttcccagttgcttct----------------------------------------gacgttctttt-------------------tacattttgt-------------aaatat-gatctgcgggattg---------------------ggtt--atact-------agga----------tcagag----------------------------agggttgc--ccgtctgatctgg---------tttttata------------tggctaatgttgttctccc--------gcaaa------t-gtgtggttcagctacaggccttcaccctttttcatattggatgaagtggatgctgcattggataatctaaacgttgcaaaagtggcgggattcatccgatcaaa---atcatgtgatggagcaagggctagtca------------ggacagtgaaggg---------------------------------------------------------ggcagtggtttccaaagcattgtgatatc--------acttaaagatagcttttatgacaaggctgaggctctggttggggtttatcgggattcagagaggaggtaa-----g------ttc-ttg----tagc--------cacgacata------------------------tcc-tt---tatccag----tgaa-attat---------atgtctag---------------cgcat-taacat-----aaat-------------atc--------------cttc--------ctcgtttcacagctgctccagaactttgatgttcgacttgacaaaata-------ccgggagtcat--------gaaagcaa--------------------------------------------------------------------------------------------------------------------------------------------------------------------------------------------------------------------------------------------------------------------------------------------
>I28611_M062A_Malvaceae_Durio_zibethinus_seq1
--------------------------------------------------------------------------------------------------------------------ttcctgttctt-----------cccttttcaag-----------------------tyccagttgcttctgt-----------------gggga-cc----------gaggacatttcttt------------------ttacaatttat-------------aaagat-gatmtgmtgrattragttmygcaggaaaatgggtaagt----tayt-------vrga----------tcagag----------------------------agkgttgc--ccttcygatctgr----------ttttata-----------trgkctaabgtysttcyctt------amayrca------y-rtktggttcagctacaagccwtcaccctttttcatattggatgaagtggatgctgcdttggataatctaaacgttgcaaaggtagctggattcathcgttcaaa---atcatgtgatggagcmaggdctagtca------------ggacagtgaaggg---------------------------------------------------------ggcdgtgghttccaaagtattgtratatc--------acttaaagatagcttttatgacaaggctgaggctytggttggggtttatcgggattcagagaggaggtda-----g------ttc-ttg----acac--------cacaccwtr------------------------tccntw---aatccag----tgam-atttgma-----acatgtctag---------------twcac-carcmt-----aaaw-------------atm--------------cktt--------ctcattttacagctgctcgagaactttgacttttgacttgaccaaata------------------------------------------------------------------------------------------------------------------------------------------------------------------------------------------------------------------------------------------------------------------------------------------------------------------------------
>I28612_M038_Malvaceae_Brachichyton_bidwillii_seq1
-----------------------------------------------------------------------------------------------------------------------------------------------------------------------------------tgcttct-------------------gagga-ct----------taagttattctttt-------------------tacattttatg------------aaatat-gatctgccggattg---------------------agtt--atagt-------acga----------tcagag----------------------------agggttgt--ccatctgatttttttttttttttttttata------------tggctaatgttgttctgcg------acatata------c-gtgtggttcagctacaggccttcaccctttttcatattggatgaagtggatgctgcattggataatctaaacgttgcaaaagtagcgggattcatccgttcaaa---atcatgtgatggagccagggctagtca------------ggacagtgaaggg---------------------------------------------------------ggcagtggtttccaaagcattgtgatatc--------acttaaagatagcttttatgacaaggctgaggctctggttggggtttatcgggattcagagaggaggtaa-----g------ttctttg----acac--------crcaacata------------------------tcc-tt---agtccag----tgag-attac---------atatctag---------------ttcac-caacat-----aaat-------------atc--------------cttt--------ctcaatttacagctgctcgaraactttgacgtttgacttgaccaaata-------ccgggagt---------------------------------------------------------------------------------------------------------------------------------------------------------------------------------------------------------------------------------------------------------------------------------------------------------------
>I28613_M039_Malvaceae_Eriotheca_macrophylla_seq1
-----------------------------------------------------------------------------------------------------------------------------------------------------tttgtt---------ccttttctccccggttacttacat-----------------aaaga-cc----------gaggacattctttt-------------------tacattttat-------------aacgat-gatttgctggattg---------------------agtt--atact-------agga----------tcagag----------------------------agggttgc--ccgtttgatctgtg--------gttttata---------tgtgggctaatgttgttcttct------acataca------t-gcgtggttcagctacaagccttctccatttttcatattggatgaagtggatgctgcgttggataatctaaacgttgcaaaagtagctggattcatccgttcaaa---atcatgtgacggagcaagggctggcca------------ggacagtgaaggg---------------------------------------------------------ggcagtggtttccaaagtattgtgatatc--------acttaaagatagcttttatgacaaggctgaggctctggttggggtttatagggattcagaaagggggtaa-----g------ttc-ttg----tcac--------cacaccttg------------------------tcc-tt---aatccag----tgaa-attac---------atgtctag-------------t-ttcac-catcat-----aagc-------------atc--------------aatt--------ctcattttacagctgctcgagaactttgacgtttgacttgaccaaata-------ccgggaggcat--------gaaggcaaa-tgcagg--ttgtag--cttgttaatagt--------------------------------------------------------------------------------------------------------------------------------------------------------------------------------------------------------------------------------------------------------------
>I28614_M040_Malvaceae_Hydrogaster_trinervis_seq1
--------------------------------------------------------------------------grtttttgtattaacccttttaaagaaaaa-caataattttctttttattctcatc-----------tattcaagttgt---------------ttctccg----------tgy-----------------------------------rtggayrt----------------------------ttttttw-------------gaagat-gatctgata--------tcctcmagaaagacagcaaktt-aataat-------aaga----------tcaaag----------------------------a-ggttac--ccttctga---------------------------------tgggctaatgttttgttttct-------------------------attcagctacaagccttcacccttcttcatattagahgaagtggatgctgcattggataahctaaahvtygccaaggtagctggattcatccgttcaaa---atvttgtgayggagcgaggggtagtca------------ggayggtgatggk---------------------------------------------------------ggcagyggtttccaaagyattgtgatmtc--------gctcaaagatagcttttatgataaggcagaggctctggttggggtttatcgggattcagacagggggtaa-----g------ttgttta--tgagac--------gatgccttktc------------------ctyaacc-tt---aagccac----akaa-attgya------acatgtycts---------------wtaac-taacmg-----aaat-------------atc--------ctytttyttt--------ctyatttkacagctgctcaagaackctgacrttygacttaaccaaata-------ccgagagtc--------------------------------------------------------------------------------------------------------------------------------------------------------------------------------------------------------------------------------------------------------------------------------------------------------------
>I28615_M041_Malvaceae_Pterygota_brasiliensis_seq1
---------------------------------------------------------------------------------------------------------------------------------------------------------------------------------------tctatggsay----------r-------rs----------atycktttgcttct------------------gtrymtytyak-------------raatat-gatatgttggattg---------------------agtt--atact-------agga----------ttagag----------------------------aaggttgc--ccttgtgctctagt-------ttttttata---------ttggactaacaattgttatcct------gcataca------t-gtgttgttcagctacaagccttctccattttttatattggatgaagtggatgctgcattggataatctaaacgttgcaaaggtagcgggattcatccgttcaaa---atcatgtgatggagcaagggctagtca------------ggacaatgaaggg---------------------------------------------------------agcagtggtttccaaagcattgtgatatc--------acttaaagatagcttttaygacaaggctgaggctctggttggggtttatcgggattcagagaggaggtaa-----g------ttc-ttg----ac-----------acaacaca------------------------tcc-tt---ggtccag----tgaa-attac---------atgtccac---------------ttcac-caacag-----taat-------------atc--------------cttt--------ctcaatttacagctgctcgagaactttgacgtttgwy-----------------------------------------------------------------------------------------------------------------------------------------------------------------------------------------------------------------------------------------------------------------------------------------------------------------------------------------
>I28616_M042_Malvaceae_Leptonichya_maranta_seq1
-----------------------------------------------------------------------------------------------------------------------------------------------------------------------------------------------------------------------------------------cata------------------aagatacagaga-------aagatagagat-gatctgatggattaagttcctcaggaaaatgggctagtt--attat-------arga----------ttagag----------------------------ggggttgc--ccttctaatctag----------tttaatg-----------tgggctaatgttgttctctt------acatg-------------tggttcagctacaagccctcaccctttttcatattggatgaagtggatgccgcattagataatctaaacgttgccaaggtagctggatttatccgttcaaa---atcatgtgatggagctagggtcagtca------------ggayagtgatggg---------------------------------------------------------ggcagcgggttccaaagtattgtgatatc--------acttaaagatagcttttatgataaggctgaggctctggttggggtttatcgagattcagagagggggtaa-----g------ttg-ttg----acac--------a-------------------------------gact-tt---aagccag----tgaa-attgca------acatgtctag---------ttaag-tttac-caacatattttaaaga------------tcc--------------tttt--------ctcattttacagctgctcgagaactttgacatttgacttgaccaaata-------ccg--------------------------------------------------------------------------------------------------------------------------------------------------------------------------------------------------------------------------------------------------------------------------------------------------------------------
>I28617_M043_Neuradaceae_Neurada_procumbens_seq1
----------------------------------------------------------------------------------------------------------------------------------------------------------------------aaaaagcagtagttagctttttagtaa------------------------------aagaacacttcctc------------------aaaagcttcgcc-----------aaaacatagacctgagtgttt------------------gtttattcatttgcttgc----acga--------------------------------------------gtaaatac--acgtttatgttgg----------tgaatta-----------ttatttattaattgtttttgg--------------------tacaaaatcagctataagccatcgccattttttatactggacgaagttgatgctgcactggataatttaaacgttgccaaggtagcaggattcatccgctcaaa---atcatgcgaagaagcaaggagtaatca------------ggacgctgaagga---------------------------------------------------------ggcactggttttcagagtattgtaatatc--------actcaaggatagtttttacgacaaagctgaagctctggttggcgtgtatagggaccaagacaggaggtaa-----a------act-taa----aaagaaaaaaa-aagcccttgag----------------------att-tt---gatgcat----ttag-attgct-----------------------------------------------------------------ctc--------------------------------------------------------------------------------------------------------------------------------------------------------------------------------------------------------------------------------------------------------------------------------------------------------------------------------------------------------------------------------------------------------
>I28618_M044_Malvaceae_Pentace_laxiflora_seq1
-----------------------------------------------aaa----ttatctcca--------------------ag--gtgctagtaa--------atc--gcttgaaacatattctt-----------cccttttcaaattga---------------ttcatcccagttgcttccaa-----------------gagga-gc----------gtggacattctttt-------------------aaccatttat-------------aaagat----------------------------------------------------------------------------------------------------------ttgctaccttatggtttgg----------ttttata---------tgtgggctaattttgttctctt------acataca------c-gtgtggttcagctacaagccttcgccctttttcatattggatgaagtagatgctgcactagataatctaaacgttgcgaaggtagctggattcatccgttcaaa---atcctgtgatggagcaagggctagtca------------agacagtgaaggt---------------------------------------------------------ggcactggtttccaaagtatagtgatatc--------acttaaagatagcttttatgacaaggctgaggctttggttggggtttacagggattcagagaggaggtaa-----g------atc-tta----acat--------aataccttg------------------------ccc-at---aatcctg----tgaa-atcaa---------gtgtccgt---------------aatac-caacat-----aawy----------------------------ytkkty--------ctcattttacagc-----------------------------------------------------------------------------------------------------------------------------------------------------------------------------------------------------------------------------------------------------------------------------------------------------------------------------------------------------------------
>I28619_M045_Malvaceae_Phragmotheca_mammosa_seq1
atc-------------------------------------------c----------------------------------------------------------------------------------acaggtacacctcagagatttaga---------------gtattcattctttcccctatt----------------------ct----------gaggacattctttt-------------------tacattttat-------------aaagat-gatctgctggattg---------------------agtt--attct-------agga----------tcagag----------------------------agggttgc--ccttctgatctgg----------ttttatc---------catgggataacgttgttctcca------acgtgca------t-gtgtgtttcagctacaagccttccccatttttcatattggatgaagtggatgctgcattggacaatctaaatgttgcaaaggtagctggattcatccgttcgaa---atcatgcgatggrgcaagggctagtca------------ggacagtgaaggt---------------------------------------------------------ggcagtggtttccaaagtattgtgatatc--------acttaaggatagcttttatgataaggctgaggctctggttggggtttatagggattcagagaggaggtaa-----g------ttc-ttg----acac--------cacaccttg------------------------tcc-tt---aattcag----tgaa-cttac---------atgtctag---------------ttcat-caacat-----aaatt------------atc--------------aatt--------ctcattttacagctgctcgagaactctgacatttgacttgaccaaata-------ccgggagttat--------kaaggcaa--------------------------------------------------------------------------------------------------------------------------------------------------------------------------------------------------------------------------------------------------------------------------------------------
>I28620_M046_Malvaceae_Camptostemon_shultzii_seq1
------------------------------------------------------------------------------------------------------------------------------------------------------------------------------------------------------------------------------------------------------------------------gt--------------------------------------------------------------catt-------ggga----------ccaatg----------------------------agggttgg--ctttcca---------------tttgtata-----------tgggctaatgttggttctct------ttgtaca------t-atgtggttcagctacaagccttcaccctttttcatattggatgaagtggatgctgcattggataatctaaacgttgcaaaggtagctggattcatccgttcaaa---atcgtgtgatggagcaagggctagtca------------ggacrgtgaaggc---------------------------------------------------------ggmagcggtttccaaagtattgtgatatc--------acttaaagatagcttttayraywmkssygargctty-------------------tcaaaaaaaaaaaaa------------------------------------------------------------------------ttt--agccttt-----------------------ttatcckk------------------------------------------------------------------------------------------------------------------------------------------------------------------------------------------------------------------------------------------------------------------------------------------------------------------------------------------------------------------------------------------------------------------------------------------------------------
>I28621_M153_Malvaceae_Trichospermum_sp_seq1
----------------------------------------------------------------------------------------------------------------------------------------------------------------------aatttatgtagatatgatctgt-----------------------------tgctggagaagmagtgtatt--------------aaattaaaawcttaa-------------taatag-gatctvatg--------tccttggvaaagacagcaagtttaataat-------agbahagghaaacctnwgwgataagwaaatcwtatckcccchgdwchtrahgtmgr--hwawataatctgg----------ymtattg-----------trngctaatgwtdttctmtttta--catgndcw------t-ggatgbttcagctacargccttcacccttcttcatattagatgaagtggatgctgchttggataatctaaatgttgccaaggthgccggattcatccgntcnaa---atcntgtgncggagcaagsdnvnknkvhhkwbdmwndvhkkwnggtgntbdg---------------------------------------------------------ggcvgtngtttccaaagtattgtgatatm--------gctnaaagatagcttttatgayaaggcdgaggctctggttggggtttatcgggattccgacagggggtaa-----g------tctytta--cgadaygagatgatgvtgccttg------------------------tcc-tt---aaaccttttacagaa-attgca-----accatgtcctg---------ttaagttaaac-tdactg-----aaat-------------atc--------ctc---------------tctttattacagctgctcgagaactctgacgtttgacttraccaaata-------ccgagagtc--------------------------------------------------------------------------------------------------------------------------------------------------------------------------------------------------------------------------------------------------------------------------------------------------------------
>I28623_M048_Malvaceae_Abroma_augusta_seq1
--------------------------------------------------------------------------------------------------------------------------------------------------------------------------------------------------------------------------------------------------------------------ttttata-------actataaagat-gatctgatggattaagttcctaaggaaaatgggcaagtt--ataat-------agga----------tcata-----------------------------ggggttgc--ccttatggtctgg----------tttaatg-----------ttggctaatgttgttctctt------acata-------------tggttcagctacaagccttcaccctttttcatattggatgaggtggatgctgcattggataatctaaatgttgccaaggtagctggattcatccgttcaaa---atcatgtgatggagcaagggttagtca------------ggacagtgatggg---------------------------------------------------------ggcagcggtttccaaagtattgtgatatc--------acttaaagatagcttttatgataaggccgaggctctggttggggtttatcgagattcagagaggaggtaa-----g------ttg-ttc----acac--------gacaccttgtc------------------cttaatc-tt---aagccag----tgaa-attgca------acatgtccag---------ttaag-tttac-caacat-----aaata------------ttc--------------tttt--------ctcattttacagctgctcgaga--------------------------------------------------------------------------------------------------------------------------------------------------------------------------------------------------------------------------------------------------------------------------------------------------------------------------------------------------------
>I28624_M049_Malvaceae_Corchoropsis_tomentosa_seq1
------------------------------------------------------------------------------------------------------------------------------------------------ttaagttga---------------ttctccccagttactactgc-----------------aargr-yt----------gaagacattcttt--------------------aactatttat-------------aaagat-gatttgctggattaagttcattt-gaaaatgggctagtt--gtact-------agga----------tcagag----------------------------tggt-tgt--cctcctgatcttgt--------tttttaca-----------tgggctaattttattatctt------acttaca------t-gtgtggttcagctacaagccttcgccctttttcatcttggatgaagtggatgctgcattggataatctaaacgttgcaaaggtagctggattcatccggtcaaa---atcatgtgatggagcaagggctagtca------------ggacagtgaagtg---------------------------------------------------------ggcagtggtttccaaagtattgtgatatc--------acttaaagatagcttttatgataaggctgaggctctggttggtgtttacagggattcagataggaggtaa-----a------ttc-tta----acat--------gacaccttg------------------------tcc-tt---aatctag----caaa-attta---------gtgtccag-------------t-ttacc-gaacat-----aaat-------------atc--------------catt--------ccctttttacagctgctcgagaactttgacatttgacttgaccaaata-------ccgggagtcat--------gaaggcaa--------------------------------------------------------------------------------------------------------------------------------------------------------------------------------------------------------------------------------------------------------------------------------------------
>I28625_M193_Malvaceae_Apeiba_tibourbou_seq1
--------------------------------------------------------------------------------------------------------------------cccccactctm-----------------------------------------tctctctctctctcttctgtgaggr----------------------------ckgaggatattmtttt-------------------tacattttkt-------------gaagat-katctgatg--------tcytyggtwaa----gtyawtt-ggcayt-------agga----------tcaaag----------------------------agggttac--mcytctgatctgd----------tctrrac------ttgcttgggctaatgttgttctcttt----tatgtgca------t-gagtggttcagctacaggccttcacccttcttcatattagatgaagtggatgchgcattggataatbtaaatgttgccaaggtagctggattcatccgmtcaaa---atcatgtgatggagcaagggctggtca------------ggacgatgatggg---------------------------------------------------------agcagyggtttccaaagtattgtgatatc--------nctcaaagatagcttttatgataaggcagaggctctggttggagtttatcgggattcdgabagggggtaa-----g------ttgttta--tgagrc--------acgcccttgtg------------------yttrayy-tt---aagccac----tgat-attgca------acatgtccykktwrgyctgttmag-tttac-caacct-----gaat-------------tcc------------ctttgt--------gtcattttacagctgctcaag---------------------------------------------------------------------------------------------------------------------------------------------------------------------------------------------------------------------------------------------------------------------------------------------------------------------------------------------------------
>I28626_M226_Malvaceae_Helicteres_guazumifolia_seq1
---------------------------------------------------------------------------------------------------------------------acttgcactac-----------tc-----------------------ttctccatccataggtattccacaataat-------ttag-------at----------tatttcattctttt------------------cctaattgtatg------------taggttggatctgttgca------------------------------------------agta----------gtgcag----------------------------agtattca--acttcttatcttgt-------ctttttata------------tgactaatgttgttctttg------ccataca------t-gggtgtttcagctataagccttcgccctttttcatattggatgaagtggatgctgcactggataatctaaatgtttcaaaggtagctggattcatccgttcaaa---atcatgtgatggagctcgggctagtca------------ggacagtgaagtg---------------------------------------------------------ggtaccggtttccaaagtattgtgatatc--------acttaaagatagcttttatgataaggctgaggctctggttggggtttatcgggattcagagaggaggtaa-----g------ttg-ttg----acac--------cagaacctg------------------------tca-tt---aatccag----caaa-attaca------acgttctccactt------------------taacat-----aaac-------------atc--------c-----tttc--------tctttcttacagctgctcgagaactttgacatttgacttgtccaaata-------cc---------------------------------------------------------------------------------------------------------------------------------------------------------------------------------------------------------------------------------------------------------------------------------------------------------------------
>I28628_M051_Malvaceae_Werklea_horrida_seq1
-----------------------------------------------------------------------------------------------------------------------------ct--------gcagtggatttaacttat---------------catatgaaagatttaattatcagt------------ggaatt-tc----------ctgggcattctttt-------------------tgcatcttat--------------aagat-gatctgatggacctggtcattt-------------------------------gtca----------ccagag----------------------------acaattgg--ctttccgtt--------------tgcatta-----------tgggctaatatcggttctct------tcatac----------tgtgtttcagctaccggccttcaccttttttcatattggatgaagtggatgctgcattggataatctaaacgttgcaaaagtagcaggattcattcgtttgaa---atcatgcaacggtgcaagggtgagcca------------ggacagtgaaggc---------------------------------------------------------agcagcggtttccaaagtattgtgatatc--------acttaaagatagcttttacgacaaggctgaggctttggtcggggtttatcgggattcagatatggggtaa-a---a------tac-ttg----acac--------caaaccttg----------------------tttcc-gt---aatccag----tgaa-attgcatgtgcatc-tgtctag-------------t-ttacc-aatcct-----aaat------------------------------------------------------------------------------------------------------------------------------------------------------------------------------------------------------------------------------------------------------------------------------------------------------------------------------------------------------------------------------------------------------------------------
>I28629_M052_Malvaceae_Spirotheca_rosea_seq1
--------------------------------------------------------------------------------------------------------------------------------------------aaatttgaatttgtt---------acttttctccccggttgcttacata---------------gaaagg-ca----------gaggacattctttt-------------------tacattttat-------------aaagat-gatctgatggattg---------------------agtt--atact-------agga----------tcagag----------------------------agggttgc--ccttctgatctgtg--------gttttatat--------tgtggcctgatgttgttctcct------acatac---------gtgtggttcagctacaagccttctccttttttcatattggatgaagtggatgctgcgttggataatctaaacgttgcaaaagtagctggattcatccgttcaaa---atcgtgtgatggagcaagggctagcca------------ggacagtgaaggg---------------------------------------------------------ggcagtggtttccaaagtattgtgatatc--------acttaaagatagcttttatgacaaggctgaggctctggttggggtttatagggactcagagagggggtaa-----g------ttc-ttg----acac--------caaaccttc------------------------tccttt---aatccat----tgaa-atttc---------atgtctag-------------t-ttcac-catcat-----atgc-------------atc--------------attt--------ctcattttacagctgctcaagaactttgacgtttgacttgaccaaata-------ccgggaggcat--------gaaggcaga-tgcagg--ttatag--c-------------------------------------------------------------------------------------------------------------------------------------------------------------------------------------------------------------------------------------------------------------------------
>I28630_M053_Malvaceae_Huberodendron_swietenioides_seq1
gat------------------------------------------------------------------------------------------------------------------------------------gcaatgcgttcaattttatt-------------acttttaccatttttttggt-----------------------------------gatgacatytttyt-------------------twcakbttat--------------aagat-gttctgayskrttrwkttcctcggawwamtgggctaa---gwmatt-------cgga----------tcagag----------------------------agkgttttkcmckhctkryctkry--------kttwtahr-----------wdggctaatgttgttctchtt----ahyatrma------t-gtgtggttcagctacaagccttctccatttttcatattggatgaagtggatgctgcrttggataathtaaacgttgcnaaggtagcyggattcatccgttcaaa---atcatghdatggagcaagggchagtva------------ggacagtgaaggr---------------------------------------------------------vgcagtggtttccaaagtattgtgatatc--------acttaaagatagcttttaygacaaggctgaggctytggttggggtttathgggattcagagaggaggtaa-gtmtg------ttc-ttg----acacca------cacaccttg------------------------tcc-tt---aatccag----tgaa-mttamatgt---mtatgyccagt--------tcagk-ttcac-caacat-----aattaa--------atwmcc------------tywwtt--------cycattttacagctgctcgagaactttgacgtttgacttgaccaaata-------ccgggagttat--------gaag------------------------------------------------------------------------------------------------------------------------------------------------------------------------------------------------------------------------------------------------------------------------------------------------
>I28631_M054_Malvaceae_Trochetiopsis_benjaminae_seq1
----------------------------------------------------------------------------------------------------------------------------------------------------------------------------ctccagttactactgc-----------------aagga-ct----------gaasacattsytt--------------------aactatttat-------------aaagat-gatctgctggatgawgtttatct-gwaaataggctaght--gtactt------aggat---cagacttcagg-----------------------------gagggyrt--cctcctgatctdr----------ttttaca-----------tgggctaattttattctyt----------taca------t-gtgtgrttcagctacaagccttcaccctttttcatcttggatgargtggacgctgcattggataatctaaacgttgcaaaggtagcyggattcatccgatcaaa---atcatgtgatggagcaagrgctagtca------------ggacwvtgaaggg---------------------------------------------------------agcagtggtttccaaagtattgtkatatc--------dcttaaagatagcttttatgataaggctgaggctctggttggggtttatagggattcagataggaggtaattttct------tty-tta----rtah--------gacaccttg------------------------tyc-yy---aawyyttgaaraaaa-awta----------ktgtccag---------------tttrc-caacat-----aaatr------------ttc--------------tttt--------tyytttttwcagctgctcg---cttttcacakttga------------------------------------------------------------------------------------------------------------------------------------------------------------------------------------------------------------------------------------------------------------------------------------------------------------------------------------------
>I28632_M055_Malvaceae_Eriolaena_candollei_seq1
----------------------------------------------------------------------------------------------------------------------------------------------------------------------------------------ctgc-----------------aagga-ct----------gaagacattctkt--------------------awctdtbdhw-------------mawgat-gatbtbctggatkaagtttatcb-gaawataggcyagtt--gtactt------aggat---cagacttcaggga-------------------------gvgagggyrt--cctcctgatctgg----------ttttaca-----------tgggctaattttattctct----------taca------y-gtgtgrttcagcyacaagccttcrccctttttcatcytggatgaagtggatgctgcgytggataatctaaacgttgcaraggtagcyggattcatccgatcaaa---atcatgtgatggagcaagrgctagtca------------ggacarygaaggg---------------------------------------------------------agcagtggtttccawagtattgtgatatc--------acttaaagatagcttttatgataaggcygaggctctggttggggtttatagggattcagataggaggtaa-tttct------ttc-tta----atac--------gacaccttg------------------------ttc-tt---hathttg----aaaa-awwa----------gtstccak---------------tttrc-caacat-----aaatr------------tyc--------------tttt--------tccttttta---------------------------------------------------------------------------------------------------------------------------------------------------------------------------------------------------------------------------------------------------------------------------------------------------------------------------------------------------------------------
>I28633_M056_Malvaceae_Adansonia_digitata_seq1
-------------------------------------------------------------------------------------------------------------------------attttgt----------ctcttttaaatttgatt----ttcttactcttctycccdgttgcttatat-----------------raaga-cc----------aaggaaattctttt-------------------tacattttat-------------aaagat-gacctgcyggattdagtt-------------gggcaaag--wyaht-------mrga----------tcagag----------------------------agggttgyc-tyttcwgryctksb--------wttwtayd-----------tgkgctaatrttgttctcbtta---hwhghaha------t-gtgtggttcagctacaagccttcwmcatttttcatattggrtgaagtggawgctgcattggataatctaaaygttgcaaaggtagcydgattcatccgttcaaa---atcbtgydayggagvaagrkctagyvm------------ggacagtgaagbg---------------------------------------------------------ggsagtggtttccaaagtattgtgatatc--------actkaaagatagcttttakgacaaggctgakgctytggtdrgggtttathgggattcagagaggrggtaa-gt--g------ttc-ttg----dcamc-------mhmaccytg------------------------tcc-tt---aayccag----tgww-aywas---------atgtctag---------------ttcac-cgacct-----aagt-------------rtc--------------wact--------ctcattttacaggtgctcgagaactttgacgtttgacttgaccaaata-------ccgggaggcat--------gaag------------------------------------------------------------------------------------------------------------------------------------------------------------------------------------------------------------------------------------------------------------------------------------------------
>I28635_M058_Malvaceae_Byttneria_aculeata_seq1
--------------------------------------------------------------------------------------------------------------------------------------------------------------------------ttccgtaatttgtgttacgataaaatggtgttagaaggagatt-------gtagaagtgactgtccc---------------taacaattttcttcata-----aacataaagac-catcttaca--------------------------------------------agga----------tcactg----------------------------gatgttkt--ctttccggtctgr----------tttaatg-----------ttgtttaacgatgtttgttta------------------c-atatgtttcagttacaagccgtctccctttttcatattggatgaagtggatgctgcattggataatctaaatgttgcaaaggtagctggatatatccgttcaaa---atcatgcgacggatcaaaggctaatca------------ggacactgatgga---------------------------------------------------------agcaccggtttccaaagcattgtgatatc--------actyaaagatagcttttatgacaaggctgaggcattagtcggagtttatcgggattcagagaggaggtaa-----g------ttg-ttc----acccag------acaaacttgtt------------------cttcatc-tt---aagccac----tgaa-attgtg------agtcgtgcatatgga----------ttgat-cgatgt------aat-------------att--------------ctct--------cwcattttacagctgctcgagaactctgacgtttgatt----------------------------------------------------------------------------------------------------------------------------------------------------------------------------------------------------------------------------------------------------------------------------------------------------------------------------------------
>I28636_M059_Malvaceae_Pterospermum_pierrei_seq1
-----------------------------------------------------------------------------------------------------------------------------------------------------------------------------------------------------------------------------------------------------------------------------------------------------------------------------ggctagtt--atact-------agga----------tcggag----------------------------gggggtgt-----cctgatctgg----------atttaca-----------tgggctaattttattctctt--------acaca------c-gtgtggttcagctacaagccttcgccctttttcatcttggatgadgtggatgctgcattggatamtctaaatgttgcgaaggtagctggattcatccgatcaaa---atcaygtgatggagcaagggcwagtca------------ggacagtgaagtg---------------------------------------------------------ggcagtggcttccaargtattgtgatatc--------acttaaagatagcttttatgataaggctgaggctctggttggggtttacagagattcagagaggaggtaa-----a------ttc-tta----acat--------gacaccytg------------------------tcc-tt---aatctrg----tgaa-attac---------gtgtccag---------------tttac-caacat-----aaat-------------atg--------------------------------------------------------------------------------------------------------------------------------------------------------------------------------------------------------------------------------------------------------------------------------------------------------------------------------------------------------------------------------------------------------
>I28637_M060_Malvaceae_Duboscia_vifidiflora_seq1
---------------------------------------------------------------------------------------------------------gtataaatctctttctattctcttc-----------tgttcaagtcgt---------------ttcttygcagttgcttctgt-----------------------------------ggggacattccttt-------------------agcctgttat-------------gaagat-gatctgatg-----------ttgggaaagacagctagtt-aatatt-------agga----------tcaaag----------------------------atggttac--ccttctgatctgg----------tctaatg-----------taggctaa---tgttctcttt----tacatgca------t-ggatggttcagctacaggccttcacccttcttcatattagatgaagtggatgctgcattggataatctaaatgttgccaaggtggcaggattcatccgttcaaa---atcatgtgatggagcaagagctggtca------------ggacagtgacggg---------------------------------------------------------ggcagtggttttcaaagtattgtgatatc--------gctcaaagatagcttttatgataaggcagaggctctggttggggtttatcgggactcagacagggggtaa-----g------ttgttta--tgagac--------gactcatttga------------------cctaacc-tt---aagccac----agaa-gttgcg------acataacttg----------gaag-ttaac-taacat-----aaat-------------atc--------ctttctcgtt--------ctcgttttacagctgctcgagaactttgacgtttgacttaaccaaata-------ccgagagtcat------------------------------------------------------------------------------------------------------------------------------------------------------------------------------------------------------------------------------------------------------------------------------------------------------------
>I28638_M061_Malvaceae_Basiloxylon_brasiliensis_seq1
--------------------------------------------------------------------------------------------------------------attttgtaactgtctt------------cccttttcaatttaa---------------ttattcccagttgctt---------------------gagga-ct----------gaggacattctttt-------------------tatattttat-------------aaatat-gatctgccggcttg---------------------ggtt--atact-------agga----------tcagag----------------------------agggttgc--ccgtctgatctga---------tttttaca------------tggctaatgttgttctctc------acatgca------c-gtgtggtgcagctacaggccatcaccctttttcatattggatgaagtggatgctgcgttggataatctaaacgttgcaaaggtagctggattcatccgctcaaa---atcttgtgatggtgcaagggctagtca------------ggacagtgaaggg---------------------------------------------------------agcagtggtttccaaagcattgtgatatc--------acttaaagatagcttttatgacaaggctgaggctctagttggggtttatcgggattccgagaggaggtta-----g------ttc-ttg----acac--------agcaacata------------------------tcc-tt---aatccga----tgaa-attac---------gtgtctag---------------ttcac-cagcat-----aaat-------------att--------------cttt--------ctcaatttacagctgctcgagagctttgacgtttgacttgaccaaata-------ccgggagtcat--------gaaggcaaa-tgca--------------------------------------------------------------------------------------------------------------------------------------------------------------------------------------------------------------------------------------------------------------------------------------
>I28639_M249_Malvaceae_Gyranthera_amphibiolepis_seq1
g----------------------------------------------------------------------------------------------------------------ttggatctgttgcagg--agatgcaatgcgttcaatttca---------------ttacttttaccatttttttt-----------------------tt---------gtgatgcatctttct-------------------ttcagttt----------------------gacctgttattttc--------------------ctatt--actag-------ggga----------tcagag----------------------------agggttttgcccttctgatctgg----------ttttata---------tgtaggctaatgttgttctcct------acataca------t-gtgtggttcagctacaagccttctccctttttcatattggatgaagtggatgctgcgttggataatctaaacgttgcgaaggtagctggattcatccgttcaaa---atcatgtgatggagcaagggctagtca------------ggacagtgaagga---------------------------------------------------------ggcagtggtttccaaagtattgtgatatc--------acttaaagatagcttttatgacaaggctgaggctctggttggggtttatagggattcagagaggaggtaa-gtgtg------ttc-ttg----acac--------cacaccttg------------------------tcc-tt---agtccag----tgaa-attac---------atgtctgg---------------ttcac-caacat-----aagc-------------atc--------------aatt--------ctcattttgcagctgctcgagaactttgacgtttgacttgaccaaata-------ccgggagtcat--------gaaggcaaa-tgcggg--ttgtag--cttgttaata----------------------------------------------------------------------------------------------------------------------------------------------------------------------------------------------------------------------------------------------------------------
>I28640_M062B_Malvaceae_Diplodiscus_paniculatus_seq1
--------------------------------------------------------------------------------------------sytaa--------atg-----------------------------------------------------------------------tgcwkcmaa-----------------gwgra-gt----------gtggacattctttt-------------------aaccatttat-------------aaagat----------------------------------------------------------------------------------------------------------ttgctaccttatggtttgg----------ttttata-----------tgggctaattttgttctctt------acataca------c-gtgtgattcagctacaagccttcgcccttyttcatattggatgaagtagatgctgcactagataatctaaatgttgcgaaggtagctggattcatccgttcaaa---atcctgtgatggagcaagggctagtca------------agacagtgaaggt---------------------------------------------------------ggcacdggtttccaaagtatagtgatatc--------acttaaagatagcttttatgataaggctgaggctttggttggggtt-------------------------------------------------------------------------------------------------------------------------------------------------------------------------------------------------------------------------------------------------------------------------------------------------------------------------------------------------------------------------------------------------------------------------------------------------------------------------------------------------------------------------------------------------------------------------------------------------------
>I28641_M063_Malvaceae_Brownlowia_peltata_seq1
------------------------------------------------------ttatgtt--------------------------gctttcctaa--------attttattttagtagtgttctt-----------cccttttcaagttga---------------ttcatcccagttgcttccaa-----------------gagga-gt----------gtggacattctttt-------------------aaccatttat-------------aaagat----------------------------------------------------------------------------------------------------------ttgctaccttatggtttgg----------ttttata-----------tgggctaattttgttctctt------acatgca------c-gtgtggttcagctacaagccttcgccctttttcattttggatgaagtagatgctgcactagataatctaaacgttgcgaaggtagctggattcatccgttcaaa---atcctgtgatggagcaagggctagtca------------agacagtgaaggt---------------------------------------------------------ggtactggtttccaaagtatagtgatatc--------acttaaagatagcttttatgataaggctgaggctttggttggggtttacagggattcagagaggaggtaa-----g------atc-tta----acat--------aataccttg------------------------ccc-at---aatcctg----tgaa-atcaa---------gtgtctgt-------------a-atacc-aaacat-----aaat-------------ctc--------------gttt--------ctcattttacagctgctcgagaactttga-------------------------------------------------------------------------------------------------------------------------------------------------------------------------------------------------------------------------------------------------------------------------------------------------------------------------------------------------
>I28642_M064_Malvaceae_Burretiodendron_esquirolii_seq1
-------------------------------------------------------------------------------------------------------------------------------------------------------------------------------------------------------------------------------------------------------------------------t-------------aaagat-gatctgttggattaactacctttagaaaatgggcyaktt--ayrttctagrmwagga----------tcagag----------------------------aggwgtg-----tcmtgatytgt----------ktttrca-----------kgggctaatyttattctcty------rtgtrsm------t-gtgtggttcagctayaagccttcgccstttttcatcttggatgaagtggatgctgcattggataatctaaaygttgcaaaggtagckggattcatycgatcaaa---atcatgtaatggagcaagggctagtca------------ggacagcgaaggr---------------------------------------------------------rgcwgtggtttccaaagtattgtgatatc--------gcttaaagatagcttttatgacaaggctgaggctctdgttggggtttayagggattcagagaggrggtaa-----a------ttc-wta----acat--------gacascttg------------------------tcc-wt---aatctag----cgta-attwc---------gcktcyag-------------t-ttgct------------aaac-------------atc--------------cttt--------ccccttttatagctgctcgagaactttgacatttgacttgaccaaata-------ccgggagatat--------gaagacaaa-tgcaga--tttttt----------------------------------------------------------------------------------------------------------------------------------------------------------------------------------------------------------------------------------------------------------------------------
>I28643_M065_Malvaceae_Hermannia_flammea_seq1
-------------------------------------------------------------------------------------------------------------------------------------------------------------------------------------tttttgt--------------------------------ttgtgatgcatcttttcattcagtt----------tgatagcttaa----------gatgtagat-gatctgatggattcagttccttgggaaactgggctagtt--atact-------aggaa---------gagaaa----------------------------agggttgt--tattcctatctgt----------tttaatg-----------ctggctaatgttgctctcttacattcatggcca------t-ggatggttcagttataggccttcgccctttttcatattggatgaagtggatgctgcattggacaatctaaatgttgccaaggtagctggattcatccgttcaaa---atcatgtaatggagcaaggcctagtga------------ggatagtgatggg---------------------------------------------------------ggtaatggtttccaaagtattgtgatatc--------acttaaagatagcttttatgataaggctgaggctctggttggtgtatatcgggattcagacaaggggtaa-----g----------tag----agac--------aaaaccttgttctttggccaataagaaatctcgtcc-tt---aaggcag----tgaa-actgca------attagtctag---------------tttac-caattta----aaat-------------atc--------------cctt--------ctcattttacagctgctcgaggactttga-------------------------------------------------------------------------------------------------------------------------------------------------------------------------------------------------------------------------------------------------------------------------------------------------------------------------------------------------
>I28644_M066_Malvaceae_Thomasia_solanaceae_seq1
------------------------------------------------------------------------------------------------------------------------------------------------------------------------------------gcttccgt-----------gatatggaacaactatctggtggagagaaaactgttgcggcactt-----gcactactcttctctatccacaggtaagcctcagat-gatctgatggattaagttcctcgggaaaatggtctagtt------------------------------------------------------------aggggtttgc--ccttctgatatgg----------tttaatg-----------tgggctaatgttgttctctt------acgtgcatggccat-gggtggttcagctacaagccttcgccctttttcatattggatgaagttgatgctgcattggataatctaaatgtagccaaggtagctggattcatccgttcaaa---atcatgtgatggggcaagggctagtca------------ggacagtgatggg---------------------------------------------------------ggcagtggtttccaaagtattgtgatatc--------acttaaagatagcttttatgataaggctgaggctctggttggggtttatcgggattcagacaggaggtaa-----g------ttg-ttg----acac--------gaaatctctcctatttatc---------ttgtgttt-ct---aagccag----tgaa-------------------acag---------------tttac-caacct-----aaat-------------atc--------------cctt--------ctcgttatacagctgctcaaggactttgacatttgacttgaccaaata-------ccgggagtagtc-----atgaaggcaaa-------------------------------------------------------------------------------------------------------------------------------------------------------------------------------------------------------------------------------------------------------------------------------------------
>I28645_M067_Malvaceae_Guichenotia_ledifolia_seq1
---------------------------------------------------------------------------------------------------------------------------------------------------------------------------------------------------------tatggaacaactatctggtggagagaaaactgttgcggcactt-----gcactactcttctctatccacaggtaagccttagac-gacctgatggattaagttcctcgggaaaatggtctagtt------------------------------------------------------------aggggtttgc--ccttctgatatgg----------tt---------------------taatgttgttctctt------atgtgcatggcgat-gggtggttcagctacaagccttcgccctttttcatattggatgaagttgatgctgcattggataatctaaatgttgcgaaggtggctggattcatccgttcaaa---atcatgtgatggggcaagggctagtca------------ggacagtgatggg---------------------------------------------------------ggcagtggtttccaaagtatcgtgatatc--------acttaaagatagcttttatgataaggctgaggctctggttggggtttatcgggattcagacagggggtaa-----g------ttg-ttg----acac--------gaaatctctctctgtttat---------ctttgttt-ct---aagccag----tgaa-aatgca------acatgtacag---------------tttac-ctacct-----aaat-------------atc--------------cctt--------ctcgttttacagctgctcaaggactttgacatttgacttgaccaaata-------ccggg------------------------------------------------------------------------------------------------------------------------------------------------------------------------------------------------------------------------------------------------------------------------------------------------------------------
>I28646_M068_Malvaceae_Helmiopsis_sp_seq1
---------------------------------------------------------------------------------------------------------------------------------------------------atttga---------------ttctccccagttactacttc-----------------aagga-c------------aagacattcttt--------------------aactatttat-------------aargaw-satctgctggrtkaagtttatct-gaawataggctagtt--gtactt------aggat---crgacttcagr-----------------------------gaggghrt--cctcctgatctgg----------ttttaca-----------tgggctaattttattctct----------taca------t-gwgtgdttcagctacaagccttcaccctttttcatcttggatgaagtkgatgctgcgttggataatctaaacgttgcaaaggtagcyggattcatccgatcaaa---atcatgtgatggagcaagdgctagtca------------ggacarygaaggg---------------------------------------------------------agcagtggtttccaaagtattgtgatatc--------acttaaagatagcttttatgataaggctgaggctctggttggggtttatagggattcagataggaggtaa-tttct------tty-tta----athy--------gacaccttg------------------------tyc-tt---ratcttg---raaaa-atta----------ktgtccag---------------tttrc-carcay-----aaatr------------tym--------------tttt--------ycmtttttacagctgctcgagaactttgacatttgacttgaccaaata-------ccgggagtcat--------gaaggcaaa-tgcagg--ttgtat----------------------------------------------------------------------------------------------------------------------------------------------------------------------------------------------------------------------------------------------------------------------------
>I28647_M069_Malvaceae_Cheirolaena_linearis_seq1
-----------------------------------------------------------------------------------------------------------------------------------------------ttaaatttga---------------ttctccccagttactactgc-----------------aagga-ct----------gaagacattcttt--------------------agctatttat-------------aaagat-gatctgctggagtaaatttatct-aaaaatatggtagct--gtactt------ggga----------tcaga-----------------------------gagagcat--cctcc------------------------------------tgggctaattttattctct------------ca------t-gtctgattcagttacaagccttcaccctttttcatcttggatgaggtggatgctgcgttggataatctgaatgttgcaaaggtagctggattcatccgatcaaa---atcatgtgatggagcaagggctagtca------------ggacaatgaaggg---------------------------------------------------------agcagtggtttccaaagtattgtgatatc--------acttaaagatagcttttatgataaggctgaggctctggttggggtttatagggattcagataggaggtaa-tttct------ttc-tta----atgc--------a--gacatg------------------------ttc-tt---aatattg----aaaa-tttg----------gtgtccag---------------tctgc-caacat-----aaatg------------tcc------------tttttt--------tcctttttacagytgctca-----------------------------------------------------------------------------------------------------------------------------------------------------------------------------------------------------------------------------------------------------------------------------------------------------------------------------------------------------------
>I28648_M070_Malvaceae_Helmiopsiella_madagascariensis_seq1
-----------------------------------------------------------------------------------------------------------------------------------------------ttaaattkga---------------ttctccccagttactactgc-----------------aagga-c------------aagacattcttt--------------------aactatttat-------------aa--at-gatctgctggatkaagtttatct-gaawataggctagyt--gtaytt------aggat---matacttcagd-----------------------------gagggydt--cytcctgatctgg----------ttttaca-----------tgggctaattttattctct----------taca------y-gtgtgnttcagctacaagccttcaccctttttcatcytggatgaagtggatgctgcgttggataatctaaacgttgcaaaggtagcyggattcatccgatcaaa---atcatgtgatggagcrmgrgctagtca------------ggacarygaaggg---------------------------------------------------------agcagtggtttccaaagtattgtgatatc--------acttaaagatagcttttatgataaggctgaggctctggttggggtttatagggattcagataggaggtaa-tttct------ttc-tta----atac--------grcaccttg------------------------thc-tt---aatcttg----aaaa-atta----------ttgtccag---------------tttgc-caacat-----taatg------------tcc--------------tttt--------tcctttttacagctgctckagaactttga-------------------------------------------------------------------------------------------------------------------------------------------------------------------------------------------------------------------------------------------------------------------------------------------------------------------------------------------------
>I28649_M071_Malvaceae_Goethalsia_meiantha_seq1
-----------------------------------------------------------------------------------------------------------------------------------------------atcaagttct---------------tactccacagttgcttctgt-----------------------------------gggggcatcccttt-------------------agctttctat-------------gaagat-gatctgatg--------tccttgggaaagacagctagtt-aatatt-------agga----------tcaaag----------------------------agggttac--ctttctgatctgg----------tctaatg-----------tgggctaatgttgttctcttt----tacatgca------c-ggatggttcagctaccggccctcacccttcttcatactggatgaagtggatgctgcattggataatctaaatgttgccaaggtagcagggttcatccgttcaaa---atcatgtgatggagcaagggctggtca------------ggacagtgatggt---------------------------------------------------------ggcaatggttttcaaagtattgtgatatc--------gctcaaagatagcttttatgacaaggcagaggctctggttggtgtttatcgggactcagacagggggtaa-----g------ttgttta--tgagact-------gacaccttttc------------------cttaacc-tt---aagcctc----agaa-attgca------acatgtcttg----------taag-ttaac-taacat-----aaat-------------atc--------gtttmtgttt--------gtcgtttcacagctgctcgagaactttga-------------------------------------------------------------------------------------------------------------------------------------------------------------------------------------------------------------------------------------------------------------------------------------------------------------------------------------------------
>I28652_M074_Malvaceae_Hildegardia_barteri_seq1
--------------------------------------------------------------------------------------------------------------------------------------------------------------------------------aattgccttaaatcccc----------c-------tt----------gtcaatttgattct-------------------tcccagttat-------------aaatat-gatatgctagaatg---------------------agtt--atact-------ggga----------tcagag----------------------------aaggtcac--cattttgatctagt-------ttttttgta---------ttgggccaactattgttatccc------acatacg------c-atgcggttcagctacaagccttcgccctttttcatattggatgaggtggatgctgcgctggataatctaaacgttgcaaaggtagcgggattcatccgttcaaa---atcatgtgatggcgcaagggctagtca------------ggacaatgaaggg---------------------------------------------------------ggcagtggtttccaaagcattgtgatatc--------acttaaagatagcttttacgacaaggctgaggctctggtcggggtttatcgggattcagagaggaggtaa-----g------ttt-ttg----acac--------aacaacata------------------------tgc-tt---ggtccca----tgaa-attgc---------atgtccgg---------------ttgac-caacag-----taat-------------gtc--------------cttt--------cacaatttacagctgctcgagaactttgacgtttgacttgaccaaata-------ccgggagtcat--------gaaggcaaaatgcaga--ttgtat--cttgttaataattc---------tttgt------------------gtaa------------------------------------------------------------------------------------------------------------------------------------------------------------------------------------------------------------------------
>I28653_M168_Malvaceae_Theobroma_cacao_seq1
-------------------------------------------------------------------------------------------------------------------------------------------------------------------------ttctcctatttgcttctgt-----------------gagga-ct----------gaggacattcttta------------------aacattgttata-------aagataaagat-gatctgatggattaagttacacaggaaaatgggctagtt--atacg-------tgga----------tcata-----------------------------gaggttgc--ccttgtgatcttg----------tttaatt-----------tggactaatgttgttatctt------acgaaca------t-gggtggttcagctacaagccttcgcccttcttcatattggatgaagtggatgctgcattggataatctaaatgttgccaaggtagctggattcatccgttcaaa---atcatgtgatggagcaagggctagtca------------ggacagtgatggg---------------------------------------------------------ggcagcggtttccaaagtattgtgatatc--------acttaaagatagcttttatgataaggctgaggctctggttggggtttatcgagattcagagaggaggtaa-----g------ttg-ttg----ata---------gacaccttgtg------------------attgacc-tg---aagccag----tgaa-atggca------acaagtccagt--------ttaag-tatgc-caacat-----aaaat------------atc--------------cttt--------ctcattttacagctgctcgagaactttgacgtttgacttgaccaaata-------ccgggagtc--------------------------------------------------------------------------------------------------------------------------------------------------------------------------------------------------------------------------------------------------------------------------------------------------------------
>I28654_M105_Malvaceae_Pachira_aquatica_seq1
--------------------------------------------------------------------------------------------------------------------------------------------------------------------------------------------------------------------------------aggacattctttt-------------------tacattttat-------------gaagat-gatttgctggattg---------------------agtt--atact-------agga----------tcagag----------------------------agggttgc--ccatctgatctgtg--------gttttata---------tgtgggctaatgttgttcttct------acataca------t-gcgtggttcagctacaagccttctccatttttcatattggatgaagtggatgctgcgttggataatctaaacgttgcaaaagtagctggattcatccgttcaaa---atcatgtgacggagcaagggctagcca------------ggacagtgaaggg---------------------------------------------------------agcagtggtttccaaagtattgtgatatc--------acttaaagatagcttttatgacaaggctgaggctctggttggggtttatagggattcagaaagggggtaa-----g------ttc-ttg----tcac--------cacaccttg------------------------tcc-tt---aatccag----tgaa-attac---------atgtctag-------------t-ttcac-catcat-----aagc-------------atc--------------aatt--------ctcattttacagctgctcgagaactttaacgtttgacttgaccaaata-------ccgggaggcat--------gaag------------------------------------------------------------------------------------------------------------------------------------------------------------------------------------------------------------------------------------------------------------------------------------------------
>I28655_M148_Malvaceae_Robinsonella_mirandae_seq1
----------------------------------------------------------------------------------------------------------------------------------gaaaggtaatgggtttaatttatcgtatgaaagattaagtagcagtggattttcttatcasa------------agaatg-tc----------ctggacattctytt-------------------tacatcttat--------------awtat-gatctgatggactaagtyaty--------------------------------ggga----------tcagagc-------------------------attgggtttc--cattgwaag-------------------------------trggtctaatattggttctytt----tgtryayg------t-gtgtggttcagctataggccttcaccctttttcatattggatgaagtggatgctgcattggataatctaaacgtttcaaaggthgctggattcatccgttcgaa---atcatgtgacggagsaagggchagcca------------ggacagtgaabgc---------------------------------------------------------agcagtggtttccaaagtatcgtgatatc--------acttaaagatagcttttaygacaaggctgavgctttggttggggtttatcgagattcggatagggggtaa-a---g------ttc-tck---gayac--------swcaccttgt--------------------ttttcc-tt---aatccag----tgaa-wtkacatgtctatc-tgwcmaa-------------t-tsact-wtaygt-----waataaarwwa---awwmyc--------w---ttmccat------gtttttyttacagctgctcgagaacttt---------------------------------------------------------------------------------------------------------------------------------------------------------------------------------------------------------------------------------------------------------------------------------------------------------------------------------------------------
>I28656_M002_Malvaceae_Tilia_americana_seq1
-------------------------------------------------------------------------------------------------------------------------------------------ccttttcaagttga---------------gtcttcycwgttgcttctga-----------------gagratct----------gaggacattctttt-------------------wacawtttat-------------awagat-gatctgctggmttragttcctctggaaaawgggctagtt--atact-------agga----------tcasar----------------------------agsdttgc--ccwtctgatctgk----------ttttrna-----------tgggctaatgntgttctyyt------acatama------t-gtgtggttcagctacaagccttcgccctttttcatattggatgaagtggatgctgcattggathatctaaacgttgcaaaggtagctggattcatccgttcaaa---atcatgtgatggakcaagggctagtca------------ngacagtgaagrg---------------------------------------------------------ggcagtggtttccaaagtattgtdatatc--------acttaaagatagcttttatgataaggctgaggctctggttggkgtttatagggattcagaraggaggtaa-----g------tts-tta----acat--------gacaccttg------------------------tcc-tt---aatccag----tgaa-attacr------wvgtgtccag---------------tttrc-caacat-----aaata------------atc--------------mttt--------ctcattttacagctgctcgagaactytgacgtttgacttraccaaata-------tcgggag----------------------------------------------------------------------------------------------------------------------------------------------------------------------------------------------------------------------------------------------------------------------------------------------------------------
>I28657_M180_Malvaceae_Triumfetta_lappula_seq1
--------------------------------------------------------------------------------------------------------------------------------------------------------------------------------------atctaymkggm-------------------------rtc--arvtacacagctatg-------------ccaccaac-------------------aaaacgcttccgtgata--------------------------------------------tgga--------------------------------------------acagctat-----------ccgg----------tggagaa-----------aaaactgttgcagcacttgca-c--tactct--------tcgccagtbwcagctttaagccttcaccbttcttcatattagatgaagtagatgctgcattggataatctaaatgttgccaaggtagctgsattcatycgttcaaa---atchtgtratggagcatgggctggtaa------------ggtcagcgatggagcaakggatgrtcaggacggtgatgaaggcrgtgacdggawaaaggaraaggaaawkgawattggtttccaaagtattgtgatatc--------actsaaagatagcttctaygayaaagcrgaggctctggttggggtctatcgggattcagagagkggstrm-----k------yca------------------------------------------------------------------------------------------------------------------------------------------------------------------------------------------------------gaactttgacgtttgacttaaccaaata-------ccgggagtcatg-----atkwwawsaga-tgatgc--ttktms--yytrttaactat--------------------------------------------------------------------------------------------------------------------------------------------------------------------------------------------------------------------------------------------------------------
>I28658_M160_Muntingiaceae_Muntingia_calabura_seq1
-------------------------------------------------------------------------------------------------------------------------------------------------------------------------------------------------------ttgacagaata------------caatggcgtcggttcgttcatgttgccgttaggaaatacttgat-------------gatgat-gatctgtgc------------------aaacactcactt-tttactca-acatgaga-g-cttgttcctgaagct----------------------tcctgacattgc--tttctatgtctga----------tttacca-----------aggtctaatatttcacttct------atgttta------t-cgatgattcagctataagccttctccattcttcatactggatgaagttgatgctgcactggataatcttaatgttgctaaggtggctggattcatccgttcaaa---atcatgtgagagagcaaatgttaatca------------ggacggtgatgtg---------------------------------------------------------ggcaatggattccagagtattgtaatatc--------acttaaggatagcttttatgataaagctgaagctttggtaggagtttatagagactcagagagaaggtaa-----g------ttc-ttg--cttcat--------catactttgg-----------------------cac-tt---gaattgt----taaa-attgc-------ctattttgag---------------tttgc-caacca-----aaag-------------atcg---------------------------------------------------------------------------------------------------gaagagcac-------------------------------------------------------------------------------------------------------------------------------------------------------------------------------------------------------------------------------------------------------------------------------------------
>I9832_V002_Malvaceae_Luehea_speciosa_seq1
catttgacctgttattttgaaacaaaatggggttcaaaggggagcgtatttactgtgttctgtccaggtgaggtggtttttgcattcaactttttgaaggaaaayttwwaattttctttctattctcatct---------atattcaagttgt---------------ttctttgcagttacttccgt-----------------------------------gaggacctttcttt------------------aacttattttt-------------taatat-gatctaatg--------tcctcgggaaagacagctagtt-aatact-------agga----------tcaaag----------------------------adrktthm--cchtdhnvdyywn---------kbhhambd-----------nggvynaddkttdtybhhttt----wvmatgcd------t-ggatbgttcagctacaagccttcacccttyttcatattagaygaagtggatgctgcattggataatctaaatgttgccaaggtagchggattcatccgttcaaa---atcatghgatggdgcvagggtyggtca------------ggacagtgaaggg---------------------------------------------------------ggcartggtttccaaagtattgtgatatc--------gctcaaagatagcttttacganaaggcagaggctctggttggggtttatcgggahtcagacagggggtaa-----g------ttgtttd--wdgnhhkrhvhdn-vmmmcytkdnc------------------ywaamcb-tw---aarscmm----vrrm-adtdsm------amcwkkcctg---------tcaag-ttaac-taacat-----arat-------------htc--------ctctcyvttt--------ctcgyttyacagctgctcgagaactttgacgtttgacttaaccaaata-------ccgagaggcat--------gaagggaaa-tgcagg--ttgtag--cttgttaactattc---------tttytgtaaawtgagttwdktttatcacaatcttswwrwwaytwyktrtryrswrgmrrywatwdkrgtggtaathacgtaggatgtaaaaaatgactgcaaatcgatgccaaatgttaattaatctgaaggctttgttatctgtacaaaatgttttggcagtcctaacctgacccatgagttgctgtatatctctctct------cttcagtggacggacgcgcgcatacccgtgtataggg
