# Supplementary material for: Localized Phylogenetic Discordance Among Nuclear Loci Due to Incomplete Lineage Sorting and Introgression in the Family of Cotton and Cacao (Malvaceae)
Source: Front Plant Sci. 2022 Apr 13;13:850521. doi: 10.3389/fpls.2022.850521 (PMC9043901; doi:10.3389/fpls.2022.850521)
Supplement: Supplementary file 1 [file Data_Sheet_1.ZIP › Alignments_v4/L113.fasta]

>I23352_M001_Malvaceae_Bombax_ceiba_seq1
--------------------------------------------------------------------------------------------------------------------------------------------------------------------------------------------------------------------------------------------------------------------------------------------------------------------------------------------------------------------------------------------------------------------------------------------------------------------------------------------------------------------------------------------------------------------------------------------------------------------------------------cagttttctactgtttctggagcgctcccctcccctttaccaggcatactttgccatgactgtatttctctggacgcaaatacttaatgaatatcagtttataaaagcactatggaggcacttaggtgggaggaaattcaactatatcgttaaacttctggtcactggtgtggtgtcactgatcattcttgagctcctggtat-ggtagta------agatatcctg-tctatttttatgatta-------atta-tgaagtgatg--------gtttaagcat-------ac-----------tgaacaatg---ttttatgg---------tgccttg--tgcaggtgcatagcttcactgagagaaaactctacacttggtgctttctagtagttggaaccytagcttctatatatctttacaatttaattccttggagatctggaattc---------------------------------------------------------------------------------------------------------------------------------------------------------------------------------------------------------------
>I23353_M002_Malvaceae_Tilia_americana_seq1
--------------------------------------------------------------------------------------------------------------------------------------------------------------------------------------------------------------------------------------------------------------------------------------------------------------------------------------------------------------------------------------------------------------------------------------------------------------------------------------------------------------------------------------------------------------------------------------------------------------------------------------cagtgttctactgtttctggagcgctcccctcccctttaccatgcatactttgccatgacagtatttctctggacacaaatacttaatgaataccagtttataaaagcactacggagacacctaagtgggaggaaattcaactatgtcattaaacttctggccactggtgtggtgtcagtgttcattcttgagctcctggtat-ggtagta------atgcatcatg-tttgttcttgtgatta-------atta-taaagtgata--------gttt-agcat-------tc-----------taaacaatg---ttttatgg---------tacct----------------------------------------------------------------------------------------------------------------------------------------------------------------------------------------------------------------------------------------------------------------------------------------------------------------------------------
>I23354_M003_Malvaceae_Herissantia_crispa_seq1
------------------------------------------------------------------------------------------------------------------------------------------------------------------------------------------------------------------------------------------------------------------------------------------------------------------------------------------------------------------------------------------------------------------------------------------------------------------------------------------------------------------------------------------------------------------------------------------------------------------------------------------gttctactatttctggagcgctcccctccactttaccatgcatactttgccatgacggtatttctctggacgcaaatactcaatgaatataaatttataaaggcactctggagacacttaagtgggagaaaatctgactatgtcattaaacttctggccattggcgtgatctcagtcwtcattcttgagctcctggtat-ggtagta------atacatcctg--ttatttttgtgat-----------ta-taaagtgata--------gttt-agcat-------tc-----------taaaccatg---tttaatgg---------tacctcg--tgcaggtgcatagcttcactgagagaaaactctacacttggtgcttcctagtagtcggacttattgcttc--------------------------------------------------------------------------------------------------------------------------------------------------------------------------------------------------------------------------------------------------------
>I23355_M004_Malvaceae_Malva_arborea_seq1
---------------------------------------------------------------------------------------------------------------------------------------------------------------------------------------------------------------------------------------------------------------------------------------------------------------------------------------------------------------------------------------------------------------------------------------------------------------------------------------------------------------------------------------------------------------------------------------------------------------------------------------------ctactatttctggagcgctcccctccactttaccatgcatactttgcyatgacggtatttctctkgacgcaaatacttaatgmayayaaggttattaagkcactttggggacacttragtgskagaaaatctgaytatgtcattaaacttctggccattggcgttgtctcagtggtcgttcttgmgctcctggtat-gttagtt------crayaccttg--ttaattatgtgat-----------ta-taaagtgaca--------gttt-agcat-------tt-----------taaaccacg---ttttatgg---------tgcctca--tgcaggtgcatagcttcactgagagaaaactttacacttggtgcttcctagtggtcggacttgttgcttctatatatcttttcaatctaattccttgga---------------------------------------------------------------------------------------------------------------------------------------------------------------------------------------------------------------------------
>I23356_M005_Malvaceae_Lavatera_assurgentiflora_seq1
---------------------------------------------------------------------------------------------------------------------------------------------------------------------------------------------------------------------------------------------------------------------------------------------------------------------------------------------------------------------------------------------------------------------------------------------------------------------------------------------------------------------------------------------------------------------------------------------------------------------------------------------ctactatttctggagcgctcccctccactttaccatgcatactttgccatgacggtatttctctggacgcaaattcttaatgaatataagtttataagggcactctggagacatttaagtgggagaaaatctgactatctcattaaacttctggccattgctatgctctcagtgatcattcttgagctcctggtat-ggtartt------crayaycttg--tyaattwtgtgat-----------ta-taaagtgaca--------gttt-rgcat-------tt-----------taaasywyr---wwytatgg---------trcctyr--tgcaggtgcatagcttcactgagagaaaactytacrcttggtgcttcstagtggtyggacttgttgcttctatatatcttttcaatytaattccttggagatctggaattccagtttttgtttgtctcgcttgt----------------------------------------------------------------------------------------------------------------------------------------------------------------------------------------
>I23364_M013_Malvaceae_Grewia_sp_seq1
--------------------------------------------------------------------------------------------------------------------------------------------------------------------------------------------------------------------------------------------------------------------------------------------------------------------------------------------------------------------------------------------------------------------------------------------------------------------------------------------------------------------------------------------------------------------------------------------------------------------------------agtactcagtgttctgttgttcctggagcgttcccctcctctttaccatgcatacttcgccatgacagtatttctctggacacaaatccttaatgaatatcatttcattaaagcactatggagacactcaagtgggaaaaatttcaattatgtccttaaacttctggccactgctgtgttggcagtgttcatycttgaattgctggtat-gattgt-------gtgtacactg-tttgttcttgtgtt---------acty-aaaagcgatt--------gt---agcat-------tc-----------tgatcat-----ttttgtgg---------tatcttg--tgcaggtgcatagcttcactgaaagaaaactctatacttggtgtttcctagtagtgggagctgcagctttgatgtatctttacaatttgattccttggagatctggaattccagcttttgtttgccttgcttgttggttcttgtctttatttactttaa---------------------------------------------------------------------------------------------------------------------------------------------------------------
>I23368_M017_Malvaceae_Sterculia_apetala_seq1
-----------------------------------------------------------------------------------------------------------------------------------------------------------------------------------------------------------------------------------------------------------------------------------------------------------------------------------------------------------------------------------------------------------------------------------------------------------------------------------------------------------------------------------------------------------------------------------------------------------------------------------------------------tctggagcwctcccctcccctttaccatgcgtactttgccatgacaatatttctctggacacaaattcttaatgaacatcagtttataaaagcactatggagacacttaagtgggaggaatttcaaccatgtcattaaacttctgactactattgtggtgtctctgctcattcttgagcttctggtat-ggtagta------ataaatcctg-tttgttcttgtgat-a-------gttc-taaagtgata--------gttt-agcat-------tc-----------tgaacaatg---ttttatgg---------taccttttgtgcaggtgcatagcttcactgaaagaaaactctacacttggtgcttcctagtagtgggaaccatag------------------------------------------------------------------------------------------------------------------------------------------------------------------------------------------------------------------------------------------------------------
>I23369_M018_Malvaceae_Abelmoschus_esculentus_seq1
----------------------------------------------------------------------------------------------------------------------------------------------------------------------------------------------------------------------------------------------------------------------------------------------------------------------------------------------------------------------------------------------------------------------------------------------------------------------------------------------------------------------------------------------------------------------------------------------------------------------------------------gtcttctactatttctggakagctcycctccactttaccatgcatactttgccatgacagtatttctctggacrcaaatacttaatgaayataagtttataaaagcactttggagacayttaagtgggaawaaatyggacyatgtcattraacttctggccactggcgtggtctcagtggtcattcttgagctcctggtat-ggtagtacawcmt-----------wtyrwywtystkmtkw------------thwkgtgwww--------rtyr-wgtky--------------------warwyswks---tytwawss---------wwstttk--wksrkryrywkwrcwkswsyrwrrshwmactswrmrmywrstsywyhctyrswgywksmyykmwrkykkrywtatakcttkwmwakwtmwttacatggagatctggaattccagtttttgtttgtttcgcttgttg------------------------------------------------------------------------------------------------------------------------------------------------------------------------------------g-
>I23370_M105_Malvaceae_Pachira_aquatica_seq1
----------------------------------------------------------------------------------------------------------------------------------------------------------------------------------------------------------------------------------------------------------------------------------------------------------------------------------------------------------------------------------------------------------------------------------------------------------------------------------------------------------------------------------------------------------------------------------------------------------------------------------ccgtcagtgttctactatttctggagcactcccctcccctttaccatgcatactttgccatgacagtatttctctggacacaaatacttaatgaatatcagtttttaaaatcactatggagatacttaggtgggaggaaattcaactatgttgttaaacttctggtcactggtgtggtgtcactgatcattcttgagctcctggtat-ggtagaa------agatatcctg-tttatttttttgatcg-------atta-tgaattgata--------gttt-agcat-------tc-----------tgaacaatg---ttttatgg---------taccttg--tgcaggtgcatagcttcactgagagaaaactctatacttggtgcttcct-----------------------------------------------------------------------------------------------------------------------------------------------------------------------------------------------------------------------------------------------------------------------------
>I23372_M140_Malvaceae_Chiranthodendron_pentadactylon_seq1
---------------------------------------------------------------------------------------------------------------------------------------------------------------------------------------------------------------------------------------------------------------------------------------------------------------------------------------------------------------------------------------------------------------------------------------------------------------------------------------------------------------------------------------------------------------------------------------------------------------------------------------agtcttctactatttctggagcactccccttccctttaccatgcatactttgccatgacagtatttctctggacgcaaatacttaatgaatatcagtttgtaaaagcactatggagacacttaagtgggaggaaattcaactatgtaattaaacttctggccactggcgtggtgtcagtgatcattcttgagcttctggtat-ggtagta------agacatcctg-tttgtttttgtgatta-------atta-taaagtgata--------gttt-agcat-------tc-----------tgaacaatg---ttttatgg---------taccttg--tgcaggtgcatagcttcactgagagaaaactctacacttggtgcttcctag---------------------------------------------------------------------------------------------------------------------------------------------------------------------------------------------------------------------------------------------------------------------------
>I23373_M141_Malvaceae_Quararibea_funebris_seq1
-------------------------------------------------------------------------------------------------------------------------------------------------------------------------------------------------------------------------------------------------------------------------------------------------------------------------------------------------------------------------------------------------------------------------------------------------------------------------------------------------------------------------------------------------------------------------------------------------------------------------------------------------tatttctggaacgctcccctcccctttaccatgcgtactttgccatgacattatttctctggatgcaaatacttaatgaatatcagtttataaaagcactacggagacacttaagtgggaggaaattcaactatgtcattaaacttctggccactggcatggtctcagtgatcattcttgagctcttggtat-gatagta------agacctcctg--ttgcttttttgat-----------ta-taaagtgata--------gtct-agctt-------tc-----------taaacaatg---ttctatgg---------taccttc--tgcaggtgcatagcttcactgagagaaaactctacacttggtgcttcctagtagttggagccatagcttctatatatctttamaatttaattccttggagatccggaattccagtttttgtttgccttgcttgttggttcttgtctctttttacattaatgccggcagaaattcctgataata---------------------------------------------------------------------------------------------------------------------------------------
>I23376_M145_Malvaceae_Heliocarpus_appendiculatus_seq1
-------------------------------------------------------------------------------------------------------------------------------------------------------------------------------------------------------------------------------------------------------------------------------------------------------------------------------------------------------------------------------------------------------------------------------------------------------------------------------------------------------------------------------------------------------------------------------------------------------------------------------------------ttctgctgtttgtggagcactcccctcctctctaccatgcatactttgccatgacagtatttctctggacacaaatccttaatgagtatcattttattaaagccctatggagaaacataagtgggaggaaattcaactatgtcattaaacttctggccactggtgtggtgtcagtggtcattcttgaattgctggtat-ggtagta------atacatattg-tttattcttgtgttaa--------tta-caaagtgata--------at---agcag-------tc-----------tgaacatcg---ttttataa---------cacctc---tgcaggtgcatagcttcactgagagaaaactctacacttggtgtttcctagtagtgggagccatagcttctatgtatcttcacaatttaattccttggacatc-----------------------------------------------------------------------------------------------------------------------------------------------------------------------------------------------------------------------
>I23377_M148_Malvaceae_Robinsonella_mirandae_seq1
--------------------------------------------------------------------------------------------------------------------------------------------------------------------------------------------------------------------------------------------------------------------------------------------------------------------------------------------------------------------------------------------------------------------------------------------------------------------------------------------------------------------------------------------------------------------------------------------------------------------------------------------tctactatttctggagcgctcccctccactttaccatgcatactttgccatgacggtatttctctggacgcaaatamtcaatgaatataagtttataaaggcactttggagacacttaagkgggagaaaatccractatgtyrttaaacttctggccattggcgtggtctcagtcatygttcttgagctsctggtat-ggyagta------agacatcctg--ttatttttgtgat-----------ta-taaagtgata--------rttt-agcat-------cc-----------taaaccatg---tttwatgg---------tacctcg--tgcaggtgcatagcttcactgagagaaaactctacacttggtgcttcctagtagtcggacttattgcttctatatatcttttcaaattaatcccttggagatctggaattccattttttgtt----------------------------------------------------------------------------------------------------------------------------------------------------------------------------------------------------
>I23378_M150_Malvaceae_Ceiba_pentandra_seq1
--------------------------------------------------------------------------------------------------------------------------------------------------------------------------------------------------------------------------------------------------------------------------------------------------------------------------------------------------------------------------------------------------------------------------------------------------------------------------------------------------------------------------------------------------------------------------------------------------------------------------------------cagttttctactgtttctggagcgctcacctcccctttaccatgcatactttgccatgactgtatttctctggacgcaaatacttaacgaatatcagtttataaaagcactatggaggcagttaggtgggaggaaattcaactatatcgttaaacttctggtcactggtgtggtgtcactgatcattcttgagctcctggtat-ggttgta------agatatccta-tctatttttgtaatta-------atta-tgaagtgatg--------gtttaagcat-------ac-----------krammawkk---tttwwkgk---------wwyytkk--ksmrgkksmwwrsytymmykrrrrraaamyyywmmmytkgkksyttyywrkwrktkggaaccatagcttctatatatcttttcaatttaattccttggagatctggaattccagtttttgtttg--------------------------------------------------------------------------------------------------------------------------------------------------------------------------------------------------
>I23380_M161_Malvaceae_Hibiscus_tiliaceus_seq1
-------------------------------------------------------------------------------------------------------------------------------------------------------------------------------------------------------------------------------------------------------------------------------------------------------------------------------------------------------------------------------------------------------------------------------------------------------------------------------------------------------------------------------------------------------------------------------------------------------------------------------------------ttctactatttctggagcgctcccctccactttatcatgcatactttgccatgacagtatttctctggacgcaaattcttaatgaatataagtttataaaagcactttggagacacataagtgggaaaaaatcggactatgtcattaaacttctggccactggcgtggtctcagtgatcattcttgagctcttggtat-ggtagta------caacatcctt--ttgtttttgtgat-----------ta-tcatgtgtaa--------gttg-ttt---------tc-----------taaaccatt---ttttatgg---------tacattg--tgcaggtgcatagcttcaccgagagaaaactctacacttggtgtttcctcgcagttggacttatagcttgtatatatctttacaagtta-------------------------------------------------------------------------------------------------------------------------------------------------------------------------------------------------------------------------------------
>I23381_M162_Bixaceae_Bixa_orellana_seq1
-------------------------------------------------------------------------------------------------------------------------------------------------------------------------------------------------------------------------------------------------------------------------------------------------------------------------------------------------------------------------------------------------------------------------------------------------------------------------------------------------------------------------------------------------------------------------------------------------------------------------------------------ttctactgtttctggaacactcacctcccctttaccatgcatatgttgcaatgacagtatttctctggactcaaatcctcawggaataccagttgataaaagcattatggagatatgtcagtggaaagaaatttaattatgtcgttaaacttctggccagtagtgttgtatcagttttgattcttgaactcctggtat-gattatc------atatatactg-tttattgtccagaccatc----------aatagtgataagagtggagttttgagat-------tc-----------tgagaaata---ttgtttgg---------tatctt---------------------------------------------------------------------------------------------------------------------------------------------------------------------------------------------------------------------------------------------------------------------------------------------------------------------------------
>I23382_M163_Bixaceae_Cochlospermum_vitifolium_seq1
---------------------------------------------------------------------------------------------------------------------------------------------------------------------------------------------------------------------------------------------------------------------------------------------------------------------------------------------------------------------------------------------------------------------------------------------------------------------------------------------------------------------------------------------------------------------------------------------------------------------------------------------------cttcttgagcactccccaccactttaccatgcatatgttgcaatgacggtatttctctggacgcaaatcatcaaggaatatgagttgctaaaagcactatggagacatttaagtggsaggaagtacaattattttattaaacttctggccactagtgttgtatcaatacttattcttgaattcttggtat-gatatc-------atacatatgg-tttattttctggatcatc----------aacagagataagag--gagttt-gggat-------tc-----------ttaggattc---ttgtttgg---------tatcttc--tgcaggtcaagagcttcactgagaggaagctttmtacatggtgtttccttatgattggcgctgtagcttctgtttatcttcacagtgtga-----------------------------------------------------------------------------------------------------------------------------------------------------------------------------------------------------------------------------------t
>I23383_M166_Malvaceae_Pseudobombax_ellipticum_seq1
---------------------------------------------------------------------------------------------------------------------------------------------------------------------------------------------------------------------------------------------------------------------------------------------------------------------------------------------------------------------------------------------------------------------------------------------------------------------------------------------------------------------------------------------------------------------------------------------------------------------------------------agtgttctactatttctggagcgctcccctcccctttaccatgcgtactttgccatgacggtatttctctggrcacaaatacttaatgaatatcagtttataaaagcactatggagacacttaggtgggaggaaattcaactatattgttaaacttctggtcactggtgtggtgtcactgatcattcttgagctcctggtat-ggtacta------aaatatcctg-tctatttttgtgatta-------atta-tgaagtgatg--------gtttaagcat-------ac-----------caaacaatg---tcttatgg---------taccttg--tgcaggtgcatagcttcactgagagaaaactctacacctggtgctttctagtagtcggaaccatagcttctatatatctttacaatttaattccttggag--------------------------------------------------------------------------------------------------------------------------------------------------------------------------------------------------------------------------
>I23384_M168_Malvaceae_Theobroma_cacao_seq1
---------------------------------------------------------------------------------------------------------------------------------------------------------------------------------------------------------------------------------------------------------------------------------------------------------------------------------------------------------------------------------------------------------------------------------------------------------------------------------------------------------------------------------------------------------------------------------------------------------------------------------gtactcagtgttctactttttctggagcgctcccctcctctttaccatgcatactttgccatgacagtatttctctggacacaaatccttaatgagtatcagtttataaaagcactatggagacacttaagtaggaggaaattcaactatgtcattaaacttctggtcactggtgtggtgtcactaatcattctggagttcctggtat-agtagta------atacatc------tgttcttgtgat-a-------atta-taaagtgata--------gttt-agcat-------tc-----------ttaacaatg---ttttatgg---------taccctg--tgcaggtgcatagcttcactgaaagaaaactctacacttggtgcttcctggtagtgggagccatagcttctatgtatctttacaatttaattccttggagatccaggattccagtttttgtttgccttacttgttggttcct--------------------------------------------------------------------------------------------------------------------------------------------------------------------------------
>I23387_M178_Malvaceae_Malvaviscus_arboreus_seq1
-------------------------------------------------------------------------------------------------------------------------------------------------------------------------------------------------------------------------------------------------------------------------------------------------------------------------------------------------------------------------------------------------------------------------------------------------------------------------------------------------------------------------------------------------------------------------------------------------------------------------------------------------tatttctggagagctccccttcactttaccacacatactttgccatgacagtatttctctggacgcaaatacttaatgaatataagtttataaaagcactttggagacacttaagtgggaaaaaatcggactatgtctttaaacttctggccactggcgtggtctcagtggtcattctcgagctcctggtat-ggtagta------caacatcctt--ttgtttttgtgat-----------ta-ccaagtgtaa--------gttt-tgt---------tc-----------taaaccatg---ttttatgt---------tacattg--tgcaggtgcatagcttcactgagagaaaactctacacttggtgcttcc------------------------------------------------------------------------------------------------------------------------------------------------------------------------------------------------------------------------------------------------------------------------------
>I23388_M180_Malvaceae_Triumfetta_lappula_seq1
---------------------------------------------------------------------------------------------------------------------------------------------------------------------------------------------------------------------------------------------------------------------------------------------------------------------------------------------------------------------------------------------------------------------------------------------------------------------------------------------------------------------------------------------------------------------------------------------------------------------------------gtgcttagtattctgctgtttgtggagcactcccctcctctttaccatgcatactttgccatgacagtatttctctggacacaaatccttgatgagtatcatkttattaaagccctatggagaaayataagtgggaggaaattcaactatgtcattaaacttctggccactggtgtggtgtcagtkrtcattcttgaattgctggtat-ggtagta------atacatattg-tttattcttgtgttaa--------tta-caaagtgata--------at---agcat-------tc-----------tgaacattg---ttttataa---------cacctc---tgcaggtgcatagcttcactgagagaaaactctacacttggtgtttcctagtagtgggagccgtagcttctatgtatcttcacaatttaattccttgga---------------------------------------------------------------------------------------------------------------------------------------------------------------------------------------------------------------------------
>I23389_M181_Malvaceae_Pavonia_scheadiana_seq1
-----------------------------------------------------------------------------------------------------------------------------------------------------------------------------------------------------------------------------------------------------------------------------------------------------------------------------------------------------------------------------------------------------------------------------------------------------------------------------------------------------------------------------------------------------------------------------------------------------------------------------------------tgytctactatttctggagcgctcccctccactttaccatgcatactttgccatgacggtatttctctggacgcaaatacttaatgaatataagtttataaaggcactttggmgacacttaagtgggagaaaatctgactatgtcattaaacttctggccaytggcgtggtckcagtgatcgttcttgagctcctggtat-ggyagta------cgacatcttg--ttaattttgtgat-----------ta-taaagtgata--------gttt-agcat-------ty-----------taaaycacg---ttttatgg---------tacyykk--tksmrgkksmwwrsytymmykrrrrraaamyyywmmcttggtgcttcctagtggtcggacttattgcttctatatatcttttc-------------------------------------------------------------------------------------------------------------------------------------------------------------------------------------------------------------------------------------------
>I23390_M182_Malvaceae_Anoda_cristata_seq1
------------------------------------------------------------------------------------------------------------------------------------------------------------------------------------------------------------------------------------------------------------------------------------------------------------------------------------------------------------------------------------------------------------------------------------------------------------------------------------------------------------------------------------------------------------------------------------------------------------------------------------------------ctatttctggagcgctcccctccactttaccatgcatactttgccatgacggtatttctctggacgcaaatacttratgaatataagtttrtaaaggcactttggmgacacttaagtgggagaaaatctgactatgtcattaaacttctggccaytggcgtggtskcagtgatcgttcttgagctcctggtat-ggyarta------cracatcttg--ttaattttgtgat-----------ta-taaagtgata--------gttc-agcat-------tc-----------taaatcacg---ttttatgg---------tacccgg--tgcaggtgcatagcttcactgagagaaaactctacacttggtgcttcctagtggtcggacttattgcttctatatat-------------------------------------------------------------------------------------------------------------------------------------------------------------------------------------------------------------------------------------------------
>I23391_M183_Malvaceae_Phymosia_umbellata_seq1
---------------------------------------------------------------------------------------------------------------------------------------------------------------------------------------------------------------------------------------------------------------------------------------------------------------------------------------------------------------------------------------------------------------------------------------------------------------------------------------------------------------------------------------------------------------------------------------------------------------------------------------------ctactatttctggagcgmtcccctccactttaccatgcatactttgccatgacggtatttctctggacgcaaatactcaatgaatataagtttataagggcactttggagacacttaagtggsagaaaatccgactatgtcattaaacttctggccattggygtggtctcagtcatcgttcttgagctgctggtat----agta------agrcatcytg--ttatttttgtgat-----------ca-gaaagtgaca--------attt-aacat-------tc-----------taaaccatg---ttttatgg---------taccttg--tgcaggtgcatagcttcaccgagagaaaactctacacttggtgcttcctagtagccggacttattg------------------------------------------------------------------------------------------------------------------------------------------------------------------------------------------------------------------------------------------------------------
>I23392_M187_Malvaceae_Ayenia_berlandieri_seq1
-------------------------------------------------------------------------------------------------------------------------------------------------------------------------------------------------------------------------------------------------------------------------------------------------------------------------------------------------------------------------------------------------------------------------------------------------------------------------------------------------------------------------------------------------------------------------------------------------------------------------------------------------------tggagcattcgcctcctctttaccatgcatattttgccatgactgtgtttctatggacacaaatccttaatgagtatcgatttataaaagcactatggagacagttaagtgggaggaagttcaattatgtcattaagtttctggtgactggtttggtgtcagtgttcatacttgagttcctggtag-gagagta------attcatccat-ttttttccattttttaa-----aattc-taaagca----------tgtgt-agcat-------tc-----------tgaacattgttgttctatgg---------caccttg--tgcaggttcatagcttcactgatagaaagctttacacttggtgcttcctggtagtgggagccatagcttctacatatctttacaa-----------------------------------------------------------------------------------------------------------------------------------------------------------------------------------------------------------------------------------------
>I23393_M189_Malvaceae_Kearnemalvastrum_lacteum_seq1
--------------------------------------------------------------------------------------------------------------------------------------------------------------------------------------------------------------------------------------------------------------------------------------------------------------------------------------------------------------------------------------------------------------------------------------------------------------------------------------------------------------------------------------------------------------------------------------------------------------------------------------cagtgttctactatttytggagcgctcccctccactttaccatgcatactttgccatgacggtatttctctggacgcaaatacttaatgaatataagtttataaaggcactttggrgacacttaagtgggagaaaatctgactatgccattaaacttctggccattggcgtggtctcagtgatcgttcttgagctcctggtat-ggtagta------cgacatcttg--ttaattwtgtgat-----------ta-taaagtgrya--------gttt-agyat-------tt-----------taaacyacg---ttttatgg---------tacytyk--tgyaggtgcatagcttcactgagagaaaactctacacttggtgcttcctagtgctcggacttgttgcttctata----------------------------------------------------------------------------------------------------------------------------------------------------------------------------------------------------------------------------------------------------
>I23395_M236_Malvaceae_Fuertesimalva_jacens_seq1
-------------------------------------------------------------------------------------------------------------------------------------------------------------------------------------------------------------------------------------------------------------------------------------------------------------------------------------------------------------------------------------------------------------------------------------------------------------------------------------------------------------------------------------------------------------------------------------------------------------------------------------------------------------gctcccctccactttaccatgcatactttgccatgacggtatttctctggacgcaaatacttaatgaatataaggttattaagtcactttggggacacttaagtgggagaaaatctgactatgtcattaaacttctggccattggcgttgtttcagtggtcgttcttgagctcctggtat-gttagtt------cgacaccttg--ttaattatgtgat-----------ta-taaagtgaca--------gttt-ggcattttaaagtt-----------taaaccacg---ttttatgg---------tgcttca--tgcaggtg----------------------------------------------------------------------------------------------------------------------------------------------------------------------------------------------------------------------------------------------------------------------------------------------------------------------
>I23396_M019_Malvaceae_Allosidastrum_pyramidatum_seq1
----------------------------------------------------------------------------------------------------------------------------------------------------------------------------------------------------------------------------------------------------------------------------------------------------------------------------------------------------------------------------------------------------------------------------------------------------------------------------------------------------------------------------------------------------------------------------------------------------------------------------------------gtattctactatttctggagagctcccctccactttaccatgcatactttgccatgacggtatttctctggacgcaaatactcaatgaatataagtttataaaggcactttggagacacttaagtgggagaaaatccgactatttcatcaaacttctggccattggcgtggtctcagtcatcgttcttgagctcctggtat-ggtagta------aaacgtcctg--ttatttttgtgat-----------ta-taaagtgata--------gttt-agcat-------tc-----------taaaccatg---ttttatgg---------tacctcg--tgcaggtgcatagcttcacggagagaaaactctacacttggtgcttcctagtagtcggacttatt-------------------------------------------------------------------------------------------------------------------------------------------------------------------------------------------------------------------------------------------------------------
>I23397_M020_Malvaceae_Melochia_betonicifolia_seq1
----------------------------------------------------------------------------------------------------------------------------------------------------------------------------------------------------------------------------------------------------------------------------------------------------------------------------------------------------------------------------------------------------------------------------------------------------------------------------------------------------------------------------------------------------------------------------------------------------------------------------------tagtkagtgttctactgtttctggagcgttcccctcctctttaccatgcatactttgccatgaccgtatttctctggacgcaaatttttaatgagtatcagtttataaaagcaatatggagacacttaagtgggaggaaactcaactatgtaattaaacttctggccactgctctggcgtcagtggtcattcttgagttgctggtacgggtagta------atacatcctg-tttgttcttgtagt-a-------atta-tgaagtgata--------tttt-atcat-------ta-----------tgaacagta---ttttatgg---------tatcttg--tgcaggtgcatagcttcactgagagaaaactctacacttggtgcttcctactagtgggagccatagcttccatgcatctttacaattcaattccttggagatctggaattccagtttttgtttgccytactagttggttcttgtct----------------------------------------------------------------------------------------------------------------------------------------------------------------------------
>I23398_M021_Malvaceae_Sidastrum_micranthum_seq1
------------------------------------------------------------------------------------------------------------------------------------------------------------------------------------------------------------------------------------------------------------------------------------------------------------------------------------------------------------------------------------------------------------------------------------------------------------------------------------------------------------------------------------------------------------------------------------------------------------------------------------------gttctactatttctggagcgctcccctccactttaccatgcatactttgccatgacggtatttctctggacgcaaatactcaatgaatataagtttataaaggcactttggagacacttaagtgggagaaaatccgactatgtcattaaacttctggccattggtgtggtctcagtcattgttcttgagctgctggtat-ggcagta------agacatcctg--ttgtttttgtgat-----------ta-taaagwgata--------gttt-agcat-------tc-----------taaaccatg---ttttatgg---------tamctcg--tgcaggtgcatagcttcactgagagaaaactctacacttggtgcttcctagtagtcggacttattgcttcwwtatatcttttcaaa----------------------------------------------------------------------------------------------------------------------------------------------------------------------------------------------------------------------------------------
>I28591_M023_Malvaceae_Neobuchia_paulinae_seq1
------------------------------------------------------------------------------------------------------------------------------------------------------------------------------------------------------------------------------------------------------------------------------------------------------------------------------agtgatgcc--ttgttgacaatat------------ttatatcatgat----------tgtatgctttccttgctca---tttttt--------tttttcatctattgtg-tattttttagaaaagga--------------------------------------------aaaaaaaattgtttgtttcttc-----------------cggttagttgctacatt------ctcacatatatcatcctatatggtaggtttacctatgggggctgtctgtttatggcagtagtcagttttctactgtttctggagcgctcccctcccctttaccatgcatactttgccatgactgtatttctctggacgcaaatacttaatgaatatcaatttataaaagcactatggaggcacttaggtgggaggaaattcaactatattgttaaacttctggtcactggtgtggtgtcactgatcattcttgagctcctggtat-gatggta---gtaagatatcctg-tctatttttgtgatta-------atta-tgaaatgatg--------gtttaagcat-------ac-----------tgaacaatg---ttttatgg---------taccttg--tgcaggtgcatagcttcac-----------------------------------------------------------------------------------------------------------------------------------------------------------------------------------------------------------------------------------------------------------------------------------------------------------
>I28593_M024_Malvaceae_Carpodiptera_cubensis_seq1
----------------------------------------------------------------------------------------------------------------------------------------------------------------------------------------------------------------------------------------------------------------------------------------------------------------------------tcacttttgcc--tagtttacaatat------------ttatatcatgat----------tgtttgctttccttgctcc---tttttt-at---tatttgttatctaatgtg-cattttataaaataggg-----------------------------------------------aagaaaggttcgtctcttc-----------------cagtttgttgctgcattc-----ctcacatatatcattctatatggcaggttca-actatggggctgtctgtttatgggagtagtaagtcttctgctgtttctggagcgctcactgcccctttaccatgcatactttgccatgacagtttttctctggacgcaaatacttaatgaataccagtttataaaagcactatggagagacttaagtgggaggaaattcaactatatcattaaactactggtcattggtgtggtgtcagtgctcattcttgagctcctggtat-ggtaktc------acacatgaga----gttcttgtgatta-------attg-gaaagtgata--------gt-------t-------tc-----------taattaatg----tttatgg---------taccttgt-tgcaggtacatagcttcactgagagaaaactgtacacttggtgcttcctggta-------------------------------------------------------------------------------------------------------------------------------------------------------------------------------------------------------------------------------------------------------------------------
>I28594_M025_Malvaceae_Herrania_nitida_seq1
---------------------------------------------------------------------------------------------------------------------------------------------------------------------------------------------------------------------------------------------------------------------------------------------------------------------------atcacttatgcc--tactttacaatat------------ttatatcatgat----------tgttttctttccatgcttgt--ttttgt-attagtatttgtaatctaatgtg-caatttctagaaaaaggra-----------------------------------------aaaaagaagccatttgtttcttc-----------------cagtttgttgctacattc-----ctcacatatatcattctatgtggcaggttaa-cctatggggctgtctgtttatgggagtactcagtgttctactttttctggagckctcccctcctctttaccatgcatattttgccatgacagtatttctctggacacaaatctttaatgagtatcagtttataaaagcactatggagacacttaagtgggaggaaattcaactatgtcattaaacttctggtcactggtgtggtgtcactaatcattcttgagttcctggtat-agtagta------atacatc------tgttcttgtgat-a-------atta-taragtgata--------gttt-agcat-------tc-----------ttaacaatg---ttttatgg---------taccttg--tgcaggtgcatagcttcactgaaagaaaactctatacttggtgctt--------------------------------------------------------------------------------------------------------------------------------------------------------------------------------------------------------------------------------------------------------------------------------
>I28595_M184_Malvaceae_Guazuma_ulmifolia_seq1
---------------------------------------------------------------------------------------------------------------------------------------------------------------------------------------------------------------------------------------------------------------------------------------------------------------------------------------------------------------------------------------------------cttgcttg---ttttat-aatattatatctaatctaatgag-cattttctaaaaaaaaaaaaa------------------------------ggaaatgacaaaaaaatgctgtttgcttcttc-----------------ctgtttgttgctacattc-----ctcacacaaatcattctatgtggcaggttca-cctatggggctgtctggttatgggaatactcagtgttctactgtttctggagcgctcycctcctctttaccatgcatactttgccatgacagtatttctctggacacaaatctttaatgaatatcagtttatmaaagcactatggagacacttaagtgggaggaaattcaactttgtcattatacttctggccactggtgtggtgtcgctaatcawtctcgagttactggtat-tgtagta------atacatc------tgttcttgtgat-a-------attw-taaagtgata--------gttt-agcat-------tc-----------ttaacaatgt--ttttatgg---------taccttg--tgcaggtgcatagcttcactgaaagaaaactctacacttggtgcttcc------------------------------------------------------------------------------------------------------------------------------------------------------------------------------------------------------------------------------------------------------------------------------
>I28596_M026_Malvaceae_Ruizia_cordata_seq1
-----------------------------------------------------------------------------------------------------------------------------------------------------------------------------------------------------------------------------------------------------------------------------------------------------------------------------------------tagtttgcaatat------------ttatttcatgat----------tttttgctttctttgcaca--attttgt-at---trtttgtcatataatgtc-tattttctaaaaatgg----------------------------------------------aaaakaaatttttatttcttc-----------------cagttagatgctgccttc-----ctcacctaaatcattcyatatggcaggttca-actcttgggctgtctgtttatgggagyagtcagtattctacwgttcgtggagcgctcccctcccctktaccacgcatactttgccatgacagtatttctctggacacaaattcttggacaacaccagttcataaaagcwctrtggagatacttaagtggkaggaaatycaactatggtattaaacttctrgcyactggtgtwgtgtcagtgatcmttcttgagctcctgktat-ggtcata------wtkcaycatt-tttgttcttttgatta-------atta-taaagtgatat------wgttt-atcat-------tg-----------taaa----------------------------------------------------------------------------------------------------------------------------------------------------------------------------------------------------------------------------------------------------------------------------------------------------------------------------------------------------------------
>I28597_M027_Malvaceae_Melhania_velutina_seq1
---------------------------------------------------------------------------------------------------------------------------------------------------------------------------------------------------------------------------------------------------------------------------------------------------------------------------------------------------------------------------------------------------------ca--attttgt-at---tgtttatcatatcatgtc-cattttctaaaaatgg----------------------------------------------aaaatacatttttatttcttc-----------------cagttagatgctgccttc-----ctcacctaaatcattctacatggcaggttca-actcttgggctgtctgtttatgggagcagtcagtattctactttttgtggagcgctcccctcccctgtaccacgcatactttgccatgacagtatttctctggacacaaattcttggacaacaccagttcataaaagcagtatggagatacttaagtgggaggaaattcaaatatggtattaaacttctggccactggtgtggtgtcagtgatccttcttgagctcctggtat-ggtcata------ctgcaccatt-tttg------tgatta-------atya-tamartrrwaw------akthy-wymaw-------tk-----------ymwrdaatr---twwtatrkgkkg--------------------------------------------------------------------------------------------------------------------------------------------------------------------------------------------------------------------------------------------------------------------------------------------------------------------------------------------
>I28598_M028_Malvaceae_Glyphaea_brevis_seq1
-------------------------------------------------------------------------------------------------------------------------------------------------------------------------------------------------------------------------------------------------------------------------------------------------------------------------------------cc--tagtttacaataa------------ttatatcctgat----------tgtttgctttcattgcttg---tttcgt-cttagtatttgt-acttaatgtg-caattgctaaaaatggg--------------------------------------------ttt---aaatgtttgtttcttc-----------------tagtaagttgctacattg-----ctcacat--atcagtctacatggcaggttta-tttttggggctgtctgtttatgggagtactcagtcttctgctcttgctggagcgctcgcctcctctttaccatgcatactttgccatgactgtatttctctggacacaaatccttaatgagtatcattttattaaagcgctatggagatacttaagtgggaggaaatttaactatgtcattaaacttctggccactggtgtggtgtcaggggtcattcttgaattcctggtat-ggtagta------atgcatactg-tttgttcttgtgttaa--------tca-taaagtgata--------gt---tgcat-------tc-----------tgaacatag---ttttattg---------taccttg--ttcaggtgcatagcttcactgagagaaaa-------------------------------------------------------------------------------------------------------------------------------------------------------------------------------------------------------------------------------------------------------------------------------------------------
>I28599_M029_Malvaceae_Desplatsia_dewevrei_seq1
-------------------------------------------------------------------------------------------------------------------------------------------------------------------------------------------------------------------------------------------------------------------------------------------------------------------------gtatgagtcatgct--taccttagtttat--------atatgtatatcatggt----------tatttg----------------gttggc-attaatatttgtagctgatt----cattttctaaaaatggg-----------------------------------------------aacgaatatttgtttcttc-----------------cagtatgttgctacattg-----ctcacacatgtcgttctatttagcaggttca-cttttgkggttgtctgtttatgggagtaatcagtgttctgctgtttctggagcattcccctcctctttaccatgcatacttcgccatgacagtatttctctggacacaaattcttaatgagtatcattttgttaaagcattatggagacacttaagtgggaaaaaactcaattatgtccttaaacttctggccgctgctgtgttgtccgtgttcattcttgaattgctgrhat-gkttdway-----ryakamyrww-cwwgyky---------------wamywmwwaaryraywstwk--cwyyctkracmt-------ts-----------ttgacagcagcatattarsr---------tgatttaactgmakaksy---------------------------------------------------------------------------------------------------------------------------------------------------------------------------------------------------------------------------------------------------------------------------------------------------------------------
>I28600_M146_Malvaceae_Mortoniodendron_guatemalense_seq1
-------------------------------------------------------------------------------------------------------------------------------------------------------------------------------------------------------------------------------------------------------------------------------------------------------------------------tcttcattggtgct--atgttaatattag------------ttccgttaaagt----------gccttggttttcttgattgt--tgttct-at---tatttgtcatctaatgtg-cattttttagaaaagga--------------------------------------------aaaatacaatgtttgtttcttc-----------------catttagttgctacattc-----ctcacat--atcattctgtatgacaggttta-cttatggggctgtctgtttatgggaataatcagtgttttactgtttctggaacgctcccctcccctttaccatgcttactttgggatgacaatatwtctctggacacaaatccttaatgaatatcagtttataaaagcactatggagacacttaagtgggaggaaattcaactatgtaattcaagtgctgaccactggtgtggtgtcagtgttcattcttgagttgctggtat-ggtagta------atacgtacta-tttgttcttgcaat-a-------aata-taaagtgata--------gttt-agcat-------tc-----------tgaacaatg---ttttattg---------tacctcg--tgcaggtgcatagcttcactgaaagaaaactctaca------------------------------------------------------------------------------------------------------------------------------------------------------------------------------------------------------------------------------------------------------------------------------------------
>I28601_M030_Malvaceae_Sparmannia_africana_seq1
------------------------------------------------------------------------------------------------------------------------------------------------------------------------------------------------------------------------------------------------------------------------------tattagttgtgctyaccctagtttccwtgtawtcaccaaccatttatcgcttatgcc--tagtttacaatac------------ttatatcatgct----------tgtttgctttccatgcttg---tttggt-attagtatttgc-ttttaaagtg-ctt-------------------------------------------------------------------------tttcttc-----------------cagttagttgctacattg-----ctcacatatatcgatctatatgkcaggttca-cttttggggctgtctgtttatgggagtagtcagtgttctgctgtttctagagcgctcccctcctctttaccatgcatacttttccatgacagtatttctctggacacaaatccttaaykagtatmattttattaaagcactacgaagacacttaagtgggaggagattcaactatgtcattaaacttctggccactggtgtggtgtcagtgatcattcttgaactcctggtat-gatagca------atacatgctg-tttgttattgtgttaa--------tta-taaagtgata--------gt---agcat-------tc-----------ttaacattg---ttctatgg---------tacctkg--tgcaggtgcatagcttcactgagagaaaactcta--------------------------------------------------------------------------------------------------------------------------------------------------------------------------------------------------------------------------------------------------------------------------------------------
>I28602_M031_Malvaceae_Mollia_sp_seq1
-------------------------------------------------------------------------------------------------------------------------------------------------------------------------------------------------------------------------------------------------------------------------------------------------------------------------ttatcacatatgcc--tagttta-aatat------------ttatatcatgat----------tgtttggcttcctttcatg---gttgat-actagtactggt-acttaatgtg-cattttcttaaagtggg--------------------------------------------aaa---aattgtttgtttctgc-----------------cattaagttgctacattg-----ctcacacatatcattgtatattgaaggttcactttttggggctgtctgtttatgggagtacttagtgttctgctgtttctggatcgttcccctcctctttaccatgcatactttgcgatgacagtatttctctggacacaaatctttaatgagtatcattttattaaagcactatggagatacttaagtgggaggaaatccagttatgtcattaaacttttagccactgctgtgatgtcagtgttcattcttgaattgcaggtat-ggtagt-------attcattcct-tttgttcttgtgttaattgtttaatta-taaagttata--------ct---agcat-------tc-----------tgaacattg---tt-catgg---------taccttg--tgcaggtgcatagcttc-------------------------------------------------------------------------------------------------------------------------------------------------------------------------------------------------------------------------------------------------------------------------------------------------------------
>I28604_M032_Malvaceae_Entelea_arborescens_seq1
----------------------------------------------------------------------------------------------------------------------------------------------------------------------------------------------------------------------------------------------------------------------------------------------------------------------------tcacttatgcc--trgtttacaatac------------ttatat----at----------tgtttgctttccttgcttg---tttkgt-attagtattwgt-acttgatgtg-ctttttataaaaatggg--------------------------------------------gaa---aagtgytt-tttcttc-----------------cagttagttgcwacactg-----ctcacatatatcattctatatggcaggttca-ctttttgggctgtctgtttatgggagtactcagtgttctgctgtktctggagcrctcccctcctctttaccatgcatactcttccatgacagtatttctctggacacaaatccttaatgagtatcattttattaaagcactacggagacacttaagtggraggaaattcaactatgtcattaaacttctggccactggtgwggtgtcagtggtcattcttgaattactggtat-gatagta------atacatactg-tttgttmttgtgttaa--------tta-taaagtgata--------gt---agcat-------tc-----------wtaacattg---ttctatgg---------taccttg--tgcaggtgcatagcttcactgagagaaaactctatacttggtgtttcctagtagtgggagc-----------------------------------------------------------------------------------------------------------------------------------------------------------------------------------------------------------------------------------------------------------------
>I28606_M033_Malvaceae_Reevesia_formosana_seq1
---------------------------------------------------------------------------------------------------------------------------------------------------------------------------------------------------------------------------------------------------------------------------------------------------------------------------------------------------------------------------------------------------------------tttgt-at---actttgtcatctaatgtt-ccttttatagataagg----------------------------------------------aaaaaaaatatttgtttcttc-----------------cagttagttgctacattc-----ctcacatatatcattctatatggcaggttca-actctggggctgtctgtttatgggatttgtcagtgttctactgcttctggagcgctcccctcccctttaccatgcatactttgccatgacagtatttctctggacacaaatacttaatgaatatcagtctataaaagcactatggagatacttaagtgggaggaaattcaact---ttattacacttctggccactggtgcggtgtcagtattaattcttgagctcctggtat-ggttgta-----tacgtgttctt-tttgttcttgtgctta-------atta-taaagttata--------gttt-cgcat-------tc-----------tgaacaa-----ttgtatgg---------taccttg--tgcaggtgcatagcttcactgagagaaaact-----------------------------------------------------------------------------------------------------------------------------------------------------------------------------------------------------------------------------------------------------------------------------------------------
>I28607_M034_Malvaceae_Mansonia_altissima_seq1
----------------------------------------------------------------------------------------------------------------------------------------------------------------------------------------------------------------------------------------------------------------------------------------------------------------------------------------------tacaatat------------ttatatcatgat----------tgtttgctatccatgctcat--ttttgt-at---tatttgtaatctaatgag-cattttttagaaaagg----------------------------------------------aagaaaaatgtttgtttgttt-----------------cagttagttgcta-attc-----cttagatatgtcattctatacgacaggttca-actatggggctgtatgtttatgggagtagtcagtgttctactgtttctggagcgctctcctcccctttaccatgcatactttgccatgacagtatttctctggatacaaatacttaatgaggatcagtctataaaagcactatggagacacttaagtggtagcaaattcagctatgttattaaacttctggccactggtgtggtgtcagcattcattcttgagctcctggtat-gatagta------atgcttcctg-tttgttcttgtgatta-------attg-taaagaggtc--------gttt-agcat-------tc-----------tgaacagtg---ttttatgg---------taccttg--tgcaggtgcatagcttcactgagaggaaaatttacacttgatgcttcctagtagtg----------------------------------------------------------------------------------------------------------------------------------------------------------------------------------------------------------------------------------------------------------------------
>I28608_M035_Malvaceae_Hosfordia_alata_seq1
-----------------------------------------------------------------------------------------------------------------------------------------------------------------------------------------------------------------------------------------------------------------------------------------------------------------------------------------------acaatat------------ttacatcatgat----------tgtttgttttcctttcttgt-tttttgc-at-----tttttcatcaaatgtgcatttttctagatgggga-----------------------------------------------aagaaatgtttgattcttc-----------------cagttatttgctacatt------ctcacatgtat----ctatataacaggctca-gctatgtggctgtctgtctatggcagtaatcagtgttctactaattctggagcgctcccctccactttaccatgcatactttgccatgacggtgttcctctggacgcaaatactcaatgaatataagtttataaaggcactttggagacacttaagtgggagaaaatccgactatgtcattaaacttctggccattggcgtggtctcagtcattgttcttgagctgctggtat-ggtagta------agacatcctg--ttatttttgtgattg--------------------------------------------------------------------------------------------------------------------------------------------------------------------------------------------------------------------------------------------------------------------------------------------------------------------------------------------------------------------------------------------------------------------------------
>I28609_M036_Malvaceae_Pentaplaris_davidsmithii_seq1
-------------------------------------------------------------------------------------------------------------------------------------------------------------------------------------------------------------------------------------------------------------------------------------------------------------------------gtaccttatatttt--aaaagaactaatt------------tggtctagtaa--------------ttgtgctcctagt--------------------ttctttgtgcaatctgacctttt--------------------------------------------------------------------------ttt-----------------cagtta-tgcttagttta----taatatttatatcatcctatacagcaggttca-gctatggggctgtctgtttatggcagtagtcagtcttctactatttctggagcgctcccctccactttaccatgcatactttgccatgaccgtatttctctggacgcaaatacttaatgaatttcagtttataaaagcactatggagacacttaagtgggagaaaattcaactatgtcattaaccttctggccattggcgtggtctcattgatcgttcttgagctcctggtat-ggtacta------agacatcctg--ttgtttttgggat-----------ta-taaagtgatg--------gttt-agcat-------tc-----------taaactatg---ttttatgg---------taccttg--tgcaggtgcatagcttcactgagagaaaact-----------------------------------------------------------------------------------------------------------------------------------------------------------------------------------------------------------------------------------------------------------------------------------------------
>I28610_M037_Malvaceae_Heritiera_littoralis_seq1
--------------------------------------------------------------------------------------------------------------------------------------------------------------------------------------------------------------------------------------------------------------------------------------------------------------------------------------------------------------------------------------------------------------------------------------aatgtg-cattttctagawaagcawawaaacatatttgtaatataatgtgcrttttctagagaargmaaaaaaacaatgtttstttcttc-----------------ctgttagttgctacattc-----ctcacatatatcattctytattgcaggttta-cttatggggctgtctgtttatgrgaataatcagtgttttactgtttctggagcgctctcctcccctttaccatgcatactttgccatgacaatatttctctggacgcaaatccttaatgaatatcagtttataaaagcamyatggagacvcttaggtgkgaggaaattcaactatgtcdttaaacttctgactactggkgtggtgtyagtgttcattcttgagctcctggtat-rgyagta------rtacatcctg-tttgttctcgtgat-a-------atta-taaartgata--------gttt-agcat-------tc-----------tgaacaatg---ttttatgg---------taccttttgtgcaggtgcatagmttcactgaacgaaaactctacacttggtgcttcctagtagtgg---------------------------------------------------------------------------------------------------------------------------------------------------------------------------------------------------------------------------------------------------------------------
>I28611_M062A_Malvaceae_Durio_zibethinus_seq1
----------------------------------------------------------------------------------------------------------------------------------------------------------------------------------------------------------------------------------------------------------------------------------------------------------------------------gtgttattatc--gtatttaaaatat--------------ttatcatgat----------tgtttgctttccttgcttct--tgttgt-at---tgtttgtcatctaat-tg-cattttctaggaaagg----------------------------------------------aaaaacaatgtttgtttcttc-----------------cagttagttgctacattc-----ctcacgt--atcattctgtatggcaggttta-cttatggggctgtctgtttatgggaataaccagctttttactgtttctggagcactcccctcccctttaccatgcgtactttgccatgacaatatttctctggacacaaatcttcaatgaacatcagtttataaaggcactatggagacacttaagtgggaggaaattcaactatgtcattaaacttctgaycactggtgtggtgtcagtgttcattcttgagttcctggtat-ggtagta------acacatcctgttttgttcttgtgat-g-------atta-taaaatgata--------gttt-agcat-------tc-----------taaacaatt---ttttatgg---------taccttg--tgcaggtgcatagcttcactgagagaaaactctacacttggtgcttcctagtagcgggagccattgcttcta------------------------------------------------------------------------------------------------------------------------------------------------------------------------------------------------------------------------------------------------------
>I28612_M038_Malvaceae_Brachichyton_bidwillii_seq1
------------------------------------------------------------------------------------------------------------------------------------------------------------------------------------------------------------------------------------------------------------------------------------------------------------------------------------------------tagtat------------atgtatcatgat----------tgtttgctttgcttgcttct--tgttgt-at---tatttgtaatataatgtg-cattttctagaaaagaa-------------------------------------------aaaaaaacaatgtttgtttcttt-----------------cagttagttgcaacattc-----ctcacatatatcattctctatggcaggttca-cttatggggctgtctgtttatgggaataatcagtgttttactgtttctggagcactcccctcccctttaccatgcatactttgccatgacaatatttctctggacacaaatccttaatgaatatcagtttataaaagcactatggagacacttaagtgggaggaaattcaactatgtcattaaacttctgactaccggtgtggtgtcagtgcttattcttgagctcctggtat-ggcagta------atacatcttg-tttgttcttgtgat-a-------atta-taaagtgata--------gttt-agcat-------tc-----------tgaacaatg---ttttatgg---------taccttttgtgcaggtgcatagcttcactgaacgaaaac------------------------------------------------------------------------------------------------------------------------------------------------------------------------------------------------------------------------------------------------------------------------------------------------
>I28613_M039_Malvaceae_Eriotheca_macrophylla_seq1
-----------------------------------------------------------------------------------------------------------------------------------------------------------------------------------------------------------------------------------------------------------------------------------------------------------------------------------------------acaatat------------ttttatcatgat----------tttatgctttccttkttttt--tttytt-wtwaatttttatmatcwawtktg-cattttmtasaaaagg----------------------------------------------raaaaagtcgtttgtttcttc-----------------cagttagtbgctacattc------tcacatatatcatcctrtatggcaggttca-cctatggggctgtctgtttatggcagccgtyagtgttctactatttctggagcgctcccctcccctttaccatgcatactttgccatgacagtatttctctcgacgcaaatacttaatgagtatcagtttataaaagcactatggagacacttaggtgggaggaaattcaactatgtcgttaaacttctggtcactggtgtggtgtcactgatcattcttgagctcctggtat-ggtagta------agatatcctg-tttatttttttgatcg-------atta-tgaagtgata--------gttt-agcat-------tc-----------tgaacaatg---ttttatgg---------taccgtg--tgcaggtgc---------------------------------------------------------------------------------------------------------------------------------------------------------------------------------------------------------------------------------------------------------------------------------------------------------------------
>I28614_M040_Malvaceae_Hydrogaster_trinervis_seq1
-----------------------------------------------------------------------------------------------------------------------------------------------------------------------------------------------------------------------------------------------------------------------------------------------------------------------------------------tasytta-agtat------------ttatatymtgat----------tgtttggcttmcatgcttg---mttgrt-rmtagtatttrt-actyaatgtg-cattttcttaaartgga--------------------------------------------aaaaaaaattgttt-tttcttc-----------------cagtaarttghtasattg-----ctcacacataacattctatattgcaggttca-cttttggggctgtctgtttatgggaatactcagtgttctgctgyttctagagcgttcccctcccctbtaccdtgcatactthkcdatgacagtatttctctggacrcaaatccttaatgagyatcattttattaaaacrctatggagacacttaagtggdwggaaattcaattatktcrttaaacttctggccactrctgtggtgtcmwtgttcattcttgaattgctggtat-ggtrgt-------atacatactt-tttgctrttgtgttaa--------tta-taaagtgata--------gt---agtgt-------tc-----------tgaacatta---tt-tgtgg---------caccttg--tgcaggtgcatagcttcactgagagaaaactctatacttggt------------------------------------------------------------------------------------------------------------------------------------------------------------------------------------------------------------------------------------------------------------------------------------
>I28615_M041_Malvaceae_Pterygota_brasiliensis_seq1
------------------------------------------------------------------------------------------------------------------------------------------------------------------------------------------------------------------------------------------------------------------------------------------------------------------------------------------------------------------------------------------------------------------------------------ataatgtg-cattttctagaaaagca------------------------------------------aaaaaaaaaaatgtttgtttcttc-----------------cagttagttactaaattc-----ctcgcatatatcattctctatggcaggttaa-ctttttcggctgtctgtttatgggaataatcagtgttttactgtttctggagcacttccctcccctttaccatgcatactttgccatgacaatatttctctggacgcaaatccttaatgaatatcagtttataaaagcactgtggagacacttaagtgtgaggaaactcaactatgttattatacttctgacaactggtgtggtgtcaatgttcgttcttgagcttctggtat-ggtagtag---tcatacttcctg-tttgttcttgtgat-a-------atta-taaagtgata--------gttt-agcat-------tc-----------tgaacaatg---ttttatggt--------taccttttgtgcaggtgcacagcttcactgaacgaa---------------------------------------------------------------------------------------------------------------------------------------------------------------------------------------------------------------------------------------------------------------------------------------------------
>I28616_M042_Malvaceae_Leptonichya_maranta_seq1
----------------------------------------------------------------------------------------------------------------------------------------------------------------------------------------------------------------------------------------------------------------------------------------------------------------------------------------------------wt------------ttatatcatrat----------wrtatgccttccttccttgc-attttgt-attagtatttgtaatctaatgtg-cattttct---------------------------------------------------taacaaaggaatttttgttttttc-----------------tagttagttgctacaatc-----ctcacagatatcatcatatatggcaggttca-cctatggggctgtctgtttatgggagtactcagtgttctactgttgctggagcgctccccccctctttaccatgcgtactttgccatgacagtatttctctggacacaaatccttartgagtatcagtttahaaaagtgctatggagacacttaagtgggaggaaattcaactatttcattaaacttctggccacaggtgtggtgtcagttttcattcttgagttcctggtat-ggtagta------atacatcctg-tttgttcttgtgat-a-------acta-taaagtgata--------gttt-agtat-------tc-----------tgaacagtg---gtttttgg---------taccttg--tgcaggtgcatagcttcactgagcgaaaactctacacttggtg-----------------------------------------------------------------------------------------------------------------------------------------------------------------------------------------------------------------------------------------------------------------------------------
>I28618_M044_Malvaceae_Pentace_laxiflora_seq1
---------------------------------------------------------------------------------------------------------------------------------------------------------------------------------------------------------------------------------------------------------------------------------------------------------------------------------------------------tat------------ttatatcacgat----------tgtttgctttccwtgcccac--ttttgt-at---tatttgtcatctaatatg-cattttctaaaaaatgg------------------------------------------------aacaaagtttgtctctctaactcctctctaactctaagtttgttgctgcattc-----ctcacayatattattctatatggcaggttca-actatggggctgtctgtctatgggagtagtaagtcttctactgyttctggagcrctcacctcccctttaccatgcatactttgccatgacagtatttctctggacgcaaatacttaatgagtaccagtttataaaagcactatggagacwcttaagtgggaggaaattcgactatatcattaaactactggccattggtctggtgtcagtgctcattcttgagctcctggtat-gttagtc------gtgcaaga---gttgctcttatgatta-------atta--gaaatgata--------gttt-agcat-------tc-----------taaataatg---ttttatgg---------tacctttt-tgcaggtccatagcttcactgagagaaaactctacacttggtgcttcctggtagtgggagccgt--------------------------------------------------------------------------------------------------------------------------------------------------------------------------------------------------------------------------------------------------------------
>I28619_M045_Malvaceae_Phragmotheca_mammosa_seq1
---------------------------------------------------------------------------------------------------------------------------------------------------------------------------------------------------------------------------------------------------------------------------------------------------------------------------------------------------------------------taaaatgat----------tgtttgctttccttgatcct--wtttgt-at---tgtttgtcatctaatgta-cattttctagaaaagga------------------------------------------------aaaaatgtttgtttcttc-----------------cagttagttgctacatt------ctcacatatatcatcctatacggcaggttca-cctatggggctgtctgtttatggcagtagtcagtcttctactacttctggaacgctcccctcccctttaccatgcatactttgccatgacattatttctctggacgcaaatacttaatgaatatcagtttataaaagcactatggagacacttaagtgggaggaaattcaactatgtcattagacttctggccactggcgtggtctcactgatccttcttgagctcctggtat-ggtagta------aaacatcctg--ttgtttgtg-------------atta-taaagtgatg--------attt-agcat-------tc-----------taaacaatgt--ttttatgg---------tgccttc--cgcaggtgcatagcttcactgagagaaaactctacacttggtgcttcctagtagtcggag------------------------------------------------------------------------------------------------------------------------------------------------------------------------------------------------------------------------------------------------------------------
>I28621_M153_Malvaceae_Trichospermum_sp_seq1
-------------------------------------------------------------------------------------------------------------------------------------------------------------------------------------------------------------------------------------------------------------------------------------------------------------------wrctatttatcacgtattcc--tagttta-aatat------------ttatatcatga-----------tgtttggcttccttgcttg---gttggt-actagtattygt-acttratgtg-ca-tttcttaaaatggg--------------------------------------------aaa---mattgtttgtttcttc-----------------cakttagtttctgcattg-----ctctcacatrtcattctatattgcaggttca-tttttggggctgtctgtttatgggagtactcagtgttctgctgcttctrgagmgttcccctcctctttaccatgcatactttgcaatgacagtrtttctctggayacaaatccttaatgagtatcattttattaaagcaytatggmgatacttargtgggaggaaattcaattmtktcattaaacttctagccactgcchtgrtgtcagtgttcattcttgaattgctggtat-gatrgt-------rtacatacat-tttcttmatgtgttta---------ta-aaaagtgata--------mt---agcat-------tc-----------tgaacattg---tt-tatgg---------taccttg--tgcaggtgcatagcttcactgagagaaaactct---------------------------------------------------------------------------------------------------------------------------------------------------------------------------------------------------------------------------------------------------------------------------------------------
>I28624_M049_Malvaceae_Corchoropsis_tomentosa_seq1
--------------------------------------------------------------------------------------------------------------------------------------------------------------------------------------------------------------------------------------------------------------------------------------------------------------ttgttaat-cctttaagttttcatc--aaatttaatcggttagtt---tttattatattgagat----------ttttgtgtt-------------tttttt-gt---tttttgtagttttttgta-ttatttgtctaaaaatg-------------------------------------------------aagacatttatttcctc-----------------cagttagaggctgcattccattcctcacataaatctttctatttggcaggttca-actcttgggctgtctgtttatgggagtagtcagtattctactgtttgtggagcgctcccctcccctttaccacgcatactttgccatgactgtatttctctggacacaaatacttagccaacaccagtttataaaagaactatggagacacttaagtgggaggaaattaaactatgttattaaacttctggccactggtgtggtgtcagtgttccttcttgagctcctggtat-ggtcata------atgcaccatt-tttgtttttgtgatta-------atta-taaagtgata--------gttt-atcac-------tg-----------taaacaatg---tttaatgt---------tacct----------------------------------------------------------------------------------------------------------------------------------------------------------------------------------------------------------------------------------------------------------------------------------------------------------------------------------
>I28625_M193_Malvaceae_Apeiba_tibourbou_seq1
--------------------------------------------------------------------------------------------------------------------------------------------------------------------------------------------------------------------------------------------------------------------------------------------------agttttttgtattcatcaaccatttatcacttatgcc--tagtttgcaatac------------ttatatcatgat----------trtttgctttmcyt----r---tttggt-atttgcatttgt-acttaaygtg-cttttyctaaaaatgga--------------------------------------------aaa---aagtgtttgtttcttc-----------------tagtaagttgctatattg-----ctcacatatatytatctataygrcaggttca-cttttggggctgtctgtttatgggagtactcaghgttctgttgtttctggagcdctnccctcctctttaccatgcatactttgccatgacaghatttctntggacacaaatcdttaatgagtatcattttcttaaagadctatggagacayataagtgggagghaattcaactatkkcattaaacttmtggccactgrggtggtttcaktgttcattsttgaattcctggtat-ggcagta------atacatwctg-ttkgttaktdtgttaa--------tta-taaagtgata--------gt---agcat-------tcttadcattkttttaacattg---ttttgtgg---------taccttg--tgcaggtgcatagcttcactgagagaaaactttatacatggtgtttcctagtagtgggagckgtagcytctatgtatcttcacaatttgattccttggagatctggaatt----------------------------------------------------------------------------------------------------------------------------------------------------------------------------------------------------------------
>I28626_M226_Malvaceae_Helicteres_guazumifolia_seq1
-----------------------------------------------------------------------------------------------------------------------------------------------------------------------------------------------------------------------------------------------------------------------------------------------------------------------ttttatcatttatgcc--aaatttagaatat------------ctatatcatgat----------tgtttg-tttccttgctcat--ttttgt-at---tatttgtaatctaatgtg-ctcttttggaaaagga----------------------------------------------agaaaaaacgtttgcttcttt-----------------cagttagttgctaaattc-----ctcacatttgtcattctatatggcaggttaa-actatatggttgtctgtttatgggattagtcagtgttctactgtttctggagcgctcccctgccctttaccatgcatactttgccatgacagtatttctctgggtacaaatacttgatgaatatcagtctataaaagcactatggagacacttaagtgggaggaaattcaactatgtttttaaacttctagccactggtgtggtgtctgtattcattcttgagctcctggtat-ggtagta------atgcttcctg-tttgttcttgtgatta-------atta-taaagtggta--------gttt-agcat-------tc-----------tcaacaatg---gtttatgc---------tatcttg--tgcaggttcatagcttcacggagaggaaactttacacctggtgcttcctagtagtgkgwgccatagcttcaatatatctacaca------------------------------------------------------------------------------------------------------------------------------------------------------------------------------------------------------------------------------------------
>I28628_M051_Malvaceae_Werklea_horrida_seq1
-------------------------------------------------------------------------------------------------------------------------------------------------------------------------------------------------------------------------------------------------------------------------------------------------------------------------------------------------tatgt------------ttatatcatgattg-----------ttcctctccttgcacct-ccccttt-attattatttktcatcaaacrtg-cattttctaggarcarg------------------------------------------------aaaaatgttcatttcttm---------------------cagttgttacatt------ctcacatatgccatyctatackgcaggctca-gctatgtgggtgtmtgtttatgrcagytgtcagtcttctactatttctggagagctcccctccactttaccatgcatactttgccatgacmgtatttctctggacrcaaatacttartgaatataagtttayaaaagcactttggggacacttaagtgggaaaaaatcggactatgtcattaaacttctggccactggcgtgttctcagtggtcattcttgagctcctggtat-ggtagta------caacatcctt--ttgtttttgtgat-----------ta-acaagtgtaa--------gttg----------tgttc-----------taaaccatg---ttttatgg---------tacattg--tkcaggtgcatagcttcwctgagagaaaactcta--------------------------------------------------------------------------------------------------------------------------------------------------------------------------------------------------------------------------------------------------------------------------------------------
>I28630_M053_Malvaceae_Huberodendron_swietenioides_seq1
---------------------------------------------------------------------------------------------------------------------------------------------------------------------------------------------------------------------------------------------------------------------------------------------------------------------------------tgctcc--tagttayttgtgcatgccaaccatttttttcaatggt----------tgtatgcttttcttgatcct--tttttt-gt--ayttttgtcatctatygtg-cactttctacaaaaaga--------------------------------------------aaaaaaaaatgtttgtttcttc-----------------cagtytcttgctacaktc------tcacatawatcatcctaaatggcaggttca-cctgtggggctgtctgtttatggcagtagtcagtgttctactatttctggagcgctcccctcccctttaccatgcatactttgccahgacagtatttctctggactcaratacttaatgagtatcagtttataaaagcactatggagacacttaagtgggaggaaattcaagtatgtcattaaacttatggtaactggtgtggtgtcattgatcattctggagctcctggtat-ggtagta------agatatcctg-tttgttktagtgatta-------atta-taaagtgata--------gttt-agcat-------tc-----------tgaacaatg---ttttatgg---------taccttg--tgcaggtgcatagcttcactgagagaaaactctacacttggtgcttcctagtagtcggaa------------------------------------------------------------------------------------------------------------------------------------------------------------------------------------------------------------------------------------------------------------------
>I28631_M054_Malvaceae_Trochetiopsis_benjaminae_seq1
---------------------------------------------------------------------------------------------------------------------------------------------------------------------------------------------------------------------------------------------------------------------------------------------------------------------------------accctt--ttgccttgtgtattcca--------ccattttatcactcaaagatgatttttgcattccttgcaca--attttgt-at---tgtttatcatatcatgtc-cattttctaaaaatgg----------------------------------------------aaaatacatttttatttcttc-----------------cagttagatgctgccttc-----ctcacctaaatcattctacatggcaggttca-actcttgggctgtctgtttatgggagcagtcagtattctactttttgtggagcgctcccctcccctgtaccacgcatactttgccatgacagtatttctctggacacaaattcttggacaacaccagttcataaaagcagtatggagatacttaagtgggaggaaattcaaatatggtattaaacttctggccactggtgtggtgtcagtgatccttcttgagctcctggtat-ggtcata------ctgcaccatt-tttg------tgatta-------atta-taaagtgatat------agttt-atcat-------tg-----------taaaaaatg---ttttatgtgttttatgtcgccttgt-tgcaggtgca--------------------------------------------------------------------------------------------------------------------------------------------------------------------------------------------------------------------------------------------------------------------------------------------------------------------
>I28632_M055_Malvaceae_Eriolaena_candollei_seq1
--------------------------------------------------------------------------------------------------------------------------------------------------------------------------------------------------------------------------------------------------------------------------------------------------------------------------------------------------------------------------------------gtttttttcattccttgcaca--attttgw-at---tttttgtcatatcatgtc-tattttctaaaaatgg----------------------------------------------daaatrcwtttttatttcttc-----------------cagttagatgctgccttc-----ctcacctaaatmattctatatsgcaggttca-actcttgggctgtctgtttatgggagyagtcagtattctactgttygtggagcgctccyctcccstktaccaygcatactttgcyatgacagtatttctctggacacaaattcttggacaacamcagttchtaaaagcdctatggagatacttaagtgggaggaaattcaactatggtattaaacttctggccrctggtgtrgtgtcagtgrtccttcttgagctcctggtat-ggtcata------wtkcaccatt-tttg------tgatta-------atta-taaagtgatak------agwtk-awsrt-------tg-----------kmaacaatg---ttttatgt---------ygccttgt-ygcaggtgcatagcttcactgagagaatactctacacttggtgcttcctagtagtgggagccatagcttctatttatc------------------------------------------------------------------------------------------------------------------------------------------------------------------------------------------------------------------------------------------------
>I28636_M059_Malvaceae_Pterospermum_pierrei_seq1
-----------------------------------------------------------------------------------------------------------------------------------------------------------------------------------------------------------------------------------------------------------------------------------------------------------------------------------------------------------------------------------------------------------------------------------------ttg-cattttctaaaaaggg----------------------------------------------aaaagaaatatttgtttcttc-----------------tagttagatgctgcattc-----cycacatatatcattctatatggcaggttca-actcctgggctgtctgttcatgggagtagtcggtattctactgtttctggagcgctcccctcccctttaccatgcgtactttgccatgacggtatttctctggacgcaaatacttagacaataccagtttataaaagcactatggagacacttaagcgggaggaaattcaactatgtcattaaacttctggcaactggtgtggtgtcagtattcattcttgagctgctggtat-ggtcgta------atgcaccatg-tttgttcttgtgatta-------atta-taaagtgaka--------gttt-agcat-------tc-----------taaacaatg---ttttatgg---------tgccttgt-tgcaggtgcatagcttcactgagagagaactctacacttggtgtttcctagttgtgggggc-----------------------------------------------------------------------------------------------------------------------------------------------------------------------------------------------------------------------------------------------------------------
>I28637_M060_Malvaceae_Duboscia_vifidiflora_seq1
----------------------------------------------------------------------------------------------------------------------------------------------------------------------------------------------------------------------------------------------------------------------------------------------------------------------------tcacatacacctagtgttwa-aatat------------ttatatcatgat----------tgtttggtttccttgtttg---gttggtaatttgtttttgt-acttgatgtg-tatcttctacaaattgg--------------------------------------------aaa----attgtttgtttcttg-----------------ccgtaagttgctgcaatg-----ctcacacatatcattctacatcgcagggtca-cttttggggctgtctgtttatgggagtaatcagtgttttgctgtttcttgagcattcccctcctctttaccatgcatactttgccatgacagtatttctctggacacaaatccttaatgagtatcattttattaaagcactatggacacatttaagtgggaagaaattcaattatgtcattaaacttctggccactggtgtggtgtcagtgttcattcttgaattgctggtat-ggtagt-------atacatactt-tt--tgtttgtgttaa--------tta-taaagttaca--------gt---agcac-------tc-----------tgaacattg---tt-tatgg---------taccttg--tgcaggtgcatagcttcaccgagagaaaactctatacttg--------------------------------------------------------------------------------------------------------------------------------------------------------------------------------------------------------------------------------------------------------------------------------------
>I28638_M061_Malvaceae_Basiloxylon_brasiliensis_seq1
----------------------------------------------------------------------------------------------------------------------------------------------------------------------------------------------------------------------------------------------------------------------------------------------------------------------------ttacttaagcct---atttacaatat--------------ttatcatgat----------tgtttgttttccttgcttct--tgttgt-at---tatttgtaatataatgtg-cattttctagaaaagaa--------------------------------------------aaacaacaatgtttgtttcttt-----------------cagttagttgctatattc-----ctcacatatatcattctctgtggcaggttta-cttatggggctgtctgtttatgggaataaccagcgttttactgtttctggagcactcccctcccctttaccatgcgtactttgccatgacaatatttctctggacacaaattcttaatgaacatcagtttataaaagcactatggagacacttaagtgggaggaaattcaactatgtcattaaacttctgactactgttgtggtgtctgtgctcattcttgagcttctggtat-ggtagta------ataagtcctg-tttgttcttgtgat---------tttc-taaagtgata--------gttt-agcat-------tc-----------tgaacaatg---ttttatgg---------taccttttgtgcaggtgcatagcttcactgaaagaaaactctacacttggtgcttcctagcagtgggagccatagcttctatctatctctacaatttaa------------------------------------------------------------------------------------------------------------------------------------------------------------------------------------------------------------------------------------
>I28639_M249_Malvaceae_Gyranthera_amphibiolepis_seq1
------------------------------------------------------------------------------------------------------------------------------------------------------------------------------------------------------------------------------------------------------------------------------------------------------------------------------aatgatgcc--tagtttgcaatat------------gtatatcatgat----------tgtatgctttccttgctcct--tttttt-gt--atttttgtcatctatcgtg-cattttctacagtagga-----------------------------------------------aaaaaatgtttgttgcttc-----------------cggttacttgctacattc------tcacatatatcatgctatatggcaggttca-cctgtggggctgtctgtttatggcagtagtcagtgttctactatttctggagcgctcccctcccctataccatgcatactttgccatgacagtatttctctggactcaaatacttaatgagcatcagtttataaaagcactatggagacacttaagtgggaggaaattcaactatgtcattaaacttctggtaactggtgtggtgtcagtgatcattctggagctcctggtat-ggtagta------agatatcctg-tttgttttagtgatta-------atta-tgaagtgata--------gttt-agcat-------tc-----------tgaacaatt---ttttatgg---------taccttg--tgcaggtgcatagcttcactgagagaaaactctacacttggtgcttcctagtagtcggaaccat--------------------------------------------------------------------------------------------------------------------------------------------------------------------------------------------------------------------------------------------------------------
>I28641_M063_Malvaceae_Brownlowia_peltata_seq1
------------------------------------------------------------------------------------------------------------------------------------------------------------------------------------------------------------------------------------------------------------------------------------------------------------------------------------gcc--tagtttacaatat------------tcat----------------------------------------ttttgt-at---tatttgtcatctaacgtg-cattttctgaaaaatgg-----------------------------------------------aaaaaaagtttgtctcttc-----------------cagttagttgctgcattc-----ctcacatatatcattctttatggcaggttca-actgtggggctgtctgtttatgggagtagcaagtcttctactgtttctggagcactcacctcctctttaccatgcatactttgccatgacagtatttctgtggacgcaaatacttdatgaataccagtttataaaagcactatggagacacttaagcgkgaggaaattcaacyatatcattaaactactggccactgctgtggtgtcagtgttcattcttgagctcttggtat-ggtartc------aggcatgaga-gttgttcttgtgatta-------attm-gaaagtgata--------tttt-cgcgt-------tc-----------taaataatg---ttt-----------------------------------------------------------------------------------------------------------------------------------------------------------------------------------------------------------------------------------------------------------------------------------------------------------------------------------------------------
>I28642_M064_Malvaceae_Burretiodendron_esquirolii_seq1
----------------------------------------------------------------------------------------------------------------------------------------------------------------------------------------------------------------------------------------------------------------------------------------------------------------------------------------------------------------------------------------------------------------------------------------------------------------------------------------------------------------aaaaacttgtttcttc-----------------cagttagatgctgcatcc-----ctcacatata--attctatatgacaggttca-acttttgggctgttttttcatgggagtagtcagtattctactgtttctggagcattcccctcccctttaccacacatactttgccatgacagtatttctctggacgcaaatacttagacaataccagtttataaaagcactatggagacacttaagggggaggaaattcaactatgccgttaaacttctggccactggtgtgttgtcagtgttgattcttgagctcct------------------------------------------------------------------------------------------------------------------------------------------------------------------------------------------------------------------------------------------------------------------------------------------------------------------------------------------------------------------------------------------------------------------------------------------------------------------------------
>I28643_M065_Malvaceae_Hermannia_flammea_seq1
------------------------------------------------------------------------------------------------------------------------------------------------------------------------------------------------------------------------------------------------------------------------------------------------------------------------------------------------------------------------------------------------------------------------------tgtaatataatgtg--attttttaagargggg-------------------------------------------ggtaaaaaaatctttgctccctt------------------aaatagtttctaaattc-----ctcacatatattattctacatagcaggttcg-cttatgtggctgtctatttatgggcgtaatcagtgttgtactgtttctggagcgctcccctcctctttaccatgcatactttgccatgactgtatttctctggactcaaatcttgaatgagtatcagtttataaaagcactatggagacaattaagtgggaagaaattgaactatgtcattatactcctggccactgctgtggtgtcagtgttcattctagagttactggtac-ggtagca------atacattatg-tttgttcttgttat--------gatca-tgatgtgata--------gttt-agcat-------tc-----------tgaccaaca---ttaaatgg---------tacctta--tgcaggtgcatag-----------------------------------------------------------------------------------------------------------------------------------------------------------------------------------------------------------------------------------------------------------------------------------------------------------------
>I28644_M066_Malvaceae_Thomasia_solanaceae_seq1
t------------------------------------------------------------------------------------------------------------------------------------------------------------------------------------------------------------------------------------------------------------------------------------------------------------gatccaaccactttatcatgtatgcc--tagcttacaatat------------ttataccatgat----------tgtttacttttctttc---------------ttgtatttgtagtctaatgtg-ttttttctaaaaaaagg-------------------------------------------ggaaaaagaaggtacgtttcttc-----------------cagttagttgctacattc-----ctcacatacattattgtatatggcaggttca-cctagggggatttctgtttatgggagcactcagtgttctactgtttctggagctatcccctcctctttaccatgcatactttgccatgacagtatttctctggacacaaatccttaacgagtatcagtttttaaatgcactatggagacacttaagcgggaggaaattcaaatatgtcattaacctgctggcctctgttgtggtgtcagtattcattcttgagctcctggtat-ggtagta------atacatcctg-tttgttcttatgat-c-------atta-taaggtggta--------cttt-aggat-------tc-----------tgaacaatg---ttttatgg---------taacttg--tgcaggtgcatagcttcactgagagaaaactctacacttggtgcttcctggtggtgggagccgtagcttttatgtatctttacaatttaat-----------------------------------------------------------------------------------------------------------------------------------------------------------------------------------------------------------------------------------
>I28645_M067_Malvaceae_Guichenotia_ledifolia_seq1
-------------------------------------------------------------------------------------------------------------------------------------------------------------------------------------------------------------------------------------------------------------------------------------------------------------------accaacatatcatgtctgcc--tagcttacaatat------------ttataccatgat----------cgtttgcttttctttcttgt--ttttga-agttgtatttgtggtctaatgtgtttttttctaaaaaaagg-------------------------------------------ggaaaaagaaggtacgtttcttc-----------------cagttagttgctacattc-----ctcacatacattattgtatatggcaggttca-actagggggatttctgtttatgggagcactcagtgttctactgtttctggagcactcccctcctctttaccatgcatactttgccatgacagtatttctctggacacaaatccttaatgagtatcagtttttaaatgcactaaggagacacttaagcgggaggaaattcaactatgtcattaacctgctggcctctgttgtcatgtcagtgttcattcttgagctcctggtat-ggtagta------atac--cctg-tttgttctcatggt-c-------atta-taaggtggta--------gttt-aggat-------tc-----------tgaacaatg---ttttatgg---------taacttg--tgcaggtgcatagcttcagtgagagaaaactctacacttggtgcttcctagtggtgggagccgtagcttttatg----------------------------------------------------------------------------------------------------------------------------------------------------------------------------------------------------------------------------------------------------
>I28646_M068_Malvaceae_Helmiopsis_sp_seq1
-------------------------------------------------------------------------------------------------------------------------------------------------------------------------------------------------------------------------------------------------------------------------------------------------------------------------------------------gccttgtgtattcca--------ccattttatcactcaaagatgattttttcattccttgcaca--attttgt-at---tgtttgtcatatcatgtc-tattttctaaaaatgg----------------------------------------------aaaatacatttttatttct------------------------------tgcattc-----ctcacctaaatcattttatattgcaggttca-actcttgggctgtctgtttatgggagcaatcagtattctactgtttgtggagcgctcccctcccctgtaccatgcatactttgccatgacagtatttctctggacacaaattcttggacaacaccagttcataaaagcactatggagatacttaagtgggaggaaattcaactatggtattaaacttctggccactggtgtggtgtcagtgatccttcttgagctcctggtat-ggtcata------ttgcacca-t-tttg------tgatta-------atta-taaagtgatat------agttt-atcat-------tg-----------taaacaatg---ccttatat---------cgccttgt-tgcaggtgcatagcttcac-----------------------------------------------------------------------------------------------------------------------------------------------------------------------------------------------------------------------------------------------------------------------------------------------------------
>I28647_M069_Malvaceae_Cheirolaena_linearis_seq1
------------------------------------------------------------------------------------------------------------------------------------------------------------------------------------------------------------------------------------------------------------------------------------------------------------------------------------------------gagtattcca--------ccattttatcactc--agatgatttttgcattccttgcacatttttttgt-at---tgtttgtcatatcatgtc-tattttctaaaaatgga---------------------------------------------aaaatacatttttatttcttt-----------------cagttagatgctgccttc-----ctcacctaaatcattctatatggcaggttca-actcttgggctgtctgtttatgggagcagtcagtattctactgttcatggagcgctcccctcccctgtaccatgcatactttgccatgacagtatttctctggacacaaattcttggacaacaccagttcataaaagcattatggagatacttaagtgggaggaaattcaaatatggtattaaacttctggccactggtgtggtgtcagtgatccttcttgagctcctggtat-ggtcata------ttgcaccatt-tttg------tgatta-------atta-taaagtgatat------agctt-atcat-------tg-----------taaacaatg---ttttatgtgttttttgtcgccttgt-tgcaggtgcatagcttcactgagagaatac------------------------------------------------------------------------------------------------------------------------------------------------------------------------------------------------------------------------------------------------------------------------------------------------
>I28648_M070_Malvaceae_Helmiopsiella_madagascariensis_seq1
--------------------------------------------------------------------------------------------------------------------------------------------------------------------------------------------------------------------------------------------------------------------------------------------------------------------------------------------tttgcaatat------------yyatwtyatsayccaaagatgattttttcwttccttgcaca--attttgt-at---tdtttgtcatatmatgtc-tattttctaaaaatgg----------------------------------------------aaaakammtttttatttcttc-----------------cagttagatgctgcctty-----ctcacctaaatcattctatatkgcaggttca-actcttgggctgtctgtttatgggagyagtcagtattctactgttygtggakcgctcccctcccctktaccacgcatactttgccatgacagtatttctctggacacaaatthttggacaacaccagttcataaaagcrctvtggagatacttaagtggkaggaaattcaactatggtattawacttctggccactggtgtggtgtcagtgatcmttcttkagctsctggtat-ggtcata------wtkcaccatt-tttg------tgatta-------atta-taaagtgatat------agttt-atcct-------tg-----------taaacaatg---ttttatgt---------sgccttgt-tgcaggtgcatagcttcactgagagaa--------------------------------------------------------------------------------------------------------------------------------------------------------------------------------------------------------------------------------------------------------------------------------------------------t
>I28649_M071_Malvaceae_Goethalsia_meiantha_seq1
---------------------------------------------------------------------------------------------------------------------------------------------------------------------------------------------------------------------------------------------------------------------------------------------------------------------------------tatgcttagtgtgtg-aatat------------ttatatcatgat----------tgtttggtttccttccttg---gttggt-atttgtatttgt-acttgatgtg-tattttctacaaattgg--------------------------------------------aga---ttttgtttgtttcttg-----------------ctgtatgttgctgcattg-----ctcacacgtatcattctatatagcaggttca-cttttgtggctgcctgcttatgggagtattcagtgttttgctgtttctggagcgttcccctcctctttacaatgcatacttcgccatgacagtatttctgtggacacaaatccttaatgagtatcattttattagagcactatggagacacttaagtgggaggaaattcaattatgtcattaaacttctggccactgctgtggtgtcagtgttcattcttgaattgctggtat-ggtagt-------atgcatactt-tt-attcttttgttaa--------tta-taaagtggga--------gt---agcat-------tc-----------tgaacattg---tt-tatgg---------taccttg--tgcaggtgcatagcttcactgagagaaaactctatacttggtgtttcctagta-------------------------------------------------------------------------------------------------------------------------------------------------------------------------------------------------------------------------------------------------------------------------
>I28650_M072_Malvaceae_Clappertonia_ficifolia_seq1
----------------------------------------------------------------------------------------------------------------------------------------------------------------------------------------------------------------------------------------------------------------------------------------------------------------atcaaccatttgtcayttatgcc--taktttacartac------------ttatatcatgat----------tgcttgyttcccttgcttg---tttggr-rttagtatttgc-acttratgyg-yttttyctaaaaatdgg--------------------------------------------aaa--waawtgtttgtttcttc-----------------cagtaagttgctgcattg-----ctcacatwtatcattccatrtygcaggtttt-cttttgkggctgtctgtttatggcagygsttagtgtyctgctrtwtgtggagcactcccctcctctbtaccatgcatacttbgccatgacagtatttctctggacacaaatccttaatgagtatcattttattaaagcactatggagaaacttaagtgggmrgaaattcaactdtgtcattaaacttctggccactggtgtggtgtcagtdttcattcttgaattcctggtat-ggtrdta------ataymtactg-tttgttcttrtgttaa--------tta-cwaagtgata--------rt---agcat-------tc-----------tgaacattg---atttatgg---------maccyr---tgcaggtscatagcttcactgagagaaaactctatacttggtgtttcctaattgtgggagccatcgcttctatgtat-------------------------------------------------------------------------------------------------------------------------------------------------------------------------------------------------------------------------------------------------
>I28652_M074_Malvaceae_Hildegardia_barteri_seq1
--------------------------------------------------------------------------------------------------------------------------------------------------------------------------------------------------------------------------------------------------------------------------------------------------------------------------------------------------------------------------------------------------------------tcttgt-at---tatttgcaatataatgtg-cattttctagaaaagga--------------------------------------------aaaaaacaatgtttgtttcttc-----------------ctgttagttgctacattt-----ctcacatatatcattctctatggcaggttta-cttatgtggctgtctgcttatggcaataatcagttttttactgtttctggagcgctcccctctcctttatcattcatactttgccatgacattatttctctggacgcaaatccttaatgaatatctatttataaaagcactatggagacacttaagtgggaggaaattcaactatgttat---acttctgacaaccggtgtggtgtcagtgttcattcttgagctcctggtag-ggtagtag---taatgcatgctg-tttgttcttgtgat-a-------atta-tacagtgaaa--------gttt-agcat-------tc-----------tgaacaatg---ttttatgg---------taccttttgcgcaggtgcatagcttcactgaaagaaaaatctacacttggtgcttcct-----------------------------------------------------------------------------------------------------------------------------------------------------------------------------------------------------------------------------------------------------------------------------
>I28653_M168_Malvaceae_Theobroma_cacao_seq1
-------------------------------------------------------------------------------------------------------------------------------------------------------------------------------------------------------------------------------------------------------------------------------------------------------------------------------------cc--tactttacaattt------------ttatatcgtgat----------tgtttgctttccttgcttgt--ttttgt-attagtttttgtaatctaatgtg-caatttctagaaaaaaggg-----------------------------------------aaaaagaagccatatgtttcttc-----------------cagtcagttgctacattt-----ctcacatatatcattctatgtggcaggttaa-cctatggggctgtctgtttatgggagtactcagtgttctactttttctggagcgctcccctcctctttaccatgcatactttgccatgacagtatttctctggacacaaatccttaatgagtatcagtttataaaagcactatggagacacttaagtaggaggaaattcaactatgtcattaaacttctggtcactggtgtggtgtcactaatcattctggagttcctggtat-agtagta------atacatc------tgttcttgtgat-a-------atta-taaagtgata--------gttt-agcat-------tc-----------ttaacaatg---ttttatgg---------taccctg--tgcaggtgcatagcttcactgaaagaaaactctacacttggtgcttcctggtagtgggagccatagcttctatgtatctttacaa-----------------------------------------------------------------------------------------------------------------------------------------------------------------------------------------------------------------------------------------
>I28654_M105_Malvaceae_Pachira_aquatica_seq1
--------------------------------------------------------------------------------------------------------------------------------------------------------------------------------------------------------------------------------------------------------------------------------------------------------------------------tttcagtgatgcc--tcgtttactatat------------ttttatcatgat----------tgtatgctttccttgcttgt--ttttgt-a---atttttgtcatctattgtg-cattttctagaaaagg----------------------------------------------aaaaaagttgtttgtttcttc-----------------cagttagttgctacattc------tcacatatatcatgctatatgacaggttca-cctatgtggctgtctgtttatggcagccgtcagtgttctactatttctggagcactcccctcccctttaccatgcatactttgccatgacagtatttctctggacacaaatacttaatgaatatcagtttttaaaatcactatggagatacttaggtgggaggaaattcaactatgttgttaaacttctggtcactggtgtggtgtcactgatcattcttgagctcctggtat-ggtagaa------agatatcctg-tttatttttttgatcg-------atta-tgaattgata--------gttt-agcat-------tc-----------tgaacaatg---ttttatgg---------taccttg--tgcaggtgcatagcttcactgagagaaaactctatacttggtg-----------------------------------------------------------------------------------------------------------------------------------------------------------------------------------------------------------------------------------------------------------------------------------
>I28655_M148_Malvaceae_Robinsonella_mirandae_seq1
----------------------------------------------------------------------------------------------------------------------------------------------------------------------------------------------------------------------------------------------------------------------------------------------------------------accaactttttttctgttatgcc--wagtttacaatat------------ttacatcatgac----------tattttctttccttgtt-----ttttgc-at---tatttttcatcaawtgtg-cattttctagataggga-----------------------------------------------aagaaatgkttgtttcttc-----------------cagttagttgctacatt------ctcacatrtat----mtatatgacaggctca-gctatgyggctgtctgtttatggcagtaatcagtrttctactatttctggagcgctcccctccacttkaccatgcatactttgccatgacggtatttctctggacgcaaatamtcaatgaatataagtttayaaaggcactttggagacacttaagkgggagaaaatccractatgtyrttaaacttctggccattggcgtggtctcagtcatygttcttgagctsctggtat-ggyagta------agacatcctg--ttatttttgtgatta------------taaagtgata--------rttt-agcat-------yc-----------taaaccatg---ttttatgg---------tacctcg--tgcaggtgcatagcttcactgaga------------------------------------------------------------------------------------------------------------------------------------------------------------------------------------------------------------------------------------------------------------------------------------------------------
>I28656_M002_Malvaceae_Tilia_americana_seq1
--------------------------------------------------------------------------------------------------------------------------------------------------------------------------------------------------------------------------------------------------------------------------------------------------------------caccaaccattttattacataagcc--ta-tttacaatat--------------ttatcatgat----------tgtttgctttccttgtttct--tgttct-at---tatttttcatctaatgtg-cattttctagaaatgta--------------------------------------------aaaatacaatgtttgtttcttc-----------------cagttagttgctacattc-----gttacat--atcattctgtatggcaggttta-cttatggggctgtctgtttatgggaataatcagtgttttactgtttctggagcgctcccctcccctttaccatgcgtactttgccatgacaatatttctctggacacaaatccttaatgaatatcagtttataaaagcactatggagacacttaagtgggaggaaattcaactatgtaattaaacttctgaccactggtgtggtgtcagtgttcattcttgagttgctggtat-ggtagta------atacatccca-tttgttcttgtgat-a-------atta-taaagtgata--------gttt-agcat-------tc-----------tgaacaatg---tttcatcg---------tacctcg--tgcaggtgcatagcttcactgaaagagaactctacactttgtgcttcctagtagtgggtgccatagcttctatctatctttacaa-----------------------------------------------------------------------------------------------------------------------------------------------------------------------------------------------------------------------------------------
>I28657_M180_Malvaceae_Triumfetta_lappula_seq1
---------------------------------------------------------------------------------------------------------------------------------------------------------------------------------------------------------------------------------------------------------------------------------------------------------------------------------------------------tac------------ttatatgacaat----------tacttgctttccttgcttg---tttggg-gttagtatttgc-acttaatgtg-cttttcctgaaaatggg--------------------------------------------aa----aaatgcttgtttcttt-----------------cagtaagttgctacattg-----ctcacatacatcattccatatggcaggtttt-cttttcsggctgtctgtttatggghgtgcttagtattctgctgtttgtggagcactcccctcctctttaccatgcatactttgccatgacagtatttctctggacacaaatccttgatgagtatcatkttattaaagccctatggagaaayataagtgggaggaaattcaactatgtcattaaacttctggccactggtgtggtgtcagtbrtcattcttgaattgctggtat-ggtagta------atacatattg-tttattcttgtgttaa--------tta-caaagtgata--------at---agcak-------tc-----------tgaacatcg---ttttataa---------cacctc---tgcaggtgcat-------------------------------------------------------------------------------------------------------------------------------------------------------------------------------------------------------------------------------------------------------------------------------------------------------------------
>I9832_V002_Malvaceae_Luehea_speciosa_seq1
ttcatgttctccaagcttatacttcattgttaggagatatatacaaaaggaggaagtgatttgccagaagtataatacaggaaaagtaatgtctgtgtaagcttagcctcttttaaactttacttctaagcacaacaaaagaaaataagcgcaaatgaaagatatcttttttcgtgagtttataaagtttgcggcccaaatgtcttccttattctgatgcgttcttcagaattaccttatacttttgaggtcacaagaactasyatghwyywwkrrttsytdktwmccywrkttycytkkhwtymmcaactatttatcacatahgcg--tabttta-aatat------------ttatatcatgat----------tbbwwdkktwhnbtdbhyn---kbnnkk-dntdgtattwgt-ahtnadtgtg-cattttcttaaaatggg-----------------------------------------------aakkkwdwwdtdttthtbc-----------------chgtaagttgctacattg-----cttachchyhhhwythhatwdndvrnkhncb-yttnkggnnbtctbtkyhwdkdrgddhh-cbdddktyhkvhdkttyykgndbbdtychcctcctctttaccatgcanactttgccatgacagtatttctctggacacaaatccttaatgagtatcattttatkaaagcactatggagacacttaagtgggargaaattcaattatgtcattaavcttctvgcbactgctgkggtgtcastdttcattcttgaattgctggtat-ggtwdk-------wwkvakwkyt-tttkbthttgtgtt--------aattamtraagtgatw--------gt---wgsat-------tc-----------tgaatattg----tttatgg---------taccttk--tkcaggtgcatagcttcactkagagaaaactctatacttggtgtttcctagtagtgggrgcygtagcttctatntmtctttacaatttaattccttggagatctggaattccrgctttygtttgccttacttgttggttcttgtctctatttactttgatrccggcagaaattcccgataayaataagctggtgtragttgyctgccatgttcctccattattgtgrttttcwttttgtttaaagaaatcagaaatagtttgacaaaagaaaatmttytggawgaggattactagaagccagagctgtcatgatttct
