# Supplementary material for: Localized Phylogenetic Discordance Among Nuclear Loci Due to Incomplete Lineage Sorting and Introgression in the Family of Cotton and Cacao (Malvaceae)
Source: Front Plant Sci. 2022 Apr 13;13:850521. doi: 10.3389/fpls.2022.850521 (PMC9043901; doi:10.3389/fpls.2022.850521)
Supplement: Supplementary file 1 [file Data_Sheet_1.ZIP › Alignments_v4/L196.fasta]

>I23352_M001_Malvaceae_Bombax_ceiba_seq1
-------------------------------------------------------------------------------------------------------------------------------------------------------------------------------------------------------------------------------------------------------------------------------------------------------------------------------------------------------------------------------------------------------------------------------------------------------------------------------------------------------------------------------------------------------------------------------------------gggagagtgtaaccaacactgtttggtggcaagattttccatgcagaagggaaccggatta-tttgtctctcttttcac---tttcttatggagaaatgagtcaagattcaagatccgactttgctgctcagctagctggctttatggcatctcttat---------------tgttgatgtacctagccrggctcattggattattgagttgactaagtatgactttaccagtgctatgggatgcctagttgcttccatacctggaatacattctgacagagcactgaaggtatcataacccaca-ca--tttactactcatcatac---------------------------tttta-----------------tct-ctgtg--gaac-ggactcttgaatgct------------aagctgg------------ctcattg-ttcttat-------------tatt---------------------------------------gttct-------------------------------------gacca-----tttcct---------cgtataaa------aaatgaattgaa-------------atatgtagcatt-----caaa-------------------------------------------------------------------------------aag-------------------------------tattgccacaatcttaa--------------------------------------------------gatgg-gg-----taggtttttggtttttatgtggggaactaggccttg-------gtgttttacgtgtattttctatta-------------------------------------------------------------------------------
>I23353_M002_Malvaceae_Tilia_americana_seq1
---------------------------------------------------------------------------------------------------------------------------------------------------------------------------------------------------------------------------------------------------------------------------------------------------------------------------------------------------------------------------------------------------------------------------------------------------------------------------------------------------------------------------------------------------------------------------------------------------------aacaccgtttggtggcaagattttccacgcagaagggaacctgatta-tttgtctcttttttcac---tttcttmtggagaaatgartcaagattcaagatctgactthgctgctcagctagctggctttatgrcatctcttat---------------tgttgatgtacctagtcaggstcattgggttattgwgttractaagtatgactttaccagtgctatgggacacctggttgcttccatacctggaatacattctgacagagctctgamggtatcataatccaca-ca--tttcatactaatcatgc---------------------------ttttatctctggttcttatgttctt-ctgtg--aaat-agactcttgaatgct------------aagctgg------------ctcactg-tttttat-------------tatt---------------------------------------gttcg-------------------------------------gacca-----tttcct---------catataat------aaatgaattaaa-------------atatgtagcact-----caaa-------------------------------------------------------------------------------aag-------------------------------tattgccacaatcttaa--------------------------------------------------gatggagg-----taggtttttggtgtttatgtggggaacta---------------------------------------------------------------------------------------------------------------------
>I23354_M003_Malvaceae_Herissantia_crispa_seq1
------------------------------------------------------------------------------------------------------------------------------------------------------------------------------------------------------------------------------------------------------------------------------------------------------------------------------------------------------------------------------------------------------------------------------------------------------------------------------------------------------------------------------------------------------------------------------------------tgggaaggtgtaactaacactgtttggtggcaagattttccacgaagaagggaacctgatta-tttgtctctcttttcac---tttcttatggagaaatgagtcaagattcaagatctgacttttctgctcagctagctggctttatggcatctcttgt---------------tgttgatgtacctagtcagtctcattggattgttgagttgactaattatgactttacaaatgctgtgggatacctggttgcttccatacctggaatacattctgacggagcactgaaggtatcgtatcccaca-ca--tttggtac-----------------------------------------tctctgattcttatatttct-ctttg--aagt-ggactcttgaatgct------------aagctgg------------ctcactg-tttttaa-------------tatt---------------------------------------gtttt-------------------------------------gacta-----attcca---------catataaa------atatgaattcga-------------atatatcgcctt-----cata-------------------------------------------------------------------------------aag-------------------------------tatcgccacaatc-------------------------------------------------------aatgaag-----aaggtttttggtgtttatgtgaggaactaggccttg-------gtgttttacatgtattttattttaggttcaatgatagga----------------------------------------------------------------
>I23355_M004_Malvaceae_Malva_arborea_seq1
-----------------------------------------------------------------------------------------------------------------------------------------------------------------------------------------------------------------------------------------------------------------------------------------------------------------------------------------------------------------------------------------------------------------------------------------------------------------------------------------------------------------------------------------------------------------------------------------------------------cacagtttggtggcaagattttccacgaagaagggaacctgatta-tttgtctctcttttcgc---tttcttatggaaaattgagtcaagatccaagahctgacttygctgctcagctagctggctttatggcatctcttgt---------------tgttgatgtacctagtcagtctcaytggattgctgagttgactaattatgactttaccaatgctatgggatacctggttgcttccatacctggaatacattctgacagagcactgaaggtattgtaacccggc-cacatatagtac-----------------------------------------tctycgattcttatgtttct-atgtg--aagt-ggattcttgaatgtt------------aagytgs------------ctcaccs-ymtywmv-------------hwht---------------------------------------ktwdt-------------------------------------rhbkh-----tttbmh---------hdtdtvhd------mthwkat---------------------dataksatt-----cata-------------------------------------------------------------------------------gag-------------------------------tatcgccacaatcttc---------------------------------------------------aatggggg-----taggtttttggtgtttatatgwkkawstrrgsmwckwggysttgggttttacatgtatttt-tattag------------------------------------------------------------------------------
>I23356_M005_Malvaceae_Lavatera_assurgentiflora_seq1
-----------------------------------------------------------------------------------------------------------------------------------------------------------------------------------------------------------------------------------------------------------------------------------------------------------------------------------------------------------------------------------------------------------------------------------------------------------------------------------------------------------------------------------------------------------------------------------------------------gactaacacagtttggtggcaagattttccacgaagaagggaacctgatta-tttgtctctcttttcgc---tttcttatggaaaattgagtcaagatccaagacctgactttgctgctcagctagctggctttatggcatctcttgt---------------tgttgatgtacctagtcagtctcaytggattgctgagttgactaattatgactttaccaatgctatgggatacctggttgcttccatacctggaatacattctgacagagcactgaaggtattgtaacccggc-cacatatagtac-----------------------------------------tctycgattcttatgtttct-atgtg--aagt-ggattcttgaatgtt------------aagctggc--t--cayygcctcaccc-tatttaa-------------tatt---------------------------------------gtttt-------------------------------------gacta-----tttcct---------cttataaa------atatgat---------------------tatagcatt-----cata-------------------------------------------------------------------------------gag-------------------------------tatcaccacaatcttc---------------------------------------------------aatggagg-----gaggtttttggtgtttatgtgaggaactaggccttg-------g-gttttacatgtatttt-tattaggttcaatgataagaaggaacctta--ttaagtt---------------------------------------------
>I23357_M006_Sphaerosepalaceae_Rhopalocarpus_longipetiolatus_seq1
------------------------------------------------------------------------------------------------------------------------------------------------------------------------------------------------------------------------------------------------------------------------------------------------------------------------------------------------------------------------------------------------------------------------------------------------------------------------------------------------------------------------------------------------------------------------------------------------agcgtaaccaacactgtttggtggcaagattttcctcgcagaagcaaacctgatta-tttatcactttttccac---ttcctggtggagaaataagtgaagactcaagatctgacttcactgctcagctagctggctttatagcatctcttgt---------------tgttgatgtatctagtcaggcccattggattcttgagttgactaagtatgattttggggatgccaagggatatctggttgcttcagttcctggaatccattcttatagaactccaaatatatcacaatcgtta-cc--tgtcaggcctgtaagtt--------------------------ctttcatttttaatttttgtgtacc---------------------------------------------------------------------------------------------------------------------------------------------------------------------------------------------------------------------------------------------------------------------------------------------------------------------------------------------------------------------------------------------------------------------------------------------------------------------------------------------------------------------------------------------------------------------------------------------------------------------
>I23359_M008_Malvaceae_Althaea_officinalis_seq1
---------------------------------------------------------------------------------------------------------------------------------------------------------------------------------------------------------------------------------------------------------------------------------------------------------------------------------------------------------------------------------------------------------------------------------------------------------------------------------------------------------------------------------------------------------------------------------------------------gtaaccaacacagtttggtggcaagattttccacgaagaagggaacctgatta-tttgtctctctkttcac---tttcttatggaaaaatgagtcaagatccaagatctgacttcgctgctcagctagctggctttatggcatcacttgt---------------tgttgatgtacctagtcagtctcattggattgctgagttgactaattatgactttaccaatgctatgggatacctggttgcttccatacctggaatacattctgacagagcactgaaggtattgtaaccccca-ca--tttagtac-----------------------------------------tctccgattcttatgtttct-atgtg--aagt-ggactcttgaatgtt------------aagctgg------------ctcaccc-tatttaa-------------tayt---------------------------------------kyyty-------------------------------------srytm-----kktwmt---------mtwakmma------mwmtrrrytkgrr-----------kawrtwwwsmakk-----maww-------------------------------------------------------------------------------wrk-------------------------------krkmmccrcartmkkr----------------------------------------------------wkrswkr-----kwkkwktywrrwrwkymytccaat--------------------------------------------------------------------------------------------------------------------------
>I23360_M009_Malvaceae_Lagunaria_patersonia_seq1
-----------------------------------------------------------------------------------------------------------------------------------------------------------------------------------------------------------------------------------------------------------------------------------------------------------------------------------------------------------------------------------------------------------------------------------------------------------------------------------------------------------------------------------------------------------------------------------------------------------------------------------------------------------tgtctctcttttcac---tttcttatggagaaatgagtcaagattcaagatctgacttcgctgctcagctagctggctttatggcatcccttat---------------tgctgatgtacctagtcagtctcattgggttgttgagttgactagctatgactttaccaatgctatgggacacctggttgcttccatacctggaatacattctgacagagcactgaaggtatcatatcacaca-ca--tttaatac-----------------------------------------tctttgattcttatgttgct-ttgtg--aagt-ggactcttgaatgtt------------aagttgg------------ctcactg-tttttaa-------------tatt---------------------------------------atctt-------------------------------------gacga-----tttcct---------catagata------atatgaattgga-------------atatataacatt-----catg-------------------------------------------------------------------------------aag-------------------------------tattgc--cagtctta---------------------------------------------------gatggagg-----tagctttttggtgtttatgtgaggaacttggccttg-------gtgttttacatgtactttatattatgtt---------------------------------------------------------------------------
>I23361_M010_Malvaceae_Allyogyne_huegelli_seq1
------------------------------------------------------------------------------------------------------------------------------------------------------------------------------------------------------------------------------------------------------------------------------------------------------------------------------------------------------------------------------------------------------------------------------------------------------------------------------------------------------------------------------------------------------------------------------------------------------------------------caagattttccacgtagaagggaacctgattg-tttgtctctcttttcac---tttcttgtggagaaatgagtcaaaattcaatatctgacttcgctgctcagctggctggctttatggcatctcttat---------------tgttgatgtacctagtcagtctcattggattgttgagttgactaattatgacttcaccaatgctgcgggacacctggttgcttccatacctggaatacattctgacagagcactgaaggtttcgtaacccaca-ca--tttagtac-----------------------------------------tctctgatacttgttttgct-ttgt--------ggactcctgaatgct------------aagctcg------------ctcggtg-cttttaa-------------tgtt---------------------------------------gttta-------------------------------------gagta-----tttcct---------catataaa------atagcaagtaga-------------atatatagtatt-----cata-------------------------------------------------------------------------------aag-------------------------------tgttgccacgatcttc---------------------------------------------------tgatggag-----gtagtttttggtgttt----------------------------------------------------------------------------------------------------------------------------------
>I23364_M013_Malvaceae_Grewia_sp_seq1
---------------------------------------------------------------------------------------------------------------------------------------------------------------------------------------------------------------------------------------------------------------------------------------------------------------------------------------------------------------------------------------------------------------------------------------------------------------------------------------------------------------------------------------------------------------------------------------------------gtgacaaacaccgtttggtggcaagattttcctcacagaaatgaacctgatta-tttgtctctttttcctc---ttcccaatggagaagtggatcgagattctagatctgactttgctgctgaactggcggggtttatggcatctcttat---------------agttgatgtacctagtcaggctcattggattgttgagttgactgaatatgactttaccagtgctataggtcacctggttgcttcagtacctggaatacattctgacagagcattgaaggtata-----------ca--tttcatactaattatgaggtttgttggtaggaaggaatgtatacatttcatactaattatgaggttggt-tggtaggaagg-aatcttattaaaatgttctgtcatttcaggctaatcagtttacaccctcatca---tttga-------------tgttaa-------------------------------------gttcc-----ttggtatggttgaaacatccgtggttggtttaagccacc---tttttcgcgctgcagcagacaaaaatggtgcacgccttaagaa-----------attggctctatg--------------------------------------------------------------------------------------------------------------------------tcttagcaaaacttctga------------------------------------------------aaatacata-----tgggatgttggatgtt-----------------------c----------------------------------------------------------------------------------------------------------
>I23365_M014_Malvaceae_Callirhoe_bushii_seq1
---------------------------------------------------------------------------------------------------------------------------------------------------------------------------------------------------------------------------------------------------------------------------------------------------------------------------------------------------------------------------------------------------------------------------------------------------------------------------------------------------------------------------------------------------------------------------------------------------------------------------------------ag---ggaacctgatta-tttgtctctcttttcac---tttcttatggaaaaatgagtcaagatccaagatctgacttcgctgctcagctagctggcttcatggcatctcttgt---------------tgttgatgtacctagtcagtctcattggattgctgagttgactaattatgactttacaaatgctatgggttacctggttgcttccattcctggaatacattctgacagagtactgaaggtattgtaacc---------catagtac-----------------------------------------tcctcgtttcctatgtttct-atgtg--aagt-atactctttgaatgt------------aagctga------------cgcactc-tatctaa-------------tat--------------------------------------------------------------------------------------------------------------------------------------------------------------------------------------------------------------------------------------------------------------------------------------------------------------------------------------------------------------------------------------------------------------------------------------------------------------------------------------------------------------------------
>I23367_M016_Malvaceae_Kitaibelia_vitifolia_seq1
----------------------------------------------------------------------------------------------------------------------------------------------------------------------------------------------------------------------------------------------------------------------------------------------------------------------------------------------------------------------------------------------------------------------------------------------------------------------------------------------------------------------------------------------------------------------------------------------agggtgtaaccaacacagtttgktggcaagattttccacgaagaagggaacctgatta-tttgtctctcttttcac---tttcttatggaaaaatgagtcaagatccaagatctgacttcgctgctcagctagctggctttatggcatctcttgt---------------tgttgatgtacctagtcagtctcattggattgctgagttgactaattatgactttaccaatgctatgggatacctggttgcttccatacctggaatacattctgacagagcactgaaggtattgtaaccccca-ca--tttagtac-----------------------------------------tctccgattcttatgtttct-atgtg--aagt-ggactcttgaatgtt------------aagctgg------------ctcaccc-tatttaa-------------tatt---------------------------------------gtttt-------------------------------------gacta-----tttcct---------cttataaa------atatgaattgga-------------atatatagcatt-----caca-------------------------------------------------------------------------------aag-------------------------------tatcgccgcaatctta---------------------------------------------------aatggagg-----taggtttttggtgtttatgtgaggaactaggccttg-------ggattttacatgtatttt-tattaggttcaatgataggaaggaacctta--ttaagtttt-------------------------ctatcatt----------
>I23368_M017_Malvaceae_Sterculia_apetala_seq1
-----------------------------------------------------------------------------------------------------------------------------------------------------------------------------------------------------------------------------------------------------------------------------------------------------------------------------------------------------------------------------------------------------------------------------------------------------------------------------------------------------------------------------------------------------------------------------------------------gagtgtgaccamcaccgtttggtggcaagattttcctcgcagaagggaacctgatta-tttgtctcttttttcat---tttcttatggagaaatgagtccagattcaagatctgactttgctgctcagctagctggctttatggcatctcttat---------------tgttgatgtacctggtcaggctagttgggtaattgagttgactaattatgactttaccagtgctatgggacacctggttgcttccgtacctggaatacattctgacagagcactgaaggtatcataatccaca-ca--ttttgtagtcatcatgc---------------------------ttttatctctggttcttatgttcct-ctgtg--aaat-agactcttgaatgct------------aggctgg------------cttactg-tt----t-------------tatt---------------------------------------gttct-------------------------------------gacca-----tttcct---------catataat------gaatgaattgaa-------------atatgtagcatt-----caaa-------------------------------------------------------------------------------aag-------------------------------tattcccccaatcttaa--------------------------------------------------tatggagg-----ttggtttttggtgtttaagtggggaactaggccttg-------gtttcttacatgtgttttatatta-------------------------------------------------------------------------------
>I23369_M018_Malvaceae_Abelmoschus_esculentus_seq1
--------------------------------------------------------------------------------------------------------------------------------------------------------------------------------------------------------------------------------------------------------------------------------------------------------------------------------------------------------------------------------------------------------------------------------------------------------------------------------------------------------------------------------------------------------------------------------------------------tgtgacaaacactgtttggtggcaagattttccacgtagaagggaacctgatta-tttgtctctcttttcaa---tttcttatggagaactgagtcaaaattcaagatctgactttgctgcacagctggctggctttatggcatctcttat---------------tgttgatgtacctaatcagtctcattggattgttgaattgactaattatgactttaccaatgctatgggatacctggttacttccatacctggaatacattctgacagagcactgaaggttttgtagctcgca-ca--tttattac-----------------------------------------tcttaaataatcattttgcttttgtg--aagt-ggactcttgaatgata-----------aagctag------------ctaagat-cccttaa-------------tgtt---------------------------------------gtctt-------------------------------------gacta-----tttcctg-------ataaataac-----------aatt----------------------------------------------------------------------------------------------------------------------------------------------------------------------------------------------------------------------------------------------------------------------------------------------------------------------------------------------------------------------------------------
>I23370_M105_Malvaceae_Pachira_aquatica_seq1
----------------------------------------------------------------------------------------------------------------------------------------------------------------------------------------------------------------------------------------------------------------------------------------------------------------------------------------------------------------------------------------------------------------------------------------------------------------------------------------------------------------------------------------------------------------------------------------------------------------tttggtggcaagattttccacgcagaagggaacctgatta-tttgtctctcttttcac---tttcttatkgagaaatgagtcaagattcawgatctgacttcgctgctcagctagctggctttatggcatcacttat---------------tgttgatgtgcctagtcaggctcattggattattgagttgactaagtatgactttaccagtgctatgggacacctggttgcttccatacctggaatacattctgacagagcaccgaaggtatcataacccaca-ca--tttaatactcatcatgc---------------------------ttttgtc-ctggttcttatgttgct-ctgta--gaat-ggactcttgaatgct------------gagctgg------------ctcaccg-ttcttat-------------tatt---------------------------------------gtwct-------------------------------------gacca-----tttcct---------tgtataaa------acatgaattgaa-------------atatgtagcatt-----caaa-------------------------------------------------------------------------------agg-------------------------------tattgccacamtcttaa--------------------------------------------------gttggagg-----taggtttttggtttttatgtggggaactaggccttg-------gtgattttcatgtattttctattaggtccaatgataggaaggaacatat--tgagttttc-------------------------------------------
>I23371_M137_Malvaceae_Dombeya_wallichii_seq1
------------------------------------------------------------------------------------------------------------------------------------------------------------------------------------------------------------------------------------------------------------------------------------------------------------------------------------------------------------------------------------------------------------------------------------------------------------------------------------------------------------------------------------------------------------------------------------------------attgtgaccawcaccgtttggtkgcwarattttcccctcagaagagaacctgatta-tttttctcttttttcac---tttcttrtggagaaacaagtcaagattcaagatctgactttgctgctcagctagctggctttatggcatctcttat---------------tgttgatgtacctagtcaggctcattgggttgttgagctcactaagtatgactttaccaatgctatggggcacctggttgcttctgttcctggaatgcattctgacagagctctgaaggtatcaaaatccaca-ca--tttcatactcatcatgc---------------------------ttttatctcctcttcttatgttctttttgtg--aaat-agacttttcaatgct------------aagttgt------------ct-actt-ttttttttt----------atttt---------------------------------------gttct-------------------------------------gwcyc-----tttttt---------catttaac------aaataaactgaa-------------atatgtattatt-----tgga-------------------------------------------------------------------------------aag-------------------------------tattgccacaatattaa--------------------------------------------------gatggagg-----taggttttt-gtgtttatgtggggaac-----------------------------------------------------------------------------------------------------------------------
>I23372_M140_Malvaceae_Chiranthodendron_pentadactylon_seq1
----------------------------------------------------------------------------------------------------------------------------------------------------------------------------------------------------------------------------------------------------------------------------------------------------------------------------------------------------------------------------------------------------------------------------------------------------------------------------------------------------------------------------------------------------------------------------------------------agagtgtgaccaacactgtttggtggcaagattttccgcgcagaagggaacctgatta-tttctctctcttttcac---tttcttgtggagaaatgggtcaagattcaagatctgacttcgctgctcagctagctggctttatggcatctcttat---------------tgttgatgtacctagtcaggctcgttggattgttgagttgactaagtatgactttaccagtgctatgggacatctggttgcttccatacctggaatacattctgacagaacactgaaggtatcataacccaca-ca--tttaatactcaccatgc---------------------------ttttatctccggttcttatgttgct-ctatt--aaat-ggactgttgaatgat------------atgctgg------------ct-actg-tttttat-------------tatt---------------------------------------gttct-------------------------------------gaccg-----tttcct---------catataac------aaatgaattgaa-------------atgtgtagcatt-----caaa-------------------------------------------------------------------------------aag-------------------------------tattgccacaatcttaa--------------------------------------------------gatggagg-----taggtttttggtgtttatgtggggaamtaggcctt---------------------------------------------------------------------------------------------------------------
>I23373_M141_Malvaceae_Quararibea_funebris_seq1
-------------------------------------------------------------------------------------------------------------------------------------------------------------------------------------------------------------------------------------------------------------------------------------------------------------------------------------------------------------------------------------------------------------------------------------------------------------------------------------------------------------------------------------------------------------------------------------------gggagagtgtaaccaacactgtttggtggcaagattttccatgcagaagggaacctgatta-tttgtctctcttttctc---tttcttatggagaaatgagtcaaggttcaagatctgacttcgctgctcagctagctggctttatggcatctcttay---------------tgttgatgtacctagtcaggctcattggattattgagttgactaattatgactttaccagtgctaygggacacctggttgcttctatacctggaatacattctgacagagcactgaaggtatcgtaacccaca---t-rttaatactcatcctgc---------------------------ttttgyyyykgktyytwwkktksyy-ykkkr--aawk-grmsbytkrawkbyw------------arsywrs------------yymmytk-wwttwwt-------------wwtk---------------------------------------ktttkrmcm-------------------------------------------wttycy---------wawwwwaa------awwwkrawtkra-------------akatgttgcatt-----ccaa-------------------------------------------------------------------------------aag-------------------------------tattgcaacaatbttaa--------------------------------------------------gatggagg-----taggtttttggtgtttatatggagaactaggccttg-------gtgtttt------------------------------------------------------------------------------------------------
>I23374_M142_Malvaceae_Hampea_nutricia_seq1
-----------------------------------------------------------------------------------------------------------------------------------------------------------------------------------------------------------------------------------------------------------------------------------------------------------------------------------------------------------------------------------------------------------------------------------------------------------------------------------------------------------------------------------------------------------------------------------------------------------------------------------------------------------------------tga------------------------ataattcaagatctgacttcgctgctcagctggctggctttatggcatctcttat---------------tgttgatgttcctggtcagtctcattggattgttgagttgactaattatgattttaccaatgctatgggatacctggttgcttccatacctggaatgcattctgacagagcattgaaggtatcgtaacccaca-ca--tttaacac-----------------------------------------tcttccattcttattttgtt-ctatg--tagt-ggactcttgaatgct------------aagcttt------------ctcactgttttttaa-------------tatt---------------------------------------gtttt-------------------------------------tacta-----tttcct---------tgtataaa------atatgaattgga-------------atatatagaatt-----cata-------------------------------------------------------------------------------aag-------------------------------tattgcttcaattctta-------------------------------------------------agatg-----------------------------------------------------------------------------------------------------------------------------------------------------------
>I23376_M145_Malvaceae_Heliocarpus_appendiculatus_seq1
---------------------------------------------------------------------------------------------------------------------------------------------------------------------------------------------------------------------------------------------------------------------------------------------------------------------------------------------------------------------------------------------------------------------------------------------------------------------------------------------------------------------------------------------------------------------------------------------------------aacacaatttggtggcaagattttcctcgcagaagtgaacctgatta-tttgtctcttttttcac---cttcttttagagaaataagtcaaggttcaagatctgactttttagctcaactggctgggtttatgtcatctcttat---------------tgttgatgtacctagtcaggctcattggattgttgagttgactaagtacgactttactggtgctatggggcacctggtagcttccatacccggattacattctgacagaacactgaaggtattgtaatcctca-ta--tttc-------------------------------------------------------------------------------------------------------------------------------------------------------------------------------------------------------------------------------------------------------------------------------------------------------------------------------------------------------------------------------------------------------------------------------------------------------------------------------------------------------------------------------------------------------------------------------------------------------------------------------------------------------------------------------------
>I23377_M148_Malvaceae_Robinsonella_mirandae_seq1
---------------------------------------------------------------------------------------------------------------------------------------------------------------------------------------------------------------------------------------------------------------------------------------------------------------------------------------------------------------------------------------------------------------------------------------------------------------------------------------------------------------------------------------------------------------------------------------------------gtaaccaacactgtttggtggcaagattttccacgaagaagggaacctgatta-tttgtctctcttttcac---ttacttatggagaaatgattcaagattcaagatctgactttgctgctcagctagctggctttatagcatctcttgt---------------tgttgatatacctagtcagtctcattggattgttgagttcactaattatgactttacaaatgctatgggatacctggttgcttccatacctggaatacattctgacagagcactgaaggtatcgtatcccaca-ca--tttggtac-----------------------------------------tctctgattcttatatttct-ctatg--aagt-ggactcttgaatgct------------aagctgg------------ctcactg-tttttaa-------------tatt---------------------------------------gtttt-------------------------------------gacta-----tttcct---------catataaa------atat-aattgga-------------atatatagcatt-----cata-------------------------------------------------------------------------------atg-------------------------------tatcgccacaatctta---------------------------------------------------gatggagg-----aaggttttgggtgttcatgtgaggaactaggccttg-------gtgttttacatgtagtttattttaggttcaatgat--------------------------------------------------------------------
>I23378_M150_Malvaceae_Ceiba_pentandra_seq1
------------------------------------------------------------------------------------------------------------------------------------------------------------------------------------------------------------------------------------------------------------------------------------------------------------------------------------------------------------------------------------------------------------------------------------------------------------------------------------------------------------------------------------------------------------------------------------------tgggagagtgtaaccaacactgtttggtggcaagattttccacgcagaagggaacctgatta-tttgtctcwcttttcac---tttcttatggagaaacgagtcaagattcaagatccgacttcgctgctcagctagctggctttatggcatctcttat---------------tgttgatgtacctagccaggctcattggattattgagttgactaagtatgactttaccagtgctatgggacgcctagttgcttccatacctggaatacattctgacagagcactgaaggtatcataacccaca-ca--tttaatgctcatcatac---------------------------ttttatctctggttcttatttttct-ctgtg--gaat-ggactcttgaatgct------------acgctgg------------ctcactg-ttcttat-------------tatt---------------------------------------gttct-------------------------------------gacca-----tttcct---------cgtataaa------aaatgaattgaa-------------atatgtagcatt-----caaa-------------------------------------------------------------------------------aag-------------------------------tatcgccacaatcttaa--------------------------------------------------gatga-tg-----tacgtttttggtttttatgtggtgaactagg-------------------------------------------------------------------------------------------------------------------
>I23379_M160_Muntingiaceae_Muntingia_calabura_seq1
-------------------------------------------------------------------------------------------------------------------------------------------------------------------------------------------------------------------------------------------------------------------------------------------------------------------------------------------------------------------------------------------------------------------------------------------------------------------------------------------------------------------------------------------------------------------------------------------gggaaagtgtgaccaacactgtctggtggcaagatttttcttgcagaagtgaacctgatta-tttctctctttttccct---gttccaatggagaaatgagcaaggagtcaagatctgactttgctgctcatctggctggctttatggcatctcttgt---------------cattgatgtacccagtcaggctcactggatagttgagttaacaaagtatgactttggggatgctctggggcaccttgttgcttcggtgcctggaatccattcttatacgagcccatctgtctcactttccata-ct--ttcaaaacatgtaagtt--------------------------cttttgttgttaatgtgcatgtagct-ttatt--catg-a--cttataaacaat------------aaggtga------------tttgctg-ttgccaa-------------agtt---------------------------------------g---a-------------------------------------gatgc-----tttcat----------atgtagg----ccatgtgagtgtgcattcattgttaa----------att----taaaatt--------------------------------------------------------------------------------------------------------------------cactaacttttt-------------------------------------------------ttatgaatg--tctaggaccataagaattcgtct------------------------------------------------------------------------------------------------------------------------------
>I23380_M161_Malvaceae_Hibiscus_tiliaceus_seq1
--------------------------------------------------------------------------------------------------------------------------------------------------------------------------------------------------------------------------------------------------------------------------------------------------------------------------------------------------------------------------------------------------------------------------------------------------------------------------------------------------------------------------------------------------------------------------------------------------------------tgtttggtggcaagattttccacgtagaagggagcctgatta-tttgtctctgttttcac---tttcccatggaaaaaagagtaaaaattcaagatctgactttgctgctcagctggctggctttatggcatctcttat---------------tgttgatgtacctagccaatctcattggattgttgagttgactaattatgactttaccaatgctatgggatacctggttgcttccattcctggaatacattctgacagagcactgaaggtttcgtaacccgca-ca--tttaataa-----------------------------------------tcttaaatacttattttgcttttgtg--aagt-ggactcttgaatgct------------aagctgg------------ctaagtc-ctcttaa-------------tgtt---------------------------------------gtttt-------------------------------------tacta-----tttcctg-------ataaataac-----------aattaga-------------atat------------------------------------------------------------------------------------------------aac-------------------------------tatt------------------------------------------------------------------------------------------------------------------------------------------------------------------------------------------------------------------------------
>I23381_M162_Bixaceae_Bixa_orellana_seq1
--------------------------------------------------------------------------------------------------------------------------------------------------------------------------------------------------------------------------------------------------------------------------------------------------------------------------------------------------------------------------------------------------------------------------------------------------------------------------------------------------------------------------------------------------------------------------------------------ggatagtgtgaccaacacagtttggtggcaagattttccgcgcagaggtgaacctgaata-tttatcacttttttcac---ctcctgatgaagaaataagtgaagattttaaatctgactttgctgctcagctagctggctttatggcgtctcttat---------------tgttgatgtacctagtcaggctcactggattgttgaattgactaagtatgactttagaggtgctacgggacagctggttgcttcagttcctggaatatattcttacagaacttcaaatgcatcacaatctatt-ca--gctcgtgcatgtaagtg--------------------------cttttatttctgatgcttgtgtacct-ctgtg--catg-aatcttttgaatgct------------aatctgg------------tcatccgttcttcaa-------------catc---------------------------------------atgca-------------------------------------gatgt-----tttcct---------aatttaaa------gaatctgtttaa-------------atatgtggcatt-----taca-------------------------------------------------------------------------------aaa-------------------------------tcttattgcaaatctaa--------------------------------------------------aatggaaga-------------------------------------------------------------------------------------------------------ttttgtt------------------------------------gagg
>I23382_M163_Bixaceae_Cochlospermum_vitifolium_seq1
------------------------------------------------------------------------------------------------------------------------------------------------------------------------------------------------------------------------------------------------------------------------------------------------------------------------------------------------------------------------------------------------------------------------------------------------------------------------------------------------------------------------------------------------------------------------------------------tggaataatgtgaccaacaccgtatggtggcaagattttcctcgcagaagtgaacctgatta-ttcatcactttttccgc---ctcctgatggaaaaataaatcaagatttgaattccgactttgctgctcagctagcgggctttatggcatctcttgt---------------tgttgatgtacctagtcaggcccactggattgttgcattgactaagtatgactttagacgtgcaacaggacagctggttgcttcagtacctggartctacttgtacagaacttcaaaygcttcacadwccatg-ca--tttcatgtccgtaagtg--------------------------cgtctgtttctggtgvtcgtatrcct-cttcc--catg-actcttttgaawatt------------gagctga------------ttcatya-ttktcaa-------------catt---------------------------------------gtgct-------------------------------------aatcc-----ttttttatt------catttaat----ccatttahatttccagtmttcrgagggatgtagtttatt----gtggatt-------------------------------------------------------------------------gtggaaggct------------------aggcttggtgttttgcatgtgttttatt---------------------------------------------aaagtatgaaggaaccttatactcttaatatctatcaatgcagg-----------------------------------------------------------------------------------------------------------------------
>I23383_M166_Malvaceae_Pseudobombax_ellipticum_seq1
--------------------------------------------------------------------------------------------------------------------------------------------------------------------------------------------------------------------------------------------------------------------------------------------------------------------------------------------------------------------------------------------------------------------------------------------------------------------------------------------------------------------------------------------------------------------------------------------ggagagtgtaaccaacactgtttggtggcaagattttccacgcagaagggaacctgatta-tttgtctctcttttcac---tttcttatggagaaatgagtcaagattcaagatctgactttgctgctcagctagctggctttatggcatctcttat---------------tgttgatgtacctagtcaggctcattggattattgagttgactaaktatgactttaccrgtgctatgggacacctggttgcttccatacctggaatacattccgacagagcactgaaggtattgtaacccaca-cg--tttaatactcatcatgc---------------------------ttttatctctggttcttatttttct-ctgtg--gatc-gaactcttgaatgct------------aagctgg------------ctcactg-ttcttct-------------tatt---------------------------------------gttct-------------------------------------gacca-----tttcct---------catataaa------aattgaattgaa-------------atatgtagcatt-----caaa-------------------------------------------------------------------------------aag-------------------------------tattgccacaatcttaa--------------------------------------------------gatgragg-----taagtttttggtttttatgt-rcgaactaggccttg-------gtgttttacatgtattttctatta-------------------------------------------------------------------------------
>I23384_M168_Malvaceae_Theobroma_cacao_seq1
-------------------------------------------------------------------------------------------------------------------------------------------------------------------------------------------------------------------------------------------------------------------------------------------------------------------------------------------------------------------------------------------------------------------------------------------------------------------------------------------------------------------------------------------------------------------------------------------gggagagtktgacaaacactgtttggtggcaagattttcctcacagaagtgaatctgatta-tttgtctcttttttcat---tttcttatggagaaatgagtcaaggttcaagatctgactttggtgctcaactagctggctttatggcatctcttat---------------tgttgacgtacctagtcaggctcattggattgttgagttgactaagtatgactttaccagtgctgaaggacacctggttgcttctatacctggaatacattctgacagaatactgaaggtatcataatctgca-ca--tttcattctaattatgc---------------------------ttccgtctctgattcat-------------------------------atgct------------aagctgg------------ctgactg-ttttcac-------------tatt---------------------------------------gttct-------------------------------------gacca-----tttcct---------catataat------aaatgaattgaa-------------ataagtagcatt-----taga-------------------------------------------------------------------------------aag-------------------------------tattgc-acaatcttaa--------------------------------------------------tatggagg-----tgagtttttggtgttt---------------------------------tacatgtgttttatattaggttagtcgataggaaggaatctta--ttaactatcatttcaggctaatcagtttacaacctcatcatttgatgcgaag
>I23385_M169_Malvaceae_Ochroma_pyramidale_seq1
---------------------------------------------------------------------------------------------------------------------------------------------------------------------------------------------------------------------------------------------------------------------------------------------------------------------------------------------------------------------------------------------------------------------------------------------------------------------------------------------------------------------------------------------------------------------------------------------------------------------tggcaagattttccacgcagaagggaacctgatta-tttgtctctcttttctc---tttcttatggagaaatgagtcaagattcaagatctgattttgctgctcagctagctggctttatggcatctcttat---------------tgttgatgtacctagtcaggctcgttggattattgagttgactaagtatgactttaccagtgctatgggacacctggttgcttccatacctggaatacattctgacagagcactgaaggtaatgtaacccaca-ca--tttaatactcatcatgc---------------------------ttttatctccggttcttatgttgct-ctgtg--aaac-ggaccattgaatact------------aagctgg------------ctcactg-tttttat-------------tattgtt--------------------------------ctgagttct-------------------------------------gacca-----tttcct---------cata-----------------------------------------------------------------------------------------------------------------------------------------------------------------------------------------------------------------------------------------------------------------------------------------------------------------------------------------------------------------------------------------------------------
>I23387_M178_Malvaceae_Malvaviscus_arboreus_seq1
--------------------------------------------------------------------------------------------------------------------------------------------------------------------------------------------------------------------------------------------------------------------------------------------------------------------------------------------------------------------------------------------------------------------------------------------------------------------------------------------------------------------------------------------------------------------------------------------------tgtaacaaatactgtttggtggcaagattttccacgtagargggaacctgatta-tttgtctctcttttcat---tttcttatggagaaatgagtcaaaattcaagatctgactttgctgcacagctggctggctttatggcatctcttat---------------tgttgatgtacctagtcagtctcattggattgttgagttgactaattatgactttaccaatgctatgggatacctggttgcttccatacctggaatacattctgacagagcaccgaaggttttgtaaccckca-ct--tttatttc-----------------------------------------tcttaaatacttattttgcttttctg--aagt-gaactctagaatgct------------aagctag------------ctaagtt-ctattaa-------------tgtt---------------------------------------ctttt-------------------------------------gacta-----ttttctg-------ataaataac-----------aattaga-------------rtatgcttattt-tcctcata-------------------------------------------------------------------------------aag-------------------------------tattgccacaatcttat--------------------------------------------------gatagaggtaaa--------tcggtgtttatgcgaggaactaggctcaa-------gtgttttacatgtattttatat---------------------------------------------------------------------------------
>I23388_M180_Malvaceae_Triumfetta_lappula_seq1
---------------------------------------------------------------------------------------------------------------------------------------------------------------------------------------------------------------------------------------------------------------------------------------------------------------------------------------------------------------------------------------------------------------------------------------------------------------------------------------------------------------------------------------------------------------------------------------------gagaatgtgacaaacacaatttggtggcaagattttcctcgcagaagtgaacctgatta-tttgtctcttttttcac---cttcttttagagaaataagtcaaggttcaagatctgactttttagctcaactggctgggtttatgtcatctcttat---------------tgttgatgtacctagtcaggctcattggattgttgagttgactaagtacgactttactggtgctatggggcacctggtagcttccatacccggattacattctgacagaacactgaaggtattgtaatcctca-ta--tttcatactaattaggc---------------------------tttcatctctggttcatttgttcct-ctgt----tat-agtttcttcaatgct------------aaggtgg------------cctactt-acgtttt-------------tggt---------------------------------------gttt------------------------------------------------------------------------------tatatataagg-------------atggttgatatg-----aaggaactcatcaagttttttgtcatttcaggctaatcagtttacacctgcatttttttatgttaagttccttggcctggttgaag------------------------------catctgtagttggtt-t------------------------------------------------------------------------------------------------------------------------------------------------------------------------------------------------------------------
>I23389_M181_Malvaceae_Pavonia_scheadiana_seq1
------------------------------------------------------------------------------------------------------------------------------------------------------------------------------------------------------------------------------------------------------------------------------------------------------------------------------------------------------------------------------------------------------------------------------------------------------------------------------------------------------------------------------------------------------------------------------------------------------accaacacagtttggtggcaagattttccacgaagaagggaacctgatta-tttgtctctcttttcac---tttcttatggaaaaatgagtcaagatccaagatctgacttcgctgctcagctagctggctttatggcatctcttgt---------------tgttgatgtacctagtcagtctcattggatcgccgagatgactaattatgactttaccaatgctatgggatacctggttgcttccatacctggaatacattctgacagagcactgaaggtattgtaaccccca-ca--tttagtac-----------------------------------------tctccgattcttatgtttyt-atgtg--aagt-ggactcttgaatgct------------aagctgg------------ctcaccc-tatttaa-------------tawt---------------------------------------gtttt-------------------------------------gacta-----tttcct---------cttatgaa------atatgaattgga-------------ctatatatcatt-----cata-------------------------------------------------------------------------------aag-------------------------------tatcgccacaatctta---------------------------------------------------gatggagg-----taggtttttggtgtttatgtgaggaactaggcctgg-------gtgttttacatgtattttata----------------------------------------------------------------------------------
>I23390_M182_Malvaceae_Anoda_cristata_seq1
------------------------------------------------------------------------------------------------------------------------------------------------------------------------------------------------------------------------------------------------------------------------------------------------------------------------------------------------------------------------------------------------------------------------------------------------------------------------------------------------------------------------------------------------------------------------------------------tgggaatgtgtaaccaacacagtttggtggcaagattttccacgaagaagggaacctgatta-tttgtctctcttttcac---tttcttatggaaaaatgagtcaagatccaagatctgacttcgctgctcagctagctggctttatggcatctcttgt---------------tgttgatgtacctagtcagtctcattggatcgccgagatgactaattatgactttaccaatgctatgggatacctggttgcttccatacctggaatacattctgacagagcactgaaggtattgtaaccccca-ca--tttagtac-----------------------------------------tctccgattcttatgtttyt-atgtg--aagt-ggactcttgaatgct------------aagctgg------------ctcaccc-tatttaa-------------tawt---------------------------------------gtttt-------------------------------------gacta-----tttcct---------cttatgaa------atatgaattgga-------------ctatatatcatt-----cata-------------------------------------------------------------------------------aag-------------------------------tatcgccacaatctta---------------------------------------------------gatggagg-----taggtttttggtgtttatgtgaggaactag--------------------------------------------------------------------------------------------------------------------
>I23391_M183_Malvaceae_Phymosia_umbellata_seq1
-------------------------------------------------------------------------------------------------------------------------------------------------------------------------------------------------------------------------------------------------------------------------------------------------------------------------------------------------------------------------------------------------------------------------------------------------------------------------------------------------------------------------------------------------------------------------------------------------------------------------------ttccacgaagaagggaacctgatta-tttgtctctcttttcac---tttcttgtggagaaatgagtcaagattcgagatctgactttgctgctcagcttgctggctttatggcatctcttgt---------------tgttgatgtacctagtcagtctcattggattgttgagttgactaactatgactttacaaatgctatgggatacctggttgcttctgtacctggaatccattctgacagaatactgaaggtatcatgtcccacg-ca-------------------------------------------------------------------------------------------------------------------------------------------ttctta-------------tttg---------------------------------------tt--------------------------------------------------------------------------------------------------------------------------------------------------------------------------------------------------------------------------------------------------------------------------------------------------------------------------------------------------------------------------------------------------------------------------------------------------------------------------------
>I23392_M187_Malvaceae_Ayenia_berlandieri_seq1
----------------------------------------------------------------------------------------------------------------------------------------------------------------------------------------------------------------------------------------------------------------------------------------------------------------------------------------------------------------------------------------------------------------------------------------------------------------------------------------------------------------------------------------------------------------------------------------------------------acactgtttggtggcaagattttcctcgtagaaaagatcctgatta-tttgtctctaattacat---tttcatatggacgcatgactcaagattcaacatcagactttgctgctcatctggctagctttatggcgtctctaat---------------tgttgatgtacctagtcaggctgattggattgttgagttggccaagtatgactttacgggtgctatgggacacatagttacttctatacctggtatacattctgacagagcactgaaggtataatcatca----ca--tttcatactatgtgtac---------------------------atc----tttgattgatatgttcct-cttgt--aaat-aacct--------------------------------------------------------------------------------------------------------------------------------------------------------------------------------------------------------------------------------------------------------------------------------------------------------------------------------------------------------------------------------------------------------------------------------------------------------------------------------------------------------------------------------------------------------------------------------------------------
>I23393_M189_Malvaceae_Kearnemalvastrum_lacteum_seq1
------------------------------------------------------------------------------------------------------------------------------------------------------------------------------------------------------------------------------------------------------------------------------------------------------------------------------------------------------------------------------------------------------------------------------------------------------------------------------------------------------------------------------------------------------------------------------------------------ggtgtaaccaacacggtttggtggcaagattttccacgaagaagggaacctgatta-tttgtctctcttttcac---tttcttatggaaaaatgagtcaygatccaagatctgacttcgctgctcagctagctggctttatggcatctcttgt---------------tgttgatgtacctagtcagtctcattggatygctgagttgactaattatgactttaccaatgctatgggatacctggttgcttccatacctggaatacattctgacagagcactgaaggtattgtaa-cccca-ca--tttaggac-----------------------------------------tctccgtttcttatgtttct-atgtg--aagt-ggactcttgaatgct------------aagctgg------------ctcaccc-tatttaa-------------tatt---------------------------------------gtttt-------------------------------------gacta-----tttcct---------cttttaaa------atatgaattgga-------------atatatagcatt-----cata-------------------------------------------------------------------------------aag-------------------------------tgtcgccacaatctta---------------------------------------------------aa-------------------------------------------------------------------------------------------------------------------------------------------------------------
>I23395_M236_Malvaceae_Fuertesimalva_jacens_seq1
-------------------------------------------------------------------------------------------------------------------------------------------------------------------------------------------------------------------------------------------------------------------------------------------------------------------------------------------------------------------------------------------------------------------------------------------------------------------------------------------------------------------------------------------------------------------------------------------gggagggtgtgactaacacagtttggtggcaagattttccacgaagaagggaacctgatta-tttgtctctcttttcgc---tttcttatggaaaattgagtcaagatccaagatcggactttgctgctcagctagctggctttatggcatctcttgt---------------tgttgatgtacctagtcagtctcactggattgctgagttgactaattatgactctaccaatgctatgggatacctggttgcttccatacctggaatacattctgacagagcactgaaggtattgtaacccggc-cacatatagtac-----------------------------------------tctccgattcttatgtttct-atgtg--aagt-ggattcttgaatgtt------------aagctggc--t--caccgcctcaccc-tatttaa-------------tatt---------------------------------------gtttt-------------------------------------gacta-----tttcct---------cttataaa------atatgat---------------------tatagcatt-----cata-------------------------------------------------------------------------------gag-------------------------------tatcaccacaatcttc---------------------------------------------------aatggagg-----gaggtttttggtgtttatgtgaggaactag--------------------------------------------------------------------------------------------------------------------
>I23396_M019_Malvaceae_Allosidastrum_pyramidatum_seq1
------------------------------------------------------------------------------------------------------------------------------------------------------------------------------------------------------------------------------------------------------------------------------------------------------------------------------------------------------------------------------------------------------------------------------------------------------------------------------------------------------------------------------------------------------------------------------------------tgggaaggtgtaaccaacactgtttggtggcaagattttccacgaagaagagaacctgatta-tttgtctctcttttcac---tttcttatggagaaatgagtcaagattcaagatctgactttgctgctcagctagcaggctttatggcatctcttgt---------------tgtcgatgtacctagtcagtctcattggattgttgagttgactaattatgactttgcaaatgcgatgggatacctggttgcttccatacccggaatacattctgacagagcactgaaggtatcatatcccaca-catttttggtac-----------------------------------------tctctgattcttatatttct-ctgtg--aagt-gaattcttgaatgct------------aagctgg------------ctcactc-tttttaa-------------tatt---------------------------------------gtttt-------------------------------------gacta-----tttcct---------catataaa------atatgatttgga-------------atatatagcatt-----cgta-------------------------------------------------------------------------------aag-------------------------------tatcaccacaatctta---------------------------------------------------gatggagg-----aaggtttttactgtttatgtgaggaactaggccttg-------gtgtcgtacatgtattttattttaggt----------------------------------------------------------------------------
>I23397_M020_Malvaceae_Melochia_betonicifolia_seq1
-------------------------------------------------------------------------------------------------------------------------------------------------------------------------------------------------------------------------------------------------------------------------------------------------------------------------------------------------------------------------------------------------------------------------------------------------------------------------------------------------------------------------------------------------------------------------------------------gggagagtgtgrcaaacaccgtttggtggcaagattttcctcgcagaattgaacctgatta-tttgtctcttttttcac---gttcttatggggtaatgagtcaagattcaagatctgacttcgctgctcaactagctggcttcatggcatctcttat---------------tgttgatgtacctagtcaggctggttggattcgtgagttgactaagtatgactttaccagtgctatggggcacctagttgcttccgtacctggaatacattctgacagaatactgaaggtatcataatcatca-ca--tttgatattaattatgc-----------------------------ttcattctgggaagtatgtcact-cgaaa--aaat--gtccattgaaccct------------aagcaga------------tttgcag-ttttcat-------------tatt---------------------------------------gttct-------------------------------------gatca-----ttttcy---------mwwwwams------rmykrawtwaaw-------------twarkwrsmwttkrwkkwark---wwkkkgkkstttw---------------------------------------------------------------aaa------------------------------wyytttttatawtkkttw----------------------------------------------rktkrwwrgaagg----aatcttattaagttttctacaa----------------------------------------------------------------------------------------------------------------------------
>I23398_M021_Malvaceae_Sidastrum_micranthum_seq1
-------------------------------------------------------------------------------------------------------------------------------------------------------------------------------------------------------------------------------------------------------------------------------------------------------------------------------------------------------------------------------------------------------------------------------------------------------------------------------------------------------------------------------------------------------------------------------------------gggaaggtgtaaccaatactgtttggtggcaagattttccacgaaggaaaaaacctgatta-tttgtctctcttttcac---tttcttatggagaaatgagtcaaaattcaagatctgactttgctgctcagctagctggctttatggcttctcttst---------------tgttgatgtacctagtcagtctcattggattgttgagttgagtaattatgactttacaaattctatgggatacctggttgcttccatacctggaatacattctgacagagcactgaaggtattgtgtcccmya-ya--ytgtgtac-----------------------------------------tctctgatccctatgtttct-ctgtg--aagt-ggactcttgaatrtt------------dagctgt------------ctcactgttttttaa-------------tatt---------------------------------------gtttt-------------------------------------gaata-----tttcct---------catataaaa----watatgaattgga-------------atttatagcatt-----catg-------------------------------------------------------------------------------aag-------------------------------tattgccacaatctta---------------------------------------------------gatggagg-----aaggtttttggtgtttatgtgaggaactaggccatg-------ttgttttacgtgtattt--------------------------------------------------------------------------------------
>I23399_M022_Malvaceae_Gaya_dominguensis_seq1
-------------------------------------------------------------------------------------------------------------------------------------------------------------------------------------------------------------------------------------------------------------------------------------------------------------------------------------------------------------------------------------------------------------------------------------------------------------------------------------------------------------------------------------------------------------------------------------------------gtgtaaccaacactgtttggtggcaagatttcccacgaagaagggaacctgatta-tttgtctctcttttcac---tttcttacggagaaatgagtcaagattcaagatctgactttgctgctcagctagctggctttatggcatctcttgt---------------tgttgatgtacctagtcagtctcattggattgttgagttgactaattatgactttacaaatgctatgggatacctggttgcttccatacctggaatacattctgacagagcactgaaggtatcatatcccaca-ca--tttggtac-----------------------------------------tctctgattcttatatwtct-ctttg--aagtgggactcttgaatgct------------aagctgg------------ctcaccg-tttttaa-------------tatt---------------------------------------gtttt-------------------------------------gactatttctgttctg---------catataaa------atatgaattgga-------------atatatcgcctc-----cata-------------------------------------------------------------------------------aag-------------------------------tatcgccacaatc-------------------------------------------------------aatgagg-----aaggtttttagtgtttatg-------------------------------------------------------------------------------------------------------------------------------
>I23366_M015_Malvaceae_Firmiana_simplex_seq1
---------------------------------------------------------------------------------------------------------------------------------------------------------------------------------------------------------------------------------------------------------------------------------------------------------------------------------------------------------------------------------------------------------------------------------------------------------------------------------------------------------------------------------------------------------------------------------------------gagagtktgamcaacaccgtttggtggcaagattttcctcgcagaagggaacctgatta-tttgtctcttttttcac---attcttatggagaaatgagtcaagattcaagatctgacttcgctgctcagctagctggctttatggcatctcttct---------------tgttgatgtacctagtcaggctcgttgggttattgagttgactaattatgactttaccagtgctatgggacacctggttgcttccatacctggratacattctgacagagcactgaaggt----------------------------atcatgc---------------------------ttttatctccggtccttacgttcct-ctgtg--aaat-agactcttgaatgct------------aagctgg------------cttgctg-tttttat-------------cgtt---------------------------------------gttct-------------------------------------gacca-----tttc--------------------------------------------------------------------------------------------------------------------------------------------------------------------------------------------------------------------------------------------------------------------------------------------------------------------------------------------------------------------------------------------------------------------------
>I28591_M023_Malvaceae_Neobuchia_paulinae_seq1
----------------------------------------------------------------------------------------------------------------------------------------------------------------------------------------------------------------------------------------------------------------------------------------------------------------------------------------------------------------------------------------------------------------------------------------------ct-attatatttttttggtggt-----------------------gtta---------tgt-ttatattgttcttgcctagttc-------ttattatttatttat----------atttgctcctt-cggatactgcagtgggagagtgtaaccaacactgtttggtggcaagattttccacgcagaagggaacctgatta-tttgtctgtcttttcac---tttcttacggagaaatgagtcaagattcaagatctgacttcgctgctcagctagctggctttatggcatctcttat---------------tgttgatgtacctagccaggctcattggattattgagttgactaagtatgactttaccagtgctatgggacacctagttgcttccatacctggaatacattctgacagagcactgaaggtatcataacccaca-ca--tttaatgctcatcatgc---------------------------ttttatctctggttcttatttttct-ctgtg--gaat-ggactcttgaatgct------------aagctgg------------cttactg-ttcttat-------------tatt---------------------------------------gttct-------------------------------------gacca-----t-----------------------------------------------------------------------------------------------------------------------------------------------------------------------------------------------------------------------------------------------------------------------------------------------------------------------------------------------------------------------------------------------------------------------------
>I28592_M188_Cytinaceae_Bdallophytum_americanum_seq1
--------------------------------------------------------------------------------------------------------------------------------------------------------------------------------------------------------------------------------------------------------------------------------------------------------------------------------------------ccctaaagagtcat-------------------ctacagtacatag-------------------------------------------------------------------------------------------cattagggcata-------tatcttacactatgctccatgcattgagtagctctttgttttactttta-----gt-cactttatctta-ttaattctgcagtgggaaagtgtgaccaacactgtttggtggcaagatttttctcgccaaagtgaacctgatta-ctttgctctatttcccc---tttcaattggagacaaaagtagggagtcaagatctgactttgctgctcatctggctggctttatggcatctcttgt---------------tattgatgtaccaagtcaggcccaatggattgttgagctaacaaaatatgacttccgatgtgctatggggcacctcattgcttcagtccctggaatccattcatatagaagcccaaatgtctcaagtkccatg-ct--tttcaaacatgtgagtt--------------------------cttttgttgttgatgtgcatgtacct-ttatg--catg-a--cttttaaactac------------aagataa------------ktcactg-ttgtcaa-------------agtt---------------------------------------g-------------------------------------------------------------------gtata---------------------------------------------------------------------------------------------------------------------------------------------------------------------------------------------------------------------------------------------------------------------------------------------------------------------------------------------------------------------------------------------------------
>I28593_M024_Malvaceae_Carpodiptera_cubensis_seq1
----------------------------------------------------------------------------------------------------------------------------------------------------------------------------------------------------------------------------------------------------------------------------------------------------------------------------------------------------------a------------------ctagtatatttttaa-----------------------aaacatgc-----tagctgttcaatt-tttctggctgttatttgttcttg------t--gtagc--ttttgaattg---------tat-ttatatttttcttg------------------ttacttatttat-------t-cactagctcttt-tggatactgcagtgggagaatgtgaccaacaccgtttggtggcaagattttcctcgccaaagggaatctgatta-tttgtctctcttttcac---tttcttatggagaaatgaatcaagattcaagatctgactttgctgctcagctagctggctttatggcatctcttgt---------------tgttgatatacctagtcaggcttattggcttatcgagttgactaagtatgactttaccggtgctttgggacacctggttgcttcaatacctggaatacattctgacagagcactgaaggtatcataatccgca-cc--tttcgtattcatcatgc---------------------------ttttatttgtggttcttatgttcct-ctgtc--aaat-agattcctgactgct------------aca-tgt------------ctaactg-tttttgt-------------tgtt---------------------------------------gttcc-------------------------------------gacca-----tttctt---------catataat------aaataaatt----------------------------------------------------------------------------------------------------------------------------------------------------------------------------------------------------------------------------------------------------------------------------------------------------------------------------------------------------------------------------------------
>I28594_M025_Malvaceae_Herrania_nitida_seq1
-----------------------------------------------------------------------------------------------------------------------------------------------------------------------------------------------------------------------------------agttgtgggtttaatttgctatcgg-------------------ctacctagtctattgcctgaagaatgtttatgtttgatttatctatcaaaatgctggctg---ttctttatttg--------------------tttttttgtactg-------------------------aaaaatgc----------------------------------------------------tagc--tgttcaatta---------tgt-t-atattgttcttgtt----------------tagttcat-----------g-tattttttctta-taaaaactgcagtgggagagtgtgacaaacactgtttggtggcaagattttcctctcagaagtgaatctgatta-tttgtctcttttttcat---tttcttatggagaaatgagtcaagattcaagatctgactttgctgctcaactagctggctttatggcatctcttat---------------tgttgatgtacctagtcaggctcattggatttttgagttgactaagtatgactttaccggtgctgaaggacacctggttgcttctatacctggaatacattctgacagaatactgaaggtatcataatctgca-ca--tttcattctaattatac---------------------------ttccatctctgatccat-------------------------------atgct------------aagctgg------------ttcactg-ttttcat-------------tatt---------------------------------------gttct-------------------------------------gacca-----tttcct---------catataat------aaatgaattgga-------------ataagtagcatt-----taga-------------------------------------------------------------------------------aag-------------------------------tatt------------------------------------------------------------------------------------------------------------------------------------------------------------------------------------------------------------------------------
>I28595_M184_Malvaceae_Guazuma_ulmifolia_seq1
------------------------------------------------------------------------------------------------------------------------------------------------------------------------------------------------------------------------------tt-caatttgtgggttaaatttgctcttga----------------ctacctagtggtttatttccagatggatgtttatgtttcatttaactatcaagatgctggatc---tattttatttgt-------------------ttatcttacacag-------------------------aaaaatgc----------------------------------------------------tagc--ggttcaatta---------cgt-t-atattgttcttatt----------------tagttcat-----------t-aatttattggta-caaatactgcagtgggagagtgtgacaaacaccgtttggtggcaagattttcctcgcagaagtgaacctgatta-tttgtctcttttttcat---tttcttatggagaaatgggtcaagattcaagatctgactttgcttctcaactagctggttttatggcatctcttat---------------tgttgatgtacctagtcaggctggttggattgttgagttgactaagtatgactttactagtgctgaaggacacctggttgcttctatacctggaatacattctgacagaactctgaaggtatcataatctaca-tg--ttttatactaattatgc---------------------------ttcaatctctgattcat-------------------------------atgct------------aagc----------------tctctg-tttttat---------------tt---------------------------------------gtttt-------------------------------------gacca-----tttcct---------catgtaat------aaatgaactgaa-------------ataagtagcatt-----caaa-------------------------------------------------------------------------------acg-------------------------------taatgc-acaatgttaa--------------------------------------------------tatggagg-----tggtcttttggtgttt---------------------------------tacatgtgttttatatta-------------------------------------------------------------------------------
>I28596_M026_Malvaceae_Ruizia_cordata_seq1
-----------------------------------------------------------------------------------------------------------------------------------------------------------------------------------------------------------------------------------------------------------------------------------------------------------------------------------------------------------------------------atcttgtacgtcgtt-------------gtagcattgtaggaatgg-----aaatggttg-------------------ttgttgtag------tagtaagc--ttttcaatga---------tgt-taatactattcctgttat--------------ttatctatttat-------t-cattagctcttt-gtgatactgcagtgggagagwgtgaccaayaccrtttggtggcaagattttcccctcagaagagaacctgatta-tttttctcttttttcac---tttcttatggagaaaygagtcaagattcaagatctgactttgctgctcagctagctggctttatggcatctcttat---------------tgttgmtgtacctagtcaggctcattgggttrttgagctcactaagtatgactttaccaatgctatggggcacctggttgcttctsttccwggaatgcattctgacagagctctgaaggtatcataatccaca-ca--tttcatactcatcawkc---------------------------ttttathtcctcwtcttatgttctttttgtg--aaat-agacttttcaatgct------------aagttgt------------ct-actg-tttttat-------------tttt---------------------------------------gttct-------------------------------------gaccm-----tttatt---------catttaac-------------------------------------------------------------------------------------------------------------------------------------------------------------------------------------------------------------------------------------------------------------------------------------------------------------------------------------------------------------------------------------------------------
>I28597_M027_Malvaceae_Melhania_velutina_seq1
--------------------------------------------------------------------------------------------------------------------------------------------------------------------------------------------------------------------------------------------------------------------------------------------------------tttagcttgagaaa-----gttattctgacggcya---atgttatcatat-------------------atgttttgtttcg--------------------------------------actttggt----------------------ggtgta------------------tttcaatga---------tgt-taatagtattcatgt----------------------tatttat-------t-cattagttcttt-gtgatactgcagtgggagaatgtgaccaacaccgtttggtggcaagattttcccctcagaagagaacctgatta-ttcttctcttttttctc---tttcttatggagaaatgagtcaagattcgagatctgactttgctgctcagctagctggctttatggcatctcttat---------------tgttgatgtacctagtcaggctcattgggttgtagagctcactaagtatgactttaccaatgctatggggcacctggttgcttctgttcctggaatgcattctgacagagctctgaaggtatcataatccgca-aa--tttcatactcatcatgc---------------------------ttttatctcctcttcttatgttcttgttgtt--aaat-acatttttcaatgct------------aagttgt------------ct-actg-tttttat-------------tttt---------------------------------------gtta------------------------------------------------------------------------------------------------------------------------------------------------------------------------------------------------------------------------------------------------------------------------------------------------------------------------------------------------------------------------------------------------------------------------------------------------------------------------------
>I28598_M028_Malvaceae_Glyphaea_brevis_seq1
--------------------------------------------------------------------------------------------------------------------------------------------------------------------------------------------------------------------------------------------------------------------------------actaatgtatttacccataaggatgtttatgtttgatttatggattaaaattctggctg---ttatttgcttattt---------------aattattttgcacag-------------------------aacaatgc----------------------------------------------------tagc--taatcaataa---------t-t-t-atagtctttgtgtt----------------cagttcac-----------t-cattaactctta-caaatactgcagtgggagaatgtgacaaatacagtttggtggcaagattttccttgcaggagtgaacctgatta-tttgtctcttttttcac---tttcttatggagaaatcagtgaagattcaagatccgactttgccgctcaactggctgggtttatggcatctcttat---------------tgttgatgtacctagtcaggctcattggattattgagttgactaagtatgactttaccagtgctgtggggcacctggttgcgtccgtaccaggaatacattctgacagaagactgaaggtatcataatcctcg-ca--tttcatac-aattatgc---------------------------tttcatctctggttcatttgtc------------aat-agtctcttgaatgct------------aaggtgg------------cccactg-ttttcat-------------tatt---------------------------------------gttct-------------------------------------cacga-----ttttct---------catataat------atttgcattga--------------------------------------------------------------------------------------------------------------------------------------------------------------------------------------------------------------------------------------------------------------------------------------------------------------------------------------------------------------------------------------
>I28599_M029_Malvaceae_Desplatsia_dewevrei_seq1
-----------------------------------------------------------------------------------------------------------------------------------------------------------------------------------------------------------------------------att-tcaggttgtgttc-aatttgctcttgg----------------ctatgccagcatatttgcccggagggatgtttatgtttactttatgaattaaaatgctggctg---ttatttattttt-------------------ttattttacactg-------------------------aacagcac----------------------------------------------------tagc--aattcaataa---------tgt-t-atatcgtttttgtt----------------tggttcac-----------t-cattaactctta-caaatactgcagtgggagaatgtgacaaacaccgtttggtggcaagattttccttgcagaaatgaacctgatta-tttgtctcttttttctc---ttccttatggagaaatgaatcaagatccaagatctgactttgctgctcaactggctgggtttatggcatctcttat---------------tgttgatgtacctagtcaggctcattggatagttgagttggctaagtatgactttaccagtgctatgggtcacctggttgcttctgtacctggaatacattctgacagagcactgaaggtaacataattctca-ca--tttcatactaattatgc---------------------------tttaatatctggttcatttgttcct-ctgag--aaat-attctc-tgaatgct------------aaactgg------------cttccca--tttcac-------------tatt---------------------------------------gttct-------------------------------------tacca-----cttctt---------catataaa------atatgcattgaaa---------gaagtatgtg----------gaaa-------------------------------------------------------------------------------atg----------------------------------tgctgcaactcaa---------------------------------------------------tatggaga-----tagatttctggtgttt---------------------------------taaatgtg-----------------------------------------------------------------------------------------
>I28600_M146_Malvaceae_Mortoniodendron_guatemalense_seq1
---------------------------------------------------------------------------------------------------------------------------------------------------------------------------------------------------------------------------------------------------------------------------------------tattttcctggaaggatgtttatgtttgatttttctatcaaaatactggctt---ttatttac-----------------------ttgttttgctcaa-------------------------aaaattgc-----taactgtttaatt-ttgctggctgttatttgttcttg------t--ttagt--ttttcaatta---------tgt-ttatrttgttcttc------------------ttatttatttat-------t-cattagttcttt-tggatactgcagtgggaaagtgtgaccaacactgtttggtggcaagactttcctcgcagaagggaacctgatta-tttgtcacttttttcac---tttcttatggagaaatgaatcaagattcaagatctgacttttctgctcagctagctggctttatggcatctcttat---------------tgttgatgtacctagtcaggctcattgggttdttgagttgactaagtatgactttacctgtgctgtgggacacctggttgcttccatacctggaatgcattctgacagagttctgaaggtatcataatccaca-ca--tttcatactaatcatgc---------------------------ttttatctccggttcttttgttcct-ctgtg--aaat-agactcttgaa-gct------------aagctgg------------ctcactg-tttttat-------------tatt---------------------------------------gttyg-------------------------------------gacca-----tttcct---------catataat------atga---------------------------------------------------------------------------------------------------------------------------------------------------------------------------------------------------------------------------------------------------------------------------------------------------------------------------------------------------------------------------------------------
>I28601_M030_Malvaceae_Sparmannia_africana_seq1
--------------------------------------------------------------------------------------------------------------------------------------------------------------------------------------------------------------------------------------------------------------------------rgctacactagtgtwtcwkcyttsamrkrtrttwrtrtwykatttatggattaaaatgctgtctr---ttatttat-----------------------ttattttgcacag-------------------------aagaatgct-------------------------------------------------hgtagc--tattcaataa---------tgt-t-atattgttttwgtt----------------cagttcac-----------t-cattagctctta-caattactgcagtgggagaatgtgacaaacacagtttggtggcaagattttcctygcagatttgaacctgatta-tttgyctcttttttcac---cttcttatggagaaacragtcaagatttaagatctgactttgccgctcaattggcygggtttatggcatctcttat---------------tgttgacgtacctagtcaggctcattggattgatgagttggctaagtatgactttaccagtgctatgggacgcctggttgcttctgtacctggaatacattctgacagaatgctgaaggtatcataattctca-ca--tttcat----attatgc---------------------------kttcatctctggttcatttcttcct-ttctga-aaat-agtctcttgaat-ct------------aaggtga------------cttactg-ttttcat-------------tatt---------------------------------------gttct-------------------------------------catca-----ttttct---------catatawt------atatg--------------------------------------------------------------------------------------------------------------------------------------------------------------------------------------------------------------------------------------------------------------------------------------------------------------------------------------------------------------------------------------------
>I28602_M031_Malvaceae_Mollia_sp_seq1
------------------------------------------------------------------------------------------------------------------------------------------------------------------------------------------------------------------------------------------------------------------------------acactagtgtattwgcywgkakgmawgywwrtgrttrcttwytggattaaaatgctggcta--------------------------------------------------------------------------------------------------------------------------------------------ttcaataa---------tatgttatattgtatttttttt--------------ttgtttagttcac------t-catyacctctta-taaattctgcagtgggagaatgtgacaaacaccgtttggtggcaagattttcctcgcagacatgaacctaatta-tatgtcacttttttcac---tttcttatggagaaatgaatcaagattcaagatctgactttgccgctcaactagccgggtttatggcatctcttat---------------aactgatgtacctagtcaggctcattggattgtcgagttgactaagtatgactttaccagtgctatgggtcacttggttgcatctgtacctggaatacattctgacagagcactgaaggtatcataattctca-ca--tttcatactaattatgc-----------------------------ttttctctggttcatttgttcct-ctatg--aaat-agtctcctkaatgct------------aaactgg------------cttactg-ttatctcat-----------tatt---------------------------------------gttct-------------------------------------tacca-----tttcct---------catataac------atatgcattgaa-------------ataagta-tgtt-----gaaa-------------------------------------------------------------------------------aag-------------------------------tgatgcaac----ttaa--------------------------------------------------tatgg----------------------------------------------------------------------------------------------------------------------------------------------------------
>I28603_M223_Malvaceae_Gossypium_hirsutum_seq1
--------------------------------------------------------------------------------------------------------------------------------------------------------------------------------------------------------------------------------------------------------------------------------------------------------------------------------------------------------------------------------------------------------------------------------------------------------------------------------------------tta---------tgc-tgatattgttcttgcttagttc-------ttattatttatttata----------ttagcacttt-tggatactgcagtgggagaatgtaaccaacactgtttggtggcaagattttccgcgtagaagggaacctgatta-tttgtctctcttttcaa---tttcttatggagaaatgagt---aattcaagatctgacttcgctgctcagctagctggctttatggcatctcttat---------------tgttgatgtacctggtcrgtctcattggattgttgagttgactaattatgactttaccaatgctatgggatacctggttgcttctgtacctggaatgcattcagacagagcattgaaggtatcgtaacccaca-ca--tttaacac-----------------------------------------tcttccattcttattttgtt-ctgtg--aagt-ggactcttgaatgct------------ragctgg------------ctcacct-tttttaa-------------tatt---------------------------------------gtttt-------------------------------------gacta-----tttcct---------tgt------------------------------------------------------------------------------------------------------------------------------------------------------------------------------------------------------------------------------------------------------------------------------------------------------------------------------------------------------------------------------------------------------------
>I28604_M032_Malvaceae_Entelea_arborescens_seq1
------------------------------------------------------------------------------------------------------------------------------------------------------------------------------------------------------------------------------------------------------------------------------acactagtgtatctgccttgaaggatttttatgtttgatttatggattaaaatgctggctg---ttatttat-----------------------ttattttgctcag-------------------------aagaatgct-------------------------------------------------agtagc--tattcaataa---------tgt-t-ttattgtttttgtt----------------cagttcac-----------t-cattagctcttc-caattactgcagtgggagaatgtgacaaacacagtttggtggcaagattttcctcgcagatttgaaccggatta-tttgtctcttttttcac---cttcttatggagaaacgagtcaagatttaagatctgactttgccgctcaattggctgggtttatggcatctcttat---------------tgttgacgtacctagtcaggctcattggattgacgagttggctaagtatgactttaccagtgctgtgggacacctggttgcttctgtacctggaatacattctgacagaacgctgaaggtatcataattctca-ca--tttcat----attatgc---------------------------tttcatctctggttcatttcttcct-ttctga-aaat-agtctcttgaat-ct------------aaggtga------------cttactg-ttttcat-------------tatt---------------------------------------gttct-------------------------------------catca-----ttttct---------catataat------atatgcattgaa-------------ataagtagtgtt-----gaaa---------------------------------------------------------------------------------------------------------------------------------------------------------------------------------------------------------------------------------------------------------------------------------------------------------------------------------------------------
>I28605_M235_Malvaceae_Abutilon_sp_seq1
--------------------------------------------------------------------------------------------------------------------------------------------------------------------------------------------------------------------------------------------------------------------------------------------------------------------------------------------------------------------------------------------------------------------------------------------------------------------------------------------------------------------------------------------ttatttatttatata--------tttgaacttt-tggatactgcagtgggaaggtgtaaccaacaccgtttggtggcaagattttccacggagaagggaacctgatta-tttgtctctcttttcac---tttcttatggagaaatgagtcgagattcgagaaatgactttgctgctcagctagctggctttatggcatctcttgt---------------tgctgatgtacctagtcagtctcattggattgttgagttgactaattatgactttacaagtgctatgggatacctggttgcttccatacctggaatacattctgacagagtactgaaggtatcgtatcctaca-ca-------------------------------------------------------------------------------------------------------------------------------------------ttctta-------------tatt---------------------------------------gtttt-------------------------------------gacta-----tttcct---------catataaa------atatgaattgga-------------atatatagcatt-----cata-------------------------------------------------------------------------------aag-------------------------------tatcgccacaatc-------------------------------------------------------aatgagg-----aaggctttcggtgtttgtgtgaggaactaggcctt---------------------------------------------------------------------------------------------------------------
>I28606_M033_Malvaceae_Reevesia_formosana_seq1
--------------------------------------------------------------------------------------------------------------------------------------------------------------------------------------------------------------------------------------------------------ttagaact------------ccaaacctcagtttttggtatccaaaaggatcatcttttgatcttctagga---------------tattttaatgatg----------------atttttcttgtagca---aaatggatcag-----------aaaaatgt----------------------------------------------------gagc--tattcaattc---------tgg-t-atattgttcttgtt----------------ttgttcat-----------t-tattagctctca-taaatactgcagtgggagagtgtgaccaacaccgtttggtggcaagattttcctcgcagaaggggacctgatta-ttcgtctcttttttcac---tttcttatgaagaactgagtcaagattcaagatctgactttgctgctcagctagctggctttatggcatctcttat---------------tgttgatgttcctagtcaggctcgttggattattgagttgactaagtatgactttaccagtgctacgggacacctggttgcttccatacctggaatacattctgacagagcgctgaaggtatcataatccaca-cg--tttcatactcatcatgc---------------------------ttttatctctaattcgtagtttctt-ctgtg--aaat-agtctcttgaatgct------------aatccag------------ctcactc-tttttat-------------tatt---------------------------------------gttct-------------------------------------gacca-----ttttct---------catataac------aaatgaattgaa-------------ctatgtagcgtt-----caaa-------------------------------------------------------------------------------aag-------------------------------aattgccac-------------------------------------------------------------------------------------------------------------------------------------------------------------------------------------------------------------------------
>I28607_M034_Malvaceae_Mansonia_altissima_seq1
----------------------------------------------------------------------------------------------------------------------------------------------------------------------------------------------------------------------------------------------------actctaag----------------ctatgctagtgtatttttttggaaggatgtt-atgtttgatttatctatcataatgctggctg---ttacttatttat-------------------ttattttgcactg--------------------------aaaatgt----------------------------------------------------gagc--tattcagttc---------tgg-t-atattgttcttgtt----------------ttgtttattcatttg-------------tctta-taaatgctgcagtgggagaatgtgaccaacactgtttggtggcaagattttcctcgtagaagggaacctgatta-tttgtctcttttttcat---tttcttatgaagaaccgagccaagattcaagatctgactttgctgctcagctagctggctttatggcatctcttat---------------tgttgatgttcctagtcaggctcattggattgctgagttgactaagtatgactttaccaatgctatgggacacctggttgcttctgtacctggaatgcattctgacagagtgctgaaggtatcataatctaca---t-gttcatatttatcatgc---------------------------ttttatctctagtttgtatgttctt-ctgtg--aaat-aatctcttgaatgc-------------aagctga------------cccactc-attttat-------------tatt----------------------------------------ttct-------------------------------------taccg-----tttcct---------catgtaac------aaatgaactgaa-------------atatgttgcatt-----caat-------------------------------------------------------------------------------aag-------------------------------tattgccacaatgttat--------------------------------------------------aa-------------------------------------------------------------------------------------------------------------------------------------------------------------
>I28608_M035_Malvaceae_Hosfordia_alata_seq1
--------------------------------------------------------------------------------------------------------------------------------------------------------------------------------------------------------------------------------------------------------------------------------------------------------------------------------------------------------------------------------------------------------------------------------------------------------------------------------agc--tttccagtta---------aat-ttatattgttcttgtttggttt-------g-attatttatttataaa--------tttgaacttt-tggatacggcagtgggaaggtgtaaccaacactgtttggtggcaagattttccacgaagaagggaacctgatta-tttgtctctcttttcac---tttcttatggagaaatgagtcaagattcgagatctgactttgctgctcagcttgctggctttatggcatctcttgt---------------tgttgatgtacctagtcagtctcattggattgttgagttgactaattatgactttacaaatgctatgggatacctggttgcttccatacctggaatccattctgacagagtactgaaggtatcgtgtcccaca-ca-------------------------------------------------------------------------------------------------------------------------------------------ttctta-------------tttt---------------------------------------gtttt-------------------------------------gacta-----tttcct---------catataaa------atatgaattgga-------------atatatagcatt-----cata-------------------------------------------------------------------------------aag-------------------------------tattgccacaatc-------------------------------------------------------aatgagg-----aaggcttttggtgtttatktgaggaattaggcct----------------------------------------------------------------------------------------------------------------
>I28609_M036_Malvaceae_Pentaplaris_davidsmithii_seq1
--------------------------------------------------------------------------------------------------------------------------------------------------------------------------------------------------------------------------------------------------------------------------------------------------------------------------------------------------------at-------------------ttattttgctaag-------------------------aaaagtgc-----tagctgttcaa-t-tt-tttgcagttatttgttgttt-----------agc--ttttcaatta---------tgt-ttatatagttcttgcttagttc-------ttattatttatttac----------attagctcttt-yggatactgcagtgggagagtgtaaccaacactgtttggtggcaagattttccacrcagaagggaacctgatta-tttatctctcttttcas---tttcttatggagaactgagtcaagattcaagatctgacttcgctgctcagctagctggctttatggcatctcttat---------------tgttgatgtacctagtcaggctcattggattattgagttgactaattatgactttaccagtgctatgggacacctggttgcttccatacctggaatacattctgacagagcactgaaggtattgtaacccaca-cg--tttaatactcatcatgc---------------------------ttttatctctggttcttatgttgct-ctatg--aaat-ggacttttgaatgct------------aagctgg------------ctcacta-tttttat-------------kryt---------------------------------------ktttt-------------------------------------gacca-----tttcca---------aatataaa------atatgaattgaa-------------atctgtagcatt-----caaa-------------------------------------------------------------------------------aag-------------------------------cattgccatgagcttaa--------------------------------------------------gatggagg-----taggtttttggtgtttatg-------------------------------------------------------------------------------------------------------------------------------
>I28610_M037_Malvaceae_Heritiera_littoralis_seq1
----------------------------------------------------------------------------------------------------------------------------------------------------------------------------------------------------------------------------------------------------------------------------ctacttcagtatattttcctggaaggatgtttttgtttgatttgtctatcaaaatgctggcta---tta--------t-------------------ttatttttcttgg-------------------------aaaaatgc-----tagctgt------------------tatttgctcttg------t--ttagc--ttttcaacca---------tgt-ttatgctgttcttg------------------ttatttatttat-------t-cattagctcttt-tgaataatgcagtgggagactgtgaccaacaccgtttggtggcaagattttcctcgcagaagggaacctgatta-tttgtctcttttttcac---tttctcatggagaattgagtcaagattcaagatctgactttgctgctcagctagctggctttatggcatctcttat---------------tgttgatgtacctagtcaggctcattgggttattgagttgactaattatgactttaccagtgctatgggacacctggttgcttccgtacctggaatacattctgacagggcactgaaggtattgtaatccaca-ca--ttttgtagtcatcatgc---------------------------ttttgccyccggttcttttgctcct-ctgtg--aaat-agcctcttgaatgcc------------aagctgg------------ctcattt-tttttat-------------tata---------------------------------------attct-------------------------------------gacca-----tttcct---------catataat------aaatgaactgaa-------------atatgtagcatt-----caaa-------------------------------------------------------------------------------aag-------------------------------tattgccaca------------------------------------------------------------------------------------------------------------------------------------------------------------------------------------------------------------------------
>I28611_M062A_Malvaceae_Durio_zibethinus_seq1
---------------------------------------------------------------------------------------------------------------------------------------------------------------------------------------------------------------------------------------------------------------------------------------------------------------------------------------------------------------------------------------------------------------------aaatgc-----tagctgt------------------tatttttttctt------g--tttag--ctaaagaata---------tgt-ttatattgttcttgt-----------------ttacttgttatt-------ttgattagctcttt-ccaatattgcagtgggagagtgtgaccaacaccatttggtggcaagattttccttgcagaaaggaacctgatta-tttgtctcttttttcac---tttctcatggagagatgattcaagattcaagatctgacttcgctgctcagctagctggctttatggcatctcttat---------------tgttgatgtacctagtcaggcacactggattattgagttgaccaagtatgactttaccagtgctatgggacacctggtagcttccttacctggaatacattctgacagagcactgaaggtatcataatccata-ca--tttcatactcatcatgc--------------------------tttttatcgccggttcttatgttcct-ctgtg--aaat-agactcttgaattct------------aagctgg------------cttactg-tttttat-------------tatt---------------------------------------gttct-------------------------------------gacca-----ttttct---------cgaataat------aaatgacttgaa-------------atatgtagcatt-----caga-------------------------------------------------------------------------------aag-------------------------------tat-------------------------------------------------------------------------------------------------------------------------------------------------------------------------------------------------------------------------------
>I28612_M038_Malvaceae_Brachichyton_bidwillii_seq1
--------------------------------------------------------------------------------------------------------------------------------------------------------------------------------------------------------------------------------------------------------------------------------------------------------------ratggagcctcctttga----------cc---ttgt----ctct-------------------ttatttttctcgg-------------------------aaaaatgc-----tagctgt------------------tatttgctcttg------t--tgtgc--ttttaaacca---------tgt-ttatgctgttcttg------------------ttatttatttat-------t-cattagctcktt-cggatactgcagtgggagagtgtgaccaacacygtttggtggcaagattttcctcgcagaagggaacctgatta-tttgtctcttttttcac---tttcttrtggagaaatgagtcaagattcaagatctgacttcgctgctcagctagctggctttatggcatctcttat---------------tgttgatgtacctagtcaggctcgttgggtttttgagttgactaattatgactttaccagtgctaagggacaactggttgcttccatacctggaatacattctgacagagcactgaaggtatcataattcaca-ca--ttttgtagtcatcatgc---------------------------ttttatctccggttcttatgttcct-ttgtg--aaat-agactcttgaatgct------------aagctgg------------ctcactg-tttttat-------------tatt---------------------------------------gctct-------------------------------------gacca-----tttcct---------catatga--------------------------------------------------------------------------------------------------------------------------------------------------------------------------------------------------------------------------------------------------------------------------------------------------------------------------------------------------------------------------------------------------------
>I28613_M039_Malvaceae_Eriotheca_macrophylla_seq1
-------------------------------------------------------------------------------------------------------------------------------------------------------------------------------------------------------------------------------------------------------------------------------------------------------tgtttacatttgatttctctatcaaaatgctggcta---tt-------ttt-------------------ttattttgctcag-------------------------aaaagtgc-----tagctgttatatt-tt-ttggtggttatttgttttt-------------ac--tttgcaatta---------tgt-ttatattgttcttgcc---tty-------ttattatttatttat----------attagcacttt-tggatactgcagtgggagagtgtaaccaacactgtttggtggcaagattttccacgcagaagggaacctgatta-tttgtctctcttttcac---tttcttatggagaaatgagtcaagattcaagatctgacttygctgctcagctagctggctttatggcatctcttat---------------tgttgatgtgcctagtcaggctcattggattattgagttgactaagtatgactttaccagtgctatgggacacctggttgcttccatacctggaatacattctgacagavcaccgaaggtatcgtaacccaca-ca--tttaatactcatcatgc---------------------------ttttttc-ctggttcttatgttgct-ctgta--aaat-ggactcttgaatgct------------gagctgg------------ctcactg-ttcttat-------------tatt---------------------------------------gttct-------------------------------------gacca-----tttcct---------tgtataam-------------------------------------------------------------------------------------------------------------------------------------------------------------------------------------------------------------------------------------------------------------------------------------------------------------------------------------------------------------------------------------------------------
>I28614_M040_Malvaceae_Hydrogaster_trinervis_seq1
-------------------------------------------------------------------------------------------------------aaccttaagtgaatcgact-----------------------------------------------------------------------tcctcattcctttytrasaataggktggatttcaggttgt--tttcaatttgctcttggctac-----------actayactagtytatwtgcctggagggakgtttat------------------------------------------------------------yggttgctttatggaa-------------------------waaaaygc----------------------------------------------------tkgc--tcttcaataa---------ttt-t-rtattgtttttgtt----------------tagttcac-----------t-catyagctcttr-taaatactgcagtgggagaatgtgacaaacackgtttggtggcwagattttccthgcagaaatgaacctgatta-tmtgtctcttttttcac---tttnttatggagaaawgaatcargattcaagwtctgactttgctgctcaactggctgggtttatggcatctcttat---------------agttgatgtacctagtcagrctcattggattgttgagttgachaagtatgactttaccdgtgctatgggtcayctggttgtttctatrcctggaatwcatwctgayagagcwctgaaggtatmataattcacw-ca--tttcatastaattatgc---------------------------ttttatctctggatcwtktyyyych-swgtgr-aaat-agtctyttgaatrmt------------aaamygg------------sttactg--tttcat-------------tatt---------------------------------------gttct-------------------------------------tacca-----aatcct---------catataac------atatgcattgaa-------------ataagtatgttg------------------------------------------------------------------------------------------------------------------------------------------------------------------------------------------------------------------------------------------------------------------------------------------------------------------------------------------------------------
>I28615_M041_Malvaceae_Pterygota_brasiliensis_seq1
--------------------------------------------------------------------------------------------------------------------------------------------------------------------------------------------------------------------------------------------------------------------------------------------------------------------------------aatggtggcta---tta--------t-------------------ttatttttcttgg-------------------------aaaaacgc-----tagcttt------------------tattttttcttg------t--ttagc--ttttaaacca---------tgt-ttgtgctgttgttg------------------atatttatttat-------t-cattagctcttt-tggatgctgcagtgggagagtgtgaccaacaccgtttggtggcaagattttcctcgcagaagggaaaatgatta-cttgtctcttttttcac---tttcttatggagaaatgagtcaagattcaagatctgactttgctgctcagctagctggctttatggcatctctcat---------------tgttgatgtacctagtcaggctcattggattattgagttgagtaattatgactttaccagtgctatgggacacctggttgcttccatacctggaatacattctgacagagcactgaaggtatcataatccaca-ca--tttcgtagtcatcatgc---------------------------ttttatctccggttcttatgtttct-ctgtg--aaac-agactcttgaatgc--------------------------------ctcactg-tttttat-------------tctt---------------------------------------gttct-------------------------------------gacca-----tttc------------atataat------aa--------aa-------------tgatgtagcat-------------------------------------------------------------------------------------------------------------------------------------------------------------------------------------------------------------------------------------------------------------------------------------------------------------------------------------------------------------
>I28616_M042_Malvaceae_Leptonichya_maranta_seq1
-----------------------------------------------------------------------------------------------------------------------------------------------------------------------------------------------------------------------------------------aggttaaatttcctttcgg----------------ctacactagtgtatttgcctgaaaggatgtttatcgttgatttatctatcaaaaagctggctg---ttatttat-----------------------ttattttatgcag-------------------------aaaaatgc----------------------------------------------------tagc--ttgtcaattg---------tgt-t-atattttttttgtt----------------tagttcat-----------t-cattagctcttg-caaatattgcagtgggagagtgtgacaaacactgtttggtggcaagattttcctcgcrgaaatgaacctgatta-tttgtctctttttccac---tttcttgtggagaaattagtcaagaatcaagatctgactttgctgctcaactagctggctttatggcatctcttat---------------tgttgacgtacctagtcaggctcattggattgctgagttgactaagtatgactttaccagtgctatgggacacctggttgcttctgtacctggaatacattctgacagaacactgaaggta---taatcctca-ca--ttttatattaattatgc---------------------------ttccatctctcgtttgtatgttcct-ctctg--aaat-agcattttgaatgct------------aagctgg------------ctccatg-ttgttat-------------tatt---------------------------------------gttct-------------------------------------gacca-----ttttct---------catataac------aaatgaattgaa-------------ataagtagcatt-----caaa-------------------------------------------------------------------------------aag-------------------------------aattgctataatc---------------------------------------------------------------------------------------------------------------------------------------------------------------------------------------------------------------------
>I28617_M043_Neuradaceae_Neurada_procumbens_seq1
-------------------------------------------------------------------------------------------------------------------------------------------------------------------------------------------------------------------------------------------------------------------------------------------------------------------------------------------------------------------------------------------------------------------------------------------------------------------------------------------------------------------------------------------------------------------------ctcttcaatgactgcagtggaatacaatttgcaatactgtatggtggcaagattttcctcgcagaagggagtctgatta-tttatctctttttccacgagtgcttaatggagaaataaagcaagattttgggtccgactttgctgctcagctagctggctttatggcatctctttt---------------gattgatgtacctagtcatgcgcattggatattcgagttaaccaagtatgactttgaaggggctacgggacacctggtggcttcagtacctggaatccattcttataaaactccagatgtaccacgctctatg-ga--ctctatgc---------------------------------------------------------------------cagt----------------------------aagctgc------------ccccctc-ttctcatttt--------tttatt---------------------------------------------------------------------------------agtaa-----tttaat-----gatgcatgtacc---gctgtatgactttcc-------------------------------------------------------------------------------------------------------------------------------------------------tgtttcacagtagtttacag----------------------------------------------------------------------------------------------------------------------------------------------------------------------------------------------------------------
>I28618_M044_Malvaceae_Pentace_laxiflora_seq1
---------------------------------------------------------------------------------------------------------------------------------------------------------------------------------------------------------------------------------------------------------------------------------------------------------------------------------------------------tgcctwtg------------------syaktwkatttywwa-----------------------aaacatgc-----tagc---------------------------------------------------------tg---------tat-ttatatttttcttgtt---att-------tatttatttatttat-------t-cagtggctc-tt-tggatactgcagtgggagagtgtgaccaacaccgtttggtggcaagattttccttgtcgaagggaacctgatta-tttgtctctcttttcac---tttcttatggagaaatgaatcaaaattcaagatctgatttcgctgctcagctagctggctttatggcatctcttat---------------tgttgatatacctagtcaggctcattggcctgtcgagttgactaactatgactttaccagtgctttgggatacctggttgcttcagtacctggaatacattctgacagagcactggaggtatcataatccata-ca--tttcatactcattgtgc---------------------------ttttatatgtggctcttatgttcct-ctgtt--aaat-ggaatcttaaatgct------------atgctgg------------ctaactg-tttatat-------------tgtt---------------------------------------gttcc-------------------------------------aaccg-----tt----------------------------------------------------------------------------------------------------------------------------------------------------------------------------------------------------------------------------------------------------------------------------------------------------------------------------------------------------------------------------------------------------------------------------
>I28619_M045_Malvaceae_Phragmotheca_mammosa_seq1
-------------------------------------------------------------------------------------------------------------------------------------------------------------------------------------------------------------------------------------------------------------------------------------------------------------------------ttatgaaaatactggctg---tt-------tat-------------------ttattttgctcag-------------------------aaaagttc-----tagctgttcaatt-tt-ttcgcagttatttgttgtt-----------tagc--ttttcaatta---------tgt-ttatactgt-cttgctcagttc-------ttattatttatttat----------attagctcttt-cggatactgcagtgggagagtgtaaccaacactgtttggtggcaagattttccacgcagaagggaacctgatta-tttgtctctcttttcac---tttcttatggagaaatgagtcaagattcaagatctgactttgctgctcagctagcgggctttatggcatctcttat---------------tgttgatgtaccaagtcaggcacattggattattgagttgactaattatgactttaccagtgctatgggacacctggttgcttctatacctggaatacattctgacagagcactgaaggtattgtaacccaca-ca--tttaatactcatcatgc---------------------------ttttatctctggttcttatgatgct-ctgtg--aaat-ggactcttgaatgct------------aagcta----------------accg-tatttat-------------tatt---------------------------------------gtttt-------------------------------------gacca-----tttcct---------catataaa------ta-tgaattaca-------------atctgtagcatt-----caaa-------------------------------------------------------------------------------aat-------------------------------tattgccacaatcttaa--------------------------------------------------gatggag--------------------------------------------------------------------------------------------------------------------------------------------------------
>I28620_M046_Malvaceae_Camptostemon_shultzii_seq1
------------------------------------------------------------------------------------------------------------------------------------------------------------------------------------------------------------------------------------------------------------------------------------------------------------------------------------------------------------------------------brtwttgcttaa-----------------------------------------------------------------------------------dttttc--tthbyvhwtw---------wkt-ttatathgttcttgyttagtt-------cktattatttattta----------tattwgsaywtt-bggatrcwgyrgt--grgagwgtaaccaacactgtttggtggcaagattttccwygcagaagggaacctgattd-tttgtctctcttttcac---tttcttatggagaaatgagtcaagattcaagatctgacttcrctgctmwgctrgctggctttwtbgcatcycttat---------------tgttgatgtacckagtcagtctcattggattdttgagttgactaattaygactwtaccadtgctatgggacahctgrttgyttccrtrcctggaatacattctgayagagcactgaaggtathdtaacccrca-cw--wwtaatac-----------------------------------------tctcyrattcttatkttgcy-ctgtg--argt-ggactcttraatgct------------aakctgg------------ctcaytk-tttttaa-------------tatt---------------------------------------stttt-----------------------------------krgacttgt---tatttc---------yrtttgat--------------------------------------------tctcca-----------------------------------------------------------------------------------------------------------------------------------------------------------------------------------------------------------------------------------------------------------------------------------------------------------------------------------------------------
>I28621_M153_Malvaceae_Trichospermum_sp_seq1
-----------------------------------------------------------------------------------------------------------------------------------------------------------------------------------------------------------------------------------------------------------------------------------------------------------------------------caaaattcatacaa--attacctaattgctgaagtttgctgatgcagtmgggtctacacaggatga--------------------taggatcctctgttagacttta--ttgtstkcaataaycttttagtctgaactgacttcctcat--tyttttttta---------aatgttawattgtttctgtt----------------tagttcac-----------t-cattagctctta-caartattgcagtgggagaatgtgacraacacagtttggtggcaagattttccttgcagaaatgaacctgatta-tttgtctcttwtttcac---tttcttatggagaaactnataaagattcaagatctgactttgttgctcaactggctgggtttatggcatctmttct---------------agttgatgtacvtagtcaggctcattggattgttgagttgactaagtatgactttaccagtgctatgggtcacckggttgcttcdgtacctggaatacattctgacagagcaytgaaggtataataattcaca-ca--tttcatactaatkatgc---------------------------ttttatytttggttcatttgttctc-ctgtg--aaat-attcttttgaatgct------------aaagtgk------------cttactg-ttgtttcat-----------twtc---------------------------------------gttct-------------------------------------tgcca-----tttcct---------catataac------atatgctttgaw-------------ataagta-tgtt-----caaa-------------------------------------------------------------------------------aagtgt-----------------------------------gcaactcaa---------------------------------------------------tacggagg-----tagat---------------------------------------------------------------------------------------------------------------------------------------------
>I28623_M048_Malvaceae_Abroma_augusta_seq1
--------------------------------------------------------------------------------------------------------------------------------------------------------------------------------------------------------------------------------------------------------------------------------------------------------ttttattattgatttatccatcaaaatgcaggctg---ttatttatttag-------------------ttattttgcacat-------------------------aaaaaagc-----taact------------------------------------------------tttccaattg---------tgt-t-atattgttctttctt---------------tagttcat-----------t-cattagctctga-ctaatattgcagtgggagagtgtgacaaacactgtttggtggcaagattttcctcgcagaaatgagcctgatta-tttgtctctattttcat---tttcttatggggaaatgaatcaagatttaaggtctgactttgctgctcaactagcaggctttatggcatctcttat---------------tgttgatgtacctagtcaggctcattggatcattgagttgactaagtatgactttaccagtgctatgggacacctggttgcttctgtacctggaatacattctgacagagcactgaaggta---taaccccca-ca--tctcatactaattttgc---------------------------ctccatctatgattcatatgtttct-ctctg--aaat-agccttttgaatgat------------aagctgg------------ctccctg-ttttcat-------------tatt---------------------------------------gttcc-------------------------------------tatta-----tttcct---------catataa--------------------------------------------------------------------------------------------------------------------------------------------------------------------------------------------------------------------------------------------------------------------------------------------------------------------------------------------------------------------------------------------------------
>I28624_M049_Malvaceae_Corchoropsis_tomentosa_seq1
-------------------------------------------------------------------------------------------------------------------------------------------------------------------------------------------------------------------------------------------------------------------------------------------------------ttttgatgac-----------------------cca---atgtgattatat-------------------atgttttgttccatatagctgatccaacttcttgggatgaaggctc-----tgggtgttgatg----------------ttgttgttg------tagtaagc--ttttcaataa---------tgt-ttaaactattattg------------------ttatttatttat-------t-cattagctcttt--ggatactgcagtgggagagtgtgaccaacaccgtttggtggcaagattttcccctcagaagggaacctgatta-tttttctcttttttcac---tttcttatggagaaacgagtcaagattcaggatctgactttgcggctcagctagctggctttatggcatctcttat---------------tgttgatgtacctagtcagactcattgggttattgagctcactaagtatgactttaccaatgctacggggcacctggttgcttccgttcctggaatgcattctgacagagcactgaaggtatcataatccaca-ca--tttcatactcattatgc---------------------------ttctatctc---ttcttatgttttt-tattg--aaat-agacatttcaatgct------------aagttgt------------cc-actg-tttttat-------------katwkyt------------------------------------gtttt-------------------------------------gattt-----taaatc------------------------------------------------------------------------------------------------------------------------------------------------------------------------------------------------------------------------------------------------------------------------------------------------------------------------------------------------------------------------------------------------------------------------
>I28625_M193_Malvaceae_Apeiba_tibourbou_seq1
ca---------------------------------------------------------------------------------------------------------------------------------------------------------------------------------------------------------------------------------------------aatttgcttttgg----------------ctacactagtgtatctgcccagaagtatgtttatgtttgatttatggattaaaatgctgcttgtatttatttatttat-------------------ttattttgcacag-------------------------aacaatgc----------------------------------------------------tagc--tattcaataa---------tgt-t-gtattgtttttgtt----------------cagttcactcakt-----at-cattdgtcctta-cnattactgcagtgggagaatgtgacaaacacagtttggtggcaagattttcctcgcagatttgaacctgacta-tttgtctcttttttcac---ttachtatggmgaaahgagtcaagattcaagatctgactttgccbctcwattggctgggtttatggcatctcttat---------------tgtygaygtacctagtcaggctcattggattgttgagttgactaagtatgactttaccagtgctntgggatacctggttgcttcngtacctggaatacattcagacdgaacamtgaaggtatcataattctya-ha--tttcaw----attatgc---------------------------tttcatctctagtdcatgtcttcct-thgtga-aart-agtctcttgaat-ct------------aaggtra------------cttactr-ttttcat-------------tatt---------------------------------------gttct-------------------------------------catga-----ttttct---------catataat------atatgcattgaa-------------ataastagtgtt-----gaaa-------------------------------------------------------------------------------aag-------------------------------tattgctgcaacttaw---------------------------------------------------tatggag--------------------------------------------------------------------------------------------------------------------------------------------------------
>I28626_M226_Malvaceae_Helicteres_guazumifolia_seq1
----------------------------------------------------------------------------------------------------------------------------------------------------------------------------------------------------------------------------------------------------------gg----------------ctacactagtgtatttgcttggaaggatgtttatgtttgatttatctatcataatgctggctg---t---ttatttat-------------------ttattttgcacag-------------------------aaaaatgt----------------------------------------------------gagc--cattcagttt---------tgg-c-atatttttcttgtt----------------ttgtttattaatttg-------------tctta-taaatactgcagtgggagagtgtgaccaacactgtttggtggcaagattttcctcgcagaagggaacctgatta-tttgtctcttttttcac---tttcttatgaagaactgagtcaagattcaagatctgactttgctgctcagctagctggctttatggcatctcttgt---------------ttttgatgttcctagtcaggctcattggattattgagttgactaaatatgactttaccagtgctatgggatacctggttgcttccatacctggaatacattctgacagagtgctgaaggtatcagaatccaca---t-cttcatacttatcatgc---------------------------ctttatctctggtttgtatgttctt-ttgtg--aaat-agtctcttgaatga-------------aagctga------------ttcactc-tcttcat-------------tatt---------------------------------------gttct-------------------------------------gacca-----tttcct---------catataac------aaatgaattgaa-------------atatt-------------------------------------------------------------------------------------------------------------------------------------------------------------------------------------------------------------------------------------------------------------------------------------------------------------------------------------------------------------------
>I28628_M051_Malvaceae_Werklea_horrida_seq1
y-----------------------------------------------------------------------------------------------------------------------------------------------------------------------------------------------------------------------------------------------------------------------------------------------------------------------ytcatgaaaatgctggctt--tttatttat-----------------------ttattttactcag-------------------------gaaactgtt----caacttttttg--------------carttattgtwg------t--ttrry--gttttgctta---------tgt-ttwtrttgytcttkcttagtty-------ttattatctatttat----------rttagcacttt-tggmhactgcagtgggagagtgtwacaaacactgtttggtggcaagattttccacgtagaagggaacctgatta-tttgtctctcttttcac---tttcttatggagaaatgagtcrakattcaagatctgactttgctgcwcagctggcwggctttatggcatcycttat---------------tgttgatgtacctagtcwgtctcattggattgttgagttgactaattatgactttaccaatgctatgggatacctkgttgckyccatacctggaatacattcygacagagcactgaaggtttcmtaachygca-ca--tttawtac-----------------------------------------tcttwaatamttattttgcytttgtg--aagt-ggactcttgaawgct------------aagctag------------ataagtt-ctcttaa-------------agtt---------------------------------------gtttt-------------------------------------gacta-----tttcctg-------ataaataac-----------aattaaa-------------atatactttactttcctcata-------------------------------------------------------------------------------aag-------------------------------tattgccacagtct--------------------------------------------------------------------------------------------------------------------------------------------------------------------------------------------------------------------
>I28629_M052_Malvaceae_Spirotheca_rosea_seq1
-----------------------------------------------------------------------------------------------------------------------------------------------------------------------------------------------------------------------------------------------------------------------------------------------------------------------------------------------------------------------------------------------------------------------------------------------------tggttatttgtcttt-------------ac--tttgcaatta---------tgt-ttatattgttcttgcttagttc-------ttattatttattaat----------attagctcttt-cggatactgcagtgggagagtgtaaccaacactgtgtggtggcaagattttccacgcagaagggaacttgatta-tttgtctctcttttcac---tttcttatggagaaatgagtcaagattcaagatctgacttcgctgctcagctagctggctttatggcatctcttat---------------tgttgatgtacctagtcaggctcattggattattgagttgactaagtatgactttaccagtgctatgggacacctggttgcttccatacctggaatacattctgacagagcactgaaggtattgtaactcaca-ca--tttagtattcatcatgc---------------------------ttttatctctggttc-tattttgct-ctgtg--aaat-ggactcttgaatgct------------aagctgg------------tttactg-ttcttat-------------tatt---------------------------------------gttct-------------------------------------gacca-----tttcct---------caaaaaaa------tg-----------------------------------------------------------------------------------------------------------------------------------------------------------------------------------------------------------------------------------------------------------------------------------------------------------------------------------------------------------------------------------------------
>I28630_M053_Malvaceae_Huberodendron_swietenioides_seq1
------------------------------------------------------------------------------------------------------------------------------------------------------------------------------------------------------------------------------------------------------------------------------cccctagcgttttagcatggaaggatgtttatgtttgattcatctatcaaaatgctggcta---tt-------tat-------------------ttattttgctcag-------------------------aaaagtgt-----tagctgtttaacg-tt-ttggcagttatttgtttta-------------gc--ttggcaatta---------tgt-ttatattgttcttgcgtagttc-------ttattatttatttat----------attagctcttt-tgaatactgcagtgggagagtgtaaccaacactgtttggtggcaagattttccacgcagaagggaacctgatta-cttgtctctcttttcac---ctttttatggacaaatgaatcaagattcaagatctgactttgcagctcagctagctggctttatggcatctcttat---------------tgttgatgtamctagtcaggcttattggattattgagttgactaagtatgactttacgagttccttgggacacctggttgcttccatacctggaatacattctgacagagcactgaatgtatcgtaacccaca-ca--tttaatattcttcatgc---------------------------ttttgtctccggttcttatgttgct-ctgtg--aaat-ggactcttgaatgct------------aggctgg------------ctccctg-tt-ttat-------------tatt---------------------------------------gttct-------------------------------------gacca-----tttcct---------caaataaa------aa-tgaattgaa-------------atatgtagcatt-----caaa-------------------------------------------------------------------------------atg-------------------------------tattgccacaatcttaa--------------------------------------------------gatggagg-----taggtttttggtgtttatgtgggga-ctaggccttg--------------------------------------------------------------------------------------------------------------
>I28631_M054_Malvaceae_Trochetiopsis_benjaminae_seq1
------------------------------------------------------------------------------------------------------------------------------------------------------------------------------------------------------------------------------------------------------------------------------------aactattgccctagataaaatttagcttgagaaa-----gttattctgacggcca---atgttatcatat-------------------atgttttgtttca-------------------------tatagctg-----attttggt----------------------gttgta------------------tttcaatga---------tgt-taatagtgttcctgt----------------------tatttat-------t-cattagttcttt-gtgatactgcagtgggagagtgtgaccaacaccgtttggtggcaagattttcccctcagaagagaacctgatta-ttcttctcttttttctc---tttcttatggagaaatgagtcaagattcaagatctgactttgctgctcagctagctggctttatggcatctcttat---------------tgttgatgtacctagtcaggctcattgggttgtagagctcactaagtatgactttaccaatgctacggggcacctggttgcttctgttcctggaatgcattctgacagagctctgaaggtatcataatccaca-ca--tttcatactcatcatgc---------------------------ttttatctcctcttcttatgttcttattgtg--aaat-acatttttcaatgct------------aagttgt------------ct-actg-tttttat-------------tttt---------------------------------------gttat-------------------------------------gaccc-----tttagt---------catttaac------aaatagactgga-------------atatgtattatt-----t------------------------------------------------------------------------------------------------------------------------------------------------------------------------------------------------------------------------------------------------------------------------------------------------------------------------------------------------------
>I28632_M055_Malvaceae_Eriolaena_candollei_seq1
-----------------------------------------------------------------------------------------------------------------------------------------------------------------------------------------------------------------------------------------------------------------------------------------------------------------------------------------------------------------------------attttctacatattagac--------------agagttgargrttyt-----------------------kktkgtttgttgttgttk------ttgtaagc--twttcaatgatgtt----ttgt-tratwctattcctgttat--------------ttatmtatttat-------t-cattagctyttt-gtgatactgcwgtgggagartgtgaccaayaccgtttggtgscaagattttcccctcagawgagaachtgatta-tttttctcttttttcac---tttcttatggagaarcragtcaagattcaagatcwgactttgctgctcaghtagctggctttatggcatctcttat---------------tgytgatgtacctagtcaggctcattgggttgttgagctyactaagtatgaytttaccaatgctatggggcacctggttgcttctgttcctgdaatgcattctgacagagctctgaaggbatcataatccacr-cw--tttcatactcatcatgc---------------------------ttttatctccwctthtbwtsttbtt---kkk--arrt-acacttttcaatgcy------------ragttgkmwa-----------------ytgttwtwy-----------tttt---------------------------------------rktcy-------------------------------------gaccc-----tttatt---------caytkras------amawaaactrra-------------akmystakkrtt-----trra-------------------------------------------------------------------------------aag-------------------------------tmttrsymsra-----------------------------------------------------------------------------------------------------------------------------------------------------------------------------------------------------------------------
>I28633_M056_Malvaceae_Adansonia_digitata_seq1
--------------------------------------------------------------------------------------------------------------------------------------------------------------------------------------------------------------------------------------------------------------------------------------------------------------------------------------------------------------------------------------------------------------------------c-----tagctgttatatt-at-ttggtcgttatttgttttt-------------ac--tttgcaatta---------tgt-ttatattgttcttgcttggttc-------ttattatttatttat----------attacctyttt-tggatactgcagtgggagagtgtaaccaacactgtttggtggcaagattttccatgcagaagggaacctgatta-tttgtctctcttttcac---tttctcatggagaaatgagtcaagattcaagatctgactttgctkctcagctagctggctttatggcatctcttat---------------tgttratgtacctagtcaggcttattggattattgagttgactaaatatgactttaccagtgctatgggrcacctggttgcttccgtacctggaatacattctgacagagcactraaggtatcataaccaaca-ca--tttaatgctcatcatgc---------------------------ttttatctccggttcttatgttgct-atgtg--aaat-ggacccttgaatgct------------aagctgg------------ctcactc-ttcttat-------------tatt---------------------------------------gttct-------------------------------------gacca-----tttcct---------catataaa------aa-tgaattgaa-------------atatgtagcatt-----caaa-------------------------------------------------------------------------------aag-------------------------------cattgccacaatcttaa--------------------------------------------------gat------------------------------------------------------------------------------------------------------------------------------------------------------------
>I28635_M058_Malvaceae_Byttneria_aculeata_seq1
---------------------------------------------------------------------------------------------------------------------------------------------------------------------------------------------------------------------------ccgtttccagttgaaggttaaatttgcctttgg---------------cctattatgatgt------ccaaaaggatgtt-----------------------------------tggttgatttag-------------------ttattttgcatag-------------------------aaaaatatt-------------------------------------------------gctagc--ttctcagctg---------tgt--------------------------------------------------tattcattaactctttactgatattgcagtggctgaatgtgacaaacacagtttggtggcaagattttcctcgcagaaaagaacctgatta-tttgtctctgcttacat---tttcttatgggcgcatgactcaagattcaacgtcagactttgctgctcaactggcaggctttatggcatctctaat---------------tgttggtgtacccagtcaggctgattggattgttgagttgaccaagtatgactttacgagtgctatgggacacttggttacttctatacctggtatacattctgacagagcactgaaggtatgatcatca----ca--tttcatactaattatgc---------------------------ttcc-atcttgattcaaatgttcct-ctcag--aaat-aaccttttgaatgtc------------aagctgg------------cttccta--tttcat-------------tatt---------------------------------------gttct-------------------------------------tatta-----ttt---------------------------------------------------------------------------------------------------------------------------------------------------------------------------------------------------------------------------------------------------------------------------------------------------------------------------------------------------------------------------------------------------------------------------
>I28636_M059_Malvaceae_Pterospermum_pierrei_seq1
----------------------------------------------------------------------------------------------------------------------------------------------------------------------------------------------------------------------------------------------------------------------------------------------------------------------------------------------------------------------------------------------------------------------------------------------------------------------------------------------------------------------------------------------------ttat-------t-cattatctcttt-tggatactgvagtgggagagtgtgaccaacactgtttggtggcaagattttcccctcagaagggaacctgatta-tttttctcttttttcac---tttattatggagaaatgagtcaagattcaagttctgactttgctgctcagctagctggctttatggcatctcttat---------------tgttgatgtacctagtcaggctcattgggttattgaattgactaagtatgactttaccaatgctatgggacacctggttgcttytrtwyckrraatayattmtkrcagagcactgaaggtatcataatccacacca--tttaatactcatcatgc---------------------------ttccttctcctcttgttatgttctttta-----------------------------------------------------------------------------------------------------------------------------------------------------------------------------------------------------------------------------------------------------------------------------------------------------------------------------------------------------------------------------------------------------------------------------------------------------------------------------------------------------------------------------------------------------------------------------------------------------------------
>I28637_M060_Malvaceae_Duboscia_vifidiflora_seq1
--------------------------------------------------------------------------------------------------------------------------------------------------------------------------------------------------------------------------------------------------------------------------------------gtatttgcctggaggg-tgtttatgactgctttatg--ttaaaattctggctg---ttatttatttat-------------------ctatcttacattg-------------------------aacaatgc----------------------------------------------------tatc--tattcaataa---------tat-t-attttgtttttgtt----------------tagttcac-----------t-cattggctctca-aaaatactgcagtgggagaatgtgacaaacactgtttggtggcaagattttcctcgcagaaatgaacctgatta-tttgtctctcttttcac---tttcttatggagatatgaatcaagattcaagatctgactttgccgctcaattggctgggtttatgtcatctcttac---------------tgttgatgtacctagtgaggctcattggattgttgagttgactaagtatgactttaccagtgctatgggtcacctggttgcttctgtacctggaatacattctgacagagcacttaaggtatcacaattctca-ta--ttttgtactaattatgc---------------------------tttcatctccggatcatttgttcct-ctgtg--aaat-agtctcttgaatgct------------ggactgg------------cttaccg--tttcat-------------tatw---------------------------------------gttctatgattca--------------------------gagtatca-----tt----------------------------------------------------------------------------------------------------------------------------------------------------------------------------------------------------------------------------------------------------------------------------------------------------------------------------------------------------------------------------------------------------------------------------
>I28638_M061_Malvaceae_Basiloxylon_brasiliensis_seq1
--------------------------------------------------------------------------------------------------------------------------------------------------------------------------------------------------------------------------------------------------atgcttttaatagtcgtagacagtatttgatttggtttacctcc-------tcttttgctgacagagcctcctatga----------cc---ttgt----ctct-------------------ttatttttctcgg-------------------------aaaaatgc-----tagctgt------------------tatttgctcttg------t--ttagc--ctttt-acca---------tgt-ttagctgttctttg------------------ttatttatttat-------t-cattagctcttt-cggatactgcagtgggagagtgtgaccaacaccgtttggtggcaagattttcctcgcagaagggaacctgatta-tttgtctcttttttcat---tttcttatggagaaatgagtcaagattcaagatctgactttgctgctcagctagcgggctttatggcatctcttat---------------tgttgatgtacctagtcaggctagttgggtaattgagttggcgaattatgacttttttagtgctatgggacacctggttgcttccgtacctggaatacattctgacagagcactgaaggtatcataattcaca-ca--ttttgtagtcatcatgc---------------------------ttttatctccggttcttattttcct-ctgtg--aaat-agactcttgaatgct------------aagctgg------------ctcactg-tt----t-------------tatt---------------------------------------gttct-------------------------------------gacca-----tttcct---------catgtaat------gaatgaattgaa-------------atatgtagcatt-----caaa-------------------------------------------------------------------------------aag-------------------------------tattcccacaatcttaa--------------------------------------------------gatggagg-----ttggtttttggtgtttaagtggggaactag--------------------------------------------------------------------------------------------------------------------
>I28639_M249_Malvaceae_Gyranthera_amphibiolepis_seq1
------------------------------------------------------------------------------------------------------------------------------------------------------------------------------------------------------------------------------------------------------------------------------------------------------------------------------aaaatgctggcta---tt-------tat-------------------ttattttgctcag-------------------------aaaagtgt-----tagctgtttaact-tt-ttggcggttatttgttttt-------------gc--tttgcaacta---------tgt-ttatattgttcttgcgttgttc-------ttattatttatttat----------attagctcttt-tgaatactgcagtgggagagcgtaaccaacactgtttggtggcaagattttccacgcagaagggaacctgatta-cttgtctctcttttcac---tttcttatggagaaatgagtcaagattcaagatctgactttgcagctcagctagctggctttatggcatctcttat---------------tgttgatgtacctagtcaggctcattggattattgatttgactaagtatgactttaccagtgccttgggacacctggttgcttccatacctggaatacattctgacagagcactgaatgtatcgtaacccaca-ca--tttaatattcatcatgc---------------------------ttttatctccggttcttatgttgct-ctgtg--aaat-ggactcttgaatgct------------aagctgg------------ctc-ctg-tttttat-------------tatt---------------------------------------gttct-------------------------------------gacca-----tttcct---------caaataaa------aa-tgaattgaa-------------atatgtagcatt-----caaa-------------------------------------------------------------------------------atg-------------------------------tattgcc---------------------------------------------------------------------------------------------------------------------------------------------------------------------------------------------------------------------------
>I28640_M062B_Malvaceae_Diplodiscus_paniculatus_seq1
--------------------------------------------------------------------------------------------------------------------------------------------------------------------------------------------------------------------------------------------------------------------------------------------------------------------gttgcgtgttaaatt----------tgctcttgcctatg------------------ctagtaaattttaaa-----------------------aaacatgc-----cagc---------------------------------------------------------tg---------tat-ttatatttttcttg-------t-------tatttatttatttat-------t-cagtggctc-yt-tggatactgcagtgggagagtgtgaccaacactgtttggtggcaagattttcctcgtcgaarggaacctgatta-tttgtctctcttttcac---tttcttatggagaaattaatcaaaattcaagatctgattttgctgctcagctagctggctttatggcatctcttat---------------tgttgatgtacctagtcaggctccttggcttgtcgagttgactaagtwtgactttaccggtgctttgggacacctggttgcttcagtgcctggaatacattctgacagagcactggaggtatcataatccata-ca--tttcgtactcattgtga---------------------------ttttatatgtggt--------------------------------------------------------------------------------------------------------------------------------------------------------------------------------------------------------------------------------------------------------------------------------------------------------------------------------------------------------------------------------------------------------------------------------------------------------------------------------------------------------------------------------------------------------------------------------------------------------------------------------
>I28641_M063_Malvaceae_Brownlowia_peltata_seq1
---------------------------------------------------------------------------------------------------------------------------------------------------------------------------------------------------------------------------------------------------------------------------------------------------------------------------------------------------tgcctatg------------------ctagtatattttaaa-----------------------aaacatgc-----tagc---------------------------------------------------------tg---------tat-ttatatttttcttg-------t-------tatttatttatttat-------t-cagykgctc-tt-tggatmctgcagtgggagagtgtgaccaacaccstttggtggcaagattttcctcgtcgaagggaacytratta-tttgtctctcttttcac---tttcttatggagaaatbaatcaaaattcaagatcwgattthgctgctcagctagctggctttatggcatctcttat---------------tgttgatatacctagtcaggctcattggcytgtsgagttgactaagtaygactttacyrgtgctttgggacacctggttgcttcagtacctggaatacattctgacagagcactggaggtatcataatccata-cr--tttcatactcattgtgc---------------------------tyttatrtgtggytcttatgttcyt-ctgty--aaat-ggattcctaaatgct------------acgctgg------------ctaactg-tttatat-------------tgtt---------------------------------------gttcc-------------------------------------gaccg-----tttctt---------catataat------aaatgaattgaa-------------atacgtagca--------------------------------------------------------------------------------------------------------------------------------------------------------------------------------------------------------------------------------------------------------------------------------------------------------------------------------------------------------------
>I28643_M065_Malvaceae_Hermannia_flammea_seq1
------------------------------------------------------------------------------------------------------------------------------------------------------------------------------------------------------------------------------------------------------------------------------------------ttgtctggaaggatgcttgtgtttgaattaattatgaaaatgctggctg---ttattaatttatgctc-----------------------------------------------------------------------------------------------------------------------catttggtaa-----atacttttacttattgctctttgtctttgg----------ttttctattcaatttgtggt-tttttgcttttt---cttactgtagtgggagagtgtgacaaacactgtttggtggcaagattttcctcgcagaagtgaacctgatta-tttgtctctcttttcac---tttcttatgaaataacgaatgaagattcaagatctgactttgccgctcaactagctggcttcatggcttcccttat---------------tgctgatgtacctagtcaggctagttggatttttgagttgactaagtatgactttaccaatgcaatgggatacctggttgcttccataccgggaatacattctgacagaacactgaaggtactagaatcctca-cat-tttcttgctaagtctgc---------------------------tttcaactcgtgtttatctgttcct-ctgtg--gaat-agtctattg------------------aagttgg------------cttgtta-ttttcat-------------tatt---------------------------------------cttct-------------------------------------gatcg-----tttcct---------catataac------atatgaattaag-------------ataagtagcatt-----caaaag-----------------------------------------------------------------------------aa------------------------------------------------------------------------------------------------------------------------------------------------------------------------------------------------------------------------------------------------------------------
>I28644_M066_Malvaceae_Thomasia_solanaceae_seq1
-------------------------------------------------------------------------------------------------------------------------------------------------------------------------------------------------------------------aatagggtggattgcaacttgtgggttgagtttkcccttgg----------------ctacactagtgcatttgcctggaagggtgcttatgtttgatttatctatca-aatgctttctg---ttatttac-----------------------ttattttgcacag-------------------------aaaaatgc-----tagctatg--------------------------------------------------------------------ttatatcactcttgtt----------------taattgtt-----------t-catttgcacgta-taa--actgcagtgggagggtgtgacaaacactgtttggtggcaagatttccctcgcagaagtgaccctgatta-tttgtctcttttttcac---ttccttgtggagaaatgagacaagattcaagatctgactttgctgctcaactagctggcttcatggcatctcttat---------------tgttgatgtgcctagtcaggctggttggattgttcagttgacgaagtatgacttcaccagtgctacgggacacctggttgcttccatacctggaatacattctgacagaatactgaaggtatcataatcctca-ca--tttcatactaattatgc---------------------------tctcatctctggttcatttgttcct-ctgtg--aaat-agcctatccaatgct------------aagctag------------ctttctg-ttttcat-------------tgtt---------------------------------------gttct-------------------------------------gacca-----tttcct---------catatagc------aaatgaattgaa-------------ataagttgtatt-----caaa-------------------------------------------------------------------------------aag-------------------------------tattg-----------------------------------------------------------------------------------------------------------------------------------------------------------------------------------------------------------------------------
>I28645_M067_Malvaceae_Guichenotia_ledifolia_seq1
-----------------------------------------------------------------------------------------------------------------------------------------------------------------------------------------------------------------------gggtggattgcaacttgtgggttgagtttgctcttgg----------------ctacactagtgcatttgcctggaaggctgcttatgtttgatttatctatca-aatgctttctg---ttatttac-----------------------ttattttgcacag-------------------------aaaaatgc-----tagctatg--------------------------------------------------------------------ttatatcgctcttgtt----------------taattgtt-----------t-catttgcacata-taa--actgcagtgggagggtgtgacaaacactgtttggtggcaagattttcctcgcagaagtgagcctgatta-tttgtctcttttttcac---ttccttgtggagaaacaagtcaagattcaagatctgactttgctgctcaactagctggcttcatggcatctcttat---------------tgttgatgtgcctagtcaggctggatggattgttcagttgacgaagtatgacttcaccagtgctacgggacacctggttgcttccatacctggaatacattctgacagaatactgaaggtatcataatcctca-ca--tttcatactaattatgc---------------------------tctcatctctggttcatttgttcct-ctgtg--aaat-agcctatcgaatgct------------aagctaa------------cttgctg-ttttcat-------------tatt---------------------------------------gttct-------------------------------------gacca-----tttcct---------catatagc------aa---aattgaa-------------ataagttgcatt-----caaa-------------------------------------------------------------------------------aag-------------------------------tattgccgcaatctttg--------------------------------------------------tatggaga-----taggtttttggtgttt----------------------------------------------------------------------------------------------------------------------------------
>I28646_M068_Malvaceae_Helmiopsis_sp_seq1
---------------------------------------------------------------------------------------------------------------------------------------------------------------------------------------------------------------------------------------------------------------------------------------------------------------tgcgag--------taatatggaggttg---acgaaactat---------------------------tgcccta-------------------------tataaaat-----tgattgttg-------------------ttgttgtag------tagtaagc--ttttcwatga---------tgt-taatactrttcyygttat--------------ttatctatwtat-------t-cattagctcttt-gtgatactgcagtgggagagtgtgaccaahacydtttggtggcaagatttthccctcagaagagaacctgatww-wttttctcttttttcac---tttcttatgkagaaacgagtcaagattcaagatctgactttgctgctcagctagctggctttatggcatctcttat---------------tgttgatgtacctagtcaggctcattgggttrttgagctcactaagtatgactttacvaatgctatggvgcacctggttgcttctgttccwggaatdyattctgacagagvtctgaaggtatcataawcsaca-ca--tttcatactsatcatgc---------------------------ttttatmtcctcdtcttatgttctttytgtg--aaat-asacttttcaatgct------------aagttgt------------ct-actg-tttttat-------------tttk---------------------------------------ktyyk-------------------------------------gmccw-----ttwwty---------awttwamm------aaataaactgaa-------------atatgtattatt-----caga-------------------------------------------------------------------------------aag-------------------------------tactgccacaatattaa--------------------------------------------------gatggagg-----taggtttct-gtgtttatgcggggaactagccctgg-------tgc----------------------------------------------------------------------------------------------------
>I28647_M069_Malvaceae_Cheirolaena_linearis_seq1
-------------------------------------------------------------------------------------------------------------------------------------------------------------------------------------------------------------------------------------------------------------------------------------------------------------------------------ttctgacggcca---ttgttatcatat-------------------atgttttgtttca-------------------------tatagctg-----actttgttg-------------------ccgttgta------------------tttcaatga---------tgt-taatactattcctgttat--------------taatctatttat-------t-cattagctcttt-gtgatactgcagtgggagagtgtgaccaacaccgtttggtggcaagattttcccctcagaagagaacctgacta-tttttctcttttttcac---tttcttatggagaaacgagacaagattcaagatctgactttgctgctcagctagctggctttatggcatctcttat---------------tgctgatgtacctagtcaggctcattgggttgttgagctcactaagtatgactttaccaatgctgtggggcacctggttgcttctgttcctggaatgcattctgacagagctctgaaggtatcataatccaca-ca--tttcatactcatcatgc---------------------------ttttatctcctcttcttatcttctttttgtg--aaat-acatttttcaatgct------------aagttgt------------ct-actg-tttttat-------------tttt---------------------------------------gttat-------------------------------------gaccg-----tttatt---------catttaac------aaatagactgaa-------------atatgtattatt-----tgga-------------------------------------------------------------------------------aag-------------------------------tattgccacaa-----------------------------------------------------------------------------------------------------------------------------------------------------------------------------------------------------------------------
>I28648_M070_Malvaceae_Helmiopsiella_madagascariensis_seq1
---------------------------------------------------------------------------------------------------------------------------------------------------------------------------------------------------------------------------------------------------------------------------------------------------------------------------------------rcca---acgttrksryakrtg--------------wtttgtttcawatrrmtgayscsagctt--tmtgrgggttgatgaaacta---ttgccctttat---aaarkykktkgttgttgttrtwg------ywgtaagc--ttttyaatga---------tgt-tmatactrttcybgttat--------------ttatctatttat-------t-cattagctyttt-gtgatactgcrgtgggagartgtgaccaayacygtttggtggcaagattttcccctcagaagagaacctgattattttttctcttttttcac---tttcttatgragaaacgagtcaagattcaagatctgactttgctgctcagctagctggctttatggcatctcttattgttgatgtacctagtgttgatgtacctagtcaggcycattgggttrttgagctcrctaagtatgactttaccaatgctatggggmacctggttgcttctgttccdggaatgcattctgacagagctctgaaggtatcataatccaca-ca--tttyatamtyrwyaagc---------------------------wtttatctmytmttcttttgttctttttgtg--aaat-aywmrwktyratgct------------agtcttc---------------------------------------ataat---------------------------------------g--------------------------------------------ca-----cttgtt---------gatatgca------tgctaaatgcgg-------------ggatttagattc-----agca-------------------------------------------------------------------------------acc-------------------------------arywyrtttaayratat-------------------------------------------------wyawm-----------------------------------------------------------------------------------------------------------------------------------------------------------
>I28649_M071_Malvaceae_Goethalsia_meiantha_seq1
--------------------------------------------------------------------------------------------------------------------------------------------------------------------------------------------------------------------------------------tagtgttc-aatttgctcttgg----------------tcacactagtgtatttgcctggagggatgtttatgattgctttatg--ttaaaatgttggctg---ttatctgtttat-------------------ttattttacatgg-------------------------aataacgc----------------------------------------------------tagc--cattcagtaa---------tgt-t-atgttgtttttgtt----------------tagttcac-----------t-cattagttctta-aaaatattgcagtgggagaatgtgacaaacaccgtttggtggcaagattttcctcgtagaaatgaacctgatta-tttgtctcttttttcac---tttcttatggagaaatgaatcaagattcaagatctgactttgctgctcaactggctgggtttatggcatctctcac---------------tgttgatgtacctagtgaggcacattggattgttgagttgactaagtatgactttaccagtgctatgggtcacctggttgcttccatacctggattacattctgacagagcactgaaggtatcgtaattctca-ca--tttcatactaattatgc---------------------------tctcatctctggatcatttattcct-ctgtg--aaat-aatctcttgaatgct------------aaactgg------------cttacta--tttcat-------------tatt---------------------------------------gttct-------------------------------------taccc-----tttctt---------cakatamc-------------------------------------------------------------------------------------------------------------------------------------------------------------------------------------------------------------------------------------------------------------------------------------------------------------------------------------------------------------------------------------------------------
>I28650_M072_Malvaceae_Clappertonia_ficifolia_seq1
---------------------------------------------------------------------------------------------------------------------------------------------------------------------------------------------------------------------------------------------------------------------------------------------------------tttatgattgatttatggataaaaatggttgctg---ttatttatttact-----------------attaatttgcacag-------------------------aacaatgc----------------------------------------------------tagctatattcaataa---------tgt-t-atattgtttttgtt----------------cagttcac-----------t-cattagctctta-caaa-actgcagtgggagaatgtgacaaacacagtttggtggcaagattttcgtcgcagaagtgaacctgatta-tttttctcttttttcac---cttcttttagagaaataagtcaagattcaagatctgacttttccgctcaactggctgggtttatgtcatctcttat---------------tgttgatgtacccagtcaggctcattggattgttgagttgactaagtatgacttcactgatgctatggggcacctggtagcttccatacccggaatacattctgacagaatactgaaggtatcataatcctca---------------attagcc---------------------------tttcatctctggttcatttgttcct-ctgtg--aaat-agtctcttcactgct------------aaggtgg------------cctactg-tttttgt-------------tatt---------------------------------------gttct-------------------------------------tacag-----tttt-----------catataat------atatgcattgaa-------------ataactattatt-----gaaa-------------------------------------------------------------------------------aag------------------------------tatttgctgcaact---------------------------------------------------------------------------------------------------------------------------------------------------------------------------------------------------------------------
>I28652_M074_Malvaceae_Hildegardia_barteri_seq1
---------------------------------------------------------------------------------------------------------------------------------------------------------------------------------------------------------------------------------------------------------------------------------ttggtttacctcc-------tcttttgctgatgaagcctcctatga----------cc---ttgt----ctct-------------------ttatttttctcgg-------------------------gaaaatgc-----tatctgt------------------tttttgctcgcg------t--ttagc--ttttcaagca---------tgt-ttatgctgttcctgtt--------------ttttatttatttat-------t-cattagctcttt-tggatactgcagtgggagagtgtgaccaacaccgtttggtggcaagattttcctcgcagaagggaacctgatta-tttgtcacttttttcac---attcttatggagaactgagtcaagattcaagatctgacttcgctgctcagctagctggctttatggcatctcttct---------------tgttgatgtacctagtcaggctcgttgggttattgagttgactaattatgactttaccagtgctatgggacacctggttgcttccgtacctggaatacattctgacagagcactgaaggt----------------------------atcatgc---------------------------ctttatctccggtccttatgttcct-ctgtg--aaat-agactcttgaatgct------------aagcttg------------cttgctg-tttctat-------------catt---------------------------------------gttct-------------------------------------gacca-----tttcct---------cgtataat------aaatgaactgaa-------------atatgtagcatt-----ttaa-------------------------------------------------------------------------------aaaggg---------------------------taattatcctatc----a--------------------------------------------------accgccag-----tggatttttttgactccagaagcggg------------------------------------------------------------------------------------------------------------------------
>I28653_M168_Malvaceae_Theobroma_cacao_seq1
---------------------------------------------------------------------------------------------------------------------------------------------------------------------------------------------------------------------------------------------------------------------------------acgtagtctattcccagaagaatgtttatgtttgatttatctatcaaaatgctagctg---ttctttatttg--------------------tttttttgtactg-------------------------aaaaatgc----------------------------------------------------tagc--tgttcaatta---------tgt-t-atattgttcttgtt----------------tagttcat-----------t-tattttctctta-taaaaactgcagtgggagagtgtgacaaacactgtttggtggcaagattttcctcacagaagtgaatctgatta-tttgtctcttttttcat---tttcttatggagaaatgagtcaaggttcaagatctgactttggtgctcaactagctggctttatggcatctcttat---------------tgttgacgtacctagtcaggctcattggattgttgagttgactaagtatgactttaccagtgctgaaggacacctggttgcttctatacctggaatacattctgacagaatactgaaggtatcataatctgca-ca--tttcattctaattatgc---------------------------ttccgtctctgattcat-------------------------------atgct------------aagctgg------------ctgactg-ttttcac-------------tatt---------------------------------------gttct-------------------------------------gacca-----tttcct---------catataat------aaatgaattgaa-------------ataagtagcatt-----taga-------------------------------------------------------------------------------aag-------------------------------tattgc-acaatcttaa--------------------------------------------------tatggagg-----tgagtttttggt--------------------------------------------------------------------------------------------------------------------------------------
>I28654_M105_Malvaceae_Pachira_aquatica_seq1
-------------------------------------------------------------------------------------------------------------------------------------------------------------------------------------------------------------------------------------------------------------------------------------------------gaaagaagtttacatttgatttctctatcaaaatgctggcta---tt-------ttt-------------------ttattttgctcgg-------------------------aaaagtgc-----tagctgttaaatt-tt-ttggtggttatttgttttt-------------ac--tttgcaatta---------tgt-ttatattgttcttgcc---ttc-------ttattatttatttat----------attagctcttt-tggatactgcagtgggagagtgtaaccaacactgtttggtggcaagattttccacgcagaagggaacctgatta-tttgtctctcttttcac---tttcttatggagaaatgagtcaagattcaagatctgacttcgctgctcagctagctggctttatggcatcacttat---------------tgttgatgtgcctagtcaggctcattggattattgagttgactaagtatgactttaccagtgctatgggacacctggttgcttccatacctggaatacattctgacagagcaccgaaggtatcataacccaca-ca--tttaatactcatcatgc---------------------------ttttgtc-ctggttcttatgttgct-ctgta--gaat-ggactcttgaatgct------------gagctgg------------ctcaccg-ttcttat-------------tatt---------------------------------------gttct-------------------------------------gacca-----tttcct---------tgtataaa------a------------------------------------------------------------------------------------------------------------------------------------------------------------------------------------------------------------------------------------------------------------------------------------------------------------------------------------------------------------------------------------------------
>I28655_M148_Malvaceae_Robinsonella_mirandae_seq1
----------------------------------------------------------------------------------------------------------------------------------------------------------------------------------------------------------------------------------------------------------------------------------------------------------------------------------tgctagctg--ttaaattg--------------------------------------------------------------------------------tt----------ttttcagttatttgttgtt-----------tagc--tttccagtta---------aat-ttatattgttcttgtttagttt-------gtattatttwtwtatatatttgaagttttgaacttt-tggatactgcagtgggaaggtgtaaccaacactgtttggtggcaagattttccacgaagaaddraacctgatta-tttgtctctcttttcac---ttwcttatggagaaatgaktcaagattcaagatctgactttgctgctcagctagctggctttatdgcatctcttgt---------------tgttgatrtacctagtcagtctcattggattgttgagttsactaattatgactttacaaatkctatgggatacctggttgcttccatacctggaatacattctgacagagcactgaaggtatcgtatcccacr-ca--yttggtrc-----------------------------------------tctctkatycytatatttct-ctrtg--aagt-ggactcttgaatgct------------aabctgk------------ctcactg-tttttaa-------------tatt---------------------------------------gtttt-------------------------------------gacta-----tttcct---------catatmaa------atatgaattgga-------------atatatwgcatt-----cata-------------------------------------------------------------------------------atg-------------------------------tatcgccacaatctta---------------------------------------------------gatggaggaa-----------------------------------------------------------------------------------------------------------------------------------------------------
>I28656_M002_Malvaceae_Tilia_americana_seq1
------------------------------------------------------------------------------------------------------------------------------------------------------------------------------------------------------------------------------------------------------------------------------------------------------ttgtttatgtttgatttgtctatcaaaatgctggctw---ttat----tkat-------------------ttrttttgctyaa-------------------------aaaawtgy-----tarctgttcaatt-ttgctkgctgbtatttgttctts------t--ttagc--ttttcaatta---------tgt-ttatattgttcttg------------------ttatttatkyat-------t-battagctcttt-cggatactgcagtgggrgagtgtgaccaacaccgtttggtggcaagaytttccwcgcagaagggaacctgatta-tttgtctcttttttcac---tttcttmtggagaaatgartcaagattcaagatvtgactthgctgctcagctagctggctttatgrcatctcttat---------------tgttgatgtacctagtcaggstcattgggttattgwgttractaagtatgactttaccagtgctatgggacacctggttgcttccatacctggaatacattctgacagagctctgamggtatcataatccwca-ca--tttcakactmatcatgc---------------------------ttttatctctgkttcttatgttcyt-ctgtg--aaat-agactctygaatgyt------------aagcygg------------ctcactg-tttttat-------------tatt---------------------------------------gttck-------------------------------------gacca-----tyycct---------catawart------aaatgaattraa-------------rtatgtagcatt-----c------------------------------------------------------------------------------------------------------------------------------------------------------------------------------------------------------------------------------------------------------------------------------------------------------------------------------------------------------
>I28657_M180_Malvaceae_Triumfetta_lappula_seq1
------------------------------------------------------------------------------------------------------------------------------------------------------------------------------------------------------------------ataaagggtggatt-tcaggttctgttcaaatttgctcttgg----------------ctacatgtgtatattttcctgggagcgtgtttatgattgatttatggataaaaatgctggcta---ttatatatttac---------------------------------------------------------------------------------------------------------------------------tattcaataa---------tgt-t-atatcgtttttgtt----------------cagttcac-----------t-cattacctctta-taaa-actgcagtgggagaatgtgacaaacacaatttggtggcaagattttcctcgcagaagtgaacctgatta-tttgtctcttttttcac---cttcttttagagaaataagtcaaggttcaagatctgactttttagctcaactggctgggtttatgtcatctcttat---------------tgttgatgtacctagtcaggctcattggattgttgagttgactaagtacgactttactggtgctatggggcacctggtagcttccatacccggattacattctgacagaacactgaaggtattgtaatcctca-ta--tttcatactaattaggc---------------------------tttcatctctggttcatttgttcct-ctgt----tat-agtttcttcaatgct------------aaggtgg------------cctactt-acgtttt-------------tggt---------------------------------------gttt------------------------------------------------------------------------------tatatataagg-------------atggttgatatg-----aagg---------------------------------------------------------------------------------------------------------------------------------------------------------------------------------------------------------------------------------------------------------------------------------------------------------------------------------------------------
>I28658_M160_Muntingiaceae_Muntingia_calabura_seq1
c--------------------------------------------------------------------------------------------------------------------------------------------------------------------------------------------------------------------------------------------------------------------------------------------------------------------------attaggagacaagtaa---ttaatagtttagctga----------aaaagaggtattgtaaaa----------------------gttgaatgcactctatgagctttttg-------------------------------------caac--tttgcaaatggattaaaattatgtggcaggaggattgatattt------------atattgagttata------ttcatgaaatctta-ttaatactgcagtgggaaagtgtgaccaacactgtctggtggcaagatttttcttgcagaagtgaacctgatta-tttctctctttttccct---gttccaatggagaaatgagcaaggagtcaagatctgactttgctgctcatctggctggctttatggcatctcttgt---------------cattgatgtacccagtcaggctcactggatagttgagttaacaaagtatgactttggggatgctctggggcaccttgttgcttcggtgcctggaatccattcttatacgagcccatctgtctcactttccata-ct--ttcaaaacatgtaagtt--------------------------cttttgttgttaatgtgcatgtagct-ttatt--catg-a--cttataaacaat------------aaggtga------------tttgctg-ttgccaa-------------agtt---------------------------------------g---a-------------------------------------gatgc-----tttcat----------atgtagg----ccatgtgagtgtgcattcattgttaa----------att----taaaatt--------------------------------------------------------------------------------------------------------------------cactaacttttt-------------------------------------------------ttatgaatg--tctaggaccataagaattcgtctatgtcagttcccttttt--------------------------------ctgggaaaaaagaaaaaaacttaagttaat-----------------------------------------------
>I9832_V002_Malvaceae_Luehea_speciosa_seq1
tttgattacctcgttgttttctaaatcagaggtctgtatcgtgatgttctagacagtggtggactttatcttattttgatttacctcctcttatgctggtggggcctttatgtgtcttgtctctttctccccatgcatggatgtgttgcatatatgtgtttctttcatccaaataattgaaaccaaaattaagtcctccttcttttctaagaatagggtggatt-tcagtttgtgttg-agtttgctattgg----------------ctacactggtgaattttcctggagagatgtttctggttgctttatggattaaagtactggctg---ttatttatttat-------------------ttattttacacag-------------------------aacaatgc----------------------------------------------------tagc--tattcaataa---------tgt-t-atattgtttttgtt----------------tagttgacac---------t-cactagctctta-caaatactgcagtgggagaatgtgacaaacaccgtttggtggcaagattttcctcgcagaaatgaacctgatta-tttgtctcttttttcac---ttccttatggagaaatgaatcaagtttcaagatctgactttgctgctcaactggccaggtttatggmatctcttct---------------agttgatgtacctagtcaggctcaatggatagttgagttgactaagtatgactttaccaatgccatgggtcacctggttgcttccgtacctggaatacattctgtcagagcacttaaggtatcataattctca-ca--tttcatactaattatgc---------------------------ttttatctctggataatttgttcct-ctgtg--aaat-agtctcttgaatgct------------aaactgg------------cctataa-aatatgcatcgaaataagtatgttgaaaaagtgcagtaactcaatatgggggtaggtgtaggtgttcta------------------------------------aatgt-----gttcta---------tattaggt------tagttgatagga-------------agaaatcttatt-----aagt------------tctctgtccttccaggtcaatcagtttacgccctcatcccttgatgttaagttccttggtctggttgaagcatctgtggttggtttaagccacctttatcgcactgcagcagacacaaatggtgcacgccttaagaaactggccktatttcttagcaaaacttcggacaatgcata-----tgggatgttggatgttgttctgaga-------------------------------------------------------------------------------------------------------------------------
