# Supplementary material for: Localized Phylogenetic Discordance Among Nuclear Loci Due to Incomplete Lineage Sorting and Introgression in the Family of Cotton and Cacao (Malvaceae)
Source: Front Plant Sci. 2022 Apr 13;13:850521. doi: 10.3389/fpls.2022.850521 (PMC9043901; doi:10.3389/fpls.2022.850521)
Supplement: Supplementary file 1 [file Data_Sheet_1.ZIP › Alignments_v4/L89.fasta]

>I23352_M001_Malvaceae_Bombax_ceiba_seq1
--------------------------------------------------------------------------------------------------------------------------------------------------------------------------------------------------------------------------------------------------------------------------------------------------------------------------------------------------------------ttgggaattttttctttgcaggagcacgtgtattttttcagtccttagatgctgcaa-tttttttgttttcacgtgtttcagacattcccacagaaagtttggtcctcccagtcatttcaaccaatgacaggctcacattaggatgtgaattatggg----tatatatgac--------atatctagcaaattaac-tcaagtg--tatagg-atatatcctatcggacc----ca-------tagttcatttaccagat------gcgacc-ttatctgatttat-------tctggtgttattagctgat---ttggtttgct---atgacata-taaagagtat----------------------------ttgtct----attt--gatggattaaaaccaata-----------------------------------------------------------------------------------------tattcagttaataattttcatttaca------------taacttgt-------catatgcaggatgggacaattatacgaggccagaatgaaatttctcatc---------------------------------------------------------------------------------------------------------------------------------------------caacca
>I23353_M002_Malvaceae_Tilia_americana_seq1
-------------------------------------------------------------------------------------------------------------------------------------------------------------------------------------------------------------------------------------------------------------------------------------------------------------------------------------------------------------attgkgaattttttctttgcaggagcacgtgtattttttcagtctttagatgctgcaa-tttttttgttttcacgtgtttcagatattcctgcagaaagtttggtcctcccagtaatttcaacmaatgacaggcttacattaggatgtgaattatggg----tatatatgac--------atatctgacaaatt-at-tcaagtg--tatatg-atatttcttattggacc----cata-ttggtagttcattgatcaggt------gtgatc-ttttctgatttat-------tctggttttattggccaat---ttggtttggt---atgggtct-gtgtgactga----------------------------atgcag-----------------------------------------------------atgttaaagagta----------tttgtctctttgaaggatt-------------------------------------------------------------------------------------------------------------------------------------------------------------------------------------------------------------------------------------------------------------------------------
>I23355_M004_Malvaceae_Malva_arborea_seq1
--------------------------------------------------------------------------------------------------------------------------------------------------------------------------------------------------------------------------------------------------------------------------------------------------------------------------------------------------------------------------tcttwgcaggagcacgtatattttttcagtccttagatgctgcaa-tttttttgttttcacgtgtttcagatattcccgcagaaagtttggttctccctgtcatttcgaccaacgacaggctcactttaggatgtgaattatgggtacatacatatgac--------atatctagccaatt-at-tcaagtcc------------------------------------------------------c----------------tgcaatttat-------tctggtaatattggccaat---taggtttggt---acgggtct-gcatgactga----------------------------atgcca-------t--aagaatcagggacgaatccagta---------------attttgtgttatgggtccgtgcttgaattatatgtttttggagggaaw---aaa-ta---------gcaattttaccaatatatat----------------------------------------------------------------------------------------------------------------------------------------------------------------------------------------------------------------------------------------
>I23356_M005_Malvaceae_Lavatera_assurgentiflora_seq1
---------------------------------------------------------------------------------------------------------------------------------------------------------------------------------------------------------------------------------------------------------------------------------------------------------------------------------------------------------------------ttttttctttgcaggagcacgtatattttttcagtccttagatgctgcaa-tttttttgttttcacgtgtttcagatattcccgcagaaagtttggttctccctgtcatttcgaccaatgacagactcactttaggatgtgaattatgggtacatacatatgac--------atatctagccaatt-at-ttaagtcc------------------------------------------------------c----------------tgcaatttat-------tctggtattattggccaat---taggtttggt---acgggtct-gcatgactga----------------------------atgcca-------t--aagaatcagggacgaatccagta---------------attttgtgttatgggtccgtgcttgaattatatgtttttggagggaaa---aaa-ta---------gcaattttaccaat----------------------------------------------------------------------------------------------------------------------------------------------------------------------------------------------------------------------------------------------
>I23357_M006_Sphaerosepalaceae_Rhopalocarpus_longipetiolatus_seq1
-------------------------------------------------------------------------------------------------------------------------------------------------------------------------------------------------------------------------------------------------------------------------------------------------------------------------------------------------------------atcgggaacttcttctttgcaggatcacgcatattttttcagtccttggatgctgcaa-tttttttgttttcacgtgtttcagatattcccaatgaaagtttggtcctcccagttatttcaaccaatgacaggcttacactaggatgtgaattatggg----tata--------------ccacctatttactt-tc-tgaagga--tatata----atgcatatctgctt-ttgttttctagctagttattcttttacaa------attatt----ctgagggtat------attgacatttattgtcaaatc--tttggttgat------------agttcatcaa-----------------------------------------tcggatcaggtaagatcttcctgggt---------------atgatatatt-----------ctctgcttatatgtgcccaaatgattt-----actat--------------------------------------------------------------------------------------------------------------------------------------------------------------------------------------------------------------------------------------------------------------tatcct
>I23359_M008_Malvaceae_Althaea_officinalis_seq1
-------------------------------------------------------------------------------------------------------------------------------------------------------------------------------------------------------------------------------------------------------------------------------------------------------------------------------------------------------------attgggaattttttctttgcaggagcacgtatattttttcagtccttagatgctgcaa-tttttttgttttcacgtgtttcagatattcccacagaaagtttggtcctccctgtcatttcgaccaatgacatgctcactttaggctgtgaattatggg----tacatatgac--------atatctagccaatt-at-kcaagtcc------------------------------------------------------c----------------tgcaatttat-------tctggtgttattggccaac---tacgttcggt---atgggtct-gcatgactga----------------------------atgcca-------t--aagaatcagggacgaakccagta---------------attttgtgttatgggkccgagcttgaattataywtyytykgkwsskra---wta-cc---------acaaacctgtt--------------------------------tttcacg----------------------------------------------------------------------------------------------------------------------------------------------------------------------------------------------------------
>I23360_M009_Malvaceae_Lagunaria_patersonia_seq1
------------------------------------------------------------------------------------------------------------------------------------------------------------------------------------------------------------------------------------------------------------------------------------------------------------------------------------------------------------------------tttctttgcaggagcacgtatattttttcagtccttagatgctgcaa-tttttttgttttcacgtgtttcagatattcccgcagaaagtttggtccttccagtcatttcaaccaatgacaggctcactttaggatgtgaattatggg----tacgtatggc--------atatctagctattt-at-tcaag----------------tcccattggacc----catagttggtagttcattgaccagat------gtgatc-ttatctgatttat-------tctggtattattggccaat---tagatctggt---atgggtct-gcatgattga----------------------------atgaca-------t---agaataca-tccttgattggga---------------t-gtca------------------------------------------------------------------------------------------------------------------------------------------------------------------------------------------------------------------------------------------------------------------------------------------------------------------------
>I23365_M014_Malvaceae_Callirhoe_bushii_seq1
-----------------------------------------------------------------------------------------------------------------------------------------------------------------------------------------------------------------------------------------------------------------------------------------------------------------------------------------------------------------------------------------------------------tagatgctgcaa-tttttttgttttctcgtgtttcagatattcctgcagaaagtttggtcctccctgtcatttcgaccaatgataggctcactttaggatgtgaattatggg----tacatatgac--------atatctagccaatt-at-tcaag-ca------------------------------------------------------c----------------tgcaatttat-------tctggtattattggtcaat---taggtttggt---atgggtct-gcatgaca------------------------------------------------------------------------------------------------------------------------------------------------------------------------------------------------------------------------------------------------------------------------------------------------------------------------------------------------------------------------------------------------------------------
>I23367_M016_Malvaceae_Kitaibelia_vitifolia_seq1
---------------------------------------------------------------------------------------------------------------------------------------------------------------------------------------------------------------------------------------------------------------------------------------------------------------------------------------------------------------tgggaattttttctttgcaggagcacgtatattttttcagtccttagatgctgcaa-tttttttgttttcacgtgtttcagatattccckcagaaagtttggtcctccctgtyatttcgaccaatgacaggctcactttaggmtgtgaaytatggg----tacatatgac--------atatctagccaatt-at-tcaagtcc------------------------------------------------------c----------------tgcaatttat-------tytggtdtyattggccaay---yaggttyggt---atgggtyt-gcatgactgt----------------------------atgcca-------t--aagaatcagggacgaatccagta---------------attttgtgttatgggtccgagcttgaattatatatattttggagggga---taa-ta---------gcaattttaccaatatatatatatatatatggggggataattattttaccaa-------tgtttaaa-----------------------------------------------------------------------------------------------------------------------------------------------------------------------------------------
>I23368_M017_Malvaceae_Sterculia_apetala_seq1
-------------------------------------------------------------------------------------------------------------------------------------------------------------------------------------------------------------------------------------------------------------------------------------------------------------------------------------------------------------attgggaattttttcttcgcaggagcacgtgttttttttcagtctttagatgctgcaa-ttttcttgttttcacgtgtttcagatattcccgtagaaagtttggtcctcccggtcatttcaaccaatgacaggcttacattaggatgtgaattatggg----ta---atatg--------acatctagcaaaat-at-tctaatg--catttg-atatatcctattggacc----cttagctggtattttattgac----t------gttatc-ttgtctgatttat-------tctggttttattggctgat---ttggtttggt---at-------gcatgattgc----------------------------atgcca-------t--aagaatgcaaaatttgattggga---------------t-gacatgttaaagagta----------tttatctatttcaaggatta---aaacca-------atgcatttttactcaaaagttttc--------------------------------------------------------------------------------------------------------------------------------------------------------------------------------------------------------------------------------------
>I23369_M018_Malvaceae_Abelmoschus_esculentus_seq1
---------------------------------------------------------------------------------------------------------------------------------------------------------------------------------------------------------------------------------------------------------------------------------------------------------------------------------------------------------------tgggaattttttctttgcaggggcacgtgtattttttcagtccttagatgctgcta-tatttttgttttcacgtgtttcggatattcctgcagaaagtttggtcctcccagtcatttcaaccaatgacaggctcactttaggatgtgaattatggg----tacatatgac--------ttccttatcaaatt-at-tcaa--------------------catcagaca----catagttggtagttcgttgaccagtt------atgatc-ttttctgatttgt-------tctggtattattggccaat---tttgtttggt---atggg-----aatgattga----------------------------atgaca-------t--aag-----------------------------------------------------------------------------------------------------------------------------------------------------------------------------------------------------------------------------------------------------------------------------------------------------------------------------------------------------------------
>I23370_M105_Malvaceae_Pachira_aquatica_seq1
-----------------------------------------------------------------------------------------------------------------------------------------------------------------------------------------------------------------------------------------------------------------------------------------------------------------------------------------------------------------------------ttgcaggagcacgtgtattttttcagtccttagatgctgcaa-tttttttgttttcacgtgtttcagatattcccgcagaaagtttggtcctcccagtcatttcaaccaatgacaggctcacattaggatgtgaattatggg----tatatatgac--------atatctagcaaattaat-tcaagtg--tatatg-atgtatcctattggacc----cataattggtagttcatttaccagat------gcaacc-ttatctgatttat-------tgtggtattgttggctgat---ttggtttgcc---atgacatgttaaagagtat----------------------------ttgtct----attt--gaaggattaaaaccaata--------------------------------------------------------------------------------------atattttcagttaataattttcctctaca------------taacttgt-------catatgcaggatgagacaattatacgaggccagaatgaaatttctca-----------------------------------------------------------------------------------------------------------------------------------------------------
>I23371_M137_Malvaceae_Dombeya_wallichii_seq1
-----------------------------------------------------------------------------------------------------------------------------------------------------------------------------------------------------------------------------------------------------------------------------------------------------------------------------------------------------------------gaaattttttctttgcaggagcccgtatattctttcagwccctagatgccgcaa-tttttttgttttcacgtgtttcagatattcctgcagaaagcttggtcctcccagtcatttcaaccaatgacaggcttacattaggatgtgaattacakg------tayatgac--------atatctarcgaatt-at-ttaagtg--tgtata-------------------tgccctatccggtagttcattgactg---------ataatc-ttgtctkdddtth------tbhtdwttttdttggvgdwt---ttgttgtgkd---ddgvwbhd-drabrhbdda----------------------------wtbsma-------t--racwawwmmmrakwtrwwtgkrmtkrmwwg-----------------------------------------ttatttgaaggacta---aaacca-------atatattwgtacttgatagtttttattttca------------taacttgt---tattcgtatgcaggatggg------------------------------------------------------------------------------------------------------------------------------------------------------------------------------------a
>I23373_M141_Malvaceae_Quararibea_funebris_seq1
-------------------------------------------------------------------------------------------------------------------------------------------------------------------------------------------------------------------------------------------------------------------------------------------------------------------------------------------------------------attgggaattttttctttgcaggagcacgcatattttttcagtccttagatgctgcaa-tttttttgttttcacgtgtttcagatattcctgcagaaagtttggtcctcccagtmatttcaaccaatgacaggctcaccttaggatgtgaattatggg----tatatatgac--------ataaccagaaaatt-at-tcaag----------------tcccattggaca----cataattggtagttcattgaccagat------gtgatc-ttatctgatttat-------tctagtattattggtcaat---ttgrtttggt---atgggtct-gcatgactga----------------------------atgaya-------t--aagaatgca-gccttgattggga---------------t-gacatgttga----------------tttgtctattygaaggatta---aaaccaattactaatatattttcacttactaattttcctcttc--------------------------------------------------------------------------------------------------------------------------------------------------------------------------------------------------------------------------------
>I23374_M142_Malvaceae_Hampea_nutricia_seq1
-----------------------------------------------------------------------------------------------------------------------------------------------------------------------------------------------------------------------------------------------------------------------------------------------------------------------------------------------------------------kgaattttttctttgcaggagcacgtatattttttcagtccttagatgctgcaa-tttttttgttttcacgtgtttcagatattcccgcagaaagtttggtcctcccagtcaattcgaccaatgacaggctcactttaggatgtgaattatggg----tacatatgac--------atatctagcaaatt-at-tcaag----------------tcccactggacc----cgtagttggtagttcattgaccagat------gtgatc-ttatctgatttat-------tctggtatcgttggccaat---taggtttgat---gtgggttt-ccatgactga----------------------------atgact-------t--aagaatgca-tccttgattggga---------------t-gacatgttaaagagta----------tttttctatttgaaggatta---aaacc-------tatatatttttacttgtca------------------------------------------tatgcaggatggggcaatcatacgaggccaga------------------------------------------------------------------------------------------------------------------------------------------------------------------
>I23376_M145_Malvaceae_Heliocarpus_appendiculatus_seq1
-------------------------------------------------------------------------------------------------------------------------------------------------------------------------------------------------------------------------------------------------------------------------------------------------------------------------------------------------------------attgggaattttttctttgcaggagcacgtgtattttttcagtctttagakgcagcaa-tttttttgttttcacgtgtttcagatattcctgyagaaagtttggtcctcccagttatttcaacyaatgacaggcttacattaggatgtgaattatggg----tatgtatgac--------atagct-gcaaatt-at-tcarctat--------aaatttcttattggacc----ctttgttgg----tcattaatcagat------ctgata-ttgtccaaggtat-------tttggctttattggctgat---atggtttgat---attagtct-gcat----------------------------------gtgccacaaaatgt-aaaaaatgaaagcgttaatcgggg---------------atgaagtgttattaagaa----------tatgcctatttaaagtatta---aaacca-------ctatattttcactt------------------------------------------------------------------------------------------------------------------------------------------------------------------------------------------------------------------------------------------------
>I23377_M148_Malvaceae_Robinsonella_mirandae_seq1
-------------------------------------------------------------------------------------------------------------------------------------------------------------------------------------------------------------------------------------------------------------------------------------------------------------------------------------------------------------------------ttcttcgcaggagcacgtatattttttcagtccttagatgctgcaa-tttttttgttttcacgtgtttcagatattcccgcagaaagtttggtcctccctgtcatttcaaccaatgacaggctcactttaggatgtgaactatggg----tacatatgac--------atatctagccaatt-at-tcaagtcc------------------------------------------------------c----------------tgcaatttat-------tctggtattattggccaat---taggtt--------taggtct-gcatgactga----------------------------atgaca-------t--ttgaatcaggggtgaagtcagta---------------atttt-tgttatggggcgaagattgaattatatatttttgaagtggtt---aaa-ca---------acagttttatca------------------------------------------------------------------------------------------------------------------------------------------------------------------------------------------------------------------------------------------------
>I23378_M150_Malvaceae_Ceiba_pentandra_seq1
-------------------------------------------------------------------------------------------------------------------------------------------------------------------------------------------------------------------------------------------------------------------------------------------------------------------------------------------------------------attgggaattttttctttgcaggagcacgtgtattttttcagtccttagatgctgcaa-tttttttgttttcacgtgtttcagacattcccacagaaagtttggtcctcccagtcatttcaaccaatgacaggctcasmttaggatgtgaattatggg----tatatatgac--------atatctagcaaattaac-tcaagtg--yawrkg-atatatcctatcggacm----cw-------tagttcattgaccagat------gcdacc-ttatctgatttat-------tctggtvttrttagctgat---ttggtttgct---atgacatgttaaagagtat----------------------------ttgycw----attt--gatggattaaaaccaata---------------------------------------------------------------------------------------tattttcarttaataattttcatytaca------------taacttgt-------catatgcaggatgggacaattatacgaggccagaatgaaatttctcatc---------------------------------------------------------------------------------------------------------------------------------------------caacc-
>I23379_M160_Muntingiaceae_Muntingia_calabura_seq1
----------------------------------------------------------------------------------------------------------------------------------------------------------------------------------------------------------------------------------------------------------------------------------------------------------------------------------------------------------------------------------------cgcatattttttcagtccttagatgctgcta-tttttttattctcacgtgtctcagctatccccacagaaagtcttgtcctcccagtcatttcaaccaatgacaggcttacattagggtgtgaattatggg----tata--------------gtaacgaacttcct-tt-tgaaata--aatata----tggcatatctggtg-tatgttttttggtaattagtcagcacaat------atcg--------gaaagtat------attgttgtatggtgtagcatt--t---ggtaat------------gtaccacaaa----------------------------------------------------------------------------------------------------------------------------------------------------------------------------------------------------------------------------------------------------------------------------------------------------------------------------------------------------------------------------------------------------------------
>I23382_M163_Bixaceae_Cochlospermum_vitifolium_seq1
-------------------------------------------------------------------------------------------------------------------------------------------------------------------------------------------------------------------------------------------------------------------------------------------------------------------------------------------------------------attggcaatttcttctttgcaggatcacgtatattttttcaatccctagatgctgcaa-tctttttgttttcacgtgtttcagatattcccacagaaagyctggtactcccagtcattttaaccaatgacaggcttacattaggatgtgaattatggg----tatg--------------ataaccrgttcatc-tt-tygaarga-tatasa----ttgcatatttgrct-tacyttttctatttgatyattggtttcaca----t-------ttattttctcctt------ttataattttattgcgcratctatatrcaggatg-----------ggactattat----------------------------acgggg-------t--cagaatgaaatttctcatccaaccaatgga---tcactgcaacctatcaataaggtgtgtttatcttatttatgtttgtaagatat-----attacgg-----------ttagcttcttaattttt------------------------------------tgtatagaaaagta-----------------------------------------------------------------------------------------------------------------------------------------------------------------------------gttgtta
>I23383_M166_Malvaceae_Pseudobombax_ellipticum_seq1
-----------------------------------------------------------------------------------------------------------------------------------------------------------------------------------------------------------------------------------------------------------------------------------------------------------------------------------------------------------------ggaattttttctttgcaggagcacgtgtattttttcagtccttagatgctgcaa-tttttttgttttcacgtgtttcagacattcctacagaaagcttggtcctcccagtcatttcaaccaatgacaggctcacattaggatgtgaattatggg----tatacatgac--------atatctagcaaattaac-tcaagtg--taaatg-atatatcctatcggacc----cataattggtagttcattgaccagat------gcgacc-ttatctgatttat-------tctggtgttattggctgat---tcggtttgct---gtgacatgttacagagtat----------------------------ttgtct----attt--gaaggattaaaactaata--------------------------------------------------------------------------------------------------------------------------------------------------------------------------------------------------------------------------------------------------------------------------------------------------------------------------------------------------
>I23384_M168_Malvaceae_Theobroma_cacao_seq1
----------------------------------------------------------------------------------------------------------------------------------------------------------------------------------------------------------------------------------------------------------------------------------------------------------------------------------------------------------------gggaattttttctttgcaggagcacgtgtattttttcagtctttagatgccgcaa-tttttctgttttcacgtgtttcagatattcctgcagaaagtttggtcctcccagtcatttcaaccaatggcaggcttacattaggatgtgaattatggg----tagatatgac--------atatctggcaaatt-at-tcatgtg--tatatg-atatatcgtatttgatc----cattgttggtagttcatcaactggat------gtgatc-ttgtctgattttt-------tctagttttgttggccaat---ttggtttggt---attggtct-gtgtgattga----------------------------atgcca-------c--aagaatgcaagccttgtttggga---------------t-gacatgttaaagagta----------tttgtctatttgaagtatta---aaacc-------aaaatattttcacttaataattttcctttt---------------------------------------------------------------------------------------------------------------------------------------------------------------------------------------------------------------------------------
>I23385_M169_Malvaceae_Ochroma_pyramidale_seq1
--------------------------------------------------------------------------------------------------------------------------------------------------------------------------------------------------------------------------------------------------------------------------------------------------------------------------------------------------------------ttgggaattttttctttgcaggagcacgtgtattttttcagtccttagatgctgcaa-tttttttgttttcacgtgtttcagatattccygcmgaaagtttggtcctcccagtcatttcaaccaatgacaggctyacattaggatgtgaattatggg----tatatatgay--------rtatctrgcwaatt-at-tcaagtg--tatatg-atrtatcctattggacc----catrrttggtagttcattgaccagat------stgatc-ttrtctgayttat-------tctggtwtyrttggyyrat---ttggtttggt---atgggwyt-gcakrmckrr----------------------------wksymw-------w--arrawkcmarscytkrwtkggrw---------------k-rmywtgttaaagagta----------tttatctatttgarkrwtwa----aacc-------aatatgttttcacttaataattttccttttca------------caacttgt-----------------------------------------------------------------------------------------------------------------------------------------------------------------------------------------------------------
>I23387_M178_Malvaceae_Malvaviscus_arboreus_seq1
---------------------------------------------------------------------------------------------------------------------------------------------------------------------------------------------------------------------------------------------------------------------------------------------------------------------------------------------------------------------------------------acgtgtattttttcagtccttagatgctgcca-tatttttgttttcacgtgtttcagatattccagcggaaagtttggtcctcccagtcatttcaaccaatgacaggctcactttaggatgtgaattatggg----tatgtacgac--------atctctatcaaatt-at-tcaag----------------tcccattggaca----catagttggtagttcattgaccagttccagttgtgatc-ttttctgatttat-------tctggtattattgggcaat---tttgtttggt---atgga-----aatgattga----------------------------atcaca-------t--aaaaattcg-tccgtgattggga---------------t-gacatgttaaagagta----------ttt-----------------------------------------------------------------------------------------------------------------------------------------------------------------------------------------------------------------------------------------------------------------------------------------------
>I23389_M181_Malvaceae_Pavonia_scheadiana_seq1
-------------------------------------------------------------------------------------------------------------------------------------------------------------------------------------------------------------------------------------------------------------------------------------------------------------------------------------------------------------attgggaattttttctttgcaggagcacgtatattttttcagtccttagatgctgcaa-tttttttgttttcacgtgtttcagatattcccgcagaaagtttggtcctccctgtcatttcgaccaatgacaggctcactttaggatgtgaattatggg----tacatatgac--------atatctagccaatt-at-tcaagtcc------------------------------------------------------c----------------tgcaatttat-------tctggtattattggccaat---taggtttgat---atgggtct-gcatgactga----------------------------atgcca-------t--aagaatcagggacgaatccagta---------------attttgtgttatgggtccgagcttgaattatatactttttggagggga---taa------------------------------------------------------------------------------------------------------------------------------------------------------------------------------------------------------------------------------------------------------------------------
>I23390_M182_Malvaceae_Anoda_cristata_seq1
------------------------------------------------------------------------------------------------------------------------------------------------------------------------------------------------------------------------------------------------------------------------------------------------------------------------------------------------------------------gaattttttctttgcaggagcacgtatattttttcagtccttagatgctgcaa-tttttttgttttcacgtgtttcagatattcccgcagaaagtttggtcctccctgtcatttcaaccaatgacaggctcactttaggatgtgaattatggg----tacatatgac--------atatctagccaatt-at-tcaagtcc------------------------------------------------------c----------------tgcaatttat-------tctggtattattggccaat---waggtttgrt---atgggtct-gcatgactga----------------------------atgcca-------t--aagaatcagggacgaatccagta---------------attttgtgttatgrrtymkakcttgaattatatactttttggagggga---taaata---------gcaattttaccaat----------------------------------------------------------------------------------------------------------------------------------------------------------------------------------------------------------------------------------------------
>I23392_M187_Malvaceae_Ayenia_berlandieri_seq1
-----------------------------------------------------------------------------------------------------------------------------------------------------------------------------------------------------------------------------------------------------------------------------------------------------------------------------------------------------------------ggawctttttctttgcaggagcacgtgtcttttttcagtctttagatgctgcga-tttttttgttttcacgtgtttcagatattcctgcagaaagtttggtccttccagtaatttcaaccaatgacaggcttacgttaggatgtgaattatggg------tatatgat--------atatttggcaagtt-at-tcaagtt--tatatg-atatatcctctaggacc----catggttagtgttcagttgattagct------atcttc-ttgtctga-----------------ttctattggcctat---ttggttgggt---atgagtct-gcatgaataa----------------------------atacaa-------t--ataaatgc----cttgattgggac----------------tacattataaagaatt----------tatgtttatttcaagtattggttgaacca-------ttatacttttacacaa----------------------------------------------------------------------------------------------------------------------------------------------------------------------------------------------------------------------------------------------
>I23393_M189_Malvaceae_Kearnemalvastrum_lacteum_seq1
------------------------------------------------------------------------------------------------------------------------------------------------------------------------------------------------------------------------------------------------------------------------------------------------------------------------------------------------------------------gaattttttctttgcaggagcacgtatattttttcagtccttagatgctgcaa-tttttttgttttcacgtgtttcagatatwcccgcagaaagtttggtcctccctgtcatttcgaccaatgacaggctcactttaggatgtgaattatkgg----tacatatgac--------wtatctagccaatt-at-tcaagycc------------------------------------------------------c----------------tkcaatttat-------tytggtattattgkccaat---trggtttkgk---wtggrtyk-gsawgamkrr----------------------------awsmma-------w--aaraawmmgggamraabcyarka---------------attttdtkttwtgggbccrrgyktkaattatatwwtttttkgggggga---aaaawa---------acammtttaccaatwttttt----------------------------------------tttgggggggggggggataa----------------------------------------------------------------------------------------------------------------------------------------------------------------------------
>I23394_M229_Malvaceae_Malvastrum_americanum_seq1
-------------------------------------------------------------------------------------------------------------------------------------------------------------------------------------------------------------------------------------------------------------------------------------------------------------------------------------------------------------attgggaattttttctttgcaggagcwcgtatattttttcagtccttagatgctgcga-tttttttgttttcacgtgtttcagatattcccgcagaaagtttggtcctacctgtcatttcgaccaatgacaggctcactttaggrtgtgaattatggg----tacatatgac--------atatctakccaatt-at-tcaagtcc------------------------------------------------------y----------------tgcaatttat-------tctggtattattggccaat---taggtttggt---atgggtct-gcatggctga----------------------------atgcca-------t--aagaatcagggatraatacagta---------------attttgtsttatgggtccgagcttgaattatatatatttggaggggtt---aaa-ta---------gcaattttacaaaaaaaatttcttcttc------------ttcttttatttt-------ttttggagagagagagagagagagag-----------------------------------------------------------------------------------------------------------------------------------------------------------------------
>I23395_M236_Malvaceae_Fuertesimalva_jacens_seq1
-------------------------------------------------------------------------------------------------------------------------------------------------------------------------------------------------------------------------------------------------------------------------------------------------------------------------------------------------------------attgggaattttttctttgcaggagcacgtatattttttcagtccttagatgctgcaa-tttttttgttttcacgtgtttcagatattccgccagaaagtttggttctccctgtcatttcgaccaatgacaggctcactttaggatgtgaattatgggtacatacatatgat--------atatctagccaatt-at-tcaagtcc------------------------------------------------------c----------------tgcaatttat-------tctggtattattggccaat---taggtttggt---ataggtct-gcatgactga----------------------------atgcca-------t--aagaatcagggacgaatccagta---------------attttgtgtt--------------------------------------------------------------------------------------------------------------------------------------------------------------------------------------------------------------------------------------------------------------------------------------------------------------------
>I23396_M019_Malvaceae_Allosidastrum_pyramidatum_seq1
-------------------------------------------------------------------------------------------------------------------------------------------------------------------------------------------------------------------------------------------------------------------------------------------------------------------------------------------------------------attgggaattttttcttkgcaggggcacgcatattttttcagtccttagatgctgcaa-tttttttgttttcacgtgttgcagatatcccaacagaaagtttggtcctccctgtcatttcgaccaatgacaggctcactttaggatgtgaactatggg----tacaaatgtc--------atatctagccaatt-at-tcaagtcc------------------------------------------------------c----------------tgcaatttat-------tgtggtattattggccaat---taggta--------ttggtct-gcatgactga----------------------------atgaca-------t--ttgaatcaggggcgaagccagta---------------attttgtgttacggggccaagattgaattatatatttttgaaggggct---aaa-ta---------acaattttatcaatatttttctttttttg-gggggaatgttgattttaccaac-----attttaaagtggccaaggc-------------------------------------------------------------------------------------------------------------------------------------------------------------------------------
>I23397_M020_Malvaceae_Melochia_betonicifolia_seq1
-------------------------------------------------------------------------------------------------------------------------------------------------------------------------------------------------------------------------------------------------------------------------------------------------------------------------------------------------------------attgggaattttttctttgcaggagcwcgtgttttctttcagtctttagatgctgcaa-tttttttgttttcacgtgtttcagatattcccgcagaaagtttggtcctcccagtcatttcaaccaatgacaggcttacattaggatgtgaattatkgg----taygtataac--------atatctggaaaact-at-tcaagtg--tatttg-atatatactattggattggaccatttttggyaattcattgaccagat------gtacyc-ttgtctgacttgt-------tctggttttat-----------tyggtttgtt---rtggrtyt-rcatgattga----------------------------atgcct----------taggatgcaaaacttgrttggcat----------------gatatttgaagaataa----------tttgtctctttgaagtatca---aaacca---------atatattcactggataattttcccttttt-g----------------gtgctcattcatatgcaggatggga-----------------------------------------------------------------------------------------------------------------------------------------------------------------------------------c
>I23398_M021_Malvaceae_Sidastrum_micranthum_seq1
---------------------------------------------------------------------------------------------------------------------------------------------------------------------------------------------------------------------------------------------------------------------------------------------------------------------------------------------------------------tgggaattttttctttgcaggagcacgyatattttttcagtccttagatgctgcaa-tttttttgttttcacgtgtttcagatattcccgcagaaagtttggtcctccctgtcatytcgaccaatgataggctcactttaggatgtgaactatggg----tatata-------------tatcttaccaatt-at-tcaagtcc-cttctg-----gtattattgggca-------------------attaggtatag------gtcgkc-aygactgaatgac-------atttgaatcaggggttaagccagtgattttgtgttatggggcc---aagattga-attacaaggcccctacccgcacccctggtgccg---tccctgatacgaaagcatccttggttgggtt----------------gacttgctaaagagta----------ttttcctatctgaaagatca---aaa-----------------------------------------------------------------------------------------------------------------------------------------------------------------------------------------------------------------------------------------------------------------------c
>I28591_M023_Malvaceae_Neobuchia_paulinae_seq1
------------------------------------------------------------------------------------------------------------------------------------------------gtttgttg-------tttcttcttgtgcattgt------------------------------aacataggatcatctcaagagtact-agttcttgata------ata--tgt--aactggtattttcccagaca-----------------ttattgcaaactaagtgac------ttttttttttcttttttggattgcagcattgggaattttttctttgcaggagcacgtgtattttttcagtccttagatgctgcaa-tttttttgttttcacgtgtttcagacattcccacagaaagtttggtcctcccagtcatttcaaccaatgacaggctcacattaggatgtgaattatggg----tatttatgac--------atatctagcaaattaac-tcaagtg--tatagg-atatatcctattggacc----ca-------tagttcattgaccagat------gcgacc-ttatctgatttat-------tctggtgttattagctgat---ttggtttgct---atgacatg-taaagagtat----------------------------ttgtct----attt--gatggattaaa---------------------------------------------------------------------------------------------------------------------------------------------------------------------------------------------------------------------------------------------------------------------------------------------------------------------------------------------------------
>I28593_M024_Malvaceae_Carpodiptera_cubensis_seq1
--------------------------------------------------------------------------------------------------cagtagaaactagctcagt------------------ttgttaatgttttattc-------tttcttcacaggcatggt------------------------------aatattaaatcatctcaa---------gcactcaaaa------gtc--tgt--ggatagtatttttccagaca-----------------ttattacaaccttagtgac--------------tttttcttttggatgcagcattgggaattttttctttgcaggcgcacgtgtattttttcagtctatagatgctgcaa-ttttcttgttttcacgtgtttcagatattcccacagaaagtttggtcctcccagtcatttcaaccaatgacaggcttacattaggatgtgaattatggg----tatatatgac--------atatctggaaaatt-at-tcaagtg--tatatg-at-tatcctatcaaac-----catagttggtatttcatggattggat------gtgatc-ttgtctgactttt-------tcttgttttactggcggat---ttggtctg----tatgagtt--gcatgactga----------------------------atgcat----------aagaatgcaagcct------------------------------------------------------------------------------------------------------------------------------------------------------------------------------------------------------------------------------------------------------------------------------------------------------------------------------------------------------
>I28595_M184_Malvaceae_Guazuma_ulmifolia_seq1
-------------------------------------------------------------------------------------------------------gacactagctcat---------------ttatttttaactgttttattg-------tttcatc---agcatgtg------------------------------aacataaaatcatctcaaaattacc-agttctcatga------ata--gat--aaatagttttttaccagaca-----------------taactacaaccttagtgac------tttctttttcttcttttggattgcagcattgggaactttttctttgcaggagcacgtgtatttttccagtctttagatgctgcaa-tttttttgttttcacgtgtttcagatattcctgctgaaagtttggtbctcccagtcatatcaaccaatgacagacttacattaggatgtgaattatggg----tatatatgac--------atatctggcaaact-at-tcatgtgtatatatg-acatatcctattggacc----cattgttggtagttcatcgactagat------gtaatc-ttgtcagatttat-------tctggttttatatgctgat---ttcgtttggt---attgtcct-gcatgattga----------------------------atgcca-------t--aagaatgcaagccttgattggga---------------t-gacgtgttaa------------------------------------------------------------------------------------------------------------------------------------------------------------------------------------------------------------------------------------------------------------------------------------------------------------------
>I28596_M026_Malvaceae_Ruizia_cordata_seq1
-------------------------------------------------------------tacccttgtt----------------------aacttgtatagaaagttgtttcta--------ttatgcttatcttcacttcaggttttgag-----taatcatgcaggcatggt------------------------------tatagaaaatcatytcaa---------cwtyt----------------aat--gaatagtatttttctagaca-----------------ttattactgcctmagtgacca------------tttttttttggwttscagcattggaaaytttttctttgcaggagcmcgtgtattytttcagtccctagatgccgcaa-tttttttgttttcacgtgtttcagatattcctgcagaaagcttggtcctcccagtcatttcaaccaatgacaggcttacattaggatgtgaattacagg------tatatgac--------atatctarcgaatt-at-wtaagtg--tgtat---------------atgc----cctatccggtwgttcattgactg---------ataatc-ttgtctgagttat-------tctgattttattggyggak---ttgttgtggtatggtggatct-gaatgacaka----------------------------atgcca-------t--aacaatgcaagagttgaatggga----------------tgacatgttmwwt----------------------------------------------------------------------------------------------------------------------------------------------------------------------------------------------------------------------------------------------------------------------------------------------------------------
>I28597_M027_Malvaceae_Melhania_velutina_seq1
------------------------------------------------------------------------------------------------------------------------------------------------------------------------------------------------------------------------------------------cttct----------------aat--gacttgtatttttctagaca---------------------tactmcctcagtgacca---------------ttttttggtttgcagcattggraaytttttcdttgcaggagchcgtgtattytttcagtccctagatgccrcaa-tttttttgttttcacgtgtttcagatattcctgcagaaagcttggtcctcccagtcatttcaaccaatgacaggcttacattaggatgtgaattacagg------tatatgac--------atatctarcraatt-at-ttrwgta--tatg-------------------c----cttatccggtagttyattgactg---------rtaatc-wtgtctgagttrt-------tctgat----------------ttkwttkggt---atggatyt-gaatgactga----------------------------attcca-------t--agcaatgcaagacttgattggga----------------tgacatgttrtttgaaggr----------------------------------------------------------------------------------------------------------------------------------------------------------------------------------------------------------------------------------------------------------------------------------------------------------
>I28598_M028_Malvaceae_Glyphaea_brevis_seq1
---------------------------------------------------------------------------------------------------------------------------------------ttttatttgtttttttg-------ttttttccggggcatgct-------------------------------ttatataatcttctgaagagta-------ctcacag------ata--tat--aaataatattgtaccagaca-----------------ttattctaaccttagtgaa-----------ttttgttcttttggattgcagcattgggaattttttctttgcaggagcacgtgtattttttcagtctttagatgctgcaa-tttttttgttttcacgtgtttcagatattcctgcagaaagtttggtcctcccagttatttcaaccaatgacaggcttacattaggatgtgaattatggg----tatgtatgac--------atatctggcaaatt-at-tcgag------tatg-atatatcctattggacc----cttctttggttgttcattgatcaaat------ctgatc-ttgtctgatttat-------tctggttttattggccgat---ttggtttgat---atgagtct-gcatgactga----------------------------atgtca------------------------------------------------------------------------------------------------------------------------------------------------------------------------------------------------------------------------------------------------------------------------------------------------------------------------------------------------------------------------------
>I28599_M029_Malvaceae_Desplatsia_dewevrei_seq1
------------------------------------------tttaaattgtcaaaatgactttcctttt-----------------------tgctaccttaagtagtttcttta---------------tgcactctgaagcctctctta-------ttattataactgatggag------------------------------agaggataactggtaaaaaatgt---tgtttctatga-----------tgct-tatcttcattttaccagaca-----------------ttatataa-------------------ctgttttgttcttttggattgcagcattgggaattttttctttgcaggagcacgtgtattttttcagtccttagatgctgcaa-tttttttgttttcacgtgtttcagatattcctgcagaaagtttggtcctcccagtcatttcaaccaatgacaggcttacattaggatgtgaattatggg----tatgtatgac----------aactagcaaatt-at-gtaaat---tatgtg-------------------------------ttgttaattgatcagat------atggtc-ttgtccaatatat-------tctgcttttattggcagac---ttggtttgat---attagtct-gcatgactga----------------------------atgcca-------t--aaaaatgcaagccttaattgggatga-----------------------------------------------atttgaagta--------------------------------------------------------------------------------------------------------------------------------------------------------------------------------------------------------------------------------------------------------------------------------a
>I28600_M146_Malvaceae_Mortoniodendron_guatemalense_seq1
----------------------------------------------------------------acgtat------------------------gctttccttgaatacagattctgaggaggcctaatgaatcattttgtttcagtaatggcaggttttttttttttggttatatt------------------------------------------------------t-atgccttaccaa---------------ggtttcaatttttccagaca-----------------ttattccaaccttcatgac---------tttttttttcttttggattgcagcattggaaattttttctttgcaggagcacgtgtattttttcagtctttagatgctgcaa-tttttttgttttcacgtgtttcagatattcctgcagaaagtttggtcctcccagtaatttcaaccaatgacaggcttacattaggatgtgaattatggg----tatatatgac--------atatctgaccaact-at-tcaagtg--tatatg-atatatcttatt------------------tagttcattgactgggt------gtgatc-tt-ttctatttat-------tctggt-ttattggtcaat---ttggtttggt---atgggcct-gcatgaccga----------------------------atacca-------t--aagaatgcatg---------------------------------------------------------------------------------------------------------------------------------------------------------------------------------------------------------------------------------------------------------------------------------------------------------------------------------------------------------
>I28601_M030_Malvaceae_Sparmannia_africana_seq1
-----------------------------------------------------------atttgcctact------------------------gttcccctagaaactagctca----------------tttgttttaactgttttgttg-------tttcttycrgmgcatgtt-------------------------------atatataatcttcttaagagta-------gtcayag------ata--tatawaaataatattttachagaca-----------------ttattccaaccttagtgac-----------ttttgttcttttggattgcagcattgggaattttttctttgcgggagcacgtgtattttttcagtctttagatgctgcaa-tttttttgttttcacgtgtttcagatattcctgtagaaagtttggtcctcccagttatttcaaccaatgacaggcttacattaggatgtgaattatggg----tatgtatgac--------rtatct-gmcaatt-at-tcrag------tatg-atatrtcctrttggacc----cttggttggtygttaattgatcagat------ctkatm-ttktcmgatttat-------thtggttttattggccgat---ttggttkrat---mysa-------------------------------------------------------------------------------------------------------------------------------------------------------------------------------------------------------------------------------------------------------------------------------------------------------------------------------------------------------------------------------------------------------------------------------
>I28602_M031_Malvaceae_Mollia_sp_seq1
------------------------------------------------ttttggtctttattttcctttt------------------------gtccccctcgaaactagctca----------------tgtatttcaactgctttgttg-------tttcttacagggtatgct------------------------------ataatttaatcttcacaagagtr-------cttagag------atatgtat--aaatawtattttaccagaca-----------------ttgtatra-------------------ctkttttgttsttttggattgcagcattgggaattttttctttgcaggaghacgtgtattttttcagtctttagatgctgcaa-tttttttgttttcwcgtgtttcagatattcctgcagaaagtttggtccttccagtcatttcaaccaatgacaggcttacattaggatgtgagttatggg----tatgtatgac--------ataahtggsaaatc-at-tcaag------tatr-atatakmcwattggwcc----cttggttg----ttaattgattagat------atggyc-ttctccaatttyt-------tctggttttattggccrat---ttggtttgat---atgagtct----tgactga----------------------------atgcca-------t--aaaaatgcaagcattaattggga---------------t-g---------------------------------------------------------------------------------------------------------------------------------------------------------------------------------------------------------------------------------------------------------------------------------------------------------------------------
>I28603_M223_Malvaceae_Gossypium_hirsutum_seq1
-------------------------------------------------------------------------------------------------------------------------------ttctttatttctttactgttatttg-------tytcttcctgggcatggt------------------------------aatgttgattcgtttcaagagtact-agttctcataaatatatata--tgt--aactagtatttttgcaraca-----------------ttaktacaatctcagtgac--------aatwtttttttttggggattgcagcattgggaattttttctttgcaggagcacgtatattttttcagtccttagatgctgcaa-tttttttgttttcacgtgtttcagatattcccgcagaaagtttggtcctcccagtcatttcgaccaatgacaggctcactttaggatgtgaattatggg----tacatatgac--------atatctagcaaatt-at-ttaag----------------tcccactggacc----ygtagttggtagktcattgaccagat------gtgatc-ttatctgatttat-------tctggtattattggccaat---taggtttgat---at---------------------------------------------------------------------------------------------------------------------------------------------------------------------------------------------------------------------------------------------------------------------------------------------------------------------------------------------------------------------------------------------------------------------------------
>I28604_M032_Malvaceae_Entelea_arborescens_seq1
------------------------------------------------------------tttgcctttt------------------------gttcccctcgaaactagctca----------------tttattttaactgttttgttg-------tttcttccggggcatgtt-------------------------------atatattatcttcttaagagta-------gtcacag------ata--tat--aaataataytttaccagaca-----------------ttattccaaccttagtgac-----------ttttgttcttttggattgcagcattgggaattttttctttgcgggagcacgtgtattttttcagtctttagatgctgcaa-tttttttgttttcacgtgtttcagatattcctgtagaaagtttggtcctcccagttatttcaaccaatgacaggcttacattaggmtgtgaattatggg----tatgtaygac--------atwtct-gccaatt-at-tcaag------tatg-atatatcctattggacc----cttgrttggtcrwtaattgatcagat------ctgatc-ttgtcctatttat-------tctggttttattggcc------------------------------------------------------------------------------------------------------------------------------------------------------------------------------------------------------------------------------------------------------------------------------------------------------------------------------------------------------------------------------------------------------------------------------------------------------
>I28605_M235_Malvaceae_Abutilon_sp_seq1
-------------------------------------------------------------------------------------------------ctactagaaryyakscmawt-----------cyytarkswwtttwywrtwkrttt-------attcttcctggccatggt------------------------------aacacagattcttctcaagagtact---ttcttatga------ata--tgt--aactagtattttcgaagaca-----------------ttattacaatcttaatgac-------------cattgtttttggattgcagcattgggaattttttctttgcaggggcacgcatattttttcagtccttagatgctgcaa-tttttttgttttcacgtgtttcagatattcctgcagaaagtttggtcctccctgtcatttcaaccaatgacaggctcactttaggatgtgaactatggg----tacatatgac--------atatctagccaatt-at-ttaagtcc------------------------------------------------------c----------------tgcaatttat-------tctggtattattggccaat---tagtta--------ttggttt-gcatgactga----------------------------atgaca-------t--ttg-----------------------------------------------------------------------------------------------------------------------------------------------------------------------------------------------------------------------------------------------------------------------------------------------------------------------------------------------------------------
>I28606_M033_Malvaceae_Reevesia_formosana_seq1
---------------------------------------------------------------------------------------------------------------------------------------------------tattg-------tttcttcgt-gtcatggt------------------------------aatataaaaccatcttgagagtact-agctctcacta------ata--tgt--aaattgtatttttccagacg-----------------ttattaaaatcttggtgac------cttttttttttttttttcaattgcagcattgggaattttttctttgcaggagcacgtgtattttttcagtccttagatgctgcaa-tttttttgttttcacgtgtttcagatattcctgcagaaagtttggtcctcccagtcatttcaaccaatgacaggctcacattaggatgtgaattatggg----tatatatgac--------atatcttgccaata-at-tcaagtg--tttatg-atatatcctattggaca----cgtagtttgtagttcattgatcaaat------gtgatc-ttggctgatttat-------tctggtattattggccaat---ttggtttggt---atgggtct-gcttgactga----------------------------atgcca-------t--aagaatgaaagccttgattg------------------------------------------------------------------------------------------------------------------------------------------------------------------------------------------------------------------------------------------------------------------------------------------------------------------------------------------------
>I28607_M034_Malvaceae_Mansonia_altissima_seq1
-----------------------------------------------------ttcattttattgaattt------------------------gattgactgtgcatttaactc----------------tttacatttggttctgtattt-------tccttttt--gttattct--------------------------------------------tctgtacttct-agttcttatga------ata--tgt--aaatggtatttttccagata-----------------ctagtacaatcttagttat-------atattttttttggtttggattgcagcattgggaattttttctttgcaggagcacgtgtattttttcagtccttagatgctgcaa-tttttttgttttcacgtgtttcagatatacctgcagaaagtttggtcctcccagtcatttcaaccaatgacaggctcacattaggatgtgaattatggg----tatatacaac--------atatctagcaaact-at-tcaagca--tatatg-atatatcatattggacc----catagttggtagttgattgaccagat------gggatg-ttgtctgatttat-------tctggtattactggccaat---ttggtttggc---atgggttt-gcataactga----------------------------atgcca-------t--aagagtgcaagccgtgattgaa----------------------------------------------------------------------------------------------------------------------------------------------------------------------------------------------------------------------------------------------------------------------------------------------------------------------------------------------
>I28608_M035_Malvaceae_Hosfordia_alata_seq1
------------------------------------------------------------------------------------------------cctactagaagctagctcatt-----------ccttatctactttactgtttgttt-------attcttcctggtcatggt------------------------------aatacagattcttctcaagagtact---ttcttayga------ata--tgt--aactagtattttcraagata-----------------ttattacaatcttaatgac-------------cattgtttttggattgcagcattggraattttttctttgcaggggcacgcatattttttcagtccttagatgctgcaa-tttttttgttttcwcgtgtttcagatatycmcgcagaaagtttggtcctccctgtcatttcaaccaatgacaggctcactttaggatgtgaactatggg----tamatatgac--------ayatctagccaatt-at-ttaagtcc------------------------------------------------------c----------------tgcaatttat-------t-tggtagtattggccaat---taggta--------ttggtgt-gcatgactgg----------------------------atgaca-------t--ttgaatcaggggtaaagccaata---------------attgtgtta---------------------------------------------------------------------------------------------------------------------------------------------------------------------------------------------------------------------------------------------------------------------------------------------------------------------
>I28609_M036_Malvaceae_Pentaplaris_davidsmithii_seq1
---------------------------------g-------------------------tatttcctttt------------------------gttccaccagaagctagatcat---------------ttttttctttactgtttgttg-------tttcttcctgggcacggt------------------------------aatgtagaatcatctcaagaaaact-agttctcacga------ata--tgt--aactactttttttgcagaca-----------------ttattacaatcttagtgacttttt------ytttttttttttggattgcagcattgggaattttttctttgcaggagcacgtatattttttcagtccttagatgctgcaa-tttttttgttttcacgtgtttcagatattcctgcagaaagtttggtcctaccagtcatttcaaccaatgacaggctcactttaggatgtgaattattgg----tacatatgac--------atatcttgcaaatt-at-tcaag----------------tcccattggacc----catagttggtagtttattgacc-gat------gtgatc-ttatctgatttat-------tctggtattattggccaat---ttggtttggt---atgggtct-gcatgactga----------------------------a-----------------------------------------------------------------------------------------------------------------------------------------------------------------------------------------------------------------------------------------------------------------------------------------------------------------------------------------------------------------------------------
>I28613_M039_Malvaceae_Eriotheca_macrophylla_seq1
--------------------------------------------------------------------------------------------------------------------------------------------------------------------------------------------------------------------------------------------------------------------aactggtattttcccagaca-----------------ttattacaacctaagtgactttty-atttttttttcctttttggattgcagcattgggaattttttctttgcaggagcacgtgtatttttgcagtccttagatgctgcaa-tttttttgttttcacgtgtttcagatattcccgcagaaagtttggtcctcccagtcatttcaaccaatgacaggctcacattaggatgtgaattatggg----tatatatgac--------atatctagcaaattaat-tcaagtg--tatatg-atatatcctattggacc----cataattggtagttcagtta-------------------------------------------------------------------------------------------------------------------------------------------------------------------------------------------------------------------------------------------------------------------------------------------------------------------------------------------------------------------------------------------------------------------------------------------------------------------------------------------------------------
>I28614_M040_Malvaceae_Hydrogaster_trinervis_seq1
--------ttttgattaatcatgcagtaaagta-----------ctacttttgatcttaattttccattt------------------------gtacccctagaaactagctca----------------wwtrtttcaactgttttgttg-------tttcttccagggmatscy------------------------------ataatttaatcttcayaagagta-------ctyagag------ata--tat--aaayaatrttttaysagacm-----------------ttwtrtaa-------------------ctgtttskttcttttggattgcagcattgggaattttttctttgcargagcacgtgtattttttcagtctttagwtgctgcaa-tttttttrttttcacgtgtttcagatattcctgcagaaagtttggtccttccagtcatttcaaccaatgacaggcttacrttaggatgygagttatggg----tatgtatgac--------ataactggcaaatc-at-tcaag------tatg-atrtatcytatyggacs----yytggttgyyaattgattagatatgt------atggtc-wtctccarttttt-------tctggttkkattggcykat---ttggtttgma---atgagtct-gcatgactga----------------------------atgcca----------waaaatgcatgc--------------------------------------------------------------------------------------------------------------------------------------------------------------------------------------------------------------------------------------------------------------------------------------------------------------------------------------------------------
>I28615_M041_Malvaceae_Pterygota_brasiliensis_seq1
--------------------------------------------------------------------------------------------------------------------------------ccattttttatgagtactttkkyc-------tttyttycctctyatgsw------------------------------rawttaaaatcatctcaa---------gttttcacaa------ata--tgc--gaacgatatttctctagaca-----------------tgattacatccttagtgac-----------ttattttcttttggattgcagcattgggaattttttctttgcaggagcacgtgtattttttcagtctttagatgctgcaa-tttttttgttttcacgtgtttcagatattcccccagaaagtttggtcctcccagtcatttcaaccaatgacaggcttacattaggatgtgaattatggg----tatatatgac--------at--ctagccaatt-at-tcaagtg--tatatg-atatatcctattggacc----cttagctggtaattcattga------------ctgatt-ttgtcggatttat-------tctggatttattggccgat---ttggtttgat---atg--------------------------------------------------------------------------------------------------------------------------------------------------------------------------------------------------------------------------------------------------------------------------------------------------------------------------------------------------------------------------------------------------------------------------------
>I28617_M043_Neuradaceae_Neurada_procumbens_seq1
----------------------------------------------------------------------------------------------------------------------------------------------------------------------------------------------------------------------------------------------------------------------gtagtaaaatgtgcaaca-----------------ttgctatgagctaattgaga-----------------ccatcactctgcagcattggcaattttttctttgcaggagcgcgcatattttttcagtccttagatgctgcaa-tttttttgttctcacgagtttcagatatcccgaaagaaagcctagtcctcccagtcattttaaccaatgacaggcttacactaggatgtgaattactgg----tattttttttttttacctcctttcaactcatt-attctaaggga-aatata----ttttatgtttacca-----------------------------------------------------------------------------------------------------------aaaagaagaa-------------------------------------------aaaataaaaaatatactgttaaaactcca---------------------------------------------------------------------------------------------------------------------------------------------------------------------------------------------------------------------------------------------------------------------------------------------------------------------------------------t
>I28618_M044_Malvaceae_Pentace_laxiflora_seq1
-------------------------------------a--------------------------cctttt------------------------gttcctgtagaaactagctctg--------------------tttgttagtgttattc-------tttcttcccaggcatcgt------------------------------aatattaaatcatctcaa---------gttctcatga------atg--tgt--gaataggatttttccagaaa------------------ttttactaccttagtgactt----tttt----ttttcttttggattgcagcatcgggaattttttctttgcaggcgcacgtgtattttttcagtctttagatgctgcaa-ttttcttgttttcacgtgtttcagatattcccacagaaagtttggtcctcccagtcatttcaaccaatgacaggcttacactaggatgtgaattatggg----tatatatgac--------atatctggcgaata-at-tcaagtg--tatatgcaaatcacctcttggcat-tgtggcgcaagagagttacgtgatttgcatgg----------gtgtgtgagttattggc---ttcgattcttataatccccctt----------------------tccccactaa-----------------------------------------ttagaaaaaaaaaawymaawttwwat------------------------------------------------------------------------------aat------------------------------------------------------------------------------------------------------------------------------------------------------------------------------------------------------------------------------------------------------------
>I28619_M045_Malvaceae_Phragmotheca_mammosa_seq1
---------------------------------wt--actactttatatttggttcykttwtttscytty------------------------kktccrctagaaactagytcat---------------tywtttcttmacyktttrttg-------tttcttccwgkgcatkst------------------------------aatgyaraatcatctcaagagtrmt-agttctcayra------rta--tgt--aamtrgtattttsmcwgaca-----------------ttattacaatbttagtgact-----tywttttttthytttttggattgcagcattggaaattttttctttgcaggagcacghntattttttcagtchttagatgctgcaa-tttttttgttttcacgtgtttcagatattcctgcagaaagtttggtcctcccagtcatttcaaccaatgacaggctyacmttaggatgtgaattatggg----tatatatgac--------atkwcbrkmwaatt-at-tcaagtg--yatatk-atgtatccyattggacc----catvrttggtagttcattgaccagat------stgatc-ttrwcygatttat-------thtggtwttatyggycrat---ttggtttggt---atgggttt-gca-gactga----------------------------atgcca-------t----------------------------------------------------------------------------------------------------------------------------------------------------------------------------------------------------------------------------------------------------------------------------------------------------------------------------------------------------------------------
>I28621_M153_Malvaceae_Trichospermum_sp_seq1
catttcaggttttgattatcatacagtaaagta-----------ccacttttggtctktagtttccgttt------------------------gcccccttagaaactagctca----------------tttatttcaattgttttgttg-------tttctwmcwgggcatgct------------------------------ataatttaatcttcacagag-----------------------ata--tgta-aaaaactattctaccaaaca-----------------ttatataa-------------------ctgttttgttcttttggattgcagcattgggaattttttctttgcaggagctcgtgtattttttcagtctttagatgctgcaa-tttttttgttttcncgtgtttcagatattcctgcagaaagtttggtccttccagtcatttcaaccaatgacaggcttacattaggatgtgagttrtggg----tatgtatgac--------ataactgacaaatc-at-tcaag------yatg-atatatcctatktkacc----cttgtttg----ttaattgattagay------tkgkch-tyyycmawtt--t-------tyykgktttwwtkrvchwt---tgaatt----------actct-gcatgactga----------------------------atgcca-------c-aaaaaatgcaagccttaatcggga---------------t-gaattgw---------------------------------------------------------------------------------------------------------------------------------------------------------------------------------------------------------------------------------------------------------------------------------------------------------------------
>I28623_M048_Malvaceae_Abroma_augusta_seq1
------------------------------------------------------------------------------------------------------------------------------------ttattttaactgttttattg-------tttcttccagggcatgct------------------------------aatataaaatcttatctagatta-------ctcacga------ata--tgt--aaatagtatattactagaca-----------------ttattacaaccttagtgac------tttttttttttccgtttggattgcagcattgggaattttttctttgcaggagcacgtgtattttttcagtctttagatgctgcaa-tctttttgttttcacgtgtttcagatattcctgcagaaagtttggtcctcccagtcatttcaaccaatgacaggcttacattaggatgtgaattatggg------tatatgac--------atatctggcaaatt-at-tcaagcc--tttatg-atatatcttattggacc----catagttggtagttagttgattagat------ttgatc-ttgtctgatttat-------tctggttttattggctgat---ttggtttggt---gggggtct-ccatg---------------------------------------------------------------------------------------------------------------------------------------------------------------------------------------------------------------------------------------------------------------------------------------------------------------------------------------------------------------------------------------------------------------------
>I28624_M049_Malvaceae_Corchoropsis_tomentosa_seq1
----------------------------------------------------------------------------------------------------------agttgtttcta--------ttaggcttatcttcacttcaggttttgag-----taatcatgtagagatggt------------------------------aatcgaaaatcatcccaa---------gttctcatga------ata--cat--gaatagtatttttctagaca-----------------ttattacaaccttactgaca-------------tttttttttggattgcagcattggaaattttttctttgcaggagcacgtgtattttttcagtccttagatgctgcaa-tttttttgttttcacgtgtttcagatattcctgcagaaagcttggtcctcccagtcatttcaaccaatgacagacttacattaggatgcgaattacagg------tatatgac--------atatctagcaaatt-at-ttgtgta--tatacc--------ctattggacc----catagctggtagttcattgaccg---------ataatc-ttgtctgatttat-------tctggttttattggctgat---ttgttgtggtagtatggatct-gcatgactga----------------------------atgtca-------t--aacaatgcaagagttgattggaa----------------tgacatgata-------------------------------------------------------------------------------------------------------------------------------------------------------------------------------------------------------------------------------------------------------------------------------------------------------------------
>I28625_M193_Malvaceae_Apeiba_tibourbou_seq1
------ratttgtataacywrtatakwtmtayk-----------cwwwatttgstymwywtywkrmtttt------------------------gttcccttacaaactagctcw----------------tttdttttaactghttcgttg-------tttcttccagggtatgtt-------------------------------atatawwatcttcygaagagta-------gtcacag------ata--wat--aaataatattttacyagama-----------------ttattcyaaccttagtgac-----------ttttgttcttttggattgcagcattgggaattttttctttgcaggagcwcgtgtattttttcagtctttagatgctgcwattttttttgttttcacgtgtttcagatattcctgyagaaagtttggtcctyccagttatttcaaccaatgacaggcttacattaggatgtgaattatkgg----tatgwatgac--------atgtct-gcamatt-at-tcaag------tatg-atacatcctattggacy----cttggttgsttgttwattgatcagat------ctgrtc-ttgtccgatttat-------tctggttttattgactgat---ttggtttgat---atgagtct-gcatsacyra----------------------------atccca-------c--aaaaatgcaagccttaattgaag---------------t-gaaatgtcaaacagta----------acttgtc-------------------------------------------------------------------------------------------------------------------------------------------------------------------------------------------------------------------------------------------------------------------------------------------
>I28626_M226_Malvaceae_Helicteres_guazumifolia_seq1
-----------------------tactactctt-----------tatatttggttctttattttcctttt------------------------gttccactagaagctattata-----------------atattattattgttttgtta-------tttcttct---------------------------------------------------------agacttct-agttcttatga------ata--tgt--aaatggtattttttctgata-----------------ctagtacaaccttagtta--------attttttctttggtttgaattgcagcattgggaattttttctttgcgggagcacgtgtattttttcagtccttagatgctgcaa-tatttttgttttcacgtgtttcagatattcctgcagaaagtttggtcctcccagtcatttcaaccaatgacaggctcacattaggatgtgaattatggg----tatatgcaac--------atatctagcaaatt-at-tcaagtg--tatatg-atatatcttattggacc----catacttggtagttcattgaccagat------gggatc-ttgtctgatttgt-------tctagtattattggccaat---ttggtttggt---atgggtat-gcatgactga----------------------------atgcca-------t--aagagtgca-----------------------------------------------------------------------------------------------------------------------------------------------------------------------------------------------------------------------------------------------------------------------------------------------------------------------------------------------------------
>I28628_M051_Malvaceae_Werklea_horrida_seq1
--------------------------------------------------------------------------------------------------------------------------------------------------------------------------------------------------------------------------------------------------------------------trtcaaattttkagmagayaw----------------tyaytacaatcttattgccttctttttctttttcttttttctggattgcagcattgggaattttttctttgcaggtgcacgtgtattttttcagtccttagatgctgcca-tatttttgttttcacgtgtttcagatattccagcagaaagtttggtcctcccagtcatttcaacaaatgacaggctcactttaggatgtgaattatggg----tacatatgcc--------attcctatcaaatt-at-tcaag----------------tcccattggaca----catagttggtagttcattgaccagtt------gtgatctttttctgttttat-------tctgctattattgttcaat---tttgtttggt---atggg-----aatgattga----------------------------atgaca-------t--aagaataca-tccttggttggga---------------t-gacatgttaaagagta----------tttgtata------------------------------------------------------------------------------------------------------------------------------------------------------------------------------------------------------------------------------------------------------------------------------------------
>I28630_M053_Malvaceae_Huberodendron_swietenioides_seq1
------------------------------------------------------------------------------------------------------mrwakmyakmtatat----------gtagcatttcttttactgtttgttt-------tttyttcctgggcatggt------------------------------aatktagaatcacctcaagagtavt-agttctcatga------ata--tgy------agcattttcygagwca-----------------ttattacaatcttagtgacctttt-ttatttttttccattttggattgcagcattgggaattttttctttgcaggagcacgtgtattttttcagtccttagatgcbgcta-tttttttgttttcacgtgtttcagatattcctgcwgaaagtttggtcctcccagtcatttcaaccaatgacaggctcactctaggatgtgaattatggg----tataaatgac--------atwtctaacaaatt-at-tcaactg--tatatg-tattatcctattggacc----cataattggtagttcattgaccagat------gcgatc-ttatctgatttat-------tctggtactaatggctgat---ttggtttggt---atgggaca-gcatgactga----------------------------atgcaa-------t--aagaaagcaaacct------------------------------------------------------------------------------------------------------------------------------------------------------------------------------------------------------------------------------------------------------------------------------------------------------------------------------------------------------
>I28631_M054_Malvaceae_Trochetiopsis_benjaminae_seq1
---------------------------------------acttttatcattatgcctgaagtagccttgtg----------------------aacttgtatagaaagttgtttgta--------ttatgcttatcttcacttcagattttgag-----taatcatgcaggcatggt------------------------------tgtagaaaatcatctcaa---------cttct----------------aat--gacttgtatttttctagaca---------------------tactacctcagtgacca---------------ttttttggtttgcagcattgggaactttttctttgcaggagcacgtgtattttttcagtccctagatgccgcaa-tttttttgttttcacgtgtttcagatattcctgcagaaagcttggtcctcccagtcatttcaaccaatgacaggcttacattaggatgtgaattacagg------tatatgac--------atatctaacgaatt-at-ttgtgta--tatg-------------------c----cttatccggtagtttattgactg---------gtaatc-ttgtctgagttat-------tctgat----------------ttgttgtggt---atggatct-gaatgactga----------------------------attcca-------t--agcactgcaagacttgattggga----------------tgacatgttatttgaaggacta----------------------------aaacca-------atatatttgtacttgat--------------------------------------------------------------------------------------------------------------------------------------------------------------------------------------------------------------------------------------------a
>I28632_M055_Malvaceae_Eriolaena_candollei_seq1
----------------------------------------------------------------------------------------------acttgtatagaaagttgtttcta--------ttatgcttatcttcacttcaggttttgag-----taatcatgcaggcatggt------------------------------tatagaaaatcatctcaa---------cttct----------------aat--gartagtatttttctagaca-----------------twattactacctcagtgacct------------tttttttttggtttgcagcattggaaactttttctttgcaggagcmcgtgtattytttcagtccmtagatgccgcaa-tttttttgttttcacgtgtttcagatattcctgcagaaagcttggtcctcccagtcatttcaaccaatgacaggcttacattaggatgtgaattasagg------tatatgac--------atatctarcgaatt-at-ttargtg--tgtat---------------atgc----cctatccggtagytcattgactg---------ataatc-ttgtctgagttat-------tctgattttattggtggag---ttgttgtggt---atggatct-gaatgac-------------------------------------------------atgttaattgaatgactaaaaccaatatatttgtacttgatagtttttgt----------------------------------------------------------------------------------------------------------------------------------------------------------------------------------------------------------------------------------------------------------------------------------------------------------------
>I28635_M058_Malvaceae_Byttneria_aculeata_seq1
---------------------------------------------ttcatctgctttagaatttccttgactatgtaatttaactgccaaaattattgctgcatgaagtagttggtt-----------tatgtactgttgaagcctttattat------tataccctagggtatact------------------------------aataaatgatcttctctagatactagattacttacta------ata--tgc---aataccattttactagaca-------------------------------gtgac------tttctttttcttgatttggtttgcagcattgggaattttttctttgcaggagcacgtgtatttttccagtctttagatgccgcaa-tttttttgttttcacgtgtttcagatattcctgcagaaagtttggtcctcccagtaatttcaaccaatgacaggcttacattaggatgtgaattatggg------taaatgac--------rtatttggcaaatt-at-tcaagtt--tatatg-atatatgctcctggacc----catggttggtgtttagttgaccagct------atgttc-ttgtctgatttattcta-aatctggttctattggcctac---ttagttgggt---acaggtct-gcttgactaa----------------------------ackcta-------t--aaaaatgc----tttgactgggat----------------t---------------------------------------------------------------------------------------------------------------------------------------------------------------------------------------------------------------------------------------------------------------------------------------------------------------------------
>I28636_M059_Malvaceae_Pterospermum_pierrei_seq1
-------------------------------------------------------------------------------------------------------------------------------------------------------------------------------------------------------------------------------------------ttct------------tt--aat--ttttcatctttaattggatt-----------------ttttty---------------------------ttytttwktggattgcagcawmgggaattttttctttkcaggagcacgtgtatttttgcagtccttagatgctgcaa-tttttttgttttcacgcgtttcagacattcctgcagaaagcttggtcctcccagtcatttcaaccaatgacaggcttacactaggatgcgaattatggg------tatataac--------atatctggcaaatt-atgttaagtg--tatatt-atataccctagtggact----tatagctggtaggtcgttgactg---------atgatc-ttgtctgattta--------tctggttttattggctgat---ttgttgtggt---ataggtct-gcatgactga----------------------------atgcca------------------------------------------------------------------------------------------------------------------------------------------------------------------------------------------------------------------------------------------------------------------------------------------------------------------------------------------------------------------------------
>I28639_M249_Malvaceae_Gyranthera_amphibiolepis_seq1
----------------------------------------------------------tattttcctttt------------------------gttccactagaagctagct------------------catttcttttactgtttgttg-------tttcttcctgggcatggt------------------------------aatatagaatcacctcaagagtact-agttctcatga------ata--tgt------agtattttccaagaca-----------------ttattgcaatcttagtgact-----ttttttttttcctttttggattgcagcattgggaattttttctttgcaggagcacgtgtattttttcagtccttagatgctgcaa-tttttttgttttcacgtgtttcagatattcctgcagaaagtttggtcctcccagtcatttcaaccaatgacaggctcacattaggatgtgaattatggg----tatacatgac--------atatctagcaaatt-at-tcaagtg--aaaatg-atataccctattggacc----cgtaattggtagtttattgaccagat------gcaatc-ttatctgatttat-------tctggtactaatggctgat---ttggtttggt---atgggaca-gcatgactga----------------------------atgcca-------t--aagaaagcaaaccttgattggga---------------------------------------------------------------------------------------------------------------------------------------------------------------------------------------------------------------------------------------------------------------------------------------------------------------------------------------------
>I28640_M062B_Malvaceae_Diplodiscus_paniculatus_seq1
------------------------------------------------------------------------------------------------------------------------------------------------------------------------------------------------------------------------------------------wmttaaatrw------aty--tky--raahhgtatttttcyhdayv------------------dtttahtmchttrgtdactt----tttttttcttttcttttggattgcagcattgggaattttttctttgcgggtgcacgtgtattttttcagtctttagatgcggcaa-ttttcttgttctcacgtgtttcagatattcccacagaaagtttggtcctcccagtcatttcaaccaatgacaggcttacactaggatgtgaattatggg----tatatatgac--------atacctggcaaatt-at-tcgagtg--tatatgcaaatcacbtyttggmgt-tgtvvtacaagagadttaagtgahttrcatgg----------rtrtrwgagttccctat---tcccttattctaaatttga---------------------------------------------------------------atctta-------t------------------------------------------------------------------------------------------------------------------------------------------------------------------------------------------------------------------------------------------------------------------------------------------------------------------------------------------------------------------ttyt
>I28642_M064_Malvaceae_Burretiodendron_esquirolii_seq1
----------------------------------acggcaggtattttttttgggttatattttgccttaccg--------agctttctgtttcagttctttgkaagtctacttttt--------------ttttttttttttttttttttt------------------------------------------------------------------------------------------------------------kkttattaattwmmamaacc----------------atgtttgkaaattagttgtcaa------actcaatcttcttttggattgcagcattgggaattttttctttgcaggagcacgtgtgttttttcagtccttagatgctgcaa-tttttttgttttcacgtgtttcagatattccagcagaaagcttggtcctcccagtcatttcgaccaatgacaggcttacattaggatgtgaattatggg------tacatgac--------atctctaggaaatt-at-ttaagcg--tata---------------------------------------------------------------------------------------------------------------------------------------------------------------------------------------------------------------------------------------------------------------------------------------------------------------------------------------------------------------------------------------------------------------------------------------------------------------------------------------------------------------------------------------------------------
>I28643_M065_Malvaceae_Hermannia_flammea_seq1
-----------------------------------------------------------------------------------------------------------------------------------ttaaactttttttttttattg-------tttctttaagggcatgctaataagagtacccaaaaaaatgggcatgctaatataaaatcacctaaagtgttct--agtcccaaaa------ata--tgt--aaatagtatattaccatata-----------------tttttacaaccttgacgacttcttattattttttatttttttggattgcagcattgggaattttttctttgcaggagcacgtgtattttttcagtctttagatgctgcta-tttttttgttttcacgtgtttcagatattcctgcagaaagtttggtcctcccagtaatttcaaccaatgacaggcttacattaggatgtgaattatggg----tatatatgac--------atatctgg-aaact-at-tcaagtg--tatatt-atatatcctactggact---------------gttcattgaccaagt------gtagtc-atatctgatttattttctattctwgtttttttttttttt---ttttttgggggg----------gggcaatttg-gc-------------------------atgc--------------------------------------------------------------------------------------------------------------------------------------------------------------------------------------------------------------------------------------------------------------------------------------------------------------------------------------------------------------------------------
>I28645_M067_Malvaceae_Guichenotia_ledifolia_seq1
----------------------------------------------------gctctttgtttgcctttt------------------------gttcccctataaactagctta----------------tttattttaactgttttattg-------tttcttccagagcatgcta-----------------------------aataaaaaatcatctcaagagtact-aggtctcacag------ata--tgt--aaatagtattttgccagaca-----------------cttttacaacttcagtgac------ccccktttttttttttttttttgcagcattgggaattttttctttgcaggagcacgtgtattttttcagtctttagatgctgcaa-tttttttgttttcacgtgtttcagatattcccgccgaaagtttggtcgtcccagtcatttcaacgaatgacaggcttacattaggatgtgaattatggg------tatatgac--------atatctggcatatt-at-tcaagtg--tatatt-atatatcctatttgacc----catggttgctagttcattgaccaaat------gtaatc-ttgtctgatttat-------tctggttttattggtggat---ttggtttggt---aagagtct-gcatgatttatgctgc---------------------aatcttg-------t--ctggttgcatgctttgattggaatga------------------------------------------------------------------------------------------------------------------------------------------------------------------------------------------------------------------------------------------------------------------------------------------------------------------------------------------
>I28646_M068_Malvaceae_Helmiopsis_sp_seq1
----------------------ttgatgcactgtg-aawccttttatcatwatkcctgaagtagcctystt----------------------aacttgtatagaaagttgtttcta--------ttatgcttatcttcacttcaagttttgag-----taatcatgcaggmatggt------------------------------tatagaaaatcatytcaa---------cttmy----------------aat--gartagtrtttttctagaca-----------------ttattactacctvagtgacc-------------tttttttttggwttgcagcattggaaaytttttctttgcaggagcmcgtgtattytttcagtcsctagatgcygcaa-tttttttgttttcacgtgtttcagatattcctgcagaaagcttggtcctcccagtcatttcaaccaatgacaggcttacattaggatgtgaattasagg------taydtgac--------atatctarcgaatt-at-ttwagtg--tgtat---------------atgc----cctatccggtagctcawyyamtg---------wtaatc-ttgtctgagttat-------tchgattttattggyggrk---ttgttkyggt---atggatct-gaatgactga----------------------------atgcca-------t--aaatgttatttgaatgactaaaaccaatatatttgtacttgatagtttttgttttcatat-----------------------------------------------cttgtg---------------------------------------------------------------------------------------------------------------------------------------------------------------------------------------------------------------------------------------------------
>I28647_M069_Malvaceae_Cheirolaena_linearis_seq1
-----------------------------------------------------------------------------------------------cttgtatagaaggttgtttcta--------ttatgattatcttcacttcaggttttgag-----taatcatgctggcatggt------------------------------tatagaaaatcatctcaa---------cttct----------------aat--gagtagtgtttttgtagaca-----------------tttttactacctcagtgacca------------tttttttttggtttgcagcattggaaactttttttttgcaggagcacgtgtattttttcagtctctagatgccgcaa-tttttttgttttcacgtgtttcagatattcctgcagaaagcttggtcctcccagtcatttcaaccaatgacaggcttacattaggatgtgaattacagg------tatatgac--------atgtctaacaaatt-at-ttaagtg--tgtat---------------atgc----cctatccagtagttcattgactg---------ataatc-ttg-ctgagttat-------tctgatttta------------ttgttgcggt---atggatct-gaatgactga----------------------------atgcca-------t--aacaatgcaagagttaattggga----------------tgacaagttatttga--------------------------------------------------------------------------------------------------------------------------------------------------------------------------------------------------------------------------------------------------------------------------------------------------------------
>I28648_M070_Malvaceae_Helmiopsiella_madagascariensis_seq1
-----------------------------------------------------------atcactcttcttt-------------------agcctccttatagaaagttatctcta--------ttatgcttatcttcacttcaggttttgag------tatcatgcaggcatggt------------------------------tatagaaaatcatytcaa---------cttmt----------------aat--gartagtrtttthmwakaca-----------------ttattactacctcrgtkaccam-----------twtgtttttgkwttgcagcattggaaaytttttctttgcaggagcmcgtgtatthtttcagtccctagatgccgcaa-tttttttgttttcacgtgtttcagatattcctdcagaaagcttggtcctcccdgtcatttcaaccaatgacaggcttacattaggatgtgaattavagg------tatatgac--------atdtmtarcgaatt-at-ttaagtg--tgtat---------------atgc----cytwyccggtagythattgactr---------ataatc-ttgtctgagttat-------tctgattttattggyggak---twgttgtrgt---ayggatct-gaatgactga----------------------------atryya-------t--wwvaatgmmagarwygaatrkra----------------tgacgt-----------------------------------------------------------------------------------------------------------------------------------------------------------------------------------------------------------------------------------------------------------------------------------------------------------------------
>I28649_M071_Malvaceae_Goethalsia_meiantha_seq1
----------------------------------------------------------------------------------------------------ctataaactaccaca----------------tttattttaacagttttgtta-------tttcttccagggcatgct-------------------------------atagttaatcttcagaagagta-------ctcagag------ata--tat--aaatagtattttaccagaca-----------------ttaaacaa-------------------ctgttttgttcttttggattgcagcattgggaattttttctttgcaggagcacgtgtattttttcagtctctagatgctgcaa-tttttttgttttcacgtgtttcagatattcctgcagaaagtttggtcctcccagtcatttcaaccaatgacaggcttacattaggatgtgaattatggg----tatgtatgac--------atgactggcaaatt-gt-tcaagtat--------gtatatcctattggacc----cttgcttg----ttaattgatcagat------atcatctttgtccaattaat-------tctggttttatcggccaat---ttggtttgac---atgattct-gcatgactgc----------------------------atgcca-------t--aaaagtgmaatccttaattggga---------------t-----------------------------------------------------------------------------------------------------------------------------------------------------------------------------------------------------------------------------------------------------------------------------------------------------------------------------
>I28650_M072_Malvaceae_Clappertonia_ficifolia_seq1
------------------------------------------------------gtctacatttcatttc------------------------gttccccaaggaactarc--------------------ttattttaactattttgttggt----ttwttttkgggggawtgmt-------------------------------gtatatawtcttcagaagagta-------ctcacar------ata--cat--aaataatrtdtgaccagatd-----------------ttattccaattttagtgac-----------tkttgttcttttggattgcagcattggvaattttttctttgcaggagcacgtgtattttttcagtctttrgatgctgcaa-tttttttgttttcacgtgtttcagatattcctgcmgaaagtttggtcctcccagttatttcaaccaatgacaggcttacdttaggatgtgaattatggg----tatgtatgmc--------atatct-gcaaatt-at-tcaag------tatg-wtatttyctaktggacc----cttcattggycactrrttgatcagat------ctgatc-tagtcmdaggtat-------tttggctttattggctgat---ttggtktgat---atgactat-atgagtctgc----------------------------atgtgt-------tycrraararcaag---------------------------------------------------------------------------------------------------------------------------------------------------------------------------------------------------------------------------------------------------------------------------------------------------------------------------------------------------------
>I28652_M074_Malvaceae_Hildegardia_barteri_seq1
--------------------cagtgaagttcta-----------gtttatttggttcttgtttgcctttt------------------------gtttcactagaaactggctcat---------------ttctttataactgttttagtc-------tttcttcccaggcacggt------------------------------aatttaaaatcatctcaa---------gttttcaaaa------aaa--tgt--gaata--atttttccggaca-----------------tgattacaacctttgtgac-----------ttattttcttttggtttgcagcattgggaattttttctttgcaggagcacgtgtattttttcagtctttagatgcggcaa-tttttttgttttcacgtgtttcagatattcccccagaaagtttggtcctcccggtcatttcaaccaatgacaggcttacattaggatgtgaattatggg----tatatatgac--------at--ctagccaatt-at-tcaagtg--tatatc-atatatcctattggacc----cgctgctggtagttcattgact----------gtgacc-ttgtcaga-ttat-------tcttgttttatt-gccgat---ttggttttct---tt-------gcatgattga----------------------------atgcca-------t--aagattgcaaatgggtt---------------------------------------------------------------------------------------------------------------------------------------------------------------------------------------------------------------------------------------------------------------------------------------------------------------------------------------------------
>I28653_M168_Malvaceae_Theobroma_cacao_seq1
---------------------------------------------------------ttatttgcctatt------------------------gttccactagaaactagctca----------------tttatttttactgttttatca-------tttcttac--ggcatgct------------------------------aatac-gaatcatctcaagattact-agttcttacga------ata--tgt--aaatagtattttaccagaca-----------------ctatcacaaccttagtgac------ttttttttcttcttttatgattgcagcattgggaattttttctttgcaggagcacgtgtattttttcagtctttagatgccgcaa-tttttctgttttcacgtgtttcagatattcctgcagaaagtttggtcctcccagtcatttcaaccaatggcaggcttacattaggatgtgaattatggg----tagatatgac--------atatctggcaaatt-at-tcatgtg--tatatg-atatatcgtatttgatc----cattgttggtagttcatcaactggat------gtgatc-ttgtctgattttt-------tctagttttgttggccaat---ttggtttggt---attggtct-gtgtgattga----------------------------atgcca-------c--aagaatgcaagccttgtttggga---------------t-gacatgttaaagagta------------------------------------------------------------------------------------------------------------------------------------------------------------------------------------------------------------------------------------------------------------------------------------------------------------
>I28654_M105_Malvaceae_Pachira_aquatica_seq1
---------------------------------------------------------------------------------------------------actagaaggtggctcatt---------t----ttttttttttcccgtttgttg-------tttcttcctgtgcattgt------------------------------aatatagcatcact------------agttctcatga------ata--tgt--aactagtattttcccagaca-----------------ttattacaacctaagtgactttttattttttttttcatttttggattgcagcattgggaattttttctttgcaggagcacgtgtattttttcagtccttagatgctgcaa-tttttttgttttcacgtgtttcagatattcccgcagaaagtttggtcctcccagtcatttcaaccaatgacaggctcacattaggatgtgaattatggg----tatatatgac--------atatctagcaaattaat-tcaagtg--tatatg-atgtatcctattggacc----cataattggtagttcatttaccagat------gcaacc-ttatctgatttat-------tgtggtattgttggctgat---ttggtttgcc---atgacatgttaaagagtat----------------------------ttgtct----attt--gaaggattaaaac-------------------------------------------------------------------------------------------------------------------------------------------------------------------------------------------------------------------------------------------------------------------------------------------------------------------------------------------------------
>I28655_M148_Malvaceae_Robinsonella_mirandae_seq1
----------------------acaatgcattt-----aagaactactttatattctgcattttcctttt------------------------atcctcctagaagctagctcatt-------------ccttaatctttactgtttgttg-------tttcttcctggtcatggt------------------------------aactcagattcttctcaaga-----------------------ata--tgt--aactagtattttcgaagaca-----------------ttattacaatcttaatacc-------------tttgtttttttgattgcagcattgggaattttttcttcgcaggagcacgtatattttttcagtccttagatgctgcaa-tttttttgttttcacgtgtttcagatattcccgcagaaagtttggtcctccctgtcatttcaaccaatgacaggctcactttaggatgtgaactatggg----tacatatgac--------atatctagccaatt-at-tcaagtcc------------------------------------------------------c----------------tgcaatttat-------tctggtattattggccaat---taggtt--------taggtct-gcatgactga----------------------------atgaca-------t--ttgaatcaggggtgaagtcagta---------------atttt-tgttatggggcgaagattgaattatatatttttgaagtg---------------------------------------------------------------------------------------------------------------------------------------------------------------------------------------------------------------------------------------------------------------------------------
>I28656_M002_Malvaceae_Tilia_americana_seq1
----------------------------------------------------------------------------------------------------------------------------------tttgtttttaactgtttttttccc----ctttcttcccaggcatggt------------------------------aatataaaatcatctca---------agttttcatga------atg--tgt--gaatagtatttttccagaca-----------------ctattacaacctttgtgac---------tttttttttcttttggattgcagcattgggaattttttctttgcaggagcacgtgtattttttcagtctttagatgctgcaa-tttttttgttttcacgtgtttcagatattcctgcagaaagtttggtcctcccagtaatttcaacmaatgacaggcttacattaggatgtgaattatggg----tatatatgac--------atatctgacaaatt-at-tcaagtg--tatatg-atatttcttattggacc----cata-ttggtagttcattgatcaggt------gtgatc-ttttctgatttat-------tctggttttattggccaat---ttggtttggt---atgggtct-gtgtgactga----------------------------atgcag-----------------------------------------------------atgttaaagagta----------tttgtctctttgaaggatta------------------------------------------------------------------------------------------------------------------------------------------------------------------------------------------------------------------------------------------------------------------------------
>I28657_M180_Malvaceae_Triumfetta_lappula_seq1
ca-----------------------------------------------------------tttgcattt------------------------gtccccctgggaactag--------------------cttcttttaactgttttgttg--------ttttttgggggaatgtt-------------------------------gtatataatcctcagaatagta-------ctygcag------awa--tgt--aaataatatttgaccagata-----------------tcattccaactttagtrac------------ttttgttctttykattgcagcattgggaattttttctttgcaggagcacgtgtattttttcagtctttagatgcagcaa-tttttttgttttcacghgtttcagatattcctrtagaaagtttggtcctcccagttatttcaacnaatgacaggcttacattaggatgtgaattatggg----tatgtatgac--------atagct-gcaaatt-at-tcarctat--------aaatttcttattggacc----ctttgttggtcmttaatygatcagat------ctgata-ttgtccaaggtat-------tttggctttattggytgat---wtkgtttgat---attagtct-gcat----------------------------------gtgccacaaaatgt-aaaaaatgcaagygttaatcgggg---------------a-----------------------------------------------------------------------------------------------------------------------------------------------------------------------------------------------------------------------------------------------------------------------------------------------------------------------------
>I28658_M160_Muntingiaceae_Muntingia_calabura_seq1
------------------------------------------------------------------------------------------------------gaatgttaacttcatcagttgatctatggttccctatgtgctccaaagtgaga----gtcatctatgacaatgga------------------------------aatgttcagtcat--------------acctttagga------ataaatat--gaatgctgggccactggatagtggatatgttggtggactgttatgagctaactgacc----------------tcatgacttttgcagcatcggaaattttttctttgcaggagctcgcatattttttcagtccttagatgctgcta-tttttttattctcacgtgtctcagctatccccacagaaagtcttgtcctcccagtcatttcaaccaatgacaggcttacattagggtgtgaattatggg----tata--------------gtaacgaacttcct-tt-tgaaata--aatata----tggcatatctggtg-tatgttttttggtaattagtcagcacaat------atcg--------gaaagtat------attgttgtatggtgtagcatt--t---ggtaat------------gtaccacaaa-----------------------------------------t-------tggatgatcttgttggac-------------------------------------------tgcatctattctgtttatgt---ag-----------------------------------------------------------------------------------------------------------------------------------------------------------------------------------------------------------------------------------------------------------------------cc
>I9832_V002_Malvaceae_Luehea_speciosa_seq1
-------------------------------------ttgtaaatgaaattgaagaatcacttgtctttt-----------------------agctgccttaagtatttacttca---------------tgcactctgaagccactatta-------ttattatacctgacgaag------------------------------acactgtaacctgtaaaaaaaggtc--atttctatga-----------tgct-tatcttcattttaccagaca-----------------ttatataa-------------------ctbttttgttcbttgggattgcagcattgggaattttttctttgcaggagcacgtrtattttttcagtctttagatgctgcgv-tttttttgttttcacgtgtttcagatattcctgcagaaagtttggtcctcccagtcatttcaaccaatgacaggcttacattaggatgtgaattatggg----batghayrac----------aactgrcaaatt-at-tswag------takg-atatatcctrttggacc--------cttggttgttaattgatbrkww------rddddb-ktbhhywhytwwt-------thtkbhkbtwttdnybgvtkddttdkkwtdwh---aktmkkcw-ksabrrmwkr----------------------------mkrscm-------t--wwawtkggrhkvawtktydaagagta----------------------------------------tttgtctatttgaagtaacw---------------dstawmywyymtwttwmyamttttcctagtcr------------taacttgcamaaattcatatgcaggatgggacaattatacgaggtcagaatgaaatttctcatccaagccatggatccawgggasctgtagataaggtttgctaatttgaattcatgatgcatagcctattgtgggtggtgattgctgcaagtgataaaagtttctatgatacagaaagttttacgtttacaatggctacattcctatgta
