# Supplementary material for: Localized Phylogenetic Discordance Among Nuclear Loci Due to Incomplete Lineage Sorting and Introgression in the Family of Cotton and Cacao (Malvaceae)
Source: Front Plant Sci. 2022 Apr 13;13:850521. doi: 10.3389/fpls.2022.850521 (PMC9043901; doi:10.3389/fpls.2022.850521)
Supplement: Supplementary file 1 [file Data_Sheet_1.ZIP › Alignments_v4/L74.fasta]

>I23353_M002_Malvaceae_Tilia_americana_seq1
-------------------------------------------------------------------------------------------------------------------------------------------------------------------------------------------------------------------------------------------------------------------------------------------------------------------------------------------------------------------------------------------------------------------------------------------------------------------------------------------------------------------------------------------------------------------------------------------------------------------actgaagtacttggtgagtattggagaagwt---gaacagatwtcggmkcagyaat---cggggatgtgcctgaaggtatttgatcttgataaaatgcagccggaaggatcgagtacmac------hagtcctgattgtattggaattttgcgtattttcaccaatcagtttcctcaagctaaggtttttttttttt------------------------------------------------------------------------------------------------------------------------------------------------------------------------------------------------------------------------------------------------------------------ttt-------------------ttttcatat------------------ttttttttgttttcaattttttttttttc------------------------------------attccactcgaaatat--------tttttttattattttta------------------------a----------------------------------------------------------------------------------------ttc-------------------------------------------------------------------------------------------------------------------------------------------------------------------------------------------------------------------------------------------------------------------------------------------------------------------------------------------------------------------------------------------------------------------------------------------------------
>I23354_M003_Malvaceae_Herissantia_crispa_seq1
---------------------------------------------------------------------------------------------------------------------------------------------------------------------------------------------------------------------------------------------------------------------------------------------------------------------------------------------------------------------------------------------------------------------------------------------------------------------------------------------------------------------------------------------------------------------------------------------------------------agcaacggaatttcttggtgagtattggagaagat---gaacaaatatcgccgcaacaat---cagggatgtgcttgaaggtatttgatcttgataaaatgcagccggaaggatcgagtaccac------tagtcctgattgtattggaattttgcgtattttcaccaatcaatttcctcaagctaaggttttttttycyyyyyyywwyy----------yyyytttww-----------------------------------------------------------------------------------------------------------------------------------------------------------ttttttyytw-------------------------------aaamytkk-----------tymrgagtt-ggcttttt-------------------atttcatata---------------------tttttattgcaaaattgcttcttcttttc-------------ctttttt-----acttcaattttcactcccaatca----------atatatcaaagttat------------------------aa--------------------------------------------------------------------------------------ctttagctaatttgctttctactttcagaaagtaattatgyykgrwtwmytkktw-------------------mskttttwwtkktkkwwtks--------------------------------------------------------------------------------------------------------------------------------------------------------------------------------------------------------------------------------------------------------------------------------------------------------------------------------------------------------ctttt
>I23355_M004_Malvaceae_Malva_arborea_seq1
---------------------------------------------------------------------------------------------------------------------------------------------------------------------------------------------------------------------------------------------------------------------------------------------------------------------------------------------------------------------------------------------------------------------------------------------------------------------------------------------------------------------------------------------------------------------------------------------------------------agcaacggaatttcttgctgactattggagaagat---gaacaaatatctccccagcaat---cagggatgtgcttgaaggtattygatctcsataaaaygcagcccgaaggatccagtaccac------tactcctgattgcattggaattttgcgtattttcaccaatcaattccctcaagctaaggtagttc----------------------------------------------------------------------------------------------------------------------------------------------------------------------------------aaccttaccctaaaccaacttat-----------------------------gctgta--------------------at-actagttt-------------------atcgtattcttaatgtgt---------gtctttacaatttgcagatcacctcatttt----------------tagtctt-----agaggaagctccgccratattactt------atagctatcgggttagataatggttgcatttattgtatcaagggagatattgcacgt---------------------gaaagaataacccgtttcgagcttcaggtggatacttcatctgctgaagggaattcgtcggttactggacta--------------------------------------------------------------------------------------------------------------------------------------------------------------------------------------------------------------------------------------------------------------------------------------------------------------------------------------------------------------------------------------------------------------------------------------
>I23356_M005_Malvaceae_Lavatera_assurgentiflora_seq1
---------------------------------------------------------------------------------------------------------------------------------------------------------------------------------------------------------------------------------------------------------------------------------------------------------------------------------------------------------------------------------------------------------------------------------------------------------------------------------------------------------------------------------------------------------------------------------------------------------------------ggaatttcttgctgactattggagaagat---gaacaaatatctccccagcaat---cagggatgtgcttgaaggtattcgatctcgataaaatgcagcccgaaggatccagtaccac------tactcctgattgcattggaattttgcgtattttcaccaatcaattccctcaagctaaggtagttc----------------------------------------------------------------------------------------------------------------------------------------------------------------------------------aaccttaccctaaaccaacttat-----------------------------gctgta--------------------at-actagttt-------------------atcgtattcttaatgtgt---------gtctttacaatttgcagatcacctcatttt----------------tagtctt-----agaggaagctccgccratattactt------atagctatcgggttagataatggttgcatttattgtatcaagggagatattgcacgt---------------------gaaagaataacccgtttcgagcttcaggttgatacttcatctg-------------------------------------------------------------------------------------------------------------------------------------------------------------------------------------------------------------------------------------------------------------------------------------------------------------------------------------------------------------------------------------------------------------------------------------------------------------------
>I23359_M008_Malvaceae_Althaea_officinalis_seq1
--------------------------------------------------------------------------------------------------------------------------------------------------------------------------------------------------------------------------------------------------------------------------------------------------------------------------------------------------------------------------------------------------------------------------------------------------------------------------------------------------------------------------------------------------------------------------------------------------------------------------------ctgactattggagaagat---gaacaaatatcgccccagcaat---cagggatgtgcttgaaggtattcgatctcgataaaatgcagcccgaaggatccagtaccac------tactcctgattgcattggaattttgcgtattttcaccaatcaattccctcaagctaaggtatttc----------------------------------------------------------------------------------------------------------------------------------------------------------------------------------aaccttagtctaaaccaacttct-----------------------------gtagta--------------------at-tctagttt-------------------atcgtattcttaatgtgt---------gtctrtacaatttgcagatcacgtcatttt----------------tagtctt-----cgaggaagctccgccgatattactt------atagctattgggttagataatggttgtatttattgtatcaagggagatattgcacgt---------------------gaaagaataactcgtttcaagcttcaggctgatacttcatctgctgaagggaatttgtcggttactggactaggctttagattagatggacaagcccttctattattcgctgtaactccgaattctgtcagtttgttcagcatgcagaaccaccctcctaagcggcaaatattagatcagattggatgmaatgtcaataatgtcgccatgagtgaccgctcggtatgcatttttctgctctttactttt--------ctttgtgcaaccgtaatttttttttccattagaagatgagtgttt------------------------------------------------------------------------------------------------------------------------------------------------------------------------------------------------
>I23361_M010_Malvaceae_Allyogyne_huegelli_seq1
---------------------------------------------------------------------------------------------------------------------------------------------------------------------------------------------------------------------------------------------------------------------------------------------------------------------------------------------------------------------------------------------------------------------------------------------------------------------------------------------------------------------------------------------------------------------------------------------------------------------------------------ttggagaagat---gaacaaatatcgccgcagcaat---cagggatgtgcttgaaggtatttgatcttgataaaatgcagccggaaggatcgagtaccac------tagtcctgattgtattggaattttgcgtattttcaccaatcaatttccccaggctaaggttttcttctatcttcccttct----------tttatatt--------------------------------------------------------------------------------------------------------------------------------------------------------------tttctctt-------------------------------atactgta-----------tctacagtt-ggctgttt-------------------atttcacatt--------------------------------aatttgcttttgtttc---------------ctcttct-----aattaaattttcactgccaaca-----------atatgtcaaagttat------------------------aa--------------------------------------------------------------------------------------cttttgctagtttcttttctaattgcagaagcaaatagtaaaaaa-tat--------------------------------ataaacagtttgc---------------agaaacaagcaaacgataattttggt-tgaatgtaaaa------------------------------------------------------------------------------------------------------------------------------------------------------------------------------------------------------------------------------------------------------------------------------------------------atgtttaa
>I23363_M012_Malvaceae_Napaea_dioica_seq1
----------------------------------------------------------------------------------------------------------------------------------------------------------------------------------------------------------------------------------------------------------------------------------------------------------------------------------------------------------------------------------------------------------------------------------------------------------------------------------------------------------------------------------------------------------------------------------------------------------------gcaacggaatttcttgctcactattggagaagat---gaacaaatwtcgccycagcart---cagggatgtgcttgaaggtattcgatctcgataaaatgcagcccgaaggatccagtaccac------tactcctgattgtatcggaattttgcgtattttcaccaatcaattccctcaagctaaggtaggtatttc------------------------------------------------------------------------------------------------------------------------------------------------------------------------------aaccttagcctaaaccgactttt-----------------------------gtagtaat----------------acat-actacttt-------------------atcgtattcttaatgcgt---------gtctttacaatttgcagatcacgtcatttt----------------tagtctt-----agaggaagctcatccgatattactt------atagctatcgggttagataatggttgtatttat-----------------------------------------------------------------------------------------------------------------------------------------------------------------------------------------------------------------------------------------------------------------------------------------------------------------------------------------------------------------------------------------------------------------------------------------------------------------------------------------------------------------------------------------------------------
>I23364_M013_Malvaceae_Grewia_sp_seq1
-----------------------------------------------------------------------------------------------------------------------------------------------------------------------------------------------------------------------------------------------------------------------------------------------------------------------------------------------------------------------------------------------------------------------------------------------------------------------------------------------------------------------------------------------------------------------------------------------------------------caacgaaatttcttggtaagtattggagaagat---gagcaaatatcgccccaacaat---cmgggatgtgcttgaaggtytttgatcttgataaaatgcagccagaaggatccagtaccwc------tagtcctgaatgtattggaattctgcgtattttcaccaatcagtttcctcaagctaaggtttttcttckttctgtytttccctataaaatgttttaattcatttatgaaacaaaagcaactactagaaggcagaagccatatatttggaaacagaagcaaacaatttttgtggcatgaagggctaaatgcatgattttacttyttatgaggaaaagttgtctctttgttttaatttgatgttgaaccttagttaaaaccaacttat-----------------------------ggaata-------------ccttagact-ag-agttt-------------------agtttat---------------------------------------------------------------------------------------------------------------------------------------------------------------------------------------------------------------------------------------------------------------------------------------------------------------------------------------------------------------------------------------------------------------------------------------------------------------------------------------------------------------------------------------------------------------------------------------------------------------------------------------------------------------------------------------------------------
>I23368_M017_Malvaceae_Sterculia_apetala_seq1
------------------------------------------------------------------------------------------------------------------------------------------------------------------------------------------------------------------------------------------------------------------------------------------------------------------------------------------------------------------------------------------------------------------------------------------------------------------------------------------------------------------------------------------------------------------------------------------------------------------------atttcttggtgagtatcggagaagat---gaacaaatatcgccacagcaat---cgggaatgtgcctgaaggtatttgatcttgataaaatgcagccggaaggatcgagtaccac------tagtcctgattgcattgcaattttgcgtattttcaccaatcagtttcctcaagctaaggttttcttctttctttcctttt----------ttttttttkgkt--------------------------------------------------------------------------------------------------------------------------------------------------------wawtttyytk-------------------------------grammwtg-----------ttcactttt-cttttttt-------------------ttttcatat------------------atttctttttttdaaaaattgctttttt------------------ttttttt------------tttccmmywwtwaaa-----------awktatcaaagt------------------------------------------------------------------------------------------------------------------------------------------------------------------------------------------------------------------------------------------------------------------------------------------------------------------------------------------------------------------------------------------------------------------------------------------------------------------------------------------------------------------------------------------------------------------------------
>I23369_M018_Malvaceae_Abelmoschus_esculentus_seq1
---------------------------------------------------------------------------------------------------------------------------------------------------------------------------------------------------------------------------------------------------------------------------------------------------------------------------------------------------------------------------------------------------------------------------------------------------------------------------------------------------------------------------------------------------------------------------------------------------------------agcaacgraattycttgrtgagwattggagaagat---gaacaaatttcgccgcagcaat---cagggatgtgcttgaaggtatttgatcttgataaaatgcagccggaaggatcgagtacaac------tagtccygattgtattggaatyttgcgtattttcaccaatcaatttccccaagcaaaggttttcttctttcctctctttt------------------a-----------------------------------------------------------------------------------------------------------------------------------------------------------tttttctctt-------------------------------ataacaca-----------cttacactt-agctgttt-------------------attgcacatt--------------------------------aatttgcttttttttccc-------ccttctctttttt-----amttcaattttccctgcyaaaa-----------mtctgtcaaaattat------------------------ag--------------------------------------------------------------------------------------cttttgctagtttcttttctaattgcagaagcaaataataaaaaaatat--------------------------------gtaaacagtttgca-------------aagaaaagagcaaacgataattttgg---------------------------------------------------------------------------------------------------------------------------------------------------------------------------------------------------------------------------------------------------------------------------------------------------------------------
>I23371_M137_Malvaceae_Dombeya_wallichii_seq1
-----------------------------------------------------------------------------------------------------------------------------------------------------------------------------------------------------------------------------------------------------------------------------------------------------------------------------------------------------------------------------------------------------------------------------------------------------------------------------------------------------------------------------------------------------------------------------------------------------------------------------------------------------------atatcgccgcagcaat---ctggtatttgcctcaagrtatttgatcttgacaaaatgcwgccggaagggtccagtactac------aagtcctgattgtattggaattttgcgcatttttaccaatcaatttcctcaagctaaggtatttaactgtttagtamttgcaa----------------------------------------------------------------------------------------------------------------------------------------------------------------cagtttcaaktttgctcttttca-----------------------------aagaaatg-----------ttaagccttcatttgccctagactcagagtttagcttattrtatttagactcttaaatttygagtccttgtgcatttgcagatcacatcatttt----------------tagttct-----agaggaagctccgccgatattactt------atagctattgggttaga--------------------------------------------------------------------------------------------------------------------------------------------------------------------------------------------------------------------------------------------------------------------------------------------------------------------------------------------------------------------------------------------------------------------------------------------------------------------------------------------------------------------------------------------------------------------------c
>I23372_M140_Malvaceae_Chiranthodendron_pentadactylon_seq1
------------------------------------------------------------------------------------------------------------------------------------------------------------------------------------------------------------------------------------------------------------------------------------------------------------------------------------------------------------------------------------------------------------------------------------------------------------------------------------------------------------------------------------------------------------------------------------------------------------------------------------------------------aacaaatatcgccacaacaat---cagggatgtgcctgaaggtatttgatcttgataaaatacagccggaaggatcgagtaccac------tagtcctgattgtattggaattttgcgtattttcaccaatcagtttcctcaagctaaggttttcttctttctctttcttt------------------------------------------------------------------------------------------------------------------------------------------------------------------------------tttccccctt-------------------------------aaaacatg-----------tttacagtt-agttgttt-------------------atttcatat------------------atttatttgattgcaaatttgctcctttttttc-----------------------------------------------------ccaataaatattcaagcctt---------------------------------------------------------------------------------------------------cttttagttattacttttgctagttgcttatctgctttcagaagcaaatattaaagaa---------------------------------------cacagtttga---------------aaacaaaagcaaacaatatttttggcttgaatggcaa---------------------------------------------------------------------------------------------------------------------------------------------------------------------------------------------------------------------------------------------------------------------------------------------------------
>I23373_M141_Malvaceae_Quararibea_funebris_seq1
-----------------------------------------------------------------------------------------------------------------------------------------------------------------------------------------------------------------------------------------------------------------------------------------------------------------------------------------------------------------------------------------------------------------------------------------------------------------------------------------------------------------------------------------------------------------------------------------------------------------caacgaaatttcttggtgagcattggagaagat---gaacaaatatcgccgcagcaat---cagggatgtgcttgaaggtatttgatcttgataaaatgcagccggaaggatcgagtaccac------tagtcctgattgcatyggaattttgcgtattttcaccaatcaatttcctcaagctaaggttttcttctttctttctttt---------------------------------------------------------------------------------------------------------------------------------------------------------------------------------aatttctt-------------------------------aaaacgcg-----------tttagggtt-agtttatt-------------------attttatat------------------atttatttgattgaaaatttgcttcttc------------------ttttttt-----aattcattttccactaggaaaa-----------atatatcaaagttgc------------------------ta--------------------------------------------------------------------------------------cttttgctagtttcttttctgctttcagaagcaaatagtaaaaaaaaaa--------------------------------aaatacagtttgg---------------aaacaaaagca-----------------------------------------------------------------------------------------------------------------------------------------------------------------------------------------------------------------------------------------------------------------------------------------------------------------------------------
>I23374_M142_Malvaceae_Hampea_nutricia_seq1
----------------------------------------------------------------------------------------------------------------------------------------------------------------------------------------------------------------------------------------------------------------------------------------------------------------------------------------------------------------------------------------------------------------------------------------------------------------------------------------------------------------------------------------------------------------------------------------------------------------------------------------------agat---gaacaaatatcacctcagcaat---cagggatgtgcttgaaggtattcgatcttgataaaatgcagccggaaggatcgagtaccac------tagtcctgattgtattggaattttgcgtattttcaccaatcaattccctcaagctaaggttttcttcttcctttttctct----------tttat-----------------------------------------------------------------------------------------------------------------------------------------------------------------tttttctt-------------------------------aatacgtg-----------tctagagtt-agctgttt-------------------attccatat--------------------------tattgcaaatttgctctcttt-----------------------------aaattcaatttcattgtaaaa------------aaatatcaaagctataa--------------------------------------------------------------------------------------------------------------cttctgctattctttctact----tcagaagcaatta---------------------------------------tatgcataaacagtttgc---------------agagaaaagccaactatttttttggcatgaatgtcaaaaaaat------------------------------------------------------ttttgtctaacagt----------------------------------------------------------------------------------------------------------------------------------------------------------------------------------------------------------------------tatgtcttg
>I23376_M145_Malvaceae_Heliocarpus_appendiculatus_seq1
--------------------------------------------------------------------------------------------------------------------------------------------------------------------------------------------------------------------------------------------------------------------------------------------------------------------------------------------------------------------------------------------------------------------------------------------------------------------------------------------------------------------------------------------------------------------------------------------------------------------------------------attggagaagat---gagcaaatttcgccacagcaat---cagggatgtgcctcaaggtatttgatcttgataaaatgcagccggaaagatccagtacgac------tagtcccgattgtattggtattctgcgtattttcaccaatcagtttcctcaagctaaggtttttcttccttctcttgctt----------cttttatccct-------------------------------------------------------------------------------------------------------------------------------------------------------------------------------------------------------------------------------ctttgtct-------------------atttcatat------------------attcatcttagaagcaaatac----------------------------------taagaaacatatcttcttaaagaaaatgg---caaacaatattagtgacatg----------------------aaggataaaatgcacggttttacatttatgtgaagccttaagctaaaa-------gtaacttgtga-----------aatatcttagactggagtttagttacttttgaactcttaagtc----------------------------------------------------------------------------------------------------------------------------------------------------------------------------------------------------------------------------------------------------------------------------------------------------------------------------------------------------------------------------------------------------------------------------
>I23377_M148_Malvaceae_Robinsonella_mirandae_seq1
----------------------------------------------------------------------------------------------------------------------------------------------------------------------------------------------------------------------------------------------------------------------------------------------------------------------------------------------------------------------------------------------------------------------------------------------------------------------------------------------------------------------------------------------------------------------------------------------------------------------gaatttcttggtgagtattggagaagat---gaacaaatatcgccrcaacaat---cagggatgtgcttgaaggtatttgatcttgataaaatgcagccggaaggawcgagtaccac------tagtcctgattgtattggaattttgcgtattttcaccaatcaatttcctcaagctaaggttytytytyyctctctctcwy----------tbwytytywmwhhhwn----------------------------------------------------------------------------------------------------------------------------------------------------------------------------------------------------------------hthddndhd-ndhhdnnt-------------------dtdthnwdndtdbdbwdtdhh-wnhhadhtwhhttbhthdhhwnhdtbttyhttttthhhh------cwhwwtthwhhyh--------------------------------hmmawdatatatcdaaktthtaa--------------------------------------------------------------------------------------------------------------cttthgctantttccttwctactttcagaagcacatagtaattatstskrkwwtact---------------------------------------------------------------------------------------------------------------------------------------------------------------------------------------------------------------------------------------------------------------------------------------------------------------------------------------------------------------------------------------tgttacgtttt
>I23378_M150_Malvaceae_Ceiba_pentandra_seq1
-----------------------------------------------------------------------------------------------------------------------------------------------------------------------------------------------------------------------------------------------------------------------------------------------------------------------------------------------------------------------------------------------------------------------------------------------------------------------------------------------------------------------------------------------------------------------------------------------------------------------aatttcttggtgagtattggagaagat---gaacaaatatcgccgcagcaat---ctgggatgtgsttgaaggtatttgatcttgataaaatgcagccggaaggatcgagtaccac------tagtcctgattgtattggaattttgcgtattttcaccaatcaatttcctcaagctaaggtattcttctttctttctttct----------ttatttttcttt--------------------------------------------------------------------------------------------------------------------------------------------------------taattttctt-------------------------------aaaacgag-----------tttatgatt-agttgttt-------------------atttcattt---------------------ttttttattgcaaatttgcttctttttg---------------ttttttt-----aattcaatctccaccggctata-----------atatatcaaagttgtta--------------------------------------------------------------------------------------------------------------cttttgctagtttcttctctactttcagtagcaaatagtaaaaaa--------------------------------------------------------------------------------------------------------------------------------------------------------------------------------------------------------------------------------------------------------------------------------------------------------------------------------------------------------------------------------------------------------------
>I23380_M161_Malvaceae_Hibiscus_tiliaceus_seq1
------------------------------------------------------------------------------------------------------------------------------------------------------------------------------------------------------------------------------------------------------------------------------------------------------------------------------------------------------------------------------------------------------------------------------------------------------------------------------------------------------------------------------------------------------------------------------------------------------------------------------------gtatyggagaagat---gaasaaatatcgccgcagcaat---cagggatgtgcttgaaggtatttgatcttgataaaatgcagccggaaggatcgagtaccac------tagtcctgattgtattggaattttgcgtattttcaccaatcaatttccccaagctaaggtttycttctctctcccytytt----------ttwttttttythtt-----------------------------------------------------------------------------------------------------------------------------------------------------------------------------------------------mdaammdw-----------tttcavhtt-aatttdch----------------------------------------------tthbdcmhydttttdaatttvhtttbhtwytt--------------------------mmwwcwatwtkymmwrsywa-------------yaakktswwrstwrtww--------------------------------------------------------------------------------------------------------------cttttsywaktkymkwwkcwawtwgywrawrmwawwwrwwmarwwtryrw----------------------------------------------------------aammarwwwgrwaaamrrwrmwwwyggctgaatgcaaaaaaa----------------------------------------------------------------------------------------------------------------------------------------------------------------------------------------------------------------------------------------------------------------------------------------------tgtttga
>I23381_M162_Bixaceae_Bixa_orellana_seq1
-------------------------------------------------------------------------------------------------------------------------------------------------------------------------------------------------------------------------------------------------------------------------------------------------------------------------------------------------------------------------------------------------------------------------------------------------------------------------------------------------------------------------------------------------------------------------------------------------------------------------------------------------------------atctccacaacagt---cggccctgcgcctcaaggtttttgaccttgataaaatgcagccagaggggtccagcactac------cagtcctgaatgtattgggattttgcgtatatttactaatcagttccctgaagcaaaggtagccccctttcgttgttcat---------atttatatttcatag-------------------------------------------------------------------------------------------------------------------------------------------ttgattcactagtgttgtctcttcccaaaactgacgttcaatt---------aaattaagtggtctaatatcataagctagagttacgtt------------------attttaaactattaacgtaa-------atcaaggtatattgcagattacgtcatttt----------------tagtgct-----agaggaagctccaccgatacta----------------------------------------------------------------------------------------------------------------------------------------------------------------------------------------------------------------------------------------------------------------------------------------------------------------------------------------------------------------------------------------------------------------------------------------------------------------------------------------------------------------------------------------------------------------------------------------------------c
>I23382_M163_Bixaceae_Cochlospermum_vitifolium_seq1
----------------------------------------------------------------------------------------------------------------------------------------------------------------------------------------------------------------------------------------------------------------------------------------------------------------------------------------------------------------------------------------------------------------------------------------------------------------------------------------------------------------------------------------------------------------------------------------------------------------gcaacgcaactttctggtaactgttggagaagat---gaacaaatatctccacagcagt---ccgccatttgcctcaaggtttttgacctcgataaaatgcagccagaggggtccagcaccac------tagtcctgattgtataggaattttacgtatattcactaatcagttccccgaagcaaaggtatatctctttagttttacgt--------gtytattattgcttct-------------------------------------------------------------------------------------------------------------------------------------------tactttcatctgatttacctgttgcttccccagttcycctattccttcagctagatcaagtg---------tttgaatta---------------------------tattctaaactatgaatgtgag------taatggttgaattgcagattacatcatttt----------------tagtcct-----tgaggaacctcctccgatactactc------attgccattggattagataatgggtgcatatactgt-------------------------------------------------------------------------------------------------------------------------------------------------------------------------------------------------------------------------------------------------------------------------------------------------------------------------------------------------------------------------------------------------------------------------------------------------------------------------------------------------------------------------------------------------------g
>I23383_M166_Malvaceae_Pseudobombax_ellipticum_seq1
-------------------------------------------------------------------------------------------------------------------------------------------------------------------------------------------------------------------------------------------------------------------------------------------------------------------------------------------------------------------------------------------------------------------------------------------------------------------------------------------------------------------------------------------------------------------------------------------------------------------------tttcttggtgagtattggagaagat---gaacaaatatcgccgcagcaat---cagggatgtgcttgaaggtatttgatcttgataaaatgcagccggaaggatcgagtaccac------tagtcctgattgtattggaattttgcgtattttcaccaatcaatttcctcaagctaaggttttcttctttctttctttat----------ttttcttt------------------------------------------------------------------------------------------------------------------------------------------------------------taattttctt-------------------------------taaaygtg-----------tttatratt-agttgttt-------------------atttyattt----------------------ttttwwtksmaawttksytytttt------------------ttwwwww-----aawwywmwwtytmymskskmwa-----------awrtatmwmarwkktkw--------------------------------------------------------------------------------------------------------------ywyttkykmkwktytyttytmywytywsarrmrmawag---------------------------------------------------------------------------------------------------------------------------------------------------------------------------------------------------------------------------------------------------------------------------------------------------------------------------------------------------------------------------------------------------------------------
>I23384_M168_Malvaceae_Theobroma_cacao_seq1
---------------------------------------------------------------------------------------------------------------------------------------------------------------------------------------------------------------------------------------------------------------------------------------------------------------------------------------------------------------------------------------------------------------------------------------------------------------------------------------------------------------------------------------------------------------------------------------------------------------agcaacgaaatttcttggtgagtattggagaagat---gagcaaatatcaccgcaacaat---cagggatgtgcctgaaggtatttgatcttgataaaatgcagccagaaggatcgagtaccac------tagtcctgattgtattggaattttgcgtattttcaccaatcagtttcctcaagctaaggtatttttcttttctttttttt----------tggctctgt-------------------------------------------------agtaaatagcaaagagt--------agtgaaggctaaaagcaatgaccaaact------------------------------------------gaaccttagctaaatcaactcgt-----------------------------ggaata-------------ccttagact-ag-agttt-------------------atattatttttaaactcttaa-tgggagtccgtgtgctttgcagatcacatcatttt----------------tggtctt-----agaggaagctccgccgatattactt------atagctattgggttagacaatggttgcatttactgcatcaagggagatattgcacgt---------------------gaaag---------------------------------------------------------------------------------------------------------------------------------------------------------------------------------------------------------------------------------------------------------------------------------------------------------------------------------------------------------------------------------------------------------------------------------------------------------------------------------------------------------
>I23385_M169_Malvaceae_Ochroma_pyramidale_seq1
--------------------------------------------------------------------------------------------------------------------------------------------------------------------------------------------------------------------------------------------------------------------------------------------------------------------------------------------------------------------------------------------------------------------------------------------------------------------------------------------------------------------------------------------------------------------------------------------------------------------------ttcttggtgagtattggagaagat---gaacaaatattgccgcaacaat---cagggatgtgcttaaaggtatttgatcttaataaaatgcagccgaaaggattgagtactac------tagtcctgattgtattggaattttgggtattttcaccaatcagtttccacaagctcagtttcctcaagctaaggttttct----------tctttcttt-----------------------------------------------------------------------------------------------------------------------------------------------------------cttatatttg-------------------------------ataaaatg-----------tgcgggacg-ggccg----------------------ggtttggat------------------attggtcatataaaggtgttt----------------------------------------------------------------------atattttggatc------------------------------------------------------------------------------------------------------------------------------------------------------------------------------------------------------------------------------------------------------------------------------------------------------------------------------------------------------------------------------------------------------------------------------------------------------------------------------------------------------------------------------------------------------------------------------
>I23387_M178_Malvaceae_Malvaviscus_arboreus_seq1
--------------------------------------------------------------------------------------------------------------------------------------------------------------------------------------------------------------------------------------------------------------------------------------------------------------------------------------------------------------------------------------------------------------------------------------------------------------------------------------------------------------------------------------------------------------------------------------------------------------------tggaatttcttggtgagtattggagaagat---gaacaaatatcgccgcagcaat---cagggatgtgcttgaaggtatttgatcttgataaaatgcagccggaaggatcbagtacaac------tagtccygattgtattggaattttgcgtattttcaccaatcaatttccccaagctdaggttttcttctctcttcgcttct----------tttttttt--------------------------------------------------------------------------------------------------------------------------------------------------------------ttthtcttttm----------------------------bmywythm-----------wywbhwwtt-ddbttbtk-------------------bttthwtyhdd---------------------------------------------------------------------------------whwwswswkccaa-------------caatgtcaaagttat------------------------aa--------------------------------------------------------------------------------------ctttggctagtttcttttctaattgcagaagcaaatagtaaaaaatatat-----------------------------atataaactgtttg--------------------------------------------------------------------------------------------------------------------------------------------------------------------------------------------------------------------------------------------------------------------------------------------------------------------------------------------------------------
>I23388_M180_Malvaceae_Triumfetta_lappula_seq1
---------------------------------------------------------------------------------------------------------------------------------------------------------------------------------------------------------------------------------------------------------------------------------------------------------------------------------------------------------------------------------------------------------------------------------------------------------------------------------------------------------------------------------------------------------------------------------------------------------------agmaacgaaatttcttagtgagcattggagaagat---gagcaaatttcgccacagcaat---cagggatgtgcctcaaggtatttgatcttgataaaatgcagccggaaggatccagtaccac------tagtcccgattgtattggtattctgcgtattttcaccaatcagtttcctcaagctaaggtttttcttccttctcttgctt----------cttttatccct-------------------------------------------------------------------------------------------------------------------------------------------------------------------------------------------------------------------------------ctttggct-------------------atttcatat------------------attcatcttagaagcaaatac----------------------------------taagaaacatatctttttaaagaaaatgg---caaacaatattwrkkrmmwk----------------------rargrwwaaawkscmsgwtttwmmwttwwkkkrrrmcytwarsywaaa-------rkwamytkkkr-----------rawwtcttagactagaatttagttacttttgaactcttaagtcttaatgg-------------------------------------------------------------------------------------------------------------------------------------------------------------------------------------------------------------------------------------------------------------------------------------------------------------------------------------------------------------------------------------------------------------gagtccaa
>I23389_M181_Malvaceae_Pavonia_scheadiana_seq1
------------------------------------------------------------------------------------------------------------------------------------------------------------------------------------------------------------------------------------------------------------------------------------------------------------------------------------------------------------------------------------------------------------------------------------------------------------------------------------------------------------------------------------------------------------------------------------------------------------------------atttcttgctgacwattggagaagat---gaacaaatatcgcctcagcaat---cagggatgtgcttgaaggtattcgatctcgataaaatgcagcccgaaggatccagtaccac------tactcctgattgtatcggaattttgcgtattttcaccaatcaattccctcaagctaaggtatttc----------------------------------------------------------------------------------------------------------------------------------------------------------------------------------aatcttag-ctaaaccaacttct-----------------------------gtagta--------------------at-attagttt-------------------atcgtatttttaa----a---------ctccttataatttgcagatcacgtcgtttt----------------tagtctt-----agaggaagctccaccaatattactt------atagctattgggttagaaaatggttgcatttattgtatcaagggagatattgcacgt---------------------gaaagaataacccgtttcaagcttcaggttgatacttcatccggtgaagggaattcatcggttactggactaggttttagattagatggtcaagcccttctattgttcgctgtaactccgaattctgtcagtttgttcagcatgcagaac--------------------------------------------------------------------------------------------------------------------------------------------------------------------------------------------------------------------------------------------------------------------------------------------------------------------------------------------------------
>I23391_M183_Malvaceae_Phymosia_umbellata_seq1
-----------------------------------------------------------------------------------------------------------------------------------------------------------------------------------------------------------------------------------------------------------------------------------------------------------------------------------------------------------------------------------------------------------------------------------------------------------------------------------------------------------------------------------------------------------------------------------------------------------------------------ttggtgagtattggagaagat---gaacaaatatcgccgcaacaat---cagggatgtgcttgaaggtatttgatcttgataaaatgcagccggaaggatcragtacyac------tagtcctgattgtattggaattttgcgtattttcaccaatcaatttcctcaagctaaggtyyyyycycyycyyyyyyyht----------httwtytywwmwh------------------------------------------------------------------------------------------------------------------------------------------------------------------------------------------------dhdwbyws-----------wkhvkvskb-kkywkwty-------------------wywtmwwwt------------------twtwkydmaawdkybwbthwwyyyyhtyywybwywdh------------------------------------------------aawawawwwtatcaaagttataa--------------------------------------------------------------------------------------------------------------ctttagctaatttccttcta--tttctgaagcacgtagtgattatctcta-----------------------------gaatctacggattacttatt----------------acgttattattatattgcttttgtatataaataaaataatcact-------------------------------------------------------------------------------------------------------------------------------------------------------------------------------------------------------------------------------------------------------------------------------------------g
>I23392_M187_Malvaceae_Ayenia_berlandieri_seq1
------------------------------------------------------------------------------------------------------------------------------------------------------------------------------------------------------------------------------------------------------------------------------------------------------------------------------------------------------------------------------------------------------------------------------------------------------------------------------------------------------------------------------------------------------------------------------------------------------------------------atttcttggtgagtattggagaagat---gaacaaatctcaccgcagcgat---cakggatgtgcttgaaggtatttgatctggataaaatgcaaccggaaggatcgagtaccac------tagccctgagtgtattgggattttgcgtattttcaccaatcagtttcctcaagctaaggttttgttctttgtatatt--------------------------------------------------------------------------------------------------------------------------------------------------------------------------------------------------------------------------aaatcata-----------ttcgtattt-ggttgtttt---------------------------------------------taaattttttttgccaaattgctttttgctgac--------------------------------------------------------aggaatgtccaagttga------------------------aaaaaagatttatcct---------------------------------------------------------------------aggttacatttagttgctttaaagttttcagaagctgataatgataagcaatgtctggctgac------------------------------------------------agaatgcatggcttcaacaaaatatctttgaattgccattcatcatct-----------------------------------------------------------------------------------------------------------------------------------------------------------------------------------------------------------------------------------------------------------------------------------cgcctgaatgaa
>I23393_M189_Malvaceae_Kearnemalvastrum_lacteum_seq1
----------------------------------------------------------------------------------------------------------------------------------------------------------------------------------------------------------------------------------------------------------------------------------------------------------------------------------------------------------------------------------------------------------------------------------------------------------------------------------------------------------------------------------------------------------------------------------------------------------------------------cttgctsactattggagaagat---gaacaaatatcgcctcagcaat---cagggatgtgcttgaaggtattcgatctcgataaaatgcagcccgaaggatccagtamcac------tactcctgattgtatcggaattttgcgtattttcaccaatcaattccctcaagctaaggtattty----------------------------------------------------------------------------------------------------------------------------------------------------------------------------------maccwwasmmtwrwssaayamtt-----------------------------gwg----------------------rmw-kw-mwtkw-------------------kwcbkwwwttyawmstmt--------wktmmwywcwaktysywrmwmwywkcrkttt----------------tagtctt-----agahgaagctctgccgakattactt------atagctattgggttagacaatggttgmmwwtrstkkmwywwrkkrkatmwwrsrmgw---------------------kawwgmayrwsmmrtttcaagcttcakswwgmtwcttcatccggtgaagggaattcatcggttactggactag-------------------------------------------------------------------------------------------------------------------------------------------------------------------------------------------------------------------------------------------------------------------------------------------------------------------------------------------------------------------------------------------------------------------------------------
>I23394_M229_Malvaceae_Malvastrum_americanum_seq1
---------------------------------------------------------------------------------------------------------------------------------------------------------------------------------------------------------------------------------------------------------------------------------------------------------------------------------------------------------------------------------------------------------------------------------------------------------------------------------------------------------------------------------------------------------------------------------------------------------------agcaacggaatttcttgctgactattggtgaagat---gaacaaataccgcctcakcaat---cagggatgtgcttgaaggtattcgatctcgataaaatgcagccygaaggatccagtaccac------tactcctgattgtatcggrattttgcgtattttcaccaatcaattccctcaagctaaggtatttc----------------------------------------------------------------------------------------------------------------------------------------------------------------------------------aacct-------aaccaacttctky--------------------------ykgrwtw-------------myysrmmay-kkwawatt-------------------atcatatttttaaactct--------agtccttacaatttgcagatcacgtcatttt----------------tggtctt-----agaagaagctcccccgatattactt------atagctatcgggttagacaatggttgcatttactgtatcaagggagatattgcacgt---------------------gaaagaatawcccgtttcaagcttcaggttgaw---------------gggaattcatcggttactggactaggttttaggttagatggtcaagctcttctattattygctgtaactccggatwctgttagtttgttcagcatgcagaamcaacctcctaagcggcaaatwttagatcagattggatccaatgtcaatagtgtyrccatgagtgaccgctcggtatgcwtttttctgccctttactttttttcttttctttatgcaaycrtawtttttttc----ttagaagatgagtgyttccttgttgtattgtcattaggagttgataattggtcgacctgaggccgtttatttctatgaagtagatgggcgtggtccctgttgggcctttgaaggagagaagaagtgcttagggtggtatcgtggatatttattatgtgttattgcagatcaaagaaatggaaagaacacctttaatatttatgacctga
>I23395_M236_Malvaceae_Fuertesimalva_jacens_seq1
--------------------------------------------------------------------------------------------------------------------------------------------------------------------------------------------------------------------------------------------------------------------------------------------------------------------------------------------------------------------------------------------------------------------------------------------------------------------------------------------------------------------------------------------------------------------------------------------------------------------cggaatttcttgctgactattggagaagat---gaacaaatatctccccagcaat---cagggatgtgcttgaaggtattcgatctcgataaaatgcagcccgaaggatccagtaccac------tactcctgattgcattggaattttgcgtattttcaccaatcagttccctcaagctaaggtagttc----------------------------------------------------------------------------------------------------------------------------------------------------------------------------------aaccttaccctaaaccaacttat-----------------------------gctgta--------------------at-actagttt-------------------atcttattcttaatgtgt---------gtctttacaatttgcagatcacctcatttt----------------tagtctt-----agaggaagctccaccgatattactt------atagctatcgggttagataatggttgcatttattgtattaagggagatattgcacgt---------------------gaaagaataacccgtttcgagcttcaggttgatacttcatctgctgaagggaattcgtcgattactggactaggctttagattagatggacaagcccttctattgttcgctgtaactccgatttctgtcagtttgtttagcatgcagaaccaccctccgaagcggcaaatgctagatcatattggatgcaatgtcaatagtgtcgccatgagtgaccgctcggtrtgcatttttctgctctttactttt--------ctttttgcaaccgtaattgttttc--cgttggaagttgattcgttccctattgtgttctcattagga-------------------------------------------------------------------------------------------------------------------------------------------------------------------------g
>I23396_M019_Malvaceae_Allosidastrum_pyramidatum_seq1
-----------------------------------------------------------------------------------------------------------------------------------------------------------------------------------------------------------------------------------------------------------------------------------------------------------------------------------------------------------------------------------------------------------------------------------------------------------------------------------------------------------------------------------------------------------------------------------------------------------------caacggaatttcttggtgagtattggagaagat---gaacaaatatcgccgcaacaat---cagggatgtgcttgaaggtatttgatcttgataaaatgcagccggaaggatcgagtaccac------tagtcctgattgtattggaattttgcgtattttcaccaatcaatttcctcaagctaaggtttttttccctctctctctct----------cttttat---------------------------------------------------------------------------------------------------------------------------------------------------------------tttttctt-------------------------------tatacttg-----------ttcagagtt-ggctgttt-------------------atttcatata--------------------ttttttattgcaaaattgcttcctttttc-------cctttttctttttt-----acctcaatttccacttccaaaa-----------atatatcaaacttat------------------------aa--------------------------------------------------------------------------------------cacttgctagtttcctttctgctttcggaagcaca------------------------------------------------------------------------------------------------------------------------------------------------------------------------------------------------------------------------------------------------------------------------------------------------------------------------------------------------------------------------------------------------------------------------
>I23397_M020_Malvaceae_Melochia_betonicifolia_seq1
---------------------------------------------------------------------------------------------------------------------------------------------------------------------------------------------------------------------------------------------------------------------------------------------------------------------------------------------------------------------------------------------------------------------------------------------------------------------------------------------------------------------------------------------------------------------------------------------------------------------gaaatttcttggtgagtattggcgaagat---gagcagatatcgccgcagcaat---caggtatgtgccttaaggtgtttgatcttgacaagatgcagccggaaggatccagtactac------tagtcctgattgtattggaattttgcgcattttcaccaatcagtttcctcaagctaaggtttccttctttctcttgcttaac-----agttccttagttaatc---------------------------------------------aatacattgatttgatt--------gctattgaatagctaagagtattagact------------------------------------------gaagattagcttaaccaagttgt-----------------------------ggggta-------------cctgagatt-at-agttt-------------------agcttatgtttaaactcttat-tgggagtctttatgctttgcagatcacatcatttt----------------tagtctt-----agaggaagcgccgccgatattgctt------attgctattgggttagacaatgggtgcatttactgtatcaagggagatattgcgcgt---------------------gagagaataacccgtttcaagcttcaggttactgc---atctgaaaaaggaaaatcaccggttacaggactaggttttagattggatggtcaagcgcttctattgtttgctgtaactccagattcagtgtgcttgttcagcatgcagaaccaacctccgaaacggcaamtattagaccagattggaggcaatgtcaatagtgtcgcaatgagtgaccgctcggtatgcaaatttcatacccttaattttctt------------------------------------------------------------------------------------------------------------------------------------------------------------------------------------------------------------------------------------------tttcttat
>I23398_M021_Malvaceae_Sidastrum_micranthum_seq1
----------------------------------------------------------------------------------------------------------------------------------------------------------------------------------------------------------------------------------------------------------------------------------------------------------------------------------------------------------------------------------------------------------------------------------------------------------------------------------------------------------------------------------------------------------------------------------------------------------------gcaacggaatttcttggtgagtattggagaagat---gaacaaatatcaccacaacaat---cagggatgtgcttgaaggtatttgatcttgataaaatgcagccggaaggatccagtaccac------tagccctgattgtattgggattttgcgtattttcaccaatcaatttcctcaagctaaggttctctctccctctctctttt------------------------------------------------------------------------------------------------------------------------------------------------------------------------------attttttcat-------------------------------acaaattg-----------ttcatagtt-ggctgttt-------------------atttcatata---------------------tttttattgcaaaattgcttctttatttccctttttctttttttttttt-----acctcaatttccwyyymcwwmm-----------awawatmwawswwakww--------------------------------------------------------------------------------------------------------------mttttgct---------------------------------------------------------------------------------------------------------------------------------------------------------------------------------------------------------------------------------------------------------------------------------------------------------------------------------------------------------------------------------------------------------------------------------------------------
>I28593_M024_Malvaceae_Carpodiptera_cubensis_seq1
--------------------------------------------------------------------------------------------------------------------------------------------------------------------------------------------------------------------------------------------------------------------------------------------------------------------------------------ttccaagctcaca---cttcttccgtactcttcctccaacagctgaaggtaaaacaaaaaaa---------------------------------------------tttctttttcatt-gc-------------------------agttcaac-tttatattatc---------ttatgataactttcattaattgag--------------------------tttctttttctttttggattgattgata-----aa-ttagcaacgagatttcttgctgagtattggagaggat---gaacaaatatcgccgctacaat---ctggtatgtgcctgaaggtatttgatcttgataaaatgcagccagaaggatcgagtaccag------cagtcctgattgtattggaattttgcgtattttcactaatcagtttcctcaagctaaggttttcttctttcgcctttttt------------------------------c-------------------------------------------------------------------------------------------------------------------------------------------------cgctcctt-------------------------------aaagcatc-----------tttaccctt-agttgtta-------------------atttcatat------------------gtttatttgattgcaagtttgctttttt-------------------------------------catccacatggaaaaa--------atatatatcaaacttga------------------------aagaaaaa------------------------------------------------------------------------------------------------------------------------------------------------------------------------------------------------------------------------------------------------------------------------------------------------------------------------------------------------------------------------------------------------------------------------------------------------------------------------------------------------------------------------------------------a
>I28594_M025_Malvaceae_Herrania_nitida_seq1
--------------------------------------------------------------------------------------------------------------------------------------------------------------------------------------------------------------------------------------------------------------------------------------------------agcctcctggaccgcggcctcaacttcaatttcggcttccaagctcact---cttcttccgtcctcttcctccagcagctcaaggtaaaaaaaaaaaagaaagaaagaaaa---------------------------------tttattttcttc-gc-------------------------aatttaag-ttcatattata--------------ataactttaattgattgattga---------------------------ttgattttttttcattttttgata-----aa-ttagcaacgaaatttcttggtgagtattggagaagat---gagcaaatatcaccgcaacaat---cagggatgtgcctgaaggtatttgatcttgataaaatgcagccggaaggatcgagtaccgc------tagtcctgattgtattggaattttgcgtattttcaccaatcagtttcctcaagctaaggtattttttttttttggctctg------------------t-------------------------------------------------agttaatagcaaagagt--------agtaaaggctaaaagcaatgaccaaact------------------------------------------gaaccttagctaaatcaactcgt-----------------------------ggaata-------------ccttagact-ag-agttt-------------------atattatttttaaactcttaa-tgggagtccgtgtgcattgcagatcacatcatttt----------------tggtctt-----aga------------------------------------------------------------------------------------------------------------------------------------------------------------------------------------------------------------------------------------------------------------------------------------------------------------------------------------------------------------------------------------------------------------------------------------------------------------------------------------------------------------------------------------------------------------------------------------------------------------------------
>I28595_M184_Malvaceae_Guazuma_ulmifolia_seq1
-----------------------------------------------------------------------------------------------------------------------------------------------------------------------------------------------------------------------------------------------------------------------------------------------------------gatcgcggcctcaacttcaattttggcttccaagctcact---cttcttccgttcttttcctccaacagctcaaggtaaaaaagaaagaaaaa-------------------------------------------ttcttttcttc-gc-------------------------aattcaac-ttcatattata--------------gtaactatagttgattgattga-------------------------ttttttttttcccggatttattgata-----aa-ttagcaacggaatttcttggtgagtattggagaagat---gagcaaatatcgccgcagcaat---cagggatgtgcctgaaggtatttgatctagataaaatgcagccggaaggatcgagtaccac------tagtcctgaatgtattggaattttgcgtattttcaccaaccagtttcctcaagctcaggttttcttctctctctctctct----------ctct--------------------------------------------------------------------agt--------agtaaaggctaaaagcaatgaccaaact------------------------------------------gaaccttagctaaatcaactcgt-----------------------------ggaata-------------ccttagact-aatatttt-------------------agatgatttttaaattcttaa-tgggagtccgtgtccattgcagatcacatcatttt----------------tggtctt-----agaggaagctccaccca---------------------------------------------------------------------------------------------------------------------------------------------------------------------------------------------------------------------------------------------------------------------------------------------------------------------------------------------------------------------------------------------------------------------------------------------------------------------------------------------------------------------------------------------------------------------------------------------------------t
>I28596_M026_Malvaceae_Ruizia_cordata_seq1
--------------------------------------------------------------------------------------------------------------------------------------------------------------------------------------------------------------------------------------------------------------------------------------------------------------------------------------------------------------------------------------------------------------------tctttttattctgtttatcgtattggagattatattctttttcgccttttttctttttgggggattttgcaattcatc-tttaaattata-----------atrraacttytaattrwtttkattk-----------------------tttaamtcccwttttrgattgattgata-----aa-ttagcaamgaaatttcttggtgagtattggagaagat---gaacaaatatcgccgcagcaat---ctggtatktgcctcaadgtatttgatcttgacaaaatgcagcmggaaggatccagtactac------mrgtcctgattgyattggaattttgcgyatttttacyaaycartttccycaagctaaggttttcttcttccattctttca----------cttttatttaactgtt-tagtacttgca----------------------------------------------------------------------------------------------------------------------------acagtttcaagtttgctcttttca-----------------------------aagaaatg-----------ttaagccttcatttgccctagactcagagtttagcttattatatttagactcttaaattttgagtccttgtgc---------------------------------------------------------------------------------------------------------------------------------------------------------------------------------------------------------------------------------------------------------------------------------------------------------------------------------------------------------------------------------------------------------------------------------------------------------------------------------------------------------------------------------------------------------------------------------------------------------------------------------------------------------------------------a
>I28597_M027_Malvaceae_Melhania_velutina_seq1
----------------------------------------------------------------------------------------------------------------------------------------------------------------------------------------------------------------------------------------------------------------------------------------------------------------------------------------------tcact---cttcttcggtcctcttccttcaacagctcaaggtaaaccccaaaaa---------------tcctttttattctgtttatcgtattggagattatgttctttttcgcctttttctttttgggggggttttgcaattcatc-tttaaattata-----------atggaacttttaattgtt------------------------------------------------ttgattgttt-----aatttagcaacgaaatttcttggtgagtattggagaagat---gaacaaatatcgccgcagcaat---ctggtatttgcctcaaggtatttgatcttgacaaaatgcagccggaagggtccagtactac------aagtcctgattgtattggaatattgcgcatttttaccaatcaatttcctcaagcaaaggtattactgtttagtacttgcaaag------------------------------------------------------------------------------------------------------------------------------------------------------------------gtttcaagtttgctcttttca-----------------------------aagaaatg-----------ttaagctttcatttgmmctagactcagagtttagcttattt------------------------------------------------------------------------------------------------------------------------------------------------------------------------------------------------------------------------------------------------------------------------------------------------------------------------------------------------------------------------------------------------------------------------------------------------------------------------------------------------------------------------------------------------------------------------------------------------------------------------------------------------------------------------------------------------------------
>I28598_M028_Malvaceae_Glyphaea_brevis_seq1
---------------------------------------------------------------------------------------------------------------------------------------------------------------------------------------------------------------------------------------------------------------------------------------------------gcctcctcgaccgcggcctcaacttcaatttcggcttccaagctcact---cttcttccgtcctcttcctccaacagctcaaggttaaacaaaacaaaaaaaa-----------------------------------------------gcttt-gc-------------------------aattcaag-tttatattgta-----------caataaactttaattgatctgat-----------------------------tttttttctcttgattgattgataa----aa-ttagcaacgaaatttcttggtgagtattggagaagat---gagcaaatatcgccgcagcaat---ctgggatgtgcctgaaggtgtttgatctcgataaaatgcagccggaaggatccagtaccac------tagtcctgactgtattggaattttgcgtattttcaccaatcagtttcctcaagctaaggtttttattctttttctttcta----------tctttctt--------------------------------------------------------------------------------------------------------------------------------------------------------------ttccctct-------------------------------aaaatgtg-----------cttataatc-tgttgttt-------------------atttcatat------------------atttgtt------------------------------------------------------------------------------------------------------------------------------------------------------------------------------------------------------------------------------------------------------------------------------------------------------------------------------------------------------------------------------------------------------------------------------------------------------------------------------------------------------------------------------------------------------------------------------------------------------------------------------------------------------------------------gtcc--
>I28600_M146_Malvaceae_Mortoniodendron_guatemalense_seq1
-----------------------------------------------------------------------------------------------------------------------------------------------------------------------------------------------------------------------------------------------------------------------------------------------------ctcctggatcgckgkcttaamttcaatttcggcttccaagctcact---cttcttccttcctcttcctccaacagctcaaggtaaaaacaaaagg---------------------------------------------ttttcttttcttt-gc-------------------------wattcaacttttatatyataat---------gcaatarcttywattgmttgag---------------------------rwttttcttttyttggattgattgata-----aa-ttagcaacgaaatttcttggtgagtrttggagaagat---gaacaaatatcgccrcaryart---crggaatgtgcctgaaggtatttgatcttgataaaatgcagccggaagratcgagtaycac------tagtcctgattgtattggarttttgcgtattttcaccaatcartttcctcaagcyaaggttttcttstttctctctctyt----------htmywaaagmwa---------------------------------------------------------------------------------------------------------------------------------------------------aataatawttttbky-------------------------------rwrammkg-----------ywwarwgyt-dgwtktttt------------------acttcatgtg-----------------taacaattgrktryraattkgtytttty------------------------------ktttyaaytwyywytycagt-----------ttaaky--------------------------------------------------------------------------------------------------------------------------------------------------------------------------------------------------------------------------------------------------------------------------------------------------------------------------------------------------------------------------------------------------------------------------------------------------------------------------------------------------------------------------------------------------------------------------------------
>I28601_M030_Malvaceae_Sparmannia_africana_seq1
-----------------------------------------------------------------------------------------------------------------------------------------------------------------------------------------------------------------------------------------------------------------------------------------------------------------------------------ggcttccaagctcact---cttctyccgtcctcttcctccaacagctcaaggttaaacawaaaggaaaat----------------------------------------------aatctct-gc-------------------------aattcaac-tttacatcatcgta--------taatcaactttaattgatattga-----------------------------cttccttttttstattgattrata-----aatttagcaacggaatttcytkgtgagyattggagaagat---gagcaaatktcgccrcagcaat---cagggatgtgcctcaaggtatttgatcttgataaaatgcagccggaaggatccagtaccac------tagtccggattgtattggaattttgcgtattttcaccaatcagtttcctcaagctaaggtttytcttctttcttcctttc----------ctttt-----------------------------------------------------------------------------------------------------------------------------------------------------------------ttccctcw-------------------------------aaaatgtg-----------tttatagtc-tgttattt-------------------kattcatat------------------attcagtttagaagcaaat---------------------------------------------------actaaaaaacata--------ctatttgggaacaaa------------------------cgcarwsmatkyywry----------------kkyrtsarggaamam-------artgmstsaag---------------------------------------accaacgtgtata----------------------------------------------------------------------------------------------------------------------------------------------------------------------------------------------------------------------------------------------------------------------------------------------------------------------------------------------------------------------------------------------------------------------------tt
>I28603_M223_Malvaceae_Gossypium_hirsutum_seq1
------------------------------------------------------------------------------------------------------------------------------------------------------------------------------------------------------------------------------------------------------------------------------------------------------------------------------------------aagctcatt---cttcctccgctctcttcctccaaatgctcaaggtaaaatatga------------------------------------------------ctctcaaatcttt-gc-------------------------gattcaac-tttatgttttaataat-aattaacaataactttaattgrtsgag------------------------------tgttttttttttgattgattgatgactttaa-ttagcaacggaattttttggtgagtattggagaagat---gaacaaatatcacctcagcaat---cagggatgtgcttgaaggtattcgatcttgataaaatgcagccggaaggatcragtaccac------tagtcctgattgtattggaattttgcgtattttcaccaatcaattccctcaagctaaggtcttcttcttcctttctctct----------tttt----------------------------------------------------------------------------------------------------------------------------------------------------------------atyttttcyt-------------------------------aaaacgtg-----------tttagagtt-agctgttt-------------------atttcatat--------------------------tatttcaaatttgctctcttt-----------------------------aaattcaatctcgttgtaaa-------------aaaaatcaaagc------------------------------------------------------------------------------------------------------------------------------------------------------------------------------------------------------------------------------------------------------------------------------------------------------------------------------------------------------------------------------------------------------------------------------------------------------------------------------------------------------------------------------------------------------------------------------
>I28604_M032_Malvaceae_Entelea_arborescens_seq1
---------------------------------------------------------------------------------------------------------------------------------------------------------------------------------------------------------------------------------------------------------------------------------------------------------------------------------tcggcttccaagctcact---cttcttcygtcctcttcctccarcagctcaaggttaaacaaaaaggaaaa------------------------------------------------atctct-gc-------------------------aattcaac-tttacatcatcata--------taataaactttahttgatattgagttct--------------tttttctattttattttttttctattgattgata-----aatttagcaacgaaatttcttggtgagtattggagaagat---gagcaaatgtcgccacagcaat---cagggatgtgcctcaaggtatttgatcttgataaaatgcagccggaaggatccagtaccac------tagtccggattgtattggaattttgcgtattttcaccaatcagtttcctcaagctaaggttttycttctttcttcctttc----------ctttttt---------------------------------------------------------------------------------------------------------------------------------------------------------------tcccctct-------------------------------aaaatgtg-----------tttatagtc-tgtygttt-------------------gattcatat------------------attcagtttagaagcaaat---------------------------------------------------actaaaaaacata--------ctatttggaaacaaa------------------------agsaaacaatgtttgt----------------ggcatgaaggaataa-------aatgagtg-------------------------------------------------------------------------------------------------------------------------------------------------------------------------------------------------------------------------------------------------------------------------------------------------------------------------------------------------------------------------------------------------------------------------------------------------------------------------------------
>I28605_M235_Malvaceae_Abutilon_sp_seq1
----------------------------------------------------------------------------------------------------------------------------------------------------------------------------------------------------------------------------------------------------------------------------------------cggcactgtaagcctcctggatcgcggtcttaacttcaatttcggcttccaagctcata---cttcctccgttctcttcctccaaatgctcaaggtaaactaagatacaaaattatgt-----------------------------------atgmattttcttt-gc-------------------------gattcaac-ttcatattaca-----------attaacaatttcattg------------------------------------ttttttttcttggatggattgatgactttaa-ttagcaacggaatttcttggtgagtattggagaagat---gaacaaatatcgcctcaacaat---cagggatgtgcttgaaggtatttgatcttgataaaatgcaaccggaaggatcaagtaccac------tagtcctgattgtattggaattttgcgtattttcaccaatcaatttcctcaagctaaggtttctctctctcattt-------------------------------------------------------------------------------------------------------------------------------------------------------------------------------------tttttctt-------------------------------aaaacttg-----------ttcggattt-ggctgttt-------------------atttcatatg---------------------tttttagtgtaaaattgcttcttcttttc-------ctttttctttttc-----acttcawatttcacttccaaaa-----------gtaaatcgaagttatat----------------------aa--------------------------------------------------------------------------------------ctttagctaatttcctt------------------------------------------------------------------------------------------------------------------------------------------------------------------------------------------------------------------------------------------------------------------------------------------------------------------------------------------------------------------------------------------------------------------------------------------
>I28607_M034_Malvaceae_Mansonia_altissima_seq1
---------------------------------------------------------------------------------------------------------------------------------------------------------------------------------------------------------------------------------------------------------------------------------------------------------------------------------------tccaagctcact---cttcttccgtcctcttcctccaacaactcaaggtttaacacaaataataataataaywrt-----------------------------aataatytttkyttt-gc--------------------awttcaatccaac-tttgtrtaaaa-----------acaatyacttwrattsattsagtkt------------------tttttttnytttttggtkttggattkgttgata-----aa-tyagcaacggaatttcttggtcagtattggagaagat---gaacaaatatcgccgcagcaat---caggratgtgcctgaaggtgtttgatcttgataaaacgcagscggaaggatcyagtaccactacymstactcctgattgtattggaattttgcgwattttcaccaatcagtttcctcaagctaaggttdwcttctttctthkbcttt----------ctaktctct-------------------------------------------------------------------------------------------------------------------------------------------------------------tccccytw-------------------------------arammatg-----------tttacrgtt-agytgttt-------------------atttc------------------------------cattgmaaatttgcttwtwykttt--------------ttttttw-----byttyskttycatctygyrs----------wtaatryttkaratttgctg--------------------------------------------------------------------------------------------------------------ctttttttttttccttt------------------------------------------------------------------------------------------------------------------------------------------------------------------------------------------------------------------------------------------------------------------------------------------------------------------------------------------------------------------------------------------------------------------------------------------
>I28608_M035_Malvaceae_Hosfordia_alata_seq1
------------------------------------------------------------------------------------------------------------------------------------------------------------------------------------------------------------------------------------------------------------------------------------------------------------------------------------------------------------------------tccaaatrctcaaggtaaactaagatacaaatttatgt-----------------------------------atatattttcttt-gc-------------------------gattcaac-tttatattaca-----------attaacaatttcattgt----------------------------------ttttttttttttggatgtgttgatgactttaa-ttagcaacggaatttcttggtgagtattggagaagat---gaacaaatatcgccgcaacaat---caggggcgtgcttgaaggtatttgatcttgataaaatgcagccggaaggatcaagtaccac------tagtcctgattgtattggaattttgcgtattttcaccaatcaatttcctcaagctaaggttttttcccctctctctttct----------ctcttat---------------------------------------------------------------------------------------------------------------------------------------------------------------tttttctt-------------------------------aaaacttg-----------ttcagagtt-ggctgttt-------------------atttcatata---------------------tttgtattgcaaaattgcttcttttcct---------------------------------ttttcacttcaaaaaa----------atatat------------------------------------------------------------------------------------------------------------------------------------------------------------------------------------------------------------------------------------------------------------------------------------------------------------------------------------------------------------------------------------------------------------------------------------------------------------------------------------------------------------------------------------------------------------------------------------
>I28609_M036_Malvaceae_Pentaplaris_davidsmithii_seq1
----------------------------------------------------------------------------------------------------------------------------------------------------------------------------------------------------------------------------------------------------------------------------------------------------------------------------------------------------------------------------------taaggr-----------------------------------------------awtkytryamryakwttttctkt-gs-------------------------raytsmry-ytkrkattataattaataaataacaataactttaattgattgagg-------------------------------tttttttttggattgattgat------aa-ttagcaacgaaatttcttggtgagtattggagaagat---gaacaaatatcgccgcagcaat---cagggatgtgcttgaaggtatttgatcttgataaaatgcagccggaaggatcgagtaccac------tagtcctgattgtattggaattttgcgtattttcaccartcaatttcctcaagctaaggttttcttctttctttctttta--------------------------------------------------------------------------------------------------------------------------------------------------------------------------------attttctt-------------------------------aaaatgtg-----------tttagggtk-wkttkttt-------------------atttcwtat------------------atttayttkattkyawrtttrcrtttatdtt------------------------------------------------------------aattvtttagtttadad-------------------------------------------------------------------------------------------------------------------------------------------------------------------------------------------------------------------------------------------------------------------------------------------------------------------------------------------------------------------------------------------------------------------------------------------------------------------------------------------------------------------------------------------------------------------------
>I28610_M037_Malvaceae_Heritiera_littoralis_seq1
--------------------------------------------------------------------------------------------------------------------------------------------------------------------------------------------------------------------------------------------------------------------------------------racggcactgttakcctccttgaccgcaaccttaamttywwyttmrryttyyaarytcwct---mttyttccgtcctcttcctccaacagctgaaggtaaaaacagaaaaaaacaaa----g-------------------------------------cttttcttt-gc-------------------------aattcaac-tttgtattatt-----------ataataacttta---------------------------------------------------------attgata-----aa-ttagcaacgaaatttcttggtgagtattggagaagat---gaacaaatatcaccgcagcaat---cggggatgtgcttgaaggtatttgatcttgataaaatgcagccggaaggatcgagtgccac------cagtcctgattgtattggaattttgcgtattttcaccaatcagtttcctcaagctaaggttttccttctttctcttgttt----------tttt------------------------------------------------------------------------------------------------------------------------------------------------------------------tttttctt-------------------------------agaacacg-----------tttaaaatt--gtagttg-------------------atttcatat------------------atttatttgattgcgattctgcttttttc------------------------------------aatccactcgcaaaa-----------atatatcaaagttga------------------------argaamtatt-------------------------------------------------------------------------caagctttcctttacttgttgtttttgct---------------------------------------------------------------------------------------------------------------------------------------------------------------------------------------------------------------------------------------------------------------------------------------------------------------------------------------------------------------------------------------------------------------------------aattt---
>I28611_M062A_Malvaceae_Durio_zibethinus_seq1
-------------------------------------------------------------------------------------------------------------------------------------------------------------------------------------------------------------------------------------------------------------------------------------------------------------------------------------------------------------------------------------------tagaaaaaaaaaaaaaaag---------------------------------------cctttcgtt-gc-------------------------aattcaac-tttatattata-----------aaaattactttarttaattgatttt-----------------------tttttctttctttttgtattgatttata-----aa-tcagcaacgaaatttcttggtgagtattggagaagat---gaacaaataccrccacagcaat---cggggatgtgcctgaaggtatttgatcttgataaaatgcagccggaaggatcgagtaccac------cactcctgattgtattggaattttgcgtattttcaccaatcagtttcctcaagctaaggtttttttttttttgccatcaa------------------------------------------------------------------------------------------------------------------------------------------------------------------------------------------------------------------------------------------tttactgtt-agttgttt-------------------atttcatat------------------atttatttgattgcaagtttgcttttttc------------------------------------aatccactgggaaaaa--------aattatatcaaagttga------------------------aagaaatatt-------------------------------------------------------------------------caagacttcctttagttgtta-------------------------------------------------------------------------------------------------------------------------------------------------------------------------------------------------------------------------------------------------------------------------------------------------------------------------------------------------------------------------------------------------------------------------------------------
>I28612_M038_Malvaceae_Brachichyton_bidwillii_seq1
-----------------------------------------------------------------------------------------------------------------------------------------------------------------------------------------------------------------------------------------------------------------------------------------------------------------ggacttaaatttaatttcggcttccaagctcact---cttcttcggtcctcttcctccaacagctsaaggtaaaaacagaaaamaaaaaaaawa--------------------------------arrwwytttttyytt-gy-------------------------aattcaac-tttrtatyayr-----------ataataactttaattgcttgagg--------------------------tttttmttttttttggattctttgata-----aa-ttagcaacgaaatttcttggtgagtattggagaagat---gaacaaatatcgccgcagcaat---cgggratgtgcytgaaggtatttgatctwgayaaaatgcarccggaaggatcgagtrccac------yagtccwgattgyattgsaattttgcgkattttcaccaatcagtttcctcaagctaaggttttttytttyyttyyyttgk----------bytttt----------------------------------------------------------------------------------------------------------------------------------------------------------------yytttctt-------------------------------draacayg-----------tttamagtt--gcacttg-------------------atttcatat------------------atttatttgattgcaattctgctttttc-------------------------------------aatccactcggaaa------------atatatcaaagttga------------------------aagaaacatt-------------------------------------------------------------------------caagcattcctttacttgttacttt------------------------------------------------------------------------------------------------------------------------------------------------------------------------------------------------------------------------------------------------------------------------------------------------------------------------------------------------------------------------------------------------------------------------------------tgc
>I28613_M039_Malvaceae_Eriotheca_macrophylla_seq1
-------------------------------------------------------------------------------------------------------------------------------------------------------------------------------------------------------------------------------------------------------------------------------------------------------------------------------------------------------------------------------------------agacyawatatatatatat---------------------------------------atattcttt-gc-------------------------aattcttc-tttatattttg----------------aactttaattgattgagatt----------------------tttttttttgtttttgcatttgatcgata-----aa-ttagcaacgaaatttcttggtgagtattggagaagay---gaacaaatatcgccacagcaat---cggggatgtgcttgaaggtatttgatcttgataaaatgcagccggaaggatcgagtaccac------tagtcctgattgtattggaattttgcgtattttcaccaatcaatttcctcaagctaaggttttcttctttctttctttat----------ttttcttt------------------------------------------------------------------------------------------------------------------------------------------------------------taatttccttaa-----------------------------aaaacgtg-----------tttacgatt-agttgttt-------------------atttcatata-----------------catttgtttattgcaaatttgctgcttt---------------------tttt-----aattcaatttccaccggctaaa-----------atatatcaaagctgt------------------------ta--------------------------------------------------------------------------------------cttttgcta--------------------------------------------------------------------------------------------------------------------------------------------------------------------------------------------------------------------------------------------------------------------------------------------------------------------------------------------------------------------------------------------------------------------------------------------------
>I28614_M040_Malvaceae_Hydrogaster_trinervis_seq1
-------------------------------------------------------------------------------------------------------------------------------------------------------------------------------------------------------------------------------------------------------------------------------------cgacggccctgtaagcttcctcgaccgcggcctyaacttcaatttcggcttccargctcact---cytcttccgtcctcttcctccaacagctyaaggtwaarcaaaacaraamamrmaaa-------------------------------------------tctwt-gc-------------------------aattcaac-ttcwtagtwwtwya--------ayaataamtttaatkrdtttkda---------------------------tttcctttttkttggaatkrttgmtg-----aa-ttagcaacggaatttcttggtaagtattggagaagat---gagcaaatatcgccgcwgcaat---cdggratgtgcctgaaggtvtktgatcttgataagatrcagccrgaaggatccagtaccac------wagtcctgaatgtatyggaattctgcgtattttcaccartcagtttccwcaagmtaaggtttttcttctttybstcw-----------------------------------------------------------------------------------------------------------------------------------------------------------------------------------hwcmykck-------------------------------wwaayghk-----------ytdwtdtty-trttkhkt-------------------rtttcgtrtdt----------------attcattdaagaagcaacttctdaarwccwy------------------------------------------------------------atatttgraaacaaa------------------------arcaaacaatgtttgt----------------ggyatgrwggasaaa---atrywkraycttaga------------------------------------------------taaaaccaact-----------------------------------------------------------------------------------------------------------------------------------------------------------------------------------------------------------------------------------------------------------------------------------------------------------------------------------------------------------------------------------------------------------------------
>I28615_M041_Malvaceae_Pterygota_brasiliensis_seq1
-------------------------------------------------------------------------------------------------------------------------------------------------------------------------------------------------------------------------------------------------------------------------------------------------aagcctcctggatcgcggacttaacttcaatttcggcttccaagctcact---cttcttccgtccttttccttcaacagctcaaggtaaagacaaagaaaaaa----------------------------------------tgttttattttctt-gt-------------------------aattcaac-tttatatcata-----------ataataagtttaattgcttgagg----------------------------tttttctttcttggattgattgata-----aa-ttagcaacgaaatttcttggtgagtatcggagaagat---gaacaaatatcgccgcagcaat---cgggcatgtgcctgaaggtatttgatcttgataaaatgcagccggaaggatcgagtaccac------tagtcctgattgcattgcaattttgcgtattttcaccaatcagtttcctcaagctaaggttttcttcttcctttcgcttt----------ttttttttt--------a--------------------------------------------------------------------------------------------------------------------------------------------------aaattttctt-------------------------------aaaacaag-----------ttgacactt-agttgttt-------------------atttcatat------------------atttatttgatagcaaatttgtggtttttt-----------------------------------tttctactagcaaaa-----------atatatggaagttga------------------------aaaaaaattt--------------------------------------------------------------------------gaagctttcataagttgt---------------------------------------------------------------------------------------------------------------------------------------------------------------------------------------------------------------------------------------------------------------------------------------------------------------------------------------------------------------------------------------------------------------------------------------------
>I28617_M043_Neuradaceae_Neurada_procumbens_seq1
----------------------------------------------------------------------------------------------------------------------------------------------------------------------------------------------------------------------------------------------------------------------------------------------------------------------------------------------------------------------tctccagcaacttaaggt---------------------------taatttcactcccgtttc-----------ttgtttttatctttgatc-aattagc-a--------------gcttcagtgattattt----------agggaaactaaaattctattggtacagttatccaatgtta-------tttattattcgtatgatgattgaatgaatcatat-----aa-tcagcaacggaacttcctcgtaactgttggagaagat---gaacaattatcgccacagcaat---ccggtgtgtgcctcaaggtttttgaccttgataaaatgcagccggaagggtccagcacaac------cagccccgattgcattggaattttgcgtgtattcactaatcaattccccgaagctaaggtatgcctgcatcattttttgt----------catattttccc-------------------------------------------------------------------------------------------------------------------------------------------------------------------------------------------------------------------------------agttgtttt------------------tcttcaagtat-------------------------------------tgtctctcc-----------------------------------------------------------tgaaatgcgaaagaggaaagtcacc-------------------------------------------------------------------------------------------------------------------------------------------------------------------------------------------------------------------------------------------------------------------------------------------------------------------------------------------------------------------------------------------------------------------------------------------------------------------------------------------------------------------------------------------------------------------
>I28620_M046_Malvaceae_Camptostemon_shultzii_seq1
---------------------------------------------------------------------------------------------------------------------------------------------------------------------------------------------------------------------------------------------------------------------------------------------------------------------------------------------------------------tyatgcgmytcsawawrctcmwkkwaaaataggagacaaaaatgtgt-------------------------------------atattttcttt-gc-------------------------gattcaac-tttatattataataaa---------------------------------------------------aawcdgrktttttttttkggattgattgatgactttaa-ttaggaacggaatttcttvgtgagtattggagaagat---garcaaatatcsccgywgcaat---cagggatgtgcttgaaagtatttgatcttgataaaatgcagcyggaaggatcgagtwccac------tagtcctgattgtattggaattttgcgtattttcaccaatcaatttcctcaagctaaggttttcttchttctttcttwtht-------------------------------------------------------------------------------------------------------------------------------------------------------------------------------ttwttctt-------------------------------aarrygtg-----------tytagaywt-agkwgttt-------------------atttyatnt------------------tttttabtrhwwmtdksswyhyyykhtt------------------hnwthtt---------------------------------------------------------------------------------------------------------------------------------------------------------------------hgtthkttkrtkgymcttg----------------------------------------------------------------------------------------------------------------------------------------------------------------------------------------------------------------------------------------------------------------------------------------------------------------------------------------------------------------------------------------------------------------------------------------
>I28621_M153_Malvaceae_Trichospermum_sp_seq1
-------------------------------------------------------------------------------------------------------------------------------------------------------------------------------------------------------------------------------------------------------------------------------------------------------cctcgaccgcgghctcaacttcaatttyggcttccaagctcact---cttcttccgttctcttccttcaacagctcaaggtaaaagaaaaccaaaaa-------------------------------------------------tcttt-gc-------------------------gattcaac-ttcrtagttaa-------tataataatadctttgattgattttga----------------------agtttttktttttttkttggaattattgatg-----aa-ttagcaacgraatttcttgktaagtattggagaagat---gagcaaatntcgccgcagcaat---cagkgatgtgcctvaaggtctttgatcttgataaaatgcagccggaaggatctagtaccac------tagtccygaatgtattggaattctgcgtatcttcaccaatcagtttcctcaagctaaggtttttcttctttctgtct-----------------------------------------------------------------------------------------------------------------------------------------------------------------------------------ttccctwt-------------------------------agaatgtg-----------tttatattc-tgttgttta------------------atttcatatat----------------attmayttaagaagyaact---------------------------------------------------actaaaatcat----------atatttggaaacaga----------------------------aacaatgcttgt----------------gccatgaaggaaaaa-------------------------------------acgcatggtwttactttttatgt----------------------------------------------------------------------------------------------------------------------------------------------------------------------------------------------------------------------------------------------------------------------------------------------------------------------------------------------------------------------------------------------------------------------------------------
>I28623_M048_Malvaceae_Abroma_augusta_seq1
-------------------------------------------------------------------------------------------------------------------------------------------------------------------------------------------------------------------------------------------------------------------------------------------------------------------------------tttcgccttccaagctcact---cttcttccgtcctcttcctccaacagctcaaggttaaaagttttaaaaaataaaaa-------------------------------------ttcctttcttt-gc-------------------------aattcaac-tttgtat--------------tacaatcactttaattgattctctctctctctctctctctctctctctctctctctctctctctggattgattgata-----aatttagcaacgaaatttcttggtgagtattggagaagat---gagcaaatctcgccgcagcaat---cggggatgtgcctgaaggtatttgatctcgataaaatgcagccggaaggatccagtaccac------tagccctgagtgtattggaattttgcgtattttcaccaatcagtttcctcaagctaaggttttctttct------------------------------------------------------------------------------------------------------------------------------------------------------------------------------------------atctttctt-------------------------------aaaacatg-----------tttatagtt-agttgttt-------------------aattcatat------------------attcatttgattgccaatttgcttcttt----------------------------------caatttccgctcccaa-------------aaatatcaaagttaa------------------------aagaaagatttatt----------------------------------------caaggctaca------------------tttagttattttatagttgcttttctgctttctgaagctaatagtaaaa----------------------------------------------------------------------------------------------------------------------------------------------------------------------------------------------------------------------------------------------------------------------------------------------------------------------------------------------------------------------------------------------------------------
>I28624_M049_Malvaceae_Corchoropsis_tomentosa_seq1
------------------------------------------------------------------------------------------------------------------------------------------------------------------------------------------------------------------------------------------------------------------------------------------------ttagcctccttgatcgcggctttaacttcaatttmkratttcaagctcact---cttcttcagtcctcttcattcaacagctcaaggcaaacaaaaaaaa--------------------------------------------gcttcttttctttt-gt-------------------------aattaatc-tttaagttataataa------------acttttaattgatttgagtt-----------------------ttttttttcctttttggattgattgata-----aa-ttagcaacgaaatttcttggtgagtattggagaagat---gaacaaatatcgccgcagcaat---ctggtatgtgcctcaaggtattcgatcttgacaaaatgcagccggaaggatccagtactac------cagtcctgattgtattggaattttgcgtatttttaccaatcaatttcctcaagctaaggttttcttcttccattctttca----------cttttttt--------------------------------------------------------------------------------------------------------------------------------------------------------------tttctttt--------------------------------------------------cccctagtt-aattgttt-------------------actacttat------------------atttntntbttbnbhakykyrkkyytdkkkr------------------------------------------------------------ttktyyctcaatttatggt-----------------------------------------------------------------------------------------------------------------------------------------------------------------------------------------------------------------------------------------------------------------------------------------------------------------------------------------------------------------------------------------------------------------------------------------------------------------------------------------------------------------------------------------------------------------------
>I28625_M193_Malvaceae_Apeiba_tibourbou_seq1
-------------------------------------------------------------------------------------------------------------------------------------------------------------------------------------------------------------------------------------------------------------------------------------------------------------------------cttcaatttcggcttccaagctcact---cttcttccgtcctcttcctccaacagctcaaggtcaaacaaaa--------------------------------------------------------tctct-gc-------------------------aattcaac-tttatatcatcatat----aataataaacttttaaatctttttaa---------------------------ttttaatatttctcaattgattgata-----aatttagcaacgaaatttcttggtgagcgttggagaagat---gagcaaatatcgccgcagcaat---cagggatgtgcctcaaggtatttgatcttgataaaatgcagccagaaggatccagttccac------tagtcctgattgtattggaattttgcgtattttcaccaatcagtttcctcaggctaaggtttttcttctttctttctttt----------ccttttt---------------------------------------------------------------------------------------------------------------------------------------------------------------cccccttt-------------------------------aaaatgtg-----------tttatagtc-tgttgttt-------------------atttcacat------------------attcaggttagaagcaaat---------------------------------------------------gctgaaaaaaaaaa--aaaacacatttggaaacaaa------------------------aacaaataatgtatgt----------------atcatgaaggaaaaa-----------------------------------taatgcatgattataccttttt-------------------------------------------------------------------------------------------------------------------------------------------------------------------------------------------------------------------------------------------------------------------------------------------------------------------------------------------------------------------------------------------------------------------------------------------
>I28626_M226_Malvaceae_Helicteres_guazumifolia_seq1
-----------------------------------------------------------------------------------------------------------------------------------------------------------------------------------------------------------------------------------------------------------------------------------------------------------------------------------------------------------------------------cagctcaaggtttaaatcaattaatgattaataat-------------------------------tgtaatcttctcttt-gc-------------------tgattcaatccaac-tttgtatgaaa-----------aaggttattttaattgactga--------------------------------tttttgttttggattggttgatg-----aa-ttagcaacggaatttcttggtatctattggtgaagat---gaacaaatatcgccgcagcaat---cagggatgtgcctgaaggtgtttgatcttgataaaacgcagccggaaggatccagtactac------tactcctgattgtattggaattttgcgtattttcaccaatcagtttcctcaagctaaggttttcttctttctttgtctcctt---------------------------------------------------------------------------------------------------------------------------------------------------------------------------------------------------------------------taaacatg-----------tttaccgtt-agttgttt--------------------------------------------------atttctttgcaaatttgcttatattttt-----------------------ttagkttcaattccgactcacaa--------agagaatatatcaaatatgccg--------------------------------------------------------------------------------------------------------------cttcccctctctctcccccattcccc--------------------------------------------------------------------------------------------------------------------------------------------------------------------------------------------------------------------------------------------------------------------------------------------------------------------------------------------------------------------------------------------------------------------------------c
>I28628_M051_Malvaceae_Werklea_horrida_seq1
---------------------------------------------------------------------------------------------------------------------------------------------------------------------------------------------------------------------------------------------------------------------------------------------------------------------------------------------------------------------------aaatgctcaaggtaaataagagactgaaataa------------------------------------gtatawattttmttt-gc-------------------------gattcaac-tttatmttacaatta--tatttgaaaaaacgctacthtattga--------------------------------tttatyttttggattgattggtgactttaa-ttagmaacggaatttcttggtgagtattggagaagat---gaacaaatatcgccgcagcaat---cagggatgtgcttgaaggtatttgatcttgataaaatgcagccggaaggatcgagtacaac------tagtccygattgyattggaattttgcgtattttcacvaatcartttccccaagctaaggttttcttctctcttcccttct----------tttatttt--------------------------------------------------------------------------------------------------------------------------------------------------------------yttctcyt-------------------------------ataacaca-----------tttacagtt-agctgttt-------------------ayttcacatt--------------------------------aatttgcttttgttttct-------------ttttttt-----aattcaattttcactgccaa-------------taatgtcaaagttat------------------------aa-------------------------------------------------------------------------------------------------------------------------------------------------------------------------------------------------------------------------------------------------------------------------------------------------------------------------------------------------------------------------------------------------------------------------------------------------------------------------------------------------------------------------------------------------
>I28629_M052_Malvaceae_Spirotheca_rosea_seq1
-------------------------------------------------------------------------------------------------------------------------------------------------------------------------------------------------------------------------------------------------------------------------------------------------------------------------------------------------------------------------------------------ataagagacaaatatatatatat----------------------------------atatttcttt-gc-------------------------aattcaac-tttgtattata----------------aactttaattgattgagatt----------------------tctctctttttttttggatttgattgata-----aa-ttagcaacgaaatttcttggtgagtattggagaagat---gaacaaatatcgccgcagcaat---cggggatgtgcttgaaggtatttgatcttgataaaatacagccggaaggatcgagtaccac------tagtcctgattgtattggaattttgcgtattttcaccaatcaatttcctcaagcaaaggttttcttctttctttattttt----------cttt----------------------------------------------------------------------------------------------------------------------------------------------------------------taattttctt-------------------------------aaaacgcg-----------tttatgatt-agttgttt-------------------atttcatat------------------tttttttatattgcaaatttgtktcttt------------------ttttttt-----aattcaatatccaccggctaaa-----------atatatcaa---------------------------------------------------------------------------------------------------------------------------------------------------------------------------------------------------------------------------------------------------------------------------------------------------------------------------------------------------------------------------------------------------------------------------------------------------------------------------------------------------------------------------------------------------------------------------------
>I28633_M056_Malvaceae_Adansonia_digitata_seq1
---------------------------------------------------------------------------------------------------------------------------------------------------------------------------------------------------------------------------------------------------------------------------------------------------------------------------tcaatttcggcttccaagctcatt---cttcttccgttctcttcctccaaatgctcaaggtgaaatragasasakatatatatatata----------tatgtgtgt-gtgtgtgtgtgtatattttcttt-gc-------------------------aattcaac-tttatattata----------------aactttaattgattgas--------------------------atttttttttttcgggatttgattgrta-----aa-ttagcaacgaaatttcytggtgagtattggagaagat---gaacaaatatcgccgcagcaat---cggggatgtgcttgaaggtatttgatcttgataaaatgcagccggaaggatcgagtaccac------tagtcctgattgtattggaattttgcgtattttcaccaatcaatttccycaagctaaggttttgtkctttctttvttttt----------yttttmttt-----------------------------------------------------------------------------------------------------------------------------------------------------------tnhttttctt-------------------------------gaaacgtg-----------tttatgatt-agctgttt-------------------atatcatat-------------------tttttcttattgctaatttgcattttt------------------tttwaaaaaaaaaaatcaattttaaccgactgca-----------atatgtcaaagttgt------------------------ta--------------------------------------------------------------------------------------cttttgctagtttcttttctacctttaggagt---------------------------------------------------------------------------------------------------------------------------------------------------------------------------------------------------------------------------------------------------------------------------------------------------------------------------------------------------------------------------------------------------------------------------
>I28635_M058_Malvaceae_Byttneria_aculeata_seq1
--------------------------------------------------------------------------------------------------------------------------------------------------------------------------------------------------------------------------------------------------------------------gtagtgatcggctgcgacgacggcactgtaagccttctggaccgcggcctcaacctcaatttcggcttccaagctcact---cttcttccgtcctcttccttcaacagctcaaggt----------------------------------------------------cagttttcttttttcttt-gc-------------------------tattctac-tttattttacgataa---------------tttgtttgatttgg---------------------------------ttctctttttattgatatata-----catttagcaacggagtttcttggtgagtattggagaagat---gagcaaatctcaccgcaacaat---cagggatgtgcctgaaggtatttgatctggataaaatgcagccggaaggatcaagtaccac------tagccctgagtgtvttgggattttgcgtattttcaccaatcagtttcctcaagctaaggttttctttctatatt-----------------------------------------------------------------------------------------------------------------------------------------------------------------------------------------------------------------------------ggaacrta-----------tcaagattt-ggttgttt-------------------atttcatat------------------tttcatttgattgccaatctgccttttc-----------------------------------aattttagctgactg-------------gaatatccaagttga------------------------aagaaagatttatt----------------------------------------caaggttaaatgtagt---------------taatttatgctagttgcttcccagctt-----------------------------------------------------------------------------------------------------------------------------------------------------------------------------------------------------------------------------------------------------------------------------------------------------------------------------------------------------------------------------------------------------------------------------------
>I28637_M060_Malvaceae_Duboscia_vifidiflora_seq1
----------------------------------------------------------------------------------------------------------------------------------------------------------------------------------------------------------------------------------------------------------------------------------caacgacggcactgtaagcctcctcgaccgcggcctcaacttcaatttcggcttccaagctcaca---cttcttccgtcctcttcctccaacagctcaaggtcaaacaaaaagaaaaa-------------------------------------------------tatct-ga-------------------------atttcaac-tttatattataataa------gttaaaaactgtaattgatttagt------------------------tcttcccttttttttttcaattattgatg-----aa-ttagcaacgaaatttcttggtgactattggagaagat---gagcaaatatcgccgcagcagt---cagggatgtgcctgaaggtctttgatctagataaaatgcagccggaaggatccagtactac------tagtcctgattgcattggaattttgcgtattttcaccaatcagtttcctcaagctaaggtttttcttctttcttttcgtt----------tttc------------------------------------------------------------------------------------------------------------------------------------------------------------------cccccctt-------------------------------aaattgtg-----------ttcatattc-thttkwtt-------------------wtttcata--------------------------------------------------------------------------------------------------------------------------------------------------------------------------------------------------------------------------------------------------------------------------------------------------------------------------------------------------------------------------------------------------------------------------------------------------------------------------------------------------------------------------------------------------------------------------------------------------------------------------------------------------------------------------------------------------------
>I28638_M061_Malvaceae_Basiloxylon_brasiliensis_seq1
------------------------------------------------------------------------------------------------------------------------------------------------------------------------------------------------------------------------------------------------------------------------------------------gcactgttagcctccttgaycgcrgmctwmacttcartttcggyttycaagctcact---cttcttccgtcctcttcctycaacagctsaaggtaaaaamaawraawaaaa---------------------------------------rvwhttatttbhtt-gc-------------------------hattcaav-tttktattatr-----------rtaataactttawttgcttgtgg---------------------------tttttmykttattggattkattgrta-----aa-ttagcaacgaaatttcttggtgagtatcggagaagat---gaacaaatatcgccgcagcaat---cgggratgtgcbtgaaggtatttgatcttgataaaatgcagccggaaggatcgagtaccac------yagtcctgattgyattgvaattttgcgtattttcaccaatcagtttcctcaagctaaggttttmttctbtctttckybtt----------bytttttybkdk--------------------------------------------------------------------------------------------------------------------------------------------------------dahdtwthhd-------------------------------gadrmmws-----------dtcactatt-agttgttd-------------------atttcatat------------------atttatttkattgmaawtctgcctttttc------------------------------------aattcactcggaaat-----------atatattaaagttga------------------------aagaaatgtt-------------------------------------------------------------------------caacccttcctttagttgatactttgctyawwr-------------------------------------------------------------------------------------------------------------------------------------------------------------------------------------------------------------------------------------------------------------------------------------------------------------------------------------------------------------------------------------------------------------------------------
>I28640_M062B_Malvaceae_Diplodiscus_paniculatus_seq1
-------------------------------------------------------------------------------------------------------------------------------------------------------------------------------------------------------------------------------------------------------------------------------------------------------------------------------------------------------------------------------------------------------------------------------------------------------ttcaatb-bm-------------------------brsdtyvw-vttatacmats-----------twhataabttktwtyaattgagkbttk-------------------tttcttttttctttcttggattgattgata--------ttagcaacgaaatttcttggtgagtrttggagaggat---gaacaaataccgccgcagcaat---cagggatgtgcctcaaggtatttgatcttgataaaatgcagccagaaggatcgagtaccag------cagtcctgattgtattggaattttgcgtattttcaccaatcagtttcctcaagctaaggttttcttctttcctttttttttt------------------------------------------------------------------------------------------------------------------------------------------------------------------------------tthbchtw-------------------------------aaammwkk-----------tthhccttt-agttgtta-------------------attthgtat------------------gtttatttkwtttcaagtttgctttttt-------------------------------------catccccyrgaaaaga--------awrrawawmaaaataa----------------------------------------------------------------------------------------------------------------------------------------------------------------------------------------------------------------------------------------------------------------------------------------------------------------------------------------------------------------------------------------------------------------------------------------------------------------------------------------------------------------------------------------------------------------------------
>I28641_M063_Malvaceae_Brownlowia_peltata_seq1
---------------------------------------------------------------------------------------------------------------------------------------------------------------------------------------------------------------------------------------------------------------------------------------------------------ttgaccccggccttaacttcaayttykrttttyrarmymaytaagctyyykytgwrctcttystcmakywgykgaggagagcgtaattgcccaaaaaaawr---------------------------------twtawaktyttsatt-gc---------gttaaataaaagataarawkcaam-wttawwtwawahkat------mtwrttwrctwwwatkaaywkwrtdy------------------------ctttkwtytttkttggattgattgawa--------yyagcaacgaaatttcttkgtgagtattggagargat---gaacaaataycgccgcagcart---ckggdatgtrcctbaaggtatttgatcttgdtaaaatgcagccrgarggatcgagtachrs------yagtccwgattgtattggaattttgcgtattttcaccaatcagtttcctcaagctaaggttttcttcktwycwttmttty----------ktdbttt---------------------------------------------------------------------------------------------------------------------------------------------------------------dntyyctw-------------------------------aaaacwtg-----------tttacskttwagttgttw-------------------rtttcrtat------------------rtttatttgattgcarrttattttattttgc---------------------------tttytwywtchmmcybgarm-------wtamyrttrwwtsaawywtga------------------------wwgaaaaatt-------------------------------------------------------------------------caagcctttgtttatttgttactttg-------------------------------------------------------------------------------------------------------------------------------------------------------------------------------------------------------------------------------------------------------------------------------------------------------------------------------------------------------------------------------------------------------------------------------------c
>I28642_M064_Malvaceae_Burretiodendron_esquirolii_seq1
---------------------------------------------------------------------------------------------------------------------------------------------------------------------------------------------------------------------------------------------------------------------------------------------------------------------------------------------------------------------------------------------------------------------------------------------------------------gt----------------------------------------------------------------------------------------------------tagttttttccccctttttggattgattgata-----aa-ttagcaacgaaatttcttggtgagtattggagaagat---gaacaaatatcgccgcagcaat---ctgggatgtgcctcaaggtgtttgatcttgataaaatgcagcttgaaggatcgagtgccac------cactcctgattgtattggaattttgcgtattttcacctatcaatttccacaagctaaggttttcttctttcacttcttta--------------------------------------------------------------------------------------------------------------------------------------------------------------------------------ctcttaaa-------------------------------ataacttg-----------ttcacagtt-agttgttt-------------------acttcttac------------------acttatctgat--------------------------------------------------------------------------------------------------------------------------------------------------------------------------------------------------------------------------------------------------------------------------------------------------------------------------------------------------------------------------------------------------------------------------------------------------------------------------------------------------------------------------------------------------------------------------------------------------------------------------------------------------------------------------
>I28643_M065_Malvaceae_Hermannia_flammea_seq1
--------------------------------------------------------------------------------------------------------------------------------------------------------------------------------------------------------------------------------------------------------------------------------------------------------------------------ttcaattatggcttccaagctcact---cttcttccgtcctcttccttcaacagctcaaggttcgaaacaaata--------------------------------------------tttcttttttcttt-tc-------------------------aattctac-tttatattaaa--------------gtaacttcaattgattgaaataattgttctttatttat-ttatttattttttttttgtgtgtattgattgata-----aa-atagcaacggaatttcttggtgagtattggagaagat---gaacaaatatcgccgcagcaat---ccgggatgtgcctgaaggtatttgatcttgataaaatgcagccggaaggatccagtaccac------tagtcctgagtgcattggaattttgcgaatattcaccaatcagtttcctcaagctaaggttttcttcttacttaaacttt----------tttc------------------------------------------------------------------------------------------------------------------------------------------------------------------ccaatttc-------------------------------tggacagg-----------tctatagtt-agttggtt-------------------aattcatat------------------attgatttgatttatagagtatat---------------------------------------aatgtccacttgcga-------------aaatattgaagttga------------------------aagtaatactcagt--------------------------------------------------------------------------ctctgtttaactattacttt---------------------------------------------------------------------------------------------------------------------------------------------------------------------------------------------------------------------------------------------------------------------------------------------------------------------------------------------------------------------------------------------------------------------------------------
>I28644_M066_Malvaceae_Thomasia_solanaceae_seq1
gg------------------------------------------------------------------------------------------------------------------------------------------------------------------------------------------------------------------------------------------------------------aaagct----tgatcggctgcgacgacggcactgtaagcctcctggaccgcggcctcaacttcaatttcggcttccaagctcact---cctcttccgtcctcttcytccaacagctcaaggtaaaataaaaataaaaataaaaa--------------------------------------tgakaacttt-ac-------------------------mattcaac-tttatattrtg-----------atadtcactttaatttg--------------------------------adttttttttttttggattgattgata-----wa-ttagcaacgraatttcttggtgagtattggagaagat---gagcaaatatcgccgcaacaat---cggggatgtgcctgaaggtatttgatmttgacaaaatgcagccggaaggatcgagtaccac------yagtcctgattgtattggcattttgcgtattttcaccaatcadtttccccaagctaaggtctttctttctt-----------------------------------------------------------------------------------------------------------------------------------------------------------------------------------------tmykwctt-------------------------------ataacatg-----------tttatagtt-agttkgtt-------------------attccataca-----------------ttgattttgatwbccaattygctttttc--------------------------------ctcaatttccacttmcar-------------aaatatyaaagytga------------------------aagaaatatt--------------------------------------------caagccttagt-------------ttagttattactttaactagttacttttcygcttgcagaagcaactagta-------------------------------------------------------------------------------------------------------------------------------------------------------------------------------------------------------------------------------------------------------------------------------------------------------------------------------------------------------------------------------------------------------------------
>I28645_M067_Malvaceae_Guichenotia_ledifolia_seq1
---------------------------------------------------------------------------------------------------------------------------------------------------------------------------------------------------------------------------------------------------------------------------------gcgacgacggcactgtaagcctcctggaccgcggcctcaayttcaatttcggcttccaagctcact---cctcttccgtcctcttcctccaacagctcamggtaaaaagaaraawraaaawadaa-------------------------------------awgagaacttt-ac-------------------------aattcaac-tttatattatg-----------atavtcactdtaatttg----------------------------atttthtttttttttkkgagattgattgata-----ha-ttagcaacgaaatttcttggtnwgtattggagaagat---gagcraatatcgccgcaacaat---cggggatgtgcctgaaggtatttgatcttgacaaaatgcagccggaaggathkwgtwcswv------ywgtmcwkattgtattggcattttgcgtattttcachaatcagtttccccaagctaaggkstwtbtttctttcht-------------------------------------------------------------------------------------------------------------------------------------------------------------------------------------tatthbtt-------------------------------ataacatg-----------tttayagtt-agttkrtt-------------------attccayaca-----------------ttgatttygattsccaattcgcyttttc--------------------------------ctcaatttmcacttacaa-------------aaatatyaaarttga------------------------aagaaatatt--------------------------------------------caagccttagt-------------ttagttattactttaactagttacttttccgcttgcagaa-----------------------------------------------------------------------------------------------------------------------------------------------------------------------------------------------------------------------------------------------------------------------------------------------------------------------------------------------------------------------------------------------------------------------------
>I28649_M071_Malvaceae_Goethalsia_meiantha_seq1
-------------------------------------------------------------------------------------------------------------------------------------------------------------------------------------------------------------------------------------------------------------------------------------------------------------------------------------------------------------cgttctcttcctccagcagctcaaggtcaaacaaaatgaaaaa-------------------------------------------------tcgct-ga-------------------------atttcaac-tttatattataataa------attaataactttaattgatttggttc------------------ctttatttatttgtttttgtgggatgattgatg-----aa-ttagcaacgaaatttcttggtgactattggagaagat---gagcaaatgtcaccgcagcagt---cagggatgtgcctgaaggtctttgatcttgataaaatgcagccggaaggatccagtaccac------tagtcctgattgcattggaattttgcgtattttcaccaatcagtttcctcaagctaaggtttttcttctttcttatgttt----------ttt-------------------------------------------------------------------------------------------------------------------------------------------------------------------tcctcctt-------------------------------taaatgtg-----------tttgtttcc-tagtgttt-------------------atttcatat------------------attcattttcgaagcaaat---------------------------------------------------acccaaaaaaaaaaaaaamayatatwtggaaa-------------------------------------------------------------------------------------------------------------------------------------------------------------------------------------------------------------------------------------------------------------------------------------------------------------------------------------------------------------------------------------------------------------------------------------------------------------------------------------------------------------------------------------------------------------------------------
>I28650_M072_Malvaceae_Clappertonia_ficifolia_seq1
--------------------------------------------------------------------------------------------------------------------------------------------------------------------------------------------------------------------------------------------------------------------------------------------------------------cgcggcctcaacttcaatttcggctttcaagctcact---cttcttccgtcctcttcctccaacagctcaaggttaaacaaaaggaaaaatta------------------------------------------wtctctttt-gc-------------------------aattcarc-tttatattwtatrtat----aatcatraactttaatwgattdagtgc-------------------------------tttttttg-----------------ga-ttagcaacgraatttcttggtgagtattggagaagat---gagcaaatttcgccgcagcaat---caggsatgtgcctcaaggtatttgatcttgataaaatgcagccagaaggatccagtaccac------tagtcccgattgtattggaattttgcgtattttcaccaatcagtttcctcaagcwaaggtttttcttccttctctcdctt----------kytktstyymtn------------------------------------------------------------------------------------------------------------------------------------------------------------------------------------------------------------------------------yywtdtwt-------------------wtttcatat------------------attcatcttagawgcwaatac----------------------------------taagaaacrtattttgttaaagaaaaaag---caaacaatkttagtgacatg----------------------aaggataaaatgcatgattttacacttatgtggaaccttgagctaaaa-------ctaact---------------------------------------------------------------------------------------------------------------------------------------------------------------------------------------------------------------------------------------------------------------------------------------------------------------------------------------------------------------------------------------------------------------------------------------------------------------------------------------
>I28653_M168_Malvaceae_Theobroma_cacao_seq1
--------------------------------------------------------------------------------------------------------------------------------------------------------------------------------------------------------------------------------------------------------------------------------------gacggcactgtaagcctcctggaccgcggcctcaacctcaatttcggcttccaagctcact---cttcttccgtcctcttcctccagcagctcaaggtgcaaaaaaaaatgaaagaaaaa-------------------------------------ttattttcttc-gc-------------------------aattcaac-ttcatagtata--------------ttaactttaattgattgattga------------------------------ttttttccccattttttgata-----aa-ttagcaacgaaatttcttggtgagtattggagaagat---gagcaaatatcaccgcaacaat---cagggatgtgcctgaaggtatttgatcttgataaaatgcagccagaaggatcgagtaccac------tagtcctgattgtattggaattttgcgtattttcaccaatcagtttcctcaagctaaggtatttttcttttctttttttt----------tggctctgt-------------------------------------------------agtaaatagcaaagagt--------agtgaaggctaaaagcaatgaccaaact------------------------------------------gaaccttagctaaatcaactcgt-----------------------------ggaata-------------ccttagact-ag-agttt-------------------atattatttttaaactcttaa-tgggagtccgtgtgctttgcagatca----------------------------------------------------------------------------------------------------------------------------------------------------------------------------------------------------------------------------------------------------------------------------------------------------------------------------------------------------------------------------------------------------------------------------------------------------------------------------------------------------------------------------------------------------------------------------------------------------------------------------------------------------------------
>I28654_M105_Malvaceae_Pachira_aquatica_seq1
-------------------------------------------------------------------------------------------------------------------------------------------------------------------------------------------------------------------------------------------------------------------------------------------------------------------ccttaacttcaatttcggcttccaagcccatt---cttcttctgttctcttcctccaaatgctcaaggtaaaaaaagagacaaatatatat---------------------------------------tttttmttt-gc-------------------------aattctac-tttatattata----------------aactttaattgattgagatt------------------------tttttttttttttggatttgattgata-----aa-ttagcaacgaaatttcttggtgagtattggagaagat---gaacaaatatcgccacagcaat---cggggatgtgcttgaaggtatttgatcttgataaaatgcagccggaaggatcgagtaccac------tagtcctgattgtattggaattttgcgtattttcaccaatcaatttcctcaagctaaggttttcttctttctttctttat----------ttttcttt------------------------------------------------------------------------------------------------------------------------------------------------------------taatttcctt-------------------------------aaaacgtg-----------tttacgatt-agttgttg-------------------atttcatatac----------------atattttttattgcaaatttgctgccttt-----------------ttttttt-----aattcaatttccaccggctaaa-----------atatat------------------------------------------------------------------------------------------------------------------------------------------------------------------------------------------------------------------------------------------------------------------------------------------------------------------------------------------------------------------------------------------------------------------------------------------------------------------------------------------------------------------------------------------------------------------------------------
>I28655_M148_Malvaceae_Robinsonella_mirandae_seq1
-------------------------------------------------------------------------------------------------------------------------------------------------------------------------------------------------------------------------------------------------------------------------------------tgacggcactgtaagcctcctggatcgcggtcttaacttcaattwcggtttccaagctcata---cttcctccgttctcttcctccaaatgctcaaggtaaactrasatwcaaaattatgt-----------------------------------mtatatttwctttggc-------------------------gattcaac-tttatattaca-----------attaacaattttattg------------------------------------kttttatttttggatggattgatgactttaa-ttagcaacggaatttcttggtgagtattggagaagat---gaacaaatatcgccdcaacaat---cagggatgtgcttgaaggtatttgatcttgataaaatgcagccggaaggahcgagtaccac------tagtcctgattgtattggaattttgcgtattttcaccaatcaatttcctcaagctaaggttctctctywytbtyyctctc----------tctctctb------------------------------------------------------------------------------------------------------------------------------------------------------------attbtttctt-------------------------------aaaacttg-----------ttmagagtt-ggctgttt-------------------atttcatata---------------------tttttattgcaaaattscttcttytttt--------------------------mcctywwytttywywyyyma------------aatatatcgaattttt---------------------------------------------------------------------------------------------------------------------------------------------------------------------------------------------------------------------------------------------------------------------------------------------------------------------------------------------------------------------------------------------------------------------------------------------------------------------------------------------------------------------------------------------------------------------------
>I28656_M002_Malvaceae_Tilia_americana_seq1
---------------------------------------------------------------------------------------------------------------------------------------------------------------------------------------------------------------------------------------------------------------------------------------------------------------------ttaacttcaatttcsgytttcaagctcact---cttcttcygtcmtcttcctccaacagctsaaggtaaaaacaaaamrcaaargrwwt--------------------------------------tcttttcktt-gc-------------------------rattcaac-tttwtatkatw-----------ataakaactttvatysaktgag---------------------------gwtttthttttyttgsattgattgata-----aa-ttagcaacgraatttchtggtgagtattggagaagat---gaacaratatcgsckcagcdat---cdggratgtgcctgaaggtatttgatcttgataaaatgcagcckgaaggatcgagtacmac------nagtcctgattgtattggaattttgcgtattttcaccaatcagtttcctcaagctaaggtktyytyytytyyyhyhhhtc------------------------------------------------------------------------------------------------------------------------------------------------------------------------------------tctt-------------------------------aaawhwyr-----------t---------------------------------------------------------------wkwkwkttrdttrcragtttgyttwtkts-------------------------------------------------aa-----------hmmmbtcrdahwtda------------------------wakaaatwtt--------------------------------------------cmagccttcmw-----------ttagttgtkamygaywwrmtrsttgmtttbttacwywtadaagtaaaaadwwwaardrhwtt----------------------------------ggtcgttyay-----------------------gymwwaamtattktyyrstttwattca-----------------------------------------------------------------------------------------------------------------------------------------------------------------------------------------------------------------------------------------------------------------------------------------------------------
>I28657_M180_Malvaceae_Triumfetta_lappula_seq1
-------------------------------------------------------------------------------------------------------------------------------------------------------------------------------------------------------------------------------------------------------------------------------------------------------------------------------------------------------------cgtcctcttcctccaacagctcaaggttagacaaaagaagaaaaaaaa----------------------------------------atctcgctt-ga-------------------------aattcaac-tttatattatw--------------taaacttwaattgattgaatgc--------------------------------ttktttg-----------------ga-ttagcaacgaaatttcttagtgagcattggagaagat---gagcaaatttcgccacagcaat---cagggatgtgcctcaaggtatttgatcttgataaaatgcagccggaaggatccagtaccac------tagtcccgattgtattggtattytgcgtatttthaccaatcagtttyctcaagctaaggtttttcttccttctcttgctt----------cttttmtccct-------------------------------------------------------------------------------------------------------------------------------------------------------------------------------------------------------------------------------ctttgkct-------------------atttcatat------------------attcatcttagaagcaartac----------------------------------taagaaacatatctttttaaagaaaatrg---smaammatattagtgacatg----------------------aagga-----------------------------------------------------------------------------------------------------------------------------------------------------------------------------------------------------------------------------------------------------------------------------------------------------------------------------------------------------------------------------------------------------------------------------------------------------------------------------------------------------------------------------------------------
>I28658_M160_Muntingiaceae_Muntingia_calabura_seq1
---------------------------------------------------------------------------------------------------------------------------------------------------------------------------------------------------------------------------------------------------------------------------------------------------------------------------------------------------------------------------agcagctcaaggt----------------------------------------gtttc----------aatcatcttttccctgac-----------------aaagcaaaattttaac-tccattt----------------tccttaatttaatttctttctttc-------------------gttttctttttccttttttgatcggatt------------tcagcaacggaatttcctggtcaccgttggagaagatgacgaacaagttccgccgcagcagtcgacagccgtgtgcctcaaggttttcgacctcgacaaaatgcagcccgaaggatctagttcttc------cagccccgagtgtattggcattttgcgtgtcttcactaagcagttccctgaagctaaggtaacccctgtttttcttagattac--tggtggttctactccgat----------------------------------------------------------------------catggaaaataaaggccact------------------------------------------------------------------------------------------------------aaaagatttca----atgcttgaaagttgaattg----------------------agctcatggt----------gatgggtctgagttatttttgcagataacatcgtttt----------------tagtcct-----tgaggaagctccgccaatactactt------atagctattg----------------------------------------------------------------------------------------------------------------------------------------------------------------------------------------------------------------------------------------------------------------------------------------------------------------------------------------------------------------------------------------------------------------------------------------------------------------------------------------------------------------------------------------------------------------------------------
>I9832_V002_Malvaceae_Luehea_speciosa_seq1
cgtttctgctcagaaaaggaaaaaaaaattacagtggagaacttaaacgatttagtttaataaataaataaataaattgatrgtgttttagttttgggagtgtgatcggaaatcctgatcggtgatcgaggaaggcrgggaggaaaatgtaccagtggaggaaattcgagttcttcgaggagaaattgggrggagsgaaatgcaaaatccckgaggaaatcagtggaaaratcgagtgttgytccrgyggcagaggaaagctggtratcggctgcsacgacggcacsgtyagcctcctcgaccgcggcctyaacttcaatttyggcttccaagctcact---cttcttccgtcctcttcctccaacagctcaaggtcaaamacaamaaasaaaaaymwhw-----------------------------------------------rc-------------------------avhwmaah-ytywkmwwwtytamyw------mhwatwaythbawhkdawtwwyt--------------------------tkwatwkwttytttkraatgamtgatg-----aatttagcaacgaaatttcttggtgagtatcggagaagat---gagcaaayatcgccgcagcaat---caggkatgtgcctgaaggtctttgatctcgataaaatgcarccggaaggatccagtactac------tagtccygaatgtattggaatattgcgtattttcaccaatcagtttcctcaagctaaggtttttcttcttccttttttcc----------cttaaaatccttttg----------------------------------------tggaagcaaaagcaaacaatatttgtggaatgaaggacaaaatgcatgattttaccttttatgtgtaacaattgtctgtgtgttttgatttaattttgaaactttgataaaaccaacttat-----------------------------ggaata-------------gcttagact---------a-----------------tagtttatttttaaactcttaa-aggaaatccttttgcattgcagatcacatcctttt----------------ttgtctt-----agaggaagctcccccgatattactt------attactattgggttaaacaatggttgcatttactgtatcaagggagatattgcgcgt---------------------gaaag---------------------------------------------------------------------------------------------------------------------------------------------------------------------------------------------------------------------------------------------------------------------------------------------------------------------------------------------------------------------------------------------------------------------------------------------------------------------------------------------------------
