# Supplementary material for: Localized Phylogenetic Discordance Among Nuclear Loci Due to Incomplete Lineage Sorting and Introgression in the Family of Cotton and Cacao (Malvaceae)
Source: Front Plant Sci. 2022 Apr 13;13:850521. doi: 10.3389/fpls.2022.850521 (PMC9043901; doi:10.3389/fpls.2022.850521)
Supplement: Supplementary file 1 [file Data_Sheet_1.ZIP › Alignments_v4/L31.fasta]

>I23352_M001_Malvaceae_Bombax_ceiba_seq1
--------------------------------------------------------------------------------------------------------------------------------------------------------------------------------------------------------------------------------------------------------------------------------------------------------------------------------------------------------------------------------------------------------------------------------------------------------------------------------------------------------------------------------------------------------------------------------------------------------------------------------------------------tgcttttatcttcagctatgttcgctgtggatgtcattyggggtgtaygtaacyggasttctckttcagacwgtttcatttgtttcctttttgctcatttctcatggatactgcatcacctgcgaacgcctttcagtgacagagcgccgaactactgctgctctcggatgcgtattttacttaa-ctcttgttggttacagagcttcggtaccttatttcacggtgagtttcttgattccgta----atatat-tctgctcg---------ctagctaactgtract----------------------tcygcttatttcttcct-tttaagca----acgtactaataag-----------------a-ccttttattgca---------ccgcttgtacaggttcttctactgcttaattacatgatttctttctatgtaatttttcaccatatatcgcaaaatctattagtgttgcgggaacagttgacttttatagaggacgaggacgtccaacc-------------------------------------------------------------------------------------------------------------------------------------------------------------------------------------------------------------------------------------------------------------------------------------------------------------
>I23353_M002_Malvaceae_Tilia_americana_seq1
----------------------------------------------------------------------------------------------------------------------------------------------------------------------------------------------------------------------------------------------------------------------------------------------------------------------------------------------------------------------------------------------------------------------------------------------------------------------------------------------------------------------------------------------------------------------------------------------------------------------------------------------------------tcttcaggtatgctcactgtggatgtcattcggggtgtatgtaactggagtgctctttcagacagcttcatttgtttcctttttgctcatctctcatggatactgcatcacctgtgagcgcctttcaataacagagcgccgaactactgctgcacttggatgtgtgttttacttaa-cacttgttggctacagagcttctgtaccgtatttcacggtgagtttcttgatcagcta----atatat-tctgctgg---------ctaattaactgtaact----------------------tctgcttatttcatcc--tttatgta----atgtactaataac-----------------a-ccttttaatgca---------ccg-ttttacaggttcttctactgcttaattacataatttcattctatgtaatttttcaccatatatcacaaaatcta---------------------------------------------------------------------------------------------------------------------------------------------------------------------------------------------------------------------------------------------------------------------------------------------------------------------------------------------------------------
>I23354_M003_Malvaceae_Herissantia_crispa_seq1
-------------------------------------------------------------------------------------------------------------------------------------------------------------------------------------------------------------------------------------------------------------------------------------------------------------------------------------------------------------------------------------------------------------------------------------------------------------------------------------------------------------------------------------------------------------------------------------------------------------------------------------------------atgctttcatcttcagctatgttcactgtggatgtcgttcggggtgtatataaccggagtgctctttcagacagtttcgtttgtttcctttttgctcatctctcacggatactgcatcacctgcgaacgactttcggtaacggagcgtcgaactactgctgcactcggatgtgtgttttacttaa-ctcttgttggctaccgggcttccgtaccttatttcacggtgagtttcttgatttcatt--atacatat-gctgctagc--------ttagctaaccgtaactt---------------------cagattttttccgtcc--ttcaattg----atgtattaataag-----------------a-cgtattattgcat--------ccg-ttttacaggttcttctactgcttaattacatgatttytttctatgtaatttttcaccatatatcgcaaaatctattagtgttgcgggaacagttgacgtttattgaaggcgaggatgt-------------------------------------------------------------------------------------------------------------------------------------------------------------------------------------------------------------------------------------------------------------------------------------------------------------------
>I23355_M004_Malvaceae_Malva_arborea_seq1
------------------------------------------------------------------------------------------------------------------------------------------------------------------------------------------------------------------------------------------------------------------------------------------------------------------------------------------------------------------------------------------------------------------------------------------------------------------------------------------------------------------------------------------------------------------------------------------------------------------------------------------------cgtgcttttatcttcagctatgttcactgtggatgtcattcggggtgtatataactggagtgctctttcagacagtttcgttcgtttcctttttgctcatctctcatggatactgcatcacctgcgaacgcctttcggtaacagaacgtcgaactactgctgcacttggatgtgtattttacttaa-ctcttgttggataccgagcttccgtaccttatttcacrgtgagtttcttgatttcatt--atacatat-tctacwag---------wywrctarytrkmwmw----------------------yygkmwywtyssgttm--ttymawtm----ytkkawtamtrwr-----------------w-tawtwwrwwryw---------yyr-ytkywcaggttcttctactgcttaattacattatttcattctatstaatttttcaccatatatcgcaaaatctattagtgttgcggga-------------------------------------------------------------------------------------------------------------------------------------------------------------------------------------------------------------------------------------------------------------------------------------------------------------------------------------------------
>I23356_M005_Malvaceae_Lavatera_assurgentiflora_seq1
--------------------------------------------------------------------------------------------------------------------------------------------------------------------------------------------------------------------------------------------------------------------------------------------------------------------------------------------------------------------------------------------------------------------------------------------------------------------------------------------------------------------------------------------------------------------------------------------------------------------------------------------------tgcttttatcttcagctatgttcactgtggatgtcattcggggtgtatataactggagtgctctttcagacagtttcgttcgtttcctttttgctcatctctcatggatactgcatcacctgcgaacgcctttcggtaacagaacgtcgaactactgctgcacttggatgtgtattttacttaa-ctcttgttggataccgagcttccgtaccttatttcacrgtgagtttcttgatttcatt--atacatat-tctacaag---------ttagctaactgtaact----------------------tcggcttattccgttc--tttaaata----ctgtattaataag-----------------a-tattttattgca---------ccg-tttttcaggttcttctactgcttaattacattatttcattctatgtaatttttcaccatatatcgcaaaatctatt-------------------------------------------------------------------------------------------------------------------------------------------------------------------------------------------------------------------------------------------------------------------------------------------------------------------------------------------------------------
>I23359_M008_Malvaceae_Althaea_officinalis_seq1
-------------------------------------------------------------------------------------------------------------------------------------------------------------------------------------------------------------------------------------------------------------------------------------------------------------------------------------------------------------------------------------------------------------------------------------------------------------------------------------------------------------------------------------------------------------------------------------------------------------------------------------------------ttgcttttatcttcagctatgttcactgtggatgtcattcggggtgtatataaccggagtgctctttcagacagtttcgttcgtttcctttttgctcatctctcatggctactgcatcacctgcgaacgcctttcggtaacagagcgtcgaagtactgctgcactcggatgtgtattttacttaa-ctcttgttggctaccgagcttccgtaccttatttcacggtgagtttcttgatttcatt--atacatat-tctactag---------ctaactaactgtaact----------------------ttggcttattccgttc--tttaaata----ctgtattaataag-----------------a-aattttat----------------------------------------------------------------------------------------------------------------------------------------------------------------------------------------------------------------------------------------------------------------------------------------------------------------------------------------------------------------------------------------------------------------------------------------------------------
>I23360_M009_Malvaceae_Lagunaria_patersonia_seq1
--------------------------------------------------------------------------------------------------------------------------------------------------------------------------------------------------------------------------------------------------------------------------------------------------------------------------------------------------------------------------------------------------------------------------------------------------------------------------------------------------------------------------------------------------------------------------------------------------------------------------------------------------tgcttttatcttcagctatgttcactgtggatgtcattcggggtgtatgtaactggagtgctctttcagacagtttcatttgtttcgtttttgctcatatctcatggatactgcatcacttgtgaacatctttcggtaacggagcgtcgaactactgctgcactcggatgcgtattttacttca-ctcttgttggctaccgagcttccgtaccctatttcacggtgagtttcttgattccgtg--atatatat-c--------------------------------------------------------ttcttattttatcc--tttagata----atgtactaataag-----------------a-cgtattattgcac--------cat-ttttacaggttcttctactgcttaattatacgatttctttctatgtaatttttcaccatatatcgcgaaacctattcatgttgcgggaacagttgacatttatcgaggatgaggatgtccaaccaatgcgcgatgctgtttatatgaagca--------------------------------------------------------------------------------------------------------------------------------------------------------------------------------------------------------------------------------------------------------------------------------c-
>I23361_M010_Malvaceae_Allyogyne_huegelli_seq1
--------------------------------------------------------------------------------------------------------------------------------------------------------------------------------------------------------------------------------------------------------------------------------------------------------------------------------------------------------------------------------------------------------------------------------------------------------------------------------------------------------------------------------------------------------------------------------------------------------------------------------------------------------------------------------------------gtgtatataactggagtgctctttcagacagtttcattcgtttcctttttgctcatctctcatggatactgcatcacctgcgaacgcctttccgtaacggagcgtcgaaccactgctgcactcggatgtgtgttttacttaa-ctcttgttgggtaccgatcctctgtaccttatttcacggtgagtttcttgattttgta--acacatat-tctgctag---------ctggtcaaccgtaact----------------------tcgacttttttcatcc--tttaaatc----gtgtactaataag-----------------a-tgtattattgca---------cca-ttttacaggttcttttacttcttaattacatgatttctttctatgtaatttttcaccatatatcgcaaaatctattagt----------------------------------------------------------------------------------------------------------------------------------------------------------------------------------------------------------------------------------------------------------------------------------------------------------------------------------------------------------
>I23367_M016_Malvaceae_Kitaibelia_vitifolia_seq1
-----------------------------------------------------------------------------------------------------------------------------------------------------------------------------------------------------------------------------------------------------------------------------------------------------------------------------------------------------------------------------------------------------------------------------------------------------------------------------------------------------------------------------------------------------------------------------------------------------------------------------------------------tcgtgcttttatcttcagctatgttcactgtggatgtcattcggggtgtatataaccggagtgctctttcakacrgtttcrttcgtttcctttttgctcatctctcatggatactgcatcacctgcgaacgcctttcggtaacagagcgtcgaactactgctgcdctcggatgtgtattttacttra-ctcttgttkrytrmwcsgawgsmkt--------------trwyswwcwwkgwgkwgywk-aywcatkg-yswkgwrrmagawkgkktykytymrwykkrwykkkaargkgscmtgcagattgtcttcgctttcttagatc--tttcaacg----ttcctctaatggtcttgggtgggggagggtatactatccgtaaa---------cag--------------------gctgaaakrwwrrwrrksawwrmwwkmaakmw------akamawrwwaagaaagagaaaaggaaagggaa----------------agggagagggctaccactgtggccac------------------------------------------------------------------------------------------------------------------------------------------------------------------------------------------------------------------------------------------------------------------------------------------------------
>I23368_M017_Malvaceae_Sterculia_apetala_seq1
--------------------------------------------------------------------------------------------------------------------------------------------------------------------------------------------------------------------------------------------------------------------------------------------------------------------------------------------------------------------------------------------------------------------------------------------------------------------------------------------------------------------------------------------------------------------------------------------------------------------------------------------------tgcttttatcttcaactatgttcgctgtggatgtcatttggggtgtatgtaactggagtgctctttcagacagcttcatttgtttcctttttgctcatctctcatggatactgcatcacctgcgagcgcctttcaataacagagcgccgaactactgctgcacttggatgtgcattttacgtaa-ctcttgttggctacagagcttccataccttatttcacggtgagtttcttgatttagta----atatat-tctgctgg---------ctaattacctgtagct----------------------cttgcttatttcatcct-tttaaatg----atgtactaataag-----------------a-ccttttaatgca---------ccg-ttttacaggttcttctactgcttaattatataatttcattctatgtaatttttcaccttatatcacaaaatctgttagtgttgcgggaacag---------------------------------------------------------------------------------------------------------------------------------------------------------------------------------------------------------------------------------------------------------------------------------------------------------------------------------------------
>I23370_M105_Malvaceae_Pachira_aquatica_seq1
------------------------------------------------------------------------------------------------------------------------------------------------------------------------------------------------------------------------------------------------------------------------------------------------------------------------------------------------------------------------------------------------------------------------------------------------------------------------------------------------------------------------------------------------------------------------------------------------------------------------------------------------------------------------cgctgtggatgtcattcggggtgtacgtaaccggagtgctctttcagaccgtttcattcgtctcctttttgctcatctctcatggatactgcatcacatgcgagcgcctttcagtaacagagcgccgaactactgctgcactcggatgtgtattttatttaa-ctcttgttggttacagagcttcggtaccttatttcacggtgagtttcttgattccgta----atatat-tctgctgg---------ctagctaactgtaact----------------------tccgcttatttcatcct-tttaagta----acatactaataag-----------------a-ccttgtattgca---------ccgtttttacaggttcttctactgcttaat---------------------------------------------------------------------------------------------------------------------------------------------------------------------------------------------------------------------------------------------------------------------------------------------------------------------------------------------------------------------------------------------------------------
>I23371_M137_Malvaceae_Dombeya_wallichii_seq1
-------------------------------------------------------------------------------------------------------------------------------------------------------------------------------------------------------------------------------------------------------------------------------------------------------------------------------------------------------------------------------------------------------------------------------------------------------------------------------------------------------------------------------------------------------------------------------------------------------------------------------------------------atgcttgtatctccaggtctgctcactatggatgtcatttggggtgtatgtaactggagtgctctttcagacagcttcwtttgtttcctttttkctcatctctcatggatattgcatcacctktgagcgcctttcagtaacwgagcgchgawctactgctgcacttgggtgtgtattttacttra-cacttgttggstacagagcttctgtaccttatttcacggtgagtttcttgattattta----atatat-tcrggtggct------aataactg-----aact----------------------tctgcttatttcatcc--tytaagta----atgtactaaawac-----------------a-yytataattrca---------ctg-ttttrcaggttcttttactacttaattacataatttcattctatgtaatttttcaccatatatcacaaaatctacttgttttgcgggaacaattgacttttatagagaatgaggatgtccaatcaatgcgt------------------------------------------------------------------------------------------------------------------------------------------------------------------------------------------------------------------------------------------------------------------------------------------------------
>I23372_M140_Malvaceae_Chiranthodendron_pentadactylon_seq1
---------------------------------------------------------------------------------------------------------------------------------------------------------------------------------------------------------------------------------------------------------------------------------------------------------------------------------------------------------------------------------------------------------------------------------------------------------------------------------------------------------------------------------------------------------------------------------------------------------------------------------------------------------atcttcagctatgttcactgtggatgtcatttggggtgtatgtaactggagtgctctttcagacagcttcatttgtttcctttttgctcatctctcatggatactgcatcacctgcgagcgcctttcagtaacagagcgtcgaactactgctgtacttggatgtgtattttacttaa-ctcttgttggctacagagcttctgtaccttatttcacggtgcatttcttgatttcgta----ataaat-tctgctgg---------ctaattaactgtaact----------------------tctgcttatttcatcc--tttaagta----atctactgataag-----------------a-ccttttattgca---------ccg-ttttacaggttcttctactgcttaattacatgatttctttctatgtaatttttcaccatatatcacaaaatcttttag-----------------------------------------------------------------------------------------------------------------------------------------------------------------------------------------------------------------------------------------------------------------------------------------------------------------------------------------------------------
>I23373_M141_Malvaceae_Quararibea_funebris_seq1
---------------------------------------------------------------------------------------------------------------------------------------------------------------------------------------------------------------------------------------------------------------------------------------------------------------------------------------------------------------------------------------------------------------------------------------------------------------------------------------------------------------------------------------------------------------------------------------------------------------------------------------------------gcttttatcttcagctatgttcactgtggatgtcatttggggtgtatgtaactggagtactctttcagacagtttcatttgtttcctttttgctcatctchcatggatactgcatcacctgtgagcgcctttcagtaacagagcgccgaactactgctgcacttggatgtgtattttacttaa-cacttgttggctacagagcttctgtaccttatttcacggtgagtttcttgatttcata----aaatat-tctgctag---------ctagctaactgtaact----------------------tcagcttatttcatcc--tttaaata----atgtactaataag-----------------a-ccaattattgta---------ctg-ttttacaggttcttctactgcttaattacatgatttctttctatgtaattttccaccatatatcacaaaatctmttagtgttacgggaacagttaaattttatagaggatgaggatgtccaaccaatgcgtgatgctgttt-------------------------------------------------------------------------------------------------------------------------------------------------------------------------------------------------------------------------------------------------------------------------------------------a
>I23374_M142_Malvaceae_Hampea_nutricia_seq1
-----------------------------------------------------------------------------------------------------------------------------------------------------------------------------------------------------------------------------------------------------------------------------------------------------------------------------------------------------------------------------------------------------------------------------------------------------------------------------------------------------------------------------------------------------------------------------------------------------------------------------------------------------------------------tcactatggatgtctttcggggtgtatgtaactggagtgctctttcagacagtttcgttcatttcctttttgctcatctctcatggatactgcatcacctgcgaacgcctttcggtaacagagcgtcgaactactgctgcacttggatgtgtattttacttga-ctctcattggttaccgagcttccrtaccttatttcacagtgagtttcttgatttcgta--atatatat-tctgctag---------ctatctaattgtaact----------------------ttggcttatttcatcc--tctaaatagt--gtgtactaataag-----------------a-cctattacgg----------acca-ttttacaggttcttcttcttcttaattacatgatttccttttatgt-------------------------------------------------------------------------------------------------------------------------------------------------------------------------------------------------------------------------------------------------------------------------------------------------------------------------------------------------------------------------------------------
>I23376_M145_Malvaceae_Heliocarpus_appendiculatus_seq1
-----------------------------------------------------------------------------------------------------------------------------------------------------------------------------------------------------------------------------------------------------------------------------------------------------------------------------------------------------------------------------------------------------------------------------------------------------------------------------------------------------------------------------------------------------------------------------------------------------------------------------------------------tcatgctttcatcttcaggtatgttcgctgtggatgtcatttggggtgtatgtaactggagtgctgtttcagacagcttcatttgtttcctttttgctcatctctcatggwtactgcataacttgtgagcgcctttcggtaacagagcgccgaactactgcygcactyggatgtgtattttacctaa-ctctygtgggctacagagcttccgtgccttatttyacggtacrtttcttggttatat-----atttrt-tcttctg----------ctaattaacagtaagt----------------------tttacttatttcatcc----caagta----atgaactaataag-------------taaca-tcttttaatgca---------ctg--cttgcaggttcttctattgcttaattacttaatttcattctatgtgatttttcaccacatatcacaaaatttattagtattgcgggaacaattgacttt-------------------------------------------------------------------------------------------------------------------------------------------------------------------------------------------------------------------------------------------------------------------------------------------------------------------------------------
>I23377_M148_Malvaceae_Robinsonella_mirandae_seq1
-----------------------------------------------------------------------------------------------------------------------------------------------------------------------------------------------------------------------------------------------------------------------------------------------------------------------------------------------------------------------------------------------------------------------------------------------------------------------------------------------------------------------------------------------------------------------------------------------------------------------------------------------tcgtgctttcatcttcagctatgttcactgtggatgtcgttcggggtgtatataaccggagtgctctttcagacagtttcrttcgtttcctttttgctcatctctcacggatactgcatcacctgcgaacdactttcrgtaackgagcgtcgaactactgctgcactcggatgtgtattttacttaa-ctcttgttggctaccgagcttccgtaccwtatttcacggtrrgtttcwtratwymwww--rywsrtas-yytrsywrm--------ytrkmwmwyyrkaayty-----------------------------tksmgtyy--ttymmktm----mtktawtwawwrk-----------------a-tktatwrwygyatymktkywwymg-kttywymkgytcttctactgcttaattacatgatttctttctatgtaatttttcaccatatatckmmwartstattagtgttgcgggaacagttg------------------------------------------------------------------------------------------------------------------------------------------------------------------------------------------------------------------------------------------------------------------------------------------------------------------------------------------
>I23378_M150_Malvaceae_Ceiba_pentandra_seq1
-------------------------------------------------------------------------------------------------------------------------------------------------------------------------------------------------------------------------------------------------------------------------------------------------------------------------------------------------------------------------------------------------------------------------------------------------------------------------------------------------------------------------------------------------------------------------------------------------------------------------------------------------------ttatcttcagctatgttcgttgtggatgtcatttggggtgtatgtaaccggagttctctttcagacagtttcatttgtttcctttttgctcatctctcatggatactgcatcacctgcgaacgcctttcagtgacagaacgccgaactactgctgctctcggatgtgtattttacttaa-ctcttgtcggttacagagcttcggtaccttatttcacggtgagtttcttgattctgta----atatat-tctgctgg---------ctagctaactgtaact----------------------tct-----------------------------------------------------------------------------------------------------------------------------------------------------------------------------------------------------------------------------------------------------------------------------------------------------------------------------------------------------------------------------------------------------------------------------------------------------------------------------------------------------------------------------
>I23380_M161_Malvaceae_Hibiscus_tiliaceus_seq1
--------------------------------------------------------------------------------------------------------------------------------------------------------------------------------------------------------------------------------------------------------------------------------------------------------------------------------------------------------------------------------------------------------------------------------------------------------------------------------------------------------------------------------------------------------------------------------------------------------------------------------------------------------tatcttgagctatgttcactgtggatgtcattcggagtgtatataactggagttctctttcagacagtttcatatgtttcctttttgctcatctctcatggatactgcattacctgcgaacgcctttccgtaacggagcgtcgaactactgctgcacttggatgtgtattttacttaa-ctcttgttggctaccgagcttctgtaccttatttcacggtgagtttcttgatttcata--atacatat-tctgctag---------ctagccaactgtaatt----------------------tcggcttatttcatcc--tttaagta----atgtactaataat-----------------a-tgtatatttgca---------cca-ttttacaggttcttttactttttaattacatgat-------------------------------------------------------------------------------------------------------------------------------------------------------------------------------------------------------------------------------------------------------------------------------------------------------------------------------------------------------------------------------------------------------
>I23383_M166_Malvaceae_Pseudobombax_ellipticum_seq1
------------------------------------------------------------------------------------------------------------------------------------------------------------------------------------------------------------------------------------------------------------------------------------------------------------------------------------------------------------------------------------------------------------------------------------------------------------------------------------------------------------------------------------------------------------------------------------------------------------------------------------------------cgtgctttcatcttcagctatgttcgctgtggatgtcattcggggtgtatgtaactggagtgctctttcagacagtttcattcgtttcctttttgctcatctctcatggatactgcatcacctgtgagcgcctttcagtaacagagcgccgaactactgctgcactcggatgcgtattttacttaa-ctcttgttggttacagagcttcggtaccttacttcacagtgagtttcttgattcccta----atatat-tctgctgg----------tagctaactgtaact----------------------tccgcttatttaatcct-tttaagta----acatagtaataag-----------------a-ccttttattgcg---------ccctttttacaggttcttctaatgcttaattacatgatttctttctacgtaatttttcaccatatatcgcaaaatctattattgttgcggggacaattg------------------------------------------------------------------------------------------------------------------------------------------------------------------------------------------------------------------------------------------------------------------------------------------------------------------------------------------
>I23384_M168_Malvaceae_Theobroma_cacao_seq1
-----------------------------------------------------------------------------------------------------------------------------------------------------------------------------------------------------------------------------------------------------------------------------------------------------------------------------------------------------------------------------------------------------------------------------------------------------------------------------------------------------------------------------------------------------------------------------------------------------------------------------------------------tcatgcttttatcttcaggtatgttcactgtggatgtcatttggggtgtatgtaactggagtgctctttcagacagcttcatttgtttcctttatgctgatctctcatggatactgcatcacctgtgagcgcctttcagtaacagagcgccggactactgctgcacttggatgtgtattttacttaa-ctcttgttggctacagagcttctgtaccttatttcacggtgagtttcttgattaggta----atatat-tctgcta----------ctaattaactataact----------------------tctgcttatttcacct--tttaacta----attcactaatagt-----------------a-ctttttaatgca---------ccg-ttttacaggttcttctactgcttaattacataatttcattctatgtaatttttcaccatatatcacgaaatctagtagtgttacgggaacagttgacatttatagaggacgag------------------------------------------------------------------------------------------------------------------------------------------------------------------------------------------------------------------------------------------------------------------------------------------------------------------------
>I23385_M169_Malvaceae_Ochroma_pyramidale_seq1
-----------------------------------------------------------------------------------------------------------------------------------------------------------------------------------------------------------------------------------------------------------------------------------------------------------------------------------------------------------------------------------------------------------------------------------------------------------------------------------------------------------------------------------------------------------------------------------------------------------------------------------------------------------------ctatgttcactgtggatgtcatttggggtgtatgtaactggaatactctttcagacagtttcttttgtttcctttttgctcatctctcatggatactgcatcacttgcgagcgcctttcagtaacagagcgccgaactactgctgcacttggatgtgtattttacttaa-ctcttgttggctacagagcttctgtaccatatttcacggtgagtttcttgattttgta----atatat-tctgctgg---------ctagctaactgtaact----------------------tctgcttatttcatcc--tttaagta----atgtactaataag-----------------a-ccttttattgca---------ccg-ttttacaggttcttctgctgcttaattacatgatttctttctatgtaatttttcacc--------------------------------------------------------------------------------------------------------------------------------------------------------------------------------------------------------------------------------------------------------------------------------------------------------------------------------------------------------------------------------
>I23387_M178_Malvaceae_Malvaviscus_arboreus_seq1
-----------------------------------------------------------------------------------------------------------------------------------------------------------------------------------------------------------------------------------------------------------------------------------------------------------------------------------------------------------------------------------------------------------------------------------------------------------------------------------------------------------------------------------------------------------------------------------------------------------------------------------------------tcgtgcttttatcttgagctatgctcactgtggatgtcattcggggtgtatataacyggagtgctctttcagacagtttcattcgtctcctttttgctcatctctcatggatactgcatcacctgygaacgcctttctgtaacrgagcgtcgaactactgctgcactaggatgtgtattttacttaa-ctcttgttggctaccragcttctgtaccatatttcacggtgagtttcttgatttcgta--atacatat-tctgcyac---------cwggmcaattgtaact----------------------ttggctttttymwyyy--ktwaawtr----kkkwmywarwarr-----------------w-kkwwttattgca---------ctg-ttttacaggttcttttactgcttaactacatgatttctttctatgtaathtttcaccatatatcacaaaatctactagtgttgckkgascwwywkmsmkk--------mtgaggaggtccaaccaatgcgtgatgctgtttatatgaagt-----------------------------------------------------------------------------------------------------------------------------------------------------------------------------------------------------------------------------------------------------------------------------------
>I23388_M180_Malvaceae_Triumfetta_lappula_seq1
----------------------------------------------------------------------------------------------------------------------------------------------------------------------------------------------------------------------------------------------------------------------------------------------------------------------------------------------------------------------------------------------------------------------------------------------------------------------------------------------------------------------------------------------------------------------------------------------------------------------------------------------------------tcttcaggtatgttcgctgtggatgtcatttggggtgtatgtaactggagtgctgtttcagacagcttcatttgtttcctttttgctcatctctcatggwtactgcataacttgtgagcgcctttcggtaacagagcgccgaactactgcygcactyggatgtgtattttacctaa-ctctygtgggctacagagcttccgtgccttatttcacggtacrtttcttggttatat-----atttrt-tcttctg----------ctaattaacagtaagt----------------------tttwyytwwttymwyc----cmarkw----awkrwmywawwark------------wammw-yttttwawksmm---------yks--ttkgcaggttcttctattgcttaatwmytwawttymwtyywwkkkrwttttymmcmmmwwwymmmaaawttww-twrkwwtgcgggaacaattgacttttatagagga----------------------------------------------------------------------------------------------------------------------------------------------------------------------------------------------------------------------------------------------------------------------------------------------------------------------------
>I23389_M181_Malvaceae_Pavonia_scheadiana_seq1
--------------------------------------------------------------------------------------------------------------------------------------------------------------------------------------------------------------------------------------------------------------------------------------------------------------------------------------------------------------------------------------------------------------------------------------------------------------------------------------------------------------------------------------------------------------------------------------------------------------------------------------------------tgcttttatcttcagctatgttcactgtggatgtcattcggggtgtatataacgggagtgctctttcagacggtttcattcgtttcctttttgctcatctctcatggatactgcatcacctgtgaacgcctttcggtaacagagcgtcgaactactgctgcgctcggatgtgttttttacttaa-ctcttgttggctaccgagcttccgtaccttacttcacggtgtgcttctttatttccta--atwcatat-cttgctgdc--------ttadctaactgtaact-----------------------------------------------a----gtgtattaataag-----------------a---cattattgca---------ccg-ttttacaggttcttctgctgcttaattacattatttcattttatgtaatttttcaccatatatcacaaaatctattagtgttgcgggaacaattgacgt--------------------------------------------------------------------------------------------------------------------------------------------------------------------------------------------------------------------------------------------------------------------------------------------------------------------------------------
>I23390_M182_Malvaceae_Anoda_cristata_seq1
-------------------------------------------------------------------------------------------------------------------------------------------------------------------------------------------------------------------------------------------------------------------------------------------------------------------------------------------------------------------------------------------------------------------------------------------------------------------------------------------------------------------------------------------------------------------------------------------------------------------------------------------------------------tcagctatgttcactgtggatgtcattcggggtgtatataacsggagtgctctttcagacggtttcattcgtttcctttttgctcatctctcatggatactgcatcacctgcgaacgcctttcggtaacggagcgtcgaactactgctgcactcggatgtgtattttacttga-ctcttgttggctaccgagcttctgtaccttatttcacggtgagtttcttgatttcgta----------------------------------------------------------------------tttattccgtcc--tttaaata----atgtattaatacg-------------------atattatttgca---------ccg-ttttacaggttctactactccttaattacatgatttctttctatgtgatttttcaccatatatcgcaaaatctcttagtgttgcgggaacaattgacatttatcgaagatgaggatgtgcaaccga-----------------------------------------------------------------------------------------------------------------------------------------------------------------------------------------------------------------------------------------------------------------------------------------------------------
>I23392_M187_Malvaceae_Ayenia_berlandieri_seq1
-----------------------------------------------------------------------------------------------------------------------------------------------------------------------------------------------------------------------------------------------------------------------------------------------------------------------------------------------------------------------------------------------------------------------------------------------------------------------------------------------------------------------------------------------------------------------------------------------------------------------------------------------------------------------------------------------------------------------------------------------------------ggatactgcatcacctgtgagcgcctttcagtaacagagcgccggactactgctgcacttggatgtgtattttacttaa-ctcttgttggctacagagcttctgtaccttatttcacggtgagtttcttgattaggta----atayat-tctgcta----------ctaattaactataact----------------------tctgcttatttcacct--tttaacta----attcastaatagt-----------------a-ctttttaatgca---------ccg-ttttacaggttcttctactgcttaattacataatttcattctatgtaatttttcaccatatatcacgaaatctagtagtgttacgggaacagttgacatttatagaggacgaggatgtccaatcaat----------------------------------------------------------------------------------------------------------------------------------------------------------------------------------------------------------------------------------------------------------------------------------------------------------
>I23393_M189_Malvaceae_Kearnemalvastrum_lacteum_seq1
------------------------------------------------------------------------------------------------------------------------------------------------------------------------------------------------------------------------------------------------------------------------------------------------------------------------------------------------------------------------------------------------------------------------------------------------------------------------------------------------------------------------------------------------------------------------------------------------------------------------------------------------cgtgcttttatcttcagctwtgttcactgtggatgtcattcggggtgtatataacsggagtgctctttcagacrgtttcrwtcgtttcctttttgctcatctctcatggatactgcatcacctgcgaacgcctttcggtaacagagcgtcgaactactgcygcrctcggatgtgtattttacttaa-ctcttgttggctaycgagcttccgtaccttayttcacggtgagyttcttkawytccta--atacatat-cctvctggc--------ttagctaactgtaact-----------------------------------------------a----gkstwwtwhyrwk-----------------m---ywtwawtrct---------ccg-ttttacaggttcttctgctgcttaattacattatttcattttatgtaatttttcaccatatatcacaaaatctattagtgttgcgggaacaattgacgtttatcgaagatgaggatgtccaaccaatgcgtgatgctgtt---------------------------------------------------------------------------------------------------------------------------------------------------------------------------------------------------------------------------------------------------------------------------------------------
>I23394_M229_Malvaceae_Malvastrum_americanum_seq1
------------------------------------------------------------------------------------------------------------------------------------------------------------------------------------------------------------------------------------------------------------------------------------------------------------------------------------------------------------------------------------------------------------------------------------------------------------------------------------------------------------------------------------------------------------------------------------------------------------------------------------------------crtgcttttatcttcagctatgttcactgtggatgtcattcggggtgtatatmacyggagtgctctttcagacrgtttcgttygtttcytttttgctcatctctcatggttactgcatcacctgcgaacgcctttcggtaacagagcgtcgaactactgctgcrctyggatgtgtattttacttaa-ctcttgttggctaccgagcttccgtaccttacttcacggtgagcttcttta-ttccta--atacattt-cctgctggc--------ttagctaactgtaact-----------------------------------------------a----gtgtattaataag-----------------a---cattattgca---------ccg-ttttacaggttcttctgctgcttaattacattatttcattttatgtaatttttcaccatatatcacaaaatctattagtgttgcgggaacaattgacgtttatcgaagatgaggat---------------------------------------------------------------------------------------------------------------------------------------------------------------------------------------------------------------------------------------------------------------------------------------------------------------------
>I23395_M236_Malvaceae_Fuertesimalva_jacens_seq1
-----------------------------------------------------------------------------------------------------------------------------------------------------------------------------------------------------------------------------------------------------------------------------------------------------------------------------------------------------------------------------------------------------------------------------------------------------------------------------------------------------------------------------------------------------------------------------------------------------------------------------------------------tcgtgcttttatcttcagctatgttcactgtggatgtcattcggggtgtatataactggagtgctctttcagacagtttcgttcgtttcctttttactcatctctcatggatactgcatcacctgcgaacgcctttcggtaacagagcgtcgaactactgctgcacttggatgcgtattttacttaa-ctcttgttggataccgagcttccgtaccttatttcacagtgagtttcttgatttcatt--atacatat-tctactag---------ttggctaactgtaact----------------------tcggcttattccgttc--tttgaata----ctgtattaataag-----------------a-aattttattgca---------ccg-tttttcaggttcttctactgcttaattacattatttctttctatgtaatttttcaccatatatcgcaaaatctattagtgttgcg----------------------------------------------------------------------------------------------------------------------------------------------------------------------------------------------------------------------------------------------------------------------------------------------------------------------------------------------------
>I23396_M019_Malvaceae_Allosidastrum_pyramidatum_seq1
-----------------------------------------------------------------------------------------------------------------------------------------------------------------------------------------------------------------------------------------------------------------------------------------------------------------------------------------------------------------------------------------------------------------------------------------------------------------------------------------------------------------------------------------------------------------------------------------------------------------------------------------------tcttgctttcatcttcagctatgttcactgtggatgtcgttcggggtgtatataaccggagttctctttcagacagtttcatttgtttcctttttgctcatctctcacggatactgcatcacctgcgaacgactttcggtaacggagcgtcgaactactgctgcactcggatgtgtattttacttaa-ctcttgttggctaccgagcttccgtaccttatttcacagtgagtttcttgatttcata--atacataagtctgctagc--------ttagctaattgtaacttgg-------------------tgaatttttttcgtcc--tttagtta----atgtattaataag-----------------a-cgtattattgcat--------ccg-ttttacaggttcttctactgcttaattacatgatttctttctatgtaatttttcaccatatatcgcaaaatctattagtgttgcgggaacagttgacgtttattgaaggcgaggatgtccaaccratgcgtga----------------------------------------------------------------------------------------------------------------------------------------------------------------------------------------------------------------------------------------------------------------------------------------------------
>I23397_M020_Malvaceae_Melochia_betonicifolia_seq1
-----------------------------------------------------------------------------------------------------------------------------------------------------------------------------------------------------------------------------------------------------------------------------------------------------------------------------------------------------------------------------------------------------------------------------------------------------------------------------------------------------------------------------------------------------------------------------------------------------------------------------------------------tcgtgcttttatcttcaggtatgttccctgtggatgtcatttggtgtgtatgtaactggagtgctctttcagacagcttcgtttgtttcctttttgcttatctctcatggatactgcatcacctgtgagcgcctttcagtaacagagcgccgaactactgctgcactcggatgtgtattttacttaa-gccttgttggctacagagcttctataccttatttcacagtgagtttctagttctgcta----------------------------ctaagtacagaaaact----------------------ttttcttacttcattc--tttaagta----atgcattaataac-----------------a-ccttttaatgca---------ttg-ttttacaggttcttttactgcttaattacataatttcattctctgtgatttttcaccacatatcacaaaatctattacttttgcgggaacaattgacttttatagaggaggaggat---------------------------------------------------------------------------------------------------------------------------------------------------------------------------------------------------------------------------------------------------------------------------------------------------------------------
>I23398_M021_Malvaceae_Sidastrum_micranthum_seq1
-------------------------------------------------------------------------------------------------------------------------------------------------------------------------------------------------------------------------------------------------------------------------------------------------------------------------------------------------------------------------------------------------------------------------------------------------------------------------------------------------------------------------------------------------------------------------------------------------------------------------------------------------gtgctttcatcttcasctatgttcactgtggatgtcgttcggggtgtatataacaggagtcctctttcagacagtttcgtttgtttcctttttgctcatctctcacggatactgcatcacctgcgaacgactttcggtaacggagcgtcgaactactgctgcactcggatgtgtattttacttaa-cccttgttggctaccgagcttccgtaccatatttctcagtaagtttcttgatttcata--atacgtac-tctgctagc--------ttagctaactgtaact----------------------cgggttttttccgtcc--tttaatta----atgtattaataaa-------------------cgtattattgcat--------tcg-ttttacaggttcttctactgcttaattacatgatttctttctatgtaatttttcaccatatatcgcaaaatctattagtg---------------------------------------------------------------------------------------------------------------------------------------------------------------------------------------------------------------------------------------------------------------------------------------------------------------------------------------------------------
>I23399_M022_Malvaceae_Gaya_dominguensis_seq1
------------------------------------------------------------------------------------------------------------------------------------------------------------------------------------------------------------------------------------------------------------------------------------------------------------------------------------------------------------------------------------------------------------------------------------------------------------------------------------------------------------------------------------------------------------------------------------------------------------------------------------------------------------------------------ggatgtcgttcggggtgtatataactggagtgctctttcagacagtttcgttcgtttcctttttgctcatctctcacggatactgcatcacctgcgaacgactttcggtaacggagcgtcgaactactgctgcactcggatgtgtgttttacttaa-ctcttgttggctaccgagcttccgtaccttatttcacggtgagtttcttgatttcatt--atacatat-gctgctagc--------ttagctaactgtaactt---------------------cagattttt---------------------atgtattaataag-----------------a-cgtattattgcat--------ccg-ttttacaggttcttctactgcttaattacatgatttctttctatgtaatttttcaccatatatcgca----------------------------------------------------------------------------------------------------------------------------------------------------------------------------------------------------------------------------------------------------------------------------------------------------------------------------------------------------------------------
>I23366_M015_Malvaceae_Firmiana_simplex_seq1
--------------------------------------------------------------------------------------------------------------------------------------------------------------------------------------------------------------------------------------------------------------------------------------------------------------------------------------------------------------------------------------------------------------------------------------------------------------------------------------------------------------------------------------------------------------------------------------------------------------------------------------------------------tatcttcagctatgctcactgtggatgtcatttggggtgtatgtaactggagttctctttcagacagcttcatttgtttccttttttctcatctctcatggatactgcatcacatgcgagcacctttcggtaacagagcgccgaacaactgccgcacttggatgtgtattttacttaa-ctcttgttggctacagagcttctgttccttattttacggtgagttttttgatttggta----atatat-tccgctgg---------tta--tagctgtaagt----------------------catgctcgtttcatccc-tttaagta----atgtactgataac-----------------a-ccttttaatgca---------cca-tttttcaggttcttctactgcttaattatataatttcattctatgtaatttttcaccacatat--------------------------------------------------------------------------------------------------------------------------------------------------------------------------------------------------------------------------------------------------------------------------------------------------------------------------------------------------------------------------
>I28591_M023_Malvaceae_Neobuchia_paulinae_seq1
-------------------------------------------------------------------------------------------------------------------------------------------------------------------------------------------------------------------------------------------------------------------------------------------------------------------------------------------------------------------------------------------------------------------------------------------------------------------------------------cttac--------tgca-----ggttgcct-----------ttcatggctatctacaagaagtt-----------------------a-attctttactt--------aagcta---tttttcagatttc-aaagggacttttcttgcaggtattcatgcttttatcttcagctatgttcgctctggatgtcattcggggtgtacgtaaccggagttctctttcagacagtttcatttgtttcctttttgctcatatctcatggatactgcatcacctgcgaacgcctttcagtgacagaacgccgaactactgctgctctcggatgcgtattttacttaa-ctcttgtyggttacagagcttcggtaccttatttcacagtgagtttcttgattctgta----atatat-tctgctgg---------ctarctaaccgtaact----------------------tctgcttatttcatcct-tttaagca----atgtactaataag-----------------a-ccatttatttca---------ctgcttgt-------------------------------------------------------------------------------------------------------------------------------------------------------------------------------------------------------------------------------------------------------------------------------------------------------------------------------------------------------------------------------------------------------------------------------------
>I28593_M024_Malvaceae_Carpodiptera_cubensis_seq1
----------------------------------------------------------------------------------------------------------------------------------------------------------------------------------------------------------------------------------------------------------------------------------------------------------------------------------------------------------------tctaaataaacaa---agttaatt-tattta-----tttagtcaatgtggtcataattctgaat---------aatta-------------------------------------------------------------gatagcat-----------ttcatggctatctgaaacaattt-cagctatgttgcttatttcaact-cttctttactttgtggaa-aagcta-----tttcatattcc-agagggactgttcttgcaggtattcatgcttttatcttcagctctgttcactgtggatgtcattcggggtgtatgtaactggagtgctctttcagacagcttcatttgtttcctttttgctcatctctcatggatactgcatcacctgtgagcgcctttcagtaacagagcgccgaactactgttgctcttggatgtgtattttacttga-ctcttgtaggctacagagcttctgtaccttatttcacggtgagtttcttgatttggta----acatat-tcttctgg---------ctagttaactgtaact----------------------tctgtttatttcagcc--tttaggta----atgtactattaag-----------------a-ccgtttaatgca---------ctg-tcttacaggttcttctactgcttaattacataatttcattctatgt-------------------------------------------------------------------------------------------------------------------------------------------------------------------------------------------------------------------------------------------------------------------------------------------------------------------------------------------------------------------------------------------
>I28594_M025_Malvaceae_Herrania_nitida_seq1
----------------------------------------------------------------------------------------------------------------------------------------------------------------------------------------------------------------------------------------------------------------------------------------------------------------------------------------------------------------------------------ttaatgatattta-----tttattcaatttggttgtagtt-tgaat---------aattag-----------aaagccaccgcc-gaaactctggtgtgtgtgc--------taca-----tgctgcat-----------ttcatggct----ataagaagtt-tagctatgttgcttatttaaact-ctccttttccttgtgaaa-aaacta---ttgtttagatttt-aaagggactgttcttgcaggtattcatgcttttatcttcaggtatgttcattgtggatgtcatttggggtgtatgtaactggagtgctctttcagacagcttcatttgtttcctttatgctcatctctcatggatactgcatcacctgtgagcgcctttcagtaacagagcgccggactactgctgcacttggatgtgtattttacttaa-ctcttgttggctacagagcttctgtaccttatttcacggtgagtttcttgattaggta----atatat-tctgcta----------ctaattaacaataact----------------------tcggcttatttcatct--tttaacta----attcactaatagt-----------------a-ctttttaatgca---------cca-ttttacaggttcttctactgcttaattacgtaattacattctatgtaat----------------------------------------------------------------------------------------------------------------------------------------------------------------------------------------------------------------------------------------------------------------------------------------------------------------------------------------------------------------------------------------
>I28595_M184_Malvaceae_Guazuma_ulmifolia_seq1
--------------------------------------------------------------------------------------------------------------------------------------------------------------------------------------------------------------------------------------------------------------------------------------------------------------------------------------------------------------tctataaaacaacga---ggttaaggg-----------------caatgtggtcatagtttgaa-----------taatag-----------aaagccactgca-aaaagtctggtgcatgtac--------taca-----tgttgcat-----------ttcatggtt----ataaaaagtt-tggttatgttgcttatttagaca-ctcctttactttgtgaaa-aagcta---ttgttcagattta-agagggaccgtttttgcaggtattcatgcttttatcttcaggtatgttcactgtggatgtcatttggggtgtatgtaactggagtgctctttcagacagcttcatttgtttcctttatgctcatctctcatggatactgcatcacctgtgagcgcctttcagtaacagagcgccggactactgctgcacthggatgtgtattttacctaa-ctcttgttggctacagagcttctgtaccttatttcacggtgagtttcttgattatgta----ctatat-tctgctg----------ccaattracagcaact----------------------tctgcttatttcatat--tttaacaa----atcacctaataat-----------------a-ctttctaatgca---------ccc-tttttcaggttcttctactgcttaattacataatttcattctatgtaatttttcacmatatatcacaaaatctattaatgtt-------------------------------------------------------------------------------------------------------------------------------------------------------------------------------------------------------------------------------------------------------------------------------------------------------------------------------------------------------
>I28597_M027_Malvaceae_Melhania_velutina_seq1
-----------------------------------------------------------------------------------------------------------------------------------------------------------------------------------------------------------------------------------------------------------------------------------------------------------------------------------------------------------------------gaatga---agttaatggtattta-----tttattcagtgtggt-----------------------------------------agccaatgcagaaagttctgccatatgaam--------tatg-----tgctgcaw------------------caatctggaagaagtt-taaytgtgttgcttwtttcaact-ctyctttdctttataar--wggcta---kttktcakatttc-aaargaactgttcttgcaggtattcwtgcttdtatctccaggtctgctcactntggatgtcatttggggtgtatgtaactggagtgctctttcagacarcttcawttgtttcctttttkctcatctctcatggatattgcatcacctktgagcrcctttcagtaaswgagcgycgrtctactgctgcacttgggtgtgtattttacttra-cacttgttggctacmgagcttctgtrccttatttcacggtgagtttcttgattattta----ayatat-tcaggtgg---------ctaa-taactg-aact----------------------tctgcttatttcatcct-tttaagta----atgtactaaatac-----------------a-ctkwkaattgca---------ctg-ttttacaggttcttctactacttaatta-------------------------------------------------------------------------------------------------------------------------------------------------------------------------------------------------------------------------------------------------------------------------------------------------------------------------------------------------------------------------------------------------------------
>I28598_M028_Malvaceae_Glyphaea_brevis_seq1
-------------------------------------------------------------------------------------------------------------------------------------------------------------------------------------------------------------------------------------------------------------------------------------------------------------------------------------------------------------------------------------------------------------------------------------------------------------------gctggaaactctggcctatctag--------tact-----tgttgcat-----------tttgaggctatctgcaaaaggtc-tagatatgttgcttatttcaagt-cttccttactttgtgaaa-aagctt---ttgttcagatttcaaaagggatcattcttgcaggtattcatgctttcatcttcaggtatgttcgctgtggatgtcgtttggggtatacgtaactggagtgctctttcagacatcttcatttgtttcctttttgctcatctctcatggatactgcatcacctgtgagcacctttcagtaacagagcgccgaactactgctgcactcggatgtgtattttacctaa-ctcttgtcggctacagagcttctgtaccatatttcaccgtgagtttcttgattaagta------atat-tcttctg----------ctaattaacggtaaca----------------------cctgcttatttcattc--tttawgta----atgtactattaaga----------aataack-tcgtttaatg--------------------------------------------------------------------------------------------------------------------------------------------------------------------------------------------------------------------------------------------------------------------------------------------------------------------------------------------------------------------------------------------------------------------------------------------------------
>I28599_M029_Malvaceae_Desplatsia_dewevrei_seq1
--------------------------------------------------------------------------------------------------------------------------------------------------------------------------------------------------------------------------------------------------------------------------------------------------------------------------------------------------------------------------------------------------------ttcaacgttgtcatacttctgaaaa------------at-----------aaagccagtgcaggaaactctggcctatataatat---actaca-----tgttgcat-----------ttcatggctatctgcaagagttc-tagctatgytgcttatttcaacc-ctyctttactttgtgaaa-aagcta---ytgttcagatctc-agagtgaccattcttgcaggtattcatgctttcatcttcaggtatgttcactatggatgtcgtttggggtgtatgtaacgggagtgctctttcagacagcttcatttgtttcctttttgctcatctctcatggatactgcatcacctgtgagcgcctttcagtaacagagcgccgaactactgctgcactcggatgtgtattttacctaa-ctcttgttggctacagagcttctgtrccttatttcacggtgaatttcttgattagata----atatat-tcrtctg----------ctaattgacagtaact----------------------tatacttatttcatcc--tttaagca----atgtactaacaagt----------aataacc-attcttgatgca---------ccg--catacwggttcttgtgct----------------------------------------------------------------------------------------------------------------------------------------------------------------------------------------------------------------------------------------------------------------------------------------------------------------------------------------------------------------------------------------------------------------------
>I28600_M146_Malvaceae_Mortoniodendron_guatemalense_seq1
----------------------------------------------------------------------------------------------------------------------------------------------------------------------------------------------------------------------------------------------------------------------------------------------------------------------------------------------------------------------------------------------a----atttacttggtgtgctcataattctgaat---------aattag-----------acagccactacaggaaactctggcatatgtgc--------tact-----tgttgcatttgatatgcatttgatggctctatggaagaagtt-tagctattttgcttatatcaact-cttctttacttcataaa--aaactat--tttataagatttc-aaaaggactgttcttgcaggtattcatgcttttatcttcagatatgctcactgtggatgtcatttggggtgtatgtaactggagtactatttcagacagcttcatttgtttcctttttgctcatctctcatggatactgcatcacctgtgagcgcctttcdataactgaacgccgaactactgctgcacttggatgtgtattttacttaa-cacttgttggctacagagcttctgtaccttatttcacggtgtgtttattgattagcta----atatat-tctggtgg---------ctaattaactgtaact----------------------tttgctta-ttcatcc--tttaagta----atgtactaatagc-----------------a-acttttaatgca---------ctg-ttttacaggttcttctactgcttaattacataatttca---------------------------------------------------------------------------------------------------------------------------------------------------------------------------------------------------------------------------------------------------------------------------------------------------------------------------------------------------------------------------------------------------
>I28601_M030_Malvaceae_Sparmannia_africana_seq1
--------------------------------------------------------------------------------------------------------------------------------------------------------------------------------------------------------------------------------------------------------------------------------------------------------------------------------------------------------------tctgyrwarkwakraacttaattatggcattta-----tttgtataatttggtcataatksys------------------------------------------------------yrtmtrt--------trma-----tgttgcay-----------ttcctggctatstgcaagaaatc-tagctatgttgcttatttcaact-cttctttrctttgygaaa-aagcta---ttgttsakatttc-aaggtgaccattcttgcaggtattcatgctttcatcttcaggtatgttcactctggatgtcatttggggtgtatgtaactggagtgctctttcagacagcttcatttgtttcctttttgctcatctctcatggatactgcatcacttgtgagcgcctttcagtaacagagcgccgaactactgctgcactyggatgygtattttacctaa-cccttgttggctacagagcttctgtaccttatttcacrgtgagtttctcgrttaakta----aymkm-------------------------------wwct----------------------tctgctwatttcatcc--yttaggkr----atgtacyaataagt----------aataaca-acttttaatgca---------cct--tttacaggttcttctactgcttaattacataatttcattctatgtgatttttcaccatatatcacaaaatctattag-----------------------------------------------------------------------------------------------------------------------------------------------------------------------------------------------------------------------------------------------------------------------------------------------------------------------------------------------------------
>I28603_M223_Malvaceae_Gossypium_hirsutum_seq1
------------------------------------------------------------------------------------------------------------------------------------------------------------------------------------------------------------------------------------------------------------------------------------------------------------------------------------------------------ggaaagtttccataaaaagagta---agytmatgatattta-----tttgytcgayatggccgtagttcttatc---------aagtag-----------gaaaccactgc---------------------------------------------------------------------------------------------------------attvtttattttgtgaaaaaagtta---tttttcggatttc-aaagggaccattcttgyaggtaytcatgcttttatcttcagctatgttcactgtggatgtctttcggggtgtatgtaactggagtgctctttcagacagtttcrttcgtttcctttttgctcatctctcatggatactgcatcacctgcgaacgcctttcgstaacagagygtcgaactactgccgcacttggatgtgtattttacttga-ctctcattggttaccgagcttccgtaccttatttcacagtgagtttcttgattatgta--atatatgt-tctgctag---------ctarctaactgtaact----------------------ttggcttatttc--------------------------------------------------------------------------------------------------------------------------------------------------------------------------------------------------------------------------------------------------------------------------------------------------------------------------------------------------------------------------------------------------------------------------------------------------------------------------------------------------------------------
>I28604_M032_Malvaceae_Entelea_arborescens_seq1
--------------------------------------------------------------------------------------------------------------------------------------------------------------------------------------------------------------------------------------------------------------------------------------------------------------------------------------------------------------wcygtg------------taattakrrmryywa-----tkyrgrmaaytykgkcmtaattctg------------------------------------------------------tgtmtrt--------trca-----ygttgcat-----------ttcrtgrctatctgcaagaaatc-tagytatgttgcttatttcaact-cttctttactttgtgaaa-aagcta---ttgttgagatttm-aaggtgaccattcttgcaggtattcatgctttsatcttcaggtatgttcactctggatgtcatttggggtgtatgtaactggagtgctcttycagacagcttcatttgtttcctttttgctcatctctcatggatactgcatcacttgtgagcgcctttcagtaacagarcrccgaactactgctgcactcggatgtgtattttacctaa-cmcttgttggctacagagcttctgtaccttatttcacggtgagttwctygattaagta----atatat-tcttctgct------aattaattaacagtaact----------------------tctgcttatttcatyc--tttaggtg----atgtactaataagt----------gataaca-acttttaatgca---------ccg--tttacaggttcttctactgcttaa----------------------------------------------------------------------------------------------------------------------------------------------------------------------------------------------------------------------------------------------------------------------------------------------------------------------------------------------------------------------------------------------------------------
>I28605_M235_Malvaceae_Abutilon_sp_seq1
--------------------------------------------------------------------------------------------------------------------------------------------------------------------------------------------------------------------------------------------------------------------------------------------------------------------------------------------------------------------------------cat---------------------------------atagttcagaac---------aattag------------gaaaccctgcaggaaactccggcctattaac--------ttca-----agtttcat-----------ttcatggctatctacaataggttaaaaatatg-------------------------tttgtgaaaaatgctattcctttttggatttc-aaagggattgttcttgtaggtattcatgctttcatcttcagctatgttcactgtggatgtcattcggggtgtatataaccggagtgctctttcagacagtttcattcgtttcctttttgctcatctctcacggatactgcatcacctgtgaacaactttcggtaacggagcgtcgaactactgccgcactcggatgtgtattttacttaa-ctcttgttggctaccgagcttccgtaccttatttcacggtgagtcttcata---------atacatat-gctgctag---------cttggtaactgtattt-------------------------------tccatcctttttaatta----atttattaataag-----------------a-cgtattattgcat--------ccg-----------------------------------------------------------------------------------------------------------------------------------------------------------------------------------------------------------------------------------------------------------------------------------------------------------------------------------------------------------------------------------------------------------------------------------------t
>I28608_M035_Malvaceae_Hosfordia_alata_seq1
-----------------------------------------------------------------------------------------------------------------------------------------------------------------------------------------------------------------------------------------------------------------------------------------------------------------------------------------------------------------------------------acggggcatgagg---atgattctgatgaacaaatagatgaaatg---------aatagaytatgatatagtggaggccatcgraagtctccggcctattaac--------ttca-----tgtttcat-----------ttcatggctatctacaagaggtt-aagatatg-------------------------wttgtgwaaaaagttattcttttttggatttt-aaagggactgttcttgcaggtattcgtgctttcatcttcagctatgttcactgtggatgtcattcggagtgtatataaccggagtgctctttcagacwgtttcattcgtttcctttttgctcatctctcayggatactgcatcacctgtgaacgactttcggtaactgarcgtcgaactactgctgcactcggatgtgtattttacttaa-ctcttgttggctaccgagcttccgtaccttatttcacggtgartttcttgattkcataa-atacatat-gctgctagc--------ttggctgactgtattt-------------------------------tccgtcc--tttaattaattaatgtattaataag-----------------a-cgtattattgcat--------tcg-ttttacaggttcttcttctgcttaattacattatttctttctatgta------------------------------------------------------------------------------------------------------------------------------------------------------------------------------------------------------------------------------------------------------------------------------------------------------------------------------------------------------------------------------------------
>I28609_M036_Malvaceae_Pentaplaris_davidsmithii_seq1
------------------------------------------------------------------------------------------------------------------------------------------------------------------------------------------------------------------------------------------------------------------------------------------------------------------------------------------------------------------------------------------------------------------------------wc---------rattag-----------sawryywckrmakyaaactctgtcctatttac--------taca-----tgttgcat-----------ttcgtggctatctacaaaaagtt-aagctatgttgcttatttcaact-attctttactttgtggaaaaagcta---tttttcagatttc-aaagggactgttcttgcaggtattcgtgcttttatcttcagctatgctcgctgtggatgtcatttggggtgtatgtaactggagtgctctttcagactgtttcatttgtttcctttttgcttatctctcatggatactgcatcacctgcgaacgcctttcagtaacagagcgccgaactactgctgcacttggatgtgtattttacttaa-ctcttgttggctaccgagcttctgtaccttatttcacagtgagtttcttgattttcta--atatatat-tctgctag---------ccagctaactgtaact----------------------tcagtttatttcatcc--tttaaata----atgtactaataag-----------------g-cctattattgca---------caa-tttttcaggttcttctactgcttaattacatgatttccttctatgtaa-----------------------------------------------------------------------------------------------------------------------------------------------------------------------------------------------------------------------------------------------------------------------------------------------------------------------------------------------------------------------------------------
>I28610_M037_Malvaceae_Heritiera_littoralis_seq1
-------------------------------------------------------------------------------------------------------------------------------------------------------------------------------------------------------------------------------------------------------------------------------------------------------------------------------------------------------------------------------------------------------ggtcggatgggtctcgatttcggatcgt-atcgggttcgg-----------gttttttcggtttcgggctttggcctatttac--------taca-----tgatgcat-----------ttcatggctatctgcaagaagtt-tagctatattgcttatttcaa----ttctttgctttgtgaaa-aagcta---tttttcagatttc-aaagggactgttcttgcaggtattcatgcttttatcttcagctatgttcactgtggatgtcatttggggtgtatataactggagtgctctttcagacagcttcatttgtttcctttttgctcatctctcatggatacygcatcacctgcgagcgcctttcagtaacagagcgccgaactactgctgcacttggatgtgtattttacttaamyycttgttggctacagagcttctgtaccatatttcacagtgagtttcttgatttggta----gtatat-tctgctgg---------ctaattaactgtaact----------------------tatgcgtatttcatcct-ttcaatta----atgtactaataac-----------------a-cgttttaatgca---------cca-ttttacaggttcttctactgcttaattatatagtttcatactat---------------------------------------------------------------------------------------------------------------------------------------------------------------------------------------------------------------------------------------------------------------------------------------------------------------------------------------------------------------------------------------------
>I28611_M062A_Malvaceae_Durio_zibethinus_seq1
--------------------------------------------------------------------------------------------------------------------------------------------------------------------------------------------------------------------------------------------------------------------------------------------------------------------------------------------------------------------------------------------------------------------------------------------------------------ccattgca-gaaactctggcgtatttac--------taca-----tgttacat-----------ttcatggctatctgcaagaagtt-tagctrtgttgcvtwtttcaatt-cttctttactttgtgaaa-aagcta---tttttcagaactc-aaagggactgttcttgcaggtattcatgcttttatcttcagatatgttcattgtggatgtcatttggggtgtatgtractggagtgctgtttcagacagcttcatttgtttcmtttttgctcatctctcatggatactgcatcacctgtgagcgcctttcaataacagagcgccgaactactgctgcacttggatgtgtatattacttga-ctcttgttggttacagagcttctgtaccttatttcacagtgagtttcttgmttatgta----wtstat-tctgctgg---------ctaattaagtgtaact----------------------tgtgtttgtttcttcc--tttaagta----atgtactaataac-----------------a-ccttttaatgca---------ctg-ttttacaggttcttctactgcttaattacgtaatttcattctaygtaatttttcaccatatatc-------------------------------------------------------------------------------------------------------------------------------------------------------------------------------------------------------------------------------------------------------------------------------------------------------------------------------------------------------------------------
>I28612_M038_Malvaceae_Brachichyton_bidwillii_seq1
--------------------------------------------------------------------------------------------------------------------------------------------------------------------------------------------------------------------------------------------------------------------------------------------------------------------------------------------------------------------------------------------------------------------------ctgaat---------aattag-----------aaagcctctgcaagtggctctggcccatttac--------taca-----tgatgcat-----------ttcatggctatctgcaagaagtt-tagccatgttgcttatttcaa----ttcttygctttgtgaaa-aagcta---tttttcagatttc-aaagggactgttcttgcaggtattcatgcttttatcttcggctatgttcactgtggatgtcttttggggtgtatgttactggagtgctttttcagacagcttcatttgtttcctttttgctcatctctcatggatactgcatcacctgcgagcacctttcavtaacagagcgccgaactactgctgcacttggatgtgtattttacttaa-ctcttgttggctac--agcttctgtaccttatttcacagtgagtttcttgatttagta----atatat-tctgctgg---------ctaattaactgtaact----------------------tatgcttatttcatccc-tttaagca----atgtactaataac-----------------a-cgctttaacaca---------ccg-ttttgcaggttcttct-------------------------------------------------------------------------------------------------------------------------------------------------------------------------------------------------------------------------------------------------------------------------------------------------------------------------------------------------------------------------------------------------------------------------
>I28613_M039_Malvaceae_Eriotheca_macrophylla_seq1
---------------------------------------------------------------------------------------------------------------------------------------------------------------------------------------------------------------------------------------------------------------------------------------------------------------------------------------------------------------------------------------------------------------------------ggaac---------aattag-----------gaaaccactscyrgaaactstgtcctatttay--------gacatyacaygttgcat-----------ttcatggctatc-acaagaagtt-aagctatgatgcgtatttcaact-attctttactttgtgaaaaaagcta---tttttcagattta-aaacggactgttcttgcaggtattcgtgcttttatcttcagctatgttcgctgtggatgtcattcggggtgtacgtaaccggagtgctctttcagacagtttcrttcgtttcctttttgctyatctctcatggatactgcatcacatgcgagygcctttcagtaacagagcgycgaactactgctgcactcggatgtgtattttaygtaa-ctcttgttggatacagagcttcggtaccttatttcacggtgagtttcttgattccgta----atatat-tctgctgg---------ctagctaactgtaact----------------------tccgcttatttcatcct-tttaagta----acatactaataag-----------------a-ccttgtattgca---------ccgtttttacaggytmttctactgcttaattacatgatttctttctacgtaat----------------------------------------------------------------------------------------------------------------------------------------------------------------------------------------------------------------------------------------------------------------------------------------------------------------------------------------------------------------------------------------
>I28615_M041_Malvaceae_Pterygota_brasiliensis_seq1
---------------------------------------------------------------------------------------------------------------------------------------------------------------------------------------------------------------------------------------------------------------------------------------------------------------------------------------------------------------------------------------------------------------gagtcatagttctgaat---------aattag-----------aaagcctctgcaagaggctctggcctgtttac--------taca-----tgatgcat-----------ttcatggctacctgcaagaagtt-taactttgttgcttatttcaa----ttatttgctacgtgaaa-aagcta---tttttcagatttt-gaagggactgttcttgcaggtattcatgcttttatcttcagctatgttcactgtggatgtcatttggtgtgtatgtaactggagtgctctttcagacagcttcatttgtttcctttttgctcatctcttatggacactgcatcacctgcgagcgcctttcaggaacagagcgctggactactgctgcacttggatgtgtattttacttga-ctcttgttggctacagagcttctgtaccttatttcacggtgtgtttctcgatttggta----atatat-tctgctgg---------ctaattaactgtaact----------------------tatgcttatttcatcct-tttgagta----atgtactaatatc-----------------a-ccttttaatgca---------ct-------------------------------------------------------------------------------------------------------------------------------------------------------------------------------------------------------------------------------------------------------------------------------------------------------------------------------------------------------------------------------------------------------------------------------------------
>I28616_M042_Malvaceae_Leptonichya_maranta_seq1
--------------------------------------------------------------------------------------------------------------------------------------------------------------------------------------------------------------------------------------------------------------------------------------------------------------------------------------------------------------------------------------tggcattta-----gttattcaatgtggtcataatttctaaat--------aattaa----------------aattgctggaaaccctggc-tatctactagactactaca-----tcttgcat-----------ttcattgctatctgcaaggagtttagctttttttgcttatttgaact-cttctttgatttgtggag-aaktta---ttgttca-------gaagggaccgttcttgcaggtattcatgctttcatcttcaggtatgttcactgtggatgtcatttggggtgtatgtaactggagtgctctttcagacagcttcatttgtttcctttttgctcatctctcatggatactgcatcacctgtgagcgcctttcagtaacagagcgccgaactactgctgcactcggatgtgtgttttacttaa-cacttgttggttacagagcttctgtaccttatttcacggtgagtttcttgattaggtdataaatagat-tctgctg----------ctacttaagagtaact----------------------tctgcttatttaatcc--tttatgta----atagtctaataac-------------------acctttattgcatg-----------ttrtacaggttcttctactgcttaattacat----------------------------------------------------------------------------------------------------------------------------------------------------------------------------------------------------------------------------------------------------------------------------------------------------------------------------------------------------------------------------------------------------------
>I28619_M045_Malvaceae_Phragmotheca_mammosa_seq1
----------------------------------------------------------------------------------------------------------------------------------------------------------------------------------------------------------------------------------------------------------------------------------------------------------------------------------------------------------------------------------------gtattta-----tttattcaatgtggtcatagttctgaac---------gattag-----------gaaaccactgcaggaaactctggcctatttac--------tacg-----tgttgcat-----------ttcatggctatctacaagaagtt-aagctatgttgcttatttcgact-attctttactttgtgaaa-aagctat--tttttcagatttc-aaagggaccgttcttgcaggtattcatgcttttatcttcagctatgttcactctggatgtcatttggggtgtatgtaactggagtgctctttcagacagtttcatttgtttcctttttgctcatctctcatggatactgcatcacctgcgagcgtctttcagtaacagagcgccgaactactgctgcacttggatgtgtattttacttaa-ctcttgttggctacagagcttctgtaccttatttcacagtgagtttcttgatttcata----atatat-tctgcttt---------ctagctaactgtaact----------------------tcggcttatttcatcc--tttaaata----atgtactaataag-----------------a-cctattattgca---------cca-ttttacaggttcttctactgcttaattacatgatttctttctatgtaatttttcacca-------------------------------------------------------------------------------------------------------------------------------------------------------------------------------------------------------------------------------------------------------------------------------------------------------------------------------------------------------------------------------
>I28620_M046_Malvaceae_Camptostemon_shultzii_seq1
a---------------------------------------------------------------------------------------------------------------------------------------------------------------------------------------------------------------------------------------------------------------------------------------------------------------------------------------------------------------------------------------------------------------------asytcarram---------rrrywr-----------gaaasmamkgy---------------------------------------------------------------------------------------------------------atycttkrmwttkyrwmaawrkctw---rytttywvwttty-gwagkgaccgttcttgcaggtattcatgcatttatcttcagctatgttcactgtggatgtcattcggggtgtatataactggagttctctttcagacagtttcgttcgtttcctttttgctcatctctcatggatactgcatcacctgtgaacgcctttcagtaacagagcgtcgaactactgctgcccttggatgtgtgttttacttaa-ctcttgttggctaccgagcttccgtaccttatttcacggtgagtttcttgatttcgta--atacatat-tttgctag---------ctagctaactttaact----------------------tcggtttatttcatcc--tttaaata----atgtactaataaa-----------------a-cgtattattgcac-----------------------------------------------------------------------------------------------------------------------------------------------------------------------------------------------------------------------------------------------------------------------------------------------------------------------------------------------------------------------------------------------------------------------------------------------------
>I28623_M048_Malvaceae_Abroma_augusta_seq1
----------------------------------------------------------------------------------------------------------------------------------------------------------------------------------------------------------------------------------------------------------------------------------------------------------------------------------------------------------------------------------------agacttagtttagtaagttatcttagctggcagattgtatggc---taggattag-----------------------------tttagtacacacatgaa-ccactaca-----tgttgcat-----------ttcattgctatcttcaagaagtttagcttttgttgcttttttcaact-tttctttattttgtgaaa-aagcta---ttgttaagatttc-aaagggactgttcttgcaggtattcatgctttcatcttcaggtatgttcactgtggatgtcatttggggtgtatgtaactggagtgctctttcagacagcttcatttgtttcctttttgctcatctctcatggatactgcatcacctgcgagcgcctttcagtaacagagcgccgaactactgctgccctcggatgtgtattttacttaa-ctcttgtcggctatagagcttctgtaccttatttcacggtgagtttcttgattaggtagtaaatatgt-tctgctg----------ctgcttaacagtaact----------------------tctgcttatttaatcc--tttaagta----atgctctaataac-------------------accttaattgcg---------tg--ttttacaggttcttctgctgcttaattacatagtttcattctacgtaatttttcatcatatatcacaaaat------------------------------------------------------------------------------------------------------------------------------------------------------------------------------------------------------------------------------------------------------------------------------------------------------------------------------------------------------------------
>I28624_M049_Malvaceae_Corchoropsis_tomentosa_seq1
----------------------------------------------------------------------------------------------------------------------------------------------------------------------------------------------------------------------------------------------------------------------------------------------------------------------------------------------------------------------------------------------------tatcagctatatagtcgtggagatagaaagcctctggaattag-----------aaaaccactgcagaaagttctaccatatgaac--------tatg-----tgctgcaa------------------caatctggaagaactt-taactgtgttgcttatttcaact-cttctttactttataaa--aggcta---tttttcagaattc-aaaggaattgttcttgcaggtattcatgcttgtatctccaggtctgctcactatggatgtcatttggggtgtatgtaactggagtgctctttcagacggcttcatttgtttcctttttgctcatctctcatggatattgcatcacctgtgagcgcctttcaataacagagcgccgatctactgctgcacttgggtgtgtattttacttaa-cacttgttggctacagagcttctgtaccttatttcacggtgagtttcttgattagtta----atatat-tcgtctgg---------ctatttaactg-aact----------------------tctgctgatttcatcct-tttaagta----atgtactaatwwcy------------------cctttaattgca---------ctg-ttwtamakgttywtytgy-----------------------------------------------------------------------------------------------------------------------------------------------------------------------------------------------------------------------------------------------------------------------------------------------------------------------------------------------------------------------------------------------------------------------
>I28625_M193_Malvaceae_Apeiba_tibourbou_seq1
-----------------------------------------------------------------------------------------------------------------------------------------------------------------------------------------------------------------------------------------------------------------------------------------------------------------------------------------------------------------------------------ttatggcattta----ttttgttcaatgtggtcataattctaaga---------tgttag-----------aaagccaatgsaggaaactgtggcctatctat--------taca-----tgttgcat-----------ttcttggcyatcttcawgaaatc-tagctatgttgcttatttcaact-cttcyttachttgtgaaa-aagmta---ttgttcagatttc-aaggtgaccattcttgcaggtattcatgctttcatcttcaggtatgttcactctggatgtcatttggggtgtatgtractggagtgctctttcagacdgcttcatttgtttcctttttgctcatctctcatggatactgcatcacctgtgabcgcctttcdgtaacagarnnccdaactactgctgcactcggatgtgtattttacctaa-ctcttgtyggctacagagcttctgtaccttatttcacrgtgagtttctcgattaagha----atatat-tcttctg----------ctaattaacagtaact----------------------tctgcttmtttcatcc--tttaggta----awgtactwktaag-------------taata-acttctaatgca---------ctg--tttacaggttcttctactgcttaattacataatttcgttctatgtgat----------------------------------------------------------------------------------------------------------------------------------------------------------------------------------------------------------------------------------------------------------------------------------------------------------------------------------------------------------------------------------------
>I28628_M051_Malvaceae_Werklea_horrida_seq1
------------------------------------------------------------------------------------------------------------------------------------------------------------------------------------------------------------------------------------------------------------------------------------------------------------------------------------------------------------------------------------------------------------gcatgatcatagttccaaac---------aataag------------gaaaccctgcaggaaactccttcttgttaac--------tacg-----tgttgcat-----------ttcatggcaatctacaaggagtt-cagcgatgttgcttatttcaaat-gttctttattttgtggattttttca---ttttttggatttc-aaatggaccattcttgcaggtattcgtgcttttatcttgagctatgctcactgtggatgtcattcggggtgtatataaccggagtgttctttcagacagtttcgtttgtctcctttttgctcatctctcatggatactgcatcacctgcgaacgcctttccgtaacagagcgtcgaactactgctgcactaggatgtgtattttacttaa-ctctcgttggctaccgcgcttctgtaccatatttcacggtgagtttcttgatttcgta--atacatat-tctgctac---------ctggagaattgtaaat----------------------ttggctt-ttttatcc--tttaaata----gtgtactaataag-----------------a---------------------tgtg-ttttac-----------------------------------------------------------------------------------------------------------------------------------------------------------------------------------------------------------------------------------------------------------------------------------------------------------------------------------------------------------------------------------------------------------------------------------
>I28629_M052_Malvaceae_Spirotheca_rosea_seq1
-------------------------------------------------------------------------------------------------------------------------------------------------------------------------------------------------------------------------------------------------------------------------------------------------------------------------------------------------------------------------------------------------------attcaacatggacctagttcagaag---------aattag-----------gaaac-actgcaggaaactctgtcctgtttac--------taca-----tgttgcat-----------ttcatggctatc-acaaaaagtt-aagccattatgcgtatttcaaat-attctttgctttgtgaagcaagcta---tttttcaggttta-aaacggaccattcttgcaggtattcgtgcttttatcttcagctatgttcactgtggatgtcattcggggtgtatgtaactggagtgctctttcagacagtttcattcgtttcctttttgctcatctctcatggatactgcatcacttgcgagcgcctttcagtaacagagcgccgaattactgctgcactcggatgcgtattttacttaa-ctctcgttggttacagagcttcggtaccttatttcacggtgagtttcttgattccgta----atatat-tatgctgg---------ctagctaaccggaact----------------------tccgcttatttcatcct-cttaagtg----aagtaattataaa-----------------a-ccttttatttct---------cat-ttttacaggttcttctactacttaattacatgatttcttt-------------------------------------------------------------------------------------------------------------------------------------------------------------------------------------------------------------------------------------------------------------------------------------------------------------------------------------------------------------------------------------------------
>I28630_M053_Malvaceae_Huberodendron_swietenioides_seq1
----------------------------------------------------------------------------------------------------------------------------------------------------------------------------------------------------------------------------------------------------------------------------------------------------------------------------------------------------------------------------------ttaatggtattta-----tttattcaatgtggccactgtttagaac---------aattag-----------gaaacaactgcaggaaactcttgcctatttac--------tacg-----tgttgcat-----------ttcatggctatccacaagacgtt-aagctatgatgcttatttcaactatttatttactttgtgaaaaaagcta---tttttcagatttc-aaagggaacattcttgcaggtattcatgcttttatcttcagctatgttcgctgtggatgtcatttggggtgtatgtaaccggggtgctctttcagacggtttcattcgtttcctttttgctcatctctcatggatactgcatcacctgcgagcgcctttcagtaacagagcgcagaactactgctgcactcggatgcgtattttacttaa-ctcttgttggttacagagcttctgtaccttatttcacggtgagtttcttgatgtcata----atacat-tctaccgg---------ctagctaactgtaact----------------------tccgcttatttcatcc--tttaagta----atggactgataag-----------------a-ccttttattgca---------ccgtttttacaggttctcctactgcttaattact-----------------------------------------------------------------------------------------------------------------------------------------------------------------------------------------------------------------------------------------------------------------------------------------------------------------------------------------------------------------------------------------------------------
>I28631_M054_Malvaceae_Trochetiopsis_benjaminae_seq1
cgt----------------------------------------------------------------------------------------------------------------------------------------------------------------------------------------------------------------------------------------------------------------------------------------------------------------------------------------------ggcaatagaaagtccctataaagaatga---agttaatggtattta-----tttattcagtgtggt-----------------------------------------agccaatgcagaaagttctgccatatgaac--------tatg-----tgctgcaa------------------caatctggaagaagtt-taattgtgttgcttatttcaa-t-ctcctttgctttataag--aggcta---tttttcagatttc-aaaagaactgttcttgcaggtattcttgcttgtatctccaggtctgctcactatggatgtcatttggggtgtatgtaactggagtgctctttcagacagcttcatttgtttcctttttgctcatctctcatggatattgcatcacctttgagcacctttcagtaacagagcgccgatctactgctgcacttgggtgtgtattttacttga-cacttgttggctaccgagcttctgtgccttatttcacggtgagtttcttgattattta----acatat-tcaggtgg---------ctaa-taactg-aact----------------------tctgcttatttcatcc--tttaagta----atgtactaaatac-----------------a-ctgagaattgca---------ctg-ttttacaggttcttctactacttaattacataatttc----------------------------------------------------------------------------------------------------------------------------------------------------------------------------------------------------------------------------------------------------------------------------------------------------------------------------------------------------------------------------------------------------
>I28633_M056_Malvaceae_Adansonia_digitata_seq1
------------------------------------------------------------------------------------------------------------------------------------------------------------------------------------------------------------------------------------------------------------------------------------------------------------------------------------------------------------------taaaagaatga---agttaatgttattta-----tttcttcagtgtgatcatagttcggaaa---------aattag-----------gaaaccactkccggaaactctaccctatttat--------taca-----tgttgcat-----------ttcatggctatctacaagaagyt-----------------------a-attctttaccttgtgaaa-acgcca---ttttthggatttc-aaagggaccgttcttgcaggtattcatgcttttatcttcagctatgttcgctgtggatgtcatttggggtgtacgtaacyggagtactctttcagacagtttcatttgtttcctttttgctcatctctcatggatactgcatcacctgcgagcggctttcagtaacggagcgccgaaccactgctgcactwggatgcgtattttacttga-ctcttgttggttacagagcttctgtaccttatttcacggtgagtttctwgattccgta----atatat-tctgctgg---------ctagctaaccataact----------------------tcctcttatttcatcct-tttaagta----acttactaataag-----------------a-ccttttattgca---------ctatttttacaggttcttctactgcttaattacatgattactttctatgtaatttttcaccatatatcgcaaaatcttttagtat--------------------------------------------------------------------------------------------------------------------------------------------------------------------------------------------------------------------------------------------------------------------------------------------------------------------------------------------------------
>I28638_M061_Malvaceae_Basiloxylon_brasiliensis_seq1
----------------------------------------------------------------------------------------------------------------------------------------------------------------------------------------------------------------------------------------------------------------------------------------------------------------------------------------------------------------------------------------------a-----tttattcaatgtggtcattgttctgaat---------aattag-----------aaagcctctacaatagtctctggcccatttac--------taca-----tgatgcat-----------ttcatggctatctgcaagaagtt-cagctatgtcgcttatttcaa----ttctttgctttgtgaaa-aagcta---tttttcagatttc-aaagggactgttcttgcaggtattcatgcttttatcttcaactatgttcactgtggatgtcatttggggtgtatgtaactggagtgctctttcagacggcttcatttgtttccttcttgctcatctctcacggatattgcatcacctgcgagcgtctttcaacaacagagcgccgaactactgctgcacttggatgtgcattttacttaa-ctcttgttggctacagagcttctgtaccttatttcacggtgagtttcttgatttagta----atatat-tctgtggg---------ctaattacctgtgact----------------------cttgcttatttcatcct-tttaagta----atgtactaataag-----------------a-ccttttaatgca---------ccg-ttttacaggttcttctactgcttaattatataatttcattctatgtaatttttcaccata-----------------------------------------------------------------------------------------------------------------------------------------------------------------------------------------------------------------------------------------------------------------------------------------------------------------------------------------------------------------------------
>I28639_M249_Malvaceae_Gyranthera_amphibiolepis_seq1
----------------------------------------------------------------------------------------------------------------------------------------------------------------------------------------------------------------------------------------------------------------------------------------------------------------------------------------------------------------------------------------------------------------------agttcggaac---------aatgag-----------gaaaacactgcaggaaactcttgtctatttac--------tacg-----tgttgcat-----------ttcatggctatctacaagacgtt-aagctatgaagcttattccaacc-attcttcactttgtgaaaaaagcta---tttttcagatttc-aaagggaccgttcttgcaggtattcatgcttttaccttcagctatgttcgctgtggatgtcatttggggtgtatgtaaccggagtgctctttcagacggtttcatttgtttcttttttgctcatctctcatggatactgcatcacctgcgagcgcctttcagtaacagagcgccgaactactgctgcacttggatgtgtattttacttaa-ctcttgttggttacagagcttctgtaccttatttcacggtgagtttcttgatttcgta----atatat-tcagcccg---------ctagctaactgtaact----------------------tacgcttatttcaccc--tttaagta----atggactaataag-----------------a-ccttttattgca---------ccgttttttcaggttcttcttctacttaattacatgatttctttctatgtaatttttcaccatatatcaca----------------------------------------------------------------------------------------------------------------------------------------------------------------------------------------------------------------------------------------------------------------------------------------------------------------------------------------------------------------------
>I28640_M062B_Malvaceae_Diplodiscus_paniculatus_seq1
----------------------------------------------------------------------------------------------------------------------------------------------------------------------------------------------------------------------------------------------------------------------------------------------------------------------------------------------------------------------------a---agttaattgtattta-----tttagtcaatgtggccatagttctgaat---------aatca-------------------------------------------------------------gatatcat-----------ttcatggctatctgaaagaagtt-cagctatgttgcttatttcaact-cttctttactttgtgaaa-aagcta----ttttcatatttc-agagggactgttcttgcaggcattcatgcttytatcgtcagctctgttcactgtggatgtcattcggggtgtatgtaactggagtgctctttcagacagcttcatttgtttcctttttgctcatctctcatggatattgyatcacytgcgagcgcctttcattaacagagcdccgcactactgctgcwcttggatgtgtattttacttra-cwcttrtdggckmmmsagcttctktmmykkwtttsayrrwkmgkktswtsawkkrgta----atrtat-tcttmtgg---------mtaahtwayygwaacy----------------------wctgyttatttcatgy--ttkwggtr----rtgta---------------------------------------------------------------------------------------------------------------------------------------------------------------------------------------------------------------------------------------------------------------------------------------------------------------------------------------------------------------------------------------------------------------------------------------------------------------------------------------------
>I28642_M064_Malvaceae_Burretiodendron_esquirolii_seq1
----------------------------------------------------------------------------------------------------------------------------------------------------------------------------------------------------------------------------------------------------------------------------------------------------------------------------------------------------------------------------------------------------------------------------------------------------------------------------------------------------------------------------------------------------a-cgtttatgttgcttatttcgamt-cttctttactttataaa--aggcta---tttttcagatttc-aagggaactgttcttgcaggtattcatgcttgtatcttcaggtatgctcactgtggatgtcatttggggtgtatgtaacaggagtgctctttcagacagcttcatttgtttcctttttgctcatctcacatggttattgcatcacctgtgagcgcctttcagtaacagagcgccgaactactgctgctcttgggtgtgtattttacttaa-cacttattggctacagagcttgtgtacm--------------------------------------------------------------------------------------------------------------------------------------------------------------------------------------------------------------------------------------------------------------------------------------------------------------------------------------------------------------------------------------------------------------------------------------------------------------------------------------------------------------------------------------------------------------------------------------------------------------------------------
>I28644_M066_Malvaceae_Thomasia_solanaceae_seq1
---------------------------------------------------------------------------------------------------------------------------------------------------------------------------------------------------------------------------------------------------------------------------------------------------------------------------------------------------------------------------------------ggtgctta-----tttattcaatgtggtcatagttctggat---------aagtag-----------aaagccattgcgggaaactttggcgkatktgc--------taca-----tgttgcat-----------ttcatggctatctgcaagaagtt-tagctatgttgcttatttcaact-cttctckactttgtgaaa-aagctat-ttagttcagatttc-aaagggacctttcttgcaggtattcatgcttttatcttcaggtatgttcactgtggatatcatttggggtgtatgttactggagtgctctttcagacagcttcatttgtttcgtttttgctcatctctcatggatactgcatcacctgtgagcgcctttcagtaacagagcgccgaactactgctgcacttggatgtgtattttacttaa-ctcttgttggctacagagcttctataccttatttcacagtgagtttcctgttctgctg--ccaatttt-tttgaaagga-------aaaaataa--------------------------------tgcttatttsatcct-tttaagta----atgtactaataac-----------------a-ccttttaatgca---------ctg-ttctgcaggttcttctgctgcttaattgcataatttcattctatgtgatttttcaccatatatcacaaaatctat--------------------------------------------------------------------------------------------------------------------------------------------------------------------------------------------------------------------------------------------------------------------------------------------------------------------------------------------------------------
>I28645_M067_Malvaceae_Guichenotia_ledifolia_seq1
-----------------------------------------------------------------------------------------------------------------------------------------------------------------------------------------------------------------------------------------------------------------------------------------------------------------------------------------------------------------------------------------tattcaatt-aattattcaatggggtcatagttctggat---------aagtag-----------aaagccattgcgggaaactttggcatatgtac--------taca-----tcttgcat-----------ttcatggctatctgcaagaagtt-tagct----tgcatatttcaact-cttctctactttgtgaaa-aagctat-ttagttcagatttc-aaagggacttttcttgcaggtattcatgcttttatcttcaggtatgttcactgtggatatcatttggggtgtatgttactggagtgctctttcagacagcttcatttgtttcatttttgctcatctctcatggatactgcatcacctgtgagcgcctttcagtaacagagcgccgaactactgctgcacttggatgtgtattttacttaa-ctcttgttggctacagagcttctataccttatttcacagtgagtttcctgttctgctg--ccaattct-ttgaaagg---------aaaaaaaaaaaaaaaa----------------------mctgcttatttcatcct-tttaagta----atgtactagtaac-----------------a-ccttttaatgca---------ctg-ttctgcaggttcttctgctgcttaattgcataatttcattctatgtga-----------------------------------------------------------------------------------------------------------------------------------------------------------------------------------------------------------------------------------------------------------------------------------------------------------------------------------------------------------------------------------------
>I28646_M068_Malvaceae_Helmiopsis_sp_seq1
---------------------------------------------------------------------------------------------------------------------------------------------------------------------------------------------------------------------------------------------------------------------------------------------------------------------------------------------------------------------aagaatga---agttaatggtattta-----tttattcagtgtggt-----------------------------------------agccratgcagaaagttctgmcryatgaam--------tatg-----tgctgcaw------------------camtctkgaagaagtt-taaytgtgttgcttwtttcwact-cttctttactttataaa--wggcta---tttktsakatttc-aaaggaactgttcttgcaggtattcatgcttdtatctccaggtctgctcactatggatgtcatttggggtgtatgtaactggagtgctctttcagacagcttcadttgtttcctttttkctcatctcwyatggatattgcatcacctktgagcgcctttcagtaacdgagcgycgatctactgctgcacttgggtgtgtattttacttra-cacttgttggctacagagcttctgtaccttattthrhggtgagyttcttgattattta----atatat-tcrggtgg---------ctaa-taactg-aact----------------------tctgcttatttyatcc--wttaagtr----atgtactaaatac-----------------amytwataattgca---------ctr-ttttacaggttcttctactamttaattacataattt-----------------------------------------------------------------------------------------------------------------------------------------------------------------------------------------------------------------------------------------------------------------------------------------------------------------------------------------------------------------------------------------------------
>I28647_M069_Malvaceae_Cheirolaena_linearis_seq1
-------------------------------------------------------------------------------------------------------------------------------------------------------------------------------------------------------------------------------------------------------------------------------------------------------------------------------------------------------------tccctataaataatgg---agttaatggtattta-----tttattcagtgtggt-----------------------------------------agccgatgcagaaagttctgccacatgagc--------tatg-----tgctgtaa------------------caatctgaaagaagtt-taaatgtgttgcttatttcaa----ctctttactttataaa--aggcta---tttttcgtatttc-aaaggaacggttcttgcaggtacgcatgcttgtatctccacgtctgctcactatggatgtcatttggggtgtatgtaactggagtgctctttcagacaacttcatttgtttcctttttgctcatctctcatggatattgcatcacctgtgagcgcctttcagtaacagagcgccgatctactgctgcacttgggtgtgtattttacttaa-cacttgttggctacagagcttctgtaccttatttcacggtgagtttcttgattattta----atatat-tcaggtgg---------ctaa-taactg-aact----------------------tctgcttatttcatcc--tttaagta----atgtactaaatac-----------------a-cttataattgca---------ctg-ttttacaggttcttctactacttaattacatmatttcgttctatgtaatttttcacc--------------------------------------------------------------------------------------------------------------------------------------------------------------------------------------------------------------------------------------------------------------------------------------------------------------------------------------------------------------------------------
>I28648_M070_Malvaceae_Helmiopsiella_madagascariensis_seq1
---------------------------------------------------------------------------------------------------------------------------------------------------------------------------------------------------------------------------------------------------------------------------------------------------------------------------------------------------------------cctataaagaatga---agttwatggtattta-----tttattcagtgtggt-----------------------------------------agcsratrcagaragttctgmcrtrtgarm--------tatg-----tgctgcaw------------------caatctggaagaagtt-taaybktgttgcttwtttcaamt-cttctwtactttataaa--wggcywt--tttttcakatttc-aaagkaackgttcttgcaggtatkcatgcttgtatctccaggtctgctcactatggatgtcatttggggtgtatgtaactggagtgctctttcagacagcttcatttgtttccwttttkctcatctctcatggatattgcathacctktgadcgcctttcwgtaacwgagckccgatctactgcwgcacttgggtgtgtattttacttra-crcttgttggctacagarcttctgtaccttatttyacggtgagtttcttgattattta----atatat-tcargtgg---------ctaa-taactg-aact----------------------tctgcttatttcatcct-yttaagta----atgtactaaaaac-----------------a-tctataatkaca---------ctg-ttttgcaggttcttttactacttaattacataacttcattctatgtaatttttcaccat------------------------------------------------------------------------------------------------------------------------------------------------------------------------------------------------------------------------------------------------------------------------------------------------------------------------------------------------------------------------------
>I28653_M168_Malvaceae_Theobroma_cacao_seq1
--------------------------------------------------------------------------------------------------------------------------------------------------------------------------------------------------------------------------------------------------------------------------------------------------------------------------------------------------------------------------caa---agttaatggtattta-----tttatttaatttggttgtagtt-tgaat---------aattag-----------aaagccactgcc-gaaactctggtgtatgtac--------taca-----agctgcat-----------ttcatggct----atacgaagtt-tagctatgttgcttatttaaact-ctcctttactttgtgaca-aagcta---ttgttcagatttt--aagggactgttcttgcaggtattcatgcttttatcttcaggtatgttcactgtggatgtcatttggggtgtatgtaactggagtgctctttcagacagcttcatttgtttcctttatgctgatctctcatggatactgcatcacctgtgagcgcctttcagtaacagagcgccggactactgctgcacttggatgtgtattttacttaa-ctcttgttggctacagagcttctgtaccttatttcacggtgagtttcttgattaggta----atatat-tctgcta----------ctaattaactataact----------------------tctgcttatttcacct--tttaacta----attcactaatagt-----------------a-ctttttaatgca---------ccg-ttttacaggttcttctactgcttaattacataatttcattctatgtaatttttcaccatatatcacg----------------------------------------------------------------------------------------------------------------------------------------------------------------------------------------------------------------------------------------------------------------------------------------------------------------------------------------------------------------------
>I28654_M105_Malvaceae_Pachira_aquatica_seq1
-----------------------------------------------------------------------------------------------------------------------------------------------------------------------------------------------------------------------------------------------------------------------------------------------------------------------------------------------------------------------------------------------------------------------gttcggaac---------aattag-----------gaaaccactgccggaaactctgtcctatttac--------tacatca-----------------------catggmtacc-acaagaagttaaagctatgatgcgtatttcaact-attctttactttctgaaaaaagcta---tttttcagattta-aaacggactgttcttgcaggtattcgtgcttttatcttcagctatgttcgctgtggatgtcattcggggtgtacgtaaccggagtgctctttcagaccgtttcattcgtctcctttttgctcatctctcatggatactgcatcacatgcgagcgcctttcagtaacagagcgccgaactactgctgcactcggatgtgtattttatttaa-ctcttgttggttacagagcttcggtaccttatttcacggtgagtttcttgattccgta----atatat-tctgctgg---------ctagctaactgtaact----------------------tccgcttatttcatcct-tttaagta----acatactaataag-----------------a-ccttgtattgca------------------------------------------------------------------------------------------------------------------------------------------------------------------------------------------------------------------------------------------------------------------------------------------------------------------------------------------------------------------------------------------------------------------------------------------------------
>I28655_M148_Malvaceae_Robinsonella_mirandae_seq1
a------------------------------------------------------------------------------------------------------------------------------------------------------------------------------------------------------------------------------------------------------------------------------------------------------------------------------------tgctatagtgg--------------------------------aggaaatggcatctg-------tttatactttgttcgacattctgaac---------tattgg------------gaaaccctgcccgatackccgtcctatwray--------tgca-----tgtttcat-----------tttatggwtatctacaagaasyt-aagatatacta----------------------tttgtgaaaaaaghtat-cgyttttggatttc-waagggachgttcttgcaggtattcgtgctttcatcttcagctatgttcactgtggatgtcgttcggggtgtatataaccggagtgctctttcagacagtttcrttcgtttcctttttgctcatctctcacggatactgcatcacctgcgaacractttcrgtaackgagcgtcgaactactgctgcactcggatgtgtattttacttaa-ctcttgttggctaccgagcttccgtaccwtatttcacggtrvgtttcwtratytcata--atacatay-kctgstagc--------ttagctaactgtaactyy--------------------dgartttttcccgtcc--tttaatta----atgtatttataga-------------------hgtattattgcat--------ycg-ttttacaggttcttctrctgcttaattacatgatttctttctatgtaattt--------------------------------------------------------------------------------------------------------------------------------------------------------------------------------------------------------------------------------------------------------------------------------------------------------------------------------------------------------------------------------------
>I28656_M002_Malvaceae_Tilia_americana_seq1
------------------------------------------------------------------------------------------------------------------------------------------------------------------------------------------------------------------------------------------------------------------------------------------------------------------------------------------------------------------------------------aatggtattaa-----tttatttggtgtggtcatagttctgaat---------------------------aattagaaacaggaaactctggcatatgtac--------taca-----tgttgcat-----------ttgatggctatctggaagaagtt-tagctattttacttatttcaact-cttctttactttataaa--aagctat--tttttaagatttc-aaagggacttttcttgcaggtattcatgcttttatcttcaggtatgctcactgtggatgtcattcggggtgtatgtaactggagtgctctttcagacagcttcatttgtttcctttttgctcatctctcatggatactgcatcacctgtgagcgcctttcaataacagagcgccgaactactgctgcacttggatgtgtgttttacttaa-cacttgttggctacagagcttctgtaccgtatttcacggtgagtttcttgatcagcta----atatat-tctgctgg---------ctaattaactgtaact----------------------tctgcttatttcatcc--tttatgta----atgtactaataac-----------------a-ccttttaatgca---------ccg-ttttacaggttcttctac-----------------------------------------------------------------------------------------------------------------------------------------------------------------------------------------------------------------------------------------------------------------------------------------------------------------------------------------------------------------------------------------------------------------------
>I28657_M180_Malvaceae_Triumfetta_lappula_seq1
a---------------------------------------------------------------------------------------------------------------------------------------------------------------------------------------------------------------------------------------------------------------------------------------------------------------------atgtaatgta------------------------------tctgttatagaattaacttaataatggcattaa-----tttgtgcaatgtggttata---ctgagt---------ggttag-----------aaagccagtgcaggaaactctmgcctatctcc--------tatg------------------------------------------------------tgttgcttatttcatct-cttctttaccttatgagaaatgcta---ttgttcagattct-aaagtgaccattyttgcaggtattcatgctttcatcttcaggtatgttcgctgtggatgtcatttggggtgtatgtaactggagtgctgtttcagacagcttcatttgtttcctttttgctcatctctcatggwtactgcataacttgtgagcgcctttcggtaacagagcgccgaactactgcygcacthggatgtgtattttacctaa-ctctygtgggctacagagcttccgtgccttatttcacggtacrtttcttggttatat-----atttrt-tcttctg----------ctaattaacagtaagt----------------------tttacttatttcatcc----caagta----atgaactaataag-------------taaca-tcttttaatgca---------ctg--cttgcaggttcttctattgcttaattacttaatttcattctatgtgatttttcaccacatatcacaaaattta---------------------------------------------------------------------------------------------------------------------------------------------------------------------------------------------------------------------------------------------------------------------------------------------------------------------------------------------------------------
>I9832_V002_Malvaceae_Luehea_speciosa_seq1
agacgcatagctgttttatggaaattttgtctgcttcaaaactgataatcacaaattgttggatgtctcctatgtatttttatcattgttgtaatttcgtttttctgttgtgttattgttacaytagaacagacaaataatttgcagtggactcttgcatctgttccattgattaaagccttgcaactcactttatccttcctkttttggtaagttctgattttgcawtkaaatttatattgtytatctttattaatctttgaarggaaaattttgggctggaatggggataattctgatgatcaaatagataaaatacatattaagctatagcggaggcagtggaaactctctggaaagaataaacttaataatgccattca-----tttgttcatagtggttatggttctgagt---------ggctag----------aaaagccagagcaggaaactctggcctatctac--------tata-----tgttgcct-----------tttntggctatytgcdagagdct--agctttgttgcttatytcanct-cttctttactttgthaaa-aagcta---ttdttcagatntc-aaagggaccattcttgcaggtattcatgctttcatndtcagghatghtcnctgtggatgtcgtttggggtgtatgtaactggagtgctctttcagacagcttcatttgtttcctttttgctcatctctcatggatactgcatcacctgtgagcgcctntcggtaacagagcgccgaactactgctgcahtcggatgtgtattttacctaa-cncttgttggctacagagcttckgtaccttatttcacggtgagtttcttgattaggtw----atatak-tsttctg----------ctaattaactgtaact----------------------tctgcttattcatcct----aaagta----atgtactaacaagt----------aataaca-acttttgatgca---------ctg--tatacaggttcttctactgcttaattacataatttcattctatgtgatttttcaccatrtatcacaaaacctattagtrttgcgggaacaattgacttttatagaggatgaggacrtccaatcaatgcgtgatgctgtttatacraagtacagaatgtttaagtacgttttyymwttwaawwwtttwrkyycytwwtwawwwyytttkawsrrammawwwtwwwarktymwwamytaaacttggttcacaactggacagaaaatttcagggtgctatgcaaatagttgccatggctgaaactgtggtatggatatgcaaacctcatcttctctggctatggcaatatatttgatatgcagatcatcagttcatgactartatgasacccattgacattttcattttcagatatatttgaacatg
