# Supplementary material for: Localized Phylogenetic Discordance Among Nuclear Loci Due to Incomplete Lineage Sorting and Introgression in the Family of Cotton and Cacao (Malvaceae)
Source: Front Plant Sci. 2022 Apr 13;13:850521. doi: 10.3389/fpls.2022.850521 (PMC9043901; doi:10.3389/fpls.2022.850521)
Supplement: Supplementary file 1 [file Data_Sheet_1.ZIP › Alignments_v4/L152.fasta]

>I28591_M023_Malvaceae_Neobuchia_paulinae_seq1
--------------------------------------------------------------------------------------------------------------------------------------------------------------------------ccccgacgctcccatctccgaccagcgtgccttcaagcttgcttccgatatctccttcatcgaccccagtgaaagg-------------------------------tgttttgtgtttgt-----------aaaagaaaagg-------aa--ttttcga----tttcaattttca--------taaatatccaaaatcctct-c---tct-ctat---cat-tctcttcttaggg-----------------------tttcatagaaatgctt-----ttgtctcagggatcttatcgagaagctaattacgttagggttttactaccgagagctcgatcgctttgccacgaaatcccggaatttgagctgggtaaggtccgctga---tgtttcacctttggacagagcgtctgaattggca------------aa---tcttaaaacccagaagccaagcgtttatcgaagagccattgctaatggcctggttgagatactctctgtctataagtctgctgttcttcaaatcgagcagaaattgttgtcggaaaccaagccaattttggcaactgtcactcagggcctcaataaggtttct-------tctttagcacatcgcatcgc-agattt-aatt---------------------tcctatttgctctttattctc----ggtt-----------------tgtaagttt----------------------------------------------------------------------------------------------------------------------------------------------------------------------------------------------------------------------------------------------------------------------------
>I28593_M024_Malvaceae_Carpodiptera_cubensis_seq1
----------------------------------------------------------------------------------------------------------------------------------------------------------------------------------cccccatctccgatcaacgttccttcaagcttgcttcagatatctccttcatcgaccccagcgaaagg-------------------------------tcttttttttttcct----------tcaaaaaggaa-------aa--ctttcat----tttcagttctca--------ccagtatccaaaacccttt-t---ttt------------ttcattg-----------------------------ttcttctcgaatgctg-----ttttctcagggatcttattgagaggctaattacgttggggttttactaccgagagcttgatcgttttgccacgaaatcccggaatttaagctggataaggtctgctga---tgtttcttctttggaaagagcctctgagttgtcc------------aa---ttctaaaactgagaagcccagcatttatcgcagagccattgctaacggtctggtggagatactctccgtctataggtctgctgttcttcaaatcgagcagaaattactgtcggaaacaatgcctattttggcaacagtcactcagggcctcaataaggtttat-------tctcaagcacttcatatccc-agattt-aatt---------------------tcctattttctccttattatc----agtt-----------------tataaattt-ctttttct-------tgttgcaatgta------------------------------------------------------------------------------------------------------------------------------------------------------------------------------------------------------------------------------------------------
>I28594_M025_Malvaceae_Herrania_nitida_seq1
-------------------------------------------------------------------------------------------------------------------------------------------------------------------------------------------------------ccttcaagcttgcttccgatatttccttcatcgactccagcgaaagg-------------------------------tctttt-------------------ttaaaaagaat-------at--tttcgat----tctcaattttcg--------taaatatccaaactctccc-c---ctt-ttttttccat-tctattcctagggttt------------tatttttattttttacaattgctg-----ctgtttcagggatcttatcgagaggctaattacattggggttttattaccgagagctcgatcgctttgccacaaaatcccggaatttaagctggataaggtccgctga---tgtttctcctttggagagagccgctgggttgtcc------------aa---acctaagaccgagaagccaagcgtttatcgcagagccattgctaatgggctggtggaaatactctctgtctataggtctgctgttcttcaaatcgagcagaaattgttgtcggaaaccatgcccattttggcaactgtcactcagggcctcaataaggtttct-------tcttaagcacatcgcatcgc-ggattt-aatt---------------------tcctcttgggcccttaatttt----agtt-----------------tataa-----tttttttgg------ggttgcagttctttgttattttgccacctttgtacgagcttattctagagatc-------------------------------------------------------------------------------------------------------------------------------------------------------------------------------------------------------
>I28595_M184_Malvaceae_Guazuma_ulmifolia_seq1
--------------------------------------------------------------------------------------------------------tggttacaccggagatctcataatcgacgagcgggagcacaataaatctcttggcattcacttatctcccgacgccccgatctccgaccaacgctccttcaagcttgcttccgatatttccttcatcgaccccagcgagagg-------------------------------tctttt-------------------ttagaaagaaa-------at--tttccat----tttcaacttttg--------catatatccaaactctctc-----ttc-tttcttccat-tctgttcctaggg-----------------------ttttttacaattgcta-----ttgtttcagggatcttatcgagaggctaattacattggggttttattaccgagagctcgatcgcttcgctacaaaaacccggaatttaagctggataaggtccgctga---tgtttgtcctttagacagagccgctgagttgtcc------------aa---acctaagatcgagaagcctagcgcttaccgcagagccattgctaatgggcttgtggagatactctctgtctataggtctgctgttcttcaaatcgagcagaaattgttgtcggaaaccatgcccattttggcaactgtgactcagggccttaataaggtgact-------tcttaagcatatggcctcgc-agattt-aatt----------------------cctctttggcccttatttct----actt-----------------tataaagtc-ttcttttgg------ggttgcagttctttgttattctgccac---------------------------------------------------------------------------------------------------------------------------------------------------------------------------------------------------------------------------------
>I28596_M026_Malvaceae_Ruizia_cordata_seq1
---------------------------------------------------------------------------------------------------------------------------------------------------------------------------------------------------------------------------------ttyattgatcccagcgatagg-------------------------------tttwrctwkcwyytkttkkttwtcttaaaaaaaaaa-------cc-------------cttccattttca--------cacctatccctaaagccwtt----ttw------------ttthhtactacag-----------------------tttcttatgaaagctg-----ttttctcagggatcttatcgagaggctagttacgttagggttttactacagagagcttgaycgctttgccacgaaatcccggaatttaagctggataaratccgctga---tgcgtctccaytggaaagagcckctgagttgtcc------------ag---tcctaaaaccgtgaagcyaagcgtttatcgcagagccattgctaatgggctggtggaratactctccgtctataggtctgctgttcttcaaattgagcagaaawtgttgtcggagaccatgccaattttggcaactgtcactcagggcctcaacaaggttstt---------------------cttccc-akattt-attt-----------------attttgcaattttct-cctattmttcktcagtt-----------------tatgagatt-atttcttt--------atttcagttctttgtcat-----------------------------------------------------------------------------------------------------------------------------------------------------------------------------------------------------------------------------------------
>I28597_M027_Malvaceae_Melhania_velutina_seq1
-----------------------------------------------------------------------------------------------------------------------------------------------------------------------------cgacgcttctatctccgaccaccgcwycttcaagcttgcttckgayatytccttcatcgatccyascgatagg-------------------------------ttttgctttcttttta---ttt---------aaaaa-------aa-------------cttccattttca--------cacctatccctaaagcct------ttt------------tttwktactwcag-----------------------tttcttatgaaakctg-----ttttctcagggawcttatcgagaggctagttacgytagggttttactacagagagcttgatcrytttgccacgaaatcccggaatttaagctggataagatccgctga---tgcgtctccaytggaaagagcckctgagttgtcc------------ak---tcctaaaaccgtgaagccaagcgtttatcgyagagccattgctaatgggctggtggagdtactctccgtctataggtctkctgttcttcaaattgagcagaaawtkttgtcggagaccatgccaattttggcaactgtcactcagggcctcaacaaggttctt---------------------cttccc-agattt-attt---------------------tgcaattttct-cctatttttcatcagtt-----------------tatgatatt-atttcttt--------atttcagttctt-----------------------------------------------------------------------------------------------------------------------------------------------------------------------------------------------------------------------------------------------
>I28598_M028_Malvaceae_Glyphaea_brevis_seq1
-------------------------------------------------------------------------------------------------------------------------------------------------------------------------------------------------------------------------------------------------aaagg--------------------------------------ttttctcg----------ttagaagagaa-------at--tttcctttttttcccaacttttataa----atatatatccaaactatcttct---ttcttattttccat-tccagtcctaggg-----------------------tttttaacgaatgatt-ttg-ctgtcccagggatctaatcgagaggctaattacattagggttttactaccgagagctcgaacgctttgccacaaaatcccgtaatttaagctggataaggtccgctga---tgtttctcctttggacagagcctctgagttgtcc------------aa---gcctaagaccgagaagccaagcgtttatcgcagagctattgctaatggcctggtggagatactttctgtgtataggtctgctgttcttcaaattgagcagaaattgttgtcggaaaccatgcccattttggcaactgtcactcagggcctcaataaggtttct-------tctgaagcgcagtgactctc-aaattt-actc---------------------------ttgggcgttat------------------------------------------------------------------------------------------------------------------------------------------------------------------------------------------------------------------------------------------------------------------------------------------------------------------
>I28599_M029_Malvaceae_Desplatsia_dewevrei_seq1
----------------------------------------------------------------------------------------------------------------------------------------------------------------------------------------------------gctccttcaagcttgcttccgatatctccttmatcgaccccarcrararg-------------------------------ttttct-----------------tataagaggaaaa----------ttttccat----tttcaatttttgtaaa---ttatatatccaaattctctctc---ctt-----ttccat-cccattcccaggg--------------------tttctttttacgaatgctgcttg-ttgtctcagggatctgatcgagaggctaattacattagggttttactaccgggagcttgaacgctttgccgcgaaatcccggaatttaagttggataagatccgccaa---tgattctcctttggacagggcctctgagttgtcc------------aa---acctaagaccgacaagccaagcgtttatcgcagagccattgctaatggcctggtggagatactctctgtctataggtctgctgttcttcaaatcgagcagaaattgttgtcggaaaccatgcccattttggcaactgttactcagggcctcaataaggttcct-------tctgaagcacagtgtctctc-gaatta-actaac-------------tc----------tttgccgttagttta----attt-----------------tataaattctctctttgg------------------------------------------------------------------------------------------------------------------------------------------------------------------------------------------------------------------------------------------------------------------t
>I28600_M146_Malvaceae_Mortoniodendron_guatemalense_seq1
----------------------------------------------------------------------------------------------------------------------------------------------------------------------------ctgacgcccctatctccgaccaacgctccttcaagcttgcttccgacatctccttcatcgaccccagcgaaagg-------------------------------tcttttgtttttat-------------aagaaagaa-------aa--tttcca-----tttcaattttca--------catatatgcaaaaccctct-t---ttt--------tat-tccgttcctaggg-----------------------ttttttacgaatgctg-----ttgtctcagggatcttatcgagaggctaattacgttagggttttactaccgtgagcttgatcgctttgccacgaaatctcggaatttaagctggataaggtccgctga---tgtttctcctttggaaagagcstctgggttgtcc------------aa---ttctaaaaccgagaagccaagcgtttatcgcagagccattgctaatgggctggtggagatactttccgtctatagatctgctgtacttcaaatcgagcagaaattgttgtcggaaaccatgcctattttggcaactgtcactcagggcctcaataaggtttct-------tcttaaccacatcttatccc-agattt-aatt---------------------tcctatttgctccttattctc----aatt-----------------tataagatt--ccttttt-------ggttgcagttctttgt-------------------------------------------------------------------------------------------------------------------------------------------------------------------------------------------------------------------------------------------g
>I28601_M030_Malvaceae_Sparmannia_africana_seq1
-------------------------------------------------------------------------------------------------------------------------------------------------------------------------------attcccccatctccgaccaccgctccttcaagcttgcttccgatatctccttcatcgaccscagcgaaagg-------------------------------tatttt----------------myattaatagagaa-------at--tttacag----tttcmactcttayara-----------ccagacwmctcttt-----------ttccac-tccattcctaggg----------------------tttcttcacgaatgctt-tcg-ctgtctcagggatcttatcgagaggmtaattacrttagggttttactaccgagagctygaccgctttgccacgaaatcccgdaatttaagctggataaggyycgctga---tgtttctcctttggacagagcctctgagttgtcc------------aa---acctaagwcccagaagccaagcgtttatcgcagagcaattgctaatggcctggtggagatactctctgtatataggtcttctgttctccaaatcgagcagaaattgttgtcggaaaccatgcccattytggcaactgtcactcagggcctcaataaggtttct-------tctgaaacacaatgtcwctc-aaattt-actc---------------------------ttcsgcgttattcta----attt-----------------tataaattttctcwttct-------ggttgcagttctttgttatcttgccacct-------------------------------------------------------------------------------------------------------------------------------------------------------------------------------------------------------------------------------
>I28602_M031_Malvaceae_Mollia_sp_seq1
-------------------------------------------------------------------------------------------------------------------------------------------------------------------------------atgctcccatctccgaccaacgctctttcaagcttgcttccgatatctccttcatcgatcccagcgatagg-------------------------------tttttt-----------------cataaaaggagaa----------ttttccat----tttccat----------------------------------------------------cccattcctagtttt-----------------ttcttttttcacgaatgctgtttg-ttgtctcagggatcttatcgagaggttaattacattagggttttactaccgagaactcgagcgctttgccgctaaatcccggaatttaagctggataaggtccgtcaa---tgattctcttttggacggagcctctgagttgtcc------------aa---acctaagaccgagaagccgagcgtttatcgcagagccatcgctaatggcgtggtggagatactctctgtctataggtctgctgttcttcaaatcgagcagaaattgttgtcggaaaccatgcccattttggcaactgtcactcagggcctcaataaggttcct-------tctgaagcacagtgtctttc-aaattt-actc---------------------------tttgccgttagttta----attt-----------------tataaattttctcgtttt-------ggttgcagttctttgttattttgccgcctt------------------------------------------------------------------------------------------------------------------------------------------------------------------------------------------------------------------------------
>I28603_M223_Malvaceae_Gossypium_hirsutum_seq1
----------------------------------------------------------------------------------------------------------------------------------------------------------------------------------------------------------------------------------------------gtgaaagg-------------------------------tctt-----------------------aagaaagaa----------------aa----ttttaattttca--------taaacatccaaaaccctct-c---tct-ctctt--ctc-tctttccttaggg-----------------------tttcatacgaataatt-----ttctcccagggatcttatcgagaagctaattacgttagggttttactaccgagagctcgatcgctttgccacgaaatcccggaatctaagctggataagagcggctga---tgtttctcctttggacagagcctctgagttgtca------------aa---tcctaaaagcgggaagccragcgtttatcgaagagccattgctaatggcctggtggagatactctctgtctacaagtctgctgttcttcaactcgagcagaaattgttgtcggaaaccatgccaattttggcaactgtcactcaggscctcaataaggtttcttgtt--attttaagcacgtcgtatcgc-tgatttaaatt---------------------tcctagttgctctttactctc----gttc-----------------tataagttt-atcatttc--------gttgcagttctttgtta------------------------------------------------------------------------------------------------------------------------------------------------------------------------------------------------------------------------------------------
>I28604_M032_Malvaceae_Entelea_arborescens_seq1
---------------------------------------------------------------------------------------------------------------------------------------------------------------------------------------------gaccaacgctccttcaagctcgctttcgatatcaccttcatcgaccccagcgaacgg-------------------------------tatttt----------------atrttaatagagaa----------ytttacat----tttcaactcttataaa-----------ccagaatccctctt----------tttccac-tccattcctaggg-----------------------tttttcacgaatgctt-tcg-ctgtctcagggatcttatcgagaggctaattacattagggtttwactaccgagagctcgaccgctttgccacgaaatcccggaatttaagctggataarrtycgctga---tgtttctcctwtggacagagcytctgagttgtcc------------aa---acctaagacccagaagccragcgtttatcgcagagcaattgctaatggcctggtggagatactctctgtatataggtctgctgttctccaaathgagcagaaattgttgtcggaaaccatrcccattttggcaactgtcactcagggcctcaataaggtttct-------tctgaaacacaatgtctstc-aaatty-acts---------------------------ttyggskytattcta----attt-----------------tataaattttctcttyyk-------gktwgsmgttctttgttatcttgccacccttgtacgatcttgttct--------------------------------------------------------------------------------------------------------------------------------------------------------------------------------------------------------------
>I28606_M033_Malvaceae_Reevesia_formosana_seq1
-------------------------------------------------------------------------------------------------------------------------------------------------------------------------------------------------------------------------------------------------------------------------------------------------------------------aaagaa-------at--tt-----------------ttca--------caattaaccaaacccctctct---ctttttttttccatttccgtttctaggtttt----------------tttttttttaacgaatgcta-----ttgtttcagggatctgatcgagaggctaattacgttagggttttactaccgagagctcgatcgctttgccacgaaatcccggaatttaagctggataaggtcggctga---tgtttctcctttggaaagagccgctgagttgtcc------------aa---tcctaaaacccagaagccaagcgtttatcgcagagccatttctaatggcctggtggagatactctctgtctataggtctgctgttcttcaaatcgagcagaaattgttgtccgaaaccatgcctattttggcaactgtcactcagggcctcaataaggtttgc-------tcttaagcacaccgtatggt-aaattttaatt---------------------ccttacttgctcctt--ctca----gttt-----------------tataagctt-atattttg--------gttgcagttctttgttattttgccacctttgtacgagcttattc---------------------------------------------------------------------------------------------------------------------------------------------------------------------------------------------------------------
>I28608_M035_Malvaceae_Hosfordia_alata_seq1
----------------------------------------------------------------------------------------------------------------------------------------------------------------------------ccgacgcacccmtctccgagcaacrttycttcaagcttgcttccgatatctccttcatcgaccccagtgaaagg-------------------------------tctttytg-----------------cttgaaag-aa-------aw--tttccat----ttccaattttc--------------------------------------------cat-tctcttcctaggg-----------------------tttcatastagtgcttt----ttgtctcagggaactaatcgagaagmtaattacgttaggattttactaccgagagctcgatcgctttgccacyaaatccaggaatttaagctggrtaagatccgctga---tgtttctcctttggatagakcctctgagttgtca------------aa---tactraaaccgggaagcyaagtgtttatcgaagagctattgctaatggcctggtggagatactatctgtctataagtctgctrttcttcaaatcgagcaraaattgctrtcggaaaccatgccaattttggcaactgtcactcagggcctcaataaggtttcttctc--atcacaagcacatcgtactac-tgattt-aatt---------------------tcctgtttgctcttttatctc----ggtt-----------------ga-----------------------------------------------------------------------------------------------------------------------------------------------------------------------------------------------------------------------------------------------------------------------------------
>I28609_M036_Malvaceae_Pentaplaris_davidsmithii_seq1
-------------------------------------------------------------------------------------------------------------------------------------agcgagaacaccataaatctctcggcattcacttatactccgacgcctacatctctgatcaacgctccttcaagcttgcttccgatatctccttcatcgaccccagcgaaagg-------------------------------tgttctttttttct-----------ttaagaa-----------aa--tttccat----tttcaattttcr--------taaayatcmaammcyhtct-c---ttt-ttt----cgt-tctcttcctaggg-----------------------tttcatacraatgcth-----ttgtyyyagggrtcttatcgagargytaattrygttagggttttactaccgagagctcgatcgctttgccacgaaatcccggaatttaagctggataagrtccgctra---tgtttctcctttvgwyagarmctstgagttgtcm------------aa---tcctaaaaccgrgaagccaagcgtttatcgmagagccattgctaatggbctggtggagatactctctgtytatargtctkctgttcttcaaatcgagcagaaattkttgtcggaaaccatgccwattttrgcaactgtcactcagggcctcaataaggtytmt-------------------ygtctcgc-atattt-tatt---------------------ttctcattgctccttataatc----agtt-----------------tataagstt-wtyttttytattattggtykcagttctttgttattttcccacctttatac-------------------------------------------------------------------------------------------------------------------------------------------------------------------------------------------------------------------------
>I28610_M037_Malvaceae_Heritiera_littoralis_seq1
-----------------------------------------------------------------------------------------------------------------------------------------------------------------------------------------------------------------------------ytccttcatcgaccccagcgaaagt-------------------------------tgttgtttttttttt---------tttttaaaaaga-------aa--tttccatcaaatttcgattttca--------caaatatgcaaaaccctct-t---ttt-----c--ctt-tccgttcctagggg----------------------ttttttacgaatgctg-----ttgtttcagggatcttatcgagaggctaattacgttagggttttactaccgagagcttgatcgctttgccacgaaatcccggaatttaagctggdtaaggtccgctga---tatttctcccttggaaagagcctctgagttgtcc------------aa---tcctaaatccgggaagccaagcatttatcgcagagccattgctaatgggctggtggagatactctccgtctataggtctgctgttcttcaaatcgagcagaaattsttgtcggaaagcacgcctattttggcaactgtcactcagggtctcaataaggttttt-------tcytaagtacg----atccc-agaatt-awtt---------------------ttstatttcctccttattctc----agtt-----------------tataagatt-attttttt-------ggttgcagttytttgtta------------------------------------------------------------------------------------------------------------------------------------------------------------------------------------------------------------------------------------------
>I28611_M062A_Malvaceae_Durio_zibethinus_seq1
-------------------------------------------------------------------------------------------------------------------------------------------------------------------------------------------------------------------------------------------------------------------------------------tttt--------------------------aaagaa-------aa--tttccat----tttcaattttct--------taattatccaaaacccttt-c---ttt----ttccaat-tccattgctaggg-----------------------tttcttacgaatgctt-----ttgggccagggatctgatcgataggctaattacgytagggttttactaccgagagctcgatcgctttgccacgatctcccgaaatttaagctgggtaaggtctgctga---tgtttctcctttggacagatcctctgagttgtcc------------aa---tcctaaaaccgagaaaccaagcgtttatcgcagagccattgctaatggcctggtggagatcctctctgtctataggtctgctgttcttcaaatcgagcagaaattgttgtcggaaaccatacccattttggcaactgtcactcagggcctcaataaggtttca--------ttaaatcacatcatgtagc-agattt-aagt---------------------tcccatttgctcattattctc----agtt-----------------tataagctt-attctttt-------gcttgcagttctttgttatttt--------------------------------------------------------------------------------------------------------------------------------------------------------------------------------------------------------------------------------------
>I28612_M038_Malvaceae_Brachichyton_bidwillii_seq1
-----------------------------------------------------------------------------------------------------------------------------------------------------------cggcattcacttatcacccgacgccctcatctccgaccaacgctccttcaagctggcttccgatatctccttcatcgaccccagcgaaagg-------------------------------tcttttgctctttt-------------aaaaaagaa-------ca--ttttca-----ttttcattttca--------caaatatccaagaccctct-t---ttt----tc--cat-tccgttcctaggg-----------------------ttttttacgaatgctg-----ttgtttcagggatcttatcgagaggctaattacgttagggttttattaccgagagcttgatcgctttgccacgaaatcccggaatttaagctggataaggtccgctga---tgtttctcctttggaaagagcctctgagttgtcc------------aa---tcctatatccgagaagccaagcgtttatcgcagagccattgccaatgggctagtggagatactctccgtctataggtctgctgttcttcaaatcgagcagaaattgttgtccgaaaccacgcctattttggcaactgtcactcagggcctcaataaggttttt-------tcttaagtacg----atccc-agattt-aatt---------------------ttctatttgcttctta-tctc----agtt-----------------tataagattaattttttt-------ggttgcagttctttgttattttgccacctttatacgagcttat-----------------------------------------------------------------------------------------------------------------------------------------------------------------------------------------------------------------
>I28613_M039_Malvaceae_Eriotheca_macrophylla_seq1
---------------------------------------------------------------------------------------------------------------------------------------------------------------------------------------------------------------------------------------------------------------------------------------ttttgtttttaa-----------aaagaaaagga-------at--ttttgat----tttcaattttca--------taagtatccaaaatcctct-t---ytt-ttttttccat-tctctttttaggg-----------------------tttcatagaaatgctt-----ttgtctcagggatcttatcgaraagctaattacgttagggttttactaccgasagctcgatcgctttgccacgaaatcccggaatttaagctggataaggtcggctga---tgtttctcctttggacagagcctctgagttgtca------------aa---tcttaaaacccagaagcccagcgtttatcgaagagccattgctaatggcctggtggagatactctctgtctataagtctgctgttcttcaaatcgagcagaaattgttgtctgaaaccatgccaattttggcaactgtcactcagggcctcaataaggtttct-------tcctaagcacatcgtatcgc-agattt-aatt---------------------tcctatttgctcttta-------------------------------------------------------------------------------------------------------------------------------------------------------------------------------------------------------------------------------------------------------------------------------------------------------------------
>I28614_M040_Malvaceae_Hydrogaster_trinervis_seq1
------------------------------------------------------------------------------------------------------------------------------------------------------------------------------gacgcccccatctccgaccaacgctgcttcaagcttgcttccgatatctctttcatcgatcacagcgaaagg-------------------------------ttttgt-----------------cgtaaaacgacaa----------ttttccat----tttccatttttgtaaatgtatgcatatccaaa-------------------------------ttcctaggg----------------------ttttgtcatgaatgctgtttgtttgtctcagggatcttatcgagaggctaattacattagggttctactaccgagagctcgagcgctttgccgcaaaatcccggaatttgagctggataggttccgccaa---tgattctcctttggacagagcctctgagttgtcc------------aa---gcctaagacggagaagccgagcgtttatcgcagagccattgccaatggcctggtggagatactctctgtctacaggtctgctgttcttcagatcgagcagaaattgttgtcggagaccatgcccattttggcaactgtcactcagggcctcaataaggttcct-------tctgaagcacagcgtctttcaaaattt-attc---------------------------tttccctttagttta----gttt-----------------tatagattc--tctttgt-------ggtcgcagttctttattat-----------------------------------------------------------------------------------------------------------------------------------------------------------------------------------------------------------------------------------------
>I28615_M041_Malvaceae_Pterygota_brasiliensis_seq1
--------------------------------------------------------------------------------------------------------------------------------------------------------------------------------------------------------------------------------------cgaccccagcgaaagg-------------------------------tcttgttgttt--------------taaaaaaagaa-------ca--tttccat----tttcaattttca--------caaatatccgggaccctct-t---ttt----tt-ccat-tcctttcctaggg------------------------tttttacggatgctg-----ttgtttcaggaatcttatcgagaggctaattacgttaggcttttactaccgagagcttgatcgctttgccacgaaatcccggaatttaagctggataaggaccgctga---tgtttctcctttagaaagagcctcagagttgtcc------------aa---tcctaaaaccgagaagccaagcgtttwtcgcagagccattgctaatgggctggtggagatactctccgtctataggtctgctgttcttcaaatcgagcagaaattgttgtcggaaaccacgcctattttggcaactgtcactcagggcctcaataaggttt------------gaagtacctttcatccc-agattt-aatt---------------------ttttat-----------------------------------------------------------------------------------------------------------------------------------------------------------------------------------------------------------------------------------------------------------------------------------------------------------------------------
>I28616_M042_Malvaceae_Leptonichya_maranta_seq1
--------------------------------------------------------------------------------------------------------------------------------------------------------------------------ccctgacgctgccgtctctgaccaacgctccttcaagcttgcttccgatatctcctttatcgaccctagcgaaagg-------------------------------ttaacatttttctt---------------------------------ttttcat----tttcgattttcataa----ataaatatccaaactctctttagggttttt----------ttttttttttgaa--------------------tttaatttagcaaatgctc-----tggtctcagggatcttatcgagaggctaattacattagggttttactaccgagagcttgatcgctttgccacaaaatcccagaatttaagctggataaggtccgctga---tgtttctcctttggacagggcctctgagttgtcc------------aa---acctaaaatcgagaagccaagcgtttatcgccgagccgttgctaatgggttggtggagatactctctgtctataggtctgctgttcttcaaatcgaacagaaattgttgtcggaaaccatgcccattttggcaaccgtcactcagggcctcaataaggtttctt------cttaaagctaatcgtatagt-agattt-aatt---------------------tcctctttggcccttattctcagt-rgtt-----------------cataaacttcttt------------------------------------------------------------------------------------------------------------------------------------------------------------------------------------------------------------------------------------------------------------------------
>I28617_M043_Neuradaceae_Neurada_procumbens_seq1
---------------------------------------------------------------------------------------------------------------------------------------------------------------------------------gccccaatctctcccgaatgcactttcaagctcgcttccgatatctccttcatcaaccccagcgaaagg---------------------------------------------------------tagtacagaa----------------------tttcaatgactc--------caaatgtccctcgtaatttca--acct---------------------------------------------aattcgtttatga-----------tactggcagggatcttatagagaggttaatcgcgctagggttttactacagagagctcgatcgtttcgcgacgaggtctcggaatttgagttggattaggtctgttgatgttgtttcaccgttggatagggctgccgagttgtcgtcgtcgtcgtcgaaagggaagagtgaaaagaaaccgagtgtttatcgtggagctattgctaatggagttgttgagattttgtctatctacaggtctgctgttcttcagattgagcagagattgttggcggaaacgttgccgattttggctactgt----------------------------------------------------------------------------------------------------------------------------------------------------------------------------------------------------------------------------------------------------------------------------------------------------------------------------------------------------------------------------------------------------------------------ga
>I28618_M044_Malvaceae_Pentace_laxiflora_seq1
-------------------------------------------------------------------------------------------------------------------------------------------------------------------------------------------------------------------------------------------------------------------aaagaaattttttctttcttttttttttttttc----------ataaaggaaaa-------aa--ttttcat----tttcagttttca--------ccagtatccaaaaccctaatt---ttt------------ttcattc-----------------------------ctcttctcaaatgctg-----ttgtctcagggatcttatcgagaggctaattacgttggggttttactaccgagagcttgatcgttttgccacgaaatctcgaaatttaagctggataaggtccgctga---tgtttctcctttggaaagagcctctgaattgtcc------------aa---tcctaaaactgagaagccaagcatttatcgcagagccattgctaatggactggtggagatactctccgtctataggtctgctgttcttcaaatcgagcagaaattgctgtcggaaaccatgcctattttggcaacagtcactcagggtctcaataaggtttat-------tctcaggcacattgtatccc-agattt-aatt---------------------tcctatttgctccttactatc----agtt-----------------tataatttt-ttttttyt-------tgttgcagttctttgttattttgccg----------------------------------------------------------------------------------------------------------------------------------------------------------------------------------------------------------------------------------
>I28619_M045_Malvaceae_Phragmotheca_mammosa_seq1
--------------------------------------------------------------------------------------------------------------------------------------------------------------------------ccccgatgcccccatctccgatgaacgcaccttcaagcttgcttcggatatctccttcatcgaccccagcgaaagg-------------------------------tcttttgtttttaa-----------aaag-aaagaa-------at--tttccat----tttcaattttta--------taaatatccaaaaccctct-c---ttt-tttc---cat-tctcttcctaggg-----------------------tttcatgcaaatgctt-----ttgtcttagggatcttatcgagaagctaattacgttagggttttactaccgagagctggatcgctttgccacgaaatcccggaatttaagctggataaggtccgctga---tgtttctcctttggacagagcctctgagcagtcg------------aa---tcctaaagccgataagccgagcgtttatcgaagagccattgctaatggcctggtggagatactctctgtctataagtcagccgttcttcaaatcgagcagaaattgttgtcggaaaccataccaattttggcaactgtcactcagggcctcaataaggtttcttctt--atcttaagcacatcgtattgc-tgcttt-aatt---------------------wcctattcgctctttattctc----ggtt-----------------tataagttt-atc------------------------------------------------------------------------------------------------------------------------------------------------------------------------------------------------------------------------------------------------------------------------
>I28620_M046_Malvaceae_Camptostemon_shultzii_seq1
------------------------------------------------------------------------------------------------------------------------------------------------------------------------------------------------------------------------------------------------------------------------------------------------------------------------a-------at--tttccat----tttctattttca--------taaacatccaaaactctct-c----tt-tttc---cat-tctgttcctaggg-----------------------kttcatacaaatgcttk----ttgtctcagggatcttatcgagaagctmattacgttagggttttaccaccgagagctcgatcactttgcaacgaaatcccggaatttaagctggataagatccgttga---tgtttctcctttggacagtgcctctgagttgtca------------aa---tcctaaaactgggaagccaagcgtttatcgaagagccattgctaatggcctggtggagatactctctgtctttaagtctgctgttcttcaaatcgagcagaaattgttgtcggaaaccaggccaattttggcaactgtcactcagggcctcaataaggttt-------------------------------------------------------------------------------------------------------------------------------------------------------------------------------------------------------------------------------------------------------------------------------------------------------------------------------------------------------------------------------------------------
>I28621_M153_Malvaceae_Trichospermum_sp_seq1
------------------------------------------------------------------------------------------------------------------------------------------------------------------------------------cccatctycgaccaacgctccttcaaacttgcttctgatmtctccttcatcgacccctgcgaaagg-------------------------------tttttt-----------------cattraaggagga----------ttttccgt----tttcarttttt----------------ccaaattctctctc---cttagg---------accattcctaggd----------------------ttttttcacgaatgctgtttg-ttgtctcagggatcttvtygagaggttaattacgttagggttttactaccgagagckcgagygctttgcckccaaatcccggaatttaagctggataaggtccrccaa---wgaktctcctttggaccgagcctctgagttdtcc------------aa---acctaagaccgagaagcccagcgtttatcgcagagccattgctaatggcctggtggagatactctctgtctataggtctgctgttcttcaaatcgagcagaaattgttgtccgaaaccatgcccattttggcaactgtcactcagggcctcawtaaggytctt-------tctgaakcacagtgtctctc-aaattt-actc---------------------------tttgccgttagtttt----wwtttwtttwwtttttttwaatataaatcttytcttttt-------ggttgcagttctttgttattttgccgcctttgtatgagcttattctagagat--------------------------------------------------------------------------------------------------------------------------------------------------------------------------------------------------------
>I28623_M048_Malvaceae_Abroma_augusta_seq1
-------------------------------------------------------------------------------------------------------------------------------------------------------------------------------------ccatctccgaacaacgctccttcaagcttgcttccgatatctccttcatcgaccccagtgaaagg-------------------------------taaagtttttttttt--------------------------------ttttcat----tttcaattttcataa----ataaatatccaagctctctttagggttt-------cctt-ttttttaataaaa-----------a-----------aatttaacaaatacta-----gtgtctcagggatcttatcgagaggttagttacattagggttttactaccgagagctcgatcgctttgccaccaaatcccggaatttaagctggataaggtccggtga---tgtttctcctttggacagagcctctgagttgtcc------------aa---acctaaaaccgagaatccaagcgtttatcgcagagccattgctaatgggctggtggagatactctctgtctacaggtctgctgttcttcaaattgagcagaaattgttgtcggaaaccatgcccattttggcaaccgtcactcagggcctcaataaggtttctt------cttgaagcacgtcgtatagt-agattt-aatt----------------------tccatttggcccatattctc----ggtt-----------------tataaacttctttttctt-------ggttccagttctttgttattttgccccctttgtacgagcttattctagagat--------------------------------------------------------------------------------------------------------------------------------------------------------------------------------------------------------
>I28624_M049_Malvaceae_Corchoropsis_tomentosa_seq1
-------------------------------------------------------------------------------------------------------------------------------------------------------------------acttatctcccgacgctcccatctccgaccaccgctccttcaagctagcttccgatatctccttcatcgaccccagcgatagg-------------------------------tctt---------------------------------a--------------------ctttcattttca--------catttatccctaaagcctt-----ttt------------ttttttactggag----------------------tttcttataaaaagctg-----ttttcgcagggatcttatcgagaggctagttactttagggttttactacagagagcttgatcgctttgccacgaaatcccggaatttaagctggataaggtccgctta---tgcgtctcctttggaaagagcctcggagttgtcc------------ag---tcctaaaaccgtgaagccaagcgtttatcgcagagccattgctaatgggctggtggagatactctccgtctatagatctgctgttcttcaaatcgagcagaaattattgtcggagaccatgccaattttggcaactgtaactcagggcctcaacaaggtttcttt-------------------cttccc-agattt-attt---------------------tgctatttgctcctgttcttc----agtt-----------------tacgaaatt-atttcttt--------gttgcagttctttgctccat---------------------------------------------------------------------------------------------------------------------------------------------------------------------------------------------------------------------------------------
>I28625_M193_Malvaceae_Apeiba_tibourbou_seq1
------------------------------------------------------------------------------------------------------------------------------------------------------------ggcgttaacttatcccccgatgccccaatctccgaccaacgctyctttaagcttgckycygayrtcwmcttcatcgacmasagygaaagg-------------------------------tvtttt----------------ycrttaatagagat----------ttttccat----tttcwactttta------------------------ctctc---ctttwccaktmcat-tcchttcctagdg------------------------tttwcamgaatgcth-ttr-ctgtctcagggatctkaycgagaggctaattacattagggttttactatcgagagctcgatcggtttgccacgaaatcccggaatttaagctrgataaggtccgctga---tgtttctccyttggacagagccthtgavttgyct------------aa---amcaaagacccmgaagccsascrtttatcgcagagcaattgctaatggcctggtggagatactcgctctatatagrtctgctgttcttcaaatygagcagaaattgttgtcggaaaccatgcccattttggyaactgtcactcrgggcctcaataaggtttct-------wctgaagcac--tgtctcty-aaattc-acct--------------------------cttcagctttattcta----attt-----------------tataagtaawttttttytt---yytksttgcagttctttgttatcttgccaccattgtas-------------------------------------------------------------------------------------------------------------------------------------------------------------------------------------------------------------------------
>I28626_M226_Malvaceae_Helicteres_guazumifolia_seq1
------------------------------------------------------------------------------------------------------------------------------------------------------------------------------------------------------------------------------tccttcatcgaccccagcgaaagg-------------------------------tcttttgttttaa------------taacgaaagaa-------at--tttccag----tttccctgttca--------tgatttaccaaaaccctcttt---tttctttttgcgtt-------------tcta----------------tttttcttttacgaatgctt-----ttgtttcagggatctgatcgagaggctaattacgttagggttttactaccgggagctcgatcgctttgctacgaaatcccggaatttaagctggataaggtcggttga---tgtttctcctttggaaagagcagctgagttgtcc------------aa---tcctaaaacccagaagccaagcgtttatcgcagagccattgctaatggcctggtggagatactctctgtctataggtctgctgttcttcaaattgagcagaaattgttgtcggaatccttgcctattttggcaactgtcactcagggcctcaataaggtttct-------tcttaaacactccgtatggt-agattttaatt---------------------ccctatttgctcctt--caca----gatt-----------------tataagtgt-atattttt--------gtttcagttctttgttattttgccacctttgtacgaacttattctagagattgagcgtgaa----------------------------------------------------------------------------------------------------------------------------------------------------------------------------------------------
>I28628_M051_Malvaceae_Werklea_horrida_seq1
------------------------------------------------------------------------------------------------------------------------------------------------------------------------------------------------------tccttcaagattgcttgcgatatctcctttrtygacccaagtgaaagg-------------------------------tcttttgttttctt-----------aaraaaaarsa-------ag------------------------------------------aaartycyhy-t---ttt-gttty--cat-tctcttyctaggg-----------------------tttcatgcaaatgctt-----ttdtctcagggatcttatcgagaagctaattacgttagggttttactaccgagagctysatcgctttgccacgaartcccgcaatttaarctggataagatccgcyga---tgtttctcctttggacagagcmtctgarttstca------------aa---tcctaaaachgcgaaghcaagcgtttatcrgagagccattgctaatggtctgrtggagatactctcygtctacaagtmtgctgttcttcaaattgagcagaaattgttgtcggaaaccatgcccattttggcaactgtyactcarggmctcaataakgtttcttctt--acyttaagcacatcgtaycgc-ttatat-aatt---------------------tcctatttkctctttattctc----gctt-----------------twcaagtt-----------------------------------------------------------------------------------------------------------------------------------------------------------------------------------------------------------------------------------------------------------------------------
>I28629_M052_Malvaceae_Spirotheca_rosea_seq1
--------------------------------------------------------------------------------------------------------------------------------------------------------------------------------------------------acgttccttcaagcttgcttccgatatctccttcatcgaccctagcgaaagg-------------------------------tcttttgtttttaa-----------aaagaagagga-------at--tttcgat----tttcaattttcg--------taaatatccaaaatcc---------tt-ttttttccat-tctcttcttaggg-----------------------tttcatagaaatgctt-----ttgcctcagggatcttatcgagaagctaattacgttagggttttactaccgagagctcgatcgctttgccacgaaatcccggaatttaagctggataaggtccgctga---tgtttctcctttggacagagcgtctgagttgtca------------aa---tcttaaaacccagaagccaagcgtttatcgaagagccattgctaatggcctggtggagatactctctgtctataagtctgctgttcttcaaatcgagcagaaattgttgtcggaaaccatgccaattttggcaactgtcactcatggcctcaataaggtttct-------tcttaagcacatcgtatcgc-agattt-aatt---------------------tcctatttgctctttattctc----ggtt-----------------tgtaagttt-atcttttc--------tttgcagttccttgttattttgccacctttgtacgagcttattctagagattgaacgggatgatatac---------------------------------------------------------------------------------------------------------------------------------------------------------------------------------------
>I28630_M053_Malvaceae_Huberodendron_swietenioides_seq1
----------------------------------------------------------------------------------------------------------------------------------------------------------------------------------------------------------------------------------------------gcgaaagg-------------------------------tcttttgttttttt-----------ttttaaaagaa-------aa--tttccat----tttcgattttca--------caaatgtccaaaaccctcc-t---ttt---tttaaaat-tccgtttctagggttt--------------ttttttttttttacgaatgttt-----ttgtcccagggatcttatcgagaggctaattacgttagggttttactaccgagagcttgatcgctttgctacgaaatcccggaatttaagctggmtaaggtccgctgg---tgtttcacctttggatagagcctctgatttattc------------aa---tcctaaaagcgagaagccaagcgtttatcgcagagccattgctaatggactggtggagatactctccgtctatagatctgctgttcttcaaatcgagcagaaattattgtcggaaaccgtgcctattttggcaaytgtcactcagggcctcaataaggtttct-------taataagcatatcgtatccc-agattt-aatt---------------------tcctatttgctccttcttatc----agtt-----------------tataagatt-attttttg--------gctgcagttctttgttattttgccacctttatacgagcttattcta-------------------------------------------------------------------------------------------------------------------------------------------------------------------------------------------------------------
>I28631_M054_Malvaceae_Trochetiopsis_benjaminae_seq1
t--------------------------------------------------------------------------------------------------------------------------------------------------aaatctctcggcattcacttatcccccgacgctyctatctccgaccaccgcatcttcaagcttgcttctgacatctccttcatcgatccyaccgatagg-------------------------------ttttgctttctttttm---ttttwcwwwtaaaaaaa-------mm-------------cttccattttca--------cacctatccctaaagccttttttattt------------tttwktactwcag-----------------------tttcttatgaaakctg-----ttttctcagggahcttatcgagaggctagttacgntagggttttactacagagagcttgatcghtttgccacgaaatcccggaatttaagctggataagatccgctga---tgcgtctccabtggaaagagccdctgagttgtcc------------ak---tcctaaaaccgtgaagccaagcgtttatcgcagagccattgctaatgggctggtggagdtactctccgtctataggtctkhtgttcttcraattgagcagaaawtkttgtcggagaccatgccaattttggcaactgtcactcagggcctcaacaaggttctt---------------------cttccc-agwttt-attt-----------------wkywwkywattttct-cctattyttcwtcagtt-----------------tatgakatt-atttcttt--------atttcagttctttgttatattgccacctttgtacgagcttattctagagattgagcgtgatgatatacgcggcggacagcttcttaaccttttacacaaa---------------------------------------------------------------------------------------------------------------------------------------------cgttgccact
>I28632_M055_Malvaceae_Eriolaena_candollei_seq1
-------------------------------------------------------------------------------------------------------------------------------------------------------------------------------------------------------------agyyyrhttytgacatctccttcatcgatcctagygatagg-------------------------------tttykctyyhttttt-------ttttwadaaaaaaa-------hm-------------cttccattttca--------cacctatccctaaakcyttt----ttw------------tttwwwrctwcag-----------------------tttvttatgaaagctg-----ttttctcagggatcttatcgagaggctagttrcgttagggttttactacagagagcttgatcgytttgccacgaaatcccggaatttaagctggataagatccgctga---tgcktctccattggaaagagcckctgarttgtcc------------ag---tcctaaaaccgtgaagccaagcgtttatcgcagagccattgctaatgggctggtggagayactctcmgtctataggtctgctgttcttcaaattgagcagaaawtgttgtyrgagaccatgccaatttkggcarctgtcacycagggchtyaacaavgtkvtk---------------------cttccc-agattt-atht-----------------attttgcaadttttttcctattcttcytcagtt-----------------tatrwswyt-atktstkc--------wttwydkytstkhhtgvwwmscct--------------------------------------------------------------------------------------------------------------------------------------------------------------------------------------------------------------------------twkamytky
>I28633_M056_Malvaceae_Adansonia_digitata_seq1
----------------------------------------------------------------------------------------------------------------------------------------------------------------------------------------------------------------------ccgatatctccttcgtcgaccccagcgagagg-------------------------------tcttttgtttttaa-----------aaagaaaaggaactttcgat--tttcaat----tttcaattttca--------taaacatccagaatcctct-c---ttt-tttyccccat-tctcttcttaggg-----------------------tttcatagaaatgatt-----ttgtctcagggatcttatcgagaagctaattacgttggggttttactaccgagagctcgaccgctttgccacgacatccvggaatttaagctggataaggtccacyga---tgtttctcctttggacagagcctctgagttgcca------------aa---tcttagaacccggaagccaagcgtttatcgaagggccattgctaatggcctggtggagatactctctgtttataagtctgctgttcttcaaatcgagcagaaattgttgtcggaaaccatgccaattttggcaactgtcactcagggcctcaataaggtttct-------tcttaagcacatcgtatcgc-agattt-aatt---------------------tcctatttgctttttattctc----ggtt-----------------tataagttt-atcttttc--------gttgcagttctttgttattttgccacctctgtacgagcttattctagarattgagcgtgatgatatacgtggaggacagc---------------------------------------------------------------------------------------------------------------------------------------------------------------------------
>I28635_M058_Malvaceae_Byttneria_aculeata_seq1
------------------------------------------------------------------------------------------------------------------ggagatctcataatcgacgtgagagaacaacaaaaatctctgggtattctcctatcgc---------------ccgacgaaccctccttcaagcttgcttccgatatatccttcatagacaccagygaaaggt------------aaag-------------ytctt------------------------------------------atctyctt----ttccaattttcataa----atgaatatccaa------------------------------------------------------------------tttgasaaatgaata----ttatctcagggagcttatcgagagactaatcacattagggttttactaccgtgaactcgatcghtttgccactcaatcccggaatttaagctggataaggtcygctga---tgtgtctcctttggacacactctctgagttgtcc------------aa---acctaaaaccgagaagccaagcatttatcgcagagccattgctaatgcactggtggaaatactggctgtctacagctctactgttcttcaaatcgagcagaaactgttggcagaartcatgcccattttggccaccgtcactcagggtctcaacaaggttttttt-----ctaaaatcacatcgtgtact--------aatt---------------------ttccatttgatccttattctc----agtt-----------------tatgagcttctttccttct-tcttttcttgtagttc------------------------------------------------------------------------------------------------------------------------------------------------------------------------------------------------------------------------------------------------t
>I28636_M059_Malvaceae_Pterospermum_pierrei_seq1
------------------------------------------------------------------------------------------------------------------------------------------------------------------------------------------------------------------------------tctttcatcgaccgttgcgaaagg-------------------------------tcttttgttttct------------ttmatgaagaa-------at-------------cttatattttca--------caaatattacaaacccttatt---ttt------------ttttttcattgaa-----------------------ttttctatgaatgctg-----ttttcttagggatcttatcgagaggctagttacgttagggttctactacagagagcttgatcgctttgccacgaaatcccgaaatttaagttggataaggtccgccga---tgtttttcctttggaaagrgcctctgagttgtcya---------gtag---tcccaaaaccgagaagccaagcatttatcgcagagccattgctaatgggctggtggagatactctctgtctataggtctgttgttctccaaatcgagcagaaattgttgtccgaaa----------------------------------------------------------------------------------------------------------------------------------------------------------------------------------------------------------------------------------------------------------------------------------------------------------------------------------------------------------------------------------------------------------------------------------------------
>I28637_M060_Malvaceae_Duboscia_vifidiflora_seq1
------------------------------------------------------------------------------------------------------------------------------------------------------------------cacttgtccccggatgcgcccatctccgaccaacgctccttcaagcttgcttccgatatctccttcatcgaccccagcgaaagg-------------------------------ttgttttcattt-----------cacaaaaggagaa----------------------ttttcctttttgtga----atatatatccaaattctctctc---ctttgccattcaat-ggcattcctaggg--------------------tttttttcacgaaatgctgtttg-ttgtctcagggatcttatcgagaggctaattacactagggttttactaccgagagctcgaccgctttgccgcgaaatcccggaatttaagctggataaggtcagctga---tgtttctcccttggacagagcttctgagttgtcc------------aa---acctaagacgcagaagcccagcgtatatcgcagagccattgctaatggcttggtagagatactctctgtctataggtctgctgttctacaaatcgagcagaaattgttgtcggaaaccatgcctattttggcaacggtcactcagggcctcaataaggttcct-------tctaaagcccagtgtctctc-aaattt-actc---------------------------tttgttgtttgtttg----atat-----------------tataaattttctcttttt-------ggttgcag----------------------------------------------------------------------------------------------------------------------------------------------------------------------------------------------------------------------------------------------------
>I28638_M061_Malvaceae_Basiloxylon_brasiliensis_seq1
------------------------------------------------------------------------------------------------------------------------------------------------------------------------------------------------------tccttcaagcttgcttccgatatctccttcatcgaccccagcgaaagg-------------------------------ttatttgttgtttt-------------aaaaaagaa-------ca--tttccat----tttcagtattca--------caaatatccaggaccctcc-t---ttc----tc--cat-tccgttcctaggg-----------------------atttttacgaatgctg-----ttgtttcagggatcttatcgagaggctaattacgttagggttttactatagagagcttgatcgatttgccacgaaatcccggaatttaagctggataaggtccgctga---tgtttctcctttggaaagagcctctgagttgtcc------------aa---tcctaaaaccgagaagccaagcgtttatcgcagagccattgctaatgggctggtggagatactctccgtctataggtctgccgttcttcaaatcgagcagaaattgttgtcagaaaccacgcctattttggcaactgtcacacagggcctcaataaggttt------------taagtacatttcatccc-agattt-aatt---------------------ttctgct----ccttattctc----agtt-----------------tataagatc-gctttgtt-------ggttgcagtkswa-----------------------------------------------------------------------------------------------------------------------------------------------------------------------------------------------------------------------------------------------
>I28639_M249_Malvaceae_Gyranthera_amphibiolepis_seq1
---------------------------------------------------------------------------------------------------------------------------------------------------------------------------------------------------cgctccttcaagcttgcttccgatatctccttcatcgaccccagcgaaagg-------------------------------tcttttttttgtttt----------ttttaaaagaa-------aa--tttccat----ttccgattttca--------caaatatccaaaaccctcc-t---tttattttt--tat-tccgttcctaggg-------------------ttttttttttacgaatgttt-----ttgtcccagggatcttatcgagwggctaattacgttagggttttactaccgagagcttgatcgctttgctacgaaatcccggaatttaagctggataaggtccgccgg---tgtttctcctttggatagagcctctgggttgttc------------aa---tcctaaaagcgagaagccaagcgtctatcgcagagccattgctaatgggctggtggagatactctccgtctataggtctgctgttcttcaaatcgagcagaaattgttgtcggaaaccgtgcctatattgtcaactgtcactcagggcctcaataaggtttct-------tcttaagcatatcgtatccc-agattt-aatt---------------------tcctatttgctccttattatc----agtt-----------------tataagatt-attttttg--------gctgcagttctktgttattttgccacctttatacgagcttattctagagattgagcgt-------------------------------------------------------------------------------------------------------------------------------------------------------------------------------------------------
>I28640_M062B_Malvaceae_Diplodiscus_paniculatus_seq1
----------------------------------------------------------------------------------------------------------------------------------------------------------------------------------------------------------------------------------------accccagcgwawvs-yytttttttgcaaaagaaatttyttct---ttctttttttttttc----------tcaaaaaggaa-------awyyttwwyrk----wywmwrtwtyya--------yywrtwtccaaaacccdaa-t---ttt------------ttcacgc-----------------------------ctcttcccaaatgctg-----ttgtctcagggatcttatcgagaggctaattacgttggggttttactaccgagagcttgatcgttttgccacgaaatctcggaatttaagctggataaggtccgctga---tgtttctcctttggaragagcctctgcattgtcc------------aa---tcctaaaactgagaagccaagcatttatcgcagagccattgctaatggactggtggagatactctccgtctataggtctgctgttcttcaaattgagcagaaattgttgtcggaaaccatgcctattttggcaacagtcactcagggcctcaataaggtttat-------tctcaagcacattgtatccc-agattt-aatt---------------------tcmtatttggtccttattatc----aktt-----------------tataatttt-tttttyttg---------tgcagttcyttgtta------------------------------------------------------------------------------------------------------------------------------------------------------------------------------------------------------------------------------------------
>I28641_M063_Malvaceae_Brownlowia_peltata_seq1
--------------------------------------------------------------------------------------------------------------------------------------------------------------------cttatcccccgaagcccccatctccgaccaacgctccttcaagcttgcttcagatatctccttcatcgaccccagcgaaaggtcttttttttgcaaaagaaatttattctttcttttttttttttttt----------tnaaaagggaa-------aa-tttttcat------tcagttttca--------ccagtatmcaaaaccctaa-t---ttt------------ttcattc-----------------------------ctcttctcaaatgctg-----ttgtctcaggaatcttatcgagaggctaattacgttggggttttactaccgagagcttgatcgttttgccacgaaatctcggaatttaagctggataaggtccgctga---tgtttctcctttggaaagagcctctgaattgtcc------------aa---tcctaaaactgagaagccaagcatttatcgcagagccattgctaatggactggtggagatactctccgtctataggtctgctgttcttcaaatcgagcagaaattgctgtcggaaaccatgcctattttggcaacagtcactcagggcctcaataaggtttat-------tctcaagcacaatgtatccc-agattt-aatt---------------------tcctatttggtccttattatc----agtt-----------------tataatttt-tttttctt--------gttgcagttctttgttattttgccacctttgt---------------------------------------------------------------------------------------------------------------------------------------------------------------------------------------------------------------------------
>I28642_M064_Malvaceae_Burretiodendron_esquirolii_seq1
------------------------------------------------------------------------------------------------------------------------------------------------------------------------------------------------------------------------------------------------------------------------------------------------------------------------------------------------------------------------------------------------------cat-tctgttagtagag-----------------------ttccttacgaattctt-----ttatttcagggatctcatcgagaggttagttacgttagggttttactacagagagcttgatcgctttgccacgaaatcccggaatttaagctggataaggtctgctgg---cgtttctcatttggaaagagcctctgggttgtcc------------agtactcctaaaaccgaaaagccaagcgtttatcgcagagccattgctaatgggctggtggagatactctccgtctataggtctgttgttcttcaaatcgagcagaagttgttgtcggaaacaatgtctattttggcaactgtcactcagggcctcaacaaggtttct-------tcttaagcttgtg---------------------------------------------------------------------------------------------------------------------------------------------------------------------------------------------------------------------------------------------------------------------------------------------------------------------------------------------------------------------------
>I28643_M065_Malvaceae_Hermannia_flammea_seq1
----------------------------------------------------------------------------------------------------------------------------------------------------------------------------------------------------------------------ccgatatctctttcatcgaccccagcgatagg-------------------------------tcttct------------------------agcgaa-------ag--tcttaca----tttcaattttca--------tgaataagtag-------------tat------------tcattctctagggttt--------------------gttcttacaaatgttg-----ttgtctcagggatcttatcgagaggctaattacattagggttttactaccgggaactcgatcgcttcgccacgaaatcccggaatttaagctggataaggtccgccga---tgtttctcctttggacagagccgatgaattgtcc------------aa---gcctaaagcagagaagccaagtgtatatcgcagagctgttgctaatggcctcgtggagatactctctgtttataggtctgccgttcttcaaattgagcagaaattgttatcggaaaccatgcccattttggctactgttacgcagggcctaaataaagtatct-------tcttcagcactctttatagc-agattt-tatt--------------------caattatctatcctttaatttc----tgtt-----------------tataagcttcttcctt---------------------------------------------------------------------------------------------------------------------------------------------------------------------------------------------------------------------------------------------------------------------
>I28644_M066_Malvaceae_Thomasia_solanaceae_seq1
----------------------------------------------------------------------------------------------------------------------------------------------------------------------------------------tctccgaccaacgctccttcaagcttgcttccgatatctccttcttggaacccagcgaaagg-------------------------------tccttt-------------------ttggaaaatta-------ag-ttttccat----ttt-----------------gatatatccaaactctctt-t---ttt-------ccgt-tcgattcctcgggt------------------ttttgtttttacaaatgcta-----ttctctcagggatcttatcgggaggctaattacattggggttttactaccgagagctcgatcgctttgccaccaaaacccggaatttaagctggataaggtccgctga---ggtttctcctttgaacagagccgctgagttgtcc------------aa---acctaaaaccgagaagccaagcgtttatcgcagagccattgccaatggcctcgtggagatactctctgtctataggtccgccgttcttcaaatcgagcagaaattgttgtcggaaacaatgcccattttggcaactgtaactcagggcctcaataaggtttct-------tcttaagcacaccgaatggc-aaattt-aatt---------------------tcctctttagcccttgttctc----agtt-----------------tataagctt---ctcttt-------ggatgcagttctttgttattttgccgcctttgtacgagcttattctagagattgagcgtgatgatata----------------------------------------------------------------------------------------------------------------------------------------------------------------------------------------
>I28645_M067_Malvaceae_Guichenotia_ledifolia_seq1
------------------------------------------------------------------------------------------------------------------------------------------------------------------------------gacgcccccatctccgaccaacgctccttcaagcttgcttccgatatctccttcttggaacccagcgaaagg-------------------------------tccttt-------------------ttggaaaatta-------aagttttccat----tttt----------------gaaatatccaaactctttttt---ttt----tttccgt-tcgattcctaggttt-----------------tttgtttttgacaaatgcta-----ttctctcagggatcttatcgggaggctaattacattagggttttactaccgagagctcgatcgctttgccaccaaaacccggaatttaagctggataaggtccgctga---ggtttctcctttgaacagagccgctgagttgtcc------------aa---acctaaaaccgagaagccaagcgtttatcgcagagccattgccaatggcctcgtggagatactctctgtctataggtccgccgttcttcaaatcgagcagaaattgttgtcggaaacaatgcccattttggcaactgtaactcagggcctcaataaggtttct-------tcttaagcacatcgaatgga-aaattt-aatt---------------------tcctctttagcccttgttctc----agtt-----------------tattagctt---ctctttc------ggatgcagttctttgttattttgccacctttgtacgagcttattctagagattgagcgtgatgatatatgtggaggacagc-------------------------------------------------------------------------------------------------------------------------------------------------------------------------tt
>I28646_M068_Malvaceae_Helmiopsis_sp_seq1
--------------------------------------------------------------------------------------------------------------------------------------------------------------------------ccctgacgcttctatctctgaccaccgcattttcaagcttgcttctgacatctccttcatcgatccyagcgatagg-------------------------------ttttbctytctyttty---ttttytttaaaaaaaaa-------mm-------------cttccattttca--------cacctatccctaaagcyttt----tta------------tttdwtrctacag-----------------------tttcttatgamagctg-----ttttctcagggatcttatcgagaggctagttacgttagggttttactacagagagcttgatcgytttgccacgaaatcccggaatttaagctggataagatccgctkr---tghgtctyyaytggaaagagcctctgagttrtcc------------ak---tcctaaaaccbtgaagccaagcgtttatcgcagagccattgctaatgggctggtggaganryyykchgtyywtaggtctgctgttcttyaaattgagcagaaadtgttgtcrgagaymatgccaattttggcaactgtcactcagggcctcracaaggttctt---------------------cttccc-agattt-atyt-----------------atgtygcvattttyt-cctattcttcttcagtt-----------------tatgakatt-atttctty--------atttcagttctttgttatattgccacctttgtamgagcttattctmgagattgagcgtgatg---------------------------------------------------------------------------------------------------------------------------------------------------------------------------------------------
>I28647_M069_Malvaceae_Cheirolaena_linearis_seq1
----------------------------------------------------------------------------------------------------------------------------------------------------------------------------------------tctccgaccaccgcatcttcaagcttgcttctgacatctccttcatcgatcctagcgatagg-------------------------------ttttgcttttt------------------agaaaaa-------aa-------------cttccattttca--------taccttttcctgaagcct------ttt------------ttttatactgcaa-----------------------tttcttatgaaagctg-----ttttctcagggatcttatcgagaggctagttacgctagggttttactacagagagcttgattgctttgccacgaaatcccggaatttaagctggataagatccgctga---tgcgtctccactggaaagaccctctgagttgtcc------------ag---tcctaaaaccttgaagccaagcgtttatcgcagagccattgctaatgggctggtggagatactctctgtctataggtctgctgttcttcaaattgagcagaaattgttgtcggaaaccatgccaattttggcaactgtcactcagggcctcaacaaggttctt---------------------ctaccc-agattt-attt---------------------tgcaattttct-cctattcttcttcagct-----------------tatgagatt-atttcttt--------atttcagttctttgttatattgccac---------------------------------------------------------------------------------------------------------------------------------------------------------------------------------------------------------------------------------
>I28648_M070_Malvaceae_Helmiopsiella_madagascariensis_seq1
---------------------------------------------------------------------------------------------------------------------------------------------------------------------------cctgacgcttctatmtccgaccacygcwyyttcaagcttgcttctgatatytccttcatcgatccyagcgatagg-------------------------------ttttkctyyyyytttt---ttttytyttaamaaaaa-------cc-------------ctyccwttttca--------camctatccctraagcyttt----tta------------tywdwtrctacag-----------------------tttcttatgaaagctg-----ttttctcagggatcttatcgaraggctagdtacgttaggkttttamkmhmgagagcttgatcgytttgccacgaaatcccggaatttaagctggataagayccgctgr---yghgtctccrytggaaagagcctcygagttgtcc------------wg---tyctaaaaccgtgaagccaagcgtttatcgcagrgccattgctamtkggmtkktrgagahactctccgtctataggtctgctgttcttcaaattgagcagaaawtgttgtcvgagaccatgccaattttggcaactgtcacycagggcctcaacaaggttctk---------------------cttccc-agattt-atyt-----------------attttgcaattttytycytawtyttcttcagtt-----------------tatgagatt-atttctty--------atttcagttcttcgttatattgccacctttgtacgagc---------------------------------------------------------------------------------------------------------------------------------------------------------------------------------------------------------------------
>I28649_M071_Malvaceae_Goethalsia_meiantha_seq1
-----------------------------------------------------------------------------------------------------------------------------------------------------------------------------------------------------ttccttcaagcttgcttccgatatctccttcatcgatcccagcgagagg-------------------------------tttttccatttcaca------------aacagagaa------t---------------tttcaatttttgtga----atatatatccaaattcactgtc---cttttccattccat-tgcattcctagggtttttctttcttcttctttttttttttccacgaatgctgtttg-ttgtctcagggatcttatcgagaggctaattacgctagggttttactaccgagagctcgatcgctttgccgcgaaatcccggaatttaagctggataaggtccgctga---cgtttctcctttggacagaacttctgagttgtcc------------aa---gcctaagacccagaagcccagcgtttatcgcagagccattgctaatggcctggtcgagatactctctgtctataggtctgctgttcttcaaatcgagcagaaattgttgtcggaaacgatgcctcttttggcaactgtcactcagggcctcaataaggttcct-------tctgaagcccagtgtctgtc-aaattt-actc---------------------------tttcccatttgttta----attt-----------------tataaattttctcttttt-------gtttgcagttctttgttattttgccgcctttgtacgagcttattctagagattgagcgtgatgatatacgtggag---------------------------------------------------------------------------------------------------------------------------------------------------------------------------------
>I28650_M072_Malvaceae_Clappertonia_ficifolia_seq1
--------------------------------------------------------------------------------------------------------------------------------------------------------------catccacttatcccctgatgcccctatttctgaccaacgctccttcaagcttgcttccgatatttccttcatcgaccccagcgaaagg-------------------------------tatttggattctcca-------------------------------------------tttttatttttataa----atatatattcagactctctttc---ttt-----tccgat-tccattcctaggg-----------------------tttttcaccaatgctt-ttg-ttgccccagggatcttatcgagaggctaattacattagggttttactaccgagaacttgatcgttttgccgcgaaatcccggaatttgagctggataaggtccgccga---tgtctctcctttggacagagcctctgagttatcc------------aa---acctaagaccgagaaaccaagcgtttatcgcagagccattgctaatggcctggtggagatactctcagtttataggtctgctgttcttcaaattgagcagaaattgttgtcggaaaccatgcccattttggcaactgtcacccagggcctcaataaggtttct-------tctctagcctagtgtctctc-aaattt-actc---------------------------tttggccatattcta----attt-----------------tatatactctttttcttt-----ccattttcagttctttgttattttgccacctttgtacgatcttattctagaggttgagcg--------------------------------------------------------------------------------------------------------------------------------------------------------------------------------------------------
>I28652_M074_Malvaceae_Hildegardia_barteri_seq1
---------------------------------------------------------------------------------------------------------------------------------------------------------------------------------------------------------------------------------ttcatcgaccccagcgaaagg-------------------------------tcttctgttgttttt----------taaaaaaggaa-------ca--tttccat----tttcaattttca--------caaaaaaccacgaccctct-t---ttt----tc--cat-tccgttcctaggg-----------------------ttttttacgaatgctg-----tcgtttcagggatcttatcgagaggctaattacgttagggttttactgccgagagcttgatcgttttgcctcaaaatcccggaatttaagctggataaggtccgctga---tgtttctcctttggaaagagcctctgagttgtcc------------ag---tcctataaccgagaagccaagcgtttatcgcagagctattgctaatgggctagtggagatactttctgtttataggtctgctgttcttcaaatcgagcagaacttgttgtcggaaaccgcgcctattttggccactgtctctcagggcctcaataaggttc------------taaatacatttcagccc-agattt-aatt---------------------ttctatttgctccttattctc----agtt-----------------tataagatt-attttttt-------ggttgtagttctttgttattttgccacctttatatgagcttattct--------------------------------------------------------------------------------------------------------------------------------------------------------------------------------------------------------------
>I28653_M168_Malvaceae_Theobroma_cacao_seq1
------------------------------------------------------------------------------------------------------------------------------------------------------------------------------------------------------------------------------------------------------------------------------------------------------------------------------------------------------------------------------------cc-c---ccc-ctttctccat-tctatttctagggtt---------------tttttttattttacaattgcta-----ctgtttcagggatcttatcgagaggctaattacattggggttttattaccgagagctcgatcgcttcgccacaaaatcccggaatttaagctggataaggtccgctga---tgtttctcctttggagagagccgctgggttgtcc------------aa---acctaagaccgagaagccaagcgtttatcgcagagccattgctaatgggctggtggaaatactctctgtctataggtctgctgttcttcaaatcgagcagaaattattgtcggaaaccatgcccattttggcaactgtcactcagggcctcaataaggtttct-------tcttaagcacatggcatcac-agattt-aatt---------------------tcctcgtgggcccttattttt----agtt-----------------tataa------ttttttgg------ggttgcag----------------------------------------------------------------------------------------------------------------------------------------------------------------------------------------------------------------------------------------------------
>I28654_M105_Malvaceae_Pachira_aquatica_seq1
---------------------------------------------------------------------------------------------------------------------------------------------------------------------------------------------------------------------------------------gaccctagcgaaagg-------------------------------tcttttgtttttaa-----------aaagaaaagga-------at--tttttat----tttcaattttca--------tactwwycmaaawycyyyt-----ttt-tttttcccat-tctctttttaggg-----------------------tttcatagaaatgctt-----ttgtctcagggatcttatcgagaggctaattacgttagggttttactaccgagagctcgatcgctttgccacgaaatcccggaatttaagctggataaggtcggctga---tgtttctcctttggacagagcctctgcgttgtca------------aa---tcttaaaacgcagaaggccagcgtttatcgaagagccattgctaatggcctggtggagatactctctgtctataagtctgctgttcttcaaatcgagcagaaattgttgtctgaaaccatgccaattttggcaactgtcactcagggcctcaataaggtttct-------tcctaagcaygtcgtatcgc-agattt-aatt---------------------tcctatttgctctttattctc----ggtt-----------------tgtaagttt-atcttttc--------gttgcagttctttgttattttgccacctttgtacgagcttatt----------------------------------------------------------------------------------------------------------------------------------------------------------------------------------------------------------------
>I28655_M148_Malvaceae_Robinsonella_mirandae_seq1
----------------------------------------------------------------------------------------------------------------------------------------------------------------tttgcttatcycccgacgcacctatctccgaacarcgttcmttcaagcttgcttccgatatctccttcatcgaccccagtgaaagg-------------------------------tctttytg-----------------cttgaaagaaa-------aw--tytccat----ttccrattttc--------------------------------------------cat-tctcttcctargg-----------------------tttcatacragtgcttt----ttgtctcagggavctaabcgagaagctaattacgttaggattttactatcgwgagctcgatcgctttgccacmaaatccaggaatttaagctggataagatccgctga---tgtttctcctttggacagagccyctgagytgtca------------aa---tcctaaaaccgggaagccaagtgtttatcgaagagcwattgctaatggcctggtggagatactwtctgtctataastctgctgttcttcaaatcgagcagaaattgctgtcggaaaccatgccaattttggcaactgtcactcagggcctcaataaggtttcttytc--atcacaagcacatcgtattgc-tgattt-aatt---------------------tcccatttgctytttattctc----ggtt-----------------tgtaaattt-ctctttcc--------attgcagttctttgttattttgccacctctgtacgagctt-------------------------------------------------------------------------------------------------------------------------------------------------------------------------------------------------------------------
>I28657_M180_Malvaceae_Triumfetta_lappula_seq1
-----------------------------------------------------------------------------------------------------------------------------------------------ccaaaaatctctcggcattcactwatcsccmkrrrsmmyyatctccgamcrayrmwsmwkcaarmwtgctkcmsrwrtctcyttyayyrrcmcywgykrrakr-------------------------------yryysk-------------------------------------ar--wtyycat----wwttgttattcaka------------------------------ckt------------ccccwctctaggg-----------------------tttttcacyaatgctt-ttg-ttgcctcagggatcttatcgagaggctaattacattagggttttactaccgagagctykatcgtttckccacyaaatcccgsaatttgagctggataaggtccgctga---tgtctctcctttggacagagmytctgagttrtcc------------aa---acctaagrccgagaarccaagcgtttaccgcagagccattgcbaatggsctggtsgaratactctcbgtttataggtctgctgttcttcaaattgagcagaaattgttgtcggaaaccatgcccattttggcaaytrtcactcagggcctcaataaggtttct-------tmtcaakctcagystctctc-aaattt-accc--------------------------tttcgccaaaatttta----actt-----------------tataatttttttttcttt-----ccatttwyarttctttgwwawwttk-------------------------------------------------------------------------------------------------------------------------------------------------------------------------------------------------------------------------------------
>I28658_M160_Muntingiaceae_Muntingia_calabura_seq1
---------------------------------------------------------------------------------------------------------------------gatctaatcatcgacgagagagaacaccaatcatctctcggcgttcgcttatctcccgacgctcccatctccgacgagcgcacattcaggctcgcttccgacatctccttcattgaacccagtgaaaggt------------aagg--------------gtttat-------------------g---------------gcga-ttcgccgc----tttgaaatcccc-------ccgaactttggaaccg---------tct-----------------------------------------gagc-----------gggaacttgctgtttcttgcagggacctcatcgagaggcttattgcgttaggattttactacagagagctcgatcgctttgccaccaagtctcgcaatttaagctggattaggtcggaaaa---tgtgtctcctctggcgagggcttctgagttgtcc------------aa---gggtaaatccgagaagccaagtgtttatcgcagagcaattgcgaatggcattgtcgagatactctctgtctacaggtctgccgttcttcacattgagcagaaattgttgtctgaatctacgccaattctcgcaactgtaactcaaggccttaataaggttaagtcgcattttactggaaaattccctttt-tgatgt-attgtcgcccgcttgaagacgaatgtgctgatgggtcttttttctg-------------------------tttaatttttttcttttg----------cgtagttctttg---------------------------------------------------------------------------------------------------------------------------------------------------------------------------------------------------------------------------------------------
>I9832_V002_Malvaceae_Luehea_speciosa_seq1
atacacttgcactctgcaattgttgccttcttggtgaattctccccgagtgccttcgcctgaagaaaaaggaaaaatgctgcacgagcttttactagcacttgttggatacaccggagatctcataattgacgaaagagaacaccaaaaatctctcggcattcacttatcccccgatgctcccatctccgaccaacgctcctttaagcttgcttccgatatctccttcatcgaccccagcgaaagg-------------------------------ttttctttttc--------------------------------at-tattcaat----ttttaatttttgtaa----acatatatcaaaattctctatc---ctt----ttccaat-tccattcctgggkttt----------------tttttttthnvnndatgctgtttg-ttgtgtcagagatcttatcgagaggctaattacgttagggttttactaccgtgagctcgatcgctttgccgcgaaatcccggaatttaagctggataagatccgctga---tgtttctcctttcgacagagcttctgagttgtcc------------aa---aactaagaccgagaagccgagcgtttatcgcagagccattgctaatggcctggtcgagatactgtctgtctacaggtctgctgttcttcaaatcgagcagaaattgttgtcggaaaccatgcccattttggcaactgttacgcagggcctcaataaggttcct-------tctgaagcacagtctctctc-aaattt-actc---------------------------tttgccgtt----------agtt-----------------tataagttttctcgtttt-------ggttgcagttctttgttattttgccgcctttgtacgagcttattctagagattgagcgtgatgatatacgcggaggacagcttcttaaccttttgcacaaacgctgccattgtggggtgcctgaattgcaggcctgcattcaaaggtattcgtttttctttccttctctcttcttcttcttcttcttcttttttaaattaaaaaaaaaaaacaaaaagagtgtaaatgcaaataattggtctcggtttcttt
