# Supplementary material for: Localized Phylogenetic Discordance Among Nuclear Loci Due to Incomplete Lineage Sorting and Introgression in the Family of Cotton and Cacao (Malvaceae)
Source: Front Plant Sci. 2022 Apr 13;13:850521. doi: 10.3389/fpls.2022.850521 (PMC9043901; doi:10.3389/fpls.2022.850521)
Supplement: Supplementary file 1 [file Data_Sheet_1.ZIP › Alignments_v4/L117.fasta]

>I23352_M001_Malvaceae_Bombax_ceiba_seq1
-------------------------------------------------------------------------------------------------------------------------------------------------------------------------------------------------------------------------------------------------------------------------------------------------------------------------------------------------------------------------------------------------------------------------------------------------------------------------------------------------------------------------------------------------------------------------------------------------------------------------------------------------------------------------------------------cacaagcagcaaccaagaagaagaataggaaaggtggactttctatgtttctgagtggtgctcttgatgacacccccaaacatgttactcctccc---cct---ccaccaacaccccgaagcgagggccctgcatggggtggtgcaaaggtttcaaagggatctgcttcgctccgtgaaattcaggatgagcaaagcaaa---acacaggtgaaccagctaactggaagcaaaaatcaggt---------ggaagatcattttgatggtagaagtgaaggaaaaatcctgctgagttcgtatttgccatccaagccaattcccgtggtaccggttcaagcctcacaggcatccgatgtagaaagaagcacacctccttgggcttcttccggtactcctcctcatctttctcggccatcactcagggatatccagatgcagcaggtgtgtg-aaattactg----------------------ctctctctc-----------------------tttccttcagtgtcattcatgcatccat----------aacaggtt---------tcgtaat-ttatattatctactacg---ggttttatttgtagcttgaaaatgctgccaattttttc----ttct--tgcatgatattctcatca-tggcc-----------ccatccatgcaatgtatct-------------------------------------------gtcttcaaattcgcattacgcattctttttcattc---------------------------------------------------------------------------------------------------------------------------------------------------------------------------
>I23353_M002_Malvaceae_Tilia_americana_seq1
---------------------------------------------------------------------------------------------------------------------------------------------------------------------------------------------------------------------------------------------------------------------------------------------------------------------------------------------------------------------------------------------------------------------------------------------------------------------------------------------------------------------------------------------------------------------------------------------------------------------------------------------------------------------------------------------------------aagaagaagaataggaaaggtggactttctatgtttctgagtggtgctcttgatgacacccccaaacatstya---ctccc---cct---ccaccaacaccccgaagtgagggccctgcatggggtggtkcraaggtttcaaarggatctgcttcacttcgtgaaattcaggatgagcaragcaaa---atacargtgaaccmgctaactggaagcaaaaatcakgt---------ggaagatctkwttgatkgtagaagbgaaggaaaaatcstgctgagttcatttttgcygtccaagccaattcctgtggtctcaggtcaakcttcacaggcatctgatgthgawagaagcacacctchttgggctgcttctggtactcctcctcatctttctcggccmtctctcagggacatccagatgcwgcaggtgkgtg-aaattactgatatct--------ctctctctctctctctctctctctctctc---ymyytytstctytytskrtgkyawwywwsswtcywt----------wmyykkyy---------wyryaat-kyatmttaaaattcatgtt----------------------------------------------------------------------------------------------------------------------------------atacattcttgtt-tgttctcataatttgtggaactcactttcttctttgtctttt----------------------------------------------------------------------------------------------------------------------------------------------------------------------
>I23354_M003_Malvaceae_Herissantia_crispa_seq1
---------------------------------------------------------------------------------------------------------------------------------------------------------------------------------------------------------------------------------------------------------------------------------------------------------------------------------------------------------------------------------------------------------------------------------------------------------------------------------------------------------------------------------------------------------------------------------------------------------------------------------------------------------------------------------------------caaacagcaaccaagaagaagaataagaaaggtgggctctctatgtttctgagcggtgctcttgatgacacccccaaacaagctt---ctccg---ccg---ccaccaacaccccgtagcgagggccctgcatggggtggtgcaaaggtttcaaagggatctgcttcacttcgtgaaattctggatgagcagagcaaa---atacaggtgaagccgcaaaccggaagcaaaaatcaggc---------agaagatccttttgctggtaaaagtgaaggtaaaatcctgctgagttcatttttgccatccaagccaattcccrtggtcttggttcaaacatcacaggcatccgatttagaaagaaacacacctccttgggcttcttccggtacccctcctcatccttctcgaccatctctcagggacatccagatgcagcaggtgtgtg-aaattactc----------------------ctctctctgtcatacatttttcattttttttttccgttatggcccctttcabgccatgcat---------attggatc---------ttgtgat-tt------------------------------------------------------------------tgcacaactaacctttt--taaccttggtg-----gcttctaactaaaa---------------------------gcagggaaagcaagcgca-cagtccaaaaataaaaacgtcagggttttcagtagct---------------------------------------------------------------------------------------------------------------------------------------------------------------------------
>I23355_M004_Malvaceae_Malva_arborea_seq1
--------------------------------------------------------------------------------------------------------------------------------------------------------------------------------------------------------------------------------------------------------------------------------------------------------------------------------------------------------------------------------------------------------------------------------------------------------------------------------------------------------------------------------------------------------------------------------------------------------------------------------------------------------------------------------------------------------------------------------tctctctatgtttctgagyggtgctcttgatgatgccccaaaacaagtta---ctccg---ccg---ccaccaacaccccgtagygagggccctgcatggggtggtgcaaaggtttcaaagggatctgcttcacttcgtgacattctggacgagcagagcaaa---gttcargtgaaccagcaaactggaagcaaaaatcaggt---------ggaagacccttttgctggtaaaagtgaatgtaaaatcccgctgagtttatttttgccatccaagccaattccygtggtattggttcaaccatcacagccatcagatgtagaaagaagcacacctccttgggtttcttccggtacccctcctcatccgtctcgaccatctctcagggacatccagatgcagcaggtgtgtg-aaatttctg----------------------ctcctttctttcc------------------cttttcctcaatgtccttcatgc----------------atatggtt---------tcgtaat-tt---------------------------------------------------------------------------------------------------------------------------------------------------------------------------------------------------------------------------------------------------------------------------------------------------------------------------------------------------------------------------------
>I23356_M005_Malvaceae_Lavatera_assurgentiflora_seq1
-------------------------------------------------------------------------------------------------------------------------------------------------------------------------------------------------------------------------------------------------------------------------------------------------------------------------------------------------------------------------------------------------------------------------------------------------------------------------------------------------------------------------------------------------------------------------------------------------------------------------------------------------------------------------------------------------------------------------------gtctctctatgtttctgagyggtgctcttgatgatgccccaaaacaagtta---ctccg---ccg---ccaccaacaccccgtagygagggccctgcatggggtggtgcaaaggtttcaaagggatctgcttcacttcgtgacattctggacgagcagagcaaa---gttcargtgaaccagcaaactggaagcaaaaatcaggt---------ggaagacccttttgctggtaaaagtgaatgtaaaatcccgctgagtttatttttgccatccaagccaattccygtggtattggttcaaccatcacagccatcagatgtagaaagaagcacacctccttgggtttcttccggtacccctcctcatccgtctcgaccatctctcagggacatccaaatgcagcaggtgtgtg-aaatttctg----------------------ctcctttctttcc------------------cttttcctcaatgtccttcatgc----------------atatggtt---------tcgtaat-ttatatctt----------------------------gaaaataccatcatttttgttct--------tgcacagtattttcatca-tagcc-----------cctttcatgcaa-------------------------------------------tgta-tc--------------------------------------------------------------------------------------------------------------------------------------------------------------------------------------------------------------
>I23359_M008_Malvaceae_Althaea_officinalis_seq1
---------------------------------------------------------------------------------------------------------------------------------------------------------------------------------------------------------------------------------------------------------------------------------------------------------------------------------------------------------------------------------------------------------------------------------------------------------------------------------------------------------------------------------------------------------------------------------------------------------------------------------------------------------------------------------------------------------------------------------ctctctatktttctgagcggtgctcttgatgacaccccaaaaaaagtta---ctccg---ccg---ccaccaacaacccgtrgcgagggccctgcatggggtggtgcaaaggtttcaaagggatctgcttcacttcgtgaaattctggacgagcagagcaaa---gttcaggtgaaccagcaaactggaagcaaaagtcaggt---------ggaagacccttttgctggtaaaagtgaaggtaaaattctgctgagttcatttttgccatccaagccaattcccgtggtcttggttcaatcatcacaggcatcagatgtagaaagaagcacacctccttgggtttcttccggtacccctccccatccttctcgaccatctctcagggacatccagatgcagcaggtgtgtg-aaattactg----------------------ctttctctctktc-----------------cctttccctcgatgtcattcatgc----------------atatggtt---------tcgtaat-ttatatctt----------------------------gaaaataccatcatttttgttcttct-----tgcacggtattttcatca-tatcc-----------cctttcatgcaa-------------------------------------------tgca-tcttttgcaaatttag------------------------------------------------------------------------------------------------------------------------------------------------------------------------------------------------
>I23360_M009_Malvaceae_Lagunaria_patersonia_seq1
--------------------------------------------------------------------------------------------------------------------------------------------------------------------------------------------------------------------------------------------------------------------------------------------------------------------------------------------------------------------------------------------------------------------------------------------------------------------------------------------------------------------------------------------------------------------------------------------------------------------------------------------------------------------------------------------------agcagccaagaagaagagtaggaaaggtgggctttctatgtttctkasyggtgctcttgatgacwcccccaaacaagtta---ctmcc---cyg---ccaccgacaccccgtagcgarggccctgcatggggtggtgcaaaggtttcaaagggatctgcttcacttcgtgaaattcaggaygagcagagcaaa---atacaggtgaaccagcaaactrgwrgcaaaaatcaggt---------ggaagatcttyttgstggtaaaagygaaggtaaaatcytgctgagytcatttttgycatccaagccaattcccgtggyctcggttcaaacatcrcwgrcatcwgatgtagaaarargcacacctccttgggcttcttccrgtaccccycctcatcmttctcggccatctctcagggacatccaratgcagcaggtgtgtr-aaatcactc----------------------tctttccyttssyywksykt--------------------------------------------------atctggtt---------tcgtaat-ttatatctt----------------------------gaaaatgccatcattttctttcttct-----tgcatggcattttcatca-ttgcc-----------cctttcatgcaa-------------------------------------------tgta-tcttcagcaaattcacattatg-catttttatttgat--------------------------------------------------------------------------------------------------tttgtggttctgcgcgtct------------------------------------------------------
>I23361_M010_Malvaceae_Allyogyne_huegelli_seq1
-----------------------------------------------------------------------------------------------------------------------------------------------------------------------------------------------------------------------------------------------------------------------------------------------------------------------------------------------------------------------------------------------------------------------------------------------------------------------------------------------------------------------------------------------------------------------------------------------------------------------------------------------------------------------------------------------------------------------------------------------------------------------------------------------------------------------------------------------------------------------------------------------------------------------------------------------------------------------taaaggtgaaggtaaaatcctgctgagttcatttttaccatccaagccgattcccgcggtctctgttcaatcatcacagtcatctgatgtacaaaaaagcacgcctccttgggcttcttccggtacccctcctcatccttctcgtctgtccctcaggcacacccagctacctcaggaatgtg-aagt---------------------------------------------------------------------------acatccatccttg--------------------------------------------------------------------------------------------------------------------------------------------------------------------------------------------------------------------------------------------------------------------------------------------------------------------------------------------------------------------------------------------------------------------c
>I23363_M012_Malvaceae_Napaea_dioica_seq1
------------------------------------------------------------------------------------------------------------------------------------------------------------------------------------------------------------------------------------------------------------------------------------------------------------------------------------------------------------------------------------------------------------------------------------------------------------------------------------------------------------------------------------------------------------------------------------------------------------------------------------------------------------------------------------------------------------------------------------------------agcggtgctcttgatgacaccccaaaacaagtta---ctccg---ccg---ccaccaacacccygtagtgagggccctgcatggggtggkgcaaaggtttcaaagggatctgcttcacttcgtgaaattctggacgagcagagcaaa---attcaggtgaaccatcaaactggaagcaaaaatcaggt---------ggacgatccttttgctggtaaaagtgaaggtaaaatcctgctgasttcatttttgccatccaaaccaattcccgtggtkttrgttcaaacmacacaggcatcagatgtagaaagaagcacacctccttgggtttcttctggtacccctcctcatccttctcgaccatctctcagggacatccagatgcagcaggtgtgtg-cgattactg----------------------ctctctctctc-----------------------------------------------------------------------------------------------------------------------------------------------------------------------------------------------------------------------------------------------------------------------------------------------------------------------------------------------------------------------------------------------------------------------------------------------------------------------
>I23364_M013_Malvaceae_Grewia_sp_seq1
---------------------------------------------------------------------------------------------------------------------------------------------------------------------------------------------------------------------------------------------------------------------------------------------------------------------------------------------------------------------------------------------------------------------------------------------------------------------------------------------------------------------------------------------------------------------------------------------------------------------------------------------------------------------------------------------------gcaaccaagaagaagaataagaaaggtggactttctatgtttctgagtggtgctcttgatgacacccccaaacaagtta---ctccc---cct---ccaccaacaccccgaagtgagggccctgcatggggcggtgcaaaggtttcaaaggggtctgcttcacttcgtgaaattcaggacgagcagagcaaa---atacatgggagccagctaactggcagcaaaaatcaggtaaatcaggtggaagagctttttgagagtagaaatgaaggtaaaatccttctcagttcatatttgcagtccaacccaattcctgtggtcttgggtcgagcatctccggcatctgatatggagagaagtacacctccttgggctgcttccggtactcctccccatctctctcggccatcacttagggacattcagatgcagcaggtgtgtg-aaattactg----------------------ctcactacatcag-----------------catatgcctgtatattatctttttctctttga--------agtttctca--------tcccatt-------------------------------------------------------------------------------------------------------cccttcaatgcaatgcatcttgagcttattatccattttgcattcttatgctctaatccg-tgctctcaaaatatgtagaactcacttttttcgtgtgctttt----aaacaatagcaggg------------------------------------------------------------------------------------------------------------------------------------------------taag
>I23365_M014_Malvaceae_Callirhoe_bushii_seq1
----------------------------------------------------------------------------------------------------------------------------------------------------------------------------------------------------------------------------------------------------------------------------------------------------------------------------------------------------------------------------------------------------------------------------------------------------------------------------------------------------------------------------------------------------------------------------------------------------------------------------------------------------------------------------------------------------------------------------------------tgtttctgagcggtgctcttgatgacaccccgaaacaagctw---crccg---cca---ymammaacaccccgtagygagggccctgcatggggtggtgcaaaggtttcaaagggatctgcttcacttcgtgaaattctggacgagcagagcaaa---attcaggtgaaccatcaaactggaagcaaaaatcaggt---------ggacgatccttttgchgataaaagtgaaggtaaaatcctgctgagttcatttttgccatccaaaccaattcctgtggttttggttcagacaacacaggcatcagatgtagaaagaagcacacctccttgggtttcttctggtacccctcctcatccttctcgaccatctctcagggacatccagatgmagyaggtgtgtgaaaattagtg----------------------ctctctctccccc------tcccgtctttccctttccctcgatgtcattcatgt----------------ttctattt---------ttttt--------------------------------------------------------------------------------------------------------------------------------------------------------------------------------------------------------------------------------------------------------------------------------------------------------------------------------------------------------------------------------------
>I23367_M016_Malvaceae_Kitaibelia_vitifolia_seq1
----------------------------------------------------------------------------------------------------------------------------------------------------------------------------------------------------------------------------------------------------------------------------------------------------------------------------------------------------------------------------------------------------------------------------------------------------------------------------------------------------------------------------------------------------------------------------------------------------------------------------------------------------------------------------------------------------------------------------gtggtctctctatgtttctgagcggtgctcttgatgacaccccaaaacaagtta---ctcca---ccg---ccaccaamaccccgtwgcgwgggccctgcatggggtggtgcaaaggtttcaaagggatctgcttcacttcgtsaaattctrgacgagcagagcaaa---rttcaggtgaaccakcaractggaagcaaaaatcaggt---------ggawgayccttttgctggtaaaagtgaaggtaaaatcctgctgagttcatttttgccatccaagccaattcccgtggtvttggttcaawcawcacmggcatcagatgtagaaagaagcacacctccwtgggtttcttccggtaccccycctcatccttctcgaccatctctcagggacatccagatgcagcaggtgtgwr-atwwywsyk----------------------ctctctytyycy-------------------ytyycycwmkrtswyattcatgc----------------atctggtt---------tcataat-tttgatatt----------------------------gaaaatatcatcattttcgttcttct-----tgcacggtatttwymwya-kms-------------ccyytywygcaa-------------------------------------------tgca-tcttctgcaa------------------------------------------------------------------------------------------------------------------------------------------------------------------------------------------------------
>I23368_M017_Malvaceae_Sterculia_apetala_seq1
-------------------------------------------------------------------------------------------------------------------------------------------------------------------------------------------------------------------------------------------------------------------------------------------------------------------------------------------------------------------------------------------------------------------------------------------------------------------------------------------------------------------------------------------------------------------------------------------------------------------------------------------------------------------------------------------caccaacagtaaccaagaagaagaataggagaggtggactttctatgtttctgagcggtgctcttgatgacacccccaaacatgtta---ctcct---cct---ccgccaatgccgcgaagcgagggccctgcatggggtggtgcaaaggtttcaaagggacttgcttcacttcgtgaaattcaggatgagcaaagcaaa---atacaggcgaatcagataactggaagcaaaaatcaggt---------ggaagatcatttagatggtagaagtgaaggaaaaatccttctgagttcatttttaccgtccaagccaattcctgtggtctcgaatcaaccttcacaggcatctgacgttgatagaagcacacctccttgggctgcttctggtactcctccccatatttctcggccatctctcagggacatccagatgcagcaggtgtgtg-aaattactg--------------ctcgctcgctctctctctctc-----------------------tcatggtgtcatgcatgcatcctt----------aattga----------------------------------------------------------------------------------------------tcatgttcatcctattc-----------ccttccatgcaatgcatctcaaaattcatgtta--------------ggtacgcat-ta-tgttcttgcaatttgtggtaactcactctttttgtactttga-----acaaaaagcagggaaaaaaactgc---aaaatcttt-----------------------------------------------------------------------------------------------------------------------------
>I23369_M018_Malvaceae_Abelmoschus_esculentus_seq1
--------------------------------------------------------------------------------------------------------------------------------------------------------------------------------------------------------------------------------------------------------------------------------------------------------------------------------------------------------------------------------------------------------------------------------------------------------------------------------------------------------------------------------------------------------------------------------------------------------------------------------------------------------------------------------------------------agcaaccaagaagaagaataggaaaggcggactttctatgtttctgagtggtgctcttgatgacgcacccaaacatgttc---cacct---cct---ccgccaacaccccgaagcgagggccctgcatggggtggtgcaaaagttccaaagggaaaagcttcacttcatgaaattcaggatgagcagtgcaaa---ctgcaggtgaactggttaaatggaagcaaaaatctggc---------agaagatcgtattggtgatggaaatgaaggaaaaatcctgctgagttcattcttgccatccaagctaatttccgtggcctcaattcaagctttgcgggcatctggtgtagaaaatagcatgccccgttgggctgcttctggta------cacatctttcacggccatctctcagggtcattcagatgcagca--------------------------------------------------------------------------------------------------------------------------------------------------------------------------------------------------------------------------------------------------------------------------------------------------------------------------------------------------------------------------------------------------------------------------------------------------------------------------------------------------------------------------
>I23370_M105_Malvaceae_Pachira_aquatica_seq1
--------------------------------------------------------------------------------------------------------------------------------------------------------------------------------------------------------------------------------------------------------------------------------------------------------------------------------------------------------------------------------------------------------------------------------------------------------------------------------------------------------------------------------------------------------------------------------------------------------------------------------------------------------------------------------------------------agcaaccaagaagaagaataggaaaggtggactttctatgtttctaagcggtgctcttgatgacacccccaaacgtgttactcctccc---cct---ccgccaacgccccgaagcgagggccctgcatggggtggcgcaaaggtttcaaagggatccacttcgcttcgtgaaattcaggatgagcaaagcaaa---acacaggtgaaccaactaaatggaagcaaaaatcaggt---------ggaagatcattttgatggtagaagtgaagggaaaatcttgctgagttcgtttttaccttccaagccaattcccgtggtatcagttcaagcatcacaggcatctgaagtagaaagaagcacaccttcttgggcttcttccagtactcctcctcatctttctcggccatctctcagggatatccagatgcagcaggtgtgtg-aaattactg----------------------ctctctctc---------------------------tctcagtgtcattcatgcatccgt----------aactggtt---------tcgtaat-ttatattatctaccatg---ggttttgtttgtagcttgaaaatgctgtccttttgttc----ttct--tgcatgatattttcatca-tggtm-----------cctttcttaaaatgtatc--------------------------------------------gtcttcaaattca-------------------------------------------------------------------------------------------------------------------------------------------------------------------------------------------------
>I23371_M137_Malvaceae_Dombeya_wallichii_seq1
--------------------------------------------------------------------------------------------------------------------------------------------------------------------------------------------------------------------------------------------------------------------------------------------------------------------------------------------------------------------------------------------------------------------------------------------------------------------------------------------------------------------------------------------------------------------------------------------------------------------------------------------------------------------------------------------tcaaaygttaaccaagaagaagaataggaaaggcggtctttctatgtttctgagtggtgctcttgatgacacccchaaacatgtta---ctccc---cct---ccgacaacacctcgaagtgagggccctgcatggggtggtgctaaggtctcaaaaggatctgcttcrcttcgtgaaattcwggatgagcaragcaaa---atwcaggtgaaccggrtwacyggaagcaaaaatcakrt---------gggagatatttttgacdgtaraagtgaaggraaaatcccrctragttcatttttgccatccaarccaatcccygtggtctcagctc------crcagrcaymygaygcagatataagcactcctccttgggctgcttctggcactcctccycatctttcycggccatctctcagggacatccagatgcagcaggtgtgtg-aaattgctg------------------------------------------------------tgctctttgrcatcctycactgtttcdtaawttacaatatgctgtcacttttgtcttatagt-----------------------------------ttgataaatttcatyttatttyctttcatgya-wtgcatcgtaagattsacrttatgcatact-----gactgtccttytgtgtgctttcaactaaaagcagggaaaacagctgcaaagtctttcgca-cagtccaaaaacgaaaatggcagggttttc-----------------agtacctacagggcaag----------------------------------------------------------------------gttcgccatctgattcccct--------------------------------------------------ggga
>I23372_M140_Malvaceae_Chiranthodendron_pentadactylon_seq1
-------------------------------------------------------------------------------------------------------------------------------------------------------------------------------------------------------------------------------------------------------------------------------------------------------------------------------------------------------------------------------------------------------------------------------------------------------------------------------------------------------------------------------------------------------------------------------------------------------------------------------------------------------------------------------------------cacaaacagcaaccaagaagaagaataagaaaggtggactttctatgtttttgagtggtgctcttgatgacacccccaaacatgttg---ctccc---cct---ccgccaacacctcgaagcgagggccctgcatggggtggtgcaaaggtttcaaagggatctgcttcgcttcgtgaaattcaggatgagcagagcaaa---atactggtgaaccagctaactggaagcaaaaaccaggt---------ggaagatctttttgatggtagaagtgaaggaaaaatcctgctgagttcgtttttgccgtccaagccgattcctgtggtctcagttcaagcttcacaggcatctgatgtagaaagaagcacacctccttgggcttcttctggtactcctcctcatccttctcggccatctctcagggatatccagatgcagcaggtgtgtg-aaattactg--------------cactctctctctatgttactcgga-------------ctcagggtttgagtgtcggatat---------------------------------------------------------------------------------------------------------------------------------------------------------tggtatgtgtcc-----------------------------gtatgttcaat-tttttccacgattt--------------------------------------------------------------------------------------------------------------------------------------------------------------------------------------------------
>I23373_M141_Malvaceae_Quararibea_funebris_seq1
--------------------------------------------------------------------------------------------------------------------------------------------------------------------------------------------------------------------------------------------------------------------------------------------------------------------------------------------------------------------------------------------------------------------------------------------------------------------------------------------------------------------------------------------------------------------------------------------------------------------------------------------------------------------------------------------acaaacagcgaccaagaagaagaataggaaaggtggactttctatgtttctgagtggcgctcttgatgacacccccaaacaagtta---ctccc---cct---cctccaacaccccggagtgagggccctgcatggggtggtgcaaaggtttcaaagggatctgcttcgcttcgtgaaattcaggatgagcagagcaaa---atacaggtgaaccagctaacyggaagcaaaaatcaggt---------ggaagatccttttggtggtakaagtgaaggaaaaatcctgctgagttcatttttgcaatccaagccaattccggtggtctcagttcaagcttcacaggcatctgatgtagaaagaagcacacctccttgggcttcttccagtactcctcctcgtctttctcagccatctctcagggatatccagatgcagcaggtgtgtg-aaattattg----------------------ctccctccc---------------------tcyttccctcrgtgtcattcttgcatcctt----------aactggtt---------ttgtaat-ttatattatctactatg---ggctttgtttgtagcttgaaaatgctgtcgttttctttct--ttct--tgcatgatattatcatca-tggtc-----------cctttcatgcaatgtatc--------------------------------------------ttcttcaaatttacatgatg----------------------------------------------------------------------------------------------------------------------------------------------------------------------------------------c-
>I23374_M142_Malvaceae_Hampea_nutricia_seq1
---------------------------------------------------------------------------------------------------------------------------------------------------------------------------------------------------------------------------------------------------------------------------------------------------------------------------------------------------------------------------------------------------------------------------------------------------------------------------------------------------------------------------------------------------------------------------------------------------------------------------------------------------------------------------------------------------------------aagaataggaaaggtgggctttctatgtttctgagcggtgctcttgatgacacccctaaacaagttg---ctccc---ccg---ccaccaacaccccatagtgagggtcctgcatggggtggtgctaaggtttcaaagggatctgcttcacttcgtgaaattcaggacgagcagagcaaa---atacaggtgaaccagaaaactggaagtaaaaatcaggt---------ggaagatctttttgctggtaaaagtgaaggtaaaatcccgctgagttcatttttgccatccaggccaattcccgtggtctcggtccaaacatcacaggcatctgatgcggaaagaagcacacctccttgggcttcttccggtacccctcctcatctttctcggccatctctcagggacatccagatgctgcaggtgtgtg-aaattacag----------------------ctctctttc---------------------------cctcaatgtcatacatgcacccttttt----tttatctggtt---------tcataat-ctttatcct------------------------------gaaatgcatcattttctttcttct-----tgcatggc---------------------------attttcatgcaa-------------------------------------------tgta-tcttcttcaagttcacattatg--------------------------------------------------------------------------------------------------------c--------attgatattc---------------------------------------------------------------
>I23376_M145_Malvaceae_Heliocarpus_appendiculatus_seq1
---------------------------------------------------------------------------------------------------------------------------------------------------------------------------------------------------------------------------------------------------------------------------------------------------------------------------------------------------------------------------------------------------------------------------------------------------------------------------------------------------------------------------------------------------------------------------------------------------------------------------------------------------------------------------------------------caaacagcaaccaagaagaagaataggaaaggtggactctccatgtttttgagyggtgctcttgatgacacccccaaacaagtta---ctccc---cct---ccaccaacaccccgaagtgagggccctgcwtggggtggtgcaaaggtttcaaagggatctgcttcacttcgtgaaattcaggatgagcagagcaaa---atacttgtgrgccarctaactggtagcaagaatcaggt------------ggagctttctgacagtagaaatgagggraaartcctkctaagttcatatttgtcatccaagccrattccygtggtctcrgttcaggcttcacagacatctgatrtagaaagaagcacacctccttgggttgcttctggcactccwcctcatctttcacggccatctctcagggacattcagatgcagcaggtgtgtg-aaatttctk----------------------ctctctatatgaggcgtgat-----------------------------tatgcatcctta---------aaatggttaa----aacttgtattcttggagtttctcgtagcct--------------------gaatattatcaaacttttctcc-------ttgaagataattttcaacctattc-----------tcttcaattcat------------------------------------------------------------------------------------------------------------------------------------------------------------------------------------------------------------------------------------------------------------gtct
>I23377_M148_Malvaceae_Robinsonella_mirandae_seq1
--------------------------------------------------------------------------------------------------------------------------------------------------------------------------------------------------------------------------------------------------------------------------------------------------------------------------------------------------------------------------------------------------------------------------------------------------------------------------------------------------------------------------------------------------------------------------------------------------------------------------------------------------------------------------------------------acaaacagcaaccaagaagaagaataagaaaggtgggctctctatgtttctgagcggtgctcttgatgacacccccaaacaagttt---ctctg---ccg---ccgccaacaycccgtagtgagggccctgcatggggtggtgcaaaggtttcaaagggatctgcttcacttcgtgaaattctggatgagcagagcaaa---atacaggtgaagccgcaaacyggaagcaaaaatcaggc---------ggaagatccttttgcyggtaaaagtgaaggtaaaatcctgctgagttcatttttgccgtccaagccaattccsgtggtcytggytcaaacwtcacaggcatctgatytagaaagaaacacacctccytgggcttcttcyggtacccctcctcatccktctcgaccatctctcagggacatccagatgcagcaggtgtgyg-aaattackt----------------------ctctcyctcksts-------------tcwywcwtgcmyyywgtkyyrwwywtgyrwyyyr----------twyykwkw---------wtgwkat-tywkrtyw------------------------------------------------------------ygrmysytwtywtsmtww-skryc-----------yyyytcawrhym-------------------------------------------wsww-tmtkccwkwmwtwywsawtmtkscrwtyttrwksray--------------------------------------------------------------------------------------------------ywwcckhtttwrysykrstrmyyytywywammwgsrkgswaagcaag--------------------------
>I23378_M150_Malvaceae_Ceiba_pentandra_seq1
-------------------------------------------------------------------------------------------------------------------------------------------------------------------------------------------------------------------------------------------------------------------------------------------------------------------------------------------------------------------------------------------------------------------------------------------------------------------------------------------------------------------------------------------------------------------------------------------------------------------------------------------------------------------------------------------cacatgcagcaaccaagaagaagaataggaaaggtggactttctatgtttctgagtggtgctcttgatgacacccccaaacctgtta---ctccc---cct---ccaccaacaccccgaagcgagggccctgcatggggtggcgcaaaggtttcaaagggatctgcttcgctccgtgaaattcaggatgagcaaagcaaa---acacaggtgaaccagctaactggaagcaaaaatcgggt---------ggaagatcattttgatggtagaagtgaaggaaaaatcccgctgagttcgtttttgctgtccaagccaattcccgtggtaccggttcaagcctcacaggcatccgatgtagaaagaagcacacctccttgggcttcttccggtactcctcctcatctttctcggccatctctcagggacatccaaatgcagcaggtgtgtg-aaattactg----------------------ctctctctctctc-----------------tctctttctcagtgtcattcatgcatccat----------aactggtt---------tcgtaat-ttatattaactactacg---ggttttatttgtagcttgaaaatgctgccaattttttc----ttct--tgcatgatattcttatca-tggcc-----------cctttcatgcaa----------------------------------------------------------------------------------------------------------------------------------------------------------------------------------------------------------------------------------------------------------------
>I23383_M166_Malvaceae_Pseudobombax_ellipticum_seq1
-----------------------------------------------------------------------------------------------------------------------------------------------------------------------------------------------------------------------------------------------------------------------------------------------------------------------------------------------------------------------------------------------------------------------------------------------------------------------------------------------------------------------------------------------------------------------------------------------------------------------------------------------------------------------------------------------aacagcagccaagaagaagaataggaaaggtggactttctatgtttctgagtggtgctcttgatgacacccccaaacatgttactcctccc---cct---ccaccaacaccccgaagcgagggtcctgcatggggtggcgcaaaggtttcraagggatctgcttcgctccgtgaaattcaggatgagcaaagcaaa---acacaggtgaaccagcyaactggaagcaagaatcaggt---------gggagatcattttgatggtagaagtgatggaaaaatcctgctgagttcgtttttgcyrtccaagccaattcctgtggtaccggttcaagctkcacaggcatccgatgttgaaagaagcacacctccttgggcttcttccggtactcctcctcatctttctcggccatctctcagggatatccagatgcagcaggtgtgtg-aaattactg--------------cactctctctctctctctctc-----------------tctytcnctcagwvthwywydyryvtvtvt----------vwvdbktb---------tydhdwt-wtatatwhhmchchababd---ttttwtdtdtvkhghdaaaahdcgcdcdhtttttttttttc----dyrmwwkwywywyymwksm------------wgsywkcwtkcawkmwatmtrtctkymwwywmrywykmmky----------rykcrttywyktw-cktrcwwkywrtttg-------------------------------------------------------------------------------------------------------------------------------------------------------------------------------------------------
>I23384_M168_Malvaceae_Theobroma_cacao_seq1
--------------------------------------------------------------------------------------------------------------------------------------------------------------------------------------------------------------------------------------------------------------------------------------------------------------------------------------------------------------------------------------------------------------------------------------------------------------------------------------------------------------------------------------------------------------------------------------------------------------------------------------------------------------------------------------------acaaacagcaaccaagaagaagaataggaaaggtggactttctatgtttttgagtggtgctcttgacgacacccccaaacaggttt---tgccc---cct---ccaccaacaccccgaagtgagggccctgcatggggtggtgctaaggtttcaaaaggatctgcttcacttcgtgaaattcaggatgagcagagcaaa---acacagttaaaccagctaactggaagcaaaaatcaggt---------ggagggtctttctgaaggtagaagtgaaggaaaaatcctgctgagttcatttttgccgtccaagccaattcctatggtctcaggtcaagcttcacagtcatctgatgtagatagaagcacacctccttgggctgcttccggtactcctcctcatctctctcggccatctctcagggacatccagatacagcaggtatgtg-aaatcactg------------c---------------------------------------------tgtgtgtgtcatacatgcaacctta---------aactggt----------ttataat-ttacgtctattctgagctt------tgtttgtagcctgaaaatgctgtaatctttttcatc------ttgcatgataatgcaaatcctattc-----------ccttccatgccatgcttcttgaaattaatgtt--------------atgcattcttatt-tgttcttgcaatttgtgggactaaattttttttttggggtgctttaaactcaaagcagggaaagcaac------------------------------------------------------------agcagagtctttctcacagtcc-------------------------------------------------------aaa
>I23385_M169_Malvaceae_Ochroma_pyramidale_seq1
--------------------------------------------------------------------------------------------------------------------------------------------------------------------------------------------------------------------------------------------------------------------------------------------------------------------------------------------------------------------------------------------------------------------------------------------------------------------------------------------------------------------------------------------------------------------------------------------------------------------------------------------------------------------------------------------------------caagaagaagaataggaaaggtggactttctatgtttctgagtggtgctcttgatgacactcccaaacatgtta---ctccc---cct---ccaccaacaccccgaagcgagggccctgcatggggtggtgcaaaggtttcaaagggatctgcttcacttcgtgaaattcaggatgagcagagcaaa---atacaggtgaaccagctaactggaagcaaaaatcaggt---------ggaagatctttttgatggtagaagtgaaggaaaaatcctgctgagttcatttttgccatccatgccaattcctgtggtctcaggtcaagcttcacaggcatctgatgtagaaagaagcacgcctccttgggcttcttctggtactcctcctcatctttctcggccatctctcagggatatccagatgcagcaggtgtgtg-aaattactg----------------------ctctctctc---------------------tctttcccgtggtgccattcatgcatcctt----------aactggtt---------tcgtaat-ttatattatctaccatg---ggcattgtttgtagcttgaaaatgctgtcatttttttttttcttct--tgcatgatattttcatca-tggcc-----------cctttcatgcaatg--------------------------------------------------------------------------------------------------------------------------------------------------------------------------------------------------------------------------------------------------------------
>I23387_M178_Malvaceae_Malvaviscus_arboreus_seq1
----------------------------------------------------------------------------------------------------------------------------------------------------------------------------------------------------------------------------------------------------------------------------------------------------------------------------------------------------------------------------------------------------------------------------------------------------------------------------------------------------------------------------------------------------------------------------------------------------------------------------------------------------------------------------------------------------------------------------------------------------gygctcttgatgacgcacccaaacatgttc---cacct---cct---ccgccaacaccccgaagcgagggccctgcatggggcggtgcaaaagttccgaagggaaaagcttcacttcgtgaaattcaggaagaacagagcaaa---ctacaggtgaactggttaaatggaagcaaaaatctggc---------agaagatcgtattgatgatagaaatgacggaaaaatcctgctgagttcattcttgccatccaagccaatttccatggcctcaattcaagcttcacaggcatctgatgtggaaaatagcatgccccgttgggctgcttctggta------ctcatctttcgcggccatctctcagggacattcagatgcagcaggtgcrcg-aaattacca----------------------ctctcctatgctc-------------------cccgtgtttgt---------------------------------------------------------------------------------------------------------------------------------------------------------------------------------------------------------------------------------------------------------------------------------------------------------------------------------------------------------------------------------------------------------------------------------------
>I23388_M180_Malvaceae_Triumfetta_lappula_seq1
------------------------------------------------------------------------------------------------------------------------------------------------------------------------------------------------------------------------------------------------------------------------------------------------------------------------------------------------------------------------------------------------------------------------------------------------------------------------------------------------------------------------------------------------------------------------------------------------------------------------------------------------------------------------------------------------------------------------------------tccatgtttttgagyggtgctcttgatgacacccccaaacaagtta---ctccc---cct---ccaccaacaccccgaagtgagggccctgcatggggtggtgcaaaggtttcaaagggatctgcttcacttcgtgaaattcaggatgagcagagcaaa---atacttgtgrgccarctaactggtagcaagaatcaggt------------ggagctttctgacagtagaaatgagggdaaaatcctkctaagttcatatttgtcatccaagccrattccygtggtctcrgttcagrcttcacagacatctgatrtagaaagaagcacacctccttggrttgcttctggcactcctcctcatctttcacggccatctctcagggacattcagatgcagcaggtgtgtg-aaatttctg----------------------ctctctatatgaggcgtgat-----------------------------tagttatcctta---------aaatggttaa----aacttgtattcttggaatttctcatagcct--------------------gaatattatcaaacttttctcc-------ttgaagataatt---------------------------------------------------------------------------------------------------------------------------------------------------------------------------------------------------------------------------------------------------------------------------------------------------
>I23389_M181_Malvaceae_Pavonia_scheadiana_seq1
-----------------------------------------------------------------------------------------------------------------------------------------------------------------------------------------------------------------------------------------------------------------------------------------------------------------------------------------------------------------------------------------------------------------------------------------------------------------------------------------------------------------------------------------------------------------------------------------------------------------------------------------------------------------------------------------------------------------------------------------gtttctgagcggtgctcttgatgacacgccgaaacaagtta---ctcca---ccg---ccaccaacaccctgtagcgagggccctgcatggggtggtgcaaaggtttcaaagggatctgcttcacttcgtgaaattctggacgagcagagcaaa---attcaggtgaaccatcaaaccggaagcaaaaatcaggt---------ggacgatccttttgctggtaaaagtgaaggtaaaatcctgctgagttcatttttgccatccaaaccgattcccgtggtgttggttcaaacaacacaggcatcagatgtagaaagaagcacacctccttgggtttcttccggaacccctcctcatccttctcgaccatctctcagggacatccagatgcagcaggtgtgtg-atattactg----------------------ctctctctttcc-------------------ctttccctcgatgtcattcatgc----------------atctggtt---------tcgtaat-t----------------------------------------------------------------------------------------------------------------------------------------------------------------------------------------------------------------------------------------------------------------------------------------------------------------------------------------------------------------------------------
>I23390_M182_Malvaceae_Anoda_cristata_seq1
----------------------------------------------------------------------------------------------------------------------------------------------------------------------------------------------------------------------------------------------------------------------------------------------------------------------------------------------------------------------------------------------------------------------------------------------------------------------------------------------------------------------------------------------------------------------------------------------------------------------------------------------------------------------------------------------------------------------------gtgggctctctatgtttctgagcggtgctcttgatgacacgccgaaacaagtta---ctcca---ccg---ccaccaacaccctgtagcgagggccctgcatggggtggtgcaaaggtttcaaagggatctgcttcacttcgtgaaattctggacgagcagagcaaa---attcaggtgaaccatcaaaccggaagcaaaaatcaggt---------ggacgatccttttgctggtaaaagtgaaggtaaaatcctgctgagttcatttttgccatccaaaccgattcccgtggtgttggttcaaacaacacaggcatcagatgtagaaagaagcacacctccttgggtttcttccggaacccctcctcatccttctcgaccatctctcagggacatccagatgcagcaggtgtgtg-atattactg----------------------ctctctctttcc-------------------ctttccctcgatgtc------------------------------------------------------------------------------------------------------------------------------------------------------------------------------------------------------------------------------------------------------------------------------------------------------------------------------------------------------------------------------------------------------------------------------------
>I23391_M183_Malvaceae_Phymosia_umbellata_seq1
---------------------------------------------------------------------------------------------------------------------------------------------------------------------------------------------------------------------------------------------------------------------------------------------------------------------------------------------------------------------------------------------------------------------------------------------------------------------------------------------------------------------------------------------------------------------------------------------------------------------------------------------------------------------------------------------caaacagcaaccaaaaagaagaataagaaaggtgggctmtctatgtttctgagcggtgctcttgatgacacccccaaacaagtyt---ctccg---ccg---ccgccaacaccccgtagcgatgkccctgcatggggtggtgcaaaggttccraagggatctgcttcacttcgtgaaattctggaygagcagagcaaa---atacaggtgaagccgcaacctggaagcaaaaatcaggc---------ggaagatcmttttgctggtaaaagtgaaggtaaaatcctgctgagttcrtttttgccgtccaagccaattccbgtggtmttggttcaaacatcrcaggcwtctgatttagaaagaaacacacctccttgggcttcttccggyacccctcytcatccttctcgaccatctctcagggacatccagatgcagcaggtgtgtg-aaattatgt----------------------ctctctctctctc-------------tctctcttgccctcggtgtcatacatgcatccta----------atctgatt---------tcgcgat-tcatatct------------------------------------------------------------tgaacgatatttttgtta-cagcc-----------cctttcgtgt-a-------------------------------------------tata-tctttctgaaattcacattatgccattcttattgaat--------------------------------------------------------------------------------------------------cttgcggttttgcgctactaacctttttatggtgctt------------------------------------
>I23392_M187_Malvaceae_Ayenia_berlandieri_seq1
---------------------------------------------------------------------------------------------------------------------------------------------------------------------------------------------------------------------------------------------------------------------------------------------------------------------------------------------------------------------------------------------------------------------------------------------------------------------------------------------------------------------------------------------------------------------------------------------------------------------------------------------------------------------------------------------------acaaacaagaagmagaataggaaaggtggactttccatgtttctgagtggcgctcttgatgacacccccaaaccggttg---ctccc---tct---ccaccaacaccccgaagtgaaggccctgcatggggtggtgtgaaggttccaaagggatctgcttcacttcgtgaaattcaagatgagcaaagcaaa---atacatgcgggccagctaactggtagcaaaaatcaagt---------ggaagatccttctgatagtagaagtgatggaaaaatcccgctgagttcatttttggtatccaagcccattcccgtggtctcaattcaagcgtcacaggcatctgatgcagacaaaagcacaccccgttgggctgcttctgttactccgcctcatctctctcggccatctctyagggacatccagatccaacaggtttgtg-aaattaatg-----------------------------------------------------ttctatgtccatgttccgcacatttctta----------aactggtt---------tctagatgatatcaattctggtcttgg--------------------------------------------------------------------tattctgaat-----gcctatcatgcatcgtttctgca------------------------------ttctctt-tgccctcacagtcctggtattcagtttttctttttcgtttttgtt----------------------------------------------------------------------------------------------------------------------------------------------------------------cct
>I23393_M189_Malvaceae_Kearnemalvastrum_lacteum_seq1
---------------------------------------------------------------------------------------------------------------------------------------------------------------------------------------------------------------------------------------------------------------------------------------------------------------------------------------------------------------------------------------------------------------------------------------------------------------------------------------------------------------------------------------------------------------------------------------------------------------------------------------------------------------------------------------------caaacagcaaccaagaagaagaataagaaaggtgggctctctatgtttctgagcggtgctcttgatgacaccccraaacaagyta---ctcca---ccr---ccaccaacaccccgtarcgagggycctgcatggggtggtgcaaaggtttcaaagggatctgcttcacttcgtgaaattytggacgarcagagcaaa---attcaggtgaaccatcaaactgkaagcaaamatcaggt---------ggacgatccttttgctggtaraagtgaaggtaaaatccygctgagttcatttttgccatccaagccaattccygtggtgttggttcaaacawcacaggcatcagatgtagaaagaagcacacctccttgggtttcttccggtacccctcctcatccttctcgaccatctctcagggacatccagatgcagcaggtvtgtg-aaattactg----------------------ctctckctcyttt---------------tcyytttccctcgacgtcattcatgc----------------atcgggtt---------tcgtaat-ttagatctt----------------------------taaaataccatcattywyktycktkcwtk-ktrmwtsrtmatwkcmycw-twsmy-----------sctwtswwkcww-------------------------------------------ykkm-wmwtctgcaaatttacattatg-cattcttattcgat--------------------------------------------------------------------------------------------------cttgcgattttgtgctactcaccttttttcttgctttaactaaaa----------------------------
>I23394_M229_Malvaceae_Malvastrum_americanum_seq1
-------------------------------------------------------------------------------------------------------------------------------------------------------------------------------------------------------------------------------------------------------------------------------------------------------------------------------------------------------------------------------------------------------------------------------------------------------------------------------------------------------------------------------------------------------------------------------------------------------------------------------------------------------------------------------------------cacaaacagcaaccaagaagaagaataagaaaggtgggctctctatgtttctgagcggtgctcttgatgacaccccgaaacaagtta---ctccg---ccr---ccaccaacaccccgtagcgagggtcctgcatggggtggtgcaaaggtttcaaarggatctgcttcacttcgtgaaattctggacgagcagagcaaa---attcaggtgaaccaccaaactggaagcaaaaatcaggt---------kgaagatccttctgctggtaaaagtgaaggtaaaatcctgctcagttcgtttttgccatccaagccaattccygtggtcttggtccaaacatcgcmggcytcagatgtagaaagaagcacacctccttgggtttcttcckgtacccctcctcatccttctcgaccatctctcagggacatccagatgcagcaggtgtgtg-aaattactg----------------------ctttctctctctccc-tctccctctctttccctttcccttgatgtcattcatgc----------------atctgatt---------wcgtaat-tcaamgctt----------------------------gaaagtaccat-----------------------------------------------------------------------------------------------------------------------------------------------------------------------------------------------------------------------------------------------------------------------------------------------------------------------------------
>I23395_M236_Malvaceae_Fuertesimalva_jacens_seq1
--------------------------------------------------------------------------------------------------------------------------------------------------------------------------------------------------------------------------------------------------------------------------------------------------------------------------------------------------------------------------------------------------------------------------------------------------------------------------------------------------------------------------------------------------------------------------------------------------------------------------------------------------------------------------------------------------------------------------------tctctctatgtttctgagcggtgctcttgatgatgccccgaaacaagtta---ctcca---ccg---ccaccaacaccccgtagcgagggccctgcatggggtggtgcaaaggtttcaaagggatctgcttcacttcgtgacattctggacgagcagagcaaa---gttcaggtgaaccagcaaactggaagcaaaaatcaggt---------ggaagacccttttgctggtaaaagtgaatgtaaaatcccgctgagtttatttttgccatccaaaccaattcccgtggtattggttcaaccatcacaggcatcagatgtagaaagaagcacacctccttgggtttcttccggtacccctcctcatccgtctcgaccatctctcagggacatccagatgcagcaggtgtgtg-aaattactg----------------------ctcctctcttttc------------------cttttcctcaatgtccttcatgc----------------atatggtt---------tcataat-ttatatctt----------------------------gaaaataccatcatttttgttct--------tgcacagtattttcatca-tagc------------cctttcatgcaa-------------------------------------------tgta-tcttctgcaaatttagattata-cattcttatatgat--------------------------------------------------------------------------------------------------cctgtgattttg-------------------------------------------------------------
>I23396_M019_Malvaceae_Allosidastrum_pyramidatum_seq1
---------------------------------------------------------------------------------------------------------------------------------------------------------------------------------------------------------------------------------------------------------------------------------------------------------------------------------------------------------------------------------------------------------------------------------------------------------------------------------------------------------------------------------------------------------------------------------------------------------------------------------------------------------------------------------------------caaacagcaaccaagaagaagaataaaaaaggtgggctctctatgtttctgagcggtgctcttgatgacacccccaaacaaggtt---ctcca---ccg---ccgccaacaccccgtagcgagggccctgcatggggtggtgcaaaggtttcaaagggatctgcttcacttcgtgaaattctggatgagcagagcaaa---atacaggtgaagccgcaaaccggaagcaaaaatcaggc---------ggaagatcctcttgctggtaaaagtgaaggtaaaatccttctgagttcatttataccgtccaagccaattccggtggtcttggttgaaacatcacaggcatctgatttagaaagaaacacacctccttgggcttcttccggtacccctcctcatccttctcggccatctctcagagacatccagatgcagcaggtgtgtg-aaactacgt----------------------ctctctctt-----------------------tctcttccaattcacattatgccattctt---------attcaatc---------tagcgat-tt------------------------------------------------------------------tgcgtgactaacctttttataacctcggt------gcttttaactaaat---------------------------gcagggaaagcaagcgca-cagtccaaaaataaaaatgtcagggttt------------------------------------------------------------------------------------------------------------------------------------------------------------------------------------
>I23397_M020_Malvaceae_Melochia_betonicifolia_seq1
--------------------------------------------------------------------------------------------------------------------------------------------------------------------------------------------------------------------------------------------------------------------------------------------------------------------------------------------------------------------------------------------------------------------------------------------------------------------------------------------------------------------------------------------------------------------------------------------------------------------------------------------------------------------------------------------acaaacgccgaccaagaagaagaacaggaaaggtggactttcaatgtttttgagtggtgctcttgatgacacccccaaacatgtta---cgccc---cct---ccaccaacaccgcgaagtgagggccctgcttggggtggtgcgaaggttttgaaggggcctgcttcacttcgtgaaattcaggatgagcagagcaaa---atgcatgtgagtcatctaactgggagcaaaaatcaggt---------ggaggatcttttcggtggtamaagtgaaggaaagataccgctgagttcatttttgccgtcaaagccaattcctgtggtctcatgtcaggcctyaacggcatctgatgtggaaaagagcacacctccttgggctgcttctgggacccctccgcatctctctcggccatcacttagggacattcagatgcagcaggtttgtg-aaattacct-----------------------------------------------------ctatccctcagtatcatgcatgcatcctt----------aactagttatat--gacttataatatccattctggtatttgttt--------------------ggagcctgaaatgttgtcc---------ttgcatgataattttcatcctttaaat-------ctcattcccatcaacaygacttgaagtgtacgtt--------------gtgcgttcttatatttttctcgaagtttgcagaaactgacgtgtttttcctgatgttttgaactaaaagcaggg-------------------------------------------------------------------------------------------------------------------------------------------------aaa
>I23398_M021_Malvaceae_Sidastrum_micranthum_seq1
--------------------------------------------------------------------------------------------------------------------------------------------------------------------------------------------------------------------------------------------------------------------------------------------------------------------------------------------------------------------------------------------------------------------------------------------------------------------------------------------------------------------------------------------------------------------------------------------------------------------------------------------------------------------------------------------acaaacatcaaccaagaagaagaaaaagaaaggtggactctctatgtttctgagcggtgctcttgatgacactcccaaagaagtct---ctccg---cct---ccgccaccaccccgtagcgagggccctgcatggggtggtgcaaaggtttcaaagggatctgcttcacttcgtgaaattctggatgagcagagcaaa---gtacaggtgaagccgcaacccggaagcaaaaatcaggc---------ggaagatccttttgctggtaaaagtgaaggtaaaatcctgctgagttcatttttgccatccaagccaattccggtggtcttggttcaaacatcacaggcatcygawttagaaagaaacacacctccttgggcttcttccggtaccccycctcatccttctcgaccatctctcagggacatccagatgcagcaggtgtgtg-aaattaykt----------------------ttc-----------------------------tttctccaaattcaaattatgccattctt---------attcaatc---------ttgtgat-tt------------------------------------------------------------------tgcrtgtcttagcctttt-taaccttggt------gcttctaactaaaa---------------------------gcagggaaagcaagcaca-cagtccaaaaataaaaatgtcagggttttcagtagcttcaa---------------------------------------------------------------------------------------gtcaaggctcgtcatctgattcccccgggat-------------------------------------------------
>I23399_M022_Malvaceae_Gaya_dominguensis_seq1
----------------------------------------------------------------------------------------------------------------------------------------------------------------------------------------------------------------------------------------------------------------------------------------------------------------------------------------------------------------------------------------------------------------------------------------------------------------------------------------------------------------------------------------------------------------------------------------------------------------------------------------------------------------------------------------------------------------------------gtgggctctcaatgtttctgagcggtgctcttgatgacacccccaaacaagttt---ctcct---ccc---ccgccaacaccccgtagcgagggccctgcatggggtggtgcaaaggtttcaaagggatctgcttcactacgtgaaattctggatgagcagagcaaa---atacaggtgaaaccgcaaactggaagcaaaaatcaggc---------ggaagatccttttactggtaaaagtgaaggtaaaatcctgctgagttcatttttgccgtccaagccaattccagtggtcttggttcaaacatcacagccatctgatttagaaaggaacacacctccttgggcttcttccgctacccctcctcatccttctcgaccatctcttagggacatccagatgcagcaggtgtgtg-aaattatgt----------------------ttatctttccct-------------------ctctctcwmwwywcaywwtrysmywytywt---------mymmwmty---------yysmkwt-tk------------------------------------------------------------------tgygmswmwmmyytttww-mmyykwkrks------kyttctaac-------------------------------------------------------------------------------------------------------------------------------------------------------------------------------------------------------------------------------------------------------------------
>I23366_M015_Malvaceae_Firmiana_simplex_seq1
----------------------------------------------------------------------------------------------------------------------------------------------------------------------------------------------------------------------------------------------------------------------------------------------------------------------------------------------------------------------------------------------------------------------------------------------------------------------------------------------------------------------------------------------------------------------------------------------------------------------------------------------------------------------------------------------aaacagtaaccaagaagaagaataggaaaggtggactttctatgtttctgagcggtgctcttgatgacacccccaaacatgttg---cttcc---cct---ccaccaacaccccgaagcgagggccctgcatggggtggtgcaaaggtttcaaagggatctgcttcacttcgtgaaattcaggatgagcaaagcaaa---atacaagtgaatcagataactggaagcaaaaatcaggt---------ggaagatcatttagatggtagaagtgaaggaaaaatccttctgagttcgcttttgccgtccaagccaattcctgtggtctctggtcaagcttcccaggcatctgatgttgatagaagcacgcctccttgggctgcttctggtactcctcctcatctttc-----------------------------------------------------------------------------------------------------------------------------------------------------------------------------------------------------------------------------------------------------------------------------------------------------------------------------------------------------------------------------------------------------------------------------------------------------------------------------------------------------------------------------------------------------------
>I28595_M184_Malvaceae_Guazuma_ulmifolia_seq1
----------------------------------------------------------------------------------------------------------------------------------------------------------------------------------------------------------------------------------------------------------------------------------------------------------------------------------------------------------------------------------------------------------------------------------------------------------tttctacaagttaaaggaagg-----attaaaa-----taaattaaaattactt-gaacaaatcatcatatttgttgaagtc-ttcatgactttttgacaggaagaaaatgctatttccgaagggactatatcagaccaag---------------cctycaaagagtctactttcrttgttcggaagaaagacagttcggtcccagcaaaagaaaagagtatgttaaaaacagcaaccaagaagaagaataggaaaggtggactttctatgtttttgagtggtgctcttgacgacactcccaaaaatgtta---ctccc---cctccaccaccaacaccccgaagtgagggccctgcatggggtggtgctaaggtttcgddwssacctgcttcacttcgtgaaattctggatgagcagagcaaa---atacaggtgaaccagctaacyggaagcaaaaatcaggt---------ggaagatctttctgaaggtagaagtgaaggaaaaatcctgctgagttcatttttgccatccaagccaattcctatggttacagttcaagcttcaccrgcatctgatgtagaaagaagcacgcctccttgggctgcttctggtactcctcctcatctctcacggccgtctctcagggacatccagatgcagcaggtatgtgaaatatattg-------------------------------------------------------ctgtgtgtgtgtgatacatccatcttta---------aactggtt---------ccataat-ttaygayatctattctg---agctctgtttttagcttgaaaatgctgtaatctttctc-------------------------------------------------------------------------------------------------------------------------------------------------------------------------------------------------------------------------------------------------------------------------------------------------------------------------
>I28596_M026_Malvaceae_Ruizia_cordata_seq1
-----------------------------------------------------------------------------------------------------------------------------------------------------------------------------------------------------------------------------------------------------------------------------------------------------------------------------------------------------------------------------------------------g-------------------------------------------------------ttttccctatataatacttgga-------ggggaaa-----aaagttgaatttcctt-gaagagtttatcatatttgttgaagtg-tttgtacc--ttttgcaggaagaaaatgctatgtctraaggaactatagcagatcaag---------------ccttgaatgaatctactttctatgttcagaaaaaggacagttctgtcccagcaaaagataagagtacttctcaaactttatccaagaagaagaataggaaaggcggtctttctatgtttctgagcggtgctcttgatgacacccccaaacatgtta---ctcca---cct---ccaacaacacctcgaagtgagggccctgcatggggtggtgctaaggtctcaaaaggatctacttcgcttcgtgaaattcaggatgagcaaagcaaa---atacaggtgaaccagataaccggaagcaaaaatcatgt---------gggagatatttttgactgtagaagtgaagggaaaatcccgctgagttcatttttgccatccaagccaatccccgtggtctcagctc------cgcagacgcacgatgcagatataagcactcctccttgggctgcttctggcactcctcctcatctttcccggccatctctcagggacatccagatgcagcaggtgtgtg-aaattgctg----------------------tgctctttgg--------------------catccttcactgtttcgtaatttaca------------atatgccgtcacttttaaatttcaat-ttatttcctttcatgcaa--------------------------------------------------tgcatcgtaagattcacattatgt-----------atactcatgttgttatttt---------------------------------------------------------------------------------------------------------------------------------------------------------------------------------------------------------------------------------------------------------
>I28598_M028_Malvaceae_Glyphaea_brevis_seq1
--------------------------------------------------------------------------------------------------------------------------------------------------------------------------------------------------------------------------------------------------------------------------------------------------------------------------------------------------------------------------------------------------------------------------------------------------------------------------------------------------------agttactt-gaacttgtcctgatatttgttttggtc-tttgtgac-ttttgacaggaagaaaatgttgtgtctgaagaagttgtggcagaccaag---------------cctctaaacaatctaatttctttgttcagaaaaaggactgttcagccccagcaaaagataagtgcttatcacaaacaacaaccaagaagaaaaataggaaaggtggactttctatgtttttgagtggtgctcttgatgacacccccaaacaagtta---ccccc---cct---ccaccaacaccccgaagtgagggccctgcatggggtggtgcgaaggtttcaaagggatctgcttcacttcgtgaaattcaggatgagcagagcaaa---acgcttgtgagccagctaactggcagcaaaaatcaggt---------ggaggagccttttgacagtggaaatgaaggaaaaatcctgctgagttcatatttgccatccaagccaattcctgtggtctcaggtcaggcttcgcaggcatctgacatagaaagaagcacacctccttgggccgcttctggtactcctcctcatccttcacggccatctctcagggaca---------------------------------------------------------------------------------------------------------------------------------------------------------------------------------------------------------------------------------------------------------------------------------------------------------------------------------------------------------------------------------------------------------------------------------------------------------------------------------------------------------------------------------------
>I28599_M029_Malvaceae_Desplatsia_dewevrei_seq1
-------------------------------------------------------------------------------------------------------------------------------------------------------------------------------------------------------------------------------------------------------------------------------------------------------------------------------------------------------------------------------------------------------------------------------------------------------------------------------------------------aagttacaattactt-gaacctgtcataatatttgttttggtc-attgtgac-ttttgacaggaacaaaatgttgtgtctgaagaaactgcagcagaccaac---------------cctccaaagagtcgactttctttgttcagaaaaaggatagttcaggtgcagcaaaggataagtgcacattacaaacagcaaccaagaagaagaataggaaaggtggactttctatgtttttgagtggtgctcttgatgacacccccaaacaagtta---ctccc---cct---ccaccaacaccccgaagtgagggccctgcatggggtggtgctaaggtttcaaagggatttgcttcacttcgtgaaattcaggacgagcagagcaaa---aaacatgtgagccagctaactggcagcaaaaatctggt---------ggaagagccttctgagagtagaaatgaaggtaaaa---------------------------------------------------------------------------------------------------------------------------------------------------------------------------------------------------------------------------------------------------------------------------------------------------------------------------------------------------------------------------------------------------------------------------------------------------------------------------------------------------------------------------------------------------------------------------------------------------------------------------------------------------------------------------------------
>I28600_M146_Malvaceae_Mortoniodendron_guatemalense_seq1
--------------------------------------------------------------------------------------------------------------------------------------------------------------------------------------------------------------------------------------------------------------------------------------------------------------------------------------------------------------------------------------------------------------------------------------------------atttttattccctacaagttactggaag--------aaaaa-----aaagttaaaattgctt-gaacaatttatcatatttgttgaagtgtttttttat-ttttgacaggaagaaaatgctatgtctgaaggaactgtagtagaccatg---------------cctccaaagagtcttctttctttgttcagaaaaaagacagttcagtcccagcaaaagataagagtgcttcacaaacagtaaccaagaagaagaacaggaaaggtggactttctatgtttctgagtggtgctcttgatgacacacccaaacatgtta---ctccc---cct---ccaccaacaccccgaagtgagggccctgcatggggtggtgcaaaggtttcaaagggatctgcttcacttcgtgaaattcaggatgagcaaagcaaa---atactggtgaaccagctatctggaaccaaaaatcaggt---------ggaagatctttttgatggtagaagtgaaggaacaatcccgcggagttcaattttgccgtccaagccaattcctgtggtcccaggtcaagcttcccaagcatccgatgtagatagaagcacacctccttgggctgcttctggtactcctcctcatctttctcggccatctctcagggacatccagatgcagcaggtg-----------------------------------------------------------------------------gtttcatacatacatcctt----------aattggtt---------tcataat-ttataatat----------------------------------gctgtttcttttgtctt------attgtatggtacatttcgtcctattc-----------ccttccatgtaatgcattttaaagttcactt-----------------atccattcttc-tgttctcacaatttgcg-----------------------------------------------------------------------------------------------------------------------------------------------------------------------------------------------
>I28601_M030_Malvaceae_Sparmannia_africana_seq1
-------------------------------------------------------------------------------------------------------------------------------------------------------------------------------------------------------------------------------------------------------------------------------------------------------------------------------------------------------------------------------------------------------------------------------------------------------------------gtttctgaaagca----aaagaa------gaagtaamaattactt-gaacttgtcatgatatttgttttggtc-tttgtgac-ttttgacaggaagaaaatgttgtatctgaagaaattgtagctaaccaag---------------cctccaaagaatctactttcttggttcagaaaaaggacagttcagtcccagcaaaagataaatgcacatcrcaaacwgcaaccaakaagaagaataagaaaggtggactttctatgtttctgagtggtgctcttgatgacacccccaaacaagtta---ctccc---cctccaccaccaacdccccgaagtgagggccctgcatggggtggtgcaaaggtttcaaagggatctgcttcacttcgtgaaattcaggatgagcagagcaaa---aaacttgcgagccagctaactggcagcaaaaatcaggt------------ggagctattcgacagtagaaatgaagggaaaatcctgctgagttcatatttrccgaccaagccaattcctgtggtctcagttcaggcttcacaggcrtccgatgtagaaaaaagcacacctccttgggttgcttctggaactcctcctcatctttctcggccatctctcagggacatccagatgcagcaggtgtgyg-aaattactg----------------------ttctctatt------------------------tgagtgtgtgcttatgcatcc---ttt----------aaatggtt---------tcataat------------------------------------------------------------------------------------------------------------------------------------------------------------------------------------------------------------------------------------------------------------------------------------------------------------------------------------------------------------------------------------
>I28602_M031_Malvaceae_Mollia_sp_seq1
---------------------------------------------------------------------------------------------------------------------------------------------------------------------------------------------------------------------------------------------------------------------------------------------------------------------------------------------------------------------------------------------------------------------------------------------------------gttttctacaa--gctgacggtg----agaaaaa-----aaagttacaattactt-gaacttctcataatatttgttttggtc-tttgtggc-ttttgacaggaacaaaatgttgtgtctgaagaaattgtagcagaccaac---------------cctccaaagagtctactttctttgttcagaaaaaggatagctcagctgcagcaaaggataactgcacaataaaaacagcaaccaagaaaaagaacaggaaaggcggactttctatgtttctgagtggtgctcttgatgacacccccaaacaagtta---ctccc---cct---ccaccaacaccccgaagtgagggccctgcatggggtggggctaatgtttcaaagggatctgcttcacttcgtgaaattcaggacgagcagagcaaa---attcatgtgagccagataactggcagcaaaaatcaggt---------ggaagagcttttggagagtagaaatgaaggtaaaatcctgctaagttcatttttgccgtcgaagccaattcctgtggtttcggttaaagtgtcacagtcatctgatacggagagaagcacccctccttgggctgcttctggtactcct---catctctgtcggccatctctcagggacattcagatgcagcaggtgtgtc-aaatta-------------------------ctctctata------------------------tcagcatatgcttatgaatcc--ttaa----------aaatggtt---------tcatagtgttatagtaacatctat-------------------------------------------------------------------------------------------------------------------------------------------------------------------------------------------------------------------------------------------------------------------------------------------------------------------------------------------------------------------
>I28606_M033_Malvaceae_Reevesia_formosana_seq1
--------------------------------------------------------------------------------------------------------------------------------------------------------------------------------------------------------------------------------------------------------------------------------------------------------------------------------------------------------------------------------------------------------------------------------------------------------------------------------------aagaa-----aaagttaaaattactt-aaacaaatcatcatatttgt--------tttgtgac-ttktracaggaagaaaatgygatgtctgaagmaactatagcagaccgag---------------cctccaaagagtctacyttytttgwtcagaaaaaggacagttcaktccmagsaaaagataagwktacttcacaaacagcaaccaagaagaagaataggaaaggtggactttctatgtttctgagtggtgctcttgakgacahcmccaaacatgttm---cyccc---cctccaccvacmwcaccccgaavtgagggccctgbatggggtggtgcaaaggtttcaaarggdtctgcttcacttcgtgarattcaggrtgagcagagcaaa---atacagktsaaccagctaastggaagcaamaatcaggt---------ggargatcwttttgatggtaraagtgaaggaaaaatyctkctragttcatttttgcmgtccaagccaattcctgtggtctcagttcaagtttcacaggcatctgatgtagaaagaagcacacccccttgggctgcttctggta------ctcatctttctcggccatctctcagggacatccagatgcagcaggtgtgtg-aaattat-----------------------gttctctctc---------------------------ccttggtgtcgtacatccatccag----------atgctgttgcttt--ttttcttat---------------------------------------------------------------------tgcatgatatttcatcctattccctt-------------------------------------------------------------------------------------------------------------------------------------------------------------------------------------------------------------------------------------------------------------------------------------
>I28607_M034_Malvaceae_Mansonia_altissima_seq1
---------------------------------------------------------------------------------------------------------------------------------------------------------------------------------------------------------------------------------------------------------------------------------------------------------------------------------------------------------------------------------------------------------------------------------------------------------------------------------------------------------------------------------------------------ac-ttttgacaggaagaaaatgcattgtctaaagaaactatagcagaccaag---------------gcttcaaagagcctacctttattgttcagaaaaaggactgtgcattgctaggaaaagatgagagtacttcacaaacagcaaccaagaagaagaataggaaaggtggactttcaatgtttctgagtggtgctcttgatgacacccctaaacatgtta---ctccc---cct---tcaccaacacccggaactgagggccctgcatggggtggtgcaagggtttcaaagggttctgcttcactgcgtgagattcaggatgagcagagcaaa---atacaggttaaccaaccgagtggaagcaaaaatcaggt---------ggaagatcattttgatgatagaagtgaaggaaaaattcttctgagttcatttttgcagtccaagccaatcccggtggtctcagttcatgcttcacaggcatctgatgtagaaagaagcacacctccttgggctactcttggta---ctcctcatatttctcggccgtctctcagggacatccagatgcagcaggtgtgtg-aaattattg----------------------tttacttcc---------------------------ccttggtgtcatacatccatcctt----------aattggtt---------tcataat-ttagaagatgctg------------------------------------------------------------------------------------------------------------------------------------------ttacttttttc-ttattgcacaattt--------------------------------------------------------------------------------------------------------------------------------------------------------------------------------------------------
>I28609_M036_Malvaceae_Pentaplaris_davidsmithii_seq1
----------------------------------------------------------------------------------------------------------------------------------------------------------------------------------------------------------------------------------------------------------------------------------------------------------------------------------------------------------------------------------------------------------------------------------------------------------------------actgaga-------ggaaaaa-----aaagttcaaattactt-gaacaattcatcatatttgttgaaatc-tttgtgac-ttttaacaggaagaaaatgctgggtctgaaggaactatagcagatcaag---------------cctccaaagagtctaccttttttgttaagaaaaaggacagttcattgcctgcaaaagataagggtacttcacagacagcaaccaagaagaaaaataggaaaggtggactttctatgtttctgagtggtgctcttgatgacacccccaaacaagtta---ctccc---cct---ccaccaacaccccgaagtgagggccctgcgtggggtggtgcaaaggtttcaaagggatctgcttcacttcgtgaaattcaggatgagcagagcaaa---atacaggtgaaccagcaaactggaagcaaaaatcaagt---------ggaagatctttttgatggtagaagcgaaggaaaaatcttgctgagttcatttttgccatccaagccaattcctgtggtctcaggtcaaacatcacaggcatctgatgtagaaagaagcacacctccttgggcttcttccggtactcctcctcatctttctcggccatctctcagggacatccagatgcagcaggtgtgtg-aaa--attc--------------tgctctcgctctctttc---------------------------cctcagtaacattcatgcatctat----------cactggtt---------t------------------------------------------------------------------------------------------------------------------------------------------------------------------------------------------------------------------------------------------------------------------------------------------------------------------------------------------------------------------------------------------
>I28611_M062A_Malvaceae_Durio_zibethinus_seq1
-------------------------------------------------------------------------------------------------------------------------------------------------------------------------------------------------------------------------------------------------------------------------------------------------------------------------------------------------------------------------------------------------------------------------------------------------------------------attactgaagg------gaaaaaa-----gaagttgaaattgcct-taacaat---------------------tttgtrcc-ttttgacaggaagaaaatgctttgtctgaaggaactgtagcagaccaag---------------cctccaaaaagtctactttctttgttcagaaaaatgwcagttcrgtcccaycaaaagataagagtacatcacaaacagtatccaagaagaagaataggaaaggtggactttctatgtttctgagtggtgctcttgatgacacccccaaacatgcta---ctccc---cct---ccaccaacaccccgaagcgagggccctgcatggggtggtgcaaaggttccaaaaggatctgcttcacttcgtgaaattcaggatgagcaaagcaaa---atacaggtgaaccagcaaactggaagcaaaaatcaggt---------ggaagatctttttgatggtagaagtgaaggaaaaatcctgct--------------------------------------------------------------------------------------------------------------------------------------------------------------------------------------------------------------------------------------------------------------------------------------------------------------------------------------------------------------------------------------------------------------------------------------------------------------------------------------------------------------------------------------------------------------------------------------------------------------------------------------------------------------------------------
>I28614_M040_Malvaceae_Hydrogaster_trinervis_seq1
-------------------------------------------------------------------------------------------------------------------------------------------------------------------------------------------------------------------------------------------------------------------------------------------------------------------------------------------------------------------------------------------------------------------------------------------------------------------------------------aagaaa-----gaagtcacaactactt-g------tcataatatctgttttggtc-tttgtgac-ttttgacaggaacaaaattctgtgtctgaagaatttgtagcggaccaac---------------cctccaaagagtctactgtatttgttcagaaaaaggatagttcagttgccgcaaaggatagctgcacactaaaaacaccaaccaagaagaagaataggaaaggtggactttctatgtttttgagtggtgctcttgatgacacccccaaacaagtca---ctccc---cct---ccaccaacaccccgaagtgagggccctgcatggggtggtgtgaaggtttcaaagggatctgcttcacttcgtgaaattcaggacgagcagagcaaa---atacatgtgagccagctagatggcagcaaaaataaggt---------ggaagagctttctgagagtagaaatgaaggtaaaatcctgctgagttcatatttgccgtccaagccaattcctgtggtctcggttaaagcgtcacaggcatctgatatggagagaagcacacctccttgggctgcttctggcactcctcctcatctctctcggctgtctctcagggacattcagatgcagcaggtgtgtg-aaattactg----------------------ctctcgatg------------------------tcagcttaagcctatgcatcc---tta----------aaatgggt---------tcattatattatag-------------------------------------------------------------------------------------c-----------ccttccatgtg--------------------------------------------ttac-tcatctc---------------------------------------------------------------------------------------------------------------------------------------------------------------------------------------------------------
>I28616_M042_Malvaceae_Leptonichya_maranta_seq1
------------------------------------------------------------------------------------------------------------------------------------------------------------------------------------------------------------------------------------------------------------------------------------------------------------------------------------------------------------------------------------------------------------------------------------------------------------------------------------ggagaaa-----gaagttaaaattcctt-gaacaagccatcatgtttgttgaagtc--ttgtgac-ttttgacaggaagaaaatgctatgtctggggggactataacggaccaag---------------cctccaaagagtctacattctttgtccataaaaaagacagttcagtcccagtaaaagataagagtatgttacaaacagcaaccaagaagaagaataggaaaggtggactttctatgtttttgagtggtgctcttgatgacacccccaaacatgtta---ctccm---yct---ccaccaacaccccgaagtgaaggccctgcatggggtggtgtgaaggtttcaaagggatctgcttcacttcgtgaaattcaggatgagcagagcaaa---atacatgtgagccagctaagtggaagcaaaattcaggt---------ggaagatctttgtgatggtagaagtgaaggaaaaatcctgctgagttcatatttgccatccaagccaattcctgtggtctcaggtcaagcttcacaggcatctgatgtagaa----------------------------------------------------------------------------------------------------------------------------------------------------------------------------------------------------------------------------------------------------------------------------------------------------------------------------------------------------------------------------------------------------------------------------------------------------------------------------------------------------------------------------------------------------------------------------------------------------------
>I28619_M045_Malvaceae_Phragmotheca_mammosa_seq1
-------------------------------------------------------------------------------------------------------------------------------------------------------------------------------------------------------------------------------------------------------------------------------------------------------------------------------------------------------------------------------------------------------------------------------------------------------------------agtactgaaag------ggaaaaa-----aaaattaaaattactt-gaacaagttatcatatttgttgaaatc-tttgtgac-ttttgacaggaagaaattgttaggtctgaaggaactatagcagaccaag---------------cctccaaagagtctactttctttgttcagaaaaaggacagttcagtgcatacaaaagataagagaacttctcaagcagcaaccaagaagaagaataggaaaggtggactttctatgtttctgagtggtgctcttgatgacacccccaaacaagtca---ctccc---cct---cctccaacaccccggagtgagggccctgcatggggtggtgcaaaggtttcaaagggatatgcttcgcttcgtgaaattcaggatgagcagagcaaa---atacaggtgaaccagctaactggaagcaaaaatcaggt---------ggaagatctttttgatggtagaagcgaaggaaaaatcc------------------------------------------------------------------------------------------------------------------------------------------------------------------------------------------------------------------------------------------------------------------------------------------------------------------------------------------------------------------------------------------------------------------------------------------------------------------------------------------------------------------------------------------------------------------------------------------------------------------------------------------------------------------------------------
>I28621_M153_Malvaceae_Trichospermum_sp_seq1
------------------------------------------------------------------------------------------------------cagastayttt--------------------------------------------------------------------------------------------------------------------------------------------------------------------------------------------------------------------------------------------------------------------------------------------------------------------------------tagtatttgttttct--------------------acaaaaa-----gaagttrcaattactt-gaactcgtcataatatttgttttggtc-tttgtaac-ttttggcaggaacaaaatgttgtgtctgaagaaattgtagcagaccaac---------------cctccraadagtctactttctttgttcagaaaaabgatagttcaggcacagcaaaggataabtgcacattaaaaacagcaaccaagaagaagaataggaaaggcggactttctatgtttttgagtggtgctcttgatgabacccccaaacaagtta---ctccc---cct---tcavchmchcmhmghvkdkaaggccctgcatggggtggtgcaaaggtttcaaagggatbtgcttcacttcgtgaaattcaggatgagcagagcaaa---atacatgtgagccagctaamtgkmakcwhhhwwchkgt---------dgaagagctttttgagagtaaaaatgaaggtaaaatcctgcttagttcgtttttgccrtccaagccaattcccgtggtctcgattaaagtgtcacaggcatctgatacagagagaagcacacctccttgggctgcttctggtactcctcctcatctctctcggccatctctcagggacattcagattcagcaggtgtgtg-gaattactg----------------------ctct-tatg------------------------tcagtgtatgcttatgcatcc---tta----------aaatggtt---------tcataatattatagtaacatctatt------------------------------------------------------------------------------------------------------------------------------------------------------------------------------------------------------------------------------------------------------------------------------------------------------------------------------------------------------------------
>I28623_M048_Malvaceae_Abroma_augusta_seq1
----------------------------------------------------------------------------------------------------------------------------------------------------------------------------------------------------------------------------------------------------------------------------------------------------------------------------------------------------------------------------------------------------------------------------------------------------atttttttcctactagttgctgaaaggaaaatagaaaaa-----gaagttcaaattactt-gaataagttgtcatgtt--------------------ttttgacaggaagaaaatgctatgtctgaaggggatataactggccaagc------------ctcctccaaagagtctactttctttgcccagaaaaaagatagttcagtcccggcaaaagataagagtacgtcacaagcagcaaccaagaagaagaataggaaaggtggactttccatgtttctgagtggtgctcttgatgacacccccaaacatgttg---ctccc---cct---ccaccaacaccccgaagtgagggccctgcatggggtggtgtgaaggtttcaaagggatctgcttcacttcgtgaaattcaggacgagcagagcaag---atacatgcgagccagctatctggaagcaaaaatcaggt---------ggaagatctttctgatggtagaagtgaaggaaaaatcctgctgagttcatttttgctgtccaagccaattcctgtggtctctgttcaagcgtcacaggcatctgatgtagaacgaagtacacctccttgggctgcttctggtactcctcctcatctct------------------------------------------------------------------------------------------------------------------------------------------------------------------------------------------------------------------------------------------------------------------------------------------------------------------------------------------------------------------------------------------------------------------------------------------------------------------------------------------------------------------------------------------------------------
>I28626_M226_Malvaceae_Helicteres_guazumifolia_seq1
---------------------------------------------------------------------------------------------------------------------------------------------------------------------------------------------------------------------------------------------------------------------------------------------------------------------------------------------------------------------------------------------------------------------------------------------------------------gaaaagaaaagaaggaa----aaaggaa-----aatgtttaaattactt-gcacaagtcatcatattgc---------tttgtggc-ttttgacaggaagaaaatgcwatgtctgaagaaacagaagcagagcaag---------------cctccaaagagtctacctttattgttcagaaaaaggacagttcattccctggaaaagataagagtacttcacaaacagcaaccaagaagaagaataggaaaggtgggctttctatgtttctgagtggtgctcttgatgacacccctaaacatgtga---ctmcc---cct---ycaccaacaccccgaactgagggccctgcatggggtggtgcaaaggtttcraagggatctgcttcacttcgtgagattcaggatgagcaaagcaaa---atacaggtcaacaaactaagtggaagcaaaaatcaggt---------ggaagatcattttgattgtagaagtgaaggaaaaattcttctgagttcatttttgccatcyaagccaattcctgtggtctcagttcaagcttcacaggcatctgatgtagaaagaagcacacctccttgggctgcctctggtactcctcctcatctttctcggccatctctcagggacatccagatgcagcaggtgtgtg-aaattattg----------------------tgcactctc---------------------------cctttgtgtcatacatccatccat----------aattggtt---------tc--------------------------------------------------------------------------------------------------------------------------------------------------------------------------------ataatttatggcatggtgttg------------------------------------------------------------------------------------------------------------------------------------------------------------------------------------
>I28628_M051_Malvaceae_Werklea_horrida_seq1
---------------------------------------------------------------------------------------------------------------------------------------------------------------------------------------------------------------------------------------------------------------------------------------------------------------------------------------------------------------------------------------------------------------------------------------------------------------------------------------aaag--------------------------------------------------tctgtgac-atttgacaggaagaaaatgctatgtctgaaggaactacagcagaccaag---------------cctcgaaagagtccactttctttgttcatagaaaggacagttyggtccaagcaaaagataagagtacttcacaaacagcaaccaagaagaagaataggaaaggtggactttctatgtttctgagtggtgctcttgatgacgctcccaaacatgttc---cccct---cct---ccaccaaca-cccgaagcgagggcccagcatggggcggtgcaaaagctccgaagggaaaagcttcacttcgygaaattcaggatgaacagagcaaa---ctacmggtgaaccggttcaatggaataaaaaatcaggc---------agaagatygtattgatgatagaaatgaaggaaaaatcctgctgagttcattcttgccatccaagccaatttccatgtcctcaatttaagcttcacagacatctgatgtagaaaatagcactccccgttgggctgcttctggta------ctcatctttcayggccatctctgagggacattcaaatgcagcaggtgcgcg-aaattacca----------------------ccctccagcrttc-------------------tccgtctttgtttcatacatgcatc-------------------------------------------------------------------------------------------------------------------------------------------------------------------------------------------------------------------------------------------------------------------------------------------------------------------------------------------------------------------------------------------------------------------------
>I28629_M052_Malvaceae_Spirotheca_rosea_seq1
------------------------------------------------------------------------------------------------------------------------------------------------------------------------------------------------------------------------------------------------------------------------------------------------------------------------------------------------------------------------------------------------------------------------------------------------------------------------tgaatgg-----gaaaaaa-----aaggttaaaataactt-caacaagtcatcatatttattgaaatc-ttcctgac-tattgacaggaagaaaatgctagttccgaaggaaatagagccaaccaag---------------gcaccaaggagtctacgatctttgttccaaaaaaggacagttcagtgcctgcaaaagataagattacctcgcaaacagcaaccaagaagaagaataggaaaggtggactttctatgtttctgagtggtgctcttgatgacacccccaaacatgttactcctccc---cct---ccaccaacaccccgaagtgacggccctgcatggggtggcgcaaaggtttcaaagggatctgcttcactccgtgaaattcaggatgagcaaagcaaa---acacaggtgaaccagctaactggcagcaaaaatcaggt---------ggaagatcattttgatggtagaagtgaaggaaaaatcccgctgagttcgtttttgccgtcgaagccaattcccgtggtaccagttcaagcttcacaggcatctgatgtagaga---------------------------------------------------------------------------------------------------------------------------------------------------------------------------------------------------------------------------------------------------------------------------------------------------------------------------------------------------------------------------------------------------------------------------------------------------------------------------------------------------------------------------------------------------------------------------------------------------------
>I28630_M053_Malvaceae_Huberodendron_swietenioides_seq1
----------------------------------------------------------------------------------------------------------------------------------------------------------------------------------------------------------------------------------------------------------------------------------------------------------------------------------------------------------------------------------------------------------------------------------------------------------------------------g-------gaaaaaa-----aaagttaaaagtactt-gaacaag---tcatatttattgacatt-gttgtgac-ttttgacaggaagaaaatgctagctctgaaggaactgtagccgaccaag---------------cctccgaagagtctactttcgttgttccaaaaawggacagttcagtgcctgcaaaagacaagagttgttcacaatcagcaaccaagaagaagaataggaaaggtggactttctatgtttttgagtggtgctcttgatgacacccccaaacatgtta---ctcctccacct---ccaccaacaccccgaagcgagggccctgcttggggtggtgcaaaggtttcaaagggatccgcttcacttcgtgaaattcaggatgagcagagcaaa---atacaggtgcgccggctatctggaagcaaaaatcaggt---------ggaagatctttctgatggtagaartgaaggaagaatcctgctgagttcatttttgccgtccaagccaattcctgtggtcccggttcaagcttcacaggcatccgatgtagaaagaagcacacctccttgggcttcttccggtacacctcctcatctttctcggccatctctcagagatatccagatgcagcaggtgtgtg-aaattaakw--------------ctttctctctccctttc---------------------------ccttggtgtcattcatgcatccgt----------aactggtt---------ttgtaat-------------------------------------------------------------------------------------------------------t----------------------------------------------------------------------------------------------------------------------------------------------------------------------------------------------------------------------------------------------------------------------------
>I28635_M058_Malvaceae_Byttneria_aculeata_seq1
--------------------------------------------------------------------------------------------------------------------------------------------------------------------------------------------------------------------------------------------------------------------------------------------------------------------------------------------------------------------------------------attatccta-------------------------------------------------------------------------------------------------attgtgacacttgtgg--------tcatcatgtttgttgaaatg-tttttaac--tttgacaggaagaaaattgtatgcctgaagggaaaatggcagaacaagcvtccaacgagtctacatatgaagaatctaacttctctgtcctcaaaaaagataattcagtccctgcaaaagataagagtacatcacaaattacaaccaagaagaagaataggaaaggtggactttccatgtttctgagtggtgctcttgatgacacccccaaacatgttg---ctccc---tct---ccgccaacaccccgaagtgagggccctgcatggggtggggtgaaggtttcaaagggatctgcttcacttcgagaaattcaggatgagcagagcaaa---atacacgccagtcagctaaccgtaagcaaaaatcaggt---------agaagatccttttgatggtagaagtgatggaaaaatcatgctgagttcatttttgctatccaagccaattcccgtggtctcaattcaagcttcacaggcatctgatgtagagaaaagtacccctccttgggctgcttctgttactccgccacatccctctcggccatctctcagggacatccagatgcaacaggtatgtg-aaattagtg----------------------ttttatgtccg-------------------------tctgtacttcacacatgcttgcta----------aactggtt---------tcataga----------------------------------------tgatatcaataccctttttttt--------------------------tatttatcaataccgggtttttaagcac----------------------------------------------------------------------------------------------------------------------------------------------------------------------------------------------------------------------------------------------------------------
>I28637_M060_Malvaceae_Duboscia_vifidiflora_seq1
-----------------------------------------------------------------------------------------------------------------------------------------------------------------------------------------------------------------------------------------------------------------------------------------------------------------------------------------------------------------------------------------------------------------------------------------------------------------aagttactgaaagca----aaaaaaaaaaaggaagttacaactactt-gaactggccataacgcttgctttggtc-tttgtgac-atttgacaggagcagaatgttgtgtctgaagaaattgtagcagaccaac---------------cctctacagagtctactgtctttgtcca---gaaggatagttcaggtccagcaaaggataagtgcacgttgcaaacaacaaccaagaagaagaataggaaaggtggactttctatgtttttgagtggtgctcttgatgacacccccaaagaagtta---ctccc---cca---ccaccaacaccccgaagtgagggccctgcatggggtggtgcaaaggtttcaaagggttctgcttcacttcgtgaaattcaggatgagcagagcaaa---atacatgtgacccagctaactggcagcaaaaatccggt---------ggaagagcattttgatggtagaaatgaaggcaaaatcctgctgagttcctatttaccgtccaagccaattcctgtggtctcaggtcaagcttctcaggcatctgatatggagagaagcacgccttcttgggctgcttctggtactcctcctcacctctctcggccatctctcagggacattcagatgcagcaggtgtgtc-gaattactg----------------------ctctctatg------------------------tgagcatatgcttttgcatcc--ttaa----------aaacagtt---------tcatg--------------------------------------------------------------------------------------------------------------------------------------------------------------------------------------------------------------------------------------------------------------------------------------------------------------------------------------------------------------------------------------
>I28638_M061_Malvaceae_Basiloxylon_brasiliensis_seq1
-----------------------------------------------------------------------------------------------------------------------------------------------------------------------------------------------------------------------------------------------------------------------------------------------------------------------------------------------------------------------------------------------------------------------------------------------------------tcctttgagttactgaaaggag---aaaaaaa-----atagttaaarttacttggaacwakwyatmayatttkttwaagts-wttgtrac-tttkgrcaggaagaaaatgcwaygtctgaaggaastayagcwgaycaag---------------cctysaaagagtcyrytttcttygttcagaawaagdryagttcagtycnrgmaaaagataagagtahwtcacmaacagnaaccaagaagaagaataggaaaggtggactttctatgtttctraghggtgctcttgatgacaccccmaaacntgtta---ctcch---cct---ccaccaandccccgdagngagggccctgcatggggtggtgcaaaggtttcaaagggatctgcttcacttcgtgaaattcaggatgagcadagcaaa---atacmdrtgaanhadmtaactggaagcaaaaatcaggt---------ggaagatcwkwtwgatggtagargtgaaggaaaaatyctkctgagttcatttytrcmgtccaagccaattcctgtggtctcadvtcaagcttcacaggcatctgaygttgawagaagcacaccwccttgggctgcttctggtactcctccycatctttctcggccatcyctcagggacatccagatgcaacaggtgtgtg-aaatcagta--------------ctttttgtctc---------------------------------tcttggtgtcatacgcgtatysty----------aactggtt---------tc----------------------------------------------------------------------------------------------------------------------------------------------------------------------at-tgttk-----------------------------------------------------------------------------------------------------------------------------------------------------------------------------------------------------------
>I28639_M249_Malvaceae_Gyranthera_amphibiolepis_seq1
-----------------------------------------------------------------------------------------------------------------------------------------------------------------------------------------------------------------------------------------------------------------------------------------------------------------------------------------------------------------------------------------------------------------------------------------------------------tcctataaattactgaaa-------ggaaaaa-----aaagttaaaattactt-gaacaagtcatcatatttattgacatc-gttgtgac-ttttgacaggaagaaaatgctaggtctgaaggaattgtagctgaccaag---------------cttccgaagagtctaatttctttgttctgaaaaaggacagttcagtgcctgcaaaagagaagagtagttcacaagcagcaaccaagaagaagaataggaaaggtggactttctatgtttctgattggtgctcttgatgacacccccaagcatgtta---ctcctcctcct---ccaccaacaccccgaagcgagggccctgcatggggtggtgcaaaggtttcaaagggatccgcctcacttcgtgaaattcaggatgagcagagcaaa---acacaggtgaaccagctatctggaagcaaaaatcaggt---------ggaagatctttctgatggtagaagtgaaggaaaaatcctgctgagttcgtttttgccatccaagccaattcctgtggtctcggttcaagcttcacaggcatccgacgtagaaagaagcacacctccttgggcttcttctggtacacctcctcatccttctcggc------------------------------------------------------------------------------------------------------------------------------------------------------------------------------------------------------------------------------------------------------------------------------------------------------------------------------------------------------------------------------------------------------------------------------------------------------------------------------------------------------------------------------------------------------
>I28641_M063_Malvaceae_Brownlowia_peltata_seq1
------------------------------------------------------------------------------------------------------------------------------------------------------------------------------------------------------------------------------------------------------------------------------------------------------------------------------------------------------------------------------------------------------------------------------------------------------------------------------------ggaagga-----aaaagttaaattactt-gaay----------aattsatgaagtg-tytgygac-ytttgacagsaasaraatgctatgtctgaaggaastatagcagaccaag---------------cctcsraagaktcyrytttctttgttcagaarraggacagttcagycccagmaaaagataagagwacttcwcaaawavyaaccaagaagaagaataggaaaggtggactttctatgtttctgagtggtgctcttgatgacvcccccaaacatgtta---ctccb---cct---ycdccamcnccnmgaagcgakggccctgcntggggtggtgtgaaggtttccaaaggatctgcttcacttcgtgaaattcaggatgagcagagcaaa---atacaagtaaaacagctaactggaagcaaaaatcaggy---------ggaagatcttdttgatgatagaagtgaaggaaaaatcctgctgagttcttttttgcagtccaagccaattcctgtggtctcacatcaagcttcgcaggcttctgatgttgagagaagcacacctccttgggcttcttctggtactcctcctcatctttctcgcccatctctcagggacatccagctgcagcaggtgtgtg-aaattactgc---------------------ttctctctc------------------------actctctagtgttatacatgcatcctta---------aacgggtt---------tcawaat------------------------------------------------------------------------------------------------------------------------------------------------------------------------------------------------------------------------------------------------------------------------------------------------------------------------------------------------------------------------------------
>I28643_M065_Malvaceae_Hermannia_flammea_seq1
-------------------------------------------------------------------------------------------------------------------------------------------------------------------------------------------------------------------------------------------------------------------------------------------------------------------------------------------------------------------------------------------------------------------------------------------------------------------------------------------------------------------acaattcatcatat---ttgatgtt-gttctgac-ttttgacaggaagaaagtgctatgcatgaagaaactatagcagaccaat---------------ttcccaaacagtctagtttttttgttcagaaaaaggatggttcagtcccagcgaaagatgagagtacattacaaacagcaacaaagaagaagaataggaaaggcggactttctatgtttttaagtggtgctcttgatgacacccacaaacatgtta---ctccc---cct---ccgccaacaccccgaactgagggccctgcatggggtggtgcgaaggtttcaaaaggatctgcttcgctacgtgaaattcaggatgagcagagcaaaaagatacaggttcgccagctaactggaagcaaaaatcaggt---------ggaagaccttcttgatggtaaaggtgaaggaaagattctgctgagttcattttt--------------------------------------------------------------------------------------------------------------------------------------------------------------------------------------------------------------------------------------------------------------------------------------------------------------------------------------------------------------------------------------------------------------------------------------------------------------------------------------------------------------------------------------------------------------------------------------------------------------------------------------------------------------------
>I28646_M068_Malvaceae_Helmiopsis_sp_seq1
------------------------------------------------------------------------------------------------------------------------------------------------------------------------------------------------------------------------------------------------------------------------------------------------------------------------------------------------------------------------------------------------------------------------------------------------------------------------ttgga-------ggggaaa-----aawgttgaatttcctt-gaagagtttatcatatttgttgaagtg-tttgtacc--ttttgcaggaagaaaatgctatttctgaaggaactatagcagatcaag---------------ccttgaatgaatctactttctctgtkcagagaaaggacagttctgtcccagcaaaagataagagtacttctcaaaaattaaccaagaagaagaataggaaaggcggtctttctatgtttctgagtggtgctcttgatgacacccccaaacatgtwa---ctccc---cct---ccgacaacayctcgaagtgagggccctgcatggggtggtgctaaggtctcaaaaggatctgcttcgcttcgtgaaattcaggatgagcaaagcaaa---atacaggtgaaccggataaccggaagcaaaaatcacgt---------gggagatatttttgactgtagaagtgaagggaaaatcccgctgagttcatttttgccatccaagccaatcccygtggtctcagctc------cgcagacacacgacrcagatataarcactcctycttgggctgcttctggcactcctcctcatctttcccggccakctctcagggacatccaaatgcagcaggtgtgtg-aaattgctg----------------------tgctctttgg--------------------cwtccttcactgtttcgtaatttaca------------atawgccgtcacttttaaatttcatt-ttatttcctttaatgcag--------------------------------------------------tgcatcgtaagattcacatta------------------------------------------------------------------------------------------------------------------------------------------------------------------------------------------------------------------------------------------------------------------------------------------
>I28648_M070_Malvaceae_Helmiopsiella_madagascariensis_seq1
-----------------------------------------------------------------------------------------------------------------------------------------------------------------------------------------------------------------------------------------------------------------------------------------------------------------------------------------------------------------------------------------------------------------------------------------------------------------------------g------ggggaaa-----agagttgaacttcctt-gaagagtttatcatatttgttgaagtg-tttgtaac--tttwgcaggaagaaaatgctatgtctgaaggaaytatagcagatcaag---------------cckyraatgartctastttctctgttcagaaaaaggayagttctgtyscagcaaaagataagartacttctcaaatgttaaccargaagaagaataggaaaggcggtctttctatgtttctgagtggtgctcttgatgacacccccaaacatgtta---ntccy---cct---ccrayrrcacctcgaagtgarkgccctgcatggggtggtgctaaggtytcaaaaggatcygcttcgcthcgtgaaattcdggatgagcadagcaaa---atwcaggtgaacmggatwactggragcaaaaatcakrt---------gggagatatttttgayggtaaaagtgaaggaaaaatcccrctragttcatttttgccatccaagccaatcccmgtggtctcagctc------cacagrcayccgatgcagatatragcactcctccttgggctgcttctggcactcctccycatctttcycggccatctctcagggayatccagatgcagcaggtgtgtg-aaattgctg----------------------tgctctttgg--------------------catcctccactgtttcttwwwtttwc-----------aatatkctgtcacttttgtcttatakt-ttgataaatttcatttt------------------------------------------------------------------------------------------------------------------------------------------------------------------------------------------------------------------------------------------------------------------------------------------------------------------------------------------------------------------
>I28649_M071_Malvaceae_Goethalsia_meiantha_seq1
------------------------------------------------------------------------------------------------------------------------------------------------------------------------------------------------------------------------------------------------------------------------------------------------------------------------------------------------------------------------------------------------------------------------------------------------------------------agttactgaaagcg----atagaaaa----gaagttacaattactt-gaactggccataatgtttgttttggtc-tttgtgac-atttgacaggagcagaatgttgtgtctgaagaaatcgtagcaggccaac---------------cctccaaagagtctactgtctttgttcagatgaaggatagttcaggtccagcaaaggataagtgcacattacaagcaacaaccaagaagaagagtaggaaaggtggactttctatgtttctgagtggtgctcttgatgacacccccaaaaaagcta---caccc---cct---cccccaacaccccgaagtgagggccctgcatggggtggtgcgaaggtttcaaagggatctgcttcacttcgtgaaattcaggatgagcagagcaaa---ctacatgtgactcagctaactggcaacaaaaatcaggt---------ggaagagcactttgatggtagtaacgaaggcaaaatcctgctgagttcgtatttaccatccaacccaattcctgtggtctcaggtcaagcttcacaggcatctgatatggagagaagcacacctccttgggctgcttccagtactcctcctcacctttct----------------------------------------------------------------------------------------------------------------------------------------------------------------------------------------------------------------------------------------------------------------------------------------------------------------------------------------------------------------------------------------------------------------------------------------------------------------------------------------------------------------------------------------------------------
>I28650_M072_Malvaceae_Clappertonia_ficifolia_seq1
---------------------------------------------------------------------------------------------------------------------------------------------------------------------------------------------------------------------------------------------------------------------------------------------------------------------------------------------------------------------------------------------------------------------------------------------------------------acaagttactgaatg------caaaaga-----gaagttaygattacyt-gaacttgtcatgatatttgttt-ggtc-tttgtgac-ttttgacaggaagawaatattgtktctgaagaagttttagsmgaccaag---------------cmttgraagagtctacwttcctwgttcakaaaaaggaaagttcagcyccaacaaaagataagtscrcmtbrcaaacagcaaccaagaagaagaataggaaaggtggactttctatgtttttgagtggtgctcttgatgacacccccaaacaagtta---btcct---cct---ccaccaacaccccgaagtgarggccctgcrtggggtggtgcaaaggtttcaaadggatttgcttcacttcgwgaaattcaggatgagcagagcaaa---atacttgtgagccagctaactggyagcaaaaatcaggt------------ggagctttctgacagtagaaacgagggaaaattcccgctaagttcatatttgcaatccaagccaattcctgttgtctcatatcaggttgcacagacatctgatgtagaaagaaacacacctccttgggctgcttctggcactcctcctcatctttcacgtccctctctcagggacattcagatgcaacaggtgtgtg-aaattactgc---------------------tcttctata-----------------------------ttaggcgtgattatgcatctttk---------aaatggtt---------tcataatatta--------------------------------------------------------------------------------------------------------------------------------------------------------------------------------------------------------------------------------------------------------------------------------------------------------------------------------------------------------------------------------
>I28652_M074_Malvaceae_Hildegardia_barteri_seq1
------------------------------------------------------------------------------------------------------------------------------------------------------------------------------------------------------------------------------------------------------------------------------------------------------------------------------------------------------------------------------------------------------------------------------------------------------------cctattagttactgaaagg-----gaaaaaa-----aaggttaaaattactt-gaactagtcatcacattttttgaagts-wykgygac-ytktgacaggaagaamatgcwayrtytgaaggamstayarcagaccaag---------------cctysaaagaktctaytttcwttgtycarraraagrryagytcagtcccwgmaaawgataagagtaymtcacaaacagyadcmaagaagaagaataggaaaggtggactttctatgtttctgagtggtgctcttgatgacacccccaaasatgttd---ctccc---cct---ccaccvacaccccgdagbgagggccctgcatggggtggtgcvaaggtttcdaagggatctvcttcdcttcgtgaaattcaggatgagcarrgcaaa---ayacadgtgaaycagmtaactggaagcaaaaatcaggt---------ggaagaccatttagatggtagaagtgaaggaaaaatccttctgagttcgtttttgccgtccaagccaattcctgtggtctcaggtcaagtttcccagacatctgatgttgatcgaagcacgcctccttgggctgcttctggtactcctcctcatctttctcggccttctctcagggacatccagatgcagcaggtgtgtg-a--------------------------------------------------------------------------tcatacatgcatcctt----------aggtggt---------------------------------------------------------------------------------------------tcactattatcttat--------------------cgcaatgcagctcaaaattcttgtca--------------tgcatcttcatt-cgctctcgcaatttgtgggatctcactc------------------------------------------------------------------------------------------------------------------------------------------------------------------------------------
>I28653_M168_Malvaceae_Theobroma_cacao_seq1
cagaacagtgaattggaggttcaaaagaaaatgtctgctttcacttattaggatttctaggtaattgcttaactgagaaaagtgaagcct-ttttattttatggaatgatcttggtactcataaamagtaatgtccagaactgcattgtgcacggtttcattgtggcccttaaggattgcaaatgccccaggtgaacatcagtatgttcgtttttctgtggtttaattaggagtgctgtttgacaagactcttgaggatctttatttcagattctgatgcaattcatgctttgaatcagt-ttctgatattgtagtttggcaattagcagacacttatca-gtggtctctcttgagtttacatttcattattatattatcctgataa--agctacttagggtctcatattattgcatcttgaaaagtgttttttctgtttattttctacaagttacagcaagga----taaaaaa-----aatgttacaattactt-gaacaagtcatcatatttgttgaagtc-gttgtgac-ttttgacaggaagaaaatgctatgtctgagggaactatggcagaccaag---------------cctccaaagagtcttctttcattgttcagaaaaaagacagttcagtcccagcaaaagataagagttcgttacaaacagcaaccaagaagaagaataggaaaggtggactttctatgtttttgagtggtgctcttgacgacacccccaaacaggttt---tgccc---cct---ccaccaacaccccgaagtgagggccctgcatggggtggtgctaaggtttcaaaaggatctgcttcacttcgtgaaattcaggatgagcagagcaaa---acacagttaaaccagctaactggaagcaaaaatcaggt---------ggagggtctttctgaaggtagaagtgaaggaaaaatcctgctgagttcatttttgccgtccaagccaattcctatggtctcaggtcaagctt------------------------------------------------------------------------------------------------------------------------------------------------------------------------------------------------------------------------------------------------------------------------------------------------------------------------------------------------------------------------------------------------------------------------------------------------------------------------------------------------------------------------------------------------------------------------------------------------------------------------------
>I28654_M105_Malvaceae_Pachira_aquatica_seq1
------------------------------------------------------------------------------------------------------------------------------------------------------------------------------------------------------------------------------------------------------------------------------------------------------------------------------------------------------------------------------------------------------------------------------------------------------------------------------------aaaataa-----aaagttaaaatttctt-gaagtagtcatcatatttgttgaaatc-tttgtgac-ttttggcaggaaggaaatgttaggtctgaaggaactatagccgaccaag---------------cctccgaagagtctactttctttgttccgaaaaaggacagttcagtgcctgcaaaagataagagtatttcacaaacagcaaccaagaagaagaataggaaaggtggactttctatgtttctaagcggtgctcttgatgacacccccaaacgtgttactcctccc---cct---ccgccaacgccccgaagcgagggccctgcatggggtggcgcaaaggtttcaaagggayccacttcgcttcgtgaaattcaggatgagcaaagcaaa---acacaggtgaaccaactaaatggaagcaaaaatcaggt---------ggaagatcattttgatggtagaagtgaagggaaaatcttgctgagttcgtttttaccttccaagccaattcccgtggtatcagttcaagcatcacaggcatctgaagtagaaagaagcacaccttcttgggcttcttccagtactcctcctcatctttctcggccatctctcagggatatccagatgcagcaggtgtgtg-aaattactg----------------------ctctctctc---------------------------tctcagtgtcattcatgcatccgt----------aactggtt---------tcgtaat-ttatattatctaccat-------------------------------------------------------------------------------------------------------------------------------------------------------------------------------------------------------------------------------------------------------------------------------------------------------------------------------------------------------------------
>I28656_M002_Malvaceae_Tilia_americana_seq1
--------------------------------------------------------------------------------------------------------------------------------------------------------------------------------------------------------------------------------------------------------------------------------------------------------------------------------------------------------------------------------------------------------------------------------------------------------------------tgaaaggaa-------aaaaaaa-----aaagttaaaattactt-gaacaagtcatcacattttttgaagtc-tttgtgac-ttttgacaggaagaaaatgctatggctgaaggaactatagcagaccaaa---------------cctccaaagagtctattttctttgttcagaaaaagggcagttcagtcccagaaaaaaatgagagtacttcacaaatagcaaccaagaagaagaataggaaaggtggactttctatgtttctgagtggtgctcttgatgacacccccaaacatctca---ctccc---cct---ccaccaacaccccgaagtgagggccctgcatggggtggttcgaaggtttcaaaaggatctgcttcacttcgtgaaattcaggatgagcagagcaaa---atacaagtgaacccgctaactggaagcaaaaatcaggt---------ggaagatctgattgattgtagaagcgaaggaaaaatcgtgctgagttcatttttgctgtccaagccaattcctgtggtctcaggtcaatcttcacaggcatctgatgttgaaagaagcacacctcattgggctgcttctggtactcctcctcatctttctcggccctctctcagggacatccagatgcagcaggtgtgtg-aaattactgatatctctctctctctctctctctctctctc---------------------------tckskstswyatacaag-----------------------------------------------------------------------------------------------------------------------------------------------------------------------------------------------------------------------------------------------------------------------------------------------------------------------------------------------------------------------------------------------------------------------------
>I9832_V002_Malvaceae_Luehea_speciosa_seq1
-----catccaa-------ttcaaatgagaacttttgcaatgacttatgagg----ctaggtaa--gcttaactggaaaaattgaagcctgcttttctttatcaaattattttggtactaatcagarctagtmtcctggaytgca-tktgcacagtttcagtatggcccttaragatttcaaatgccccaggtggrcatsaatgtatamaawt---------------------------------------------------------------------tttatgctttcaatcagtcctctgacrttgtagtttggcaattagcrgatacttrtgatttgrtctttsttgagtttacatttcattakttcttsatcctggtaattgcctacttacaatctcatattrttgcctcccgaagcatg-tttgtaatatttgttttctcaagttactgaaagcg----aaaaaaa-----gaagttacaaktactt-gaaattgtyataatatttgttttdgtc-tttgtgac-ttttgacaggaacagaatgttgtgtctgaagaaattgtagyagaccaac---------------cctccaaagakyctactttctytgdtcagaaaaaggatagttcaggtccagcaaaggataagtgcamgthavaaacaacaaccaagaagaagaataggaaaggtggactttctatgtttttgagtgghgctcttgatgacamccbcaaacaagtta---ctccc---bct---ccaccaacaccccgaagtgagggccctgcatggggtgghghdaaggtttcaaaggghtctgcttcacttcgtgaaattcaggatgancagagcaaa---atacatrtgagccagctaactggcataaaavvtcangt---------ggaagagbnttttgacagtagaaatgaaggcaaaatcctgctgagttcgtatttaccatccaagccaattccygtggtctcgdgtcaagcttcacaggcatctgatatggagagadgcacgcctccttgggcwgcttctggtactcctccbcatctctctcggccatctctcaggvacattcagatgcagcaggtgtgtg-aaattaytg----------------------ctyyctatg------------------------kgagcatatgcttatgcattc---twa----------aaawggtt---------tcatgatattatrrtaacatctwttsttkkcdttgcttdhrgcctgaama--ytatcatctttttc----tcct--tggagataattytcaacc-tattc-----------ccttccatgcaahkkbkyytddahwtwwkktwwycmwtwwkswwtyytwwkrwbytwhy-ysstctcaaaatatgcaggactcactttttyttstkstkktw-----wwwaatawyagsrkrrkmrrcarcmgaagagtctttctcatagtccgaaaataaaaatggctgggttttcagtagcttccggtcaaggttcrccatcyrattcccctggratgaaccgctggttcaaacmagaggttgaagcacyatcttcrattcgttca
