# Supplementary material for: Localized Phylogenetic Discordance Among Nuclear Loci Due to Incomplete Lineage Sorting and Introgression in the Family of Cotton and Cacao (Malvaceae)
Source: Front Plant Sci. 2022 Apr 13;13:850521. doi: 10.3389/fpls.2022.850521 (PMC9043901; doi:10.3389/fpls.2022.850521)
Supplement: Supplementary file 1 [file Data_Sheet_1.ZIP › Alignments_v4/L253.fasta]

>I23352_M001_Malvaceae_Bombax_ceiba_seq1
----------------------------------------------------------------------------------------------------------------------------------------------------------------------------------------------------------------------------------------------------------------------------------------------------------------------------------------------------------------------------------------------------aatcaagcatcctcgagaagtccttgaacccaggattagatagtataggagtgcgagtgcctgactctaacttcattaggattattgcccgcggtgcagaagttgcattggctcttacaagtgctaatctaagtgggcagcctagcagcgtgagcatcaaagatttcgagaacctgtgggaacactgtgcatacgtttatgatggcggtgtgcttccagctggtcgtgcaggatca----accgttgtggacctcactaagcc--------cggaaag-----tacaagattcttagacctggaaggtcag---gatatga-ttgagtagaatac------tttttgta--gttttttgct-tctataattcaatagata---------------------------------------------------------------atttcccattaaggagctgcca------------------ttaacttt------------------------atagcatatgtttctg-ccattcttaccattttaaagctgctattgccgaatttctaggcctaaaaggatttacacattcatgctttctcttgtatttccagtgctaaggaagaaactgttgcaatcc-----ttsaaaagtattctcttcttgaagaagcaacagca----------------------------------------------------------------------gc
>I23353_M002_Malvaceae_Tilia_americana_seq1
------------------------------------------------------------------------------------------------------------------------------------------------------------------------------------------------------------------------------------------------------------------------------------------------------------------------------------------------------------------------------------------------------------------------------------------------gtgcgagtgcgagtgcctgactttgacttcattaggattattgcccgcggtgcagaaagtgcactggctcttacaagtgctaacgtaagtgggcagcctagtagtgtgagcatcaaggattttgataacctgtgggaacactgtgcatatgtttatgatggtggtatgcttccagcaggtcgtgcaggatca----acagttgtggacctcactaaaccaggaaactaggaaag-----tacaagattcttagacctggaaggtaag---aatatga-ttgagtagagtac------tttatata--gttttattat-aatgttagttaatgttcaac-----ttacatt-tggcttatgaagaata-taattca----------------atagata-atttcacgctaaggagatgcct------------------ttagcc--------------------------atagtatatgtttt-g-tcattcttacca-------------------------------------------------------------------------------------------------------------------------------------------------------------------------------------------------------------------
>I23354_M003_Malvaceae_Herissantia_crispa_seq1
---cttccgaagccgtaaataggatttabgaaatcaaaggccgcaagcatacgagtcctcttgcaatctgcgttggggatgtttcagacataaagcactttgctgtcacagaccatttavctcrtggtttactcgattctctcttgcctggaccagtaactgttatactagagcgaggttcgtctc-ttgtt--------------------------------------------------------------------------------------catctgcttagttg--ccaca--------------------ctca--gcactagat--tttgtgrctaaatstataatagt--gattt--atgtgwgcattttmcaggtgaatctagcatccttgagaagtccttgaacccaggattagatagtataggagtgcgagttccrgactcygrcttcattaggatcattgcccgtggttccrgaagtgcactggctcttacaagtgctaacctragtgggcagcctagtagtgtgagcatcaaggatttcgagaacctttgggaacattgcgcatatgtttacgatggaggtgtgttaccagcaggtcgtgcaggatca----acagtcgtggacctcastaggcc--------rggaaag-----tacyggattcttagacctggaaggtacg---grcactawwymaawtrkkkks-------yttymvmw-rwtkwwtwaw-----tkrwksawkktymawyyt-y---------tkgscywaaargrwyw-----------------------------------------------------------------------------------------------------ammwkktttwwkktwyksk-ttkkwwttycmrkksymarg------------------------------------------------------------------------rarraamykktkshawycc-----ttgaaaaacattctcttctcgaagaagcagcaagtggtkrarscmaaa-ttcgatcgrrcattgtattttacgtcatcaaaaactataatctttgtagtgttcttaa
>I23355_M004_Malvaceae_Malva_arborea_seq1
---------------------------------------------------------------------------------------------------------------------------------------------------------------------------------------------------------------------------------------------------------------------------------------------------------------------------------------------------------------------------------------------------------agcatccttgaaaagtctttaaacccaggattggatagcataggagtccgagtgccggactccgacttcattaggatgattgcccgcggttctggaagtgcactggctcttactagtgctaacctaagtgggcagcctagtagtgtgagcaccaaggactttgagaacctttgggaacactgtgcatatgtttatgacggmggtgtgctaccagcaggtcgtgcaggatca----acagtcgtggacctcactaaacc--------gggaamr-----taycgkattcttagacctggaaggtacg---tatacattttgcttatgaagaaaacaayttccatgcatagttttcac-aaggaagcttgatattttgc-----ttktatt-tccagtgckaaggaag-aaactgtagcaa-----tcctcgaaaatca-ttctctcctygaagaagcaacaagtggctgaagtcgaaatttggtcgac----aattgtattttatgtcatcataatatattctttagttgtgttctact--------------------------------------------------------------------------------------------------------------------------------------------------------------------------------------------------------------------
>I23356_M005_Malvaceae_Lavatera_assurgentiflora_seq1
--------------------------------------------------------------------------------------------------------------------------------------------------------------------------------------------------------------------------------------------------------------------------------------------------------------------------------------------------------------------------------------------------------------ccttgaaaagtctttaaacccaggattggatagcataggagtccgagtgccggactccgacttcattaggatgattgcccgcggttctggaagtgcactggctcttactagtgctaacctaagtgggcagcctagtagtgtgagcaccaaggactttgagaacctttgggaacactgtgcatatgtttatgacggmggtgtgctaccagcaggtcgtgcaggatca----acagtcgtggacctcactaaacc--------gggaamr-----taycgkattcttagacctggaaggtacg---tatacattttgcttatgaagaaaacaatttccatgcatagttttcac-aaggaagcttgatattttgc-----ttgtatt-tccagtgctaaggaag-aaactgtagcaa-----tcctcgaaaatca-ttctctcctcgaagaagcaacaagtggctgaagtcgaaatttgatcgac----aattgtattttatgtcatcataatatattctttagttgtgttctactt------------------------------------------------------------------------------------------------------------------------------------------------------------------------------------------------------------------c
>I23359_M008_Malvaceae_Althaea_officinalis_seq1
-------cgaagctataaataggatttacgagatcaaaggccgcaagcatactagtcctcttgcaatctgtgttggtgatgtttcagacataaagcactttgctatcgcggaccatttacctcacggcctactcgattctctcttgccaggaccagtcactgttatactagagcgaggttcgtcat-ctattcatgt--t------------------------------------------------------------------------------tatcaccttagttt--ccaca--------------------ctcg--gcacaatatc-tttgtgagtaaatgtagaatagt--gatgt--atgtaagcatttt-caggtgaatctagcatccttgaaaagtctttaaaccccggattggatagtataggagtccgagtgccggactgcgacttcattaggatcattgcccgcggttctggaagtgcactggctcttactagtgctaacctaagtgggcagcctagtagtgtgagcaccaaggatttcgagaacctttgggaacactgtgcatatgtttatgatggcggtgtgctatcagcaggtcgtgcaggatca----acagtcgtggacctcactaaacc--------gggaacg-----taccggatccttagacctggaaggtacg---tatataatttgcatggagaac-------tcataa----------------------------------------tacatt-ttgcttatgaagaata-aaatttc---------------catgcatagttttcac---gtagaatccc----------------------------------------------aatatcactccctatctctata-atagggttgggaatgtcaaa------------------------------------------------------------------------aatgatacattttcagtttatctatccatggctgacccatcataaaaatattcacca--------------------------------------------------------------------------
>I23361_M010_Malvaceae_Allyogyne_huegelli_seq1
-------------------------------------------------------------------------------------------------------------------------------------------------------------------------------------------------------------------------------------------------------------------------------------------------------------------------------------------------------------------------------------------------------------------------------------------------------------tgccagactccgagttcattaggatcattgcccgtggttccagaagtgcactggctcttactagtgccaaccttagtgggcagccgagtagtgtgagcatcaaggatttcgagaacctttgggaacactgtgcacatgtttatgatggtggtgtgctaccagcaggtcgtgcaggatcg----acggttgtggacctcactaag--------------------------------------------------------------------------------------------------------------------------------------------------------------------------------------------------------------------------------------------------------------------------------------------------------------------------------------------------------------------------------------------------------------------------------------------------------------------------------------------------------------
>I23367_M016_Malvaceae_Kitaibelia_vitifolia_seq1
-------------------------------------------------------------------------------------------------------------------------------------------------------------------------------------------------------------------------------------------------------------------------------------------------------------------------------------------------------------------------------------------------------------------------------------gattggatagtataggagtccgagtgccggactccgacttcattaggatcattgcccgcggttctggaagtgcactggctcttactagtgctaacctaagtgggcagcctagtagtgtgagcaccaaggatttcgagaacctttgggaacactgtgcatatgtttatgatggcggtgtgctacccgcaggtcgtgcaggatca----acagtcgtggacctcactaaacc--------gggaacg-----tacaagattcttagacctggaaggtacg---tatataatttgcatggagaac-------tcataa----------------------------------------tacatt-ttgctaatgaagaata-caattcc---------------catgcatagttttcac---aaggagtctctt---------------ggccta---------aaaggatgttt-gg---------------ttttttg-cttg--tttccagtgcgaag------------------------------------------------------------------------gaagaaactgtagcaatcc-----tcgaaaattattctctccttgaagaagcagcaagygcctgaagtc--------------------------------------------------------------
>I23368_M017_Malvaceae_Sterculia_apetala_seq1
-------------------------------------------------------------tgcgatctgtgttggggacgtgccagacataaagcgcttcgctgtcacagaccatttacctcacgggttacttgattctctcctgccaggacctgttactgttatacttgggcgaggtttgtgt--------------ttttaccaagg----agaaa---------aca-----------aggaatttg-------tcaaaatctatcatct-----------------a-gtcaca--------------------ctcat--------------------------------tgt--ggttt--atgtgaatatttttcaggtgaatcaagcatcctcgagaagtccttgaacccaggattagatagtataggagtgcgagtgccwgactctgacttcattaggattattgcmcgyggtgcagaaagtgcactggctcttacaagtgcyaacctaagygggcagcctagtagcgtgagcatcaaggattttgagaacctktgggawcamtgygcatatgtttatgatggyggcrtgcttccagcaggtygtgmaggrtca----acagtygtdgamctcacyaavcc--------mgghaar-----tacavgattcttmgacckggaaggtaag---astmtgh-tygartmrartac-------tytmwwa--bkttdgtbwt-wrtbydrsdkavadttswmy-----wwwkawk-wdkvtwatkvarwakr-----------------------------tm-atwksasmybmmyktrvbsbyw------------------wtagcnk-------r-----------------hkwwtmdwtattctda-ccdtt----------tdamsatktkmkkycaaaatttctagayytctaacagagcac---------------------------------------------------------tctttaaggttaccat---------------------------------------------------------------------------------------------
>I23370_M105_Malvaceae_Pachira_aquatica_seq1
------------------------------------------------------------------------------------------------------------------------------------------------------------------------------------------------------------------------------------------------------------------------------------------------------------------------------------------------------------------------------------------------------tcaagcatcctcgagaagtccttgaacccaggattagctagtataggagtgcgagtgcccgattctaacttcattaggattattgcccgcggtgcagaaagtgcactggctcttacaagtgctaacctaagtgggcagcctagcagcgtgagcatcaaggatttcgagarcctgtgggaacactgtgcatatgtttatgatggtggtgtgcttccagcaggtcgtgcaggatca----accgttgtggacctcactaagcc--------cggaaag-----tacaagattctcagacctggaaggtaag---gatatga-ttgagtagaacac------tttttata--gtctttttct-tttataattcaatacaca---------------------------------------------------------------atttcacattaaggagctgcca------------------ttaacttt------------------------atagcatatgtttctg-ccattcttaccattttaaagctgctattgccaattttctaggcctaaaaggatttacaca-------------------------------------------------------------------------------------------------------------------------------------------------------------------
>I23371_M137_Malvaceae_Dombeya_wallichii_seq1
---------------------------------------------------------------cgatctgtgttggggatgtgccaaacataaagcgttttgctgtcacagaccatttacctcatggcttgctcaattcactcctgccaggacctgttacagttatacttgggcgaggtttgtgtt-------------ttgtactg-------tgaaaaaaatatgaagg-----------aattagctg-------ccaaaacctatcagtt----tatcaccttagtca--tcaca--------------------aacat-gcgtaagata-tttgtgggtaaa-acttaatcgc--ggtta--atgtgaataattttcaggtgaatcaagcatcctcgagaagtccttgaacccaggattagatagtataggagtrcgagtgcctgacwgtgacttcattaggatgatttcccrcggtgctgaaagtgctctggctcttacaagtgctaacctaagtgggcagcctagtagcgtgagcatcaaggatttcgagaacctgtgggaacactgtgcatatgtttatgatggtggtgtgcttccagcaggtcgtgcgggatca----acagttgtggamctcacwarbcc--------bgraard-----wmmrrrwtyytwrracykgdargkwarg---rdwwkrd-tkrhy---wdhdtwtdctagttbthwt--adtgtattat-gtmggtgttgaatgttcagc-----abncatt-ttgcttttgragaavg-naattma----------------bthvaha-whddhhcadwasmtchgvhbvv-------------bctbhtvhncwbhhbvh--------------------dhgvwnrvnhwbkhhdtbhhahwdhdvbnnhvhhmavwvaabchhrcbvhabhhv------------------------------------------------------aahaaagcts----------------------------------------------------aaca----------------------------------------------------------------c
>I23372_M140_Malvaceae_Chiranthodendron_pentadactylon_seq1
------------------------------------------------------------------------------------------------------------------------------------------------------------------------------------------------------------------------------------------------------------------------------------------------------------------------------------------------------------------------------------------------------tctagcatccttgagaagtcgttgaacccaggattagatagtataggagtgcgagtgcctgactgtaacttcattaggattattgcccgcggtgcagaaagtgcactggctcttacaagtgctaacctaagtgggcagcctagtagtgtgagcatcaaggattttgagaacctttgggaacattgcgcatatgtttacgatggcggtgtgcttccgaccggtcgtgcaggatcg----acggttgtggacctcactaagcc--------tggaaag-----tacaggattcttagacctggaaggtaag---gatatga-ttgagtagagtac-------tttcataa-ttttatttat-aatgttggtgaatgttcaac-----atacatt-ttgcttatgaagaata-taacagtaatgaaaaaattggaccggactg-gttgaacagggaaatggcgact---------------tgtttggttc---------ggtacat--ataaaaaatcggacatat--------------------------------------------------------------------------------------------------agtgaaccggttaaaaatc---ggtaaaaaatcgattttttgt----------------------------------------------------------------------------------------
>I23373_M141_Malvaceae_Quararibea_funebris_seq1
-------------------------------------------------------------------------------------------------------------------------------------------------------------------------------------------------------------------------------------------------------------------------------------------------------------------------------------------------------------------------------------------------------------------------------------gattggatagtataggagtgcgagtgcctgactctgacttcattaggataattgcccgtggtgcagaaagtgcgctagctcttactagtgctaaccaaagtgggcagcctagcagtgtgagcatcaaggattttgagaacctttgggaacactgcaccyatatttatgatggtggtgtgctaccagcaggtcgtgcagggtcg----acagttgtggacctcactaagcc--------tggaaag-----tacaggattcttagacctggaaggtaag---gatatga-ttgagtrgagtac-------tttcata--gctttgttat-----------aatgttgaac-----atacttttttgctcatggagaatg-tgattca----------------atagata-atttcacattaaggasctgcct------------------ttagccga------------------------atagcatatgttttg--tcattcttatcatt-taaagctgttcttgmcwwmtykyyarryctwwargsmtwwamrkatttayrtwttymcttgt-------------------------------------------------------------------------------------------------------------------------------------------------a
>I23374_M142_Malvaceae_Hampea_nutricia_seq1
--------------------------------------------------------------------tgtgttggggatgtttcagacgtaaagcactttgctgtcacagaccatttacctcatggcttacttgattctctcctgccgggaccagtcaccattgtactagggcgaggttcgtcag-ttttttgtgt---------------------------------------------------------------------------------ttatagcctagtcg--tcata--------------------tacac--------atctttgtcggctaaatatgtaatttt--gatttgcatgtgaatactttttaggtgaatctagcatccttgagagatccttgaacccgggattagacagtataggagtgcgagtcccggactctgacttcattaggatcattgcccgcggttccggaagtgcactggctcttactagtgctaatctragtgggcagcctagtagtgtgagcatcaaggattttgagaacctttgggaacactgtgcatacgtgtacgacagtggtgtgctaccagcaggtcgtgcaggatca----acagttgttgacctcactaagcc--------aggaaag-----tatcggattcttagacctggaaggtgcg---gatacga-ttgaatagagaacc---tactttcata--gttttattca----------taatgttgaactc-acacatgtt-------------------------------------------------------------------------------------------------------------------------------tgtattttcg-tttgcatatccagtgccaag------------------------------------------------------------------------gaagaaactgttgctatcc-----ttgaaaaatgttctcttcttgaagaagtggtgagccgttgaagttgaatttccgtcgaacattgt-----------------------------------------a
>I23378_M150_Malvaceae_Ceiba_pentandra_seq1
---------------------------------------------------------------------------------------------------------------------------------------------------------------------------------------------------------------------------------------------------------------------------------------------------------------------------------------------------------------------------------------------------gaatcaagcatcctcgagaagtccttgaaccyaggattagatagtataggagtgcgagtgcctgactctaacttcattaggattattgcccggggtgcaaaagttgcactggctcttacaagtgctaatctaagtgggcagcctagcagcgtgagcatcaaggatttcgagaacctgtgggaacactgtgcatacgtttatgatggcggtgtgcttccagctggtcgtgcaggatca----accgttgtggacctcactaagcc--------cggaaag-----tacaagattctaagacctggaaggtcag---gatatga-tcgagtagaatac------tttttgta--gttttttgct-tctatagttcaatagata---------------------------------------------------------------atttcacattaaggagctgcca------------------ttaacttt------------------------atagcatatatttctg-ccattcttaccattttaaagctgctattgtcaaatttctaggcctaaaaggatttacacattcatcttttcccttgtatttccagtgctaaggaagaaactgttgcaatcc-----ttcaaaagtattctcttcttgaagaagaagcagc-------------------------------------------------------------------------
>I23383_M166_Malvaceae_Pseudobombax_ellipticum_seq1
------------------------------------------------------------------------------------------------------------------------------------------------------------------------------------------------------------------------------------------------------------------------------------------------------------------------------------------------------------------------------------------------------tcaagcatcctcgagaagtccttgaacccaggmttaggtagtataggagtgcgagtgccyractctaacttcattaggattgttgcccgtggtgcagaaagtgcactggctcttacaagtgccaacctaagtgggcagcctagcagcgtgagcatcaaggatttcgagaacctgtgggaacactgtgcatgtgtttatgatggcggcatgcttccagcaggtcgtgcgggatca----accgttgtggacctcactaagcc--------cggaaag-----tacaagattcttagacctggaaggtaag---gatatga-tcgagtagaatac------tttttgta--gttttttgct-tctatagttcaacagata---------------------------------------------------------------atttcacattgaggagctgcca------------------ttaacttt------------------------atagcatatgtttctg-ccattcttaccatttttaagctgctattgccaaatttctaggcctaaaaggatttacacattcatgttttcccttgtatttccagtgctaaggaagaaactgttgcaatcc-----ttcaa------------------------------------------------------------------------------------------------------
>I23384_M168_Malvaceae_Theobroma_cacao_seq1
----------------------------------------------------------------------------------------------------------------------------------------------------------------------------------------------------------------------------------------------------------------------------------------------------------------------------------------------------------------------------------------------------aatcaagccttcttgagaagtccttgaacccaggattagatagcataggagtgcgagtacctgactctgacttcattaggattattgcccgcgatgcagaaagtgcactggctcttacaagtgctaacctaagtgggcagcctagtagtgtgagcatcaacgattttgagaacctgtgggaacactgtgcatatgtttatgatggtggtgtgcttccagcaggccgtgctggttca----acggttgtggaccttactaagcc--------aggaaaa-----tacaagattcttagacctggaaggtaag---gatatga-ttgagtagaata-----------------tttttattat-aacattagcagatcttcaac-----aaacatt-tggcttatgaagaata-taatgca----------------atcaata-gtttctcattaaggaggtgcct------------------taagcac-------------------------------tatgtttttt-tcactgtcaccattgaaaagttgttattgccaaatttctaggcctaaaaggatttgcatgtttatgttttccctcgtatttccagtgctaaggaagaaaccgttgcaatcc-----ttgagaagtat-----------------------------------------------------------------------------------------------t
>I23387_M178_Malvaceae_Malvaviscus_arboreus_seq1
---------------------------------------------------------------------------------------------------------------------------------------------------------------------------------------------------------------------------------------------------------------------------------------------------------------------------------------------------------------------------------------------------------------------------------------------------------------------------------------------------------------ctggcwcttacaagtgctaacctaagtgggcagcctagtagcgtgagcatcaaggatttcgagaacttgtgggaacactgtgcatatgtttatgatggtggtgtgcttccagcaggttgcgcgggatca----acagttgtggacctcactaagcc--------cggaaag-----tacaggattcttagacctggraggtaag---gatatga-ttgtct-------------------------------------------------------------------------------------------------------------------------------------------------------------------------------------------------------------------------------------------------------------------------------------------------------------------------------------------------------------------------------------------------------------------------------------------
>I23389_M181_Malvaceae_Pavonia_scheadiana_seq1
-ttcttccgaagctgtaaataggatttatgagatcaaaggccgcaagcataccagtccccttgcaatctgtgttggcgatgttttagacataaagcactttgctgttacggaccatttacctcacgacatactcgattctctcctgccaggaccagtcactgttatactagagcgaggttcatcac-ttgttcgtgt--t------------------------------------------------------------------------------tatcagcttagttt--tcaca--------------------ctca--gcacaaaatcttttgtgactatatgtataattgt--cattt--atgcgagtatttttcaggtgaatctagcatccttgagaagtccttaaacccaggattaggtagtataggagtgcgcgtgccggactctgacttcattaggatyattkcccgcggttcyggaagtgcactggctcttacdagtgctaacctaagtggdcagcctagtagtgtgagcaccaaggatttcgagaacctttgggaacactgtgcatatgtttaygayggyggtgtgytaccagcmggwcgtgcaggatca----acagtcgtggacctmactaaacc--------gggaaag-----taccggattcttagacctggaaggtacg---tatataatttgcatggagaac-------tcatac----------------------------------------tacatt-ttgcttatgaagaata-cgatttc---------------catgcata-gtttcac---aaggagtctctt---------------ggcctaggct-a---aaaggatgcgt-ga---------------ttttttg-cttgtatttccagtgcgaag------------------------------------------------------------------------gaccaaactgttgcaatcc-----tcgaaaattattctctcctcgaagaagcagcaagtggctgaagtcg-------------------------------------------------------------
>I23390_M182_Malvaceae_Anoda_cristata_seq1
--------gaagctgtaaataggatttatgagatcaaaggccgcaagcataccagtccccktgcaatctgtgttggcgatgttttagacataaagcactttgctgttacggaccatttacctcacgacatactcgattctctcctgccaggaccagtcactgttatactagagcgaggttcatcac-ttgttcgtgt--t------------------------------------------------------------------------------tatcagcttagttt--tcaca--------------------ctca--gcacaaaatcttttgtgactatatgtataattgt--cattt--atgcgagtatttttcaggtgaatctagcatccttgagaagtccttaaacccaggattaggtagtataggagtgcgcgtgccggactcygacttcattaggatyattkcccgcggttcyggaagtgcactggctcttacwagtgctaacctaagtggrcagcctagtagtgtgagcaccaaggatttcgagaacctttgggaacactgtgcatatgtttaygayggyggtgtgytaccagcmggwcgtgcaggatca----acagtcgtggacctmactaaacc--------gggaaag-----taccggattcttagacctggaaggtacg---katayratttgmatrgagwac-------tywyayw--rywttwtkmt-watgwwgamkamgrtthmmmtvmwwakwywyw-ywrkkwgtswmkwrdm-cwakkyy---------------mrwrvrww-gyktsaywttwwgswkkywytt---------------ssmstr---------mrargrw--------yyaacatgtttgtttttttcg-cttgtatttgcagtgctaag------------------------------------------------------------------------gaagaaactgttgcaatcc-----ttgaaaattactctcttctggcagaagcagcaagtg-----------------------------------------------------------------------
>I23391_M183_Malvaceae_Phymosia_umbellata_seq1
----------------------------------------------------------------------------------------------------------------------------------------------------------------------------------------------------------------------------------------------------------------------------------------------------------------------------------------------------------------------------------------------------------------------------tgaacccaggattagatagtataggagtgcgagtgccggactcggacttcattaggatcatctcccgtggctccagaagtgcactggctcttacaagtgccaacctaagtgggcagcctagtagtgtgagcatcaaggatttcgagaacctttgggaacactgcgcatatgtttacgatggaggtgtgttaccagcaggccgtgcgggatcg----acagtygtggacctcrcymrkss--------asshmas-----tassssakbwwwrkacckgrwmrktasg---smtsrmwrktmmrrwmmykwk------wcwwmwmr--kttttgtagt-ataattgatkawwwyyktgmwka----------------------------------------------------------atstcmsmytmakrmrtctcttggcct------aaaaggattaacatkttt---------------------------yatgttctcg-cttgtatttccagtgctaag------------------------------------------------------------------------gaagaaaccgttkcaatcc-----ttgaaaaatattctcttctcgaagcagcagcaagcg--------------------------------------------------------------------at-
>I23393_M189_Malvaceae_Kearnemalvastrum_lacteum_seq1
----------------------gatttacgagatcaaaggccgcaagcatactagtcctcttgcaatctgtgttggtgatgtttcagacataaagcactttgctatcgcggaccatttacctcacggcctactcgattctctcctgccaggaccagtcactgttatactagagcgaggttcgtcat-ctgttcatgt--t------------------------------------------------------------------------------tatcaccttagttt--ccaca--------------------ctcg--gtacaagatc-tttgtgagtaaatgtagaattgt--gatgt--atgtgagcat-tttcaggtgaatctagcatccttgagaagtctttaaacccaggtttggatagtataggagtccgagtgccggactccgacttcattaggatcattgcccgcggttctggaagtgcactggctcttactagtgctaacctaagtgggcagcctagtagtgtgagcaccaaggatttcgagaacctttgggaacactgtgcatatgtttatgatggcggtgtgctaccagcaggtcgtgcaggatca----acagtcgtagacctcactaaacc--------gggaacg-----tactggattcttagacctggaaggtacg---tatataatttgcatggagaac-------tcataa----------------------------------------tacatt-ttgcttatgaagaata-caatttc---------------catgcata-ttttcac---gaggagtctctt---------------ggccta---------aaaggatgttt-ga---------------ttttttg-cttgtctttccagtgcgaag------------------------------------------------------------------------gaagaaactgttgcaatcc-----tcgaaaattattctctcctcgaagaagcagcgagtggctgaagtcaaaatttggtcgacaattgtattttatgtcatca-------------------------taa
>I23395_M236_Malvaceae_Fuertesimalva_jacens_seq1
--------gaagctataaataggatttacgagatcaaaggtcgcaagcatactagtcctcttgcaatctgcgttggtgatgtttcagatataaagcactttgctatcgcggaccatttacctcacggcctacttgattctctcctgccaggaccagtcactgttatactagagcgaggttcgtcat-ctgttcatgt--t------------------------------------------------------------------------------tatcaccttagttt--ccaca--------------------ctcg--gcccaaatc--tttatgagtaaatgtagaattgt--gatgt--acgtga-------------------------------------------------------------------------------------------------------------------------------------------------------------------------------------------------------------------------------------------------------------------------------------------------------------------------------------------------------------------------------------------------------------------------------------------------------------------------------------------------------------------------------------------------------------------------------------------------------------------------------------------------------------------------------------------------------------------------------------------------------------------------------------------------
>I23396_M019_Malvaceae_Allosidastrum_pyramidatum_seq1
gttcttccgaagccgtaaataggatttacgaaatcaaaggccgcaagcataccagtcctcttgcaatctgcgttggggatgtttcagacataaatcactttgctgtcacggaccatttacctcatggcttactcgattctctcttgccaggaccagtaactgttatactagagcgaggttcgtccc-ttgttcatgt--t------------------------------------------------------------------------------tatccgcttaggtg--tcaca--------------------ctca--gcacaagtt--tttgtggctaaatttataattgt--gattt--atgtgagcatttgccaggtgaatctagcatccttgagaagtccttgaacccaggattagatagcataggagtgcgagttccggactccaacttcattaggatcattgcccgtggttccggaagagcactggctcttactagtgctaacctaagtgggcagcctagtagtgtgagcaccaaggatttcgagaacctttgggaacactgcgcgtatgtttatgacggtggtgtgttaccagcaggtcgtgcaggatct----acagtcgtagacctcactaggcc--------aggaaag-----taccagatttttagacctggaaggtgcg---aacattattcaaatagcgtgc-------tttcaca--gttttattat-aatttggatgaatgttcaact---catgcatt-ttgcttattaagaata-caatttc---------------catgcata-atttcacattaaggagtctctt---------------tgccta---------aaagga---------ataacatgtttcatgttcttg-cttgtatttccagtgct--------------------------------------------------------------------------------------------------------------------------------------------------------------------------------------------------------------
>I23398_M021_Malvaceae_Sidastrum_micranthum_seq1
-----------------------------------------------------------------------------------------------------------------------------------------------------------------------------------------------------------------------------------------------------------------------------------------------------------------------------------------------------------------------------------------------------atctagcatccttgagaagtccttgaacccaggattagacagtataggagtaagagtgccggactccgacttcattaggatcattgcccgtggttccagaagtgcactggctcttacaagtgcaaacctaagtgggcagcctagtagtgtgagcatcaaggatttcgagaacctttgggaacactgyrcatatgtttacgacggtggtgtcttaccagcaggtcgtgcaggatcg----acagtcgtggacmtcacaaggcc--------wggaaag-----tacmggatttttagacctggaaggtatg---gacactattcaaat-------a---ctgtagcaca--gttttattat-aattttgatgaatgctcaact---catacattgttgcttatgaagaata-caatttccatgcata------atttgatta-atttcacaccaaggaatctctt---------------ggccta--------------------------aacatgttttgtgttctcg-attgtatttccagtgctaag------------------------------------------------------------------------gaagaaactgttgcaatcc-----ttgagaaatattctcttctcgaa------------------------------------------------------------------------------------
>I23399_M022_Malvaceae_Gaya_dominguensis_seq1
----------------------------------------------------------------------------------------------------------------------------------------------------------------------------------------------------------------------------------------------------------------------------------------------------------------------------------------------------------------------------------------------------------------ttgagaagtcgttgaacccaggactagatagtataggagtgcgaattccrgactctgacttcattaggatcattgcccgtggttccagaagtgcactggctcttacaagtgctaacctaagtgggcagcctagtagtgtgagcatcaaggatttcgagaacctttgggaacactgcacatatgtttacgatggaggtgtgttaccagcaggtcgtgcaggatca----acgatcgtggacctcacaaggca--------aggaaag-----taccggattcttagacctggaaggtacg---gacactaatcaaatagtgtgc-------tttcaca--gttttattaa-----ttgatgawtgttcaamt---catacgtt-tta--------------caattwc---------------catgcata-atttcatattgaggaaactctt---------------ggccta---------aaagga---------ttaacatgttttatgttatca-tttgtatttccagtgctaag-----------------------------------------------------------------------------------------------------------------------------------------------------------------------------------------------------------
>I23366_M015_Malvaceae_Firmiana_simplex_seq1
--------------------------------------------------------------------------------------------------------------------------------------------------------------------------------------------------------------------------------------------------------------------------------------------------------------------------------------------------------------------------------------------------------------------------------------atyagatagtataggagtgcgagtgcctaactctgacttcattaggattattgcccgcggtgcagaaagtgcactggctcttacaagtgctaacctaagtgggcagcccagtagtgtgagcatcaaggattttgagaacctttgggaacaacgtgcatatgtttatgatggtggcgtgcttccagcaggtcgtgcaggatca----acagttgtggacctcactaagcc--------tggaaag-----tacagaattcttagacctggaaggtaag---gatacaa-ttgagtcgagtgc-------tttcata--gttttatcat-aatgttggtgaatgttt----------------------------------------------------------------------------------------------------------------------------------------------------------------------------------------------------------------------------------------------------------------------------------------------------------------------------------------------------------------------------------------
>I28591_M023_Malvaceae_Neobuchia_paulinae_seq1
-----------------------------------------------------------------------------------------------------------------------------------------------------------------------------------------------------------------------------------------------------------------------cactatcagtt----tgttgccttattta-tttaca--------------------ttcac-acataagatg-tttatggataac-atattattgt--ggttt--atgtgaatatgtttcaggtgaatcaagcatcctcgagaagtccttgaacccaggattagatagtataggagtgcgagtgcctgactctaacttcattaggattgttgcccgtggtgcagaagttgcactggctcttacaagtgctaatctaagtgggcagcctagcagcgtgagtatcaaggatttcgagaacctgtgggaacactgtgcatacgtttatgatggcggtgtgcttccagctggtcgtgcaggatca----accgttgtggacctcagtaagcc--------tggaaag-----tacaagattcttagacctggaaggtcag---gatatga-tcgagtagaatac------tttttgta--gttttttgct-tctataattcaatagata---------------------------------------------------------------atttcacat---------------------------------------------------------------------------------------------------------------------------------------------------------------------------------------------------------------------------------------------------------------------------------------------------------------
>I28593_M024_Malvaceae_Carpodiptera_cubensis_seq1
---------------------------------------------------------------------------------------------------------------------------------------------------------------ctgttatcctagggcgaggtttgtgat-ttgtttgtgt--tttgcttaggga-----aaaaaacaaaaaagg-----------aagaagttg-------ctaaaacctatctttt----tgtcaccttaattg--tcata--------------------ctcaa-acataagatg-tttgtgattaaa-atattttttttgggttt--atgtgaatatttttcaggggaatcaagcatcgttgagaagtccttgaacccgggattagatagtataggagtgcgagtgcctgactctgacttcatcaggattattgcccgtggtgcagaaagcgctctggctcttacaagtgctaacctaagcgggcagcctagtagtgtgagcatcgaggaattcgagaatctgtgggaacactgtgcatatgtttatgatggtggtgttcttccatcaggtcgtgcaggatct----acggttgtggacctcactaagcc--------aggaaag-----tacaagattcttagacctggaaggtaag---gatatga-ttgactagaatatt-----tttatata--gtttcattat-aatattagtgaatgttcaac-----atagatt-tggcttatgaagaaca-taattct----------------ttagtta-atttcacacaa-------------------------------------------------------------------------------------------------------------------------------------------------------------------------------------------------------------------------------------------------------------------------------------------------------------
>I28594_M025_Malvaceae_Herrania_nitida_seq1
---------------------------------------------------------------------------------------------------------------------------------------------tgctgcctggacctgttactgttgtgctagggcgaggtttgttat-ttgtttttgt--ttttgctgaggt---ggaaa---------aaa-----------aagtagt-----------------tgttgctt----tgtaaccttcagc---------------------------tgtaac-acataagaag-tttggggctaaa-atatttatgt--ggttt--cttgaaatatttttcaggggaatcaagcattcttgagaagtctttgaacccaggattagatagcataggagtgcgagtacctgactctgacttcatcaggattattgcccgcgatgcggaaagtgcactggctcttacaagtgcgaacctaagtgggcagcctagtagtgtgagcatcaacgattttgagaacctgtgggaacactgtgcatatgtttatgatggtggtgtgcttccagcaggtcgtgctggttca----acggttgcggaccttactaagcc--------agggaaa-----tacaagattcttaggcctggaaggtaag---gatatga-ttgagtagaata-----------------cttttattat-aacattagcagatcttcaac-----atatatt-tggcttatgaagaata-taatgca----------------atcaata-gtttctcattaaggagctgccc------------------taagcac-------------------------------tatttttcttgtcactgtcaccattgaaaagttgttattgca------------------------------------------------------------------------------------------------------------------------------------------------------------------------------------------------
>I28597_M027_Malvaceae_Melhania_velutina_seq1
---------------------------------------------------------------------------------------------------------------------------------------------------caggacctgttacagttatacttggccgacgtatgtgga--------------tgtactg-------ggaaaacgttatcaagg-----------aattagmtg-------cccaaacctatcgttt----tatcaccttagtcg--tcaca--------------------tacat-gcctaagatg-tttgtggctaaa-acttaatcgc--ggt----acctgaatgattttcaggtgaatcaagcatcctcgagaagtccttgaacccaggattagatagtataggagtgcgagtgcctgaatgtgacttcattaggatgatttcctgcggtgccgaaagtgctctggctcttacaagtgctaaccttagtgggcaacccagtagcgtgagcatcaaggattttgagaacctgtgggaacactgtgcatatgtttatgatggtggtgtgcttccagcaggtcgtgcgggatca----acagttgtggacctcactaagcc--------cggaaag-----tacaggattctaagacctggaaggtacg---gatatga-ttgact---atatattctagttccgat--agtgtattat-gtcggtgttgaatgttcagc-----atgcatt-ttgcttttggat-----aaattca----------------gtagata-acttcacattagatcagaaccc-------------tctgmtgagctttcccg----------------------------------------------------------------tgctgagcttt----------------------------------------------------------------------------------------------------------------------------------------------------------------------------------------t
>I28598_M028_Malvaceae_Glyphaea_brevis_seq1
-----------------------------------------------------------------------------------------------------------------------------------------------------------------gttgtactgcaacgaggt-----------------------------------------------aggaa-----------gaagtattaaaaac--tcaaaaccaatcagtt----tagatgagatgtct-gttacaaactcaagtattaaaaacatctcaa-acatgagatg-tttgtagctaaa------------acattc--atttgaatatctttcaggggaatcaagcatacttgagaagtccttgaacccaggtttagatagtataggagttcgagtgcctgactctgacttcattaggattattgcccatggtgcagaaagtgcactggctcttacaagtgcaaacctcagtgggcagcctagtagtgtgagcatcaaggattttgagaacctgtggaaacactgtgcatatgtttacgatggtggtgtgcttccagcaggtcgtgccggatcg----acagttgtggacctcactaagcc--------aggaaag-----tacaagattcttagaccaggaaggtgag---gatacga-ttgagtagaata-------gttttgta--gttttcttat-gatgtcaatgaatgctcagc-----ataaatt-tggcttattaagaagt--aattca----------------ataaaca-atagcgta-taaggagctgcctaacct---------------------------------------------------ttgctttttg-tca----------------------------------------------------------------------------------------------------------------------------------------------------------------------------------------------------------------------------
>I28600_M146_Malvaceae_Mortoniodendron_guatemalense_seq1
-------------------------------------------------------------------------------------------------------------------------------------------------------------------tatactagggcgaggtttgtgat-ttgtttgtg---ttttgctgagg------aaaaaataacaaagg-----------aagaagttg-------ctaaaacctaccagtt----tgtcaccttaattg--tcaga--------------------ctcaa-atataagatg-tttgtggctaaa-atatttttgt--gattt--gggtgaatatttttcaggtgaatcaagcatccttgagaagtccttgaacccagggttagaaagtataggagtgcgagtgcctgactccgacttcattaggattattgcccgtggagcagaaagtgcactggctcttacaagtgctaacctaagtgggcagcctagcagtgtgagcatcaaggattttgaggacctgtgggaacactgtgcatatgtttatgatggtggtgtgcttccagcaggtcgtgcaggatca----acagttgtggacctcagtaagcc--------aggaaag-----tacacgattcttagacccggaaggtaag---gatatgatttgagtagaatac------agtatata--gttttattat-aatgttagtgaatgttcaac-----ata----------taagaaaaata-taattca----------------atagata-atttcacattaaggagatgcct------------------ttagccgt------------------------atcatataggtttcat--------------------------------------------------------------------------------------------------------------------------------------------------------------------------------------------------------------------------------
>I28601_M030_Malvaceae_Sparmannia_africana_seq1
-------------------------------------------------------------------------------------------------------------------------------------------------gcttggacctgttaccgttgtactaggacgaggttygttat-atgtttttct--ttctgctgwtt----ggagag-------gaag-----------aagttgttaaaaac--tcaaaacctatcactt----tgtcacc----ttt-gtcata--------------------ctcaa-acatgtsayk-tttgtagytaaa------------atattc--agttgmatatctttcaggggaatcaagcatacttgagaagtccttgaacccgggtttagatagyataggagttcgcgtgcctgactctgacttcattaggattattgcccgtggtgcacaaagtgcactggctcttacaagtgcaaacctcagtgggcagccwagtaghgtgagcatcaaggattttgagaacctgtgggavcactgtaygcatgtttatgatggcggtgtgcttccagcaggtcgtgctggatca----acagttgtkgacctcactaaacc--------dggaaag-----tacaagattcttagaccgggaaggtaag---gatatga-ttgartvgaatgd------tttttcta--gttttsttat-gatgttgatgaatgttcctc-----acccagt-cacc--------------------------------------------------------------------------------------------------------------------------------------------------------------------------------------------------------------------------------------------------------------------------------------------------------------------------------------------------------------------
>I28603_M223_Malvaceae_Gossypium_hirsutum_seq1
---------------------------------------------------------------------------------------------------------------------------------------attctctcctgccgggaccagtcaccattgtactagggmgaggttygtcacctttttcgtgt---t-----------------------------------------------------------------------------tatcagcttagtck--tcaca-------------------c------rcacaacatatttgtcggctaaatatgtaatttt--gatttgcatgtgaatactttttaggtgaatctagcatccttgagaagtccttgaacccgggattagacagtataggagtgcgagtcccggactctgacttcattaggatcattgcccgcggttccggaagtgcactggctcttactagtgctaatctaagtgggcagcctagtagtgtgagcattaaggacttcgagaacctttgggaacactgtgcatatgtatacgaaggtggtgtgctaccagcaggtcgtgcaggatcg----acagttgttgacctcactaagcc--------gggaaag-----tatcrrattcttagacctggaaggtgcg---gmtacca-ttgaatagagtac-------ttccmta--gttttatttataatattgagaact---------cacacatgtt-------------------------------------------------------------------------------------------------------------------------------catattttca-tttgtwtatcyagtgctaag------------------------------------------------------------------------gaagaaactgttgctatcc-----tcgaaaattattctcttc-----------------------------------------------------------------------------------------
>I28605_M235_Malvaceae_Abutilon_sp_seq1
-----------------------------------------------------------------------------------------------------------------cacttacctcatggcttactcgattctctcttgcctggaccagtaactgttatactagagcgaggttcgtcac-ttgttcgtgt--t------------------------------------------------------------------------------tatctgcttagttg--tcaca--------------------ctca--gcacaagat--tttgtgactaaatgtataatagt--gattt--atgtgagcattttccaggtgaatctagcatccttgagaagtccttgaacccaggattagatagcataggagtgcgagtgccggactctgacttcattaggatcattgcccgtggttccagaagtgcactggctcttacaagtgctaacctaagtgggcagcctagtagtgtgagcatcaaggatttcgagaacctttgggaacactgtgcatatgtttacgacagtggtgtgttaccagcaggtcgtgcaggatcg----acagtcgtggatctcactaggcc--------aggaaag-----taccggatttttagacctggaaggtacg-------------gaatagtgtgc-------tttcaca--gttttattattaattttgatgaatgttcaact---catacatt-tta--------------caatttc---------------catgcatt-atttcacattaaggaatctctt---------------ggcct------------------------------------------------------------------------------------------------------------------------------------------------------------------------------------------------------------------------------------------------------------------------------
>I28606_M033_Malvaceae_Reevesia_formosana_seq1
------------------------------------------------------------------------------------------------------------------------ctcatggcttacttgattctctcctgccaggacctgttactgttatactagggcgaggtttgtgat-ttgtttgtgt--ttttgctgag----------aaaaaaagaagg-----------aaktagttg-------ccaaaacccatcr-----------------------tcaca--------------------ctcat-acataagtc--tttgtggctaaa-atataattgt--ggtct----gtgaatacttttcaggtgaatcaagcatccttgagaagtccttgaacccaggattagabagtataggagtgcgagtgcctgactctgacttcattaggattattgctcgtggtgcwgaaagtgcactggctcttacaagtgcaaacctaagtgggcagcctagtagygtgagcatcaaggattttgacamcctgtgggaacactgtgcatatgtttatgatggcggygwgcttccagcaggtcgtgcgggatca----acagttgtggacctcactaagcc--------tggaaag-----tacaggattcttagacctggaaggtaaggtagatatga-ttgagtagaatac-------tttcata--gttwtwwtat-aatgttrgtgaatgctcaac-----atatatt------------------------------------------------------------------------------------------------------------------------------------------------------------------------------------------------------------------------------------------------------------------------------------------------------------------------------------------------------------------------a
>I28610_M037_Malvaceae_Heritiera_littoralis_seq1
---------------------------------------------------------------------------------------------------------------------tacctcatgggttactcgattctctcctgccaggacctgttactgttatactcgggcgaggtttgtgat-ttgtttgtat--ttttactgagg------gaaaaa----caagg-----------tattagatg-------ccaaaacctatcagtt----taccgcctgagttg--tcaca--------------------ctcac-agataagatg-ttt----------------ttgt--ggttt--atgtgaatat-tttcaggtgaatcgagcacccttgagaagtccttgaacccaggattagatagtataggagtgcgagtgcctgactctgacttcattaggattattgcccgcggtgcagaaagtgcactggctcttacaagtgctaacctaagtgggcagcctagcagtgtgagcatcaaggattttgagaacctttgggaacaatgcgcatatgtttatgatggtggtgtgcttccagcgggtcgtgcaggatca----acagttgtggacctcactaagcc--------tggaaag-----tacaggattcttagacccggaaggtaag---gatatga-ctcagtcgagtac-----------tta--gttttattgt-aatgtaagtgaatgttcaac-----atgcatt-ttgcttatgaagaata-taattca----------------atagata-atttcacattaaagagctgccttt----------agcggtttagcctt------------------------gtagcaaat---------------------------------------------------------------------------------------------------------------------------------------------------------------------------------------------------------------------------------------
>I28611_M062A_Malvaceae_Durio_zibethinus_seq1
--------------------------------------------------------------------------------------------------------atcacagaccatttacctgatggcttactcgattctctcctgccaggacctgttactgttatactagggcgaggtt------------tgtgt--ttttgctgacg------aaaaaa----gaagg-----------aattagttg-------cc---acctatcagtt----tatcactgtggttg--tcaaa--------------------ctcaa-acataagatg-tttgtggctaaa-atataattgt--ggttt--atg------tttttcaggtgaatcaagcatccttgagaagtccttgaacccaggattagatagtataggagtgcgagtgcctgactctgacttcattaggattatttcccgtggtgcagaaggtgcactggctcttacaagtgctaacctaagtggacagccaagtagtgtgagcatcaaggattttgagagcctgtgggaacactgcacatatgtttatgatggtggtgtgcttccggcaggtcgtgcaggatca----acagttgtggaccttacgaagcc--------tggaaag-----tacaggattcttagacctggaaggtaag---gatataa-ttgagtcaaacac-------tttcata--atcttattgt-aatgttagtgaatgctcaac-----ataactt-tggcttatgaagaata-ta-----------------------------attccacttcaaggaactgcct------------------ttaacat-------------------------ataatatatgtttc-a-tcatatattcattcattcattcattcttacca-----------------------------------------------------------------------------------------------------------------------------------------------------------------------------------------------
>I28612_M038_Malvaceae_Brachichyton_bidwillii_seq1
---------------------------------------------------------------------------------------------------------------------------------------------------------------------------------------ga------------------------------gaaaagacaacaacaa-----------aagaagttg-------ctaagacctatcagtt----tgtcaccttaattg--tcaga--------------------gtaa--acatargatg-tttgtggctaa--atattattgt--ggttt--atgksaatat-tttcaggtgaatcaagcatcatcgagaagtccttgaacccaggattrgatagyataggagtgcgagtgcctractctgacttcattaggattatwgcacgtggtgcagaaagtgcactggctcttacaagtgctaacctaagcggccagcctagtagtgtgagcatyaaggattttgmraacctgtgggaacactgtgcatatgtttatgatggtggtgtgcttccagcaggtcgtgcaggatca----acagttgtggacctcactaaacc--------aggaaag-----tacaagattcttagacctggaaggtaag---aatatgr-tcaagtagaatac--------tttata--gttttattat-aatgttagtgaatggata---------------------------------------------------------------atttc----taagtagacgcct------------------------------------t-------------aagctgtgtatgtttc-atcattcataccctctaaagctgttcttgccaaatttctt--------------------------------------------------------------------------tccctaagagcactct---------------------------------------------------------------------------------------------
>I28613_M039_Malvaceae_Eriotheca_macrophylla_seq1
-------------------------------------------------------------------------------------------------------------------------------------------------------------tactgttgtactagggcgaggttagcgat-ttgtttgtgt--ttttgccgaggg---aaaaaaaaa-acaaagg-----------aagaagttg-------ctaaacgctatcagtt----tgtcaccttaattg--tcaca--------------------ttcac-acataagata-tttatggctaac-aaattgttgt--ggttt--atgtgaatatgtttcaggtgaatcaagcatccttgagaagtccttgaacccaggattagctagtataggagtgcgagtgcctgactctaacttcattaggattattgcccgtggtgcagaaagtgcactggctcttacaagtgctaacctaagtgggcagcctagcagygtgagcatcaaggatttcgagaacctgtgggaacactgtgcatatgtttatgatggcggtgtgcttccagcaggtcgtgcaggatca----accgttgtggacckcamtaagcc--------cggaaag-----tacaagattcttagacctggaaggtaag---gatatga-ttgagaagaaaact-----tttttata--gtctttttct-tttataattcaatacaca---------------------------------------------------------------atttyacattaaggagctgcca------------------ttaamttt------------------------atagcatatgtttctg-cca----------------------------------------------------------------------------------------------------------------------------------------------------------------------------------------------------------------------------
>I28615_M041_Malvaceae_Pterygota_brasiliensis_seq1
-----------------------------------------------------------------------------------------------------------------------------------------------ctgccaggacctgttactgttatactagggcgaggtt------------tgtgt--ttttactgagg------aaaaaaacaagaagg-----------acttagtta-------ccaaaacctatcagct----taccgccctagttg--tcaca--------------------ctca--------------ttgaggctaaa-atataattgt--ggttt--atgtgaatatttttcaggtgaatcaagcatccttgagaagtccttgaacccaggattagatagtataggagtgcgagtgccggactctgacttcattaggattattgcccgcggtgcrgaaagtgcactggctcttacaagtgctaacctaagtgggcagcctagcagtgtgagcatcaaggattttgagaacctttgggaacaatgtgcgtatgtttatgatggtggtgtgcttccggcaggtcgtgcaggatca----acagttgtggacctcactaagcc--------cggaaag-----tacaagattcttagacctggaaggtaag---gatatga-ttgagtagaatac-------tttcata--gttttatcat-aatgttggtgaatgttcaac-----atacatt-ttacttacgaagaaca-ta--------------------------------------ataggagctgcct------------------ttagcctt-----------------------agtagcatatgtttc-a-tt-----------------------------------------------------------------------------------------------------------------------------------------------------------------------------------------------------------------------------
>I28619_M045_Malvaceae_Phragmotheca_mammosa_seq1
---------------------------------------------------------------------------------------------------------------------------------------------------------ctgttactgttgttctagggcgaggtttgtga------ttgtgt--ttttgctgagc------aaaaaaa------ca-----------aagaagttg-------ctaaaccctatcagtt----tgtcaccttaattg--tcaca--------------------ttcaacacataagatg-tttacggctaaa-atattattat--gcttt--atgtgaatatgtttcaggtgaatcaagcatccttgagaagtccttgaacccaggattagatagtataggagtacgagtacctgactctgacttcattaggattattgcccgcgctgctgaaagtgcactggctcttacaagtgctaacctaagtgggcagcctagcagtgtgagtatcaaggattttgagaacctgtgggaacactgtgcatatgtttatgatggcggtgtgcttccggcaggtcgtgcaggatca----acagttgtggacctcactaagcc--------cggaaag-----tacaagattcttagacctggaaggtatg---gatatga-ttgagcagtgttgt--caaggtgcgtg-------------------------------------cctacgcc-ttagcgctagacagca-aaagtgcctcaaac-----------------acttttgggcgaggcgcgtttgaccagg-----cgcttgcctagtgt----------------------gcccaggcacgcttttttg-t----------------------------------------------aaggtgataggcat------------------------------aaaaaaagcccatctga-------------------------------------------------------------------------------------------------------------------
>I28621_M153_Malvaceae_Trichospermum_sp_seq1
---------------------------------------------------------------------------------------------------------------------------------------------------------ccgttactgttgtactaggacgaggtttgtgat-ttttttttttmctttttctgatt----gg-aggagaaagagggartgagaggaagaagtcattagaahc--tcaaaaccbatcaktt----tgtcacctttgttt-gtcata--------------------ctgaa-acatgagatg-tttgwagctaaa------------acattc--atttgaatatctttcaggggaatcaagcattcttgagaagtccttgaacccaggtttagatagtataggagttcgagtgcctgactctgacttcattaggattattgcccbtggtgcagaaagtgcavtggctcttacaagtgcaaacctcagtgggcagcctagtagtgtgagcatcaaggattttgagaacctgtggcaacactgcgngtatgtttatgatggtggtgtgcttccagcaggtcgtgctggatca----acagtggtggancttactaagcc--------nggaaag-----tacaagattcttagayccggaaggtaag---gayctga-ttgagyggtatg-------gttttgwa--gttttgt------------------------------------------------------------------------------ggaata-atttcatgatgagcagcygcttaacct---------------------------------------------------ttggcttttg-taaaactmgtcgtt-tagagctgttattgccaaatttctaggcctagaaggatttacatatcgat-tcttgccttgtatttccagtgccaaggaagaaac---------------------------------------------------------------------------------------------------------------------------
>I28623_M048_Malvaceae_Abroma_augusta_seq1
----------------------------------------------------------------------------------------------gcgctttgctgtcacagaccatttacctcatggcttactcgattctctcctgccaggacctgttactgttgtactagggcgaggtttgtaat-ttgtttgtgt--ttttgctgagg----ggaaa---------------------------------------------------------------------------ttaaaa------------gaaggaagtcac-acatacgatg-attgtggctaaa---ctatatgt--agttt--atttgaacttttttcaggggaatcaagcatccttgagaagtctttgaacccaggattagatagtataggagtgcgagtgcctgactctgacttcattaggattattgcacgtggggcaaaaagtgctttggctcttacaagcgctaacctaagtgggcagcctagtagcgtgagcatcaaggattttgagaacctgtgggaacactgtgcatatgtttatgatagtggcgtgcttccagcaggtcgtgcaggatca----acagttgtggaccttagtaagcg--------aggaaag-----ttcaagattcttagacctggaaggtaat---gatatga-ttgagaagagaata---------------cttttattat-aatgttagtgaat--tcaac-----ataaatt-tggcttgtgaagataa--aattca----------------ataaata-atttcgaattagggagctgcat------------------ttagcct-------------------------------tttgtttttg-tcattctta----------------------------------------------------------------------------------------------------------------------------------------------------------------------------------------------------------------------
>I28624_M049_Malvaceae_Corchoropsis_tomentosa_seq1
------------------------------------------------------------------------------------------------------------------------------------------------------------------ttatacttgggcgaggtttgtg---------------tttttactggg------taaagaa-atgaagg-----------a-----------------------------tt----tatcaccttagttg--tcacg--------------------ctcat----------------------------tagttgc--agtta--atgtgaataattatcaggtgaatcaagcatccttgagaagtccttgaacccaggactagatagtataggagtgcgagtgcctgactgtgacttcattaggatgattgcccgcggtgctgaaagtgctctggctcttacaagtgctaacctaagtgggcagcctagcagcgtgagcatcaaggatttcgagaacctgtgggaacactgtgcatatgtttatgatggtggtgtgcttccagcaggtcgtgcgggatca----acagttgtggacctcacaaagcc--------cggaaag-----tacaggattcttagacctggaaggtaag---gatatga-ttgactata---------------------tatactagc-ttcatagcatattatatc---------------------------------------------------------------ggttttgaatgttcagcatacat----------------tttgctttt------------------------gaagaacgtaattcag-tagataacttcacattggatcgggatcctctaaatttactgcgttaaataaaactcaacac------------------------agctcagtacgaa-----------------------------------------------------------------------------------------------------------------------------
>I28625_M193_Malvaceae_Apeiba_tibourbou_seq1
----------------------------------------------------------------------------------------------------------------------------------------------cctgcctggacctgttaccgttgtactaggacgaggtttgtgat-atctttttca--ttttgctgatt----ggagagag----agaag-----------aagtcgttaaaaac--ttaaaacctataagtt----tgacrmctttgttt-gtcata--------------------ctcaa-acatggrata-tttgtggctaaa------------atatty--rtttgaatatctttcaggggaatcaagcatactcgagaagtccttgaacccaggtttagatagtataggagttcgcgtgcctgactchgacttcattaggattattgcccgtggtgcagaaagtgcactggctcttacaagtgcaaahctcagtgggcagccyagtagtgtgagcatcaaggattttgagaacctgtgggaamactgtgcrtatgtttaygatggyggtgtbcttccagcaggtcgtgctggatca----acagttgtggayctcactaagcc--------aggaaag-----tacaagattcttagaccaggaaggtaag---gayatga-ttgagtagaayg-------kttttctw--gttttcttay-gatgmtaatgaatgttcaac-----atacatt-tggcttatgaagaatt--aattcw----------------ataaaca-aactcatactaaggagctgcctaacct---------------------------------------------------ttggtttttg-taactcttaccatt---tagttgttattgccaaatttctaggcctaaaagcat-------------------------------------------------------------------------------------------------------------------------------------------------------------------------t
>I28626_M226_Malvaceae_Helicteres_guazumifolia_seq1
------------------------------------------------------------------------------------------------------------------------------------------------------------------------------gaggtttgtgat-atgtttgtat--ttttgctgaagt-----ggaaagaaaagaagg-----------aattagttg-------ccaaaatccatcagtttatctatcaccttaggca--tcgca--------------------ctcgt-agattagtt--tttgtggtaaa--atataattgt--ggttt--gtgtgaatacttttcaggtgaatcaagcatccttgagaagtccttgaacccaggattagaaagtatcggggtgcgagtacctgactctgacttcattaggattattgcccgtggtgcagaaagtgcactggctcttacaagtgcaaacctaagtgggcagcctagtagtgtgagcatcaaggattttgagaacctgtgggaatactgtgcttatgtttatgatggcggtgtgcttccagcaggtcgtgcaggatca----acagttgtggacctcactaaacc--------gggaaaa-----tataggattcttagacctggaaggtaag---gatatga-ttgagtacaatac-------tgtcact--gttcaattat-gatgttagtgaatgctcaac------aacatt-tggcttatgaagaata-ttttcct---------------ataggctg-cgtttaccccaaaagcatgtct--------------ttctttaccat-----------------------------------------------------------------ttaatgcctaatctctatgcccaaaaggat--------------------------------------------------------------------------------------------------------------------------------------------------------------------------
>I28629_M052_Malvaceae_Spirotheca_rosea_seq1
------------------------------------------------------------------------------------------------------------------------------------------------------gaccagttactgttgtactagggcgaggttagtgag-ttgtttgtgt--ttttgccaagg------gaaaaaa-aggaaca-----------aagaagttg-------cgaa-aactatcagtt----ttttaccttatttt--tcaca--------------------ttcac-acataaattg-tttgtggctaac-gtattattgt--ggttt--atgtgaatatgtttcaggtgaatcaagcatcctcgagaagtcattgaacccaggattagatagtataggagtgcgagtgcctgactctaacttcattagggttgttgcccgtggtgcagaaagtgcactggctcttactagcgctaacctaagtgggcagcctagcagcgtgagcatcaaggatttcgagaacctgtgggaacactgtgcatgtgtttatgatggcggtgtgcttccagcaggtcgtgcaggatcg----accgttgtggacctcactaagcc--------cggaaag-----tacaagatccttagacctggaaagtaag---gatatga-ttgagtagaacac------attttata--gccttttcct-tttataattcaatagata---------------------------------------------------------------atttcgcattaaggagctgcca------------------------tt------------------------atggaatatgtttcta---------atcattttagagctgttattgccgaatttcta---------------------------------------------------------------------------------------------------------------------------------------------------------------------------------------
>I28630_M053_Malvaceae_Huberodendron_swietenioides_seq1
----------------------------------------------------------------------------------------------------------------------------------------ttctctcttgccaggacctgttactgttgtactagggcgaggtttgtgat-ttgtttgtgt--ttttgccgaga------aaaaaaa-aaaaatt-----------aagaagttt-------ctaa-accctttaagt----tgtgaccttaattg--tcaca--------------------ttcac-acataagatg-tttatggctaac-atattatggc--ggttt--atgtgaatatgtttcaggtgaatcaagcatcctcgagaagaccttgaaccctggatttgatagtataggagtgcgagtgcctgactctcagttcatcaggattattgcccgcggtgcagaaagtgctctggctcttacaagtgctaacctaagcgggcagcctagcagtgtgagcatcaaggattttgagaacctgtgggaacactgtgcatatgtttatgatggtggtgtgcttccggcaggtcgtgctggatca----acagttgttgatctcactaagcc--------tggaaag-----ttcaagattcttagacctggaaggtaag---gatatga-tcgagtagaatac------tatttata--gtttatttct-tttataattcaatcaata---------------------------------------------------------------atttcacattaagaagatgcca------------------ttaacttt------------------------atagcatatatttcta-tcattcttaccattttaaagcttctattggcgga--------------aggattta-----------------------------------------------------------------------------------------------------------------------------------------------------------------------
>I28632_M055_Malvaceae_Eriolaena_candollei_seq1
---------------------------------------------------------------------------------------------------------------------------------------------------------------------------ggcgaggkttgtgtt-------------ttttactg-------ggaaaaaa-tatgaagg-----------aattagatg-------tacaaacctatcagtt----tatcaccttagtcg--tcaca--------------------cacgt---gtaagatt-tttgtggctaaa-actcaaatgc--ggtta--atgtgaatgattttcaggtgaatcaagcatcctcgagaagtccttgaacccaggattagatagtataggagtgcgagtgcctgactgtgacttcattaggatgatttcycvcggtgctgaaagtgctcyggctcttacaagtgctaacctaagtgggcagcctagtagcgtgagcatcaaggayttygagaayctdtgggaacactgygcatatgtttatgatggtggtgtrcttccagcaggtygtgcdggatcaacagacagttgtggacctcactaagcc--------cggaaar-----tacargattcttagaccwggraggtaag---datatga-ttgact-atatatatwctagttytcat--agtgtaytat-gtmggtgttgaatgttcagc-----atdcatt-ttgcttttggagaatg-taattca----------------gtagata-actt--------------------------------------------------------------------------------------------------------------------------------------------------------------------------------------------------------------------------------------------------------------------------------------------------------------------
>I28633_M056_Malvaceae_Adansonia_digitata_seq1
------------------------------------------------------------------------------------------------------------------------------------------------------gacctgttactgttgtattagggcgaggttagtgat-ttgtttatgt--tcttgccaagtaaaaaaaaaaaaaaaaagagg-----------aagaagttt-------ctaaaccctatcagtt----tgtcacgttaattg--tcaca--------------------ttcac-aattaagatg-tttatggctaac-atattattgt--ggttt--atgtgaatgtgtttcaggtgaatcaagcatcctcgagaagtccttgaacccaggattagatagtataggagtgcgagtgcctgactctaacttcattaggattattgcccgtggtgctgaaagtgcactggctcttacaagtgctaacctaagtgggcagcctagcagtgtgagcatcaaggattttgagaacctgtgggaaaactgtgcgtatgtttatgatggtggtgtgcttccagcaggtcgtgcaggatca----accgttgtggacctctctaagcc--------tggaaag-----tacaagattcttagacccggaaggtaac---gatatga-tcgagt---atac------tttttatat-ttttttttct-tttataattaaattgata---------------------------------------------------------------atttctcattaaggagctgcca------------------ttagcttt------------------------atagcttacatttttg-tcattcttgccattttaaagctgccattgccaaatttctaagcctaaa-------------------------------------------------------------------------------------------------------------------------------------------------------------------------------
>I28636_M059_Malvaceae_Pterospermum_pierrei_seq1
----------------------------------------------------------------------------------------------------------------------------------------------------------------------------------------------------------------------------------------------------------g-------ccaaaaccaatcagtt----tatcaccctagttg--tcaca--------------------ctcaa-gcacaaaatg-tttgtggttaa--acttaattgt--ggttt--gtgtgaataattttcaggtgaatcaagcatccttgagaagtccttgaacccgggattaggtagtataggagtgcgagtgcctgactgtgacttcattaggattattgcccgcggtgcagaaagtgcactggctcttacaagtgctaacctaagtgggcagcctagtagcgtgagcatcaaggatttcgagaacctatgggaacactgygcatatgtttatgatggcggtgtgctcccagcaggtcgtgcaggatcg----acagttgtggacctcacgaagcc--------tggaaag-----tacggaattcttagacctggaaggcaagct-tatataa-ttgacttgactcttaagtactgtcata--gttttattat-aatgttgctgcatgtgcaac-----atacatt-tt----------------------------------------------------------------------------------------------------------------------------------------------------------------------------------------------------------------------------------------------------------------------------------------------------------------------------------------------------------------------
>I28637_M060_Malvaceae_Duboscia_vifidiflora_seq1
---------------------------------------------------------------------------------------------------------------------------------------------------------------------------gagagggagagtggg--------------------------------ggagagacagagg-----------aagcagtcagaaaaactcaaagcctatcagtt----tatcaccttttttatgtcaca--------------------gtcaa-acttgaggtg-tttgtagctaaa------------atattc--atttgaatatctttcaggtgaatcaagcatccttgagaaatccttgaacccaggtttagagagtataggagtgcgcgtgcctgactctgacttcattaggattattgcccgtggtgcagaaagtgcactggctcttacaagtgcaaacctcagtgggcagcctagtagtgtgagcatcaaggattttgagaacctgtgggaacactgtgcatatgtttatgatggcggtgtgcttccagcaggtcgtgctggatca----acagtggtggaccttaccaagcc--------aggaaag-----tacaggattcttagacctggaaggtaag---gttatga-ttcagtagaata-------gttttgtt--gtttcgtttt-gatgttcatgaatgttcaag-----atacata-tgacgtatgaagaaca--aattca----------------ataaaca-atttcataatgagcagctgcttaacct---------------------------------------------------ttggtttttg-taactctcgttgtt-taaagctgttattgccatatttcga------------------------------------------------------------ttt---------------------------------------------------------------------------------------------------------------------aca
>I28638_M061_Malvaceae_Basiloxylon_brasiliensis_seq1
------------------------------------------------------------------------------------------------------ctgtcacagaccatttacctcacaggttactcgattctctcctgccaggacctgttactgttatactggggcgaggtt------------tgtgt--ttttactaagg------ata-------aaaca-----------aggaatttg-------tcaaaacctatcagct----aattgcctttgttg--tcaca--------------------ctca--------------------------------ttgt--ggttt--atgtgaatatttttcaggtgaatcaagcatcstcgagaagtccttgaacccaggattagatagtataggagtgcgagtgcccgactctgacttcattaggattattgcccgcggtgcagaaagtgcactggctcttacaagtgctaacctaagtgggcagcctagtagtgtgagcatcaaggattttgagaacctttgggagcaatgcgcatatgtttatgatggcggcatgcttccagcaggtcgtgcaggatca----acagtcgtagacctcaccaagcc--------cggaaag-----tacaggattcttagacccggaaggtaag---ggtctga-ttgagtcgagtac-------tttcata--gttttatctt-aatgttggtgaaagttcaac-----atttatt-ttgattatgaagaata-taat--------------------------------------aggagctgcct------------------ttagcctt-----------------------aatagcatatgtttc-g-ttattctt-----------------------------------------------------------------------------------------------------------------------------------------------------------------------------------------------------------------------
>I28640_M062B_Malvaceae_Diplodiscus_paniculatus_seq1
--------------------------------------------------------------------------------------------------------------------------------------------------------------------------------------------------------------------------------------------------------ttg-------ccagaacctatcgttt----tgtcaccttaattg--tcaga--------------------atcaa-acataagatg-tttgtgactaaa-atattgtttt--ggttt--atgtgaatatttttcaggggaatcaagcatccttgagaagtccttgaacccaggattagatagtataggagtgcgagtgcctgactctgacttcattaggattattgcccgtggtgcagaaagcgctctggcccttacaagtgccaacctaagcggacagcctagtagtgtgagcatcaaggattttgagcachtatgggaacagtgtgcatacgtctatgacggcggtgytyttccagcaggyygtdvaggatca----actgtggtkgamcwsackarryc--------rrrrmaracgatyacaagattcttagacccggaagg----------------------------------------------------------------------------------------------------------------------------------------------------------------------------------------------------------------------------------------------------------------------------------------------------------------------------------------------------------------------------------------------------------------------------------------------------------------
>I28641_M063_Malvaceae_Brownlowia_peltata_seq1
-------------------------------------------------------------------------------------------------------------------------------------------------------acctgttactgttatcctagggcgaggtttgtgat-ttatttgtgt--tttgctttgga----agaaaagaaaacaaagg-----------aagaagttg-------ccagaacctatcgttt----tgtcaccttaattg--tcaga--------------------atcaa-acataagatg-tttgtgactaaa-atattgtttt--ggttt--atgcgaata-ttttcaggggaatcaagcatccttgagaagtccttgaacccgggattagatagtataggagtgcgagtgcctgactctgacttcattaggattattgcccgtggtgcagaatgcgctctggcccttacaagtgctaacctaagcggacagcctagtagtgtgagcatcaaggattttgagcacctgtgggaacactgtgcatatgtttatgacggtggtgttcttccagcaggtcgtgcaggatca----acagttgtggacctcactaggcc--------aggaaag-----tacaagattcttagacctggaaggtaag---gatatga-tcgactagaatatt-----tttatata--gttttattat-aacattagtgaatgttcaac-----atagatt-tggcttacaaagaata-taattca----------------g-------------------------------------------------------------------------------------------------------------------------------------------------------------------------------------------------------------------------------------------------------------------------------------------------------------------------------
>I28642_M064_Malvaceae_Burretiodendron_esquirolii_seq1
--------------------------------------------------------------------------------------------------------------------------------------------------------------------------------------------------------------------------------------------------------------------------------------------------------------------------------------------wtr-tttgtggctaaa-rswtrmtygt--ggttt--atkcgwwkrrwtttsagrtkawtcaagcatcctcgagaaatccttgaacccgggattagatagtataggagtgcgagtgcctaactgtgacttcattaggattatagcccgcggtgcagaaagtgcactggctcttacaagtgctaacctaagtgggcaacctagtagcgtgagcatcaaggatttcgagaacctatgggagcactgcacttatgtttatgatggcggtgtgcttccagcaggtcgtgcaggatcg----acggttgtggacctcaccaaacc--------cggaagg-----tacaggattcttagacctggaaggtaaggt-tatataa-ttgactagagtac--aatyttgmygaa-----------------------tatgyscaay-----awmcawt-ttgcttatgaagaata-tgat---------------------------------------------------------------------------------------------------------------------------------------------------------------------------------------------------------------------------------------------------------------------------------------------------------------------------------------------------
>I28644_M066_Malvaceae_Thomasia_solanaceae_seq1
----------------------------------------------------------------------------------------------------------------------------------------------------aggacctgtgactgttgtactgaggcgaggtttgtgat-tcgtttttg---ttttgccgggg----gaaaa-------agggg-----------aataagttg-------ctcaaatctatcagtt----tgtcaccttatctt---------------------------gtcgg-acataagatt-tttgggcctaaatatataagttt----ttt--gtttgaatattttccaggggaatcaagcatacttgagaagtccttgaacccaggattagatagtataggagtgcgagtgcctgactctgacttcattaggaccatttcccgcggtgcggaaagtgcgctggctcttacaagtgctaacataagtgggcagcctagtagtgtgagcatcaaggattttgagaacctgtgggaacactgtgcatatgtttatgatggtggtgtgcttcccgcaggtcgtgcaggatca----acagttgcggatcttactaagcc--------cgggaag-----tacaagattcttagacctggaaggtaag---gatatga-tcgagtagaatata---------------------------------------------------attcact-------------------------------------------agata-atttcacattaaggagctgcct------------------ctacctttata-------------------------tatatatata----------------------------------------------------------------------------------------------------------------------------------------------------------------------------------------------------------------------------------
>I28645_M067_Malvaceae_Guichenotia_ledifolia_seq1
---------------------------------------------------------------------------------------------------------------------------------------------------------------------------------------------------------ttgctgggg----ggaaa-------agggg-----------aataagttg-------ctcaaacctatcagtt----tgtcaccttatctt---------------------------gtcag-acataagatt-tttgggcctaaatatataagttt----ttt--gtttgaacattttccaggggaatcaagcatccttgagaagtccttgaacccaggattagatagtataggagtgcgagtgcctgactctgacttcattaggatcatttcccgcggtgcagagagtgccctggctcttacgagtgctaacataagtgggcagcctagtagtgtgagcatcaaggattttgagaacctgtgggaacaatgtgcatatgtttacgatggtggtgtgcttcccacaggtcgtgcaggatca----acagttgcggatcttactaagcc--------aggaaag-----tacaagattcttagacctggaaggtaag---gatatga-tcgagtagaatata---------------------------------------------------attcact-------------------------------------------agata-atttcacattaagaagctgcct------------------ctagctttata-------------------------tatacatgtctcttcgttcttaccatt-tatagctatcattgctaaatttctaggcataaaaggagttacaca------------------------------------------------------------------------------------------------------------------------------------------------------------------t
>I28648_M070_Malvaceae_Helmiopsiella_madagascariensis_seq1
------------------------------------------------------------------------------------------------------------------------------gcttgctcgattctctyctgccaggaccwgttactgttatacttkggcgaggtttgtgtt-------------ttttactg-------ggaaaaarwtatsamgg-----------aattagctg-------ccmaaacctatcrktt----tatcaccttagtcg--tcacr--------------------hacat-bcstaagatd-twtdtggstaaa-acttaawygc--rgtta--aygtgaatrattttcaggtkaatcaagcatcctcgagaagtccttgaacccwggattagatagtataggagtrcgagtkcctgacwgtgacttcattaggatgatttcccrcggtgctgaaagtgctctggctcttacaagtgctaacctaagtgggcagcctagtagcgtgagcatcargganttcgagaacctgtgggadcactgtgcatatgtttatgatggtggtgtkcttccagcaggycgtgngggatca----acagttgtggamctcactaagcm--------yggaaad-----tacargattcttagahctggaaggtaag---ratatga-ttgac---tatabhtwhyrkwkyycrt--aktgtattat-ryydgtgttraatgttcagc-----ayacatt-ttgcwtttrvagaacg-taattca----------------gtagata-acttcacattagatcagaaccc-------------tctgctgagcttttcc---------------------------------------------------------------------------------------------------------------------------------------------------------------------------------------------------------------------------------------------------------------------
>I28649_M071_Malvaceae_Goethalsia_meiantha_seq1
---------------------------------------------------------------------------------------------------------------------------------------------------------------------------gacgaggtttgtgat-atattttct---ttttgctgatt----gatgtgagggaaagaga-----------gatcagagaggaag---caaaacccatcagct----tataaccttttttt-gtcata--------------------ttcaa-acttgagctg-tttgtagctaaa------------acattc--atttgaatatctttcaggtgaatcaagcatccttgagaaatccttgaaccccggtttggagagtataggagtgcgagtgcctgactctgacttcattaggattattgcccgcggtgcagaaagtgcactggctcttacaagtgcaaacctcagtgggcagcctagtagtgtgagcatcaaggattttgagaacctgtgggaacactgtgcatatgtttatgatggcggtatgcttccagcaggtcgtgctggatca----acagtggtggaccttactaagcc--------aggaaag-----tacaagatccttagatctggaaggtaag---gatatga-tcgagaagaata-------gttttgtg--gtttgatttc-gatgttcatgaatgttcaag-----atgcaca-aggcatatgaagaatt--aattca----------------ataaata-atttcctaatgagcagctgcttaacc----------------------------------------------------------------------------------------------------------------------------------------------------------------------------------------------------------------------------------------------------------------------------------------------
>I28650_M072_Malvaceae_Clappertonia_ficifolia_seq1
---------------------------------------------------------------------------------------------------------------------------------------------------------------------------------gtgtgtgat-atgtttacct--ttttgcaaatt----ggagggagagacggaggat-------ttaaatcactaaaaac--tcgaaacctatcagtt----tgtcacagttttwt-gtcgtg--------------------ctcaa-atattagatg-tgtgtggctaaa------------acattc--atttgaatatctttcaggtgaatcaagcatacttgagaagtccttaaacccaggtttagatagtataggagttcgagtgcccgactctgacttcattaggattattgcccgtggtgcagaaagtgcactggctcttacaagtgcaaaccttagcgggcagcctagtagtgtgatcatcaaggattttgagaacctgtgggaacactgtgcgtatgtttatgatggcggtgtgcttccagcaggtcgtgctggatca----acagtcgtggacctgactaagcc--------aggaaag-----tacaagattcttagacccggaaggtaag---gat-----ttgagtataata-------gtgttgta--cttttcttat-gatgttcatgaatgctcaac-----atacctt-tggcttatgaagaattacatttca----------------atcaaca-atttcatagaaaggaactgcctaacct---------------------------------------------------tcggtttttg-tctctctctctctc-accatt----------------------------------------------------------------------------------------------------------------------------------------------------------------------------------------------------------
>I28652_M074_Malvaceae_Hildegardia_barteri_seq1
-----------------------------------------------------------------------------------------------------------------------------------------------------------gttactgttatactagggcgaggtttgtga--------------ttttactgacg------aaaaaa--aacaagg-----------aattagttg-------ctaaaacctatcagct----tattacattcattg--gcata--------------------ctca--------------ttgtggctaaa-atataatctc--ggttt--atgtgaatatttttcaggtgaatcaagcatccttgagaagtccttgaacccaggattagatagtataggagtacgagtgcctaactctgacttcatcaggattattgcccgcggtgcagaaagtgcactggctcttacaagtgctaacctaagtgggcagcctagtagtgtgagcattaaggattttgagaacctgtgggaacaatgcgcatatgtttatgatggtggtgtgcttcctgcgggtcgtgcaggatca----acagttgtggacctcactaagcc--------tggaaag-----tacagaattcttagatctggaaggtaag---gatatga-ttgagtcgagtgc-------tctcata--gttttatcgt-aatgttggtgaatgttcgac-----atacatt-ttgcttatgaagaata---------------------------gata-atttcaccttaaggagctgcct------------------ttagcctt------------------------atagcacatgtttc-g-tcattctt-----------------------------------------------------------------------------------------------------------------------------------------------------------------------------------------------------------------------
>I28653_M168_Malvaceae_Theobroma_cacao_seq1
----------------gaata---------------------------------------------------------------caagtacaaagga---------------------------------------------------tgggcgtttaagtgtagtgaggtgaagagaaaatttg--ttgttttttt--ttttgctgaggc---ggaaa---------aaa-----------aattagt-----------------tgttgttt----tgtaaccttaagt---------------------------tgtaac-acataagatg-tttggggctaaa-atatatctgt--ggttt--cttgaaatatttttcaggggaatcaagccttcttgagaagtccttgaacccaggattagatagcataggagtgcgagtacctgactctgacttcattaggattattgcccgcgatgcagaaagtgcactggctcttacaagtgctaacctaagtgggcagcctagtagtgtgagcatcaacgattttgagaacctgtgggaacactgtgcatatgtttatgatggtggtgtgcttccagcaggccgtgctggttca----acggttgtggaccttactaagcc--------aggaaaa-----tacaagattcttagacctggaaggtaag---gatatga-ttgagtagaata-----------------tttttattat-aacattagcagatcttcaac-----aaacatt-tggcttatgaagaata-taatgca----------------atcaata-gtttctcattaaggaggtgcct------------------taagcac-------------------------------tatgtttttt-tcactgtcaccattgaaaagttgttattgccaaa---------------------------------------------------------------------------------------------------------------------------------------------------------------------------------------------
>I28654_M105_Malvaceae_Pachira_aquatica_seq1
------------------------------------------------------------------------------------------------------------------------------------tcgattctctcctgccaggacccgttactgttgtacttgggcgaggttagtgat-ttgt---tgt--ttttgccaagt------taaaaaa-acaaagg-----------aagaagttg-------ctaaacactatcagtt----tgtcaccttaattg--tcaca--------------------ctcac-acataagata-tttatggctaac-atattattgt--ggttt--atgtgaatatgtttcaggtgaatcaagcatcctcgagaagtccttgaacccaggattagctagtataggagtgcgagtgcccgattctaacttcattaggattattgcccgcggtgcagaaagtgcactggctcttacaagtgctaacctaagtgggcagcctagcagcgtgagcatcaaggatttcgagarcctgtgggaacactgtgcatatgtttatgatggtggtgtgcttccagcaggtcgtgcaggatca----accgttgtggacctcactaagcc--------cggaaag-----tacaagattctcagacctggaaggtaag---gatatga-ttgagtagaacac------tttttata--gtctttttct-tttataattcaatacaca---------------------------------------------------------------atttcacattaaggagctgcca------------------ttaacttt------------------------atagcwtatgtttctg-mcattcttaccattttaaagct---------------------------------------------------------------------------------------------------------------------------------------------------------------------------------------------------------
