# Supplementary material for: Localized Phylogenetic Discordance Among Nuclear Loci Due to Incomplete Lineage Sorting and Introgression in the Family of Cotton and Cacao (Malvaceae)
Source: Front Plant Sci. 2022 Apr 13;13:850521. doi: 10.3389/fpls.2022.850521 (PMC9043901; doi:10.3389/fpls.2022.850521)
Supplement: Supplementary file 1 [file Data_Sheet_1.ZIP › Alignments_v4/L216.fasta]

>I28591_M023_Malvaceae_Neobuchia_paulinae_seq1
-------------------------------------------------------------------gtagttt------ttatatggtatatttc----aataactagtgtaag----------------------------tctctcttatggttgatcattga--------tgattaggcactacgtgacag-----------------ggagttgtgttg--ttatctggt-tt-a-------------------------------acatg---tatattggt--t-ggctgtgtcgat---tttcttctt-----------------tttttcttgataggtaatcttgtacaagctgcatgttggtatggtcttattgttcacttcagaatttatccgataatctatgcactt-cccatcatc-ctttttcttgatcaacgcattttccgttctggtctgaagccattgctctgtgattggacctctgatcaacgaaag-----actcctcaaattaattcggaagtgactg---------------------------------atcagtttgatgtatggat-tgcatttaaaagcatgttcacaaggtcaagaattttgtttggtctggtttcaggaagtgttttcctcttttgtactggttttttctaccatttatatggatgggaatttctacacgaggcattgctctaccatcttactcgcacagatccacgacataatttttccatctatttct-accatatctatcttaactatgaacgtgagcttt------------------------------cagttctggaaaagctcatctcctttttgcctcaatttgtagtgcagctggttcttgttttctgctttgcgaaggatcttctattctgc-------------ttctttgttcaaacagtggcatttgtagcattcaataaggtatgcaaa---ttttta-------ata-ttccaagcttgactt-catgg-a-cct----tgat--atatcatc----ataagccattaggaaatcagaatgtgt----aaatccaaaaactgtcmatctc----atgtcatag-----ccc--------------------------------------------------------------------------------------------------------------------------------------------------------------------------------------------------------------------------------------------------------------------------------------------------------------------------------------------------------------------------------------------------------------------------------------
>I28593_M024_Malvaceae_Carpodiptera_cubensis_seq1
------------------------------------------------------------tacttcactacttt------ctacatgttatatc------aatatctaattttag---------------------------------tctataattgatcattga--------tgattaaggactacacgaaga-----------------agagttctgttg--ttatgtaat-tata-------------------------------ggatgctcttcattctt--tgggcttggttgat---tccc-ttct-----------------ttcttctttacaggtaatgtagttcaagctgcatgttggtatggtcttattgttcatttcagaatttatcctataatctacgcactt-cccatcgtc-ctttgtcttgatccatgctttttccagtctggtctgaagccattgctttgtgattggaaccctgatcaaggaaag-----actcctcaaattaatccagaagtgactg---------------------------------atcggctttacatatggat-ggcatttaaaagcatattcacttggtcaagaattttgtttggtctggtttcagggagcgttttcctattttgtaccggttttttcttctatttatatggatgggaattcctacatgaggcgttgctctaccatcttacccgcacagacccaagacacaatttttccatctatttct-accatatctatcttaactacgaacgtgagcttt------------------------------cgattctggaaaggctcatctcctttttgcctcaattgatagtgcagctggttcttattttctgctttgcaaaggatctcctattctgc-------------ttctttctacagacggtggcatttgtagccttcaataaggtatgcaaa-----tata-------att-tttcaaccttgactt-aatggaa-tct----tgga--atatcatc----ataagccat-gggaaaccagaacatgc-----aatctaaaatctgtccatccc----acatcctac-----tgcatttcc------attcatgaaatgcacg----------------------------------------------------------------------------------------------------------------------------------------------------------------------------------------------------------------------------------------------------------------------------------------------------------------------------------------------------------------------------------------------------------
>I28594_M025_Malvaceae_Herrania_nitida_seq1
----------------------------------------------------------attacttcactagttt------ctatatgttacatttc----aatatccaatgcaaa--------------------------------tcttatggacaa---------------taatcaggcactgcattaaga-----------------agagttctgttg--ttatgtact-tattaaatgcagtatattggcctttcaaaaaaaaaaaatgctgtatattggtatctggctctgttgat---gcca-ttcg-----------------ttctttttt-caggtaaagtagtgcaagctgcatgttggtatggtcttgttgttcacttcagaatttatcccataatctatgcactt-cccatcatc-ttttttcttgatccatgctttttccaatctggtacgaagccattgctttgtgattggacctctgctcatggaaag-----actcctcaaattaattcagaagtgaccg---------------------------------atcagtgtgacatatggct-tgcatttaaaagcatattcacgaggtcaagaattttgtttgggcttgtttcagggagtgttttcctcttttgtactggttttttcttctatttatatggatgggaattcctacacgaggcattgctctaccatcttacccgcacagatccaagacacaatttttccatctatttct-accatatctatcttaactatgaacgtgagcttt------------------------------cagttctggaaaagctcatctcctttttgcctcaatttatagtgcagctggttcttattgtctgcttcgcaaaggatctcctattctgc-------------ttttttgtacagacagtggcatttgtagcattcaataaggtatgataa-----ttta-------atg-ttcctagcttgactt--gtggaa-cct----tgac--atatcatc----ataagccatgggagaatcagttcattt-----aataaaaaatctgcccattac----ctctcctac-----ccttttctt-------tacatgaaatgtttaaa--------------------------------------------------------------------------------------------------------------------------------------------------------------------------------------------------------------------------------------------------------------------------------------------------------------------------------------------------------------------------------------------------------
>I28595_M184_Malvaceae_Guazuma_ulmifolia_seq1
------------------------gggtatgcattgggaaagcta------------ctttacttcactactttg-----ttctatttt-----------gatgtckaatgcaag--------------------------------tcttacatttga---------------tgatcaggcactacatggaga-----------------agagttctgttt--ttattcaat-tata-------------------------------aaatgctgtatactggtactgggctgtgttgat---gcca-ttct-----------------ttgttctttacaggtaaagtagtacaagctgcatgttggtatggtcttgttgttcacttcagartatatcccataatctatgtgctt-cccatcatc-ctttctcttgatccacgcatttttcaatctggtatgaggccgttgcttcgtgattggacatctgctcacagagag-----actactcaaattaatgcagaagttactg---------------------------------atcagtgtgaaatatggct-tgcatttaaacgcatattcaccasrtcaagaattttgtttggtctggtttcagggaghgttttcctcttttgtactgcttttttcttctatttatatggatgggaattcctacacgaggcattgctctaccatcttactcgcacagatccaagacacaatttttccatctatttct-accatatctatcttaactatgagcgtgagctct------------------------------cagttcttgaaaagctcatctcctttttgcctcaatttatagtgcagctggttcttattttctgctttgcgaaggatctcctattctgc-------------htttttgtacagacagtggcatttgtagcattcaataaggtatgatac-----ttta-------tca-atcctagctttactt----ggaa-cct----tgac--atatcatc----ataagccatgagagaatccgtaaattt-----attaaaaaatcyacacctctt--ccttgtcatcg-aaatcttatattct----tattagtggagccttgtgtattt--atgctggatatact-----------------------------------------------------------------------------------------------------------------------------------------------------------------------------------------------------------------------------------------------------------------------------------------------------------------------------------------------------------------------------------c
>I28596_M026_Malvaceae_Ruizia_cordata_seq1
-------------------------------------------------------------------------------------------atttt----actatttaatgtaag----------------------------------ccatgtttgatcattga--------tgactagrcactatgtgaa--------------------gagttctgttg--ttatctaag-ttg--------------------------------acatgctgtatattgat--tgggctctgttaac---tcyc-ttct-----------------ttmttcttgacaggyaatgtagtacaagctgcatgttggtatggtcttrttgttcactttagaatttatcctataatctatgcactk-cccatyrtc-cttttgcttgatccaagctttttacgacctggattgaagccattgctttgtgastggacctctkatcaaggaaag-----rcaccwcaaattaagtcagaagcaactg---------------------------------atcwgtktggcrtatggat-tgcatttaaaagcatattcwcgaggtcaagaattttgtttggtctggtttcrgggagtgttttcctcttttgtactghctttttcttctatttatatggatgggaatttctacatgargcrttgctctaccaycttactcgcacagatccaagacacaatttttccatwtatttct-accatatctatcttarctatgaacgtgagcttt------------------------------ccgttctggaaaagctcatctcctttttgcctcagtttatagtacaacttgttcttgtyctctgcttcgcraaggatctcatattctgc-------------ttcttcgtacagacagtggcatttgtcrccttcaataaggtatgtaaa----tactg-------ata-ttyctagcttgtdbt-trtkgaa-cct----taacatatatcatc----ataaascat-grgaaatcagaatrwkt----aaatctaaaatctgtccatmcc----ytttc--------------------------------------------------------------------------------------------------------------------------------------------------------------------------------------------------------------------------------------------------------------------------------------------------------------------------------------------------------------------------------------------------------------------------------------------------
>I28597_M027_Malvaceae_Melhania_velutina_seq1
------------------------------------------------------------------------kw--------------------------wwkgwkwawwgtargcyawraccggtttcg--------gtattgaaatttgcattttratcattra--------wrwytwrwyactmtgycattgctagccccctaactttcggmwttytgtyk--ktatctmmy-ct--------------------------------kwmatscygwatmytkat--tcsgtycygtkmtc---tyct----------------------ttsttcttgacaggtaatgtagtacaagctgcrtgttggtatggtcttrttgttcactttagaatttatcctataatytatgcactt-cccatcgtc-cttttgcttgatccaagctttttacgacctggattgaagccattgctttgtgastggacctmtkrtcaaggaaag-----rcacctcaaattaagtcagaagygactg---------------------------------atckgtktggcrtatggat-tgcatttaaaagcatattcwcgaggtcaagaattttgtttggtytggtttcrgggagtgttttcctwttttgtactgcctttttcttctatttatatggrygggaatttctacatgaggcrttgctvtaccatcttactcgcacagatccaagacacaatttttccatwtatttct-aycatatctatcttarctatgaacrtgarcttt------------------------------cygttctggaaaagctcatctcctttttgcctcagtttatagtacaacttgttstygtyctctgcttygcaaargatctcatattctgc-------------ttcttcgtacagacagtggcatttgtcgccttcaataaggtatgtaaa----tactg-------ata-ttcatagcttgactt-t-tggaa-cct----tagc--atr-------------------------------------------------------------------------------------------------------------------------------------------------------------------------------------------------------------------------------------------------------------------------------------------------------------------------------------------------------------------------------------------------------------------------------------------------------------------------------------------------------------------------
>I28598_M028_Malvaceae_Glyphaea_brevis_seq1
------------------------------------------ctttc------tatgttcttcctgattagtgtc-----atttatgtagggatttct--atggtcaaagattag----------------------------tcaggcttatgtttga---------------taatcaggcactacatgaaga-----------------agagctctgctt--ttatggaat-tata-----------------------------tgaaatgctatatattgttattgggctctgttgat---gcca-ttct-----------------ttctcctttacaggtaatgtagtacaagctgcatgttggtatggtcttgttgttcacttcagaatatatcccataatctatgcactt-cccatcatc-ttttttcttgatccgtgctttttccaatctggcatgaagccattgctttgcgaatggacctctgctcaaggaaag-----accccgcaaattgattcagaagtgactg---------------------------------atcagtgtgacatatggag-tgcctttaaaagcatattcacaaggtcaagaattttgtttggtctggtttcagggagtgttttcctcttctgtactagtttttccttctatttatatggatgggaattcctacacgaggcattgctctaccatcttacacgcacagatccaagacacaatttttccatctatttct-accatatctatcttaactatgaacgtgaacttt------------------------------cacttctggaaaagctcatctcctttttgcctcagtttacagtgcagcttgtttttatttcctgctttgcaaaggatctcctattctgc-------------ttttttgtacagacagtggcatttgtagcattcaataaggtatgttaa-----ttta-------atg-tttcaagcttgattc-tttagaa-cct----tgac--atatcatc----ataagccatgggaaaataa---------------------------------------------------------------------------------------------------------------------------------------------------------------------------------------------------------------------------------------------------------------------------------------------------------------------------------------------------------------------------------------------------------------------------------------------------------------------------------------------
>I28599_M029_Malvaceae_Desplatsia_dewevrei_seq1
-------------------agagattcctttyatttgcgggtc-------------cgtcttcctgattaatttc------taaacgtatgg-attct--atggtcaaatattaa----------------------------tcaggcttatctttga---------------taacaatgcactacatgtaga-----------------gg-rctmtattg--ttac-taat-t----------------------------------aaatgctatatattggtactgkgctctgttgat---gc---ttct-----------------ttcttctttacaggtaatgtagtacaagctgcatgttggtatggtcttgttgttcacttcagaatatatcccataatctatgcactt-cccatcatc-ttttttctccatccatgctatttccaatctggtgtgaagccacttctttgtgaatggacctctactcaaggaaag-----actcctcaaattaattcagaagtgactg---------------------------------atcagtgtgacatatggag-tgcatttaaaagcatattcacaaggtcaagaattttgtttggtctggtttcagggagtgttttcctcatttgtactagtttttccttctatttatatggatgggaattcctacacgaggcactgctctaccatcttacgcggacagatccaaggcayaatttttccatttatttct-accatatctatcttaactatgaccgtgagcttt------------------------------cgcttctagaaaagctcwtctcctttttgcctcagtttacagtgcaacttgtttttatctgctgcttcgcaaaggatctcttattytgc-------------ttttttgtacagacagtggcatttgtagcattcaataaggtaggtcaa-----ttta-------atg-gtccaagctttactt-tatggaa-tct----tgac--atatgatc----ataa------------------------------------------------------------------------------------------------------------------------------------------------------------------------------------------------------------------------------------------------------------------------------------------------------------------------------------------------------------------------------------------------------------------------------------------------------------------------------------------------------------
>I28600_M146_Malvaceae_Mortoniodendron_guatemalense_seq1
------------------------------------------------------atcytttwtttcwctagttt------ytrtatgttatatttc----aatatctartgtaar--------------------------------tcttatahttgatcrttga--------tgrttaggcactasvtkaaga-----------------rgagttctkhtg--tkatstaht-kawv-------------------------------ahadvmtktmtattdgw--ykgsctmyktkdwt---tcmm-ttct-----------------ttcttcttkayakrwawkktastwcaakcwgmwwktkgktatggwhttatyrttcahttcnraakwtwhsmdwtndkstatgvamtk-smmakcath-hwtttymytdrtnhwhryhtkttmhrwtctgktctkwmgmmmktgmdktgtgattsdrcctmysatmaadgaaak-----acbcctmaaabtamtymaraagkgmmwgatmarwhkvmyvwawbkantnmrknhkkkamdkatcadtdtrwhdyatggak-kgcatttaaavgcatattcahgaggtcaagaattttgtttggtctggtttcagggagtgttttcctcttttdtactggtkttttcttctatttdtaygdatgggaatttctacdtgaggcattgctctaccatctyactcgcayagatccwagacacaatttttccatctatttct-accatatctatcttaactatgahcgwgagcttt------------------------------cdgtthtggaaaagctcdtctcctttttgcctcaatttatagtgcagctgdttcttrttttctgcktcrcwaaggatctcctattytgc-------------ttcttyktacagacagtggcatttgtwgcattcaataaggtatghdaa-----ttta-------atw-ttcctagcttgactt-tatkkaa-cct----tgac--aymtcatc----ataagccat-gggaaatctgaatgtgt-----aatttataatctgttcat--------------------------------------------------------------------------------------------------------------------------------------------------------------------------------------------------------------------------------------------------------------------------------------------------------------------------------------------------------------------------------------------------------------------------------------------------------------
>I28601_M030_Malvaceae_Sparmannia_africana_seq1
-------------------------tcctttcatatgcaggtctgtc------waggttctttctgattagtttc-----ttagacgtagggattgct--atggtcaaagattag----------------------------ccagacttatgttcga---------------taatcaggcactacatgaaga-----------------atttttctattg--ytatgtaat---tg-------------------------------aaatgctatatattggtattgagctytattgat---gcca-ttct-----------------ttctcctttacaggtaatgtagtacaagctgcatgytggtatggtcttgttgttcacttcagaatatatcccataatctatgcactt-cccatcatc-ttttttctcgatccacgctgtttccartctggtctgaagccahtgctatgtgaatggacctctkctcaagraaag-----actcttcaaattaattcagaagtgactg---------------------------------atcrgtgtgacwtatkgag-tgcatttagaagcatattcacaaggtcaagaattttgtttggtctggtttcaggcagtgttttcctcvtttgtactagtttttccttctatttatatggatgggaattcctacacgaggcattgctctaccatcttacgcgcacrgatccaagacacaatttttccatctatttct-accatatctatcttaactatgaacgtgagcttt------------------------------cgcttctrgaaaagctcatctcctttttgcctcagtttgcagtgcagcttgtttttatttgctgcttcgcaaaggatctcmtattctgc-------------ytttttgtacagacagtggcatttgtagcdttcaataaggtatgttaa-----ttta-------htd-ttccaagcttkattw-tatgvaa-cct----tgac--atatcatc----ataa----------------taaatgt-----aatcgaaaa-----------------------------------------------------------------------------------------------------------------------------------------------------------------------------------------------------------------------------------------------------------------------------------------------------------------------------------------------------------------------------------------------------------------------------------------------------------------------
>I28602_M031_Malvaceae_Mollia_sp_seq1
---------------------------------------------------------atcttcctgattaatttc-----ttaaatgtacggaattct--atggtaaaaatttag----------------------------tcaggcttatctttga---------------taataaggcactacatgaaga-----------------g---ctgtacta--ttat-taat-tata-------------------------------aaatgctatatattggtattgagatcttttaat---gccg-ttct-----------------ttcgcctttacaggtaatgtagtacaagctgcattttggtatggtcttgttgttcacttcagaatatatcccataatctatgcactt-cccatcatc-tttgttcttgatccatgctttttccaatctggtctgaaaccacttctttgtgattggacctctactcaaggaaag-----actactcaaattaattcagaagtgactg---------------------------------atcagtgcgacatatggag-tgcatttaaaagcatattcacaaggtcaagaattttgtttggtctggtttcagggagtgttttcctcttttgtactagtttttccttctatttttatggatgggaattcctacacgaggcactgctgtaccatcttacgcgcacagatccaaggcacaatttttccatctatttct-accatatctatcttaactatgaccgtgagcttt------------------------------cgcttctagaaaagctcatctcctttttgcctcagttcacggtgcagcttgtttttatctgctgcttcgcaaaggatctcctattctgc-------------ttttttgtacagacagtggcctttgtagcattcaataaggtaggttaa-----ttta-------atg-ttccaagcttgattt-tatggaa-cctgacatatc--atatgcat----gtgaaa----------------------------------------------------------------------------------------------------------------------------------------------------------------------------------------------------------------------------------------------------------------------------------------------------------------------------------------------------------------------------------------------------------------------------------------------------------------------------------------------------------
>I28603_M223_Malvaceae_Gossypium_hirsutum_seq1
-------------------------------------------------------------------------------------------------------------------------------------------------------------------------------------------------------------------------------------------------------------------------------------------------------------------------------------------------------------------------------------------------ttcacttcagaatttatcctataatctatgcgctt-cctatcatc-atttttctcgatccatgcttttttcgatctggaacraaaccattgcttagtgattggacttccgatcmagggaaa-----gctcgtcaaatcaattcagaattgaytg---------------------------------ataaatgcgytgtatgtga-tgyatkgaaaagcacattcacgaggtcaaggattttgtttggtctcatttccgggactgttttcctcttatgtactggtttcttcttccrkttatacggatgggaatttctacatgaggcattgctmtaccatcttactcgcacggatscaagacataatttttccatctatttct-accatatctatcttaactatgaacgygagcttt------------------------------cggttcttgaaaagctcrtctcctttttgcctcagtttatagtgcagctagtcctcattttatgyttcgcaaaggatcttgtattctgc-------------ttctttgtacagacagtggcatttgtagcattcaataaggtacggtacgcgaattta-------act-tccctaacttcattt-tattga--cat----tgtc--gtttcattgtcgat--------------------------------------------------------------------------------------------------------------------------------------------------------------------------------------------------------------------------------------------------------------------------------------------------------------------------------------------------------------------------------------------------------------------------------------------------------------------------------------------------------------
>I28604_M032_Malvaceae_Entelea_arborescens_seq1
------------------------------------------stgtc------taggttctttatgattagtttc-----ttagacgtagggattgmt--atggtcaaagattag----------------------------tcagacttatgtttga---------------taatcaggcactacatgaaga-----------------atagttctattg--ttatgtaat---tg-------------------------------aaatgctatgtattggtattgagctctattgat---gcca-ttct-----------------ttctcctttacaggtaatgtagtacaagctgcatgttggtatggtcttgttgttcacttcagaatatatcccataatctatgcactt-cccatcatc-ttttttctcgatccaykctktytccaatctggtckgaagccactgctrtgtgaatggacctctgctcaaggaaag-----actcttcaaattaattcagaagtgactr---------------------------------atcrgtgtgacatattgmg-tgcatttagaagcatattcacaaggtcaagaattttgtttggtctkgtttcaggcagtgttttcctcctttgtactagtttttncttctatttatatdgatgggaattcctacacgaggcattgctctaccatcttacgcgcacggatccaagacacaatttttccatctatttct-accatatctatcttaactatgaahgtgagyttt------------------------------cgcttctggaaaagctcatctcctttttgcctcagtttgcmgtgcagcttgtttttatttgctgcttcgcaaargatctcctattctgc-------------ctttttgtacagacagtggcatttgtagctttcaataaggtatgttaa-----ttta-------ctg-ttccaagcttgattt-tatggag-cct----tgac--atatmatc----ataa----------------taaatgt-----awtyraaaatmtwtchyyymy----ctatcctac-----ctgatttct------gctcataaaat---------------------------------------------------------------------------------------------------------------------------------------------------------------------------------------------------------------------------------------------------------------------------------------------------------------------------------------------------------------------------------------------------------------
>I28605_M235_Malvaceae_Abutilon_sp_seq1
----------------------------------------------------------tttaaattatgcatctc-----tctaatctaacccactcc--gtgactttatctaag--------------------------------tcttatgtttgatcattga--------tgattgggcactgcctaacga-----------------gaaactctgttg--atatccaat---------------------------------ttaactttatgtattttgg---ttggctttgttgat---ttcc-ttct-----------------ttcttcttgataggtaatgtaatacaagctgcatgctggtatggtcttattgttcacttcagaatttatccaataatctatgcgctt-cccatcatc-atttttcttgatccacgctttttccgttccggagtgaagccattgctttgtgattggacctctgatcaaggagag-----actacacaaattagttcacaagtgacgg---------------------------------atcggtttgacgttcggaa-tgcctttaaaagcatattcacgaggtcaaggattttgtttggtctcgtttcagggagtgttttcctcatctgtactggttttttcttccggttatatggatgggaatttctacacgaggcattgctctaccatcttactcgcacagatccaagacataatttttccatctatttct-accatatctaccttaactatgaacgcgatcatt------------------------------cggttctggaaaagctcatctcctttttgccccagtttatagtgcagctggttctcattttctgcttcgcaaaggatcttgtattctgc-------------ttctttgtacagacagttgcatttgtagcattcaataaggtatgaaaa-----ttta-------act-ttcctagcttct----catgga--cat----tgac--atatcatc----ataagccat-gggaaatcagattgtgt-----aatctaaaatctttcaatccctccsctgttctag-----tccgttttc-----tgttcatgaaaagtctaaagtgc----------------------------------------------------------------------------------------------------------------------------------------------------------------------------------------------------------------------------------------------------------------------------------------------------------------------------------------------------------------------------------------------ctcatt
>I28606_M033_Malvaceae_Reevesia_formosana_seq1
--------------------------------------------------------------------------------------------cttt----aatatctagagtaag--------------------------------tcttattttttatcattga--------tgattaggcactacatgaaga-----------------agagttctgttc--ttatgtaat-tt-a-------------------------------aaattctgtatattggt--tgggctctattgat---tcct-ttct-----------------ttcttctttacaggtaatgtagtacaagctgcatgttggtatggtcttattgttcacttcagaatttatcctataatctatgcactt-cccatcatc-ctttttcttgatccacgctttttaccatctggtctgaagccattgctctgtgattggacctctgatgaaggaaag-----actcctcaaattaattcagaagtgactg---------------------------------atcagtgtgacgtatggat-tgcatttaaaagcatattcacgaggtcaagaattttgtttggtctggtttcagggagtsttttcctcttttgtactgtttttttcttctatttatatggatgggaattcttacatgaggcattgctctaccatcttactcgcatagatccaagacacaatttttccttctatttct-accatatctatctaaactatgaacgtdagcttt------------------------------cgattctggaaaagctcatctcctttttgcctcagtttatagtgcagctggttcttattttctgcttcgcaaaggatctcctgttctgc-------------ttctttgtacagacagtggcatttgtagcatttaataaggtatgtgaa-----ttta-------ata-ttgctagcttgactt-tatggaa--ct----tgac--a---------------------------------------------------------------------------------------------------------------------------------------------------------------------------------------------------------------------------------------------------------------------------------------------------------------------------------------------------------------------------------------------------------------------------------------------------------------------------------------------------------------------------
>I28607_M034_Malvaceae_Mansonia_altissima_seq1
-------------------------gtctggaatgcgaaaacct---------------ttacttcataagttt------ccatatrktryacttw----ratatctaatgsaag--------------------------------tcttrtttttggtcwttga--------tgattaggcabtacatkatga-----------------agagttctattg--ttatgtaat-yt-a-------------------------------raatrctgtwtattggt--trggctmtgttgat---ycsk-wtct-----------------ttcttctttacaggtaatgtmgtrcaagcagcatgttggtatggtcttattgttcacttcagaatttatcctataatctatgcactt-cccatcatm-ctttttcttgatccatgctttttccyrtctggtctgaagccattgctccrtgawtggacctctgatcaaggaaag-----aykccymaaattacttcagaagtgastg---------------------------------atcagtgtgacrtatggaa-tgcatthaaaagcataktcacdaggtcaagaattttgtttggkctbgtttcdgggagtgttttcctcttttgtactgtttttttcttctatttatahggatgggaattcttwnahgaggcattgctctaccatcttactcgcacagatccaagacacaatttttccatctatttct-accatatmtatttaaactatgaaygtgaayttt------------------------------cdrtyhtggaaaagctcatctcctttttgcctcagyttatagtgyagytgkttcttattttctgctttgcaarggatctnctgttctgc-------------ttctttghacagacagtggcatttgtagcatttartaaggtatgcaaa-----wtta-------ata-ttygtagcttgactt-tatrgwa-ttt----tgkc--atatcags----ataagccwk-rggraatcagawtgtgc-----aat------tctgtccatccc----ttctcctac-----cccatttc---------------------------------------------------------------------------------------------------------------------------------------------------------------------------------------------------------------------------------------------------------------------------------------------------------------------------------------------------------------------------------------------------------------------------------
>I28608_M035_Malvaceae_Hosfordia_alata_seq1
-----------------------------------------------------tgctttttatttcagtagtttt-----tcatgtgtta----------tatatctattctaag--------------------------------tcgtatgtttgatcattga--------tgattgggcactgccttgtga-----------------ggaactctgttg--atatccaat---------------------------------ttaactttatgtattttgg---ttggctctgttgat---ttcc-ttct-----------------ttcttcttgataggyaatgtaatacaagctgcatgctggtatggtcttattgttcacttcagaatttatcctataatatatgcgctt-cccatcatc-atttttctkgatccacgctttttccgttccggagtgaagccattgctttgtgattggacctctgatcaaggagagactcwactcwacaaattavttcacaagtgactg---------------------------------atcagtttgacrtatggaa-tgcatttaaaagcatattcacgaggtcaaggattttrtttggtctcktttcaggcagtgttttcctcatctgtactggttttttcttccgattatacggatgggaatttctacacgaggcattgctctaccatcttactcgcacggatccaagacataatttttcyatctatttct-accatatctaccttaactatgaacgcgatcttt------------------------------cggttctggaaaagctcatctcctttttrccccagtttwtagtgcagctggttctcattttctgcttygcaaaggatmtcgtdttctgc-------------ttctttgtacagacagtggcatttgtagcattcaataaggtatgcaaa-----ttta-------act-ttcctagcttc---t-catgga--cat----tgac--mtatcatc----ataagccat-gggaaatcagattgtgt-----aatctaaaatctttcaatccctcccctgttctag-----cccgttttc-----tgttcatsarv----------------------------------------------------------------------------------------------------------------------------------------------------------------------------------------------------------------------------------------------------------------------------------------------------------------------------------------------------------------------------------------------------------------
>I28609_M036_Malvaceae_Pentaplaris_davidsmithii_seq1
----------------------accttatggaatgggwawgytt---------------yyayttmmrwaktty------ywayawgtkrtatctc----aatawctaatgtaag--------------------------------tcttatgtttgatcattga--------tgattaggcgctacatgaaga-----------------ggagttctattg--ttatctaat-tt-a-------------------------------acatgctgtatatcggt--t-ggctctgttgat---ctcc-ttct-----------------ttcttcttgataggtaacgtagcacaagctgcatgttggtatggtcttattgttcacttcagaatttatcctataatctatgcactt-cccatcatc-ctttttcttgatccacgctttttccgatctggtgtgaagccattgctttgtgattggacctctgatcaagggaag-----actcctcaaattaattcagaagtgactg---------------------------------atcagtgtgatgtatggat-tgcatttaaaagcatattcacgaggtcaagaattttgtttggtctggtttcagggagtgttttcctcttttgtactggttttttcttccgtttatatggatgggaatttctacatgaagcattgctctaccatcttactcgcacagatccaagacataatttttccatctatttct-accatatctatcttaactatggacgtgatcttt------------------------------cggttctggaaaagcttatctcctttttgcctcaatttatagtgcagctggttcttgttttctgcttcgcgaaggatctcgtattctgc-------------ttctttgtacagacagtggcatttgtagcattcaataaggtatgcaaa-----ttta-------ata-ttcctagcttcactt-tatgg-a-cct----tgtc--atatcayc----ataacccaw-gggaaatcagaatgtgt-----aatctaaaatctgtccatccc----ctgtcctag-----cccgtttctkcctctgtttctggg-----------------------------------------------------------------------------------------------------------------------------------------------------------------------------------------------------------------------------------------------------------------------------------------------------------------------------------------------------------------------------------------------------------------
>I28610_M037_Malvaceae_Heritiera_littoralis_seq1
-------------------------------atgggaaagcttt---------------ttatttcactagttt------ttatatgttatattta----aatatctagtgtaag--------------------------------tcttatgtttgatcatt--------------taggtactgcttgaaga-----------------gttctgttgttg--ttatctaat-tt-a-------------------------------atgtgctctatattggg--tgggctctgttgat---tctc-ttct-----------------ttcttctttataggtaatgtggtacaagctgcatgttgttatggtcttattgttcacttcagaatttatcctataatctatgcactt-cccatcatc-ctttttcttgatccacgctttttccgatctgatctgaagccattgctatgcgattgggcctctgatcaaggaaag-----actcctcaaattaattcagaagtgactg---------------------------------atcagtgtggtatatggat-tgcattaaaaggcattttcacaaggtcaagaattttgtttggcctggtttcagggagtgttttcctcttttgtactgtgtttttcttctatttgtatggatgggaatttctacacgaggcattgctctaccatcttactcgcacagatccaagacacaatttttccatctatttct-atcatatctatcttaactacgaacgtgagctct------------------------------cggttctggaaaagctcatctcctttttgcctcagtttatagtgcagctggttcttgttttttgcttcgcgaaggatctcctattctgc-------------ttctttgtacagacagtggcatttgtagcattcaataaggtatgtgaa-----ttta-------ata-ttcttagcttgactt-tatagagccct----tgac--atatcac-----ataagccat-aggaaatcggaatgtgt-----aacctgaattccgtccatccc---actctcctag-----ctcgtgtct------gttcatg-------------------------------------------------------------------------------------------------------------------------------------------------------------------------------------------------------------------------------------------------------------------------------------------------------------------------------------------------------------------------------------------------------------------
>I28611_M062A_Malvaceae_Durio_zibethinus_seq1
-----------------------------------------------------------------------------------tatgttatatttc----aatatctagtgtaag--------------------------------tcttttgtttgatcattga--------tgattaggcactacatgaaga--------------------attctgttg--ttatctaat-tt-a-------------------------------acatgctgtatattggt--tgggctctgttgat---ttca-ttct-----------------ttcttcatgataggtaatgttctacaagctgcatgttggtatggtcttattgttcacttcagaatttatcctataatctatgcactt-cccatcatc-ctttttcttgatccatgctttttccaatctggtgtgaagccattgctttgtgattggacctctgatcaaggaaag-----actcctcaaattaattcagaagtgactg---------------------------------atcagtgtgatgtatggat-tgcatttaaaagcattttcacaaggtcaagaattttgtttggtctggtttcagggagcgttttcctcttttttactggttttttcttctatttatatggatgggaatttctacatgaggcattgctctaccatcttactcgcacggatccaagacacaatttttccatctatttct-accatatctatcttaactacgaacgtgagcttt------------------------------cgattctggaaaagctcatctcctttttgcctcaagttatagtgcagttggttcttgttttctgcttcgccaaggatctcctattctgc-------------ttctttgtacagacagtggcatttgtagcattcaataaggtatacaaa-----ttta-------ata-ttcctagcttgactt-tatggaa-cct----tgac--atatcatc----ataagccat-aggaaatcaaaatgcgt-----aatctaaattctgtccatccc----ctctcct------------------------------------------------------------------------------------------------------------------------------------------------------------------------------------------------------------------------------------------------------------------------------------------------------------------------------------------------------------------------------------------------------------------------------------------------
>I28612_M038_Malvaceae_Brachichyton_bidwillii_seq1
-------------------------------------------------------------------------------------------------------------------------------------------------------------------------------------gcactgcgcgaaga-----------------ggagttctgttg--ttatctaat-tt-a-------------------------------acatgctgtatattggt--tgggctctgttgat---tctc-ttat-----------------ttcttcttgataggtaacgtagtacaggctgcatgttggtacggccttattgttcacttcagaatttatcctataatctatgcactt-cccatcatc-ctttttcttgaaccwcgctttttccgatctggtctgaagccattgctttgtgattgggcctctgatcaaggaaag-----actcctcagtttaattcagaagtgaccg---------------------------------atcagtttgatatgtggac-tgcttttaaaagcattttcacaaggtcaagaattttgtttggcctggtttcagggagtgttttcctattttgtactggtttatttttctatttatatggatgggaatttctacatgaggcattgctctaccatcttactcgcacagatccaagacacaatttttcgatctatttct-accatatatatcttaactacgaacgtgagcttt------------------------------cggttttggaaaagctcatctcttttttgcctcagtttatagtgcagctggttcttgttttttgcttcrccaaggatctcctattctgc-------------ttctttgtacagacagtggcatttgtagcattcaataaggtacgcaaa-----ttaa-------aca-ttcctagcttgactt-tatagag-cct----tgac--atatcatc----ataagcaa--------------------------------------------------------------------------------------------------------------------------------------------------------------------------------------------------------------------------------------------------------------------------------------------------------------------------------------------------------------------------------------------------------------------------------------------------------------------------------------------------------
>I28613_M039_Malvaceae_Eriotheca_macrophylla_seq1
-------------------------------------------------------------------------------------------------------atctaatgtaag--------------------------------ttttatgtttgatcattga--------tgattaggcaccatgtgacga-----------------ggaattctgttg--ttatctaat-tt-a-------------------------------acatgctgtatattggt--t-ggctctgttgat---ttcc-ttct-----------------ttcttcttgataggtaatgttgtacaagctgcatgttggtatggtcttattgtccayttcagaatttatccgataatctatgcactt-cccattatc-ctttgtcttgatccacaygttttccagtctggtctgaagccattgctttgtgattggacctcygatcaaggaaag-----actcctcaaattaattcagaagtgactg---------------------------------atcagtgtgatgtatggat-tgcatttaaaagcatattcacaaggtcaagaattttgtttggtctggtttcagggagtgttttcctcttttgtactggttttttctaccrtttatatggatgggaatttctgcatgaggcattgctctaccatcttactcgcacggatccaagacataatttttccgtctatttct-accatatctatcttaactatgaacgygagcttt------------------------------cagttctggaaaagcttatctcctttttgcctcaattcatagtgcagctggttcttgttttctgcttcgcgaaggatctcctattctgc-------------ttctttgtacagacagtggcttttgtagcattcaataaggtatgcaaa-----ttta-------ata-ttcctagctcgactt-tatgg-a-cct----tgac--atatcatc----ataagccat-gggaaatcagaatgtgt-----aatctaaaat----------------------------------------------------------------------------------------------------------------------------------------------------------------------------------------------------------------------------------------------------------------------------------------------------------------------------------------------------------------------------------------------------------------------------------------------------------------------
>I28614_M040_Malvaceae_Hydrogaster_trinervis_seq1
----------------------------ttccatttacaggtct-------------gtcttactgattagtttc-----ttcaatgtgggaaattct--atggttaaaaattag----------------------------tcaggcttatgtttca---------------taataaggcactacaaaaaga-----------------agagctctattg--atat-tagt-tata-------------------------------aaatgccatatattggtattgagctccgttaat---gcca-ttct-----------------ttcgcttttacaggtaatgtagtacaagctgcattttggtatggtctcgttgttcacttcagaatatatcccataatctatgccctt-cccatcatc-tttgttcttgatccacgtgttttccaatttggtcggaagccacttctttgtgaatggacctctactaaaggaaag-----act---caaattaactcagaaatgactg---------------------------------atcggtgcgacatatggag-tgcatttaaaagcatattcacaagatcaacagttttctttggtctggtttcagggagtgttttcctcctttttaccagtttttccttctatttatatggatgggaattcctacatgaggcactgctctaccatcttacgcgcacagatccaaggcacaatttttccatctatttcc-accatatctatcttaactatgaccgtgagcttt------------------------------cacttgtagaaaagctcatctccgtcttgcctcagttcacagtgcagcttgtttttatctgctgcttcgcaaaggatctcctattctgc-------------ttttttgtacagtcggtggcatttgtagcattcaataaggtaggttaa-----attt-------aat-gtccacgcttgattt-tatggat-cct----tcac--gtattatc----a---------------------------------------------------------------------------------------------------------------------------------------------------------------------------------------------------------------------------------------------------------------------------------------------------------------------------------------------------------------------------------------------------------------------------------------------------------------------------------------------------------------
>I28615_M041_Malvaceae_Pterygota_brasiliensis_seq1
----------------------------------------------------------------------------------------------------aatatctagtgtaag--------------------------------tcttatgtttgatcattga--------tgattaagctctgcgtgaaga-----------------ggggtcctgttg--ttatctaat-tt-a-------------------------------acatgttgtatattagt--ggggctatgttgat---tctc-ttct-----------------ttcctcttgataggcaatgtagtacaagctgcatgttggtatggtcttattgttcacttcagaatttatcctataatctatgcactt-tccatcatc-ctttttcttgatccacgttttttccaatctggtctgaagccattgctttgtgattgggccactgatcaaggaaar-----actcctcgaattaattcagaagtgactg---------------------------------atcagtgtgatatatggaa-tgcattcaaaagcattttcacaagggcgagaattttgtttggcctggtctcagggagtgttttcctcttttgtactggttttttcttctatttgtatggatgggaatttctacatgaagcattgctctaccatcttactcgcacagatccaaggcacaatttttctatctatttct-accatatctatcttaactacgaacatgagcttt------------------------------cggttctggaaaagctcatctcctttttgcctcagtttatagtgcagctggttcttatattttgctttgcgaaggatctcctattctgc-------------ttttttgtacagacagtggcatttgtggcattcaataaggtatgcaaa-----ttta-------ata-ttcctagcttgaatt-tatatat-cmt----tgac--ttatcatt--------------------------------------------------------------------------------------------------------------------------------------------------------------------------------------------------------------------------------------------------------------------------------------------------------------------------------------------------------------------------------------------------------------------------------------------------------------------------------------------------------------------
>I28616_M042_Malvaceae_Leptonichya_maranta_seq1
----------------------------------------------------------------tgatcaccaccaag----------------------aatgtttgctgtaga------tgagtttagaaaaatataca----------------aatcactag--------agtttaagatctgtttatgtg-------ggttagagttgtaggtttgttg--ttatttaat-tata-------------------------------aaatgctat----------tgggctctgctaat---gcca-ttct-----------------ttcttcttcacaggtaatgtagtacaggctgcatgttggtatggtcttgttgttcacttcagaatttatcccataatctatgcactt-cccattatc-cttcttcttgatccatgctttttccgatctggtttgaagccattgctttgtgattggagctctgctcaaggaaag-----actcctcgaattaattcagaagtgactg---------------------------------accagtgtgacatatggac-tgcattcaaaaacatattcacgaggtcaagaattttgtttggtbtagtttcggggagtgttttcctcttttgtactggtgttttcttttatctatatggatgggaattcctgcacgaggcattgctctaccatcttactcgcacagatccaagacacaatttttctatatatttct-accatatctatcttaattatgaacgtgagcttt------------------------------cagttcttgaaaagctcatctccttcttgcctcaatttatagtgcagctggttcttattttctgctttgcaaaggatctcctattctgc-------------ttttttgtacagaccgtggcatttgtagccttcaataaggtacgccaa-----ttta-------ata-ttccaagcttgactt-tatggaa-cct----tgac--atatcatt----ataagccatgggaaaaccattacatgt-----aatmaaaaatctgt------------------------------------------------------------------------------------------------------------------------------------------------------------------------------------------------------------------------------------------------------------------------------------------------------------------------------------------------------------------------------------------------------------------------------------------------------------------
>I28617_M043_Neuradaceae_Neurada_procumbens_seq1
-------------------------------------------------------------------------------------------------------------wwkyag-------------------------------------------------------------------------------------------------marackrywtwm-rwgatkmrmct----------------------------------------------------------------------------------------------------------------------------------------------------------------atgtatttgattgttaatgtactt-------------------------------------------------------------------------------------------------------------------------------------------------------tatcaatc------------------------------------------------------------------grwstrtmtwyytymykttwwctggcattttcttctatttatatgactgggagtttctacacgaggcacttctataccatctgacacgcaccgatccaaggcacaatttctccatctatttct-atcacatctatctaaactatacgcgagatcttt------------------------------cagtgttggaaaagctcatctcctttctgcctcaattcatagtgcagttggttcttattttttgcttcgctaaggatctcccattctgc-------------ttctttgtacagacggtggcttttgtagctttcaataaggtttgtttt-----ttgact----attgctttctgtttt------catagaa-cttt---------------------acaa------------------------------------------------------------------------------------------------------------------------------------------------------------------------------------------------------------------------------------------------------------------------------------------------------------------------------------------------------------------------------------------------------------------------------------------------------------------------------------------------------------
>I28618_M044_Malvaceae_Pentace_laxiflora_seq1
--------------------ytyrrttawssrawrrsrra-------------------gcatywsrctwyktt------cymtwtkttmtkttym----wakwkctwwtgtaag---------------------------------tctataatttatcattga--------tgattaggcactgcttgaaga-----------------agagttctgttg--tcatgtaat-tata-------------------------------gaatgctgtatgttggt--tgggctcagttgat---tccc-ttct-----------------ttcttctttataggtaatgtagttcaagctgcatgttggtatggtcttattgttcacttcagaatttatcctataatctacgcactt-cccatcatc-ctttgtcttgatccacactttttccagtctggtctgaagccattgctttgtgattggacccctgatcaaggaaag-----actcctcaaattaatccagaagtgactg---------------------------------atcagcctgacatatggat-ggcatttaaaagcatattcacaaggtcaagaattttgtttggtctggtttcaggggttgttttcctcttttgcactggttttttcttctatttgtatggatgggaattcctacatgaggcgttgctctaccatcttactcgcacagatccaagacacaatttttcgatctatttct-accatatctatcttaactatgaacstgagcttt------------------------------cgattatggaaaagctcatctcctttttgcctcaatttgtagtgcagctggtgcttattttctgctttgcaaaggatctcatattttgc-------------ttctttctacagacagtggcatttgtggccttcaataaggtatgcaaa-----tata-------att-ttctga------------------tgt----tgga--atatcatc----acaagccat-gggaaaccagaacgtct-----aatctaaaagctggccacccc---------------------atttcc------gttcatgaaatgcatgtattta------------------ca-------------------------------------------------------------------------------------------------------------------------------------------------------------------------------------------------------------------------------------------------------------------------------------------------------------------------------------------------------------------------------t
>I28619_M045_Malvaceae_Phragmotheca_mammosa_seq1
------------------------------------------------------------------------tt------ttacaatatctatttcc---gtcctcctatattac------------------------------catccttaatttgatcattgatgattaattgattaggcactacgagaa--------------------gagttctgttg--ttat-taat-ct-a-------------------------------acatgctgtatatctga--c-tgctctgatgat---ttcc-ttct-----------------ttcttcttgataggtaatgtagtacaagctgcadgttggtatggtcttatcgttcacttcagaatttatcctataatctatgcgctt-cccatcatc-atttttcttgatccacgctttttccattctggggtgaagccattgctttgtgattggacctctgatcaaggaaag-----actcctcaaattaattcagaagtgactg---------------------------------atcagtgtgatgtatggat-tgcatttaaaagcatattcacgaggtcaagaattttgtttggtctggtttcagggagtgttttcctattttgtactggttttttcttccatttatatggatgggaatttctacatgaggcattgctctaccatcttactcgcacagatccaagacataatttttccatctatttct-accatatctatbttaactatgaacatgatcttt------------------------------cggttctggaaaagctcatctcctttttgcctcaatttgtagtgcagctggttcttgttttctgcttcgcaaaggatctcctattctgc-------------ttctttgtacagacagtggcatttgtagcattcaataargtatgcaaa-----ttta-------ata-ttcatagcttca------------ctt----tgac--atatcatc----ctaagccat-kggaaatcagaatgtgt-----aatgtaaaatctgtccatccc----ttgtcctat-----cccgtttct------gttcatgaaatgtttaacgtgc-agcgatgcatgaat-------------------------------------------------------------------------------------------------------------------------------------------------------------------------------------------------------------------------------------------------------------------------------------------------------------------------------------------------------------------------------------
>I28620_M046_Malvaceae_Camptostemon_shultzii_seq1
--------------------------------------------------------------------tagtttt-----tcatatttaa----------tatatctaatataag--------------------------------tcttatgtttgatcayygm--------srryygrgyastmcrwtr--------------------armgktctgttg--ttatccaat---------------------------------ttaacttgatttattttgg---ttggctctgttgat---ttcc-ttct-----------------ttattcttgataggtaatgtagyacaagctgcatgttggtatggtcttattgtkcayttyagaatttatcctataatytatgcgctt-cccatcatc-mtttytcttgatccwcgcytttttcgatcyggdgbgaagccattgctttrtgattggacctmtkaycaarrraag-----actyrwcaaattaattcrcaagyracyg---------------------------------atcagtttgatgtawggat-tgcatttaaaagcatattcacvaggtcaagaatttwgtttggtctcrtttmagggagtgttttcctcttttgtactggtkthttcttcvdattatatggdtgggaattyctacatgaggcattgctctaccatcttactcgcacagatccaagacataatttttccwtctatttct-accatatctatcttaactatgaaykcgatcttt------------------------------yrgttctggaaaagctcatctcctttttgcctcaawttatwbtscagctggttctygttttctgcttcgcraaggatctyrtattytgc-------------wtctttghacagacagtggcattkgtagcattcaataaggtawkcaar-----ttta-------aca-ttystwrmttcactt-tatggc--cat----tgac--atatcatc----ataagccat-gggagatcagaatgtgt-----aataaaaaa-----------------------------------------------------------------------------------------------------------------------------------------------------------------------------------------------------------------------------------------------------------------------------------------------------------------------------------------------------------------------------------------------------------------------------------------------------------------------
>I28621_M153_Malvaceae_Trichospermum_sp_seq1
--------------caccaacagattcctttcatttgttggtct-------------gtcttcttgattagtttc-----ttgaatgtagggaatttt--atggtcraasaytaa----------------------------tcwggcttatctttga---------------taacaaggcactacatraaga-----------------agagytctrttg--ttat-taatt-----------------------------------aaatgctatatattggtattgggcthtrttgat---gc---ttct-----------------ttctcctttacaggtaatgtagtacaagctgcatgttggtatggtcttgttgttcactdcagaatatatcccattatctatgcactt-cccatcath-atttttctcgatccdtgctgtttccaatctggtgtgaagccacttctttgtgaatggacctctactcaaggaaag-----act---caaattaattcagaactgactg---------------------------------atcagtgtkaccnatrgag-tgcaattaaaagnatattcacaaggtcaagaattttgtttggtctggtttcagggagtgtattcctcdtttgtactagtttttccttctatttdtatggatgggaattcctwcatgaggmactgctctaccatcttacgcgcacwgacccaaggcacaatttttvcatctatttct-accatatctatcttaactatgacbbtgagcttt------------------------------cgcttcthgaaaagctcatttcctttttgccdcagtttabdgtgcadcttgtttttatctgctkcttcdywaaggatctcckattckgc-------------ttttwtgtacagacagtggcattcgtagcattcaataagstaggttaa-----ttta-------atg-ttcyragcttgattt-tawsaaa-cct----tgwc--atatratc----acaagccatgtgaaaatcagtacatgc-----attttaatttctgtccttccc----ctatccta-----------------------------------------------------------------------------------------------------------------------------------------------------------------------------------------------------------------------------------------------------------------------------------------------------------------------------------------------------------------------------------------------------------------------------------------------
>I28623_M048_Malvaceae_Abroma_augusta_seq1
-----------------------------------------------------------------cactagttt------ctgtatattatattct-----atatctaatgtaag--------------------------------tcttatgtttga---------------tgatcaggcattacatgaaga-----------------ggagttctattg--ttatgtaat-aata-------------------------------aaatgctttatattggtattgggttctgttaat---gcca-ttct-----------------ttcttctttacaggtaatgtattacaagctgcatgttggtatggtcttgttgttcacttcagaatttatcccataatctatgcactt-cccatccta-ctttttcttgatccacgctttttccaatctggtttgaagccgttgctttctgattggacctctgctcaaggaaag-----actcctcaaattaattcagaagtgactg---------------------------------atcaatgggatatatggat-tgcatttaaaagcatattcacaaggtcaagaattttgtttggtctggtttcagggagcattttcctcttttgtactggtttcttcttctatctatatagatgggaattcctacacgaggcattgctctaccatcttactcgcacagatccaagacacaatttttcaatttatttct-accatatttatcttaattatgaacgtgagcttt------------------------------ctgttctggaaaagctcatctcctttttgcctcaatttatagttcagctggttcttattttctgctttgcgaaggatctcctattctgc-------------ttttctgtacagacagtggcatttgtcgcattcaataaggtacgttaa-----tttt-------ata-ttcatagcttgactt-tatggaa-ggt----tgac--atatcatc----ataagccatggggaaatcattacatgt-----aattgaaaatctgtccatccc----c------------------------------------------------------------------------------------------------------------------------------------------------------------------------------------------------------------------------------------------------------------------------------------------------------------------------------------------------------------------------------------------------------------------------------------------------------
>I28624_M049_Malvaceae_Corchoropsis_tomentosa_seq1
---------------------------------------------------------------------------------------ytawawtky----aatatttagtgta--------------------------------------ttgtttgatcattga--------tgactaggcactatgtgaa--------------------gagttttgttg--ttatctaat-ttg--------------------------------acatgctgtatattggt--taggctctgttaac---accc-ttct-----------------ttcttcttaataggtaatgtagtacaagctgcattttggtatggtcttattgttcactttagaatttatcctataatctatgcactt-cccatcgtc-ctttttcttgacccaagctttttacgacctggtttgaagccattgctttgtgattggacatctaatcaaggaaag-----actcctcaaattaagtcagaagtgactg---------------------------------atcagtgtgacgtatggat-tgcatttaaaagcatattcacgaggtcaagaattttgtttggtctggtttcggggagtattttcctcttttgtactgcctttttcttctatttatatggatgggaatttctacacgaggcattgctctaccatcttactcgcacagatccaagacacaatttttccatttatttct-accatatctatcttaactatgaacgtgagcttt------------------------------cagttctggaaaagctcatttcctttttgcctcagtttatagtacaactagttcttgttctctgcttctcaaaggatctcatattctgc-------------ttcttcgcacagacagtggcatttgtcgccttcamtaaggtatgtaaa----tacta-------ata-ttcctagtttgagct-tatggaa-cct----tadt--gtatcaty----rwraaccat-gggaaatcagaatgtgt----aaatctaaaatctgtccatcct----ct-----------------------------------------------------------------------------------------------------------------------------------------------------------------------------------------------------------------------------------------------------------------------------------------------------------------------------------------------------------------------------------------------------------------------------------------------------
>I28625_M193_Malvaceae_Apeiba_tibourbou_seq1
-----------------------------tccatttgcaggtctgtc------taggttcttcctgattagtttc-----ttagatgtagggatttct--atggtcaaagatyag----------------------------tcaggcttatgtttga---------------taatcaggcactagatgaaga-----------------arakhwctstwg--ttatgtaat-tgta-------------------------------aaatgctatayrttggtaytgggctctrttgatgaygmca-ttct-----------------ttatcctttayaggtaatgtagtacaagctgchtgttggtatggtcttgttgttcayttcagaatatatcccataatctatgcacttccccatcatc-ttttthcttgatccakgntttttccaatctggtctvaagcckctgctntrtgaatggacctctrctcraggaaag-----astctycaaattarttcagaagtractg---------------------------------aycagtvwgacatmtkgag-tgcadttagaagcatattcacaaggtchagaattttgtttggtcdggtttcvggmagtgttttbctmctttgtachagttttttcttctatttatatggatgggaattcctacatgaggcattgctctaccatcttaygcgcacagatccaagacacaattttkccatctatttct-accatatctatcthaactatraacatgagcttt------------------------------cgcttctggaaaagctcatctcctttttgvctcagtttacagtgcagcttvttkttatttgbtgcttcgcaaaggatcttctattctgc-------------ttttttktacagacagtsgcatttktagctttcaataaggtatgttaa-----ttta-------ctg-ttycaagcttgattt-tatggaa-cct----tgac--atatcatc----atag----------------taaatgt-----aattgaaaatctatctttccc----ctatcctac-----ctcatttct------g-------------------------------------------------------------------------------------------------------------------------------------------------------------------------------------------------------------------------------------------------------------------------------------------------------------------------------------------------------------------------------------------------------------------------
>I28626_M226_Malvaceae_Helicteres_guazumifolia_seq1
-----------------------------------------------------------------cattagttt------ctytgtgttatgcttt----gatatctagtgtaag--------------------------------ttttatttttggtcattga--------tgattaggaactacwtgaaga-----------------agtgttctsttt--ttatgtatt-ttaa-------------------------------aaatgctgtatattggt--tgggctctgttgat---tcca-ttct-----------------ttcttctttacaggtaacatagtacaagcagcattttggtatggtcttattgttcacttcagaatttatcctataatctatgcactt-cccatcatc-ctttttcttgatccackctttttcccatctggtgtgaagccattgctctgtgattggacctctgaccaaagaadg-----actccccaaattacttcagaagtgactg---------------------------------atcagtgtgatrtatggac-tgcawkyawaagcatattcaccaggtcaagaattttgtttggtctggtttcagggagtgttttcctcttttgtactgttttctttttctacttatatggacgggaattcttacatgaggcattgctctaccatcttactcgcacagatccaagacacaatttttccatctatttct-accacatctatttaaactatgaacgtgracttt------------------------------cgattctggaaaagctyatctcctttttgcctcagtttatagtgcagctggttcttattctctgctttgcaaaggacctcctgttctgc-------------ttctttgcacagacagtggcatttgtagcatttaataaggtatgcaaa-----ttta-------ata-tttgtagcttgactt-tatagaa-ttt----tggc--atgtcagc----ataatccac-ggggaattagaatgtgc-----aat------tctgtccatccc----ctttcctac-----cccatttct------gctcacgaaatgttaaaag-------------------------------------------------------------------------------------------------------------------------------------------------------------------------------------------------------------------------------------------------------------------------------------------------------------------------------------------------------------------------------------------------------
>I28628_M051_Malvaceae_Werklea_horrida_seq1
------------------------------------------------------------------------------------------------------tgtctatctaatg--------------------------------tctttttt----tcatcga--------tgattgggcactacattaaga-----------------ggagtccttttg--ttttccatt---------------------------------tcaacttgatttattctgg---ttggctctgttgat---ttcc-ttct-----------------ttcttcttgataggtaatgtggtacaagctgcatgttggtatggtcttattgttcacttcagaatttatcctataatctatgcgctt-cccatcgtc-ctttttcttgatccacksttttttcratctggtgtgaagcctttgctctgtgattggacctctgatcmagrgaag-----attcgtcaaattaattcacaagtgactv---------------------------------atcagtttgatgmatggat-tgcatttaaaagcatattcacaaggtcaagaattttgtttggtctcrtttcagggastgttttcctcctttgtactggttttttcttccrwttatatggatgggaatttctacacgaggcattgctctatcatctwactcgcacagatccaagacataatttytccatctayttct-accatatctatctyaaytatgarcrtgatcttt------------------------------ckgttctggaaaagctcathtcctttytgcctcaatttatagtgcagyyggttcttgttttmtgcttcgcaaaggatcttgtattctgc-------------ttcttygtacagacrgtggcatttgtagcattcaataaggtatgcaaa-----ttta-------accattcctagcttcactt-tatgga--cct----ggac----atcatc--------------------------------------------------------------------------------------------------------------------------------------------------------------------------------------------------------------------------------------------------------------------------------------------------------------------------------------------------------------------------------------------------------------------------------------------------------------------------------------------------------------------
>I28629_M052_Malvaceae_Spirotheca_rosea_seq1
------------------------------------------------------------------------------------------------------tatctagtgttaag---------------------------tccctcttatgtttgatcattga--------tgattaggcactatgtgacga-----------------ggagttctgttg--ttatctagt-tt-a-------------------------------acatgctgtatattggt--t-ggctgtgttgat---ttcc-ttct-----------------ttcttcttgataggtaaggttggacaagctgcattttggtatggtcttattgttcacttcagagtttatccgataatctatgcactt-cccatcatc-ctttttcttgatccacgctttttccaatctggtctgaagccattgctgtgtgattggacctctgatcaaggaaag-----actgctcaaattaattcagaagcgaatg---------------------------------atcagtgtgatgtatggat-tgcatttaaaagcatattcacaaggccaagaattttgtttggtctggtttcagggagtgttttcctctgttttactgcttttttctactgtttatatggatgggaatttttacacgaggcattgctataccatcttactcgcatagatccaagacataatttttccatctatttct-accatatctatcttaactatgaacgcgagcttt------------------------------cagttctggaaaagctcgtctcctttttgcctcaatttatagtgcagctggttcttgttttctgcttcgcaaaggatctcctattctgc-------------ttctttgtacagacagtggcatttgtagcattcaataaggtaagcaga-----ttta-------ata-ttcctagctcgtctt-tatgg-a-cct----tgtc--atatcatc----ataagccat-aggaaatcagaatgtgt-----agtctaaaatctgtccttccc----ctatcgtag-----cctgtttct--------------------------------------------------------------------------------------------------------------------------------------------------------------------------------------------------------------------------------------------------------------------------------------------------------------------------------------------------------------------------------------------------------------------------------
>I28630_M053_Malvaceae_Huberodendron_swietenioides_seq1
-----------------------------------------ctt---------------gtattttagttgttt------ttatatgttttatttc----aatatctaatgtaag--------------------------------tcttatgcttgattattga--------tgattaggcactatgtgaaga-----------------ggagttctgttg--ttttctgat-tt-a-------------------------------acattctgtatattggt--t-agctttgttgat---atcc-tttt-----------------ttcttcctgataggtaatgttgtacaagctgcatgttggtatggtcttatcgttcacttcagaatttatccgataatctatgcactt-cccataatc-ctttttcttgatccackctttttccgatctggtctgaagccactgctttgtgattggacctctgatcaaggaaag-----actcctcaaattaattcagaagtgactg---------------------------------atcagtgtgacatatggag-tgcatttaaaagcatattcacgaggtcaagaattttatttggtctggtttcagggagtgttttcctcttttgtaccggttttttcttctgtttatacggatgggaatttctacatgaggcattgctgtaccatcttactcgcacagatccaagacataatttttccatctatttct-accatatctatcttaactatgaacatgagcttt------------------------------cggttctggagaagctcatctcctttttgcctcaatttatagtgcagctagttcttattttctgcttcgcgaaggatctcctattctgc-------------ttctttgtacagacagtggcatttgtagcattcaataaggtatgcaaa-----ttta-------a-a-ttcctagcttgactc-tatgg-a-cct----tggc--atattgtc----ataagtcat-gggaaatcagaatgtgt-----aatctaaaatccgttcatcac----ctgtcctag-----cccgtttct------gttcatgaaatgtttaaagtga-agcgatgcatgaatt------------------------------------------------------------------------------------------------------------------------------------------------------------------------------------------------------------------------------------------------------------------------------------------------------------------------------------------------------------------------------------
>I28631_M054_Malvaceae_Trochetiopsis_benjaminae_seq1
--------------gtgtgctcttccgatctaatgggagaagct---------------ttacttggctagttt------ttatatgttatatttt----aatgtttaatgtaag----------------------------------ccatgtttgatcattga--------tgactagacactatgtca----------------------aattctgttg--ttatctaat-ctga-------------------------------acatgctgtatatttat--tcggttctgtta-------tc-tcct-----------------ttcttcttgacaggtaatgtagtacaagctgcgtgttggtatggtcttgttgttcactttagaatttatcctataatttatgcactt-cccatcgtc-cttttgcttgatccaagctttttacgacctggattgaagccattgctttgtgagtggacctctgatcaaggaaag-----acacctcaaattaagtcagaagtgactg---------------------------------atcagtttggcgtatggat-tgcatttaaaagcatattcacgaggtcaagaattttgtttggtctggtttcagggagtgttttcctattttgtactgcctttttcttctatttatatggatgggaatttctacatgaggcgttgctgtaccatcttactcgcatagatccaagacacaatttttccatatatttct-accatatctatcttagctatgaacgtgaacttt------------------------------ccgttctggaaaagctcatctcctttttgcctcagtttatagtacaacttgttgtcgtcctctgctttgcaaaggatctcatattctgc-------------ttcttcgtacagacagtggcatttgtcgccttcaataaggtatgtaaa----tactgatattccata-ttcctagcttgtgtt-tattgaa-cct----taac--atatcatc----ataaaccat-gggaaatcagaataagt----aaatctaaaatctgtc-----------------------------------------------------------------------------------------------------------------------------------------------------------------------------------------------------------------------------------------------------------------------------------------------------------------------------------------------------------------------------------------------------------------------------------------------------------------
>I28632_M055_Malvaceae_Eriolaena_candollei_seq1
-------------------------------------------------------------------------------------------------------------------------------------------------------------------------------------------------------------------------tttattt--tcatttaat---------------------------------------taccctaaaacctt--tgcattctattatt---tatc-acctttaaakcaagtrwmmvwttcttcttgacaggtaatgtagtacaagctgcatgttggtatggtcttgttgttcactttagaatttatcctataatctatgcactt-cccatcgtc-cttttgcttgatccaagctttttacgacctggattgaagccattgctttgtgagtggacctctgatcaaggaaag-----acacctcaaattaagtcagaagcgactg---------------------------------atcagtttggcgtatggat-tgcatttaaaagcatattcacaaggtcaagaattttgtttggtctggtttcggggagtgttttcctcttttttactgcctttttcttctatttatatggatgggaatttctacatgaggcgttgctctaccatcttactcgcacagatccaagacacaatttttccatatatttct-accatatctatcttagctatgaacgtgagcttt------------------------------ccgttctggaaaagctcatctcctttttgcctcagtttatggtacaacttgttcttgctctctgcttcgcagaggatctcatattctgc-------------ttcttcktamasaykswakywwttrtwrmmtyma------------------------------rta-wtcat------------------------------------------------------------------------------------------------------------------------------------------------------------------------------------------------------------------------------------------------------------------------------------------------------------------------------------------------------------------------------------------------------------------------------------------------------------------------------------------------------------------------------------------------------------
>I28633_M056_Malvaceae_Adansonia_digitata_seq1
----------------------------------gggaaagctt---------------ttatttcagtagttt------ttgtatgtactatttm----agaatctaatgtaag----------------------------tctctcttatggttgatcattaa--------tgattaggcactgcgtgacaa-----------------saatttccgttg--ttatctagt-tt-a-------------------------------acatgctstgtattgat--t-ggctttgttgat---ttcc-gtct-----------------ttcttcttgataggtaatgttgtccaagctgcatgttggtatggtcttatcgtccactttagaatttatccgataatctatgcactt-cccatcatc-ctttttcttgatccacactttttccaatctggtctgaagccattgctttgtgattggacctctgatcaaggaaag-----astcctcaaattaattcagaagtgacdg---------------------------------gtcagtgtgacgcatggwg-tdcatttaaaagcatattcacraggtcaagaatttyktttggtctggtttcagggagtgttttcctcttttgtactggttttttctactgtttatacggatgggaatttctacatgaggcattgctctaccatcttactcggacagatccaagacataatttttccatctatttct-accatatctatcttaactatgaacgcgagcttt------------------------------cggttctggaaaagctcwtctcctttttgcctcaatttatagtgcagctggttcttgttttctgttttgcaaaggatctcgttttctgc-------------ttctttgtgcagacdgtggcatttgtagcattcaataaggtatgcaaa-----ttta-------ata-ctcctmccttgactt-tacgg-a-tct----tggc--atatcatc----ataagccat-gggaaatcagaatgtgt-----aatctaaaatctgcccatccc------gtcctag-----cccatt-------ctggttataaa-----------------------------------------------------------------------------------------------------------------------------------------------------------------------------------------------------------------------------------------------------------------------------------------------------------------------------------------------------------------------------------------------------------------
>I28635_M058_Malvaceae_Byttneria_aculeata_seq1
------------------------tagcgaccatggtaargtttgcta--------------------tagtttctaatgttatattt------------gatctctaatgtaaa--------------------------------tcttatgtt----------------gatagtcagacaatacatgaaga-----------------agtsttttagtg--ttatgtaat-cmta-------------------------------aaatgttgtatattgatctagggctctkttaat---tcsa-tttt-----------------ttcttctttacaggtaatstgatacaggctgcatgttggtatggtcttgttgttcacttcagaatttatcccataatytatgcactt-cccatcatc-atttttctcgakccacgcattttccrayctaattcgaaaccrttgctctgtgattgggcstcttctcaaaaaaaga--------ctcaaatcaattcagaagtgactg---------------------------------atcagygtaacgtattgat-tgcwttcaaaaacatattcacgaggtcaagagttttgtttggtcttgtttcggggagcattttcctcttgtgcactggttttttcttccatctatatagatgggaattcctacatgaggcattgctctaccatcttacccgcacagatccacgacacaatttttccatttatttct-accatatctatctcaattacgagcgtgagcttt------------------------------cwgttctggaaaagytcatmtcttttttgcctcaatttatagtgcagctggttcttattttctgctttgcgaaggatctcgtgttctgc-------------ttttttgtacagacagtggcttttgtagcattcaayaaggtactttaa-----ctta-------rca-ttcctagctcgagtt-tgttgaa-tat----ttac--atatcatc----attagc----------------------------------------------------------------------------------------------------------------------------------------------------------------------------------------------------------------------------------------------------------------------------------------------------------------------------------------------------------------------------------------------------------------------------------------------------------------------------------------------------------
>I28636_M059_Malvaceae_Pterospermum_pierrei_seq1
----------------------------------------------------------------------------------------------------------------------------------------------------------tttgattgtgga-----------------------------------------------gagttcttttg--tcatctaat-ttg--------------------------------gtatgctgtattttggt--tgggctctgttgac---ccct-ttct-----------------ttcttcttgataggtaatgtagtgcaagctgcatgttggtatggtcttatcgttcacttcagaatttatcctataatctacgcactt-cccvtcgcc-ctttttcttgatccaagctgtttdcaacctggtttgaagccattgctttgtgaatggacctctgatcaaggaaag-----actcctcaaattaagtcagaagtgactg---------------------------------atmaktgtgacatatggac-tgcatttaaaagcttattcacgaggtcaagaattttgtttggcctkgtttcggggactgttttcctcttttgtactggttttttcttctatttatatggatgggaatttckacatgaggcattgctctacmatcttactcgcacagacccaagacacaatttttccatttatttct-accatatctatcttaactatgaacacragcttt------------------------------cggttctggaaaagctcatctcctttttgcctcaatttatagtgcagctggttcttgttctctgctttgcmaakgatctcctattctkc-------------ttctttgtacagacagtggcctttgtcgcattcawtwwkgtatgcgaa----tacta-------ata-ttcctagcttgtctt-tatggaa-cct----tgac--atatcatc----gtaaa-----------------------------------------------------------------------------------------------------------------------------------------------------------------------------------------------------------------------------------------------------------------------------------------------------------------------------------------------------------------------------------------------------------------------------------------------------------------------------------------------------------
>I28637_M060_Malvaceae_Duboscia_vifidiflora_seq1
-----------------------------------------tctgtc------taggttcttcctgattagtttc-----ttgaatgtagggaattat--acggtcaaagatcag----------------------------tcatgtttacctttga---------------taatcacctactaaatgaaga-----------------agagctccattg--ttat-taat-tata-------------------------------aaatgctttatatcagtattgggctctattgat---gcca-ttct-----------------ttctccttttcaggtaatgtagtacaagctgcatgttggtatggtcttgttgttcacttcaggatatatcccataatctatgcactt-cccatcatc-ttttttcttgatccgtgctttttccaatctggtctgaagccacttctttgtgaatggacctctactcaagggaag-----actcctcaaactaacgcagaagttactg---------------------------------atcagtgtgacatatggaa-tgcatttaaaagcctatttacaaggtcgagaattttgtttggtctggtttcagggagtgttttcctcttttgtactagtttttcattctatttatacagatgggaattcctacatgaggcabtgctctaccatcttacacgcacagacccaaggcacaatttttccatctatttct-accgtatctatcttaacttcgaccgtgagcttt------------------------------cgcttctagaaaagctcatctcctttttgcctcagtttacagtgcagcttgtttttatctgctgcttcgctaaggatctcctgttctgc-------------ttttttgtacagacagtggcatttgtagcatttaataaggtatgttaa-----ttta-------atg-ttccaagcttgattt-tatgaaa-cct----tgac--gtatgatc----ataagccatgtgaaaatcagtacatgt-----aattgaaaatct--------------------------------------------------------------------------------------------------------------------------------------------------------------------------------------------------------------------------------------------------------------------------------------------------------------------------------------------------------------------------------------------------------------------------------------------------------------------
>I28638_M061_Malvaceae_Basiloxylon_brasiliensis_seq1
-----------------------------------------ctt---------------ttattttactagttt------ttatatgttatatttatcattatatctagtgtaag--------------------------------tcttatgtttgatcattga--------tgattaggcgctgtgtgaaga--------------------gttctgttg--ttatctaat-tt-a-------------------------------acttgctttatattggt---tggctctgttgat---tctc-ttct-----------------ttcttcttgataggtaatgtagtacaagctgcatgttggtatggccttattgttcacttcagaatttatcctataatctatgcactt-cccatcatc-ctttttcttgatccacggattttccgatctggtctgaagccattgctttgtgattgggcctctgatcaaggaaag-----actcctcaaaytaattcagaagtgactg---------------------------------atchgtgtgacacatggac-tgcatttaaaagcattttcacaagggcaagaattttgtttggcctggtttcagggagtgttttcctcttttgcaccggttttttcttctatttatatggatgggaatttctacatgaagcattgctctaccatcttactcgcacagatcctagacacaacttttctatctatttct-accatatctatcttaactacgaatgtgaacttt------------------------------cgattttggaaaagctcatctcctttctgcctcagtttatagtgcagctggttcttattttttgcttcgcgaaggatctcctattctgc-------------ttctttgtacagacagtggcatttgtagcattcaataaggtatgcgaa-----ttta-------ata-ttcctagcttgaact-tatagag-cct----ygac--atatcatcat-aataagatat-aggaaatcagaatatgt-----aacctgaattctgtccatccc----ctctcctag-----cc---------------------------------------------------------------------------------------------------------------------------------------------------------------------------------------------------------------------------------------------------------------------------------------------------------------------------------------------------------------------------------------------------------------------------------------
>I28639_M249_Malvaceae_Gyranthera_amphibiolepis_seq1
-------------------------------------------------------------------------------------------atttc----aatattaaatgtaag--------------------------------tcttaagtttgatcattga--------tgatcaggctgtacgtgaaga-----------------ggagttctgttg--ttatctaat-tt-a-------------------------------acattctgtatattggt--t-agctctgttgat---ttccttttt-----------------ttcttcttgataggtaatgttgtacaagctgcatgttggtatggtcttattgttcacttcagaatttatcctataatctatgccctt-cccataatc-ctttttcttgatccatgcattgtccgrtctggtctgaagccgttgctttgtgattggtcctctgatcaaggaaaa-----aatcctcaaataaattcagaagtgactg---------------------------------atcaatgtgacatatggag-tgcatttaaaagcatattcacgaggtcaagaattttgtttggtctggtttcagggagtgttttcctcttttgtaccgggtttttcttctgtttatatggatgggaatttctacatgaggcattgctgtaccatcttactcgcacagatccaagacataatttttccatctattgct-accatatctatctaaactatgaacgcgagcttt------------------------------cggttctggaaaagctcatctcctttttgcctcaatttatagtgcagctggttcttgttttctgctttgcaaaggatctcctattctgc-------------ttctttgtacagacagtggcatttgtagcattcaataaggtatgcaaa-----ttta-------a-a-ttcctagcttgagtc-tatgg-a-cct----tgac--atatcatc----agaagtcat-gggagatcagaatgtgt-----aatctaaaatctgttcatcac----c-gtcctag-----cctgtttct------gttcatgaaatgtttaaagtga-agcaat---------------------------------------------------------------------------------------------------------------------------------------------------------------------------------------------------------------------------------------------------------------------------------------------------------------------------------------------------------------------------------------------
>I28640_M062B_Malvaceae_Diplodiscus_paniculatus_seq1
-----------------------------------------------------------------------------------------------------------------------------------------------------------------------------------------------------------------------------------------aw-kwwg-------------------------------rtatgatcttaatagtt--tgggctcggttgat---tccc-ttct-----------------ttctwctytakrggkaatgtagttcaagctgcatgttggtatggtcttattgttcacttcagaatttatcctataatctacgcactt-cccatcatc-ctttgtcttgatccacgctttttccagtctggtctgaagccattgctttgtgattggacccctgatcaaggaaag-----actcctcaaattaatccagaagtgactg---------------------------------atcagcgtgatrtatggat-ggcatttaaaggcatwttcacaaggycaagaattttgtttggtctggtttcggggattgttttcctcttttgcactggttttttcttctatttatatggatgggaattcctacatgaggcgttgctctaccatcttactcgcacagatccaagacacaatttttcgatctatttct-accatatctatcttaactatgaacgtgagcttt------------------------------cgattatggaaaagctcatctcctttttgcctcahtttghaghkvhgctggtdbytact----------------------------------------------------------------------------------------------------------------------------------------------------------------------------gaagcaa---------------------------------------------------------------------------------------------------------------------------------------------------------------------------------------------------------------------------------------------------------------------------------------------------------------------------------------------------------------------------------------------------------------------------------------------------------------------------------------------
>I28641_M063_Malvaceae_Brownlowia_peltata_seq1
-----------------------------------------------------------------------------------------------------------------------------------------------------ctataatttatgattga--------tgattaggcactgcatgaaga-----------------agagttctgttg--ttatgtaat-tata-------------------------------gaatgctgtatattggt--tgggctcggttgat---tccc-ttgt-----------------ttcttctttataggtaatgtagttcaagctgcatgttggtatggtcttattgttcacttcagaatttatcctataatctacgcactt-cccatcatc-ctttgtcttgatccacgctttttcccgtctggtctgaagccattgctttgtgattggacccctgatcaaggaaag-----actcctcaaattaatccagaagtgactg---------------------------------atcagcctgacgtatggat-ggcatttaaaagcatattcacaaggtcaagaattttgtttggtctggtttcagggattgttttcctcttttgcactggttttttcttctatttatatggatgggaattcctgcatgaggcattgctctaccatcttactcgcacagatccaagacacaatttttcgatctatttct-accatatctatcttaactatgaacgtgagcttt------------------------------tgattatggaaaagctcatctcctttttgcctcaatttgtagtgcagctggtgcttattttctgctttgcaaaggatctcctattttgc-------------ttctttctacagacagtggcattcgtagccttcaataaggtatgcaaa-----tata-------att-ttctga------------------tct----tgga--agattatc----ataagccat-gggaaaccagaacgtct-----aatcta--------------------------------------------------------------------------------------------------------------------------------------------------------------------------------------------------------------------------------------------------------------------------------------------------------------------------------------------------------------------------------------------------------------------------------------------------------------------------
>I28642_M064_Malvaceae_Burretiodendron_esquirolii_seq1
----------------------------------------------------------------------------------------------------------------------------------------------------------------------------------------ccatgctaa--------------------gagttctgctg--ttatctaat-ttg--------------------------------acatgctatatattggc--tgggctctattgac---tccc-ttct-----------------tacttcttgataggtaatgtagtacaagctgcatgctggtatggtcttatcgttcacttcagaatttatcctataatctatgcactt-cccatcatc-ctttttcttgatccaagctgcatacaacctggtttgaagccattgctttgtgattggacccctgatcaaggaaag-----actcctcgaattaagtcagatgtgactg---------------------------------atcagtgtgatgtatggac-tgcatttaaaagcatattcactaggtcaagaattttgtttggtctggtttcggggagcgttttcatcttttgtactggttttttcttctatttatacggatgggaatttctacacgaggcattgctctaccatcttactcgcacggatccaagacacaatttttccatttatttct-atcatatctatcttaactatgaatgtgagcttt------------------------------cggttctggaaaagctcatctcctttttgcctcaatttatagtgcagctggttcttattctctgcttcgcaaaggatctactattctgc-------------ttctttgtacagacagtggcatttgtcgcattcaataaggtat----------------------------------------------------------------------------------------------------t----gaatttaata-----------------------------------------------------------------------------------------------------------------------------------------------------------------------------------------------------------------------------------------------------------------------------------------------------------------------------------------------------------------------------------------------------------------------------------------------------------------------
>I28643_M065_Malvaceae_Hermannia_flammea_seq1
-------------------------------------agaatccat-----------ttttcttyttctagctt------ctttgtgttacatttc----aatatctgatgtaag--------------------------------tcttaaatttga---------------tgatcaggcattacatacaaa-----------------ggagctttattgaataatataaatttta-------------------------------gaacgctggatattggtattggtcttttttgat---gcca-ttct-----------------ttcttcttkwcaggtaaagtaghacaagctgcaatttggtatggtcttatwgttcatttcagaatttatcccataatctatgcgctt-cccatcatc-atttttcttgatccacgcatcttccgacctggtttgaagccattgctttgtkattggacttcttctcatggaaaa-----gctcctcaaataaagtcagaagtaactg---------------------------------atcagtgtgacatatggct-tgcgtttaaaagcttattcacacggccaagaattttatttgctctgrtttcggggggcatttttctttcttgcactgkgtttttcttctatttttatggatgggaatttytacacgaggcattgctctaccatcttacamgaacagatccaaggcacaatttttccatctatttct-accatatctatcttaactatgagcgygagcttt------------------------------cgcttcttgaaaagctcatctcctttttgcctcaatttatagtgcagctggtttttattttytgcttckcaaaggatcttctattctgc-------------ctttttgtacagacggtggcatttgtagcattcaacaaggtatgttaa--amwcttatt---------ttcctggcttgactt-taatgaa-mct----tgar--gtattatc----ataatccat-gggaagtccgaatttgt-----aatctattatctgtccat-----tgctctccta------cccctttct------gttcattagattttt-----------------------------------------------------------------------------------------------------------------------------------------------------------------------------------------------------------------------------------------------------------------------------------------------------------------------------------------------------------------------------------------------------------
>I28644_M066_Malvaceae_Thomasia_solanaceae_seq1
--------------------ctgggcaacatagtggaaagctgt--------------tttactttgctagttt------ctatatgttatatttc----gatatctaatgtaag--------------------------------tcttatgtttga---------------tgatgaggcaccatatgaaga-----------------agagttctgttg--ttatgtaat-tata-------------------------------aaatgctgtatatttgtattgggccctgttgat---gcca-ttct-----------------ttcttttttacaggtaatgtagtacaagctgcatgttggtatggtcttgttgttcacttcagaatttatcccataatctatgcaatt-cccatcatc-ctttttcttgatccacgctttttccaatctgggttgaagccattgctttctgattggacctctactcaaggaaag-----actccgcaaattaattcagaagtgactg---------------------------------atcagtgtgacatatggct-cgcttttaaaagcatattcacgaggtctagaattttgtttgctctggtatcagggagcattttcctcttttgtactggttttttcttctatttatatggatgggaattcctacatgaggcattgctctaccatcttacgcgaacagatccaagacacaatttttccatctatttct-accatatctatcttaactatgaacaagagcttt------------------------------cacttctcgaaaagctcatctcttttttgcctcaatttatagtgcagctggtttttgttttctgcttcgcaaaggatctcctattctgc-------------ttttttgtacagacagtggcatttgtagcattcaataaggtatgttaa-----tttatt---------ttcctcgcttgaatt-tttgaaa-cct----ttac--gtatcatc----atatgccat-gggaaatcagaatgtgt-----aatctaaaatctgtccttccc-----tatcctac-----cccatt-----------------------------------------------------------------------------------------------------------------------------------------------------------------------------------------------------------------------------------------------------------------------------------------------------------------------------------------------------------------------------------------------------------------------------------
>I28645_M067_Malvaceae_Guichenotia_ledifolia_seq1
---------gagctggccagctgggcaacggagtggaaagctat--------------tttactttgctagttt------ctatatgttatatttc----gatatctaatgttag--------------------------------tcttatgtttga---------------tgatgaggcaccatatgaaga-----------------agagttctgttg--ttatgtaat-tata-------------------------------aaatgctgtatatttgtaat-----tataaaac---gcca-ttct-----------------ttcttttttacaggtaatgtagtacaggctgcatgttggtatggtcttgttgttcacttcagaatttatcccataatctatgcaatt-cccatcatc-ctttttcttgatccacgctttttccaatctgggttgaagccattgctttctgattggacctctactcaaggaaag-----actccgcaaattaattcagaagtgactg---------------------------------atcagtgtgacatatggct-cgcttttaaaagcatattcacgaggtctagaattttgtttgctctggtatcagggagcattttcctcttttgtactggttttttcttctatttatatggatgggaattcctacatgaggcattgctctaccatcttactcgaacagatccaagacacaatttttccatctatttct-accatatctatcttaactatgaacgacagcttt------------------------------cacttctcgaaaagctcatctcttttttgcctcaacttatagtgcagctggtttttgttttctgcttcgcaaaggatatcctattctgc-------------ttttttgtacagacagtggcatttgtagcattcaataaggtatgttta-----tttatt---------ttcttcgcttgaatt-tttgaaa-cct----tgac--gtatcatc----ataagccat-gggaaatcagaatttgtccatgtccttgtaatcttttcct--------------------------------------------------------------------------------------------------------------------------------------------------------------------------------------------------------------------------------------------------------------------------------------------------------------------------------------------------------------------------------------------------------------------------------------------------------------
>I28646_M068_Malvaceae_Helmiopsis_sp_seq1
-----------------------------gcaatgggagaagct---------------ttacttggctagttt------ttatatgttatatttt----actatttaatgtaag----------------------------------ccatgtttgvtcattga--------tgactagrcactatgtraa--------------------gagttctkttg--ttatctaak-ttg--------------------------------acatgctgtatattgat--tgggctctgctaac---tscc-ttct-----------------ttcttcttgacaggtaatgtagtacaagctgcrtgttggtatggtcttrttgttcactttagaatttatcctatwatctatgcactt-cccatcgtc-cttttgcttgatccaagctttttacgacctggattgaagccattgctttgtgabtggacctctgatcawggaaag-----rcacctcaaawtaagtcagaagcgastg---------------------------------atcwgtdtggcatatggat-tgcatttaaaagcatattcwcgaggtcaagaattttgtttggtctggtttcggggagtgttttcctcttttbtactgcctttttcttctatttatatggatgggaatttctacatgaggcrttgctctaccatcttactcgcacagatccaagacacaatttttccatwtatttct-accatatctahcttadctatgaacgtgagcttt------------------------------ccgttctggaaaagctcatctcctttttgcctcagtttatdgtacaacttgttcttgytctctgcttcgcraaggatctcatattctgc-------------ttcttcgtasagacagtggcatttgtygccttcaataaggtatgtaaa----tactg-------ata-ttcctagcttgtdbt-twtkgaa-cct----taacatatatcatc----ataaagcat-gagaaatcakma------------------------------------------------------------------------------------------------------------------------------------------------------------------------------------------------------------------------------------------------------------------------------------------------------------------------------------------------------------------------------------------------------------------------------------------------------------------------------------------
>I28647_M069_Malvaceae_Cheirolaena_linearis_seq1
tttcattcagaaaattaggtttggggtatgcaattagagaagct---------------ttacatggctagttt------t--tatgttatatttt----aatatttaatgtaag----------------------------------ccatgtttgaccattga--------tgactagaaactatgtga----------------------aattctgttg--ttatctaat-ttg--------------------------------acacgctttatattgat--tgggctctgttaac---tccc-ttct-----------------ttcttcttgacaggtaatgtagtacaagctgcgtgttggtatggtcttgttgttcactttagaatttatcctataatctatgcactt-cccatcgtc-cttttgcttgatccaagcttcttacgacctggattgaagccattgctttgtgactggacctctgatcaaggaaag-----acgcctcaaattaagtcagaagcgactg---------------------------------atcagtttggcgtatggat-tgcatttaaaagcatattcacgaggtcaagaattttgtttggtctggtttcggggagtgttttcctcttttgtactgcctttttcttttatttatatggatgggaatttcttcatgaggcgttgctctaccatcttactcgcacagatccaagacacaatttttccatatatttct-accatatctatcttagctatgaacgtgagcttt------------------------------ccgttctggaaaagctcatctcctttttgcctcagtttatagtacaacttgttcttgtcctctgcttcgcaaaggatctcatattctgc-------------ttcttcgtacagactgtggcatttgtcgccttcaataaggtatgtaaa----tactg-------ata-ttcctagcttgtgtt-tactgaa-cct----taac--atatcatc--------------------------------------------------------------------------------------------------------------------------------------------------------------------------------------------------------------------------------------------------------------------------------------------------------------------------------------------------------------------------------------------------------------------------------------------------------------------------------------------------------------------
>I28648_M070_Malvaceae_Helmiopsiella_madagascariensis_seq1
--------------------------------angggtaaggctgcc------taagtattcccttcccagtgtgggagcttcggcactgggtacg----cccctttaatgtaag----------------------------------ccatgtttgatcattga--------tgactagacactatgtga----------------------agttctgttg--ttatctaak-ttg--------------------------------acatgctgtatattgat--tgggctctgytaac---tcbc-tyct-----------------ttsttcttgacaggtaatgtagtacaagctgcrtgttggtatggtcttrttgttcacttyagaatttatcctataatmtatgcactt-cccatcgtc-cttttgcttgatccaagctttttacracctggattgaagccattgctttgtgastggacctctgatcaaggaamg-----rcacctcaaattaagtcagwagbgactg---------------------------------akcwgtdtsgcdtatggat-tgcatttaaaagcatattcwcraggtcaagaattttgtttggtctggtttcggggagtgttttcctcttttgtactgcctttttcttctvtttayatggatgggaatttctacatgaggcrttgctmtaccatcttactcgcachgatccwagacacaatttttccatwtatttct-accayatctatcttarctatgaacvtgagcttt------------------------------chgttctggaaaagctyatctcctttttgcctcagtttatagtacaacdtgttcttgtyctctgcttcrcraaggatctcatattctgc-------------ttcttcrtacagacagtggcatttgtygccttcaataaggtatgtaaa----tactg-------ata-ttcctagcttgwstt-twttgaa-cct----taac--atattgtc----ataaaccat-gggaaa------------------------------------------------------------------------------------------------------------------------------------------------------------------------------------------------------------------------------------------------------------------------------------------------------------------------------------------------------------------------------------------------------------------------------------------------------------------------------------------------
>I28649_M071_Malvaceae_Goethalsia_meiantha_seq1
------------------------------------------------------------------------tta-----ttaaatgtagggaatttt--acagtcaaagattag----------------------------gcabgcttatctttga---------------taatcaggcactrcatgaaga-----------------agagctctagtg--ttat-taat-tata-------------------------------aaatgchatatattggtattgggctctattgat---gcc--atct-----------------ttctccttttcaggtaatgtagtacaagmtgcatgttdgtatggtcttgttgttcacttcagaatatatcccataatctatgcactt-cccatcakc-atttttchcratccgcgcttttgccattctggtwtcaagccacttstttgtgaatggacctctactcaavgaaag-----actcctcaaactawtcchgaagtgantg---------------------------------atcagtgtgacatatggav-tgcatttaaaagcatattcacaaggtcaagaattttgtttggtctrgtctcagggagtgttttcctcttttgtactggtttttcctnytgtttatatggatgggaattcctacacgaggcactdctmtmmmmymtywhdmkcamhkwcccaaggmamrawttttcmwkmtatdtct-mcvanatywatmyywactatrammgtrdgctttgmtattrkrtmaattwgggtggccamktcacschwmtwgaaaagytcwycthytttytvyytywkttthcadtbcagcttgtttttatctgctgctttgcaaaggatctcctattctgc-------------ttttttgtacagacagtggcatttgttgcattcaataaggtatgccac-----ttta-------atgtttccaagcttgattt-tataaca-ccy----wray--awatgatc----ataagccatgtgaaaatcagtacatg--------------------------------------------------------------------------------------------------------------------------------------------------------------------------------------------------------------------------------------------------------------------------------------------------------------------------------------------------------------------------------------------------------------------------------------------------------------------------------------
>I28650_M072_Malvaceae_Clappertonia_ficifolia_seq1
---------------------------------------------------------ttcttcttgattagtttc-----tttgatccaggg-gtttt--atggtcaaagactag----------------------------tcaggcttatgtttga---------------taatcaggcactacatgwaga-----------------agarcwctgttt--ttatrtaat-tata-------------------------------aaatgctatwtactggcattgggctcyattgat---tcca-ttct-----------------ttctycttaacaggtaatgtagtacaagctgcatgttggtatggtcktgttgttcacttcagaatatatcccataathtatgcactt-cccawcatc-ttttttctyvaaccaygctttttycaatctggtctgaagccactgctttgtgaatggacctctgctcaaggaaag-----actcctcaaattaattcagaartgahtg---------------------------------accagtgtddcatatggag-tkyatttaaaagcatatttacaaggtcaagaattttgttcggtctggtttcagggagtgttttcctcctttgtactagtttttccttctatttatatggatgggaattcctacacgaggcattgctbtaccatcttacncgcacagatccaagacacaatttttccatctattttt-accatatctatcttaactatgaacgtgagcttt------------------------------cacttctggaaaagctyatctcctttttgcctcagtttacrgtgcagcttgtttttatttkctgcttyrcaaaggacctcctattctgc------------atttttttyacagacwvtgdmatttgtagctttwaataaggtatgytav-----ttta-------ctk-ctycaagcttkrwttatatggaa-cct----tgac--ac-tcakg----ataa----------------taagtgt-----aattgaaaatctatmtttccc----ctatgctatggtatctcatttct------gttca---------------------------------------------------------------------------------------------------------------------------------------------------------------------------------------------------------------------------------------------------------------------------------------------------------------------------------------------------------------------------------------------------------------------
>I28652_M074_Malvaceae_Hildegardia_barteri_seq1
-------------------------------aatggtaaagctt---------------ttatttcaatagttt------ttatatgttaaattta----aatatctagtgcgag--------------------------------tcatatgtttgatcattga--------tgaataggcactttatgaaga-----------------ggagttctgttg--ttatctgat-tt-a-------------------------------acacgctttatattggt--tgggctcttttgat---tctc-ttgt-----------------ttcttcttgataggtaatgtagtacaagctgcatgttggtatggtcttattgttcacttcagaatttatcctataatctatgcactt-cccatcatc-ctttttcttgatccacgctttttccaatctggtctgaagccattgctttgtgattgggcctctgatcaaaggaag-----actcctcaaatcatttcagaagtgactg---------------------------------atcagtgtgatatatggaa-tgcatttaaaagcatttttacgagggcaagaattttgtttggcctggtttcggggagtgttttcctcttatgtactggtttgttcttctatttatatggatgggaatttctacatgaagcattgctctaccatcttactcgcacagatccaagacacaatttttctatctatttct-accatatctatcttaactacgaacgtgagcttt------------------------------cagttctggaaaagcttgtctcctttttgcctcagtttatggtgcagctggttcttattttttgcttcgcaaaagatctcatattctgc-------------ttctttgtacagacggtggcatttgtagcattcaataaggtatgttaa-----ttta-------aga-ttcctagctcgaatt-tagagag-ccc----tgac--atacaatc----attggccat-aggaaatcagaatgtgt-----atcctgaattctgtccgtccc----ctctcttag-----cccatttct------gtttgtgaaatgtttaa---------------------------------------------------------------------------------------------------------------------------------------------------------------------------------------------------------------------------------------------------------------------------------------------------------------------------------------------------------------------------------------------------------
>I28653_M168_Malvaceae_Theobroma_cacao_seq1
------------------------------------aaagctat--------------tttacttcactagttt------ctatat-ttatatttc----aatatccaatgcaaa--------------------------------tctaatgtatga---------------tgatcaggcactacatgaaga-----------------agagttctgttg--ttgtgtaat-tatt-------------------------------aaatgctgtatattgggatctggctctgttgat---gcca-ttct-----------------ttcttctttacaggtaaagtagtacaagctgcatgttggtatggtcttgttgttcacttcagaatttatcccataatctatgcactt-cccatcatc-ttttttcttgatccacgctttttccaatctggtatgaagccgttgctttgtgattggacctctgctcatggaaag-----actcctcaaatcaattcagaagtgaccg---------------------------------atcagtgtgacatatggct-tgcatttaaaagcatattcacgaggtcaagaattttgtttggtctggtttcagggagtgttttcctcttttgtactggttttttcttctatttatatggatgggaattcctgcacgaggcattgctttaccatcttactcgcacagatccaagacacaatttttccatctatttct-accatatctatcttaactatgaacgtgagctct------------------------------cggttctggaaaagctcatctcctttttgcctcaatttatagtgcagctggttcttattttctgctttgcaaaggatctcctattctgc-------------ttttttgtacagacagtggcatttgtagcattcaataaggtatgataa-----ttta-------atg-tttctagcttgact----tggaa-cct----tgac--ata-----------agttcatgggagaattagtacattt-----aatgaaaaacctgtccatccc----ctctcctat-----ccttttctt-------ttcatgaaatgtttaaagtg--agccatatgtgc---------------------------------------------------------------------------------------------------------------------------------------------------------------------------------------------------------------------------------------------------------------------------------------------------------------------------------------------------------------------------------------
>I28654_M105_Malvaceae_Pachira_aquatica_seq1
-----------------------------------------------------------------------------------------------------------aatgtaag--------------------------------ttttatgtttgatcattga--------tgattaggcacgatgtgacga-----------------ggaattctgttg--ttatcgaat-tt-a-------------------------------acatgctgtatattggt--t-ggctctgttgat---ttcc-ttct-----------------ttcttcttgataggtaatgttgtacaagctgcatgttggtatggtcttattgtccacttcagaatttatccgataatctatgcactt-cccattatc-ctttgtcttaatccacacgttttccaatctggtctgaagccattgctttgtgattggacctctgatcaaggaaag-----actcctcaaattaattcagaagcgactg---------------------------------atcagtgtgatgtatggat-tgcatttaaaaacatattcacaaggycaagaattttrtttggtctggtttcagggagtgttttcctcttttgtactggttttttctaccgtttatatggatgggaatttctgcatgaggcattgctctaccatcttactcgcacggatccaagacataatttttccatctatttct-acyatatctatcttaactatgaacgcaagcttt------------------------------cagttctggaaaagcttatctcctttttgcctcaattcatagtgcagctggttcttgttttcagcttcgcgaaggatctcctattctgc-------------ttctttgtacagacagtggcttttgtagcattcaataaggtatgcaaa-----ttta-------ata-ttcctagctcgactt-tatgg-a-cct----tgac--atatcatc----ataagccat-gggaaatcagaatgtgt-----aatctaaaatctgyccgtccc-----tgccctag-----cccttttct------gttcatgaaa----------------------------------------------------------------------------------------------------------------------------------------------------------------------------------------------------------------------------------------------------------------------------------------------------------------------------------------------------------------------------------------------------------------
>I28655_M148_Malvaceae_Robinsonella_mirandae_seq1
--------------------------------grtgtagyatttatattggattgctttytatwtcagtagttyt-----tcatatgttm----------tatatctamtctaag--------------------------------tcttmtgtttgatcattga--------tgattgggcwctgccttasga-----------------ggaactctgttg--atatccaat---------------------------------ktaactttatgtattktgg---ttggctctgttgat---ttcc-ttct-----------------ttcttcttgataggtaatgtaatacaagctgcatgctggtatggtcttattgttcacttcagaatttatcctataatctatgckctt-cccatcatc-attttwcttgatccacgcttttttcsttccggagtgaagccattnctttgtgattggacvtctgatcaaggarag-----actcaacaaattavttcacaagtgactg---------------------------------atcagwttgaygtatggaa-tgcatttaaaagcatattcacgaggtcaaggattttgtttggtctcgtttcagggagtgttttcctcatntgtactggttttttcttccgattatatggatgggaatttctacatgaggcattgctctaccatctyactcgmacggatccaagacataatttttcyatctatttct-accatatctaycttaactatgaacgtgatcttt------------------------------cggttctggaaaagctcatytcctttttgcctcagtttatdgtgcagctrgttctmrttttctgcttcgcaaaggatctcgtattctgc-------------ttctttgtacaracagtggcatttgtagcattcaataaggtaygcaaa-----tttr-------act-ttcctkgctwcactt-tatgga--cat----trwc--ktatcatc----atragccwt-gggarmtcagartgtgt-----aatctaaaatctttccatccctcccctgttctag-----cccgttttc-----tgttcatgaaacgtctaaagtgc---------------------------------------------------------------------------------------------------------------------------------------------------------------------------------------------------------------------------------------------------------------------------------------------------------------------------------------------------------------------------------------------------a
>I28656_M002_Malvaceae_Tilia_americana_seq1
--------gaaagwtaagagttggggtatggaatggaaaatctt---------------ttatttcactagttt------ttatwtgttatatttc----aatatvtartgtaar--------------------------------tcttatrwttgatcattga--------tgrttagrcactasdhdaaga-----------------rgwgttctgttg--ttatsyaat-tata-------------------------------ahatgctgtatattggt--tggrctctgttgat---tccy-ttmt-----------------ttcttcttkayaggtaatgtagtwcaagctgcatgttggtatggtcttattgttcacttcagaatttatcctataatctaygcactt-cccatcatc-ctttttcttgatccacgctttttccrayctggtctgaagccattgctttgtgattggrcctctkatcaargaaag-----aytcctcaaattaatycagaagkgactg---------------------------------aycdgtgtgacrwatggat-kgcatttaaaagcatattcacgaggtcaagaattttgtttggtctggtttcagggagtgttttcctcttttdtactggdttttyyttctatttatatggatgggaattbctacatgaggcattgctctaccatcttactckcacagatccaagamacartttttccatctabttct-accatatmtatcttaactatgaacvtgavcttt------------------------------cggttctsraaaagctcatcycctttttgcctcaatttatrgtgcagcygdttcttrtdttctgcttygcraaggatctcmtattctgc-------------ttctttgtacagacwgtggcatttgtagcwttcaataaggtatgcdwa-----tttr-------atw-ttcctrgcttgamtt-trtgkaa-cct----tgac--atatcwtc----ataarccat-gggaratcvgaayktgh-----aawctaaratctgtycatccc----ctctcctas-----ccyrtttct------gttcatgaaatgtttraagwgc-ag-aatgcatgaatttg----------------------------------------------------------------------------------------------------------------------------------------------------------------------------------------------------------------------------------------------------------------------------------------------------------------------------------------------------------------------------------
>I28657_M180_Malvaceae_Triumfetta_lappula_seq1
-----------------------------ttcatttgcaggtctgtc------taggttctttctgattagt-------------------------------gtcaaagactag----------------------------ttaggcttatgtttga---------------taatcaggcactacatgaaga-----------------agrgccchgtta--tt---taat-tata-------------------------------aaatgctatgtahtggcaytgggctccattgat---ccct-ttct-----------------ttctcmtttacaggtaatgtagtacaagctgcttgttggtatggtcttgttgttcacttcagaatatatcccattatctatgcactt-cccatcatctttttttcttgaaccacgctttttccaatvtggtctgaagccactdctttktgaatgdacctntgctcaaggaaag-----gcttcccaaattaattchgaagtgactg---------------------------------atcggtgtgacatttgkdrctgcatttaaaagcatatttacaaggtvaagaattttgtttggtctggtttcagggagtgttttcctcctttgtactgctttvtcvttctatttatatggatrggarttcctacacgaggcattgctctaccatcttacacgcacagatccaagwcahaatttttccatntatttttaaccatatctatcttaactatgaacgtgadcttt------------------------------cacttbtggaaaagctcatctcctttttgcctcantttatggtgcarcttgtttttdtttgctgcttygcraaggatctyhtattctgy-------------ttctttgtacaaacdgtggcatttgtagctttbaataasgtatgttaa-----ttta-------ctg-ctccaagcttgatttttacagaa-cct----tgac--atatccya----ataa-------------------atga-----aatcgaaaatctatctttccc----ttatgatcc--tacctcatttct------gttcatcaaatgttcaaagtgt-aatcatgcatg----------------------------------------------------------------------------------------------------------------------------------------------------------------------------------------------------------------------------------------------------------------------------------------------------------------------------------------------------------------------------------------
>I28658_M160_Muntingiaceae_Muntingia_calabura_seq1
a--------------------------------------------------------------tcaattgttttt-----------------------t-aatatctgatgtaag---------------------------------ttcttcattggctgctgacattg-----------------ataaaca-----------------agagatttatga----------------t------------------------t-----aaatgttacacattgatgttgaactcctgttttttggcct-ttgtctctt------------gctcttttttcaggcaatgtattacaggctgcattttggtttgggcttattgttcacttcagaatttatccgataatctatgcactc-cctatcatc-cttgttcttgattcacgtgttttccaatctggtttaaagccgttgacttcaaattgggcttcttttcaagcaaaggtg--------caacaaaaatcagatttgtctg---------------------------------atcattgtgatggatggac-tgcatttaggagtatgttcacaagagggagacttatctttgggctggtctcaggaagcgtgttcctcatttttactgctcttttcttttgtttgtatggatgggaattcctaaatgaagcattgttataccatcttactcgcacggatccaagacacaacttttcaatttattttt-atcatatatacctccattatgagcaggaaatat------------------------------cagtgatggaaaagctcatctcatttttgcctcagtttattgtgcaaatggttctcattttcagctttgccaaggatctcatcttttgt-------------ttttttgttcagacggtggcatttgtggcatttaacaaggtatgctga-----ttgg-------ata-----aaacttgagtt----------------------atattttc----acatacc------------------------------------------------tgttctcgtag--------------a------------------------------------------------------------------------------------------------------------------------------------------------------------------------------------------------------------------------------------------------------------------------------------------------------------------------------------------------------------------------------------------------------------------------------a
>I9832_V002_Malvaceae_Luehea_speciosa_seq1
--------------------------------------------------------------------------------------------------------------gtcaaa-------------------------------gattatctttga-------------------taggcacta-atgaaga-----------------agagctctakhk--ytattvdtw-wtaa--------------------------wwdkmwawwkmtwkrtattggdmtykrkykhtrbyrdt---syyh-ytcyttnhym----------ddyhnnvnynwbndddndbvddvndvdhvnngnndnnbkbddgdnbhtbnykkyhvmhtdhadvhhatahhmcwtmvtctatgcactt-cccatcatc-ttttttctcgatccatgctttttccaatctggtctgaagccacttctttgtgaatggacctctactcaaggaaag-----actcmdvndawtdhdbnagdnrhbdmtb---------------------------------dkndnbvbnwhwndhgbvs-ndhhbndnaaagcatattcacaaggtcaagamthttdtttgntctdntttcngggagtgttttcctnbtttgtactagtttttcctnctatttatanggatdggaattcctacacgaggcactgctctaccatcthacdcgcacagacccaaggcacaatttttccatctacttct-accatatvtatcttaactatgancgtgagcttt------------------------------cgctnbtwgaaaagctbatctccttyttbccthagtttacagtgcagcttgtttttatytgctgcttcgcaaaggatctcctattytdyktwbwkdbrshkndyttttktryhkabngtggcatttgtagcattcaataaggtatgttaa-----ttta-------atg-ttccaagcttgattt-tatggaa-cct----tgac--atatgagc----ataagccacgygaaawtcwgttcryat-----aaatkraaawyyrkyyywccc----ctatccyr------ctgatttct------gttcatgaaatgttcaaaaagtgagcsatgggtttakttgcattgctttcttccaaaagttccatatgcagacataagtatgcacaactttcatcgtagccttgtgtacttacattacgctgtacttcctccttggacaggtaatcacagcscagtmttttgtgtggtttttttgcytgttacytcttattttgccatggarcartmtgaagcttaaatgggaaggcctatgttgcattctttwwkgatgggagctcaaacccattggttgatgtggggttatctgcttgagtttaaaggcaagaatgtatttctggsrsyttkgrwkgsmarsytwmytttyytkgsyksywrwwmrwtymwtttkgkyswksytwwycsgcaccataacttctctccagcatttagac
