# Supplementary material for: Localized Phylogenetic Discordance Among Nuclear Loci Due to Incomplete Lineage Sorting and Introgression in the Family of Cotton and Cacao (Malvaceae)
Source: Front Plant Sci. 2022 Apr 13;13:850521. doi: 10.3389/fpls.2022.850521 (PMC9043901; doi:10.3389/fpls.2022.850521)
Supplement: Supplementary file 1 [file Data_Sheet_1.ZIP › Alignments_v4/L70.fasta]

>I23352_M001_Malvaceae_Bombax_ceiba_seq1
---------------------------------------------------------------------------------------------------------------------------------------------------------------------------------------------------------------------------------------------------------------------------------------------------------------------------------------------------------------------------------------------------------------------------------------------------------------------------------------------------------------------------------------------------------------------------------------------------------------------------------------------------------------ttgctacctggaagcagattacaagaggtcactagaatgcttcctatcttttcaaacacaatgaaactattaaaagactctttccctgagttggtaacggtcataaatgtggcgcctaatcaactggtggacaactatatcgttagagccattcatgagtggcctgtgccggccatattgattcctggagga---------------------------accccaca---------------------------------------------------------------------------------------------------------------------------------------------------------------------------------------------------------------------------------------------------------------------------------------------------------------------------------------------------------------------------------------------------------------------------------------------------------------------------------------------------------------------------------------------------------------------------------------------------------------------------------------------------------------------
>I23353_M002_Malvaceae_Tilia_americana_seq1
----------------------------------------------------------------------------------------------------------------------------------------------------------------------------------------------------------------------------------------------------------------------------------------------------------------------------------------------------------------------------------------------------------------------------------------------------------------------------------------------------------------------------------------------------------------------------------------------------------------------------------------------------------------------------------tamaagaggtcactagaatgcttcccatcttttcaaacacaatgaaactattaaaagattctttccctgaattggtaacrgtcatccatgtggcacccaatcaactggtggacaactatattgctagagccattcataagtggccagtgcctgctatattgattccaggagga---------------------------accccacaactgaaatatgatgcattcaatgtaagtccttcca----------------gtgct-------------------------cact------ttacatgt------caatca------------ttgattgtaattcggtgagata------------------------------------------------------------------------------------------------------------------------------------ttcaca------------ggtta----------------------cagctatggtcaac-ttaacagt--------------------------ctatagatattcacagatat-------------------------tcag-tttta----------gtatattggattgct-ttgtgaatgagtttcttattcaact---------gactagaagattgaa------------------------------------------------------------------------------------------------------------------------------------------------
>I23354_M003_Malvaceae_Herissantia_crispa_seq1
-------------------------------------------------------------------------------------------------------------------------------------------------------------------------------------------------------------------------------------------------------------------------------------------------------------------------------------------------------------------------------------------------------------------------------------------------------------------------------------------------------------------------------------------------------------------------------------------------------------------------------------------------------ttattaccttgctacctggragcagattacaagaggtcactagaatgctccctatcttttcagacacgatgaaactattaaatgactctttccatgaactcgtaacggtcatccacgtggctcccaatcaactagtggacaactatattggtaaagccattcataagtggcctgtgcctgctatattgattcctggagga---------------------------accccacacctgaaatatgatgcattcaatgtaagtctttcag-----------------tgctttc---------------------tcaca------ctatatat-------ttcat------------ttgactatgaatcgctgag-------------------------------------------------------------------------------------------------------------------------------------------------------------a----------------------cagttacaatctac-atgagtgc---tattaaatttttggttaaattt-atgcaggcaagcagagttgccttatgtacttccgsaactgttgctatgg-agttgc--------agcttgccagattac----------------cttgtttagtt---------acttatagagcccatttcctta-----------ccgaatggt---------------------------------------------------------------------------------------------------------------------
>I23355_M004_Malvaceae_Malva_arborea_seq1
------------------------------------------------------------------------------------------------------------------------------------------------------------------------------------------------------------------------------------------------------------------------------------------------------------------------------------------------------------------------------------------------------------------------------------------------------------------------------------------------------------------------------------------------------------------------------------------------------------------------------------------------------------------ctacctggaagcagattasaagaggttactagaatgcttcccatmttttcgaacacgatgaaactattgaaagactcttatcatgaactggtaacggtcatccatgtagctcccaatcaactcgtggagaactatattgctaaagccgttcataagtggcctgtgcctgctatattgattccaggagga---------------------------acaccacacctgaaatatgacgcattcaatgtaagtctttcgataaacattaagctcttgtattgaaaggharaaahstghaacgatattaca-aaagtttacgagt-----acaaacg-------aagaaacaagcttgagaagatgaggtw------------------------------------------------------------------------------------------------------------------------------------kytamw------------gyktwyr--------------------cwactatggctatg-tacaagacga--------------------------------------------------------------------tgcaa-------------ttactatatccaa-------------------------------------------------------------------------------------------------------------------------------------------------------------------------------------------------------
>I23359_M008_Malvaceae_Althaea_officinalis_seq1
--------------------------------------------------------------------------------------------------------------------------------------------------------------------------------------------------------------------------------------------------------------------------------------------------------------------------------------------------------------------------------------------------------------------------------------------------------------------------------------------------------------------------------------------------------------------------------------------------------------------------------------------------------tattaccttgctacctggaagtagattacaagaggttactagaatgcttcccatcttttcaaacacgatgaaactattaaaagactcttaccgtgagctggtaacagtcatccatgtggctcccaatcaactcgtggacaactatattgctaaagccattcatgagtggcctgtgcctgctatattgattccaggagaa---------------------------accccacacctgaaatatgatgcattccatgtaagtctttcag-----------------tgctgtg---------------------tcacg------cagtatat------ctatca------------tctactgtggttccgtgagata------------------------------------------------------------------------------------------------------------------------------------ttcaca------------ggtga----------------------tagctacaatcaac-ttaaagta--------------------------taatagaaattcgcatatcccgag---------------------------------------------------------gggggggtgagtttttcgttcaact---------gaaaagaaaattgaacatatct----------atttgattgaccatgagt--------------------cactagtattttcaaaat-------------gtttgatgtaa--------------aagctgctttcgatgcgta--------------
>I23360_M009_Malvaceae_Lagunaria_patersonia_seq1
--------------------------------------------------------------------------------------------------------------------------------------------------------------------------------------------------------------------------------------------------------------------------------------------------------------------------------------------------------------------------------------------------------------------------------------------------------------------------------------------------------------------------------------------------------------------------------------------------------------------------------------------------------gattaccttgctacctggaagcagattacaagaggtcactagaatgcttcctatcttttcaaacacgatgaaactattaaaagaaactttccgggaactggtaacagttatacatgtggctcccaatcgacttgtcgacaactatattgctaaagccattcataagtggcctgtgcctgctatattgattccaggagga---------------------------aaaccacaccagaaatatgatgcattcaatgtaagtccttttg-----------------tgtt-------------------------caca------cgatacgt------ctatta------------ttgattgtcattcagtgaggta------------------------------------------------------------------------------------------------------------------------------------ttcaga------------ggtca----------------------cagctacaatcaac-tcaacgga--------------------------ttatagaaattcgcagatat-------------------------tctg-ttttataa-----taatatattcaattcca--gggggatgagttaacctaagcgtt-tgcacccagtaatcaaaatttcatggactc-----------------------------------------------------------------------------------------------------------------------------------------
>I23369_M018_Malvaceae_Abelmoschus_esculentus_seq1
------------------------------------------------------------------------------------------------------------------------------------------------------------------------------------------------------------------------------------------------------------------------------------------------------------------------------------------------------------------------------------------------------------------------------------------------------------------------------------------------------------------------------------------------------------------------------------------------------------------------------------------------------------------------------agattgcaagaggtcac-agaatgcttcccatcttttcaaacacaatgaaattcttaaaagactctttccctgagctgatattggtcatcaatgtggctccaaatcaactagtggacaactatattgctagagccagtcataagtgccctgtgcctgccatattgattccaggcgga---------------------------acccaacacctgaaatatgatgctttcaatgtaagtcttccggtg-----------ctcgtggt-------------------------tgcag-----ctatatggt----atagtca-----aaggtacttccatgttgttccatgtaata-----------gta-----------agcctgcttaag----------------------------------------------------------------------------------------------cctcatat----------------------------------------gttttactgaac-ttaatgag-------------------------gctatagatat----------------------------------gttga-gttgacag--ggtctgggtcatgacttgga-tcaaggaaaagccttt---------------------------------------------------------------------------------------------------------------------------------------------------------------------------------
>I23370_M105_Malvaceae_Pachira_aquatica_seq1
-----------------------------------------------------------------------------------------------------------------------------------------------------------------------------------------------------------------------------------------------------------------------------------------------------------------------------------------------------------------------------------------------------------------------------------------------------------------------------------------------------------------------------------------------------------------------------------------------------------------------------------------------------------------------------------------ggtcactagaatgcttcccatcttttccaacgcaatgaaactattaaaagactcttttcctaagttggtaacggtcatccatgtggctcccaatcaagtggtggacaactatatcgctagagccattcataagtggcctgtgcctactatattgattcctggagga---------------------------accccacacctaaaatatggtgcattcaatgtaagtccttcca----------------gtgct-------------------------caca------cggtatgt------ctatca------------ttgattgtgattcagtgagata------------------------------------------------------------------------------------------------------------------------------------tatgca------------ggtca----------------------cagctagagtcaac-ttaaggaa--------------------------ttat---------caggtct-------------------------tcag---------------------------------------------------------------------------------------------------------------------------------------------------------------------------------------------------------------------------------
>I23371_M137_Malvaceae_Dombeya_wallichii_seq1
-----------------------------------------------------------------------------------------------------------------------------------------------------------------------------------------------------------------------------------------------------------------------------------------------------------------------------------------------------------------------------------------------------------------------------------------------------------------------------------------------------------------------------------------------------------------------------------------------------------------------------------------------------------taccttaatacctggaagcagattacaagaggtcactagaatgcttcccatcttttcaaacacaatgaaactattaaaagacwctttccctgagttggtaackwtcatccatgtggcacccaataaactggtgratgactatattgctggagccattcrtaggtggyctgtgcctgcgatattgattccaggagga---------------------------ackcyacaactgaaatatgatgcattcartgtragtccttcaa----------------ctgct-------------------------cact------ttacatgt------caatca------------tygattsttattcagtgttttt------------------------------------------------------------------------------------------------------------------------------------ttcgta-----------------------------------gkymwwrsywwkgkymam-ytwawwrk--------------------------yywwwwymrkymmmrrwwwt-------------------------ysgk-tttwa----------wwwwwtkrgwtksmw-tkrkgrwkrr--ytkkmwkwstwyt---------srywmkaagaccagactt---------------------------------------------------------------------------------------------------------------------------------------------
>I23372_M140_Malvaceae_Chiranthodendron_pentadactylon_seq1
-------------------------------------------------------------------------------------------------------------------------------------------------------------------------------------------------------------------------------------------------------------------------------------------------------------------------------------------------------------------------------------------------------------------------------------------------------------------------------------------------------------------------------------------------------------------------------------------------------------------------------------------------------------ccttgctacctggaagcagattacaagaggtcagtagaatgcttcccatcttttcaaacacaatgaaactattaaaagactctaaccctgagttggtaacggtcatccatgtggctcccaatcaactggtggacaactatatcgctagagccactcataagtggcctgtgcctgctatattgattccaggagga---------------------------accccacacctgaaatatgatgcattcaatgtaagtccttcca----------------gtgct-------------------------caca------gtatatgt------ctatca------------tggattgtgattcagtgagata------------------------------------------------------------------------------------------------------------------------------------ctcaca------------gatca-----------------------agctacggtcaac-ttaaggga--------------------------ttatagatattcacagatat-------------------------tcag-ttttat--------aatatataggattgc--gggggcacgagtttttcattcaact---------gactagaaaattgaacatgttt-----------tttcctagttactttct---------------------actgatgaactcctga------------------------------------------------------------------------
>I23373_M141_Malvaceae_Quararibea_funebris_seq1
--------------------------------------------------------------------------------------------------------------------------------------------------------------------------------------------------------------------------------------------------------------------------------------------------------------------------------------------------------------------------------------------------------------------------------------------------------------------------------------------------------------------------------------------------------------------------------------------------------------------------------------------------------tattaccttgctacctggaagcagatttcaagaggtcactagaatgcttcccatcttttcaagcacaatgaaactattaaaagactctttccctgagttggtaacggtcatccatgtggctcccaatcaacttgtggacaactatattgctaaagccattcataggtggcctgtgcctgctatattgattccaggggga---------------------------accccacacctgaaatatgatgcattcaatgtaagtccttc-a----------------gtgctc-----------------------acaca------tgagatgt------ctatca------------ttgattgtga-tcagtgagata------------------------------------------------------------------------------------------------------------------------------------ttcact------------ggtatat----------tcaccattcacggctacagtcaac-ttaaggga--------------------------ctatagatattcacatatat-------------------------tcag-ttttat--------aawat-----attg---tgggggatgagttttttg-------------------------------------------------------------------------------------------------------------------------------------------------------------------------------
>I23377_M148_Malvaceae_Robinsonella_mirandae_seq1
-------------------------------------------------------------------------------------------------------------------------------------------------------------------------------------------------------------------------------------------------------------------------------------------------------------------------------------------------------------------------------------------------------------------------------------------------------------------------------------------------------------------------------------------------------------------------------------------------------------------------------------------------------ttatttycttgctacctggaagcagattacaagaggtcactagaatgcttcccatcttttcaaacacgatgaaactattcaaagactctttccatgaactcgtaacggtcatccaygtggcacccaatcaactagtggacaactatattgctaaagccattcataagtggcctgtgcctgctatattgattccaggagga---------------------------accccacacctgaaatatgatgcattcagtgtaagtctttcag-----------------tgctttc---------------------tcaca------aaatacat------ctttca------------ctgactatgattcggtgagata------------------------------------------------------------------------------------------------------------------------------------ttcaca-------------gtta----------------------cagttacaatctgc-ttaagtgc---tattatatttttggttaaattt-ttgcaggcaagcagagttgccttatgtacttccggaactgttgctatgg-agttgc--------agcttgccagattac----------------cttgtttagtt---------acttatagag-----------------------------------------------------------------------------------------------------------------------------------------------------
>I23378_M150_Malvaceae_Ceiba_pentandra_seq1
---------------------------------------------------------------------------------------------------------------------------------------------------------------------------------------------------------------------------------------------------------------------------------------------------------------------------------------------------------------------------------------------------------------------------------------------------------------------------------------------------------------------------------------------------------------------------------------------------------------------------------------------------------attactttgctacctggaagtagattacaagaggtcactagaatgctttccatcttttccaacacaatgaaactattgaaagactctttccctgagttagtaacggtcatccatgtggctcccaatcaagtagtggacaactatgtcactagwgccattcataaatggcctgtacctgctatattgattcctggagga---------------------------accccacacctaaaatatgatgcattcaatgtaagtccttcca----------------atgct-------------------------caca------caatatgt------ctatca------------ttgattgcgattcagtaagaya------------------------------------------------------------------------------------------------------------------------------------tacaca------------ggtca----------------------cagctagagtcaac-ttaaggca--------------------------ttat---------taggtct-------------------------tcag-tcttat--------gatatgttcaatt------gtttatgagtttttcattcaat-------------------------------------------------------------------------------------------------------------------------------------------------------------------------
>I23379_M160_Muntingiaceae_Muntingia_calabura_seq1
------------------------------------------------------------------------------------------------------------------------------------------------------------------------------------------------------------------------------------------------------------------------------------------------------------------------------------------------------------------------------------------------------------------------------------------------------------------------------------------------------------------------------------------------------------------------------------------------------------------------------------------------------------accttgctscctggtagcagattacaagaggtcactcgaatgcttccaatcttttcaaacacaatgaaaaaattgaaagactctttccgtgaattggtgacagtcattcctgttgcacctaatcagcatgtggaaaactacattactagatccgtttataagtggcctatacctactataataattgatggggga---------------------------accccacaactgagatatgatgcattcgctgtaagtccttgca----------------acttt-------------------------cacat-----ctgcgtct------------------gaaattttcacagttactgagccagaaatat---------------------------------------------------------------------------------------------------------------------------------ttcactgcagctatgctaggtta------------------gtgcatgttgcgtgtaaaatgaaagggcactct--------------------caatcaaaaattaggcgcttgaattct-------------gttgcttgg-ttttgc--------atgatgctca--------------------------------------------------------------------------------------------------------------------------------------------------------------------------------------------------------
>I23380_M161_Malvaceae_Hibiscus_tiliaceus_seq1
------------------------------------------------------------------------------------------------------------------------------------------------------------------------------------------------------------------------------------------------------------------------------------------------------------------------------------------------------------------------------------------------------------------------------------------------------------------------------------------------------------------------------------------------------------------------------------------------------------------------------------------------------------accttgctacctggaagcagattacaagaggtcactagaatgcttcccatcttttcaaacacagtgaaactattaaaagactctttccctgagctgatttcggtcatcaatgtggctccaaatcaactagtgaacaactatattgctagagccattcataagtggtctgtgcctgccatattgattccaggagga---------------------------accccacacctgaaatatgatgcattcaatgtaagtctttcgg-----------------tgctcg------------------------------------------------------------------tggtcgcagctatatactata------------------------------------------------------------------------------------------------------------------------------------gtcaaacgta-tttccatgttg----------------------------------------------------------------------------------------------------------------------------------------------------------------------------------------------------------------------------------------------------------------------------------------------------------------------------------------------------------
>I23381_M162_Bixaceae_Bixa_orellana_seq1
-------------------------------------------------------------------------------------------------------------------------------------------------------------------------------------------------------------------------------------------------------------------------------------------------------------------------------------------------------------------------------------------------------------------------------------------------------------------------------------------------------------------------------------------------------------------------------------------------------------------------------------------------------tcattagcttgctacctggaagcagattacaagaggtcactcgaatgcttcccatctttgcaagtacaatgaaacaattaaaagattcttatcctgacttgatgtcagttatccatgtggcacctaatcagctggtggaaaactacatcataggatccattcataagtggcctgtacctgcaattccaattcccggagga---------------------------accccacacctaaagtacgacgcatttaatgtaagatatccct----------------gcctt-------------------------catt------ttgtacgt------caaacatgagtagatgtttaagtttttcagtcatttcatctgt---------------------------------------------------------------------------------------------------------------------------------tgcaca-------ctctgagttctg--------------------tccttatttacactcctaaggtcag-------------------------------------------------------------------agcctgtgtttagaa------------------------------------------------------------------------------------------------------------------------------------------------------------------------------------------------------------------------
>I23382_M163_Bixaceae_Cochlospermum_vitifolium_seq1
---------------------------------------------------------------------------------------------------------------------------------------------------------------------------------------------------------------------------------------------------------------------------------------------------------------------------------------------------------------------------------------------------------------------------------------------------------------------------------------------------------------------------------------------------------------------------------------------------------------------------------------------------------atttgcttgctacccggaagcagattacaggaggtcacaagaatgcttcccatatttgaaaatacaatgagaaaatttaaagacttttgtagcgacttgatgacagtcatcgttgtggcaccaaatcagcttgtggaaaagtatgtcacggaagccattcatgagtggcctgtgcctgcaatttcagttccaggagga---------------------------accccacacctaaagtatgatgcatttaatgtaagacactgca----------------atctt-------------------------catt------ttgcatgtcaacatgaatcg--------aggctaaatccttaattagttggatttta----------------------------------------------------------------------------------------------------------------------------------------------ctttcagtcacgt---------------ttccctcttgtgtacagt-ttaatgtcaa-------------------------------------------------------------------aatctgttcttaaaa--cggatgtagtttcgtttctt------------------------------------------------------------------------------------------------cctgagc------------------------------------------------------------------------------------------c
>I23383_M166_Malvaceae_Pseudobombax_ellipticum_seq1
-------------------------------------------------------------------------------------------------------------------------------------------------------------------------------------------------------------------------------------------------------------------------------------------------------------------------------------------------------------------------------------------------------------------------------------------------------------------------------------------------------------------------------------------------------------------------------------------------------------------------------------------------------tcattaccttgctacctggaagcagattacaagaggtcactagaatgcttcccatcttttcaaatgcaatgaaactrttaaaagactctttccctgagttggtaacggtcatccatgtggctcctaatcaactagtggacaatcatatcgctaaagccattcataagtggcctgtgcctgctgtattgattcctggagga---------------------------accccacacctaaaatatgatgcattcaatgtaagtctttcca----------------gtgct-------------------------caca------cgatatgt------ctatca------------ttgattttgattcagttagata------------------------------------------------------------------------------------------------------------------------------------tgcaca------------ggtca----------------------aagctggagtcaac-ttaatgga--------------------------ttat---------caggtct-------------------------tcag-ttttat--------aatatattcgattg-----ggggatgagtttttcrttcaact---------gactagaaaatttaactttttt-----------tttcctagt---------------------------------------------------------------------------------------------------------------------
>I23384_M168_Malvaceae_Theobroma_cacao_seq1
---------------------------------------------------------------------------------------------------------------------------------------------------------------------------------------------------------------------------------------------------------------------------------------------------------------------------------------------------------------------------------------------------------------------------------------------------------------------------------------------------------------------------------------------------------------------------------------------------------------------------------------------------------attaccttgctacctggaagcagattacaagaggtcactagaatgcttcccatcttttcaaacacaatgaaacttttaaaagactcttttcctgagttggtgacggtcatccatgtggcacccaatcagctagtggacaacttcatcactagagccatccataagtggcctgtgcctgctatattgattccaggagga---------------------------atcccgcacctgaaatatgatgcattcaatgtaagtccttcca----------------tagtt-------------------------cact------ttatatgt------caatcg------------ttgattgtgattcagtgagata------------------------------------------------------------------------------------------------------------------------------------ttcaca-----------------------------------------actacatcg-ac-tgaagggtac---------------------------------------------------------------------tcag-ttgtaa--------tgtatattggattgca-tgggaaatgagtttactacacaact---------gaatagaagatttaacatgttt-----------ttacctggtcacatagt---------------------tttcatgaactctagattgtatttcaatgaaattgtcataatttaatagtttatttggttgattgtgagctgaaagtatctccataat
>I23385_M169_Malvaceae_Ochroma_pyramidale_seq1
--------------------------------------------------------------------------------------------------------------------------------------------------------------------------------------------------------------------------------------------------------------------------------------------------------------------------------------------------------------------------------------------------------------------------------------------------------------------------------------------------------------------------------------------------------------------------------------------------------------------------------------------------------------cttgctacctggaagcagattacaagaggtcaatagaatgcttcccatcttttcaaacacaatgaaactattaaaacactctttccctgagktggtaacggtcatccatgtggctcccaatcaactggtggacaaccatatcgctagagccattcataagtggcctgtgcctgctatattggttccaggagga---------------------------accccacacctaagatatggtgcattcaatgtaagtccttcca----------------gtgct-------------------------caca------ctatatgt------ctatca------------ttgattgtggtttagtgacata------------------------------------------------------------------------------------------------------------------------------------ttcaca------------ggtca----------------------cagctacggtcaac-ttarggga--------------------------ttatagatattcacagatata-----------------------gttga-atgtga--------aacatgttttttc----ctagttatactttcttctgataactccagattgtgatttgaaaattgta---gtca-----------ttgaatagttwwtt----------------------------------------------------------------------------------------------------------------
>I23387_M178_Malvaceae_Malvaviscus_arboreus_seq1
-------------------------------------------------------------------------------------------------------------------------------------------------------------------------------------------------------------------------------------------------------------------------------------------------------------------------------------------------------------------------------------------------------------------------------------------------------------------------------------------------------------------------------------------------------------------------------------------------------------------------------------------------------ttattaccttgctacctggaagcagattacagaaggtcagtagaatgcttcccatcttttcaaacacaatgaaactattaaaagactctttacctgagctgatatcggtcatcaatgtggctccaaatcaactagtggacaactatattgctagagccatkcataagtggcctgtgcctgccatattrattccagsagga---------------------------accccacacctgaaatatgatgcattca----------ttcgg-----------------tgctca------------------------------------------------------------------tggtcgcagctatatggtata------------------------------------------------------------------------------------------------------------------------------------gtcaaacgta-tttccatgttcctccatgtaatattaagcctcatatgttttactgaac-ttaatgagg-------------------------ctatagatatattgagttgacagggtttgggccatgac-------ttgg-atcaag--------gaaaaagccttttgcacttagtaatttgaatttcatggacccaaatgctattatgttaaaatttattagttt------------------------------------------------------------------------------------------------------------------------------------------
>I23389_M181_Malvaceae_Pavonia_scheadiana_seq1
------------------------------------------------------------------------------------------------------------------------------------------------------------------------------------------------------------------------------------------------------------------------------------------------------------------------------------------------------------------------------------------------------------------------------------------------------------------------------------------------------------------------------------------------------------------------------------------------------------------------------------------------------------------------ggaagcagattacaagaggtcactagaatgcttcctatcttttcaaacacaatgaaactattaaaagactctttccctgagctggtaacagtcatccatgtggctcccaatcaacttgtggacaactatattgccaaagccattcataagtggcctgtgcctgcgatattgatcccaggagga---------------------------accccacacctgaaatatgatgcattcaatgtaagactttcag-----------------tgct-------------------------ctta------caatatat------ttatcg------------ttgactgtgagtcagtgtggta------------------------------------------------------------------------------------------------------------------------------------ttcaca------------tgtca----------------------tagctacaaccaac-ttaaggga--------------------------ttatagaaattcacagatat-------------------------tcag-ttttat--------attataactcaacgc--ccggggttgagattttccgttagct---------tactagaaaactgaacatct-------------------------------------------------------------------------------------------------------------------------------------------
>I23391_M183_Malvaceae_Phymosia_umbellata_seq1
---------------------------------------------------------------------------------------------------------------------------------------------------------------------------------------------------------------------------------------------------------------------------------------------------------------------------------------------------------------------------------------------------------------------------------------------------------------------------------------------------------------------------------------------------------------------------------------------------------------------------------------------------------------------cctggaagcagattacaagrggtcactagaatgcttccwatmttttcaagcacaatgaaactattaaaagactctttccatgaactcgtaacagtcatccatgtggctcccaatcaactagtggacaactatattgctaatgccattcataagtggcctgtgcctgctatattgattccaggagga---------------------------accccacacctgaaatatgatgcattcaatgtaagtytttcagtg-------------cttgctttc---------------------tcaca------caatatat------ctttcc------------ttgactatgattcggtgagata------------------------------------------------------------------------------------------------------------------------------------ttcaca------------gatca----------------------cagttacaatctac-ttaattgc---tcttatatttttggttaaattttttgcaggcaagccaagttgctttatgtacttcag------------------------------------------------------------------------------------------------------------------------------------------------------------------------------------------------------------------------------------------------
>I23392_M187_Malvaceae_Ayenia_berlandieri_seq1
--------------------------------------------------------------------------------------------------------------------------------------------------------------------------------------------------------------------------------------------------------------------------------------------------------------------------------------------------------------------------------------------------------------------------------------------------------------------------------------------------------------------------------------------------------------------------------------------------------------------------------------------------------cattactttgctacctggaagcagattacaagaggtcactaaaatgcttcccatcttttcaaacacaatgaaactgttgaaagactcttttcctgagttggtaacggttatccatgtggctcccaatcagctagtggataaattcattgctagagaaattcataaatggcctgtgccggcgatattaattccaggaaga---------------------------atcacacgcttgaagtatgatgcatacaatgtaagtcttttca----------------gtgtca----------------------------------ctttatg-------caatta------------ttgat-gaaatacattgagatt------------------------------------------------------------------------------------------------------------------------------------ttcaaa-----------------------------------------gcaatatccact---------------------------------------------------------------------------aagatgtag-ttttaat----------gcattaggttgca-tgaagaataattttactattcaaac---------caacacaagagtgaacatgctt-----------ttgcctagtcagttt---------------t-----------------------------------------------------------------------------------------------
>I23393_M189_Malvaceae_Kearnemalvastrum_lacteum_seq1
----------------------------------------------------------------------------------------------------------------------------------------------------------------------------------------------------------------------------------------------------------------------------------------------------------------------------------------------------------------------------------------------------------------------------------------------------------------------------------------------------------------------------------------------------------------------------------------------------------------------------------------------------------------------ccacaatcatattacaagakgtcactagaatgcttcccatcttttcaaacacaatgaaactattaaaagactctttccctgagctggtaacagtcatccatgtggctcccaatcaacttgtggacaactatattgccaaagccattcataagtggcctgtgcctgcaatattaattcctggagga---------------------------acctcacacctgaaatatgatgcattcaatgtaagactttcag-----------------ttct-------------------------ctta------caatatat------ttatca------------ttgactgtgattcagtgtggta------------------------------------------------------------------------------------------------------------------------------------ttcaca------------agtca----------------------tagctacaatcaac-ttaaggga--------------------------tgatagaaactcacagatat-------------------------tcag-ttttat--------attataactcaatgc--cgggggttgagattttcattcaact---------gactagaaaactgaacatcttt------------ttcttggttactttc--------------------------------------------------------------------------------------------------------------
>I23394_M229_Malvaceae_Malvastrum_americanum_seq1
------------------------------------------------------------------------------------------------------------------------------------------------------------------------------------------------------------------------------------------------------------------------------------------------------------------------------------------------------------------------------------------------------------------------------------------------------------------------------------------------------------------------------------------------------------------------------------------------------------------------------------------------------------------ttacctggaagcagattacaagaggtcactagaatgcttcccatcttttcaaacacaacgaaactattaaaagactctttccctgagctkgtaacagtcatccatgtggctcccaatcaacttgtggacaactttattgccaaagccattcmtaagtggcctgtgcctrcgatattgattccaggagga---------------------------accccacacctgaaataygatgcattcratgtaagactttcag-----------------tgct-------------------------ckta------caatatat------ttatca------------ttgattgtgattcagtgagata------------------------------------------------------------------------------------------------------------------------------------ttcaca------------agtca----------------------tagctrcaatcaac-ttaaggga--------------------------caatagaaattyacagatat-------------------------tcag-ttttkt--------attctgactcaatac--tgggggbtgcggtcttcaatcaact---------gactagaaaamyymammwyytt----------ttttcttagttactttct---------------------tctgatgaactccagattccgattcgaggaagttgtcgtg------------------------------------------------
>I23395_M236_Malvaceae_Fuertesimalva_jacens_seq1
---------------------------------------------------------------------------------------------------------------------------------------------------------------------------------------------------------------------------------------------------------------------------------------------------------------------------------------------------------------------------------------------------------------------------------------------------------------------------------------------------------------------------------------------------------------------------------------------------------------------------------------------------------attacattgctacctggaagcagattacaagaggttactcgaatgcttcccatattttcgaacacgatgaaactattaaaaggctcttaccgtgacctggtaacggtcatccatgtagctcccaatcgactcgtggagaactatattgctaaagccgttcataagtggcctgtgcctgctatattgattccaggagga---------------------------acaccacacctgaaatatgatgcattcaatgtaagtctttcgataaacattaagctcttgtattgaaaggcagaaaactgcaacagtatcac--aaagtttacgagt-----acaaaca-------aagaaacaagctttagaagacgaggtt------------------------------------------------------------------------------------------------------------------------------------tttact------------gtgtata--------------------ttactatggctat----------------------------------------------------------------------------------------------------------------------------------------------------------------------------------------------------------------------------------------------------------------------------------------------------------------------
>I23396_M019_Malvaceae_Allosidastrum_pyramidatum_seq1
-------------------------------------------------------------------------------------------------------------------------------------------------------------------------------------------------------------------------------------------------------------------------------------------------------------------------------------------------------------------------------------------------------------------------------------------------------------------------------------------------------------------------------------------------------------------------------------------------------------------------------------------------------ttattaccttgctacctggaagcagattacaagaggtcactagaatgcttcccatcttttcaaacacaatgaaaytattaaaagactctttccgtgatctcgtaacgrtcatccatgtggctcccaatcaactagtggacaaytatattgttaaagccattcataactggcctgtgcctgctatactgattccaggagga---------------------------accccacacctgaaatatgatgcattcagtgtaagtmtttcag-----------------trcattc---------------------tcacw------caatatat------ctctca------------ttgactatgattcgstgagata------------------------------------------------------------------------------------------------------------------------------------ttcacy------------ggtca----------------------cakttacaatctac-twaagtgc---aattatatttttkgttaaattt-ttgcaggcaagcagagttgccttatgtacttccggaactgtagcyatgg-agttgc--------agcttgccagattac----------------cttgtttagtt---------acttatagagcccatttcctta-----------ctgaatggttcrttcgctacaaagcaaagata--ccatacatctcacttccc--------------------------------------------------------------------------
>I23398_M021_Malvaceae_Sidastrum_micranthum_seq1
------------------------------------------------------------------------------------------------------------------------------------------------------------------------------------------------------------------------------------------------------------------------------------------------------------------------------------------------------------------------------------------------------------------------------------------------------------------------------------------------------------------------------------------------------------------------------------------------------------------------------------------------------------------ctacctggaagcagattacaagaggtcactagaatgcttcctatcttttcaaacacaatgaaactattaaaagaatctttccatgaactcgtaacggtcatccatgtggctcccaatcaactagtggacaactatgttgctaaagccattcataagtggcctgtgcctgctatattgattccaggagga---------------------------accccacacctgaaatatgatgcattcaatgtaagtctttcag-----------------tgctttc---------------------tcaca------taatatat------ctttca------------ctgactatgatttggtgagata------------------------------------------------------------------------------------------------------------------------------------ttcaca------------gatta----------------------cagttacaatctac---------------------------------------------------------------------------------------------------------------------------------------------------------------------------------------------------------------------------------------------------------------------------------------------------------------------
>I23399_M022_Malvaceae_Gaya_dominguensis_seq1
----------------------------------------------------------------------------------------------------------------------------------------------------------------------------------------------------------------------------------------------------------------------------------------------------------------------------------------------------------------------------------------------------------------------------------------------------------------------------------------------------------------------------------------------------------------------------------------------------------------------------------------------------------ttaccttgctacctggaagcagagtacaagaggtcactagaatgcttcctatattttcaaacacgatgaaactattaaagtactctttccatgaactcgtaacggtcatccatgtggctcccaatcaactagtggacaactatattgctaaagccattcataagtggcctgttcctgctatattgattccaggagga---------------------------accccacacctgaaatatgatgcattcgatgtaagtttttcag-----------------tgctttc---------------------tcgga------taatatat------ctttca------------ttgactatgatttggtgtgata------------------------------------------------------------------------------------------------------------------------------------ttcacac---------acaggtc----------------------cagtttcaatcttc-gtaagtgctagtattatatttgtggttaaattt-ttgcaggcaagcagagttgccttatgtacttccggaactgttgctatgg-agctgc--------agcttgccagattac----------------cttgtttagtt---------acatatagagcccatttcctta-----------ccgaatggttcgttcgc-------------------------------------------------------------------------------------------------------------
>I23366_M015_Malvaceae_Firmiana_simplex_seq1
-----------------------------------------------------------------------------------------------------------------------------------------------------------------------------------------------------------------------------------------------------------------------------------------------------------------------------------------------------------------------------------------------------------------------------------------------------------------------------------------------------------------------------------------------------------------------------------------------------------------------------------------------------------------------------------------------------------catcttttcaaacacaatgaaactattaaaagatagtttccctgagttggtaacaatcatccatgtcgctcccaatcaactgttggacaattatattgctggagccattcataagtggcctgtgcctgccatattgattccaggagga---------------------------accccacaactgaaatatgatgcatttaatgtaagtccctcca----------------gttct-------------------------cactttacagttgcatgt------ctatca------------ttgattgtaattccgtgagata------------------------------------------------------------------------------------------------------------------------------------ttgaca------------ggtcacaa-------------------cagccaaggtcarc-ttaacggt--------------------------ctatagatactcacagatat------------------------------------------taaatatattggcttgcg-tttggaatgagtttctcattcaact---------gactagaagattgaacatgtty----------tttgcctggttacgttgt-------------t--------------------------------------------gtaat---------------------------------------------g
>I28591_M023_Malvaceae_Neobuchia_paulinae_seq1
-----------------------------------------------------------------------------------------------------------------------------------------------------------------------------------------------------------------------------------------------------------------------------------------------------------------------------------------------------------------------------------------------------------------------------g------------tttatttgttttt-t-atatatgtacg---------tc----------tgcagggc------------caagca----at------------------tatgctctattt-------g-tgctcttaaattttga--------------ataa---aaagtgtctaatgcataattacttga--atttt-ataaaggagcaacagttattactttgctaccgggaagcagattacaagaggtcactagaatgctttccatcttttccaacacaatgaaactattaaaagactctttccctgagttggtaacrgtcattcatgtggctcccaatcaactggtggacaaccatatcactagagccattcataaatggcctgtgcctgctatattgattcctggagga---------------------------accccacacctaaaatatgatgcattcgatgtaagtccttcca----------------gtgct-------------------------caca------cgatatgt------ctatca------------ttgattgcgattcactaagata------------------------------------------------------------------------------------------------------------------------------------tacaca------------ggtca----------------------cagctagagtcaac-ttaaggca--------------------------ttat---------ttggtct-------------------------tcag-tcttat--------aatatattca--------------------------------------------------------------------------------------------------------------------------------------------------------------------------------------------------------
>I28593_M024_Malvaceae_Carpodiptera_cubensis_seq1
-------------------------------------------------------------------------------------------------------------------------------------------------------------------------------------------------------------------------------------------------------------------------------------------------------------------------------------------------------------------------------ttgtatc------ttatt-----------gctttttgtgygcaa-----------------------tgttt-t--tatgcgtatg----------c----------tgcagggca-----------cagatacgtatt------------------gatgctctattt------ttgtgttcttaaatattga--------------ataa-aaacartgcctaatgcat-attacttga--atttt-gtaaaggagcgataattctcaccttgctacctggaagcagattacaagaggtcactagaatgcttcccatcttttcaaacacaatgaaaatattaaaagrctctttycccgagttggtaacagtcatccatgtggcacccaatcaactggtggacaactatatttctagagcsattcataagtggcctgtgcccrctatattgattccaggagga---------------------------accccrcaactgaaatatgatgcattcagtgtaagtccttcta----------------gtgct-------------------------tact------ttacattt------caatca------------ttgattgtaattyagtgtgata------------------------------------------------------------------------------------------------------------------------------------ttcaca------------gttca----------------------gagctacggtcaac-ttaactgt--------------------------ctacagatatt-----------------------------------------------------------------------------------------------------------------------------------------------------------------------------------------------------------------------------------------------------------------------
>I28594_M025_Malvaceae_Herrania_nitida_seq1
------------------------------------------------------------------------------------------------------------------------------------------------------------------------------------------------------------------------------------------------------------------------------------------------------------------------------------gga------------atgtatcagaaattggattctg-----tttatatt-------aatt-----------tcttttt-----------------------tgtgtgcatgtgt-t--tatgtgtgtg---------tc----------tgcagggca-----------tatatacttatc------------------tatggtctgttt------tt-tcttattcaatattgaa-------------aaaa-aaaacttgcctaatgcataagtacttga--a-ttt--taaaggagcgacagtcattaccttgctacctggaagcagattacaagaggtcactagaatgcttcccatcttttcaaacacaatgaaacttttaaaagactcttttcctgagttggtgacagtcatccatgtggcaccaaatcagctagtggacaacttcattactagagccattcataagtggcctgtgcctgctatattgattccgggagga---------------------------atcccgcacctgaaatatgatgcattcaatgtaagtccttcca----------------tagtt-------------------------cact------ttatatgt------caatcg------------ttgattgtgattcagtgagata------------------------------------------------------------------------------------------------------------------------------------ttcaca-----------------------------------------accacatca-ac-ttaagggtac---------------------------------------------------------------------tcag--tgtaa--------tgtatattggattgca-tgtggaatgaatttactacacaact---------gaatagaagatttaacatgt-------------------------------------------------------------------------------------------------------------------------------------------
>I28595_M184_Malvaceae_Guazuma_ulmifolia_seq1
----------------------------------------------------------------------------------------------------------------------------------------------------------------------------------------------------------------------------------------------------------------------------------------------------------------------------agttcgctgga------------atctattagaaattggattcat-----tttatatt-------aaat-----------tccttt--------------------------tgtgtgtgtgt-t--tatgtatgtg---------tc----------tgcagggca-----------tatatatttatc------------------tatggtctgttc------tt-tgctagtcaataatg---------------gaaa-aaaatgtgtctaatgcataattacttga--atttt--taaaggagcgacagtcgttagcttgctacctggaagcagattgcaagaggtcactagaatgcttcccatcttttcaaacacaatgaaacttttaaaagactctttccctgagttgctgacagtcatccatgttgcacccaatcagctagtggacgacttcattgctagagccattaataagtggcctgtgcctgctatattgattccaggagga---------------------------atcccgcacctgaaatatgatgcattcaatgtaagtccttcca----------------tagtt-------------------------cact------gtatatat------caattg------------tggatcgtcat-------------------------------------------------------------------------------------------------------------------------------------------------------------------------------------------------------------aagggtac---------------------------------------------------------------------tcac-ttttga--------tgtatattggacttca-tagggattgagtttattatgcagct---------g--tagaagatttaacttgttt-----------ttgcctggtca-------------------------------------------------------------------------------------------------------------------
>I28596_M026_Malvaceae_Ruizia_cordata_seq1
-------------------------------------------------------------------------------------------------------------------------------------------------------------------------------------------------------------------------------------------------------------------------------------------------------------------------------------------------------gttagaatttgggttttt-----gttgaatc------ctt-------------ttcttatgtgtgcaa-----------------------tgctt-t--tatttgtatg---------tc----------tgaggggca-----------tgtttagttatc-------------------atgatcaattt------tt-tgttcttaattatgaa--------------aata--aattgtgt---atgtgtaattacttgg--atttt-gtaaaggagcgacrgttattaccttgctayctggaagcagattacaagaggtcactagaatgcttcccatcttttcaaacacaatgaaactattaaaagacwctttccctgagttggtaackwtcatccatgtggcacccaataaactggtggatgactatattgctggagccattyrtaggtggyctgtgcctgcgatattgattccaggagga---------------------------actcyacaactgaaatatgatgcattcartgtragtccttcaa----------------ctgct-------------------------cact------ttacatgt------caatca------------tygattsttattcagtgttttt------------------------------------------------------------------------------------------------------------------------------------t-cgta------------agtca----------------------tagctatggtcaac-ttaatagt--------------------------ctat-atcagtcgcagatat-------------------------tc-----------------------------------------------------------------------------------------------------------------------------------------------------------------------------------------------------------------------------------
>I28597_M027_Malvaceae_Melhania_velutina_seq1
------------------------------------------------------------------------------------------------------------------------------------------------------------------------------------------------------------------------------------------------------------------------------------------------------------------------------------------------------------------------------gtggaatc------ctt-------------ttcttatgtgtgcaa-----------------------tgctt-t--tatttgtatg---------tt----------tgaggggca-----------tgtttacctatc-------------------atgctcaattt------tt-tgttcttaattatgaa--------------aata--aattgtgttctatgcttaattacttgg--atttt-gtaaaggagcgacagttattaccttgctacctggaagcagattacaagaggtcactaaaatgcttcccatcttttcaaacacaatgaaattattaaaagactcttttcctgagttagtaacgatcatccttgtggcacccaataaactggtggatgactatattgctggagccattcgtaggtggcctgtgcctgcgatattgattccaggagga---------------------------atttcacgactgaaatatgatgcgttcagtgtaagtccttaaa----------------ctgct-------------------------cact------ttacatgt------caatca------------tcgattcttattcagtgtttta------------------------------------------------------------------------------------------------------------------------------------t-cgta------------agtca----------------------t----------------------------------------------------------------------------------------------------------------------------------------------------------------------------------------------------------------------------------------------------------------------------------------------------------------------------------
>I28598_M028_Malvaceae_Glyphaea_brevis_seq1
-------------------------------------------------------------------------------------------------------------------------------------------------------------------------------------------------------------------------------------------------------------------------------------------------------------------------------------------------------attagaaattggattttg-----tgtatatta-------att-----------tctttttgtgtgcatgtg------------tttgtttcgttct-t--tatgtacatg---------tc----------tgcagggca-----------tatatacttatc------------------tatgctttatct------tg-tgttattaaatgttgaaaa----------------ggaaagtttctaatgcataattagatga--atttt-gtaaaggagcaactgtcatttccttgctacctggaagcagattacaagaggtcactagaatgcttcccatcttttcgaacacaatggaactacttaaagactcttttgctgagttggtgacggtcatccatgtggcacccaatcagctagtgcacaacttcgttgctaaagccatccctaaatggcctgtgcctgctatattggttccaggagga---------------------------atcccccacctaaaatatgatgcatttaatgtgagtccttcca----------------gttct-------------------------cact------ttatatgt--------------------cacagttctatttattaactgacata-----------------------------aatttga------------------------------------------------------------------------------------------------tcagta-----------tgacca------------------aaagtggtggcttttatc-tcacggatctgttc--------------------ctgcaaa-------------------------------------agtgg-tttcatc-------------------------------------------------------------------------------------------------------------------------------------------------------------------------------------------------------------------------
>I28599_M029_Malvaceae_Desplatsia_dewevrei_seq1
---------------------------------------------------------------------------------------------------------------------ggg------------------------------------------------------------------------------------------------------------------------------------------------------------------------------------aggtggggtggggtgtgggtggtgggg------------gtg------------------------------tt-----gtttct-----------tttgtgtgtgcgygcaca--------------------------t-atacatgtgcaactctctactc----------tcttgggca-----------tatatacttatc------------------tctactctattt------tg-tgttattaaatgttgaaaaa----------aaaa-----agcacctaatgcataattacttga----ttt-atacaggggcgagagtcattaccttgctacctggaagcagattgcaagaggtcactaggatgcttcccatcttttctaacacaatgaaactgttgaaagagtcttctcctgagctsgtgacagtcatccatgtggcacccaatcagcaagtggacaaattcattgctagagcchttgataagtggcctgtgcatgctatattaattccaggagga---------------------------attccacacttgaaatataatgcatttaatgtaagtccttcca----------------atgtt---------------------------------cactatatat-----ccaayca------------tttattgtgattcagtgagata------------------------------------------------------------------------------------------------------------------------------------ttcaca-----------------------------------------gctgtggtcaac-ttaatggtac---------------------------------------------------------------------tcagatttcartgtactacagtatattttattgca-tggggaatgagttaatcattcaac-------------------------------------------------------------------------------------------------------------------------------------------------------------------------
>I28600_M146_Malvaceae_Mortoniodendron_guatemalense_seq1
--------------------------------------------------------------------------------------------------------------------------------------------------------------------------------------------------------------------------------------------------------------------------------------------------------------------------------------------------------------tttggattttg-----gttgtatt------a-att-----------tctttttgtgtgcca-----------------------t-tgt-t--tctgtgtatg---------ta----------tgcagggca-----------catatacttatt------------------aatgttctattt------tg-tgttcttatgtattga--------------ataa-aaacagtgtctaatgcataattacttga--atttt-gtgaaggagtgacagttatttccttgcttcctggaagcagattacaagaggtcagtagaatgcttcccatcttttcaaacactatgaaactattaaaggaaactttccctgagttggtaacggtcatccatgtggcacccaatcaactggtggacaactatattgctagagccattcacaagtggcctgtgcctgctatattggttccaggagga---------------------------accccacaactgaaatatgatgcattcaatgtaagtccttcca----------------ttgct-------------------------cgct------ttatatgt------caataa------------tttattgtaattcagcgagata------------------------------------------------------------------------------------------------------------------------------------tgcaca------------gttaa----------------------cagctacgatcaac-ttaacggt--------------------------ctat------------------------------------------------------------------------------------------------------------------------------------------------------------------------------------------------------------------------------------------------------------------------------
>I28601_M030_Malvaceae_Sparmannia_africana_seq1
---------------------------------------------------------------------------------------------------------------------------------------------------------------------------------------------------------------------------------------------------------------------------------------------------------------------------------------------------------------------------------------------------------------------------------------------gtttgcttgt-t--tatgtktgtg---------tc----------tctagggca-----------tatatacttatc------------------tttgctctackt------tg-tgctattaaatrttgaaaagaa--------gaat-aaacagtgtctaatgcataattacttga--atttttataaaggagcaacagtcattaccttgctacctggaagcagattgcaagaggtcactagaatgcttcccatcttttcgaacacaatgaaactattaaaarmctctttyccygagttggtgaatgtcatccatgtggcacccaatcagctagtggacaatttcattgctagaarcattcmtaagtggcctgtgcctgctatattgattccgggrgga---------------------------ataccgcacctgaaatatgatgcattcaatgtaagtccttcca----------------gtgct-------------------------cgtt------ttatgtgc------caaaca------------ttgatcttaattcagttagrta------------------------------------------------------------------------------------------------------------------------------------ttcaca-----------------------------------------gctaccctcaac-ttaagggcag---------------------------------------------------------------------tcar-tttwaw--------kgcatactggattgca-tggagaatgagtttatcattcaac-------------------------------------------------------------------------------------------------------------------------------------------------------------------------
>I28602_M031_Malvaceae_Mollia_sp_seq1
-----------------------aaacctga-----------------------------------------------------------------------------------------------------------------------------------------------------------------------------------------------------------------------------------------------------------------------------taataagagaaaaaaaaaatcactgga------------atatattagaaattgaattttg-----tgtatattc---------------------tttgtgtgtgtgtgtgtg--------------------------t-gtgtgtgtgtg---------------------------------------------------------------------------------------catg-tgttattaaatgttgtaaaa----------agaa-aaccagtgtctgatgcgtactt--------gtttt-ataaaggagcaacagtcattaccttgctacctggaagcagattgcaagaggtcactagaatgcttcctatcttttcgaacacaatgaaactattaaaagaatcttttcctgagctggtgacagtcatccacgtggcacccaatcagctggtggacaatttcattgctagagacattcataagtggcctgtgcctgctatgttgattccaggagga---------------------------atcccacacctgaaatatgatgcatttaatgtgagtccttcgg----------------gtgct---------------------------------cactatattc------caatcat--tttaagctctttattaggattggactgtatatggaa-------------------------------------------------------------------------------------------------------------------------ttagctctcaga-----cttctctgattaga----------------gttgtcgaattaatcaac-ccagggttaa---------------------------------------------------------------------------------------------------------------------------------------------------------------------------------------------------------------------------------------------------------------------------------------------------------g
>I28603_M223_Malvaceae_Gossypium_hirsutum_seq1
-------------------------------------------------------------------------------------------------------------------------------------------------------------------------------------------------------------------------------------------------------------------------------------------------------------------------------------------------------------------------------gtatatt------t-gtt-----------tgcttatttgt------------------------------------agtgtgtacg---------gc----------tctgagtca-----------cacttgcttaac------------------tataatctattt------c--tgttcttaaattttaa--------------ataa---------------------ttacttga--aattt-ataaaggagcaacggtaattaccttgctacctggaagcagattacaagaggtcactagaatgcttcccatcttttcaaacacaatgaaactgttaaaagactctttmcctgagctggtaacggtcatccatgtggctcccaatcaactagtggacaactatattgctaaagctgttcataagtggcctgtgcctgctatattaattccaggagga---------------------------accccacagctgaaatacgatgcattcaatgtaagtccttcag-----------------tgct-------------------------caca------ggatatgt------tta---------------------------------------------------------------------------------------------------------------------------------------------------------------------------------------------------------------------------------------------------------------------------------------------------------------------------------------------------------------------------------------------------------------------------------------------------------------------------------------------------------------------------------------------------------
>I28604_M032_Malvaceae_Entelea_arborescens_seq1
---------------------------------------------------------------------------------------------------------------------------------------------------------------------------------------------------------------------------------------------------------------------------------------------------------------------------------rctgga------------atat------attttgtttcta-----ttcatttc----------t-----------tttgtttgtgcat----------ctgttcgttcgtttgcttgt-t--tatgtgtgtg---------tc----------tctagggca-----------tatatacttatc------------------ttttctctatgt------tg-tgttattaaatgttgaaaagaa--------gaat-aaacagtgtctaatgcataattacttga--atytttataaaggagcaamagtcattaccttgctacctggaagcagattgcaagaggtcactagaatgcttcccatcttttcgaacacaatgaaactattaaaawactctttycctgagttggtgaatgtcatccatgtggcacccaatcagctwgtggacaatttcattgctagaagcattcayaagtggcctgtgcctgctatattgattccgggagga---------------------------atmccgcacctraaatatgatgcattcaatgtaagtccttcca----------------ghgct-------------------------catt------ttatgtgc------caaaca------------ttgatcttrattcagttagata------------------------------------------------------------------------------------------------------------------------------------ttcaca-----------------------------------------gctaccmts------aaskkcag---------------------------------------------------------------------tcag-ttttaa--------tgcatactggatt-----------------------------------------------------------------------------------------------------------------------------------------------------------------------------------------------------
>I28605_M235_Malvaceae_Abutilon_sp_seq1
----------------------------------------------------------------------------------------------------------------------------------------------------------------------------------------------------------------------------------------------------------------------------------------------------------------------------------------------------------------------------------------------att-----------tctttttgtgtccatg--------------------tgttttt-t-gttcgtgtatg---------tc----------tgcagggca-----------c--attcttaat------------------tatgctctgttt---------------------------------------ataa-ttccaaattctaatgcataattacttga--atttt-ataaaggagcaacagttattaccttgctacctggaagcagattgcaagaggtcactagaatgcttcctatcttttcaaacacaatgaaattattaaaagactctttccatgaactcgtaacggtcatccatgtggctcccaatcaactagtggacaactatattgctaaagccattcataagtggcctgtgcctgctatattgattccaggagga---------------------------accccacacctgaactatgatgcgttcaatgtaagtctttcag-----------------tgctctc---------------------tcaca------caatatat------ctttct------------ttgactatgattcggtgagata------------------------------------------------------------------------------------------------------------------------------------ttcaca------------gatca----------------------cagttacaatctac-ttmagtgc---taa------------------------------------------------------------------------------------------------------------------------------------------------------------------------------------------------------------------------------------------------------------------------------------------------------
>I28606_M033_Malvaceae_Reevesia_formosana_seq1
-----------------------------------------------------------------------------------------------------------------------------------------------------------------------------------------------------------------------------------------------------------------------------------------------------------------------------------------------------------------------------------------------------------------ttgtgtgcatg-t------------tttatttgtttat-c--tatatgtatg---------ta----------tgcatggca-----------catatgcttatc------------------tatgctcttctt------tt-tgttcttaaatattga--------------ataa-aaataatctctaatgcatatatacttga--atttt-ataaaggagcaacagtaattaccttgctacctggaagcagattacaagaggtcactagaatgcttcccatcttttcaaacacaatgaaactattaaaaaactctttccctgagttggtaacggtcatccatgtggcacccaatcaactggtggacaactacattgctatagccattgataagtggcctgtgcctgctatattgattccaggagga---------------------------accctgcacctgaaatatgatgcatttagtgtaagtccttcca----------------gtcct-------------------------cact------ttatacgt------caatca------------ttgattgtggttcagtgagata------------------------------------------------------------------------------------------------------------------------------------ttcaca------------gttca----------------------cagctatattcgac-ttaagggt--------------------------ttatagatattcacatatat-------------------------tcag-tttca----------atatattggattgca-ttggagatgagtttttcattcagct---------aact-----------------------------------------------------------------------------------------------------------------------------------------------------------
>I28608_M035_Malvaceae_Hosfordia_alata_seq1
-----------------------------------------------------------------------------------------------------------------------------------------------------------------------------------------------------------------------------------------------------------------------------------------------------------------aaagctg--aaatatcactgga-------------tgtmttagaagttggattttg-----twtgtatt------c-att-----------tcttttagtgtccatg--------------------tgttttt-t-gtttgtgtatg---------tc----------tgcagggca-----------c--attcttaat------------------tatgctctgttt---------------------------------------ataa-ttccaaattctaatgcataattacttga--ayttt-ataaaggagcaacagttattaycttgctacctggaagcagattacaagaggtcactagaatgcttcctatcttttcaaacacaatgaaactattaaaagactctttccatgaactcgtaacggtcatccatgtggctcccaatcaactagtgkacaactatattgcwaaagccattcataagtggcctgtgcctgctatattgattccaggagga---------------------------accccacacctgaaatatgatgcattcaatgtaagtctttcagtk-------------cttkctytc---------------------tcaca------saayatat------cttwct------------ttgactatgattcg-tgagata------------------------------------------------------------------------------------------------------------------------------------ttcaca------------gatca----------------------aagctacr---------------------------------------------------------------------------------------------------------------------------------------------------------------------------------------------------------------------------------------------------------------------------------------------------------------------------
>I28609_M036_Malvaceae_Pentaplaris_davidsmithii_seq1
------------------------------------------------------------------------------------------------------------------------------------------------------------------------------------------------------------------------------------------------------------------------------------------------------------------------------------------------------tattagaatttggattctg-----tttgtgtt------c-att-----------tccttttgtgtgcatgtg------------tttatttgtttgt-t--tatctgtagg---------cc-----------gcagggca-----------cacatgcttaat------------------tgtgctctattt-------c-tgttcataaattttga--------------aaaa---aaagtgtctaatacataattacttga--atttt-ataaaggagcgacagttattaccctgctacctggaagcagattacaagaggtcactagaatgcttcccatcttttcaaacacaatgaaactattaaaagactctttccctgagctggtaacggtcatccatgtggctcccaatcaaccggtggacaactatattgctagagccattcataagtggcctgtgcctgctattttgattccaagacaa---------------------------gccccacacctgaaatatgatgcattcaatgtaagtccttc-g----------------gtgct-------------------------taca------ccatatgt------ctatca------------ttgattgtgattaattgagata------------------------------------------------------------------------------------------------------------------------------------ttcaca------------ggtca----------------------cgtctacagtcaac-ttaaggga--------------------------ttatagatattca---------------------------------------------------------------------------------------------------------------------------------------------------------------------------------------------------------------------------------------------------------------------
>I28610_M037_Malvaceae_Heritiera_littoralis_seq1
-----------------------------------------------------------------------------------------------------------------------------------------------------------------------------------------------------------------------------------------------------------------------------------------------------------caatcaaaacctgaaaaa-------------------------aattggaatttgaatttgg-----gttatatt------c--tt-----------tctttctgtgtgcaa-----------------------tgtgt-t--catgtgtatg---------cc----------tgcagggca-----------catatacttatc------------------aatgctctattt------tc-tgttcttaaacattga--------------ataa-taacagtgtctaatgcataattacttgg--atttt-gtaaaggagcgacagtcattaccttgctacctggaagcagattacaagaggtcactagaatgcttcccatcttttctaacacaatgaaactattaaaagatactttccctgagttggtaacaatcatccatgttgcacccaatcaactggtggacaaccatattgctagagccattcataaatggcctgtgcctgctctattgattccaggagga---------------------------accccacaactgaaatatgatgcattcaatgtaagtccttcca----------------gtgct-------------------------cact------ttacatgt------caatca------------ttgattataattcagtgagata------------------------------------------------------------------------------------------------------------------------------------ttcaca------------ggtcac-------------------aacagctaaggtcaac-ttaacggt--------------------------ctatagatattcacagatat-------------------------tcag-tttta----------atatattggcttgca-ttg----------------------------------------------------------------------------------------------------------------------------------------------------------------------------------------------
>I28611_M062A_Malvaceae_Durio_zibethinus_seq1
------------------------------------------------------------------------------------------------------------------------------------------------------------------------------------------------------------------------------------------------------------------------------------------------------------------aacctaaaaaaaatcactgaa------------atatattagaatttggattttg-----gttatttt------c-att-----------tctttttgtgtgcaa-----------------------tgtgt-t--tatgtgtaag---------tc----------tgcagggca-----------c--atactaatt------------------gatgctttattt------tg-tgttcttaaatattga--------------ataa-aaacaatgtctaatgcataattacttga--atttt-gcaaagaaacgacagttatttccttgttacctggaagcagattacaagaggtcactagaatgcttcccatcttttcaaacacaatgaaactattaaaagactctttccctgagttgataacggtcatccatgtggcacctaatcaactggtggacaactatattactagcgccattcataagtggcctgtaccttctatattgattccaggagga---------------------------gccccacaactgaaatatgatgcattcaatgtaagtccttcca----------------gtgct-------------------------cact------ttacatgt------c-----------------ttgattgtaattcagtgagata------------------------------------------------------------------------------------------------------------------------------------ttcaca------------ggtca----------------------cagctacggtcaac-ttaatggt--------------------------ctatagatattcaca-------------------------------------------------------------------------------------------------------------------------------------------------------------------------------------------------------------------------------------------------------------------
>I28613_M039_Malvaceae_Eriotheca_macrophylla_seq1
------------------------------------------------------------------------------------------------------------------------------------------------------------------------------------------------------------------------------------------------------------------------------------------------------------------------------------------------------------------------------------------------------------------------------------------------------------------------------------------------------------------------------------------------ctctattt-------t-tgttsttaaattttga--------------ataa---aaagtgtctaatgcgtaattacttga--atttt-ataaaggagcaacagttattaccttgctacctggaagcagattacaagaggtcactagaatgcttccmatcttttccaacrcaatgaaactattaaaagactcttttcctragttggtaacggtcatccatgtggctsccaatcaastggtggacaactatatcgctagagccattcataagtggcctgtgcctrctatattgattcctggagga---------------------------accccacacctaaaatatgatgcattcaatgtaagtccttcca----------------gkgct-------------------------caca------cgatatgt------ctatca------------ttgattgtgattcagtgagata------------------------------------------------------------------------------------------------------------------------------------yacrca------------ggtca----------------------cagctagagtcaac-ttaaggaa--------------------------ttat---------aaggtct-------------------------tcag-ttttat--------a-----------------------------------------------------------------------------------------------------------------------------------------------------------------------------------------------------------------
>I28614_M040_Malvaceae_Hydrogaster_trinervis_seq1
------------------------------------------------------------------------------------------------------------------------------------------------------------------------------------------------------------------------------------------------------------------------------------------------------------------------------------ata------------ctgtgca----------------cccttctccatt-----tttctt-----------tatcagtatg--------------------------------------atatctataacc-----ttt----------ggtaaggccagcttgccggttatactgttttc------------------acaatcacgcatgatgcatg-tgttattaaatgttgtaaga----------aaag-aacaagtgtctaatgcataattacttgt----ttt-ataaaggagcaacagtcattaccatgctacctggaagcagattgcaagaggtcactagaatgcttcccatcttttcgaacacaatgaaactactaaaagactcttttcctgagctggtgacagtcatccatgtggcacccaatcagccagtggacaatttcattgctagagacattcataaggggcctgtgcctgctatattgattccaggagga---------------------------attccacacgtgaaatatggtgcatttaacgtaagttcttcca----------------gtgct---------------------------------cactatatat------caatca------------ttggttgtgactcagtgacata------------------------------------------------------------------------------------------------------------------------------------ttcaca-----------------------------------------gctatggtcagc-ttaa-ggtac---------------------------------------------------------------------aaag-tttcaat--------gtatatttgattgca-tagggaatgagtttatcattcaam-------------------------------------------------------------------------------------------------------------------------------------------------------------------------
>I28615_M041_Malvaceae_Pterygota_brasiliensis_seq1
gctgttg------------------------------------------------------------------------------------------------------------------------------------------------------------------------------------------------------------------------------------------------------------------------------------------------ggatcaatcaaaacctggaaaa-------------------------aaatagaattgggattttg-----gttatatt------c--tt-----------tctttctgtgtgcat-----------------------tgtgt-t--tatgcatatg---------tc----------tgctgggca-----------cctatatttatc------------------agtgttctattt------tg-tattcttaaacattga--------------ataa-tgacagtgtctaatgcataattacttga--atttt-gtaaaggagcgacagtcattaccttgctacctggaagcagattgcaagaggtcactagaatgcttcccatcttttcaaacacaatgaaactattaaaagatactttccctgagttggtaacgatcatccatgtcgcrcccaatcaactggtggacaactatattgctagtkscattcataaatggcctgtgcctgctatattgattccaggagga---------------------------accccacaactgaaatatgatgcattcaatgtaagtacttcta----------------ttgct-------------------------cact------ttacattt------caatca------------ttgatcttaattcagtgagata------------------------------------------------------------------------------------------------------------------------------------ttcaca------------ggtcac-------------------aacagctaaggtcaac-ttaatggt--------------------------c---------------------------------------------------------------------------------------------------------------------------------------------------------------------------------------------------------------------------------------------------------------------------------
>I28616_M042_Malvaceae_Leptonichya_maranta_seq1
------------------------------------------------------------------------------------------------------------------------------------------------------------------------------------------------------------------------------------------------------------------------------------------------------------------------------------------------------------------------g-----tctgtatgtt--------------------------------------------------tttatttttttgt-t--tatgg--gtg---------tc----------tgcagggca-----------tatatatataggcacacacacaaacgtatctatactctgttt------tg-tattattaagtactgaa-------------caaa-aaagagtgtccaatgcataattacttga--ttttt-ataaaggagcgacagtcatcaccttgctacctggaagcagattacaagaggtcacaaaaatgcttcccatcttcttgaacactatgcaactattaaaagactcttttcctgagttggtaacagtcatccatgtggcacccaatcagctagtagacaacttcattgctagagccattcataagtggcctgtgcctgctatattggttccaggagga---------------------------atcccgcacctgaaatatgatgcattcaatgtaagtcctt-ca----------------gtgtt-------------------------cact------ttatatgt------aaatca------------ttgattgtaattcagtgaaa-a------------------------------------------------------------------------------------------------------------------------------------ttcaca-----------------------------------------gaaattttg-ac-ttaagggtac---------------------------------------------------------------------tcag-atttaa--------attatattggatt------------gaatttatcatgcagcc---------gaatagaagatagaa------------------------------------------------------------------------------------------------------------------------------------------------
>I28618_M044_Malvaceae_Pentace_laxiflora_seq1
----------------------------------------------------------------------------------------------------------------------------------------------------------------------------------------------------------------------------------------------------------------------------------------------------------------------------aaatcaatgag------------ctgtattagaatttgaattttg-----gctgtatt------ttatt-----------tctttttgtatgcar-----------------------tgtct-t--tatgtgtatg---------cc----------tacatggca-----------catatacttatt------------------gatgctctattt------tt-tgtccttaaatgttga--------------ataa-aaaaastgcctaatgcataattacttga--atttt-gtaaaggagcgacagttcttaccttgctacctggaagcagattacaagaggtcacgagaatgcttcccatcttttcaaacacwatgaaaatastaaaagactctttccctgagttggtaacaatcatccatgtggcacccaatcaactggtggacaactatatttctcragccattcataagtggcctgtgcctgctatattgattccaggagga---------------------------acctcacaactgaaatatgatgcrtttagtgtaagtc--------------------------------------------------------------ttaattgt------caatca------------ttgattgtaactcagtgagata------------------------------------------------------------------------------------------------------------------------------------ttcaca------------gstca----------------------gagcta-ggtygac-ttaactgc--------------------------ctatagatattgacagatat-------------------------tcag-tttta----------ataaattggattgca-ttggtgatgagtttctcat------------------------------------------------------------------------------------------------------------------------------------------------------------------------------
>I28619_M045_Malvaceae_Phragmotheca_mammosa_seq1
------------------------------------------------------------------------------------------------------------------------------------------------------------------------------------------------------------------------------------------------------------------------------------------------------------------------------------------------------------aatttggattttg-----tttgtatt------c-att-----------tctttttgtttgcat--g------------tgtatttgtttgt-t--tatgtgtatg---------tc----------tgcagggca-----------crtatacttaat------------------ta----ctattt-------g-tgttcttaaatattga--------------ata----aaagtttctaatgcataattacttga--atttt-ataaaggcgcgacagttattaccctgctacctggaagcagatttcaagaggtcactagaatgcttcccatcttttcaaacacartgaaactattaaaagactctttccctgagttggtaacggtcatccatgtggctcccaatctactggtggacaactatattgctagagccattcataagtggcctgtgcctgctatattgattccaggagga---------------------------accccacacctgaaatatgatgcattcaatgtaagtccttc-a----------------gtgctc-----------------------gcaca------tgatatgt------ccgtca------------ttgattgtga-tcagtgagata------------------------------------------------------------------------------------------------------------------------------------ttcact------------agtatat----------tcaccggtcacagctacagtcaac-ttaaggga--------------------------ttatagatattcacatatat-------------------------tcag-ttttat--------aatatttttgattg---tgggagaatga--------------------------------------------------------------------------------------------------------------------------------------------------------------------------------------
>I28620_M046_Malvaceae_Camptostemon_shultzii_seq1
----------------------------------------------------------------------------------------------------------------------------------------------------------------------------------------------------------------------------------------------------------------------------------------------------------------------------------------------------tgtattagaatttggattttg-----tttgtatt------c-att-----------tctttttgtgtgcatg--------------------tgttttt-ttgtttgtgtatg---------tc----------tgcagggaa-----------catatgcttaac------------------tatgctctattt---------gagtcttaaat--------------------------------tctaacgcataattacttga--atttt-ataaaggagcgacrgtwattaccttgytrcctggaagcagattacaagaggtcacwagaatgcttcccatcttttcaaacacaatgaaactattaaaagactctttccstgagcwggtaacrgtyatccatgtggctcccaatcaactagtbgacaaytwtattgctaaagccattcataagtggcctgtgcctgctatattgattccaggagga---------------------------accccamacctgaaatatgatgcattcaatgtaagtcyttcag-----------------tgct-------------------------caca------cratdtat------ctatca------------ttgactgtgattcggtgagata------------------------------------------------------------------------------------------------------------------------------------ttcacg------------ggtca----------------------tagcttgaaccatc-tttaagga-------------------------------------cacagatat-------------------------tctg---------------------------------------------------------------------------------------------------------------------------------------------------------------------------------------------------------------------------------
>I28621_M153_Malvaceae_Trichospermum_sp_seq1
----------------------------------------------------------------------------------------------------------ctttcgatcygaaa------------------------------------------------------------------------------------------------------------------------------------------------------------------------------------agaagarggggatagaaaaacactgga------------aaattttagahattggatttt------------gt-----ttattt-----------tcttgttgtgtgtg----------------------------------------------------tc----------tttagagca-----------tata------tc------------------tcaactctrwat------tg-kgwtatwaaatgttvtkaaa----------agaa-aaccartgtctaatgcataattacttga-----tt-ataaaggagcaabrgtcattaccttgctacctsgaagcarattgcaagangtcactagaatgcttchcatcttttcaaacacaatggaactattaagagactcttttcctbagctggtgacagtcatccatgtgrcacccaatmagctagtggacaatttcattgctagagccattcataagtggcbtgtgcctgctatattgattccaggaggaatcacacacctgwaatatgatgcatktatcacacacctgaaatatgatgcatdtadtgtaagtccttcca----------------gtgyc---------------------------------camtatatgt-----ccaawct------------ttgattgtgattyagtaggata------------------------------------------------------------------------------------------------------------------------------------ttcaca-----------------------------------------gctatggtcatc-ttaagggtac---------------------------------------------------------------------ktar-tttcaat--------gtatattggattgca-tggggaataagtttatcattcaact---------gaagaagattgaaamtatttct-----------------------------------------------------------------------------------------------------------------------------------------
>I28623_M048_Malvaceae_Abroma_augusta_seq1
--------------------------------------------------------------------------------------------------------------------------------------------------------------------------------------------------------------------------------------------------------------------------------------------------------------------------------cactgga------------atgtattaaaatttggattttg-----cttatatc------------------caggtcttgttgtatgtatg----------------tgtttatttgt-ttgtttatgtgtg---------tc------------------------------cacatacttagc------------------catactctgttt------g--tgttattaaattctga--------------ataa-aaacagttcctaatgcataatcacttga--atttc-attcaggagcaacagtcattaccttgcttcctggaagcagattacaagaggtcactaaaatgcttcccatcttctcaaacacaatgaaactattaaaagactcttttcctgagttggtaacggtcatccatgtggcacccaatcaggtagtggacaacttcattgctagagccattcataaatggcccgtgcctgctatattgattccaggaggt---------------------------atgccacagctgaaatatgatgcatacaatgtaagtccttgct----------------gtgtt-------------------------cactt-------------------tattca------------ttgattgtaattcagagagatt------------------------------------------------------------------------------------------------------------------------------------ttcaaa-------------------g-----------------------caacatcgac-ttaaggatac---------------------------------------------------------------------tcag-tttcag--------tgtat-taggattgca-tg-----------------------------------------------------------------------------------------------------------------------------------------------------------------------------------------------
>I28624_M049_Malvaceae_Corchoropsis_tomentosa_seq1
------------------------------------------------------------------------------------------------------------------------------------------------------------------------------------------------------------------------------------------------------------------------------------------------------------------------------gtttatrtg-------------tttccgwrawtykkgrwttyt-----rtkktwtc------ctyyt-----------tttttatgtgtaaaa-----------------------tacat-t--tatttgtattg--------tc----------tgagaggca-----------tgtatacttatc------------------ggtactcaattt------t--tgttcttaattattga--------------aaat--aaaagtgtttaatgcattattacttggatgattt-ttaaaggagcgacagttattaccttgctacctggaagcagattgcaagaggtcactagaatgcttcccatcttttcaaacacaatgaaactattaaaagactctttccctgagttggtaacggtcatccacgtggcacccaataaactggtggatgaatatattgctggagccactcgtaggtggcctgtgcctgcaatattgattccaggagga---------------------------accccacaactgagatatgatgcattcgatgtaagtccttcca----------------ctgct-------------------------cact------ttacatgt------caatca------------ttaagggttattcagtgagata------------------------------------------------------------------------------------------------------------------------------------tttgta------------ggtca----------------------tagctac-gccaac-ttaacggt--------------------------ctat-gccagtcactgwym---------------------------------------------------------------------------------------------------------------------------------------------------------------------------------------------------------------------------------------------------------------
>I28625_M193_Malvaceae_Apeiba_tibourbou_seq1
---------------------------------------------------------------------------------------------------------------------------------------------------------------------------------------------------------------------------------------------------------------------------------------------------------------------------------------------------------------gktgktycym-----yyyrkwycky---yywwwt-----------yyywtttgtsmatagaaagttggmtstwcatttgtttkctcat-t--twtgtgmrtr---------tc----------tctrgggca-----------tatgya----------------------------ctcwmtat------tg-tgttattaaatgttgaaaaaaak-----graaaa-raamagtghctaahgyataattacttga--ahttttataaargagcaacagtcattaccttkctacctggaagcagattgcaagaggtcactagaatgcytccyatcttttcraacacaatgaaacaattaaaaamctcytttcctgagttggtgaacgtcatccatgtggcacccaatcagctagtggacaatttcattgntagaadcrttcataagtggcctgtgccthctatattgattccgggagga---------------------------atccygcacctgaaatatgatgcattcaatgtaagtcytccca----------------gtryt-------------------------catt------ttatrtgc------caaaca------------ytgatcttgattcagttagata------------------------------------------------------------------------------------------------------------------------------------ttcaca-----------------------------------------gctaccctsaac-ttmagggtac---------------------------------------------------------------------tcag-ttttaa--------tgcatactggwttgca-tggagaatgaatttatgwttcaact---------gaatagaagattgaatgtgtta-----------attt--------------------------------------------------------------------------------------------------------------------------
>I28626_M226_Malvaceae_Helicteres_guazumifolia_seq1
-------------------------------------------------------------------------------------------------------------------------------------------------------------------------------------------------------------------------------------------------------------------------------------------------------------------------------tcactgaa------------atgtattataatttgggttttg-----tttgcatt------c-ata-----------tccttggttgtgcatg----------------tttttatttgt-t--tatctatatg---------ta----------ggcatggca-----------c-----------------------------tacaatctattt------tt-tgttcttaaatattga--------------ataa--attagtctctaatgcataaatacttga--acttc-ataaaggagcaactgtaattaccttgctacctggaagcagattacaagaggtcactagaatgcttcccatcttttcaaatgcattgaaactattagaagactctttccctgagttggtaacagtcatccatgtggcacccaatcaattggtggacaactacatcactagagccattcataaatggcctgtgcctgctatattgattccaggagga---------------------------agcccgcacctgaaatatgatgcatttagcgtaagcccttcca----------------gtgct-------------------------gact------ttatatgt-----tcaatca------------ttgattgtgattcagtgagata------------------------------------------------------------------------------------------------------------------------------------ttcaca------------gttca----------------------tagctatgctcaac-ttaaggat-----------------------------cataaatacamawatat-------------------------tcag-tttca----------aaatattggatt-----------------------------------------------------------------------------------------------------------------------------------------------------------------------------------------------------
>I28628_M051_Malvaceae_Werklea_horrida_seq1
---------------------------------------------------------------------------------------------------------------------------------------------------------------------------------------------------------------------------------------------------------------------------------------------------------------------------------------------------------------------------------------------------------------------------------------------------------------------------------------------------------------------------------------------------------------------------------------------------------------aaggcataattacttga--atttt-ataaaggatctacagttattactttgctacctggaagcagattacaagaggtcactagaatgcttcccagctttccaaacacaatgaaactattaaaagactctttccctgagttgatatcggtcatcaatgtggctccaaatcaactagtggacaactatattgctagagccattcctaagtggcctgtgcctgccatattgattccaggagga---------------------------accccacacctgaaatatgatgcattcaatgtatatgttt--------------------tact------------------------gaact------taatgagg------ctat-------------------------------agata------------------------------------------------------------------------------------------------------------------------------------tgttga------------gttaa--------------------catggtttgggtcat----------------------------------------------------------------------------------------------------------------------------------------------------------------------------------------------------------------------------------------------------------------------------------------------------------------------
>I28629_M052_Malvaceae_Spirotheca_rosea_seq1
------------------------------------------------------------------------------------------------------------------------------------------------------------------------------------------------------------------------------------------------------------------------------------------------------------------------------------------------------------------------------------------------------------------------aatgtg------------tttatttgttctt-t--tatatgtaca---------tc----------tgcagggca-----------caaaga----at------------------tatgccctattt-------g-tgttcttaaattttga--------------ataa---aaagggtctaatgcataattacttga--atttt-ataaaggagcaacagttattaccttgctacctggaagcagattacaagaggtcactaggatgctttccatcttttccaatgcaatgaaactattgaaagactctttccctgagttggtaacagtcatccatgtggctcccaatcaactggtggacaactatatcackagagccattcataagtggcctgtgcctgctatattgattcctggagga---------------------------accccacacctaaaatatgatgcattcaatgtaagtcctttca----------------gtgct-------------------------caca------cgatatgt------ctatca------------ttgattgtgattcagtgagata------------------------------------------------------------------------------------------------------------------------------------tacaca--------------tca----------------------cagctagagtcaac-ttaaggca--------------------------tcat---------caggtct--------------------------------------------------------------------------------------------------------------------------------------------------------------------------------------------------------------------------------------------------------------
>I28630_M053_Malvaceae_Huberodendron_swietenioides_seq1
---------------------------------------------------------------------------------------------------------------------------------------------------------------------------------------------------------------------------------------------------------------------------------------------------------------------------------------------------------tagattttggattctg-----tttgtatt------g-gtt-----------tctttttgtgtgcatgcg------------tttatttgtttgt-t--tatgcttacg---------tc----------tgcagggca-----------cagaca-----------------------------tctgttt-------g-tgttcttaaattttga--------------atac---aaagtgtctaatgcacaattacttga--atttt-ataaaggagcaacagttattaccttgctacctggaagtagattacaagaggtcactagaatgcttcccatcttttcmaacacaatggaactattaaaagactctttccctgagttggtaacggtcatccatatggctcccaatcaactggtggacaactatatcactagagccattcataagtggcctgtgcctgctatactgattccaggagga---------------------------accccacrcttgaaatatgacgcattcaatgtaagtccttcca----------------gtgct-------------------------caca------ctat------------akga------------tcgattgtgattcagtgagata------------------------------------------------------------------------------------------------------------------------------------ttcaca------------ggtcg----------------------cagctacagtcaac-ttaaggga--------------------------ttgtagatattcacagatat-------------------------tcag-ttttat--------aatatattggattgc--cgggggatgaaattttcattcgact---------ga-------------------------------------------------------------------------------------------------------------------------------------------------------------
>I28631_M054_Malvaceae_Trochetiopsis_benjaminae_seq1
------------------------------------------------------------------------------------------------------------------------------------------------------------------------------------------------------------------------------------------------------------------------------------------------------------------------------------------------------tgttagaatttgggttttt-----gttgaatc------ctt-------------ttcttatgtgtgcaa-----------------------tgctt-t--tatttgtatg---------tc----------tgaggggca-----------tgtttacctatc-------------------atgctcaattt------tt-tgttcttaattatgaa--------------aaca--aattgtgttctatgcttaattacttga--atttt-gtaaaggagcgacagttattaccttgctacctggaagcagattacaagaggtcactaaaatgcttcccatcttttcaaacacaatgaaattattaaaagactcttttcctgagttagtgacgatcatccatgtggcacccaataaactggtggatgactatattgctggagccattcgtaggtggcctgtgcctgcgatattgattccaggagga---------------------------atttcacaactgaaatatgatgcgttcagtgtaagtccttaaa----------------ctgct-------------------------cact------ttacatgt------caatca------------tcgattcttattcagtgtttta------------------------------------------------------------------------------------------------------------------------------------t-cgta------------agtca----------------------tagcta-----------------------------------------------------------atat-------------------------tcgg-tttta----------atatatcggattgca-ttgaggatgag-ttttcattctact---------ggtaagaagaccagatgt---------------------------------------------------------------------------------------------------------------------------------------------
>I28632_M055_Malvaceae_Eriolaena_candollei_seq1
-------------------------------------------------------------------------------------------------------------------------------------------------------------------------------------------------------------------------------------------------------------------------------------------------------------------ctsaaacagaccacggttgg-------------tcctttgttacttgtaatgtt-----gttcggtt------gttgtt------tcaattcttatgtgtgcaa-----------------------tgctt-t--tatttktatg---------tc----------tgaggggvr-----------tbtwtacttatc-------------------atgctcaa-tt------tt-tkytyttwmtwmyraa--------------aaya--aattgtgttywatgcktamttwcttgg--atttt-gtaaaggagcgacrgttattaccttgctacctggaagcagattrcaagaggtcactagaatgcttcccatcttttcaaacacaatgaaactattaaaagacwctttccctgagttggtaacgwtcatccatgtggcacccaataaactggtggatgactatattgctggagccattcgtaggtggcctgtgcctgcdatattgattccaggagga---------------------------actccacaactgaaataygrtgcattcaatgtgagtccttcaa----------------ctgct-------------------------cact------ttacatgt------caatcg------------ttgattgttattcagtgttttt------------------------------------------------------------------------------------------------------------------------------------ttc-----------------------------------------------------------------------------------------------------------------------------------------------------------------------------------------------------------------------------------------------------------------------------------------------------------------------------------------------------------------------------
>I28633_M056_Malvaceae_Adansonia_digitata_seq1
---------------------------------------------------------------------------------------------------------------------------------------------------------------------------------------------------------------------------------------------------------------------------------------------------------------------------aaggttgctccattatttgagattcattcttaggagttcaatttat-----tttctgttttatatttattattagtttkaatccttccctctggact-------------tgtggtttgygcct-t--catcagtatga--------ta----------tttataaca-----------tctrtgatccaaca----------------taaggkcgactc------tcaggttwtttytttyttt-------------------------------------------------ttttwaataaaggagcgacggttattaccttgctacctggaagcagattacaagaggtcactagaatgcttcccatcttttcaaacacaatgdaactattaaaagactcctaccctgagttggtaacggtcatccatgtggctcccaatcaactggtgaacagctatatygctrgagccattcataagtggcctgtgccagchgtattgattcctggagga---------------------------aygccacacctgaaatatgatgcattcaatgtaagttsttcca----------------ttgct-------------------------caga------caatatgt------ctatca------------ttgattgtgattcagtgagata------------------------------------------------------------------------------------------------------------------------------------ttcaga------------ggtca----------------------cagctacaktgaac-ataaggcataat----------------------agagtgatattcacagatat-------------------------ttag-ttttata----------atgtcagattg----------------------------------------------------------------------------------------------------------------------------------------------------------------------------------------------------
>I28635_M058_Malvaceae_Byttneria_aculeata_seq1
---------------------------------------------------------------------------------------------------------------------------------------------------------------------------------------------------------------------------------------------------------------------------------------------------------------------------aagctgaaaaga-----------aaataacagaaatgtataattta---gttttgtatctg---attgtta----------gttgtttgtgtatac-----------------------tttat-t--tgggtatgtggg-------tt----------tgcagggaa-----------------------------------------------------------tt-----------------------------------tattagctttctgaaacatgatcacttta--aattt-ttacagaagcaacaatcattacgttgctacctggaagcagattacaagaggtcactaaaatgcttcccatcttttcgaacactatgaaactgttaagaggctcttttcccgagttggtaacggttatccatgtggctcccaatcagctagtggataaattcattgctacagaaattcataagtggcctgtgccctccatattaattccaggagga---------------------------atcacayacttgaagtatgatgcatacaatgtaagtcctttca----------------gtgtca----------------------------------ctttatg-------caatta------------ttgat-gtaattcattgagatt------------------------------------------------------------------------------------------------------------------------------------tt------------------------------------------------------------------------------------------------------------------------------------------------------------------------------------------------------------------------------------------------------------------------------------------------------------------------------------------------------------------------------
>I28636_M059_Malvaceae_Pterospermum_pierrei_seq1
----------------------------------------------------------------------------------------------------------------------------------------------------------------------------------------------------------------------------------------------------------------------------------------------------------------------------------------------------------------------------------------------------------------------------------------------------tat-t--tatgtttatt---------tc----------tgagaggca-----------tgtatacttatc------------------gatgctcaattt------tg-tgttcttaattattta--------------ata------------------aacattatttg---gtttt-ttaaaggagcgacagttattaccttgctacctggaagcagattacaagaggtcagtagaatgcttcccatcttttcaaagactataaaactcttaaaagactctttccccgagttgataacggtcatccatgtggcahccaataaactggtcgacaactatattgctggagccatttgtaagtggcctgtgmctkckatattgattccaggabga---------------------------atcccacaactgaaatatgatgcattcaatgtaagtcc-taca----------------ctgca-------------------------cact------ttacattt------caatct------------ttgattgtaattcag---------------------------------------------------------------------------------------------------------------------------------------------------------------------------------------------------------------------------------------------------------------------------------------------------------------------------------------------------------------------------------------------------------------------------------------------------------------------------------------------------------------------------
>I28637_M060_Malvaceae_Duboscia_vifidiflora_seq1
--------------------------------------------------------------------------------------------------------------------------------------------------------------------------------------------------------------------------------------------------------------------------------------------------------------ctggaaagggggaaaaatcactgga------------atatataagaaattggattttgtctctattctttt-----tttttt-----------ttttggtgtgtgcacatg--------------------------t-gcacatgtgtg---------tc----------tctagggca----------ccatatgcttatc------------------tctacttta------------tgttattaaatgttgaaaaa----------aag--------cacctaatgcttaattacttga----ttt-ataaaggagcaacagtcattaccttgctacctggaagcagattgcaggaggtcactaggatgcttcccatcttttcaaacacaatgagactattgaaagagtcttttcctgagctgghgacagtcatccatgtggcgcccaatcagctagtggacaatttcattgctagagccattgataagtggcctgtgcctgctacattaattccaggagga---------------------------attcctcacctgaaatatgatgcatttaatgtaagtcctacca----------------gtgct---------------------------------cactatat--------caatca------------ttgactgtgattcactgagata------------------------------------------------------------------------------------------------------------------------------------ttcaca-----------------------------------------gcagtggtcagc-ttaagggtat---------------------------------------------------------------------tcag-tttcaat--------gtatattggattgca-tagggattgagttaatcattmraty---------grawrrr--------------------------------------------------------------------------------------------------------------------------------------------------------
>I28638_M061_Malvaceae_Basiloxylon_brasiliensis_seq1
-----------------------------------------------------------------------------------------------------------------------------------------------------------------------------------------------------------------------------------------------------------------------------------------------------------caatcaaaacctgaaaaaaa----------------------taattagaatttggtatctg-----gttatatt------c--tt-----------tttttctgtgtgcaa-----------------------tgtgt-t--tatgcttatg---------tc----------tgcagggca-----------catatacttatc------------------agtgctctattt------tg-tgttcttacactttga--------------ataa-taacagtgtctaatacataactacttga--atttt-gtgaaggagcgccagtcattaccttgctacctggaagcagattacaagaggtcactagaatgcttcccatcttttcaaacacaatgaaactattaaaagatactttccctgagttggtaacgatcatccatgtcgcacccaaccaactggtggacaactttattgctagagccattcataagtggcctgtgcctgctatattgattccaggagga---------------------------accccacaactgaaatatgatgcattcaatgtaagtccttcca----------------gtgct-------------------------cact------tttcatgt------caatca------------ttgattgtaattcagtgagata------------------------------------------------------------------------------------------------------------------------------------ttcaca------------ggtcac-------------------agcagctaaggtcaac-ttaacggt--------------------------ctatagatattcacagatat-------------------------ccag-tttta----------atat-------------------------------------------------------------------------------------------------------------------------------------------------------------------------------------------------------------
>I28639_M249_Malvaceae_Gyranthera_amphibiolepis_seq1
---------------------------------------------------------------------------------------------------------------------------------------------------------------------------------------------------------------------------------------------------------------------------------------------------------------------------aatg----------------------ta-ttagaatttggattttg-----tttctatt------c-att-----------tctttttgtgtgcatgtt------------tttatttgtttgt-t--tatgtgtgtg---------tc----------tgcagggca-----------catatacttaat------------------aatgttctattt-------g-tgttctgaaatattga--------------ata----aaagtgtctaatgcataatcacttga--atttt-ataaaggagcaacagttattaccttgctacctggaagcagattacaagaggtcactagaatgcttcccatcttttcaaacacaatgaaactattaaaggactctttccctgagttggtaacggtcatccatgtggctcccaatcaactggtggacaaccatatcactagagccattcataagtggcctgtgcctgctatactgattccaggagga---------------------------accccacacctgaaatatgatgctttcaatgtaagtccttcca----------------gtgct-------------------------tgca------ctat------------atca------------tcgattgtgactcagtgagata------------------------------------------------------------------------------------------------------------------------------------tttaca------------gatca----------------------cagctacggtcaac-ttaaggga--------------------------ttatagatattcacagatat-------------------------tcag-ttttat--------aatatattggattgc--cgggggatgaatttttcattcaact---------ga-------------------------------------------------------------------------------------------------------------------------------------------------------------
>I28640_M062B_Malvaceae_Diplodiscus_paniculatus_seq1
---------------------------------------------------------------------------------------------------------------------------------------------------------------------------------------------------------------------------------------------------------------------------------------------------------------------------------------------------------------------------------------------------------------------------------------------------------------------------------------------------------------------------------------------atgctctattt------tt-tgtccttaaatgttga--------------atwa-aaaaagtgcctattgcataattacttga--atttt-gtgaaggagcgayagttcttaccttgctacctggaagcagattacaagaggtcatgagaatgcttctcatattttcaaacacgatgaaaatactaaaagactctttccctgagttggtaacaatcatccatgtggcacccaatcaactggtggataactatatttctggagccattcataagtggcctgtgcctgctatattgattccaggagga---------------------------accccacaactgaaatatgatgcatttagtgtaagtc--------------------------------------------------------------ttaattgt------caatca------------ttgattgtaacccagtgagata------------------------------------------------------------------------------------------------------------------------------------ttcaca------------ggtca----------------------gagcta-ggtcgac-ttaacwkc--------------------------mtatwgatmttrttccaggg-------------------------gctg-tt------------------------------------------------------------------------------------------------------------------------------------------------------------------------------------------------------------------------------
>I28641_M063_Malvaceae_Brownlowia_peltata_seq1
--------------------------------------------------------------------------------------------------------------------------------------------------------------------------------------------------------------------------------------------------------------------------------------------------------------------------------------------------------------------ctttg-----gctgtatt------ttatt-----------cctttttgtgtgcaa-----------------------tgtct-t--tatgtgtatg---------cc----------tgcagggca-----------catatacttatt------------------gatgctctatta------tt-tgtccttaaatgttga--------------ataa-aaaaagtgtctaatgcataattacttga--atttt-gtaaaggagcgacagttcttaccttgctacctggaagcagattacaagaggtcacgagaatgcttcccatcttttcaaacacaatgaaaatattaaaagactctttccctgagttggtaacaatcatccatgtggcacccaatcaactggtggacaactatatttcttgggccattcataagtggcctgtgcccgctatattgattccaggagga---------------------------accccacaactgaaatatgatgcatttagtgtaagtc--------------------------------------------------------------ttaattgt------taatca------------ttgattgtaactcagtgagata------------------------------------------------------------------------------------------------------------------------------------ttcact------------ggtca----------------------gagttt-ggtcaac-ttaactgc--------------------------ctacagatattgacagatat-------------------------ttgg-tttta----------atatattggattgca-ttggtga------------------------------------------------------------------------------------------------------------------------------------------------------------------------------------------
>I28643_M065_Malvaceae_Hermannia_flammea_seq1
--------------------------------------------------------------------------------------------------------------------------------------------------------------------------------------------------------------------------------------------------------------------------------------------------------------------------------------------------------------------ttttg---ggcatgtgtt------------------------------------------------------tatttgtttgc-t--tatgtatatg---------tm----------tgcagggca-----------tagatact-------------------------------------------tgtgttaaaaaattga--------------ataa-aaactgtwtctaaywtgaaattacatgaw---ttt-ataaaggagcgacagtcattacgttgctacctggaagcagactacaagaggtcactagaatgcttcccatcttttcaagcacaatgaaackattaaaagactcttttcctgagttggtaamyrtcattcatgtggcacccaatcaaagagtggaygactacatcwckagagccgttcatcartggcctgttcctgctatattarttccaggasaa---------------------------atcccacacctraaatatgatgcattcaaygtaagtstt-------------------ggtgtc-------------------------cagt------ttataagt-----caaatcg------------tttgttgtgatctgacgagatt--------------------------------------------------------------------------------------------------------------------------------------------------------------------------------------------------------------------------------------------------------------------------------------------------------------------------------------------------------------------------------------------------------------------------------------------------------------------------------------------------------------------
>I28644_M066_Malvaceae_Thomasia_solanaceae_seq1
-----------------------------------------------------------------------------------------------------------------------------------------------------------------------------------------------------------------------------------------------------------------------------------------------------------------------------------------------------------gaaattggaatttg-----tttatatc--------att-----------tctttttgtg--------------------tgcatgtctttgtgt--tatgagtatg---------tc----------agcagggca-----------tatatacttatctatgt---------tctatatgctctattt------tg-tgttattaaatgttg---------------aaaa-aaacagggactaatacataattacttga--atttt-ataaaggagcaacagtcattaccttgctacctggaagcagattacaagaggtcactagaatgcttcccatcttttcgaacacaatgaaactattaaaagactcatttcctgagttggtgactgtcatccatgtggcacccaatcagctagtggacaacttcataggtggagccattcataagtggcctgttcctgctatattgattccaggagga---------------------------atgccgcacctgaaatatgatgcattcaatgtaagtccttcca----------------gcgtt-------------------------cact------ttatatgt------caagca------------ttgattgtgtttcagtgagata------------------------------------------------------------------------------------------------------------------------------------ctcaca-----------------------------------------gcaaagtcg-ac-ttaaggatag---------------------------------------------------------------------tcag-ttttaa--------tgtatactgta--------------------------------------------agtagaactggtgtagcc-----------tcatttgttta-------------------------------------------------------------------------------------ttgatc------------------------
>I28645_M067_Malvaceae_Guichenotia_ledifolia_seq1
-------------------------------------------------------------------------------------------------------------------------------------------------------------------------------------------------------------------------------------------------------------------------------------------------------------------------------------------------------------------aatttg-----tttatatc--------att-----------tctttttgtttgaaagtg--------------------tttgc-c--tatgtgtgta---------tc----------tgcagggca-----------tatatacttatc------------------tatgctctatct------tg-tgttattaaatattgaaa----------------cgaacagtgactaatgcatactcacttga--atttt-ataaagaagcaacagtcattaccttgctacctggaagcagattgcaagaggtcactaaaatgcttcccatcttttcgaatacaatgaaactattaaaagactcttttcctgaattggtgactatcatccatgtggcacccaatcagctagtagacaacttcatcggtggagccattcataagtggcctgttcctgctatattgattccaggagga---------------------------atcccgcacctgaaatatgatgcattcgatgtaagt----------------------agagct-------------------------------g---gtataggt-----tcatttgt--ttg------ctgatcctaatgataataaaaa----------------------------tatgttgag-----------------------------------------------------------------------------------------------taaaca------------gggtata--------------------ggtctggacttaga-tcgaggaaaa----aaggcttttg------cgccccgtaattagttaaattttt------------------------gttag-ttctttg------------------------caggcaag-----------------------------------------------------------------------------------------------------------------------------------------------------------------------------------------
>I28646_M068_Malvaceae_Helmiopsis_sp_seq1
-------------------------------------------------------------------------------------------------------------------------------------------------------------------------------------------------------------------------------------------------------------------------------------------------------------------------------ccaatata-------------tatgttagaatttgggttttt-----gttgaatc------ctt-------------ttcttatgtgtgcag-----------------------tgctt-t--tatttgtatg---------tc----------tgaggggca-----------tgtttacttatc-------------------atgctcaattt------tt-tgttcttaattatraa--------------aata--aattgtkttyaatrcttarttacttgg--awttt-gtaaaggakcgacrgwtattwccttgctacctggaagcagattamaakmgstcactakaatgctkcmcatcttttcaaacacaatgaaactattdaaagamwctttccctgagttggtaacgwtcatccatgtgrcacccaataaactggtggatgactatattgcwggagccatyhgtaggtggcctgtgcctgcgatattgattccaggagga---------------------------actccacaactgaaatatkatgcattcartgtragtccttcaa----------------ctgct-------------------------yact------ttacatgc------caatca------------tctattcttattcagtgttttt------------------------------------------------------------------------------------------------------------------------------------t-tgta------------agtca----------------------tagcaatggtcaac-ttaatagt--------------------------ctat-atcagtcatagatat-------------------------tcgg-tttta----------atatattggattgca-yk-----------------------------------------------------------------------------------------------------------------------------------------------------------------------------------------------
>I28647_M069_Malvaceae_Cheirolaena_linearis_seq1
---------------------------------------------------------------------------------------------------------------------------------------------------------------------------------------------------------------------------------------------------------------------------------------------------------------------agagaaatcaccagtata-------------catgttagaatttgggttttt-----gttgaatc------ctt-------------ttccta----tgcaa-----------------------tgctt-t--tatttgtatg---------tc----------ttaggggca-----------tgttttcctatc-------------------atgctcagttt------tt-tgttcttaattatgaa--------------aat---aattgtgttctatgcttaattacttgg--atttt-gtaaaggggcgacagttattaccttgctacctggaagcagattacaagaggtcactagaatgcttcccatcttttcaaacacaatgaaactattaaaagactcttttcctgagttagtaacgatcatccatgtggcacccaataaactggtggatgactatattgctggagccattcgtaggtggcctgtacctgcgatattgcttccaggagga---------------------------acttcacaactgaaatatgatgcattcagtgtaagtccttcaa----------------ctgct-------------------------cgct------ttacatgt------caatca------------ttgattcttattcagtgtttta------------------------------------------------------------------------------------------------------------------------------------t-cgta------------agtca----------------------tagctattgtcaac-ttaatagt--------------------------ctat-atcagtcacagatat-------------------------tctg-tttta----------atatat-----------------------------------------------------------------------------------------------------------------------------------------------------------------------------------------------------------
>I28648_M070_Malvaceae_Helmiopsiella_madagascariensis_seq1
-----------------------------------------------------------------------------------------------------------------------------------------------------------------------------------------------------------------------------------------------------------------------------------------------------------aaaaagaaaaagagaaatcaccaatata-------------tatgttataatttgggttttt-----gttgaatc------ctt-------------ttcttatgtgtgcaa-----------------------tgctt-t--tawttgtatg---------tc----------tgaggggca-----------tstwtacktntc-------------------atgctcaa-tt------tt-tgttcttaattataaa--------------aata--aattgtgtttaatgcstrrttacttgg--atttt-gtaaaggagcgacrgttattaccttgctacctggaagcagattacaagaggtcactagaatgcttcccatcttttcaamcacaatgamactattaaaagacwctttccctgagttggtaacgwtcatccatgtggcayccaatamactggtggatgactataytgctggarccaktygtaggtggcctgtgcctgcsatattgattccaggagga---------------------------actccacaactgaaatatgatgcattcartgtrwgtccttyar----------------ctgct-------------------------cact------ttacrtgt------caatcr------------tykattsttattcagtgttttt------------------------------------------------------------------------------------------------------------------------------------tycgta------------ggtca----------------------tagctatggtcaac-ttaatagt--------------------------ctat-gtcagttacagagat--------------------------------------------------------------------------------------------------------------------------------------------------------------------------------------------------------------------------------------------------------------
>I28649_M071_Malvaceae_Goethalsia_meiantha_seq1
-----------------------------------------------------------------------------------------------------------------------------------------------------------------------------------------------------------------------------------------------------------------------------------------------------------------------------------------------------------------------------------------------gt-----------ttttgttgtgtgcacaaa--------------------------t-gcacgtgtgcg---------tc----------tctagggca-----------tatatacttatc------------------tctactctactt------gg-tgttattaaatgttgaaaaa----------aaaa-----ttcatctaatgcttaatttcttga----ttt-ataaaggagcaacagtcattaccttgctacctggaagcagattgcaggaggtcactaggatgcttcccatcttttcaaactcaatgaaactattgaaagagtctttccctgagctggtgacagttatccatgtggcacgcaatcagcaagtggacaatttcattgctagagccattgataagtggcctgtgcctgctacattaattccaggagga---------------------------attccacagctgaaatatgatgcatttaatgtaagtccttccg----------------gtgct---------------------------------cactatatgt-----ccaatca------------ttgattgtgatttagtgagata------------------------------------------------------------------------------------------------------------------------------------ttcaca-----------------------------------------gctgtgctcagc-ttaagggtac---------------------------------------------------------------------tcag-tttcaat--------gtagtttggattgca-tgtggaatgagttaatcattcaact---------gaatagaaga-----------------------------------------------------------------------------------------------------------------------------------------------------
>I28650_M072_Malvaceae_Clappertonia_ficifolia_seq1
-----------------------------------------------------------------------------------------------------------------------------------------------------------------------------------------------------------------------------------------------------------------------------------------------------------------------ggaaaaattctccgca------------atgtattaggaagtggattttg----ttctgcatctg--------------------ttyattcgt-----------------------------tttgt-t--tgtwyrtgtg---------tc----------tctagggca-----------tatatwyttayc------------------tttgctcwatgt------tg-tgttcttaaatgttkaaaaaagaraaraamaaamtaaatagtgtctaatccataattacttca--tttyt-wtaaaggagcaacagtcathaccttgctgcctggaagyagattgcaagagrtcactagaatgcttcccatcttttcdgatacaatgaaactgwtaaaraactcttttyctgagttggtgaatgycatccatgtggyacccaatcagctagtkracaatttcattaatagragcattaabaagtggcchgtgcctgctatattgattccgggagga---------------------------atcccrcacctgaaatatgatgcattcaatgtaagtmcttcca----------------kygct-------------------------cact------ttatgtac------caaaca------------ttgatcrttattcagttagata------------------------------------------------------------------------------------------------------------------------------------ttcaca-----------------------------------------tctatgctcaac-ttaggggtac---------------------------------------------------------------------tctg--tttac--------tgtatactggattgca-tggagaatgaa--------------------------------------------------------------------------------------------------------------------------------------------------------------------------------------
>I28652_M074_Malvaceae_Hildegardia_barteri_seq1
---------------------------------------------------------------------------------------------------------------------------------------------------------------------------------------------------------------------------------------------------------------------------------------------------------------------tcaatcaaaaccttaaaa------------aaaaaaaaaaaaatgggttttg-----gttatatt--------ctt-----------tctttctgtatgcaa-----------------------tgtgt----ttattgtatg---------tc----------tgcagggca-----------cctgtacttatcagtgc----------------------------------tgttcttaaactttga--------------ataa-taacagtatgtaatgcataagtacttga--atttt-gtgaaggagcgacggtcatcaccttgctacctggaagcagattacaagaggtcactagaatgcttcccatcttttcaaacacaatgaaactactaaaagatagtttccctgagttggtaacaatcatccatgtcgctcccaatcaactgttggacaattatattgctggagccattcataagtggcctgtgcctgctatattgattccaggagga---------------------------accccacaactgaaatatgatgcatataatgtaagtccctcta----------------gttct-------------------------cactt-acagttgcatgt------ctatca------------ttgattgtaattccgtgagata------------------------------------------------------------------------------------------------------------------------------------ttgaca------------ggtca-------------------cwacagccaaggtca-----------------------------------------------------------------------------------------------------------------------------------------------------------------------------------------------------------------------------------------------------------------------------------------------------------------------
>I28653_M168_Malvaceae_Theobroma_cacao_seq1
------------------------------------------------------------------------------------------------------------------------------------------------------------------------------------------------------------------------------------------------------------------------------------------------------------------------------------------------------tattagaaattggattttg-----tttatatt-------aatt-----------tcttttt-----------------------tgtgtgcatgtgt-t--tatgtgtgtg---------tg----------tgcagagca-----------tatatacttatc------------------tatggtctgttt------tt-tgttattcaatattg---------------aaaa-aaattttgtctaatgcataattacttga--a-ttt--gaaaggagcaacagtcattaccttgctacctggaagcagattacaagaggtcactagaatgcttcccatcttttcaaacacaatgaaacttttaaaagactcttttcctgagttggtgacggtcatccatgtggcacccaatcagctagtggacaacttcatcactagagccatccataagtggcctgtgcctgctatattgattccaggagga---------------------------atcccgcacctgaaatatgatgcattcaatgtaagtccttcca----------------tagtt-------------------------cact------ttatatgt------caatcg------------ttgattgtgattcagtgagata------------------------------------------------------------------------------------------------------------------------------------ttcaca-----------------------------------------actacatcg-ac-tgaagggtac---------------------------------------------------------------------tcag-ttgtaa--------tgtatattggattgca-tgggaaatgagtttactacacaact---------gaatagaagatttaacatgttt-----------tta---------------------------------------------------------------------------------------------------------------------------
>I28654_M105_Malvaceae_Pachira_aquatica_seq1
-----------------------------------------------------------------------------------------------------------------------------------------------------------------------------------------------------------------------------------------------------------------------------------------------------------------------------cg----------------------tatttagaatttggattctg-----tttgtatt------c-att-----------tctttttgtgtgcttttg------------tttatttgtttgt-t--tatatgtacg---------tc----------tgcagggca-----------caaaga----at------------------tatgctctattt-------g-tgttcttaaattttga--------------ataa---aaagtgtctaatgcataattatttga--atttt-ataaaggagcaacggttattaccttgctacctggaagcagattacaagaggtcactagaatgcttcccatcttttccaacgcaatgaaactattaaaagactcttttcctaagttggtaacggtcatccatgtggctcccaatcaagtggtggacaactatatcgctagagccattcataagtggcctgtgcctactatattgattcctggagga---------------------------accccacacctaaaatatggtgcattcaatgtaagtccttcca----------------gtgct-------------------------caca------cggtatgt------ctatca------------ttgattgtgattcagtgagata------------------------------------------------------------------------------------------------------------------------------------tatgca------------ggtca----------------------cagctagagtcaac-ttaaggaa--------------------------ttat---------caggtct-------------------------tcag-ttgtat--------gatatattcaatt------ggagatg----------------------------------------------------------------------------------------------------------------------------------------------------------------------------------------
>I28655_M148_Malvaceae_Robinsonella_mirandae_seq1
-------------------------------------------------------------------------------------------------------------------------------------------------------------------------------------------------------------------------------------------------------------------------------------------------------------------------------------------------------attagaatttggattttg-----tttstatt------c-att-----------tctttttgtgcccatg--------------------tgttttt-tggtttgtgcatg---------tc----------tgcagggca-----------c--attcttaat------------------tatgttctgttt---------------------------------------atat-ttccaaattcwaatgcataattacttga--atttt-ataaaggagcaacagttatttccttgctacctggaagcagattacaagaggtcactagaatgcttcccatcttttcaaacacgatgaaactattcaaagactctttccatgaactcgtaacggtcatccaygtggcacccaatcaactagtggacaactatattgctaaagccattcataagtggcctgtgcctgctatattgattccaggagga---------------------------accccacacctgaaatatgatgcattcagtgtaagtctttcag-----------------tgctttc---------------------tcaca------aaatacat------ctttca------------ctgactatgattcggtgagata------------------------------------------------------------------------------------------------------------------------------------ttcaca------------g-tta----------------------cagttacaatctgc-ttaagtgc---tattatatttttggttaaatt------------------------------------------------------------------------------------------------------------------------------------------------------------------------------------------------------------------------------------------------------------------------------------
>I28656_M002_Malvaceae_Tilia_americana_seq1
----------------------------------------------------------------------------------------------------------------------------------------------------------------------------------------------------------------------------------------------------------------------------------------------------------------------------------------------------------------------------------tgct------c--tt-----------ccgatct---------------------------------tgt-t--tatgtgtatg---------tc----------tgcagggca-----------catatacttatc------------------aatgctctattt------cg-tgttcttaaatattga--------------ataa-aaacagtgtctaattcataattacttga--atttt-gtaaaggagcgacagttattaccttgctacctggaagcagattacaagaggtcactagaatgcttcccatcttttcaaacacaatgaaactattaaaagattctttccctgaattggtaacrgtcatccatgtggcacccaatcaactggtggacaactatattgctagagccattcataagtggccagtgcctgctatattgattccaggagga---------------------------accccacaactgaaatatgatgcattcaatgtaagtccttcca----------------gtgct-------------------------cact------ttacatgt------caatca------------ttgattgtaattcggtgagata------------------------------------------------------------------------------------------------------------------------------------ttcaca------------ggtta----------------------cagctatggtcaac-ttaacagt--------------------------mtatagatattcacagatat-------------------------tcag-tttta----------gtatattggattgct-ttgtg--------------------------------------------------------------------------------------------------------------------------------------------------------------------------------------------
>I28657_M180_Malvaceae_Triumfetta_lappula_seq1
---------------------------------------------------------------------------------------------------------------------------------------------------------------------------------------------------------------------------------------------------------------------------------------------------------------------------------------------------gtgtattagtaagtggattttg-----tttctgca----------------------tctgttcattcg--------------------------tttgt-t--tgttcatttg---------tct--------mtcttggkca-----------tgtrtacttatc------------------ttwgctmtatgt------tg-tgttcttaaatgttrgaaaaataaa--gaataaa-tadtrgtctctaatccrtaattacttca--tttyt-wtraaggagcaacagtcattaccttgctacctggaagcagattgcaagadgtcactagaatgcttcccatctttttggacacaatgaaactgttaaaaaactcttwtcctgagttggtgaatgtcctccayvtggcrcccaatcagctggtggacaatttcatcactagragcattaayaagtggcctgtgcctgctatattgattccaggagga---------------------------atcccrcacctgaaatatratgcattcaatgtaagtccttsca----------------gtgct-------------------------cact------ttatgtrc------craama-----------wtbrwtcatcattcagttgtata------------------------------------------------------------------------------------------------------------------------------------ttcaca-----------------------------------------gctatgctcaac-ttaggaggca---------------------------------------------------------------------ctct-gtttaa--------tgtattckgrrttgca-tggagaatgagtttatcattcaact---------gaatagaagct----------------------------------------------------------------------------------------------------------------------------------------------------
>I28658_M160_Muntingiaceae_Muntingia_calabura_seq1
----------------------------------------------------------------------------------------------------------------------------------------------------------------------------------------------------------------------------------------------------------------------------------------------------------------------------------------------------------------------ctactgatgctttattca--ttttctttagag-t----tgcgttggtgtactatat-----------tttatcttggttat-t--gatacacataatt------tcatgttacttattggggtca-----------aatgtaatgatt-------------------agattccatcat--------cattatcaaatgtctggcca---------------gaataacaactgatgctaaatgactttc--gttctttcacaggagcaacacttattaccttgctgcctggtagcagattacaagaggtcactcgaatgcttccaatcttttcaaacacaatgaaaaaattgaaagactctttccgtgaattggtgacagtcattcctgttgcacctaatcagcatgtggaaaactacattactagatccgtttataagtggcctatacctactataataattgatggggga---------------------------accccacaactgagatatgatgcattcgctgtaagtccttgca----------------acttt-------------------------cacat-----ctgcgtct------------------gaaattttcacagttactgagccagaaata------------------------------------------------------------------------------------------------------------------------------------------------------------------------------------------------------------------------------------------------------------------------------------------------------------------------------------------------------------------------------------------------------------------------------------------------------------------------------------------------------------------
>I9832_V002_Malvaceae_Luehea_speciosa_seq1
tgtatagctgaactttcattttcaaccttgatgttggtagtgaactctaccattagagaatgcttcaaaatctcaatattgaaggttgctctattggagattaactctttcatgttgaagttgtgtttctcttttatatatatcatcrsmkkrawyyswymmymykrarkyykramytyywrrrkkkkkaaccttctccttttcctttatccgtatgargtccaacdctytggttatactgtttttacaatcattctgtagtagttcttttcttaaagctgctgtaatcaatcaaaacctgaggaaggagaaataaaaatcaatgaa------------atatattagaaattggattttg-----tttatatt-----cttctg-----------tgtgtgtgtacgcgcata--------------------------t-gcatgtgtgtg---------tc----------tctagggca-----------tttgtacttgtc------------------tctaccctattc------tg-tgttattaaatgttgaaggg----------ggaa-a---atcacctaatgmataaktacttgw----ttt-gtaaaggagcaacagthattaccytdctvcctggaagcagabtgcaagaggtcahgagaatgcttcccatcttttcaaacacaatgaaacwattvhaagactcttttcvtgaghtgvtgacagtcatccatgtggcacccaatcagvaagbvgacaatttcattgctagagccattgataagtggcctgtgcctgctatattgattccaggagga---------------------------attccdhvcctgaaatatgatgcatttaatgtaagtccttccn----------------gtgct---------------------------------cactatatdt-----ctwwtyd------------ttkkkbgtkacdyrvkgwgrtakkgmavvhddhvtnmvbhtdrgrkkrdhbndtttkaahwvdwdwbskdhtdvatgdgknmhdddbtcatbmhwhhwchgdwwdrrrgadwddncahkdtdtwwchhndyaktdahtbhgdttcwbwkrraywyymwmr-----------------------------------------bwrdtkktsaks-ttragkgkws---------------------------------------------------------------------ycrr-ttyyrhw--------ktatmwgkrawyrcw-tkggsarkbarwywwyswttyarsy---------kwrtadwwrrkwkwrsrystkwkwwsswkstrgwwmyymrrytgctctac-------------t----------------------------------tagagttgttaaaa----------aataaaattaattgc------------------ccc-
