# Supplementary material for: Localized Phylogenetic Discordance Among Nuclear Loci Due to Incomplete Lineage Sorting and Introgression in the Family of Cotton and Cacao (Malvaceae)
Source: Front Plant Sci. 2022 Apr 13;13:850521. doi: 10.3389/fpls.2022.850521 (PMC9043901; doi:10.3389/fpls.2022.850521)
Supplement: Supplementary file 1 [file Data_Sheet_1.ZIP › Alignments_v4/L35.fasta]

>I23352_M001_Malvaceae_Bombax_ceiba_seq1
---------------------------------------------------------------------------------------------------------------------------------------------------------------------------------------------------------------------------------------------------------------------------------------------------------------------------------------------------------------------------------------------------------------------------------------------------------------------------------------------------------------------------------------------------gatatcttccagaaatctcgagtttttcaccagtggctaccgctacctcatccagattctccctgctgctgttgttgctcctatgtatttctctggaaaaattgagtttggtgtcattaatcagtctatatcagcttttaatcatatccttggggacatctccctgatcgtataccaatttc-------aagcaattagtgccttttcagctgtcattgatagacttggtatggt-------gttttcatc-acctttactcctctatatc-ttt------------t-aagaat---------tttattaggctt----------cgtagcttttctt-cagaga----a-tacagttgtagaag-aaatgggtggttctgcactttgttgcaa----------------------taaacaggaagagtacaatatacttttg------tagcaccgaaagtaaaacat------------ttcactcattt-ttgg--------------------aaactt----------------------------------------------------------------------------------------------------------aaatttgca-----------------------------------------------------------------------------------------------------------------agccttttcagtactga-----atagcaa--------------------
>I23353_M002_Malvaceae_Tilia_americana_seq1
--------------------------------------------------------------------------------------------------------------------------------------------------------------------------------------------------------------------------------------------------------------------------------------------------------------------------------------------------------------------------------------------------------------------------------------------------------------------------------------------------------------------------------------------------------cttccagaaatctcgagtttttcaccaatggctaccgctacctcattcagattctccctgctgctgtagttgctcctatgtatttctctggaaaaattgagtttggtgtcattaatcagtctgtatcagcttttaatcatatccttggggatgtctccctcattgtataccagtttc-------aagcaattactgccttttcagctgtcatttatagactaggtacaat-------gttttcacc-ccctttactcttat-tatc-ttt------------t-cataac---------ttaattaggctt----------tatagcatttctt-tagaga----a-taaaattgtagaag-aaatgggtggtttgacccttt-ttgtga----------------------taagagcaaagagtaaagtatatttatt----cctagcaccaaaagtaaaacat------------ttagttcatttgttgg--------------------aaactt----------------------------------------------------------------------------------------------------------gaatatac------------------------------------------------------------------------------------------------------------------agctttttcaacatt----------------------------------
>I23354_M003_Malvaceae_Herissantia_crispa_seq1
--------------------------------------------------------------------------------------------------------------------------------------------------------------------------------------------------------------------------------------------------------------------------------------------------------------------------------------------------------------------------------------------------------------------------------------------------------------------------------------------------------------------------------------------aattgttgatatcttccagaaatctcgagtttttcaccaatggctaccgctacctaattcagattgtccctgctgctgtggttgctcccatgtatttctctggaaaaattgagtttggtgtcattaatcagtctgtatcagcttttagtcatatccttggggacgtctccttggttgtattccaatttc-------aatcaattagtgccttttcagctgtcattgatagacttggtatggt-------gatttcacc-ctcttta---ctctatatc-ttt------------t-cataat---------tttattaggctc----------cacaaattttctt-cagata----a-tataattgtagaag-taattggcgattccgccctttgtagtaa-------------------------------------------atatttt------tagcactgaaagtaaagcattt-------caattcattcatttgttgg--------------------aaattt-----------------------------------------------------------------------------------------------------------aatatac------------------------------------------------------------------------------------------------------------------aggtttttcaacatt-------gtgg-----------------------
>I23355_M004_Malvaceae_Malva_arborea_seq1
--------------------------------------------------------------------------------------------------------------------------------------------------------------------------------------------------------------------------------------------------------------------------------------------------------------------------------------------------------------------------------------------------------------------------------------------------------------------------------------------------------------------------------------------------------cttccagaaatctcgagtttttcaccaatggctaccgctacctcattcaaatygtccctgctgctgtggttgctcctatgtatttctctgggaaaattgagtttggtgtcattaatcagtctgtatcagcttttagtcatatccttggggatgtctcmttggttgtatttcaatttc-------aatcaatcagtgcattttcagctgtcattgatagacttggtatggt-------gattttacc-ctccttactcttctatata-ttt------------t-cataat---------tttattaggctc----------cacagcttttctt-cagtga----a-tataaatgcagaag-aaattggtgattctgcact--------------------------------------------------------------------------------------------------------------------------------------------------------------------------------------------------------------------------------------------------------------------------------------------------------------------------------------------------------------------------------------------------------------------------------
>I23356_M005_Malvaceae_Lavatera_assurgentiflora_seq1
--------------------------------------------------------------------------------------------------------------------------------------------------------------------------------------------------------------------------------------------------------------------------------------------------------------------------------------------------------------------------------------------------------------------------------------------------------------------------------------------------------------------------------------------aattgttgatatcttccagaaatctcgagtttttcaccaatggctaccgctacctcattcaaatygtccctgctgctgtggttgctcctatgtatttctctgggaaaattgagtttggtgtcattaatcagtctgtatcagcttttagtcatatccttggggatgtctcmttggttgtatttcaatttc-------aatcaatcagtgcmttttcagctgtcattgatagacttggtatggt-------gattttacc-ctccttactcttctatatr-ttt------------t-cataat---------tttattaggctc----------caaagcttttctt-cagaga----a-tataaatgtagaag-aaattggtgattctgcactt---tgtgc----------------------aaaatgggaagartatagtatttyttc---------gcactgaaagtaaaacat------------tycattyrtttgttgg--------------------gaa----------------------------------------------------------------------------------------------------------------------------------------------------------------------------------------------------------------------------------------------------------------------------------------
>I23357_M006_Sphaerosepalaceae_Rhopalocarpus_longipetiolatus_seq1
-----------------------------------------------------------------------------------------------------------------------------------------------------------------------------------------------------------------------------------------------------------------------------------------------------------------------------------------------------------------------------------------------------------------------------------------------------------------------------------------------------------------------------------------------------------ccagaaatcttgagttcttcaccagtggctaccggtatcttattcaaattctccctgctgctgttgttgcgcctatgtatttctccggcaaaattgagtttggtgtcattaaccagtctgtatctgcttttaatcatatccttggggacttctcccttgttgtttaccaatttc-------aagcaattagtgccttttcagctgtcattgatcgattaggtaatgt-------gtcgtta----cctttactctcatatacc-tt-------------c-ctccat---------ctacttggtttt----------gttatttttcccttgtg---------------------------------------------------------------------------------------------------------------------------------------------------------------------------------------------------------------------------------------------------------------------------------------------------------------------------------------------------------------------------------------------------------------------------------------------------------------------------
>I23359_M008_Malvaceae_Althaea_officinalis_seq1
--------------------------------------------------------------------------------------------------------------------------------------------------------------------------------------------------------------------------------------------------------------------------------------------------------------------------------------------------------------------------------------------------------------------------------------------------------------------------------------------------------------------------------------------------------cttccagaaatctcgagtttttcaccaatggctaccgctacctcattcagatcgtccctgctgctgtggttgctcctatgtatttctctggaaaaattgagtttggtgtcattaatcagtctgtatcagchtttagtcatatccttggggatgtctcmttgvttgtatttcaatttc-------aatcaatcagtkccttttcagctgtcattgatagacttggtatggt-------gattttacc-ctccttactcttctatacg-ttt------------t-cataat---------tttattaggctc----------cacagcttttctt-cagaga----a-tataattgtagaag-aaattggtgagtctgcacttagttgtgc----------------------taaacgagaagagtatagtattttttwr--------smmykraarkwaaammwt------------tymwtymwttwattgg--------------------aaactt------------------------------------------------------------------------------------------------------------atatac------------------------------------------------------------------------------------------------------------------agatttttcatcgtt-------atgacagaaataa--------------
>I23360_M009_Malvaceae_Lagunaria_patersonia_seq1
---------------------------------------------------------------------------------------------------------------------------------------------------------------------------------------------------------------------------------------------------------------------------------------------------------------------------------------------------------------------------------------------------------------------------------------------------------------------------------------------------------------------------------------------attgttgatatcttccagaaatctggagtttttcaccaatggctaccgctatctcattcagattgtccctgctgctgttgttgctcctatgtatttctctggaaaaattgagttcggtgttattaatcagtctgtatcagcttttagtcatatccttggggacgtctccttggttgtatatcagtttc-------aagcaattagtgccttttcagctgtcattgatagacttggtatagt-------gttttcacc-ctctttacccctctatatc-ttt------------t-cataat---------attttctggctc----------catagtttttctt-caggga----a-tacaattgcaaaag-caatcggtggttctgcactttgtcgtga----------------------taaacgga-----------------------------------------------------------------------------------------------------------------------------------------------------------------------------------------------------------------------------------------------------------------------------------------------------------------------------------------------------------------------------------------
>I23361_M010_Malvaceae_Allyogyne_huegelli_seq1
---------------------------------------------------------------------------------------------------------------------------------------------------------------------------------------------------------------------------------------------------------------------------------------------------------------------------------------------------------------------------------------------------------------------------------------------------------------------------------------------------------------------------------------------------------------------------tttcaccaatggctaccgctacctcattcaaattgtccctgctgctgttgttgctcctatgtatttctctggaaaaattgagtttggcgtcattaatcagtccgtatcagcttttagtcatatccttggggacgtctccttggttgtatatcaatttc-------aagcaattagtgccttttcagctgtcattgatagactcggtatggt-------gttttcact-ctattcattcctctacgtc-ttt------------t-catagttttattaggtttattaggctc----------catagcttttctt-ccgaga----a-tacaattgttgaag-aaatgagtgactgtgacacaaataaaaa----------------------tatcccattggagtataattcaattctg----gatggca--------------------------------------------------------------ggattttgtctt-----------------------------------------------------------------------------------------------------gcaagtaccttc-------------------------------------------tctttgaggacatac--------------------------------------------------------------------------------------------------taa
>I23363_M012_Malvaceae_Napaea_dioica_seq1
------------------------------------------------------------------------------------------------------------------------------------------------------------------------------------------------------------------------------------------------------------------------------------------------------------------------------------------------------------------------------------------------------------------------------------------------------------------------------------------------------------------------------------------------------------cagaaatcttgagtttttcaccaatggctaccgttacctcattcagatcgtccctgctgctgtggttgctcctatgtatttctctggaaaaattgagtttggtgtcattaatcagtctgtatmagcttttagtcatatccttggggatgtctccttggttgtatttcaatttc-------artcaatcagtgccttttcarctgtcattgatagacttggtatggt-------grttktacc-ytccttactcttmtatatg-ttt------------t-cataat---------tttrttaggctc----------cagagmttttagt-aac-ga----a-cgaatatgtatttg-gcgtggattatac---------tcrtag----------------------agtctttagatgatgtactttgtttagt----ttgactatg--------------------------------------------------------------------------------------------------------------------------------------------------------------------------------------------------------------------------------------------------------------------------------------------------------------------------------------------------------
>I23364_M013_Malvaceae_Grewia_sp_seq1
-------------------------------------------------------------------------------------------------------------------------------------------------------------------------------------------------------------------------------------------------------------------------------------------------------------------------------------------------------------------------------------------------------------------------------------------------------------------------------------------------------------------------------------------caattgttgatagcttccagaaatcttgagttttttaccaatggctaccggtacctcattcagattctccctgctgctgttgttgctcctatgtatttctctggaaaaattgagtttggtgtcattaaccaatctgtatcagcttttaatcacatccttggggacttctccctcattgtataccagtttc-------aagcaattagtgccttctcagcagttattgatagactgggtaaagt-------gttttcgcc-mcctagcattt--------------------------cttcag---------ataataa------------attcgtagcatctctctctctctctmta-gcggtttataacta-agatagtagattagactatatacctgatcataacaattttcatcaataccattttcaggtgagtttgacgatgttctg----gatagcagcagatctgaaattctct-------------------------------------------------------------------------------------------------------------------------------------------------------------------------------------------------------------ctgat--cccatggag--------------------------------------------------------cagattaatcttacatattcta--------------------------gtg
>I23365_M014_Malvaceae_Callirhoe_bushii_seq1
-------------------------------------------------------------------------------------------------------------------------------------------------------------------------------------------------------------------------------------------------------------------------------------------------------------------------------------------------------------------------------------------------------------------------------------------------------------------------------------------------------------------------------------------------------------------------------------ggctaccgctacctcattcagatcgtccctgctgctgtggttgctcctatgtatttctctggaaaaattgagtttggtgtcattaatcagtctgtatcagcttttagtcatatccttggggatgtmtccttggttgtatttcaattcc-------agtcaatcagtkccttttcagctgtcattgatagacttggtatgst-------gaytttasc-ctcctyrctcttctatr---tkt------------t-caaaat---------tttattaggctt----------cacagcttttctt-gagaga----a-tataattgtagaag-agttcggtgattctgcacttagttgtgc----------------------taaatgggat---------------------------------------------------------------------------------------------------------------------------------------------------------------------------------------------------------------------------------------------------------------------------------------------------------------------------------------------------------------------------------------
>I23367_M016_Malvaceae_Kitaibelia_vitifolia_seq1
-------------------------------------------------------------------------------------------------------------------------------------------------------------------------------------------------------------------------------------------------------------------------------------------------------------------------------------------------------------------------------------------------------------------------------------------------------------------------------------------------------------------------------------------caattgttgatatcttccagaaatctcgagtttttcaccaatggctaccgctacctcattcagatcgtccctgctgctgtggttgctcctatgtatttctctggaaaaattgagtttggtgtcattaatcagtctgtrtcagcttttagtcatatccttggggatgtctcmhtggtngtatttcaatttc-------aatcaatcagtgccttttcagctgtcattgatagasttggtatggt-------gatttyacc-ctchttactcbtctatahv-bkt------------t-hdtwdk---------ytwaywvgbyhs----------hhcavhyttthtb-cdrada----h-tawaatdvtrgavr-vawtbggtvatbbdvhnytdwgytrhrh----------------------bvrawgrgdakagtatwdtdttndydyd--------gvvabdvaarnhawncha------------tbhhwtbwtkkrwwsk--------------------aaactt-----------------------------------------------------------------------------------------------------------aatgtac-------------------------------------------------------------------------------------------------------------------------------------------------------------------
>I23368_M017_Malvaceae_Sterculia_apetala_seq1
--------------------------------------------------------------------------------------------------------------------------------------------------------------------------------------------------------------------------------------------------------------------------------------------------------------------------------------------------------------------------------------------------------------------------------------------------------------------------------------------------------------------------------------------------------cttccagaaatctcgacttcttcaccagtggctaccgctacctcattcagattctacctgctgctgtagttgctcctatgtatttctctggaaaaattgagtttggtgtcatcaatcagtctgtatcagcttttaatcatattcttggggatgtctccctcattgtataccagtttc-------aagcaattagtgccttttcagctgtcatatatagactgggtacagt-------gttttcacc-ccctt----------tatc-ttt------------t-cataat---------ttaattaggtgc----------tatggcatttctt-cag-ga----a-taaaattgtagtag-aaactggtggtttggcgctttcttgtga----------------------taagggcaaatggtaaactatattcattt---tttatcatcaaaagtaaaactt------------ttgttaatccaatagt--------------------taagctgc-------------------------------------------------------------------------------------------------------aaaataggaa-----------------------------------------------------------------------------------------------------------------ggtggttgtga--------------------------------------
>I23369_M018_Malvaceae_Abelmoschus_esculentus_seq1
-----------------------------------------------------------------------------------------------------------------------------------------------------------------------------------------------------------------------------------------------------------------------------------------------------------------------------------------------------------------------------------------------------------------------------------------------------------------------------------------------------------------------------------------------------------------------------------------------atctcattcaagttgtccctgttgctgttgttgctcctatgtatttctctgggaaaattgagtttggtgtcattaatcagtctgtatcagcttttagtcacatccttggggacgtctctttggtcgtataccaatttc-------aagcaattagtgccttttcagctgtcattgatagactcggtatggt-------gttttcacc-ctattcaatcctctatatc-ttt------------t-cttaat---------tttattaggctc----------cattgcttttctt-ccaagg----a-tacaattgtagaag-aaatgagtgattctgcactttgttgtga----------------------taaatgggaagaatatggtgttttttta--------gtaatggaaatagttcat------------t------------------------------------------------------------------------------------------------------------------------------------------------------------------------------------------------------------------------------------------------------------------------------------------------------------------------------
>I23370_M105_Malvaceae_Pachira_aquatica_seq1
----------------------------------------------------------------------------------------------------------------------------------------------------------------------------------------------------------------------------------------------------------------------------------------------------------------------------------------------------------------------------------------------------------------------------------------------------------------------------------------------------------------------------------------------------------------------------ttcaccaatggctaccgttacgtcatccagattctccctgctgccgttgttgctcctatgtatttctccggaaaaattgagtttggtgtcattaatcagtctgtatcagcttttaatcatatccttggggacatctccctgatcgtatatcaatttc-------aagcaattagtgccttttcagctgtcattgatagacttggtatttt-------gctttcatc-ccctttactcctctgtatc-ttt------------t-cataat---------tt----------------------------------------------------------------------------------------------------------------------------------------------------------------------------------------------------------------------------------------------------------------------------------------------------------------------------------------------------------------------------------------------------------------------------------------------------------------------------------------------------------------
>I23371_M137_Malvaceae_Dombeya_wallichii_seq1
-------------------------------------------------------------------------------------------------------------------------------------------------------------------------------------------------------------------------------------------------------------------------------------------------------------------------------------------------------------------------------------------------------------------------------------------------------------------------------------------------------------------------------------------caattgctgatatcttccagaaaccttgagtttttcaccartggctaccggtatcttattcagattctccctgctgctgttgttgctccaatgtatttctctggaaaaattgagtttggtgttattaatcagtctgtatcagcttttaatcatatccttggggatgtctcgctcattgtataccagtttc-------aagcaattactgccttttcagctgttattgatagactgggtacagc-------gttttcrgc-ctctttactcttatatatc-tta------------t-cataat---------ttaattagactt----------tatggcwcttctt-cagaga----a-taadaddgtaaawg-rrhhgkktdgtbtddhytdwd-wtrtda----------------------taatddhaa---------thwhtthawd----tctagcaccaaaagtaaaacat------------ttagtttatttgttgg--------------------aacttt----------------------------------------------------------------------------------------------------------dahwwhmh------------------------------------------------------------------------------------------------------------------ahhttttccagatttatgac-------------------ttwwmwgtat
>I23372_M140_Malvaceae_Chiranthodendron_pentadactylon_seq1
-------------------------------------------------------------------------------------------------------------------------------------------------------------------------------------------------------------------------------------------------------------------------------------------------------------------------------------------------------------------------------------------------------------------------------------------------------------------------------------------------------------------------------------------caattgttgatatcttccagaaatctcgagtttttcaccaatggctaccgctacctcattcagattctccctgctgctgttgtcgctcctatgtatttctctggaaaaattgagtttggtgtcattaatcagtctgtatcagcttttagtcatatccttggggacgtctccctgattgtataccagtttc-------aagcaattagtgccttttcagctgtcattgatagacttggtacagt-------gttttcacc-ctctttactcttatatatc-ttt------------t-cataat---------tttattaggctc----------catagcttttctt-cagaga----a-taaaattgtagaag-aaatgggtggttctgcactttgttgtga----------------------taaatgggaagagtacaatatatttttt------tagctccgaaagtaaaacat------------ttagttcatttgttg----------------------------------------------------------------------------------------------------------------------------------------------------------------------------------------------------------------------------------------------------------------------------------------------------------------
>I23373_M141_Malvaceae_Quararibea_funebris_seq1
-----------------------------------------------------------------------------------------------------------------------------------------------------------------------------------------------------------------------------------------------------------------------------------------------------------------------------------------------------------------------------------------------------------------------------------------------------------------------------------------------------------------------------------------------------tatcttccagaaatctcgagtttttcaccaatggctaccgctacctcattcagattctccctgccgctgttgtcgctcctatgtatttctctggaaaaattgagtttggtgtcattaatcagtctgtatcagcttttagtcatatccttggggatgtctccctgattgtatatcaatttc-------aagcaattagtgccttttcagctgtcatagatagacttggtatagt-------gttttcacc-ccctttacacctctatatc-ttt------------t-cataat---------tttattaggctc----------catagcttttctt-tagaga----a-tacaattgtagaag-aaatgggtggttctgcactttgttgtga----------------------taaatgggaagagtacagtatatttttt------tagcaccaaaagtaaaa-at------------ttcgtttgtttgttgg--------------------aaattt----------------------------------------------------------------------------------------------------------aaatatac------------------------------------------------------------------------------------------------------------------agctttttcaacatt-t-----atgacagaaataaa-aa-tattccttt
>I23374_M142_Malvaceae_Hampea_nutricia_seq1
--------------------------------------------------------------------------------------------------------------------------------------------------------------------------------------------------------------------------------------------------------------------------------------------------------------------------------------------------------------------------------------------------------------------------------------------------------------------------------------------------------------------------------------------------tgatttcttccagaaatcttgagtttttcaccaatggctaccgatacctcattcagattgtccctgctgctgttgtcgctcctatgtatttctctggaaaaattgagtttggtgtcattaatcagtctgtatctgcttttagtcatatccttggggacgtctccttggtcgtatatcaatttc-------aagcaattagtgccttttcagcggtcattgacagacttggtatggt-------gattccact-ctctt--------tatatc-ttt------------t-cataat---------ttta--------------------------------------------------------------------------------------------------------------------------------------------------------------------------------------------------------------------------------------------------------------------------------------------------------------------------------------------------------------------------------------------------------------------------------------------------------------------------------------------------------------
>I23376_M145_Malvaceae_Heliocarpus_appendiculatus_seq1
-------------------------------------------------------------------------------------------------------------------------------------------------------------------------------------------------------------------------------------------------------------------------------------------------------------------------------------------------------------------------------------------------------------------------------------------------------------------------------------------------------------------------------------------------ctgatatcttctagaaatctagagttttttaccawtggctaccggtacctcatccagattctccckgcygctgttgttgctcctatgtatttctctggaaaaattgagtttggtgtcattaaccagtctgtatcagcttttaatcatatccttggagacttctccctcatcgtattccagtttc-------aagcaattagtgccttttcagctgtcattgatagactgggtaaagt-------gtttttcac-ccmctactrta---------ctg------------t-tctgat---------mtaatyasbmwykm----ttwyywttkmkwkwytk-wwwkrk----a-kagatttgtagcaa-aagtgagcattwywgysmtttactgtga----------------------taatgaggaagagtatagcatatttatt----tccagcaccataagtaaaacat------------ttacctaayrtkkkrac----cgttg----------gaacc--------------------------------------------------------------------------------------------------------------------------------------------------------------------------------------------------------------------------------------------------------------------------------------
>I23377_M148_Malvaceae_Robinsonella_mirandae_seq1
-------------------------------------------------------------------------------------------------------------------------------------------------------------------------------------------------------------------------------------------------------------------------------------------------------------------------------------------------------------------------------------------------------------------------------------------------------------------------------------------------------------------------------------------------------------agaaatctcgagtttttcaccaatggctaccgctacctcattcagattgtccctgctgctgtggttgcgcctatgtatttctctggaaaaattgagtttggtgtcattaatcagtctgtatcagcttttagtcatatccttggggacgtctccttggttgtattccaatttc-------aatcaattagtgccttttcagctgtcattgatagacttggtatggt-------gatttcacc-ctctttactcctctatatc-ttt------------ttcat------------------------------------------------------------------------------------------------------------------------------------------------------------------------------------------------------------------------------------------------------------------------------------------------------------------------------------------------------------------------------------------------------------------------------------------------------------------------------------------------------------------------------
>I23378_M150_Malvaceae_Ceiba_pentandra_seq1
-------------------------------------------------------------------------------------------------------------------------------------------------------------------------------------------------------------------------------------------------------------------------------------------------------------------------------------------------------------------------------------------------------------------------------------------------------------------------------------------------------------------------------------------caattgttgatatcttccagaaatstygagtttttcaccaatggctamcgctayctcatccagattctccctgctgctgttgttgctcctatgtatttctctggaaaawttgagtttggtgtcattaatcartctatatcagcttttaatcatatccttggggacatctccctgatcgtataccaatttc-------aagcaattagtgccttttcagcwgtcrttratagacttggtatggt-------gttttcatc-acctttaytcctctatatc-ttt------------t-cagaat---------tttrttarkctt----------cgtagcttttctt-ckgaga----a-tacagttgtakaag-aaatgsgtggttctgcactttgttgtaa----------------------taaacaggaagagtacaatatacttttg------tagcaccgaaagtaaaacat------------ttcactcattt-ttgg--------------------aaactt----------------------------------------------------------------------------------------------------------aaatatac------------------------------------------------------------------------------------------------------------------agccttttcagtactga-----atagcaa--------------------
>I23379_M160_Muntingiaceae_Muntingia_calabura_seq1
-------------------------------------------------------------------------------------------------------------------------------------------------------------------------------------------------------------------------------------------------------------------------------------------------------------------------------------------------------------------------------------------------------------------------------------------------------------------------------------------------------------------------------------------------------------------------------accaatggctaccggtatctcatccagattctccctgctgcagttattgcgcccatgtatttctcagggaaaattgagtttggtgtcattaatcagtctgtatcagcttttaatcatatccttggggacttctcccttatagtctaccagtttc-------aagccattagtgctttttcagctgtcattgatcgtctaggtaattt-------ggatttatc-cctttgttgtt--ccttcc-ttg------------t-tgctgc---------tcccatagatat----------agttatgttttattctgatg----g----------aggaa-agatgtattctcttatgtg--------------------------------------------------------------------------------------------------------------------------------------------------------------------------------------------------------------------------------------------------------------------------------------------------------------------------------------------------------------------------------------------------------------------------------
>I23380_M161_Malvaceae_Hibiscus_tiliaceus_seq1
--------------------------------------------------------------------------------------------------------------------------------------------------------------------------------------------------------------------------------------------------------------------------------------------------------------------------------------------------------------------------------------------------------------------------------------------------------------------------------------------------------------------------------------------------------------------tcgagtttttcaccaatggctaccrctacctcattcaagttgtccctgttgctgttgttgctcctwtgtatttctctggaaaaattgagtttggtgtcattartcagtctgyrtcwgcttttagtcacatccttggggacgtctccttggtcgtatatcaatttc-------aagcaattagtgcyttttcagctgtcrttgatagactmggtatkgt-------gttytcacc-ctaytcaatcctctadatc-ttt--------------tyhwww---------wttwtwwkdbkc----------ynyadcntttyytycsrrra----w-wmmawtkkwrrarr-aawkrrkkrwtyydsmmyttkktkkkaw----------------------waawkggrarrawwwkrkwytwtttttw-------rywakkgraawwawtymwt------------ttmwttkkttkkyykr--------------------ramytwaawww----------------------------------------------------------------------------------------------------------------------------------------------------------------------------------------------------------------------------wmcagctttttcaacattt-----------------------------acaa
>I23381_M162_Bixaceae_Bixa_orellana_seq1
--------------------------------------------------------------------------------------------------------------------------------------------------------------------------------------------------------------------------------------------------------------------------------------------------------------------------------------------------------------------------------------------------------------------------------------------------------------------------------------------------------------------------------------------------------cttcaagaaatcttgagttcttcaccaatggctaccggtatatcattcagattctccctgctgccgttgttgctcctatgtatttctctggaaaaatcgagtttggtgtcattaatcagtctgtatctgcttttaaccatatccttggtgacttctccctcattgtataccagtttc-------aaacaattagtgccttttcagctgtcattgatcgacttggtaatgc-------ttttcccct-ttgatgatttatgagcaga----a-aaaaaaccctt----------------ttcttca---------------taaagattttgaagctgaaa----a-------------------------------------------------------------------------------------------------------------------------------------------------------------------------------------------------------------------------------------------------------------------------------------------------------------------------------------------------------------------------------------------------------------------------------------------------------------------
>I23382_M163_Bixaceae_Cochlospermum_vitifolium_seq1
-------------------------------------------------------------------------------------------------------------------------------------------------------------------------------------------------------------------------------------------------------------------------------------------------------------------------------------------------------------------------------------------------------------------------------------------------------------------------------------------------------------------------------------------------------------------------------acaaatggctaccgttacctcattcaaattctccctgctgcagttgttgctcctatgtatttctccggcaaaattgaatttggcgtcattaatcagtctgtatctgcttttaaccatattcttggtgatttctccctyatcgtgtaccaatttc-------aagcaatcagtgccttttcagcagtcattgatcggcttggtaatgt-------gctttaatc-atttgttctcatatacatt---------------ct-ctcaat---------tattttgggcca---------ctgataaattcctt-ttggga----a-taagactggaa----aattgagatgtttgacgcatatgttaagggtgtcaatatcgg--------gaagaagaagaagaaaaggcaatttgcaa---aatwwtttwaaaaaargrwwwk-------------------------------------------raaaggattctgtatt-------------------------------------------------------------------------------------------------------------------------------------------------------------------------------------------------------------------------------------------------------------------------tttctca
>I23383_M166_Malvaceae_Pseudobombax_ellipticum_seq1
-----------------------------------------------------------------------------------------------------------------------------------------------------------------------------------------------------------------------------------------------------------------------------------------------------------------------------------------------------------------------------------------------------------------------------------------------------------------------------------------------------------------------------------------------------------ctagaaatctcgagtttttcaccaatggctaccgctacctcatccaaattctccctgcagctgttgttgctcctatgtatttctctggaaaaattgagtttggtgtcattaatcagtctgtatcagcttttagtcatatccttggggacgtctctctgatcgtatatcaatttc-------aagcaattagtgccttttcagctgtcattgatagacttggtagagt-------gttttcacc-acctttactccgttatatc-ttt------------t--ataat---------attataaggctc----------cgtagcttttctt-caggga----a-tacagttgtgcaag-aaatgggtgattctgcactttgttgtga----------------------taaacaggaggagtacaatat-tttttg------tagcaccgaaagtaaaacat------------ttcattcattt-ttgg--------------------aaactt----------------------------------------------------------------------------------------------------------aaatacac------------------------------------------------------------------------------------------------------------------agctttttcaatact----------------------------------
>I23384_M168_Malvaceae_Theobroma_cacao_seq1
-------------------------------------------------------------------------------------------------------------------------------------------------------------------------------------------------------------------------------------------------------------------------------------------------------------------------------------------------------------------------------------------------------------------------------------------------------------------------------------------------------------------------------------------caattgttgatatcttccagaaatctcgagttttttaccaatggttaccggtacctcattcagattctccctgctgctgttgttgctcctatgtatttctcgggaaaaattgagtttggtgtcattaatcagtctgtatcagcttttaatcatatccttggggatttctccctcatcgtataccagtttc-------aagcaattagtgccttttcagctgtcattgatagactgggtacaat-------gttttcaac-ccctttactcttatatata-ttt--------------tcttat---------taaatcaggctc----------tacagtgtttcttgttgaga----a-caaaattgtggaaa-aattgagtggtttggccctttattgtga----------------------tagaggaag--agtaaagtatatgtatt----tttagtaacataagtaaaa-------------atttacttcatatgttga--------------------aaactt----------------------------------------------------------------------------------------------------------atatatat------------------------------------------------------------------------------------------------------------------ttttcatttagcaagtcagc----------------------------t
>I23385_M169_Malvaceae_Ochroma_pyramidale_seq1
---------------------------------------------------------------------------------------------------------------------------------------------------------------------------------------------------------------------------------------------------------------------------------------------------------------------------------------------------------------------------------------------------------------------------------------------------------------------------------------------------------------------------------------------------gatatcttccagaaatcttgagttttttaccaatggctaccgctacatcattcagattctccctgctgctgttgtcgctcctatgtatttctctggaaaaattgagtttggtgtcattaatcagtctgtatcagcttttagtcatatccttggggatgtctccttgattgtatatcaatttc-------aagcaattagtgccttttcagctgtcattgatagacttggtatagt-------gttttcatc-ccctttactcctttatatc-ttt------------t-cataat---------tttattaggctc----------catagcttttc-------------------------------------------------------aga----------------------taa----------------------------------------------------------------------------------------------------------------------------------------------------------------------------------------------------------------------------------------------------------------------------------------------------------------------------------------------------------------------------------------------
>I23387_M178_Malvaceae_Malvaviscus_arboreus_seq1
------------------------------------------------------------------------------------------------------------------------------------------------------------------------------------------------------------------------------------------------------------------------------------------------------------------------------------------------------------------------------------------------------------------------------------------------------------------------------------------------------------------------------------------------------------cagaaatctcgagtttttcaccaatggctaccgctacctcattcaagttgtccctgttgctgttgttgctcctatgtatttctctggaaaaattgagtttggtgtcattaatcagtctgtatcagcttttagtcacatccttggggacgtctccttggtkgtatatcaatttc-------aagcaattagtgccttttcagctgtcattgatagactyggtatggt-------gttktcacc-ctattcaatcctctatatc-ttt------------t-cataat---------tctatttggctc----------catagcttttctt-cctagc----a-tacaattgtagaar-aaatgagtgattctgcactttgttgtga----------------------taaatgggaagaatata---tatttttg------tagtaatggaaataattcat------------ttcatttgtttgcctg--------------------aaactt----------------------------------------------------------------------------------------------------------aaa------------------------------------------------------------------------------------------------------------------------------------------------------------------------
>I23388_M180_Malvaceae_Triumfetta_lappula_seq1
-----------------------------------------------------------------------------------------------------------------------------------------------------------------------------------------------------------------------------------------------------------------------------------------------------------------------------------------------------------------------------------------------------------------------------------------------------------------------------------------------------------------------------------------------------tatcttctagaaatctagagttttttaccaatggctaccggtacctcatycagattctccckgcygctgttgttgctcctatgtatttctctggaaaaattgagtttggtgtcattaaccagtctgtatcagcttttaatcatatccttggagacttctccctcatcgtattccagtttc-------aagcaattagtgccttttcagctgtcattgatagactgggtaaagt-------gtttttcac-ccmctactrta---------ctg------------t-tctgat---------mtaatyaskmwykm----ttwyywytkmkwkwytk-wwwkrk----a-kmwawwkkkagcwr-wwkkgmsyhttwywgysmtwwwswgkra----------------------kartrwrgmakaktwwwkywkatttatt----tccagcaccatadgtammwmmt------------wtryykamyrtkkkrac----cktwk----------rmaymt------------------------------------------------------------------------------------------------------------------------------------------------------------------------------------------------------------------------------------wrtayytatwstat-----------------------------------
>I23389_M181_Malvaceae_Pavonia_scheadiana_seq1
----------------------------------------------------------------------------------------------------------------------------------------------------------------------------------------------------------------------------------------------------------------------------------------------------------------------------------------------------------------------------------------------------------------------------------------------------------------------------------------------------------------------------------------------------------tccagaaatctcgagtttttyacyaatggctaycgctacctcattcagatcgtccctgctgctgtggttgctcckatgtatttctctggaaaaattgagtttggtgtcattaatcagtctgtatcagcttttagtcatatccttggggatgtctccttggttgtatttcaatttc-------aatcaatcagtgccttttcagctgtcattgatagacttggtatggt-------gatttyacc-ctcyttactctwywwywtk-tyw------------t-mrtwwt---------wttakkmkscwc----------mrcwkytyttcwk-mwrmka----w-watwrtwgwagaar-wwdktgrtkmtkctsywystwgykrtrm-------------------------wwrrkaagagtatagtatatttttt------tagcactgaaagtaaaacaa------------ttcattcatttgttgg--------------------aaattt-----------------------------------------------------------------------------------------------------------aatatac------------------------------------------------------------------------------------------------------------------agaa---------------------------------------------
>I23390_M182_Malvaceae_Anoda_cristata_seq1
----------------------------------------------------------------------------------------------------------------------------------------------------------------------------------------------------------------------------------------------------------------------------------------------------------------------------------------------------------------------------------------------------------------------------------------------------------------------------------------------------------------------------------------------------------------------------ttcactaatggctaccgctacctcattcagatcgtccctgctgctgtggttgctcckatgtatttctctggaaaaattgagtttggtgtcattaatcagtctgtatcagcttttagtcatatccttggggatgtctccttggttgtatttcaatttc-------aatcaatcagtgccttttcagctgtcattgatagacttggtatggt-------gatttyacc-ctcyttactctwywwywtb-tyw------------t-mrtwwt---------wttakkmkscwc----------mrcwkytyttcwk-mwrmka----w-watwrtwgwagaar-wwrktgrtkmtkctsywystwgykrtrm----------------------waaatgggaagakwr---takwwtttwt------twrsmmykraarkwaaamma------------ttymwtymwttkktkg--------------------aaattt-----------------------------------------------------------------------------------------------------------aatatac------------------------------------------------------------------------------------------------------------------agaattttcaacttt-------atgaca---------------------
>I23391_M183_Malvaceae_Phymosia_umbellata_seq1
-------------------------------------------------------------------------------------------------------------------------------------------------------------------------------------------------------------------------------------------------------------------------------------------------------------------------------------------------------------------------------------------------------------------------------------------------------------------------------------------------------------------------------------------caattgttgatatcttccagaaatctcgagttcttcaccaatggctaccgctacctcattcagattgtccctgctgctgtggttgctcctatgtatttctctgggaaaattgagtttggtgtcattaatcagtctgtatcagcttttagtcatatccttggggacgtatccttggttgtattccaatttc-------aatcaattagtgccttttcagctgtcattgataggcttggtatgstg------attttcacc-ctctttactc---tatatc-ttt------------t-cattat---------tttattaagctc----------aacaagttttctt-cggaga----a-tatgattgtagaag-gaattggtgattctgcactttgttatac----------------------tatataa------------------------ttttagcactgaatgtaaaacat------------ttcattcatttgttgg--------------------aaagtt-----------------------------------------------------------------------------------------------------------aatatac------------------------------------------------------------------------------------------------------------------atatatttcaaaattttggcgaataaaa---------------------
>I23392_M187_Malvaceae_Ayenia_berlandieri_seq1
-------------------------------------------------------------------------------------------------------------------------------------------------------------------------------------------------------------------------------------------------------------------------------------------------------------------------------------------------------------------------------------------------------------------------------------------------------------------------------------------------------------------------------------------caattgttgatatcttccagaaatcttgagttttttaccaatggctaccgatacctaattcagattctccctgcagctgttgttgctcctatgtatttttctggaaaaattgagtttggtgtcattaatcagtctgtttcggcttttaatcatatccttggggatttttccctcattgtataccagtttc-------aagcaatcagtgccttttcagctgtcattgacagactgggtaaagt-------attttcttc-cccattcctcttatactac-tta------------t-ttttatt---------------agatc----------aacarcatttctttyagmga----m-marmrtkrwmmwds------------wkkrkysrktwytwykr----------------------ykmskrsraakmwwawmkwmkaatawtt----kvtrgsamyrwwkhywkmawswktkgarwstkkksyrtrkrwkkrwtykgy-------------------rawrcwrcw--------------------------------------------------------------------------------------------------------------------------------------------------------------wywktgaag----------------------------------------------------------aatatttataataaattg------------------------------a
>I23393_M189_Malvaceae_Kearnemalvastrum_lacteum_seq1
-----------------------------------------------------------------------------------------------------------------------------------------------------------------------------------------------------------------------------------------------------------------------------------------------------------------------------------------------------------------------------------------------------------------------------------------------------------------------------------------------------------------------------------------------------------------------agtttttcaccaatggctaycgctacctcattcagatcgtccctgctgctgtggttgctcckatgtatttctctggaaaaatygagtttggtgtcattaatcagtctgtatcagcttttagtcatatccttggggatgtctccttggttgtatttcaatttc-------aatcaatcagtgccttttcagctgtcattgatagacttggtatggt-------gattttacc-ctcyttactcytctatats-ttt------------t-cakagw---------wtwwwwwkgyws----------macwgmtwwtmtw-ywrrkm----y-ymwmakyktwkmwk-marwkrrtdwwwytgywswwkrwwkygrtrawtskgmactkwrtws-trytaaatgggaagagtatactagtattttt-----ttagcactgaaagtaaaacat------------t------------------------------------------------------------------------------------------------------------------------------------------------------------------------------------------------------------------------------------------------------------------------------------------------------------------------------
>I23394_M229_Malvaceae_Malvastrum_americanum_seq1
---------------------------------------------------------------------------------------------------------------------------------------------------------------------------------------------------------------------------------------------------------------------------------------------------------------------------------------------------------------------------------------------------------------------------------------------------------------------------------------------------------------------------------------------------------------------cgagtttttcaccaatggctatcgctacctcattcagatygtccctgctgctgtggttgctccratgtatttctctggaaaaattgagtttggtgtcattaatcagtctgtatcagcttttagtcatatccttggggatgtctccttggttgtatttcaatttc-------aatcaatcagtgccttttcagctgtcattgatagacttggtatggt-------gattttacc-ctctttactcctctatatc-ktt------------t-catrrt---------tttattaggckc----------cacagcttttctt-cagata----c-tataattgtagaag-aaattggtgattctgctctttgttgcga----------------------twaatgggaagagtatagtatattcttt------tagcactgaaagt--------------------------------------------------------------------------------------------------------------------------------------------------------------------------------------------------------------------------------------------------------------------------------------------------------------------------------------------------
>I23395_M236_Malvaceae_Fuertesimalva_jacens_seq1
---------------------------------------------------------------------------------------------------------------------------------------------------------------------------------------------------------------------------------------------------------------------------------------------------------------------------------------------------------------------------------------------------------------------------------------------------------------------------------------------------------------------------------------------------------------------------tttcaccaatggctaccgctacctcattcaaatcgtccctgctgctgtggttgctcctatgtatttctctgggaaaattgagtttggtgtcattaatcagtctgtatcagcttttagtcatatccttggggatgtctccttggttgtatttcaatttc-------aatcaatcagtgccttttcagctgtcattgatagacttggtatggt-------gattttacc-ctccttactcttctatatg-ttt------------t-cataat---------tttattaggctc----------cacagcttttctt-cagaga----a-tataaatgtagaag-aaattggtgattctgcagtt---tgtgc----------------------aaaatgggaagagtatagtatttttttc--------gcactgaaagtaaaacat------------tccattcatttgt------------------------------------------------------------------------------------------------------------------------------------------------------------------------------------------------------------------------------------------------------------------------------------------------------------------
>I23396_M019_Malvaceae_Allosidastrum_pyramidatum_seq1
-------------------------------------------------------------------------------------------------------------------------------------------------------------------------------------------------------------------------------------------------------------------------------------------------------------------------------------------------------------------------------------------------------------------------------------------------------------------------------------------------------------------------------------------caattgttgatatcttccagaaatctcgagtttttcaccaatggctaccgctacctcattcagattgtccctgctgctgtggtcgctcctatgtatttctctggaaaaatcgagtttggtgtcattaatcagtctgtatcagctttcagtcatatccttggggacgtctccttggttgtattccagtttc-------aatcaattagtgccttttcagctgtcattgatagacttggtatggt-------gatttcacc-ctcttta---ctctatatc-ttt------------t-cataat---------tttattaggctc----------cacagattttctt-cagaga----a-tataattgtagaag-aaattggtgattttgcactttgtcgcga----------------------taaatgggaagrgtttatagtatatat----------------------------------------------------------------------------------------------------------------------------------------------------------------------------------------------------------------------------------------------------------------------------------------------------------------------------------------------------------------------
>I23397_M020_Malvaceae_Melochia_betonicifolia_seq1
--------------------------------------------------------------------------------------------------------------------------------------------------------------------------------------------------------------------------------------------------------------------------------------------------------------------------------------------------------------------------------------------------------------------------------------------------------------------------------------------------------------------------------------------aattgttgatatcttccagaaatctagagttttttaccagtggctatcggtatctcattcaaattctccctgccgctgttgttgctcctatgtacttctctggaaaaattgagtttggtgtcattaatcagtctgtatcagcttttaatcatatccttggggacttctccctcatcgtataccagttcc-------aagcaattagtgccttctctgctgtcattgatagactgggtactgt-------cttttcacc-tgctttactcttatatatc-tt---------------tctgat---------ttaattagctgc----------tcttatatatgttttcttgt-------------------------------ttggcttcagtattttga----------------------tatggaagaagaatagaatacttttatt----cctagcattagagaggtgttct---------------ctttatttatgag--------------------gaacttatat-----------------------------------------------------------------------------------------------------ataatttaca----------------------------------------------tcgatgaag--------------------------------------------------------tcagtttctttaacattttttttactgaaat-------------------a
>I23398_M021_Malvaceae_Sidastrum_micranthum_seq1
--------------------------------------------------------------------------------------------------------------------------------------------------------------------------------------------------------------------------------------------------------------------------------------------------------------------------------------------------------------------------------------------------------------------------------------------------------------------------------------------------------------------------------------------------------cttccagaaatctcgagtttttcaccaayggctaccgctaccttattcagattgtccctgctgctgtggttgcgcctatgtatttctctggaaaaattgagtttggtgtcatcaatcagtctgtatcagcttttagtcatatccttggggatgtctccttggttgtattccaatttc-------aatcaattagtgccttttcagctgtcattgatagacttggtatggt-------gatttcaca-ctctttactcctctatatc-att------------t-cacaat---------tttattaggctc----------cacatattttctt-cagaga----a-tatggttgtagaag-aagttggcgattctgcactttgttgcaa----------------------taaatgggaagagtaaaacatttcattg---------------------------------------------atttstkkg--------------------aaactt-----------------------------------------------------------------------------------------------------------aatatac------------------------------------------------------------------------------------------------------------------agat---------------------------------------------
>I23399_M022_Malvaceae_Gaya_dominguensis_seq1
-------------------------------------------------------------------------------------------------------------------------------------------------------------------------------------------------------------------------------------------------------------------------------------------------------------------------------------------------------------------------------------------------------------------------------------------------------------------------------------------------------------------------------------------------------------------ctcgagtttttcaccaatggctaccgctacctaattcagattgtccctgctgctgttgtcgctcccatgtatttctctggaaaaattgagttcggtgtcattaatcagtctgtatcagcttttagtcatatccttggggacgtctccttggttgtattccaatttc-------aatcaattagtgccttttccgctgtcattgatagacttggtatggt-------gatttcacc-ctctttactcctctatatc-ttt------------t-cataat---------tttat-------------------------------------------------------------------------------------------------------------------------------------------------------------------------------------------------------------------------------------------------------------------------------------------------------------------------------------------------------------------------------------------------------------------------------------------------------------------------------------------------------------
>I23366_M015_Malvaceae_Firmiana_simplex_seq1
-------------------------------------------------------------------------------------------------------------------------------------------------------------------------------------------------------------------------------------------------------------------------------------------------------------------------------------------------------------------------------------------------------------------------------------------------------------------------------------------------------------------------------------------------------------------ctcgattttttcaccagtggctaccgctacctcattcagattctacctgctgctgtagttgctcctatgtatttctccggaaaaattgagtttggtgtcatcaatcagtctgtatcagcttttaatcatattcttggggatgtctccctctttgtataccagtttc-------aagcaattagtgccttttctgctgtcatatatagacttggtacagt-------gttttttta-ccccctttactcacatatc-ttt------------t-cataat---------ttaattaggcgc----------tatagcgtttctt-cag-ga----a-taaaattgtagaag-aaaatggtggtttg-------------------------------------------------------------------------------------------------------------------------------------------------------------------------------------------------------------------------------------------------------------------------------------------------------------------------------------------------------------------------------------------------------------------------------------
>I28591_M023_Malvaceae_Neobuchia_paulinae_seq1
------------------------------------------------------------------------------------------------tctct---------------cactttg---------atttcctatact--tgtgccatttc-cgtaa----------------------------------------tttaaactgttcgaa-ga----aatggctg------------tatc----------ttcttmttgct----------ttgctg--------tta-tcttttgc------aa-gcttgt-t-cctgtcttgtgg-------------------------ctatg---taa-cca----------tcttatggca--------------ttaaacctttt-----------------------------------------gktccttttcttt-------------------------------------------tdcagyaattgttgatatcttccagaaatctygagtttttcaccaatggctaccgctacctcatccagattctccctgctgctgttgttrctcctatgtatttctctggaaarattgagtttggtgtcattaatcartctatatcagcttttaatcatatccttggggacatctccctgatcgtataccaatttc-------aagcaattagtgccttttcagctgtcattratagacttggtatggt-------gttttcatc-acctttaytcctctatatc-ttt------------t-cagaat---------tttattaggctt----------cgtagcttttctt-cagaga----a-tammgttgtagaag-aaaygggtgg-----------------------------------------------------------------------------------------------------------------------------------------------------------------------------------------------------------------------------------------------------------------------------------------------------------------------------------------------------------------------------------------------------------------------------------------
>I28593_M024_Malvaceae_Carpodiptera_cubensis_seq1
------------------------------------------------------------------------------------------------------------------------------------------------------------------------------------------------------------ttaaagtattcgac-aa----aatggctg------------tatt----------ttctttttgct----------ttgctg--------tta-tatcatgc------aa-gcttgt-a-aaagttttgtagttgta-----------------caactatg---taa-tca----------tcttgtgaca--------------ttaaccccttt-----------------------------------------ggtcctttccttt-------------------------------------------tgcagcaattgttgatatcttccagaaatctcgagtttttcaccaacggctaccgctaccttatacaaattcttcccgctgctgtagttgctcctatgtatttctctggaaaaattgagtttggtgtcattaaccagtctgtctcagcttttaatcatattcttggggatgtctccctcattgtataccagtttc-------aagcaattactgccttttcagctgtcattgatagactgggtacagt-------gttttcacc-tcctttac---tataaatc-ttt------------t-cataat---------ttaattcggctg----------catcgcatttctt-tggagt----a-taagattgtggaag-aaatgggtggtttgggcctttgttgtga----------------------taatggcaaagag------------------------------------------------------------------------------------------------------------------------------------------------------------------------------------------------------------------------------------------------------------------------------------------------------------------------------------------------------------------------------------
>I28594_M025_Malvaceae_Herrania_nitida_seq1
-----------------------------------------------------------------gtcacaacctgattgttg-gcggaccacaatattta---------------tgcttca---------tttatctgaacct-ttaaccttttc-cctaa----------------------------------------tttaaaatattcgac-aa----aatggctg------------tgtc-------------------------------ttgatc--------------------------------------chtagcttttgattgca-----------------atattatg---tat-tca----------tcatatgaca--------------ttaaccctttt-----------------------------------------ggtcctttctttt-------------------------------------------tgcagcaattgttgatatcttccagaaatctcgagttttttaccagtggctaccggtacctcattcagattctccctgctgctgttgttgctcctatgtatttctctggaaaaattgagtttggtgtcattaatcagtctgtatcagcttttaatcatatccttggggatttctccctcatcgtataccagtttc-------aagcaattagtgccttttcagctgtcattgatagactgggtacagt-------gtatttaac-ccctttactcttatatata-ttt--------------tcttat---------ttaatcaggctg----------tacagtgtttcttgtggaga----a-caaaattgtagaga-aattgggtggtttggccctttattgtga----------------------tggaggaa-----------------------------------------------------------------------------------------------------------------------------------------------------------------------------------------------------------------------------------------------------------------------------------------------------------------------------------------------------------------------------------------
>I28595_M184_Malvaceae_Guazuma_ulmifolia_seq1
----------------------------------------------------------------------------------------------------------------------------------------------------------------taa----------------------------------------tttkragtattskac-wa----aatrgatg------------tamc----------twtttcttgct----------ttgctg--------tta-tctcgtac------aa-gcttgt-tccttttcttttsattgca-----------------ata-tatk---taa-tta----------tcatamgaca--------------ttaacccttttcataccttttggtccttcytyttytttttyttttttttttctttttctttttat-------------------------------------------tkcagcaattgttgatatcttccagaaatctcgagttttttaccagtggttayagatacctcattcagattctccctgctgcagttgttgctcctatgtatttctctggaaaaattgagtttggtgtcattaatcagtctgtatcagcatttaatcatatcctaggggacttctccctcatygtataccagtttc-------aagcgatcagtgccttttcagctgtcattgatagacttggtacagt-------gtcttcacc-ccctttactcttctmtwta-th---------------tcttat---------ttratcagtctm----------tgtactgtctcttttagaga----a-caatattttagaat-aaytggatgatttggtcctta--tgtga----------------------taaagaggaagagtaaagttcatgta-----------------------------------------------------------------------------------------------------------------------------------------------------------------------------------------------------------------------------------------------------------------------------------------------------------------------------------------------------------------------
>I28596_M026_Malvaceae_Ruizia_cordata_seq1
-------------------------------------------------------------------------------------------aaccttctca----------------atcttt---------tttttctaaattcatgtaccatctc-c-tga----------------------------------------tttaaagttttcaacaaa----aatag-----------------tm----------ttcwtcttgaa----------ttgctg--------tta-tctcatgc------ra-gcttat-t-cytgtcttgtarttgta-----------------aaaccarg---taa-aca----------tctwatgacm--------------ktrwccctttb-----------------------------------------tgtccttttkttt-------------------------------------------tkcagcaattgctgatatcttccagaaaccttgartttttcaccartggctaccggtatcttattcagattctccctgytgctgtwgttgctccaatgtatttctctggaaaaattgagtttggtgttattaatcagtctktatcagcttttaatcatatmctyggggaygtctcgctcattgtataccagtttc-------aagcaattactgchttttcdgctgttattgatagactrggtacary-------rttttcdgc-ctctttactcttatatatc-tta------------t-yataat---------ttaattagactt----------tatggcwcttctt-cagaga----a-taadattgtaaaag-aaatgggtagtttkgscytttttkrtra----------------------taatagaa-----------------------------------------------------------------------------------------------------------------------------------------------------------------------------------------------------------------------------------------------------------------------------------------------------------------------------------------------------------------------------------------
>I28597_M027_Malvaceae_Melhania_velutina_seq1
---------------------------------------------------------------------------------------------tcttctca----------------attttt---------attttctaaattcatgtaccatctc-c-tga----------------------------------------tttaaagttttcaac-aa----aatag-----------------tc----------ttcttcttgaa----------ttgctg--------tta-tctcatgc------aa-gcttat-t-cttgtcttctagttgta-----------------aaaccagg---taa-aca----------tattataaca--------------ttgaccctttt-----------------------------------------tgttctttttttt-------------------------------------------tgcagcaattgctgatatcttccagaaaccttgaatttttcaccaatggctaccggtatcttattcagattctccctgctgctgtagttgctccaatgtatttctctggaaaaattgagtttggtgttattaatcagtctgtatcagcttttaatcatatccttggggatgtctcgctcattgtataccagtttc-------aagcaattactgccatttcagctgttattgatagactgggtacagt-------gttttcagc-ttctttactcttatatacc-tta------------t-cataat---------ttaattagactt----------tatagcacttctt-caaaga----------attgtaaaag-aaatgggtagtttggccttttttgt--------------------------------------------------------------------------------------------------------------------------------------------------------------------------------------------------------------------------------------------------------------------------------------------------------------------------------------------------------------------------------------------------------------------------
>I28598_M028_Malvaceae_Glyphaea_brevis_seq1
----------------------------------------------------------------------------------------------------------------------cttta---------tttgcctgaacct-ataaccaattc-ccgc-----------------------------------------atttatatattcgac-aa----aatggcta------------tatc----------ttcttcttgct----------ttaatg--------tta-tcttatgg------aa-gttctg-t-cctatattgtgcttgtaaataaataata-tta--gtattagg---taa-tca----------tcttatgtta-------------------------------------------------------------------gtcctttccttt-------------------------------------------tgcagcaattgttgatagcttccagaaatcttgagttttttactagtggctaccggtacctcattcagattctccctgctgctgttgttgctcctatgtatttctccggaaaaattgagtttggtgttattaaccagtctgtatcagcttttaatcatatccttggggacttctccctcattatataccagtttc-------aagcaattagcgccttttcagctgtcattgatagactgggtaaacc-------gttttgacctccctttactcatatagttt----------------t-tcttat---------ataattaggcgc----------tatagcatttcttttagaga----a-taaatgtgtagcagaaagtgaatggtttggcctttt------------------------------------------------------------------------------------------------------------------------------------------------------------------------------------------------------------------------------------------------------------------------------------------------------------------------------------------------------------------------------------------------------------------------------
>I28599_M029_Malvaceae_Desplatsia_dewevrei_seq1
-----------------------------------------------------------------------------------------------------------------------------------------tattgtgt-ggaaccatttc-ccta-----------------------------------------atttatatattggac-aa----aatggct-------------tatc----------tttttcttgct----------ttgatg--------tta-tcttatgg------aa-gctatg-t-actgtcttgtgtttgtaaataagcaacc-tta--gtattagg---taa-tca----------tctcatgacg-------------------------------------------------------------------gtccttt-cttc-------------------------------------------tgcagcaattgttgatatcttccagaaatctagagttttttaccagtggctaccggtacctcattcagattctccctgcwgctgttgttgctcctatgtatttctctggaaaaattgagtttggtgtgattaaccagtccgtatcagcttttaatcacatccttgcagacttctctctcattgtataccagtttc-------aagcaataagtgccttttcagcagttattgatagactgggtaaggt-------gtttccacc-cctttaactcatatacttt----------------t-tcttat---------ttaaatatgccc----------tgtagcatttcctttagaga----t-caaatttgtggmtt-aagt-----------------------------------------------------------------------------------------------------------------------------------------------------------------------------------------------------------------------------------------------------------------------------------------------------------------------------------------------------------------------------------------------------------------------------------------------
>I28600_M146_Malvaceae_Mortoniodendron_guatemalense_seq1
------------------------------------------------------------------------------------------------------------------------------------------------------ccatctc-cataa----------------------------------------tttaaagtattcgac-aa----aatggttg------------tttc----------ttcttcttgct----------ttgctg--------tta-tctcatgc------ag-gcttgt-t-cctgtcttgtggttgca-----------------ataccatg---taa-tcc----------ttttatgaca--------------ttaatcctttt-----------------------------------------ggtcctttccttt-------------------------------------------tgcagcaattgttgatatcttccagaaatctcgagtttttcaccaatggctaccgctacctcattcagattctcccagctgctgtagttgctcctatgtatttctctggaaaaattgagttcggtgtcattaatcagtctgtatcagcttttaatcatatccttggggacgtctcgctcattgtataccagtttc-------aagcaatcactgccttttcagctgtcatttctagactaggtacaat-------gttttca-c-ccttttactcttatatatc-ttt------------t-tatagt---------ttaattaggctt----------tatagcatttctt-tagaga----a-tagagttgcagaat-aaatgggtggtttggcccttttttgtga----------------------taagggcaaagagtaaattatatttatt----tctagcac---------------------------------------------------------------------------------------------------------------------------------------------------------------------------------------------------------------------------------------------------------------------------------------------------------------------------------------------------------
>I28601_M030_Malvaceae_Sparmannia_africana_seq1
--------------------------------------------------------------------------------------------aagtg--------------------cctttg---------aaaatttgactgt-atgatrctcat-tctc-----------------------------------------atttcctaactaaac-ta----actgtttactcgtgtgctattcag----------tttttgttgct----------ttgatg--------tta-tgtttatg------ga----ctc-t-cttgtcttgtgtttgtaaataagtaata-ttg--atattagg---taa-tca----------tctcatgtca-------------------------------------------------------------------rtcctytcctct-------------------------------------------tgcagcaattgttgatagcttccaggaatcttgagttttttaccartggctatcggtacctcattcagattctccctgctgctgttgttgctcctatgtttttctctggaaaaattgagtttggtgtcattaaccagtctgtatcagctttcaatcatattcttagcgacttctccctcattgtataccagtttc-------aagcaattagtgcvttttcagctgtcattgatagactgggtaaagt-------gttttcacc-ccctttactc-tatatgtt----------------t-tcttat---------ataactaggcrc----------tatagcatttcctttagaga----a-taaatttgwagcag-aagtgagtggtt---------------------------------------------------------------------------------------------------------------------------------------------------------------------------------------------------------------------------------------------------------------------------------------------------------------------------------------------------------------------------------------------------------------------------------------
>I28602_M031_Malvaceae_Mollia_sp_seq1
------------------------------------------------------------------------------------------yrtaatattta---------------tacttca---------cttttctggatgt-ctaatcaratc-ccta-----------------------------------------atttatawattggac-ar----aatggct-------------tatc----------yttttcttgct----------akgrtg--------tta-tcttatgg------aa-gctctg-t-cctctcwtgtgcttgtaaatgagtaatattta--gtcttagg---taa-tca----------tctcawdgca-------------------------------------------------------------------gycctttccttt-------------------------------------------tgcagcaattgttgatagcttcmagaaatctdgadttttttaccartggctaccrttacctcattcagattctccctgctgctgtcgttgctcctatgtatttctctggaaaaattgantttggtgtcattaaccagtctgtdtcagcttttaatcacatccttggggacttctccctcattgtataccagtttc-------aagcaattagtgccttttcrgcmgttattgatagactgggtaaagh-------gttttcwcc-cyctsaactc--mtacttt----------------t-tcttat---------ttarataggtgc----------tatagcattkctytcagaga----a-yaaatttgtagcag-aagtgagtrgtttgrccctttattgtta----------------------caaggaggaagaaatgcaagatttagtc----ttgaa------------------------------------------------------------------------------------------------------------------------------------------------------------------------------------------------------------------------------------------------------------------------------------------------------------------------------------------------------------
>I28603_M223_Malvaceae_Gossypium_hirsutum_seq1
-----------------------------------------------------------------------------------------------------------------------------------------------------------tc-cctta----------------------------------------gtttaaatattcaac-aa----aatggctg------------tatc----------ttcttcttgct----------ttgatg--------tta-tctcttgc------ag-tcttgt-y-cctgacttgtgsttgta-----------------ctgctatg---taa-cca----------tcttat-gca--------------tcagttctttt-----------------------------------------gttccwttccttg-------------------------------------------tgcagcaactgttgatatcttccagaaatcttgagtttttcaccaatggctaccgatacctcattcagattgtcccygctgctgttgtcgctcctatgtatttctctggaaaaattgagtttggtgtcattaatcagtctgtatcagcttttagtcatatccttggggacgtctccttggtcgtatatcaatttc-------aagcaattagtgccttttcagcgdtcattgacagrcttggtatggt-------gattccayt-ttctt--------tatatc-ttt------------t-cataat---------tttattaggttc----------catagcttttctt-cagagactacr-tacaattgtagaag-aaatg----------------------------------------------------------------------------------------------------------------------------------------------------------------------------------------------------------------------------------------------------------------------------------------------------------------------------------------------------------------------------------------------------------------------------------------------
>I28604_M032_Malvaceae_Entelea_arborescens_seq1
------------------------------------------------------------------------------------------------------------------------taa---------tttctctgaacct-ctgagggattc-cataa---------------------------------------tatatatatatttgac-aa----aattgctg------------tatc----------tttttcttgct----------ttgatg--------tta-tcttatgg-------a-gctctc-t-cttgtcttgtgattgcaaataagtaata-ttg--atattaggtaataa-tca----------tctcatgtca-------------------------------------------------------------------gtcctttcctct-------------------------------------------tgcagcaattgttgatagcttccaggaatcttgagttttttaccaatggctaccggtacctcattcagattctccctgctgctgttgttgctcccatgtttttctctggaaaaattgagtttggtgtcattaaccagtctgtatcagctttcaatcatattcttagcgacttctccctcattgtataccagtttc-------aagcaattagtgccttttcagctgtcattgatagactgggtaaagt-------gttttcacc-ccctttactc-tatacgtt----------------t-tctcat---------ttaactaggcgc------------tagcatttcctttagaga----a-taaatttgtagcag-aagtgagtggtttggccctttattgtgg----------------------ta-----------------------------------------------------------------------------------------------------------------------------------------------------------------------------------------------------------------------------------------------------------------------------------------------------------------------------------------------------------------------------------------------
>I28605_M235_Malvaceae_Abutilon_sp_seq1
-----------------------------------------------------------------------------------------------------------------------------------------------------------------------------------------------------------tttcaagtattcgag-aa----aatcactk------------tatc----------ttcttcttatt----------ttgmta---------ta-tctcttgc------aatttttgt-t-cccgtcatgtggttgta-----------------gtactatg---taa-tcg----------tcttatggga--------------ttaatcttttt-----------------------------------------ggtccttttctta-------------------------------------------tgcagcaattgttgatatcttccagaaatcttgagtttttcaccaatggctaccgctacctcattcagattgtccctgctgctgtggttgctcctatgtatttctctggaaaaattgagtttggtgtcattaatcagtctgtatcagcttttagtcatatccttggggacgtctccttggttgtgttccaatttc-------aatcaattagtgccttttcagctgtcattgatagacttggtatggtgatttgagatttcacc-ctctttactcctctatatc-ttt------------t-cattat---------tttattaagctc----------cacggattttctt-cagaga----a-tataatt-----------------------------------------------------------------------------------------------------------------------------------------------------------------------------------------------------------------------------------------------------------------------------------------------------------------------------------------------------------------------------------------------------------------------------------------------------------
>I28606_M033_Malvaceae_Reevesia_formosana_seq1
tca-----------------------------------------------------------------------------------------------------------------------------------------------tgttccatttc-actac----------------------------------------tttaaagtattcrac-ca----aatagctt------------tatc----------ttcttctttct----------ttgctg--------tta-tctcatgc------aa-gcttgt-t-cctgtcttatggttgta-----------------gtactttg---taa-cca----------tcctatgaca--------------ttaacccttct-----------------------------------------ggtcctatccttt-------------------------------------------tgcagcaattgttgatatcttccagaaatctcgagtttttcaccaatgggtaccgctacctcattcagattctccctgctgctgtagttgctcctatgtatttctctgggaaaattgagttcggtgtcattaatcagtctgtatcagcttttaatcatatccttggggacatctccctcattgtataccagtttc-------aagcaattagtgccttttcagctgtcattgatagacttggtatagt-------gttttcacc-ctctttactcctacacatg-twt------------t----------------ttaatcatatcctc--------ggggatgtctccctcattgt----a-taccagtttcaagc-aattagtgccttt-----tcagctgtca----------------------ttgatagacttggcacagtgttttcacc-ccctttactcctacacatgttttca------------taatttaattatgctgtatagcgtktctcggagaataaaattgta---------------------------------------------------------------------------------------------------gaagaaatgggtgtt----------------------------------------------------------------------------------------------------------------------------------------------------------------
>I28607_M034_Malvaceae_Mansonia_altissima_seq1
------------------------------------------------------------------------------------aaatttaactgtatgca-------------tgttctcaatctctgaagttgatttaaactcatgtgccatttc--ctaa-------------------------------------------------ttcgac-aa----aatggcag------------tatc-------------ttctttct----------ttgctg--------ttattttcatgc------aa-gcttgt---tcctgttgctgtttata-----------------atactatg---taa-tta----------tcttatgacg--------------ttaatcctttt------------------------------------------ggtccttccctt-------------------------------------------tgcagcaattgttgatagcttccaggaatcttgagtttttcaccgatggttatgactacctcattcagattctccctgctgctgtggttgctcctatgtatttctctggaaaaattgagtttggtgtcattaaccagtctgtatcagcttttaatcatatactaggagatgtctccctcattgtataccagtttc-------aagcaattagtgccttttcagctgtcattgatagacttggtacagt-------aatttcacc-ccctttactcttttatatc-ttt------------t-gataatt--------ttaattcagtcc----------tatggtgtttctt-caaaga----g-tgaaattgtacaag-aaatgggttgtttggccccttcatgtga----------------------taagggagaggaataaactacatttattt-c------------------------------------------------------------------------------------------------------------------------------------------------------------------------------------------------------------------------------------------------------------------------------------------------------------------------------------------------------------------
>I28608_M035_Malvaceae_Hosfordia_alata_seq1
-------------------------------------------------------------------------------------------akwattctct---------------cactttg---------atttcctawast--ygtryyaytyctcctra----------------------------------------wttcardtatthgvg-aa----aatgactg------------tatc----------ttcttcttgtt----------ttgcta---------ta-tctcttgc------aa-ttttst-t-chcgtyatgtggttgta-----------------gtactatr---taa-tcg----------tcttatggga--------------ttaatmttttt-----------------------------------------ggtccttytctta-------------------------------------------tgcagcaattgttgatatcttccagaaatctcgagttyttcaccaatggctaccgctacctcattcagattgtccctgctgctgtggttgctcctatgtatttctctggdaaaattgagtttggtgtcattaatcagtctgtatcagcttttagtcatatccttggggacgtctccttggttgtattccaatttc-------aatcaattagtgccttttcagctgtcattgatagrcttggtatggtgatttgagatttcacc-ctctttactyctctatatc-ttt------------t-cattwt---------tttattaagctc----------cacagattttctt-cagaga----a-tataattgtagaag-a--------------------------------------------------------------------------------------------------------------------------------------------------------------------------------------------------------------------------------------------------------------------------------------------------------------------------------------------------------------------------------------------------------------------------------------------------
>I28609_M036_Malvaceae_Pentaplaris_davidsmithii_seq1
------------------------------------------------------------------------------------------------------------------------------------------------------------g-gaaga----------------------------------------gtcctaacacacaac-ag----cttctgtg------------ttgc----------cacctcccattatttgtt--gccactg--------tta-tctcttgc------aa-ttttgt-t-cctgtcttgtggttgta-----------------atactatg---caa-gca----------tctcatggca--------------ttaaacctttt-----------------------------------------ggtcctttccttg-------------------------------------------tgcagcaattgttgatatcttcmagaaatcttgagtttttcaccaatggctaccgctacctcattcagattcttcctgctgctgttgtcgctcctatgtatttctctggaaaaattgagtttggtgtcattaatcaatctgtatcagcttttagtcatatccttggggacgtctccctgattgtatatcaatttc-------aagcaattagtgccttttcagctgtcattgatagactcggtatagt-------gttttcacc-cccttta---ctctatatc-ttt------------t-cataat---------tttattaggctc----------catagcttttctt-tagaga----a-tgcaattgtagaat-gctggg----------------ttttggt--------------------atatatc-------------------------------------------------------------------------------------------------------------------------------------------------------------------------------------------------------------------------------------------------------------------------------------------------------------------------------------------------------------------------------------------
>I28610_M037_Malvaceae_Heritiera_littoralis_seq1
-----------------------------------------------------------------------------------------------------------------------------------------------tcatgttccatttc-catag-----------------------------------------ttaaagtattc-ac-ag----aatggctg------------tttc----------ttcttcttgct----------ttgctg--------tta-tctcatgc------aa-gctttt-t-cctgtcttatagtggta-----------------atactatg---taa-tca----------tcttgtgaca--------------ttaaccctttt-----------------------------------------ggtcttccccttt-------------------------------------------tgcagcaattgttgatatcttccagaaatctygactttttcaccagtggctaccgctaccttattcaaattctacctgctgctgtagttgctcctatgtatttctctggaaaaattgagtttggtgtcatcaatcagtctgtatcagcttttaatcatattcttggggatgtctccctcattgtataccagtttc-------aagcaattagtgcgttttcagctgtcatatacagactgggtamagt-------gttttctcc-ctctttactcttacatatc-ttt------------t-cacgat---------ttaattaggcgc----------gatagcatttctt-cag-ga----a-taaaattgtagaag-aaaatggtggtttggcc----------------------------------------------------------------------------------------------------------------------------------------------------------------------------------------------------------------------------------------------------------------------------------------------------------------------------------------------------------------------------------------------------------------------------------
>I28611_M062A_Malvaceae_Durio_zibethinus_seq1
-----------------------------------------------------------------------------ttctc---------aatctcctct----------------cctctt---------gattcctaaactcatgtgccatttc-cctaa----------------------------------------tttaaagcattcgac-aa----aatggctg------------tatc----------ttcttctttct----------ttgctg--------tta-tctcttgc------aa-gcttgt-t-cttgacttgtggatgta-----------------atactatg---taa-tyg----------ttttatgaca--------------ttaaccttttg------------------------------------------gtcctttccttt-------------------------------------------tgcagcaattgttgatttcttccagaaatctygagtttttcaccaatggctaccgctacctcattcagattctccccgctgctgtagttgctcctatgtatttctctggaaaaattgagtttggtgtcattaatcagtctgtatcagcttttaatcatatccttggagacatctccctcattgtatatcagtttc-------aagcaattagtgccttttcagctgycattgatagacttggtacatt-------gttttcacc-ccctttactcctatatatcattt------------g-cataat---------ttaattaggctc----------tatagcatttctt-cagagt----t-taaaattgtagaag-aaatgagtggcttgactgtttgttgtga----------------------taaagaggaagagtaaagtatatttatt----tcta-------------------------------------------------------------------------------------------------------------------------------------------------------------------------------------------------------------------------------------------------------------------------------------------------------------------------------------------------------------
>I28612_M038_Malvaceae_Brachichyton_bidwillii_seq1
----------------------------------------------------------------------------------------------------------------------------------------------------------------------------------------------------------------------------------atgactg------------tatc----------ttcttcttgct----------ttgctg--------tta-tctcatgc------aa-gcttgt-t-cctgtcttatggttgta-----------------atactatg---tta-tca----------tcttatgaca--------------ttaaccctttt-----------------------------------------ggtcttccccttt-------------------------------------------tgcagcaattgttgatatcttccagaaatcttgattttttcaccagtggctaccgctacctcattcagattctacctgctgctgtagttgctcctatgtatttctctggaaaaattgagtttggtgtcatcaatcagtctgtatcggcttttaatcatattcttggggatgtctccctcattgtataccagtttc-------aagcaattagtgccttttcagctgtcatatatagactgggtacagt-------gttttcacc-ccctttactcttatatatc-ttt------------t-cataat---------ttaattaagcgc----------tatagcatttctt-cag-ga----a-taaaattgtaaaag---aatagtggcttggccctttcttgtga----------------------taagggcaaattgtaaactatattcatt----tctatcaccaaaagtaaaacat------------atgttaatcca--------------------------------------------------------------------------------------------------------------------------------------------------------------------------------------------------------------------------------------------------------------------------------------------------------------------
>I28613_M039_Malvaceae_Eriotheca_macrophylla_seq1
---------------------------------------------------------------------------------------------------------------------------------------------------------tttc-cctat----------------------------------------tttaaagtattcggc-ga----aatggctg------------tatc----------tccttcttgct----------ttgttg--------tca-tcttttgc------aa-gcttgt-t-tctgtcttgtagctatc-----------------a---catg---taa-ctg----------tcttatggca--------------wtaaccctttt-----------------------------------------ggtcctttccttt-------------------------------------------tgcagcaattgttgatatgttccagaaatcttgagtttttcaccaatggytaccgctacgtcatccagattctccctgctgccgttgttgctcctatgtatttctchggaaaaattgagtttggtgtcattaatcagtctgtatcagcttttaatcatatccttggggacatctccctgatcgtatatcaatttc-------aagcaattagtgccttttcagctgtcattgatagacttggtattgt-------gctttcatc-ccctttactcctctatatc-ttt------------t-cataat---------ttttttaagcct----------ggtagcttttctt-cagaga----a-tacrgttgtagaag-aaatgggtgtttctgcacttttttgtga----------------------taaaaaggaagggtaca--------------------------------------------------------------------------------------------------------------------------------------------------------------------------------------------------------------------------------------------------------------------------------------------------------------------------------------------------------------------------------
>I28614_M040_Malvaceae_Hydrogaster_trinervis_seq1
--------------------------------------------------------------------------------------------------tta---------------tccttcat--------tttttctrgwcct-ctaatkgartc-ccta-----------------------------------------atttatatatkggmw-aa----amtagct-------------yatc----------tttttswtgct----------ttgatg--------ttw-tcttrtag------aa-gstctg-t-cctgycytctrcttbka-ataagtaatv-ttw--gtattakg---yaa-tca----------tctcatgaca-------------------------------------------------------------------gtcmtttccttt-------------------------------------------tgcagcaattgttgatagcttccagaaatcttgagttttttaccartggctayhgbtacctmattcagattctccctsnwgctgttgttgctcchaygtatttctctggaaaaattgagtttggtgtcattaaccagtctktatcagcttttaatcacatccttggggacttctccctyattgtatdccagtttc-------aagcaattagtgccttttcagcagttattgatagactgggtaragt-------ktttkcacc-cccttarct--yatacttt----------------k-yytwwt---------thvawwargtrc----------tatagcatttctttydgwka----a-taaatttgtagcag-argtgagtggttttgycctttattgtta----------------------caagggggacgaattgcaagattttgt----------------------------------------------------------------------------------------------------------------------------------------------------------------------------------------------------------------------------------------------------------------------------------------------------------------------------------------------------------------------
>I28615_M041_Malvaceae_Pterygota_brasiliensis_seq1
-----------------------------------------------------------------------------------------------------------------------------------------------------------------ra----------------------------------------tgttaaatgttt-tc-matryrbtttrdkk------------vwym----------kwryywdwwmw----------wvbmbr--------htb-gstyatgc------aa-gcttat-------tcttatggttgta-----------------atgctctg---taa-tca----------tcttatgaca--------------ttaacactgtt-----------------------------------------ggtccttctgttt-------------------------------------------tgcagcaattgttgatatcttccagaaatctcgattttttcaccagcggctaccgctaccttattcagattctacctgctgctgtagttgctcctatgtatttctctggaaaaattgagtttggtgtcatcaatcaatctgtatcagcttttaatcatattcttggggatgtctccctcattgtataccagtttc-------aagcaataagtgccttttcagctgtcatatatagactgggtacagt-------gttttta-c-ccctttactcttatatgtc-ttt------------t-cataat---------ttaattaggggc----------tatagcatttctt-cag-ga----a-taaaattgtagaag-aaaatgatggtttggc-----------------------------------------------------------------------------------------------------------------------------------------------------------------------------------------------------------------------------------------------------------------------------------------------------------------------------------------------------------------------------------------------------------------------------------
>I28616_M042_Malvaceae_Leptonichya_maranta_seq1
----------------------------------------------------------------------------------------------------------------------------------------tctgaacct-ctaaccatttc-gttaa----------------------------------------tttaaagtatttaac-aa----aatggctc------------tatc----------ttattcttgct----------ttgcta--------tta-tatcatgta-atgtaa-tcttgt-t-catgtcttgtagttgya-----------------acactg-----taa-tta----------tcttataaac-------------attaaccct-------------------------------------------ggtcctttaacttt-------------------------------------------tgcagcaattgttgatatcttcsagaaatctcgagttttttaccaatggctaccggtacctcattcagattctccctgctgctgttgttgctcctatgtatttctctggaaaaattgagtttggtgtcattaatcagtctgtctcagcttttaatcatattcttggggacttctccctcattgtataccagtttc-------aagcaattagtgccttttcagctatcattgatagactgggtacagt-------gttttcacc-ccctttactcttatatata-tct----------ttt-gttatt---------tttattaagatc----------tatagcatttctttcagaaa----t-taaaattttacaag-acatgggtggt--ggcctgttattgtgg----------------------taaggaggaagagtaaagtatat--------------------------------------------------------------------------------------------------------------------------------------------------------------------------------------------------------------------------------------------------------------------------------------------------------------------------------------------------------------------------
>I28617_M043_Neuradaceae_Neurada_procumbens_seq1
caa-----------------------------------------------------------------------------------------------------------------------------------------------------------tataa-----------------------------------tcgtaccttacgtatttgaatta----catggatg-------atcaatgtgggtaaactgtttgtgtgtgtt----------tttctgga------tta-----------g------gtatat-y-ktcattatgaaattgta----------------------------taa-tga----------tctcttgaggccatcattttcgaawttactatttc-----------------------------------------tttcttttctttc-------------------------------------------tgcagaaattgttgatagcttctagaaatcttgatttcttcaccagtggctatcgatatctcatccaggtcctccctgctgctgttgttgctccaatgtatttctcaggaaaaattgagtttggtgtcattaatcagtctgtatctgctttcaatcatatccttggagatttctccctcattgtatatcagtttc-------aagctatcagtgctttttcagctgtcattgaccgactgggtaagag-------aattttgtt-acctttgcttccataaaac-tacacacatga----tctctgat--------acatatcatggaggaaaatcctttatggcttttcttactagaa----a----------------aaatagaaga-----------------------------------------------------------------------------------------------------------------------------------------------------------------------------------------------------------------------------------------------------------------------------------------------------------------------------------------------------------------------------------------------------------------------------------------
>I28618_M044_Malvaceae_Pentace_laxiflora_seq1
-------------------------------------------------------------------------------------------------------------------------------------ttttcaaaaatcaagtgccatttc-aataa---------------------------------------ttttaaagtattggac-aa----gatggctg------------tatt----------ttcwtgttgct----------tgttaa--------ata-ttttgtagttgwacaa-ctattt-a-atcatcttatgacattatc--------------tataaaaaa---aaa-tca----------tcttatcacg--------------ttaaccctttt-----------------------------------------ggttctttacttt-------------------------------------------tgcagcaattgttgatatcttccagaaatcttgagtttttcaccaatggctaccgctaccttattcaaattcttccagctgctgtagttgctcctatgtatttctctggaaaaatcgagtttggtgtcattaatcadtctgtatcagcttttaatcatattcttggggatgtctccctcattgtataccagtttc-------aagcaattactgccttttcagctgtcattgatagactgggtacagt-------gttttcatc-ccctttac---tataagtc-ttt------------t-cataat---------ttaattcrgctg----------tatagcatttctt-yagagt----a-taaaattgtggaag--aatgggtggtttgtcat---------------------------------------------------------------------------------------------------------------------------------------------------------------------------------------------------------------------------------------------------------------------------------------------------------------------------------------------------------------------------------------------------------------------------------
>I28619_M045_Malvaceae_Phragmotheca_mammosa_seq1
--------------------------------------------------------------------------------------------------------------------------------------------------------------------------------------------------------------------ttcgac-aa----aatggctg------------tttt----------ttcttcttgca----------tttctg--------cta-tctcttgc------aa-gcttgt-t-cctgtcttstggttgtg-----------------ataccatg---taa-cca----------tcttatgcca--------------ttaaccctttt-----------------------------------------ggttattyccttttkmakcaawwkttgatawmwtaamcmwwttkkttatwtmmttktgcagcaattgttgatatcttccagaaatcttgagtttttcaccaatggctaccgctacctcattcagattctccctgctgctgttgtcgctcctatgtatttctctggaaaaattgagtttggtgtcattaatcagtctgtatcagcttttagtcatatccttggggacgtctccctgattgtatatcaatttc-------aagcaattagtgccttttcagctgtcattgatagacttggtatagt-------gttttcacc-ccctttactgctctatatc-ttt------------t-cataat---------tttdttaggctc----------catagcttttttt-cagaga----a-tacaattgtagaag-aaatgggtggttctgcactttgttgtga----------------------taaatgggaggagtwcar-------------------------------------------------------------------------------------------------------------------------------------------------------------------------------------------------------------------------------------------------------------------------------------------------------------------------------------------------------------------------------
>I28620_M046_Malvaceae_Camptostemon_shultzii_seq1
----------------------------------------------------------------------------------------------------------------------------------------yctaaact--tgttacatttc-cctaa----------------------------------------ttttatgtatttaac-aa----aatggctg------------tatc----------ttcttcttgct----------ttgctg--------tta-tctcttgc------aa-tcttgt-t-cttgtcttgtggtttta-----------------atactatg---taa-ymmmatgtaacmttcttatggca--------------ttagccctttt-----------------------------------------ggtcbtttycttg-------------------------------------------tgcagcaattgttgatatcttccagaaatctggagtttttcaccaatggctaccgctacctcattcagattgtmcctrctgctgttgtygctcctatrtatttctcwrgaaaaattgagtttggtgtcattaatcrgtctgtatcarcttttagtcatatccttggggacrtctcctwggttgtatatcaatttc-------aagcaattavygccttttcagccgtcattgatagacttggtattgt-------gttttcacc-ccctttatgcctctakayc-ttt------------t-yataat---------yktatyagkcty----------cgttaat-------------------------------------------------------------------------------------------------------------------------------------------------------------------------------------------------------------------------------------------------------------------------------------------------------------------------------------------------------------------------------------------------------------------------------------------------------------------------------------
>I28621_M153_Malvaceae_Trichospermum_sp_seq1
------------------------------------------------------------------------------------------cacaatattta---------------tgcttca-----------ttyktggacct-ctaatcaaatc-ccta-----------------------------------------atttatatattcgac-aa----aatggct-------------tatc----------tttttcttgct----------tysatg--------tta-ycttatgg------aa-gctcmg-t-cctgtcttgtgcttgta-wtaagtaaya-ttr--gtattagg---taa-tca----------tctcatgaca-------------------------------------------------------------------gtcctttccttt-------------------------------------------tgcagcaattgttgatagcttccagaaatcttgagttttttaccaatggctaccgttacctcattcagattctycctgctgctgttgttgctcctatgtatttctctggaaaaattgagttbggtgtcattaaccagtctgtatcagcttttaatcacattcttggggacttctccctcattgtataccagtttc-------aagcaattagtgccttttcagcagttattgatagactgggtaaagt-------gttttcasc-gtcttaasycwwwhkyhtt-yyt------------w-tyaaag-------------------------------aataaaatttgtagcaaaag----a-tgaattgcaagatt---ttgtcttgaaaggatcctggctttga----------------------ttagagatccaggaagagcatttctttt-ctttcatgtctaaaaagtgtataat-------------------------------------------------------------------------------------------------------------------------------------------------------------------------------------------------------------------------------------------------------------------------------------------------------------------------------------------
>I28623_M048_Malvaceae_Abroma_augusta_seq1
t-----------tccta--------------------cttatgaccttaatctcatttggattgtgtcatgatctgattgttg-gcaaaccatagtattta----------------------------------------------taaccatttc-cctaa----------------------------------------ttcaaagcattcgac-aa----aatg--------------------------------------------------------------------------------------gctctt-t-tgtgtcttgtggttgta-----------------agactttg---taa-tca----------tcctatgaca--------------ttaactctt------------------------------------------gggtcctttccttt-------------------------------------------cacagcaattgttgatatcttccagaaatcttgagttttttaccaatggctaccggtacctcattcagattctccctgctgctgttgtggctcctatgtatttctctggaaaaattgagtttggtgtcattaatcagtctgtctcagcttttaatcatatccttggggacttctccctcattgtataccagtttc-------aagcaattagtgccttttcagctgtcattgatagactaggtatagt-------gttttcact-ccctttactcttacatatc-ttt------------t-cttatt---------tttattaagat-----------aatagcatttcttttagaga----a-taaaattgtacaag-aagcaggtggt--gaccggtaattgtgg----------------------taaggaggaagagta----------------------------------------------------------------------------------------------------------------------------------------------------------------------------------------------------------------------------------------------------------------------------------------------------------------------------------------------------------------------------------
>I28624_M049_Malvaceae_Corchoropsis_tomentosa_seq1
-----------------------------------------------------------------------------ttctc---------aatcttctct--------------catttttt---------attttcttaactcatgtaccatctc-c-tga----------------------------------------gttcaagttttcaac-aa----aatag-----------------cc----------ttcttcttgaa----------ttgttg--------tta-tctcatgc------aa-gcttat-t-cctgtcttgtaattgta-----------------aaaccagg---taa-tca----------tcttatgaaa--------------ttgaccctttt------------------------------------------ggacctttgttt-------------------------------------------tgcagcaattgttgatatcttccagaaatcttgagtttttcaccaatggctaccggtaccttattcagattctccctgctgctgtagttgctccaatgtatttctctggaaaaattgagtttggtgttattaatcagtctgtatcagcttttaatcatatccttggggacgtctcgctcattgtataccagtttc-------aagcaattactgccttttcagctgttattgatagactgggtacatc-------gttttcagc-ctctttactcttatatatc-tta------------t-tataat---------ttatttaggctt----------tatagcacttctt-cagagg----a-taagattgtaaaag-aaatgggtagtttggcccttttttgtga----------------------taaga--------------------------------------------------------------------------------------------------------------------------------------------------------------------------------------------------------------------------------------------------------------------------------------------------------------------------------------------------------------------------------------------
>I28625_M193_Malvaceae_Apeiba_tibourbou_seq1
--------------------------------------------------------------------------------------aaaccrcaatakwta---------------atcttca---------tttgtatggacct-ctaagca-ttc-ccaa-----------------------------------------atttatatatwtgrc-aa----aatggct-------------rtat----------cttttcttgct----------ttgatg--------yta-tcttatgg------aa-gatctg-y-cttstcwtghdcttgtaaataagtaata-ttactctakkmgg---taa-tca----------gctcatgaha-------------------------------------------------------------------gtmctttccttb-------------------------------------------tgcagcaattgttgatatcttccagaaatcttgagttttttaccartggctaycggtacctcattcagattctccctgccgctgttgttgctcctatgtatttctcwggaaaaattgagtttggtgtcattaaccagtctgtatcagcttttaatcatatccttggggacttctccctcattgtataccagtttc-------aagcaatyagtgccttytcagctgtcattgatagactgggtaaagt-------gttttcamc-ccatttactcatacttttt-ca-------------t-tctttt---------ttaatyaggygy----------tatagcatttcttttagata----a-taaatttgtakcag--tgtgagtggtttggccctttagtgtga----------------------taaggaggaagagtagagtatatttata----tacahhwycataggtaaaac---------------------------------------------------------------------------------------------------------------------------------------------------------------------------------------------------------------------------------------------------------------------------------------------------------------------------------------------
>I28626_M226_Malvaceae_Helicteres_guazumifolia_seq1
-----------------agtgcttttgaaaattta------------------------------actgtatgctcattctc-----------aatcttctctca----------------tg---------ttgatttaagcttgtgtgccatttc--ctaa-------------------------------------------------ttcgac--a----aatggccg------------tatc----------ttttgtat-------------tttctg--------cta-tctcatgc------aa-gcttgt-t-cccrtcttctggttgta-----------------atactaag---tca-tca----------acttatgaca--------------ttaathcttcc-----------------------------------------rgtcctttccttt-------------------------------------------tgcagcaattgttgatagcttccaggaatcttgagtttttcaccaatggttaccgctacctcattcagattctccctgctgccgtagttgctcctatgtatttctctggaaaaattgagtttggtgtcattaaccagtctgtatcagcttttaatcatatacttggagatgtttccctcatcgtataccagtttc-------aagcgattagtgccttttcagctrtcattgatagacttggtacagt-------gatttyatc-ccctttactccttcatacc-ttt------------t-cgtaaa---------tttaatt-ggtc----------cttastgcttctt-saaaga----a-taaaattgtacaag-aaatgggttgttttgatttctagcagcc----------------------aaagtaaaa-----------catttggt--t------------------------------------------------------------------------------------------------------------------------------------------------------------------------------------------------------------------------------------------------------------------------------------------------------------------------------------------------------------------
>I28628_M051_Malvaceae_Werklea_horrida_seq1
------------------------------------------------------------------------------------------------------------------------------------------------------------------------------------------------------------------tatttgac-aa----aatggccg------------tgtc----------ttctttgtgct----------ttgctg--------tta-tmtcttgc------at-tctttt-t-cctgtcttg-ggttgta-----------------atatcatg---taa-cca----------tcttatggca--------------ttagccctttt-----------------------------------------ggtcmtttcyttg-------------------------------------------tgcagmaattrttgatatcktccagaaatctcgagtttttcaccaatggctaycgctacctcattcaagttgtccmmgttgctgttgttgctcctatgtatttctctggraaaattgagtttggtgtcattaatcagtctgtatcagcttttagtcacatccttggggaygtctckttgrtcgtatatcaatttc-------aagcaattagtgccttttcagctgtcattgatagactcggtatggt-------gttttcwcc-ctattcaatcctctatwtm-ttt------------t-cmwaat---------tttatttggctc----------catagcttttctt-ccraga----a-tgcaattgtagaag-aaatgagtgattctgcactttgttgtga----------------------taaa---------------------------------------------------------------------------------------------------------------------------------------------------------------------------------------------------------------------------------------------------------------------------------------------------------------------------------------------------------------------------------------------
>I28629_M052_Malvaceae_Spirotheca_rosea_seq1
tgttgcagcgcttctcaagtgcttttgaaaattta------------------------------actgtatgcacattctc---------aatattctct---------------cactttg---------gtttcctaagct--tgtgcca----------------------------------------------------------------------------------------------------------tttccctgatt----------ttgctg--------tta-tcttttgc------aa-gcttgt-t-cctgtcttgtr-------------------------actatg---taa-cca----------tcttatggca--------------ttaaacctttt-----------------------------------------ggccctttccttt-------------------------------------------tgcagcaattgttaatatcttccagaaatctcgattttttcaccaatggctaccgctacctcatccagattctccctgctgctgttgttgctcctatgtatttctctggaaaaattgagtttggtgtcattaatcagtctgtdtcagcttttagtcatatccttggggacatctscttgattgtgtatcaatttc-------aagcaattagtgcattttcagctgtcattgatagacttggtatagt-------gttttcatc-acctttactccattatatc-ttt------------t-cataat---------tttatcaggctc----------tgtagcttttctt-cagaga----a-tacagatatagaag-aaatgggtggttctgcactttgttctga----------------------taaacakgaagagtacaatatactt------------------------------------------------------------------------------------------------------------------------------------------------------------------------------------------------------------------------------------------------------------------------------------------------------------------------------------------------------------------------
>I28630_M053_Malvaceae_Huberodendron_swietenioides_seq1
-----------------------------------------------------------------------------atctc---------g----tttct---------------cactttg---------acttcctaaact--tgtgccatatc-cctaa----------------------------------------tttaaagtatttgat-ga----aatggctg------------taa-------------cttcttgct----------ttgctg--------tta-tctctctc------ga-gctggt-t-cctgtcttgtggttgta-----------------atactatg---taa-cta----------tcttatggca--------------ttaaccctttt-----------------------------------------gatcatttccttt-------------------------------------------tgcagcaattgttgatatcttccagaaatctcgagtttttcaccaatggctaccgctacctcatccaaattgttcctgctgctgttgtcgctcctatgtatttctctggaaaaattgagtttggtgtcattaatcagtctatatcagcttttagtcatatccttggggacgtctccctgatcgtatatcaatttc-------aagcaattagtgccttttcagctgtcattgatagacttggtatagt-------gttttcatt-ccctttactcctctatatc-ttt------------t-cataat---------tttagtaggctc----------catagcttttctt-cagaga----g-tacaatcgtagaag-aaatgggtggttctgtgctttgttctga----------------------taaacagg-----------------------------------------------------------------------------------------------------------------------------------------------------------------------------------------------------------------------------------------------------------------------------------------------------------------------------------------------------------------------------------------
>I28631_M054_Malvaceae_Trochetiopsis_benjaminae_seq1
-------------------------------------------------------------------------------------------------ttcaacattactagtaaagcattttc---------cttcttcatcttctttgtttatcat-t-tgt----------------------------------------tttartktat----------------a-----------------tc----------ttcttcttgaa----------ttgctg--------tta-tctcatgc------aa-gcttat-t-cttgtcttctagttgta-----------------aaaccagg---taa-aca----------tattataaca--------------ttgaccctttt-----------------------------------------tgtcctttttttt-------------------------------------------tgcagcaattgctgatatcttccagaaaccttgaatttttcaccaatggctaccggtatcttattcagattctccctgctgctgtagttgctccaatgtatttctctggaaaaattgagtttggtgttattaatcagtctgtatcagcttttaatcatatccttggggatgtctcgctcattgtataccagtttc-------aagcaattactgccatttcagctgttattgatagactgggtacagt-------gttttcagc-ttctttactcttatatacc-tta------------t-cataat---------ttaattagactt----------tatagcacttctt-cagaga----------attgtaaaag-aaatgggtagtttgg------------------------------------------------------------------------------------------------------------------------------------------------------------------------------------------------------------------------------------------------------------------------------------------------------------------------------------------------------------------------------------------------------------------------------------
>I28632_M055_Malvaceae_Eriolaena_candollei_seq1
----------------------------------------------------------------taatkwaytscaabtttt------kttacagcgcttcacaa----------g-----tg---------cttttgaaaattyawstrccatctc--ctra----------------------------------------tttaaagttttcmac-aa----aatagtc---------------------------ttcttcttgaa----------ttkctg--------tta-tctcatgc------ra-gcttattctcytgdcttgtarttgta-----------------aaaccagg---taa-aca----------tctwatgaca--------------ttgwcccttty------------------------------------------tgtccttygttt-------------------------------------------tgcagcaattgctgatatchtccagaaaccttgartttttcaccartggctaccggtatcttattcagattctccctgctgctgtwgttgctccwaygtatttctctggaaaaattgagtttggtgttattaatcagtctgtatcagcttttaatcatatmctyrggrayrtctcgctcattgtataccagtttc-------argcwattactgycttttcagctgttattgmtagactrgrtacady-------gttttcrgc-ctbtttwmtmwwawwtwwm-tta------------d-mataat---------ttaattagamtt----------tatrgcwcttctt-carwsa----a-taasakykkaaaag-raatgggtagtttggcctttttgtga-------------------------------------------------------------------------------------------------------------------------------------------------------------------------------------------------------------------------------------------------------------------------------------------------------------------------------------------------------------------------------------------------------------------------
>I28633_M056_Malvaceae_Adansonia_digitata_seq1
--------------------------------------------------------------------------aaattctc---------aatattctct---------------cgcttca---------atttcctgcact--tgtgccatttc-cctaa----------------------------------------attaaaatattcaaa-ga----aatggttg------------tatc----------ttcttcttgca----------ttgctg--------tta-tcttttgc------aa-gcttgt-t-cctgtcttgtgg-------------------------ctatg---taa-cca----------tcttatagma--------------ttaaccatttt-----------------------------------------ggtcctttycttt-------------------------------------------tgcagcaattgytgatatcttccagaaatctcgagtttttcaccagtggctaccgctacctcatccaggttctccctgctgctgttgttgctcctatgtatttctctggaaaaatcgagtttggtgtbattaatcagtctgcatcagctttcagtcatatacttggggacgtctccctgattgtatatcaatttc-------aagcaattagtgccttttcagctgtcattgatagacttggtacagt-------gtttycatt-gtctttactcakctatatc-ttt------------t-cttaat---------tttattaggctc----------catagcttttctt-tagrga----a-cacaattgtagaag-aaatggga-------------------------------------------------------------------------------------------------------------------------------------------------------------------------------------------------------------------------------------------------------------------------------------------------------------------------------------------------------------------------------------------------------------------------------------------
>I28635_M058_Malvaceae_Byttneria_aculeata_seq1
---------------------------------------------------------------------------------------------------------------------------------------------------------------ttga--------------------------------------------------------ga----aaccatag------------tatttaca-----ccatctctaact----------atttct--------tta-cttcgaca------ga-tgactc-t-tttgttttgtcattgta-----------------agattttg---taa-tca----------atccgtgaca--------------ttaactctct-------------------------------------------gcctttctgttt-------------------------------------------tgcagcaattgttgatatcttcgagaaatcttgatttttttaccagtggatacagatacctaattcagattctccctgcagctgttgttgctcctatgtatttttctggaaaaattgagtttggtgtcattaatcaatctgtctcggcttttaaccatgtcctaggggatttctctstcattgtataccagtttc-------aagcaattagtgccttttcagctgtcattgatagactgggtaaagt-------gatttcttc-cccgttgctcttatatats-ttc------------t---tatt---------tttatta-tatc----------tagagcatttcgtttagaga----a-taaaatcttataag-aa-------------------------------------------------------------------------------------------------------------------------------------------------------------------------------------------------------------------------------------------------------------------------------------------------------------------------------------------------------------------------------------------------------------------------------------------------
>I28637_M060_Malvaceae_Duboscia_vifidiflora_seq1
----------------aagcaattcaaataaaacaatcttttcaccagattgtctgccatttggcattgtgttatcactgttg-gcaaatcgcaatattta---------------tgcttca---------tttgtctggacct-ctaactgattc-ccta-----------------------------------------aattacatattggac-aa----aatgact-------------tatc----------tttttcttgct----------ttgatg---------------------------------------------------------------------------------------------------------------------------------------------------------------------------------ttcctttccttt-------------------------------------------tgcagcaattgttgataacttccagaaatcttgagttttttaccaatggctaccggttcctcattcagattctccctgctgctgttgttgctcctatgtatttctctggaaaaattgagtttggtgtcattaaccagtccgtatcagcttttaatcacatccttggggacttctctctcattgtttaccagtttc-------aagcaattagtgccttttcagcagttattgatagactgggtaaagt-------gttttctcc-cccttaactca--tacttt----------------t-ttctta---------ttaattaggcac----------tatagcatttattttagaga----a-taaatttgtagcag-aagcaagtggtttggccctttattggtc----------------------taagga-------------------------------------------------------------------------------------------------------------------------------------------------------------------------------------------------------------------------------------------------------------------------------------------------------------------------------------------------------------------------------------------
>I28638_M061_Malvaceae_Basiloxylon_brasiliensis_seq1
-------------------------------------------------------------------------------ccc---------agtcttctct---------------cactttg---------attttcttaactcatgttccatttc-cataa----------------------------------------tttaaagtattc-at-aa----aatggctg------------tatc----------tacttcttgct----------ttgctg--------ttt-tctcatgg------aa-gcttgt-t-cctgtcttatggctgta-----------------atactatg---taa-tca----------tcttwtgaca--------------ttaaccctttt-----------------------------------------ggtcttccccttt-------------------------------------------tgcagcaactgttgatatcttccagaaatctcgactttttcaccagtggctaccgatacctcattcagattctacctgctgctgtagttgckcctatgtatttctctggaaaaattgagtttggtgtcatcaatcagtctgtatcagcttttaatcatatacttggggatgtctccctcattgtataccagtttc-------aagcaattagtgccttttcagctgtcatatatagactgggtacggt-------gttttcacc-ctctt----------tatc-ttt------------t-cataat---------ttaattaggcac----------tatagcatttctt-cag-ga----a-taaaattatagtag-aaactcatggtttggccctttcttgtga----------------------taagggcaaat--------------------------------------------------------------------------------------------------------------------------------------------------------------------------------------------------------------------------------------------------------------------------------------------------------------------------------------------------------------------------------------
>I28639_M249_Malvaceae_Gyranthera_amphibiolepis_seq1
---------------------------------------------------------------------------------------------------------------------actttg---------attgcctaaact--tgtgccatttc-cctaa----------------------------------------tttaaagtattcgac-ga----aatggctg------------taac----------ttcttcttrct----------ttgttg--------tta-tctctcgc------aa-gctggt-t-cctgccttgtggttgta-----------------atactatg---taa-cta----------tcttatggca--------------ttaaccctttt-----------------------------------------gatcctttccttt-------------------------------------------tgcagcaattgttgatatcttccagaaatctcgagtttttcaccaatggctaccgctacctcatccagattgtccctgctgctgttgtcgcccctatgtatttctctggaaaaattgagtttggtgtcattactcagtctgtatcagcttttagtcatatccttggggacgtctccctgatcgtatatcaatttc-------aagcaattagtgccttttcagctgtcattgatagacttggtatagt-------gttttcatt-ccctttacccctctatatc-ttt------------t-cataat---------tttagtaggctt----------catagcttttctt-cagaga----a-tacaattgtagaag-aaatgggtggttct-------------------------------------------------------------------------------------------------------------------------------------------------------------------------------------------------------------------------------------------------------------------------------------------------------------------------------------------------------------------------------------------------------------------------------------
>I28640_M062B_Malvaceae_Diplodiscus_paniculatus_seq1
---------------------------------------------------------------------------------------------------------------------------------------------------------tttc-aataa----------------------------------------tttaaagtattggac-aa----gatggctg------------tatt----------ttctttat------------------------------------------------gcttgt-t-aatgttttgtagttgta-----------------caactacg---taa-tca----------tcttatgaca--------------ttaaccctttt-----------------------------------------ggttctttactgt-------------------------------------------tgcagcaattgctgatatcttccagaaatcttgagtttttcaccaatggctaccgctaccttattcaaattcttccagctgctgtagttgctcctatgtatttctctggaaaaatcgagtttggtgtcattaatcagtctgtatcagcttttaatcatattcttggggatgtctccctcattgtataccagtttc-------aagcaattactgccttttcagctgtcattgatagactgggtacagt-------gttttcatc-ccatttac---tataaatc-ttt------------t-cataat---------ttaattcagctg----------tatagcatttctt-cagrgt----r-trraa-------------------------------------------------------------------------------------------------------------------------------------------------------------------------------------------------------------------------------------------------------------------------------------------------------------------------------------------------------------------------------------------------------------------------------------------------------------
>I28641_M063_Malvaceae_Brownlowia_peltata_seq1
------------------------------------------------------------------------------------------------------------------------------------------aaaaatcaagcgctattgc-aataa----------------------------------------cttaaagaattggac-aa----gatggctg------------tatt----------ttcttttt------------------------------------------------gcttgt-t-aatgttttgtagttgta-----------------caactata---taa-tca----------tctcatgaca--------------ttaacccattt-----------------------------------------ggttctttccttt-------------------------------------------tgcagcaattgttgatatcttccagaaatcttgagtttttcaccaatggctaccgctaccttattcaaattcttccagctgctgtagttgctcctatgtatttctccggaaaaattgagtttggtgtcattaatcagtctgtatcagcttttaatcatattcttggggatgtctccctcattgtataccagtttc-------aagcaattactgccttttcagctgtcattgatagactgggtacagt-------gttttcatt-ccctttac---tataaatc-ttt------------t-cataat---------ttaattcggctg----------tatagcatttctt-cggagt----a-taaaattgtggaag-aaatgggtgatttggccctttg-----------------------------------------------------------------------------------------------------------------------------------------------------------------------------------------------------------------------------------------------------------------------------------------------------------------------------------------------------------------------------------------------------------------------------
>I28642_M064_Malvaceae_Burretiodendron_esquirolii_seq1
------------------------------------------------------------------------------------------------------------------------------------------------------------------------------------------------------------------------------------------------------------------------------------------------------tta-tctcatgc------aa-acttat-t-cctgtcttgtggttgta-----------------aaactatg---taa-tca----------tcttatgata--------------ctgaccctttt----------------------------------------ggacccattttttt-------------------------------------------tgcagcaattgttgatatcttccagaaacctcgagtttttcaccaatggctaccggtaccttattcagattctccctgctgctgtagttgctcccatgtatttctctggaaaaattgagtttggtgttattaatcagtctgtatcagcttttaatcatatccttggggacatctccctcattgtataccagtttc-------aagcaattactgccttttcagctgttattgatagactgggtacagt-------gttttcagc-ccctctactcttatatatc-tta------------t-tataat---------ttaa--------------------------------------------------------------------------------------------------------------------------------------------------------------------------------------------------------------------------------------------------------------------------------------------------------------------------------------------------------------------------------------------------------------------------------------------------------------------------------------------------------------
>I28643_M065_Malvaceae_Hermannia_flammea_seq1
----------------------------------------------------------------------------------------ataacaattttccacca-----------ggctttgggca----------ttgaacctctgaacagttta-ctaaa----------------------------------------tttgtagtattcaac-ga----aactcaat------------cctt----------gctttgctgct----------ttgctg--------tta-tctcatgc------aa----------------------------------------------------------------------------------g------------ctctacccttct-----------------------------------------tgttctttccttt-------------------------------------------tgcagaaattgttgatatcttccagaaatcttgagttttttaccagtggctataggtacctcattcaaatcctccccgcagctgttgttgctcctatgtatttctcaggaaaaattgagtttggtgtcattaatcagtctgtatcagcttttaatcatatccttggggacttctccctcattgtataccagattc-------aagcaattagcgccttttcagctgtcattgatagactgggtaaagt-------cttttcacc-ccctcttctcttaaatata-tt---------------ttttat---------ttagttagccac----------tatagcttttctttttaaagc---a-tatatctgttg----aagtgggtggtttggccttttattgtga----------------------gaaggaggatgaatcaagtacacttatt-------------------------------------------------------------------------------------------------------------------------------------------------------------------------------------------------------------------------------------------------tctatggag-----------------------------------------------------------------------------------------------------------
>I28644_M066_Malvaceae_Thomasia_solanaceae_seq1
--------------------------------------------------------------------------------------------tgttattta---------------tgtctca---------ttcatctgaacct-ctaaccatcta-cctaa----------------------------------------tttaaagtatttgac-aa----tatttacg------------ccgca--------tttattcttgct----------ttgctg--------ttt-tctcatgc------aa-gcctga-t-ctggtcttgtggtcgta-----------------atataatg---tag-tca----------ttttatgaca--------------ttaaccctttt-----------------------------------------tgtcctttccttt-------------------------------------------tgcagcaattgttgatatcttccagaaatctcgagttttttaccaatggctatcgctacctcattcaaattctccctgctgctgttgttgctcctatgtatttctctggaaaaattgagtttggtgtcattaatcagtctgtatcagctttcaatcatatccttggggacttctccctcatcgtatatcagtttc-------aatcaattagtgccttttcagctgtcattgatagactgggtacagt-------tttttcacc-ccctttagtcttatatatg-tt-------------t-tcttat---------ttaattaggctc----------tatggcatttcttttagaga----a-taaatttgtagacg-aagtgggtggtttggccctttattgtga----------------------taaagaggaatagtaaagtaca---------------------------------------------------------------------------------------------------------------------------------------------------------------------------------------------------------------------------------------------------------------------------------------------------------------------------------------------------------------------------
>I28645_M067_Malvaceae_Guichenotia_ledifolia_seq1
-------------------------------------------------------------------------------------caaaccatgttattta---------------tgtctca---------ttcatttgaaccc-ctaaccatcta-cctaa----------------------------------------tttaaagtatttgac-aa----tatttacg------------ccgcg--------attattcttgct----------ttgctg--------ttt-tctcatgc------aa-gcctgt-t-ctggtcttgtggtcgta-----------------atatcatg---tag-tca----------ttttatgaca--------------ttaaccctttt-----------------------------------------tgtcctttccttt-------------------------------------------tgcagcaattgttgatatcttccagaaatcttgagtttttcacgaatggctatcgctacctcatacaaattctccctgctgctgttgttgctcctatgtatttctctggaaaaattgagtttggtgtcatcaatcagtctgtatcagctttcaatcatatccttggggacttctccctcattgtataccagtttc-------aatcaattagtgccttttcagctgtcattgatagactgggtacagt-------tttttcacc-ccctttagtcttatatatg-tt-------------t-tcttat---------ttaattaggctc----------tatggcatttcttttagaga----a-taaatttgtagacg-aagtgggtggtttggccctttattgtga----------------------taaagaggaatagtaaagtacatttat----------------------------------------------------------------------------------------------------------------------------------------------------------------------------------------------------------------------------------------------------------------------------------------------------------------------------------------------------------------------
>I28646_M068_Malvaceae_Helmiopsis_sp_seq1
----------------aag-------------------------------------------------------taattctt---------aaccttctca-------------acttttttt---------tctttctaaattcatgtaccayctc-c-tga----------------------------------------tttaaagttttcaacaaa----aatag-----------------tc----------ttcwtcttgaa----------ttgctg--------tta-tctcatgc------ra-gcttat-t-cytgtcttgtarttgta-----------------aaacywkg---waa-aha----------tctwaygaca--------------ttrwccctttb------------------------------------------tgtcctttgytt-------------------------------------------tgcagcaattgctgatatcttccagaaaccttgadtttttnaccavtggctaccgdtatcttattcagattctccctgntgctgtwgttgctccaatgtatttctctggraaaattgagtttggtgttattaatcagtctgtatcagcttttaatcatatmcthggggabgtctcgctcattgtataccagtttc-------aagcaattactgccttttcagctgttattgatagactrggtacarn-------ktttwcrkc-ytmtttactcttatrtatc-tta------------t-cataat---------ttaattagactt----------tatrgcwstkctt-cagaga----a-twrkattgtaaaas-aaatkggtagkttkgscyttt-ttgtga----------------------taatagaaa---------tatatttata---------------------------------------------------------------------------------------------------------------------------------------------------------------------------------------------------------------------------------------------------------------------------------------------------------------------------------------------------------------------
>I28647_M069_Malvaceae_Cheirolaena_linearis_seq1
----------------------------------------------------------------------------------------mtswaycttctca-----------------ttttt---------attttctaaattcatgtaccatttc-c-tga----------------------------------------tttaaagttttcrry-aa----matag-----------------tc----------ttcttcttgaa----------ttgctg--------tta-tctcwtgc------aa-gcttatat-yktgtcttgtagwtgta-----------------aaaccagg---taa-wca----------tcttatgdca--------------ttdaccccttt-----------------------------------------ttgtcchttgttt-------------------------------------------tgyagcaattgctgatatcttccagaaaccttgadtttttcaccaatggctaccggtatcttattcagattctccctghtgctgttgttgctccaatgtatttctctggaaaaattgagtttggtgttattaatcagtctgtatcagcttttaatcatatccttggggatgtctcgctyattgtataccagtttc-------aagcaattacygccttttcagctgttattgatagactrggtacagh-------kttttcdgc-ctchttastcttwtatatc-tka------------t-catrat---------ttaattagactt----------tatrrcacttctt-cagaga----a-twrkattgtaaaag-aaatgggtagtttggcctttt-ttgtga----------------------taatagaaa---------tatatttatt----tctagcaccaa---------------------------------------ttt----------------agaatttgtt-----------------------------------------------------------------------------------------------------gggaac-----------------------------------------------------------------------------------------------------------------------------------------------------------------------
>I28648_M070_Malvaceae_Helmiopsiella_madagascariensis_seq1
--------------------------------------------------------------------------------------------------------------------cgcttcac-----aagtgcttttgaaaat-ttaac-------tgtaag-------------------------------------tawttmwrrwtythmwc-aa----awtwkty---------------------------ttyttyytraa----------ttsrtgtw---mymtha-tsycctgat--ttara-gyttwh-w-yctdkybtgtarttgta-----------------aaahcagg---taa-aca----------tytwatgaca--------------ttrwcccttty------------------------------------------tgncctttghtt-------------------------------------------tgcagcaattgctgatwtcttccagaaaccttgagtttttcaccaatggctaccggtatcttattcagattctccctgbtgctgttgttgctccaatgtatttctctggaaaaattgagtttggtgttattaatcagtctgtatcagcttttaatcatatcctyggggaygtctcgctcattgtataccagtttc-------aagcaattactgccttttcagctgttattgatagactrggtmcagy-------gttttcrgc-ytytttactcttatatatc-tta------------t-cataat---------ttaattagamtt----------tatggcwcttctt-cagaga----a-taagattgtaaaag-aaawgggtagtttggcctttt-tkgcga----------------------taatagaaa------------------------tatacaccaaaagtaaaa----------------------------------------------------------------------------------------------------------------------------------------------------------------------------------------------------------------------------------------------------------------------------------------------------------------------------------------------
>I28649_M071_Malvaceae_Goethalsia_meiantha_seq1
t--------------------------------------------------------------------cattctcatttcctaactaaattaagtgcttattcatgt------gctattctgtttt----tttggtttgagaat-taaagcaattcaaataaaacaatcttttcaccagattgtctgccttttggcattctaatttacatattggac-aa----aatgatt-------------tatc----------tttttcttgct----------ttgatg---------------------------------------------------------------------------------------------------------------------------------------------------------------------------------ttcctttgctat-------------------------------------------tgcagcaattgttgataacttccagaaatctagagttttttaccaatggctaccggttcctcattcagattctccctgctgctgttgttgctcctatgtatttctctggaaaaattgagtttggtgtcattaaccagtctgtatcagcttttaatcacatccttggggacttctccctcattgtttaccagtttc-------aagcaattagtgccttttcagcagttatggatagactgggtaaagt-------gttttcacc-ctcttaactcatatacctt-t--------------t-tcttat---------ttaattaggatc----------tatagcatttattttagaga----a-taaatttttataag-----tggtggctcggccctttattg--------------------------------------------------------------------------------------------------------------------------------------------------------------------------------------------------------------------------------------------------------------------------------------------------------------------------------------------------------------------------------------------------------------------------
>I28650_M072_Malvaceae_Clappertonia_ficifolia_seq1
----------------------------------------------------------------------------------------accacratr-ttr---------------ytcttca---------tttktctgaacct-caaagctattc-ccta-----------------------------------------akttatatattyray-aa----aatggctr------------tatc----------tttttcttgct----------ttgatg--------tta-tsthaagg------aa-gctctg-t-cttgtcctrtgcttgtagataagtamta-tta--atattarg---taattca----------tctcatgrca-------------------------------------------------------------------gtcctttccttt-------------------------------------------tgcagcaattgttgatwtcttcwhgaaatytagagttttthaccavtggctaycggtacctcattcagattctccctgctgctgttgttgctccnatgtatttctctggaaaaattgagtttggtgtcattaaccagtctgtdtcagcttttaatcatatccttggagacttctccctcattrtrtwccagtttc-------aagcaattagtgccttttcagchgtcattgatagactgggtaaagt-------dttttcacc-cctbrc-----tmtacttt----------------t-tcttaw---------mtaattargcrb----------trktgcattwmtthwdgag-----a-taaatttgtagcag-aagtgagtggtttggccctttactgtga----------------------tgakgaggatkagtawagcac-----------------wmcataagtaaawcat-------------------------------------------------------------------------------------------------------------------------------------------------------------------------------------------------------------------------------------------------------------------------------------------------------------------------------------------
>I28652_M074_Malvaceae_Hildegardia_barteri_seq1
---------------------------------------------------------------------------------------------------ct---------------cattttg---------attttcttaactcatgttccatttc-cttaa----------------------------------------tttgaagtattc-ac-aa----aatggctt------------tttc----------ttcttcctgct----------ttgctg--------tta-tcccatgc------ta-gcttgt-t-cctgtcttatggttgta-----------------atattaca---taa-tca----------tcttatgaca--------------taaacactttt-----------------------------------------ggtccttcccttt-------------------------------------------tgcagcaattgttgatatcttccagaaatctcgattttttcaccagtggctaccgctaccttattcagattctacctgctgctgtagttgctcctatgtatttctccggaaaaattgagtttggtgtcatcaatcagtctgtatcagcttttaatcatatccttggggatgtctccctcattgtataccagtttc-------aagcaattagtgccttttcagctgtcatatatagacttggtacaat-------gttttctta-ccccctttactcacatatc-ttt------------t-cataat---------ttaattaggcgc----------tatagcatttctt-cag-ga----a-taaagttgttgaag-aaaatggtggtttggccctttcttgtga----------------------taagggtaaatagtaaattatattcat----------------------------------------------------------------------------------------------------------------------------------------------------------------------------------------------------------------------------------------------------------------------------------------------------------------------------------------------------------------------
>I28653_M168_Malvaceae_Theobroma_cacao_seq1
------------------------------------------gattttctgccttttggcattgcgtcacaacctgattgttg-gcgaaccacaatattta---------------tgcttca---------tttatctgaacct-ttaaccttttc-cctaa----------------------------------------tttaaaatattcgac-aa----aatggctg------------tatc-------------------------------ttgttc--------------------------------------cttattttttgattgca-----------------atattatg---tat-tca----------tcatatggca--------------ttaaccctttt-----------------------------------------ggtcctatctttt-------------------------------------------tgcagcaattgttgatatcttccagaaatctcgagttttttaccaatggttaccggtacctcattcagattctccctgctgctgttgttgctcctatgtatttctcgggaaaaattgagtttggtgtcattaatcagtctgtatcagcttttaatcatatccttggggatttctccctcatcgtataccagtttc-------aagcaattagtgccttttcagctgtcattgatagactgggtacaat-------gttttcaac-ccctttactcttatatata-ttt--------------tcttat---------taaatcaggctc----------tacagtgtttcttgttgaga----a-caaaattgtggaaa-aattgagtggtttggccctttattgtga----------------------tagaggaag--agtaaagtatatgtatt----tttagtaac--------------------------------------------------------------------------------------------------------------------------------------------------------------------------------------------------------------------------------------------------------------------------------------------------------------------------------------------------------
>I28654_M105_Malvaceae_Pachira_aquatica_seq1
-----------------------------------------------------------------accgtatgcacattctc---------aatattttct---------------cactttg---------atttcctaaact--tgcgccatttc-cctaa----------------------------------------tttaaagtatttggc-ga----aatggctg------------tatc----------tccttcttgct----------ttgttg--------tca-tcttttgc------aa-gcttgt-t-tctgtcttgtagctatc-----------------a---catg---tga-ccg----------tcttatggca--------------ttaaccctttt-----------------------------------------ggtcctttccttt-------------------------------------------tgcagcaattgttgatatgttccagaaatctcgagtttttcaccaatggctaccgttacgtcatccagattctccctgctgccgttgttgctcctatgtatttctccggaaaaattgagtttggtgtcattaatcagtctgtatcagcttttaatcatatccttggggacatctccctgatcgtatatcaatttc-------aagcaattagtgccttttcagctgtcattgatagacttggtatttt-------gctttcatc-ccctttactcctctgtatc-ttt------------t-cataat---------ttttttaggccc----------cgtagcttttctt-cagaga----a-tacagttgtagaag-aaataggtggttctgcacttttttgt-------------------------------------------------------------------------------------------------------------------------------------------------------------------------------------------------------------------------------------------------------------------------------------------------------------------------------------------------------------------------------------------------------------------------
>I28655_M148_Malvaceae_Robinsonella_mirandae_seq1
----------------------------------------------------------------------------------------------attctck---------------tactctg---------atttcytaaact--tgygccatttc-cctra----------------------------------------tttcaagtattcgwr-aa----aatkactr------------tmtc----------ttcttcttgtt----------ttgyk---------mya-tctcttsc------aa-ttttgt-t-cctgycgtgtggttgtw-----------------gyactatr---taa-cca----------tcttatggga--------------ttamtcttttt-----------------------------------------ggtyytttcctta-------------------------------------------tgcagcaattrttgatakcttccagaaatctcgagtttttcaccaatggctaccgctacctcattcagattgtccctgctgctgtggtygckccyatgtatttctctggaaaaattgavtttggtgtcmttaatcagtctvtatcagcttttagtcatatccttggggacgtctccttggttgtattccaatttc-------aatcaattagtgccttttcagctgtcattgatagacttggtatggt-------gatttcacc-ctctttactcctctatatc-ttt------------ttcataat---------tttattakgctc----------cacagrttttmtt-cagaga----a-tatagttgtagaag-aagttggcgattctgcactttgttgcaa----------------------ta-----------------------------------------------------------------------------------------------------------------------------------------------------------------------------------------------------------------------------------------------------------------------------------------------------------------------------------------------------------------------------------------------
>I28656_M002_Malvaceae_Tilia_americana_seq1
-----------------------------------------------------------------------------------------------------------------------------------------------tcatgtgccgtctc-cataa----------------------------------------tttaaagtattagac-aa----aatggctg------------tatc----------ctcttcttgct----------ttgctg--------tta-tctcatgc------aa-gcttgt-t-cctgtcttgtggttgta-----------------gtactatg---taa-tca----------tcttatgaca--------------ttaaccctttc------------------------------------------gtcctttccttt-------------------------------------------tgcagcaattgttgatatcttccagaaatctcgagtttttcaccaatggctaccgctacctcattcagattctccctgctgctgtagttgctcctatgtatttctctggaaaaattgagtttggtgtcattaatcagtctgtatcagcttttaatcatatccttggggatgtctccctcattgtataccagtttc-------aagcaattactgccttttcagctgtcatttatagactaggtacaat-------gttttcacc-ccctttactcttatctatc-ttt------------t-cataac---------ttaattaggctt----------tatagcatttctt-tagaga----a-taaaattgtagaag-aaatgggtggtttgacccttt-ttgtga----------------------taagagcaaag--------------------------------------------------------------------------------------------------------------------------------------------------------------------------------------------------------------------------------------------------------------------------------------------------------------------------------------------------------------------------------------
>I28657_M180_Malvaceae_Triumfetta_lappula_seq1
--------------------------------------------------------------------------------------aaaccacaatactct-----------------cttca---------tttgtctgaacctctragctatttc--ctaa----------------------------------------atttatatatt--------------------------------------------------cttgctt--------tttgwtg--------tta-tcttaaar------aa-gctttg-t-cttgtcctgtgcytgtagataagtawtg-ata--atattagg---taattca----------tctcatgaca-------------------------------------------------------------------gtcctttccttt-------------------------------------------tgcagcaattgytgatatcttctagaaatctagagttttttaccaatggctaccggtacctcatncagattctccckgcygctgttgttgctcctatgtatttctctggaaaaattgagtttggtgtcattaaccagtctgtatcagcttttaatcatatccttggagacttctccctcatcgtattccagtttc-------aagcaattagtgccttttcagctgtcattgatagactgggtaaagt-------gtttttcac-ccmctactrta---------ctg------------t-tctgat---------mtaattaggcacta----tyactattgcttttcty-ttagag----a-twkawttgtagcaa-aagtgagcwttttagccctttactgtga----------------------taatgaggaagagtatagcatatttatt----tccagcaccataagtaaa-----------------------------------------------------------------------------------------------------------------------------------------------------------------------------------------------------------------------------------------------------------------------------------------------------------------------------------------------
>I28658_M160_Muntingiaceae_Muntingia_calabura_seq1
---------------------------------------------------------------------------------------------------catgca---------------------------tgcaattgcacctcagactcatcac-ccttg----------------------------------------attagtgcatcaactgcat---attaggtg------------tgtcaacat---cagtctgcttatctaggacctatatgttgagtattttttaattttagtg---------agtcat---tctcatcattcattgta------------tt---atataaag---taa-tta---------tttatctgaca-------------gttagg----------------------------------------------------tttccttt-------------------------------------------ttcagaaattgctgatatcttctagaaatcttgaattcttcaccaatggctaccggtatctcatccagattctccctgctgcagttattgcgcccatgtatttctcagggaaaattgagtttggtgtcattaatcagtctgtatcagcttttaatcatatccttggggacttctcccttatagtctaccagtttc-------aagccattagtgctttttcagctgtcattgatcgtctaggtaattt-------ggatttatc-cctttgttgtt--ccttcc-ttg------------t-tgctgc---------tcccatagatat----------agttatgttttattctgatg----g----------aggaa-agatgtattctcttatgtgtttctcaat-------------cattg-atttaatgccaa----------ttcttcgtt----accagcatcttgcttactgca--------------------------------------------------------------------------------------------------------------------------------------------------------------------------------------------------------------------------------------------------------------------------------------------------------------------------------------------
>I9832_V002_Malvaceae_Luehea_speciosa_seq1
-ggtttgtgtcaatcaaagcaattcaaataaaacaatcttttcactagattgtctgccttttggcattgcattatcagtgttg-gcaaaccacaatattta---------------tgcttca---------tttgtctgaaccy-staachgattc-ccta-----------------------------------------atttatatattggac-aa----aatggayk---------bmtbwty----------kwnttsntkyk----------wtgaygt------ttta-wattntaa------aa-gcthtg-t-cctgtcttgtgmttgtaaataagtaata-tta--ntattagg---taa-tva----------tctcabgacd-------------------------------------------------------------------gtcstttccttt-------------------------------------------tgcagcaattgttgvtdkcttccagaaaycttgagttttttaccadtggctaccggtacctbattcagattctncctgctgctgttgttgctcctatgtatttctcdggahaaattgagtttggtgtcattaaccagtctgtatcagcttttaatcacatcctnggggacttctccctcattgtataccagtttcaasnkwyaagbdattagtgccttttcagcagttattgatagactgggtaaagt-------gttgtcaccgcccttaactcatatacttt----------------t-tcttac---------ccaaataggagc----------tatagcatttcttttacaga----agtaaatttgtagcag-gagtgagtggtttggcccttwattgtta----------------------taaggaggaagattaaagcatatttatt----tgcagcaccctaagtaaaaacat-----------ttaccttatctttttg--------------------aaacttataataatagtattcattctggaagtctgcaagattttgtcttgaaaaagtatcctagctttgattagagatcctggaagagcatttcattttttttgtgtgtaaaaagtgtatattccttcttgttctctttagctcatcttggatattatacctgatggttgatgaaatgacctaggctcttttctgggaccatattagccattattcactcattccgtatcatccaggtcattcaatctgttcctcacttgattttctgcctcatccttcatct
