# Supplementary material for: Localized Phylogenetic Discordance Among Nuclear Loci Due to Incomplete Lineage Sorting and Introgression in the Family of Cotton and Cacao (Malvaceae)
Source: Front Plant Sci. 2022 Apr 13;13:850521. doi: 10.3389/fpls.2022.850521 (PMC9043901; doi:10.3389/fpls.2022.850521)
Supplement: Supplementary file 1 [file Data_Sheet_1.ZIP › Alignments_v4/L192.fasta]

>I23352_M001_Malvaceae_Bombax_ceiba_seq1
--------------------------------------------------------------------------------------------------------------------------------------------------------------------------------------------------------------------------------------------------------------------------------------------------------------------------------------------------------------------------------------taatggcaaagctgggacaaagccacagtgcttaaagagtgcagctgcttcattgaaggagggcaagagtgtatttattg---atagrtgcaacttagacaaagagcagcgggtggattttgtgaagcttggtggtbcaaaagtggaggtgcatgctgtggtgcttgacctccccgccaagctttgtatatctcgta----------tagtcaaacgcactgggcatgagggaaatctgcaaggtggaaaagctgcwgcagttgtgaatagaatgctgcaaaacaa-agaattgcctaagttgagtgaagggttctctcgaatcaccttttgycagaacgagactgatrttcaagcggctcttaatgcctacgctgcagttrgccctttggacacccttccmcatggctgttttggtcagaaggatcctaaygccaaaactcaacttggcatactgaagttyttaaagcgacccc---atgaaactactactcaggattctktgccttctcaacttactaaggaaaarggtccmt---gtrgcaaaacacargaaamkrtykkawsakcrtcaggcaccgctaatcagaagataaaggtcag----------------------------------------------------------------------------------------------------------------------------------------------------------------------------------------------------------------------------------------------------------------------------
>I23353_M002_Malvaceae_Tilia_americana_seq1
------------------------------------------------------------------------------------------------------------------------------------------------------------------------------------------------------------------------------------------------------------------------------------------------------------------------------------------------------------------------------------------------------------------------------------acttcactgaaggakggcaagagtgtgtttattg---atagatgcaacttgggtaaagagcagcgggtggattttgtgaagcttggtggtccacaagtggaggtgcatgctgtggttcttgacctccccgtgaagctttgtatatctcgta----------tagttaaacgtactgggcatgagggaaatctagaaggtggaaaagctgcagccgttgtgaatagaatgctgaaaaacaa-agaattgccaaagttgagtgaaggtttctctcgaatcacattttgcctgaatgaggctgatgttgaagctgctcttaacacctacactgcactcagccctttgggcacccttccacatggctgttttggtcagaagaacccaaatgccaaaactcaacttggcatattgaagttcttaaagcgaccac---atgaaactaatagtcaggattctgtgcctgctcaacttactaaggaaaagtgtccatgcagcagcaaaacaaaagaaaccgtttcatt----------------------------------------------------------------------------------------------------------------------------------------------------------------------------------------------------------------------------------------------------------------------------------------------------------------
>I23354_M003_Malvaceae_Herissantia_crispa_seq1
--------------------------------------------------------------------------------------------------------------------------------------------------------------------------------------------------------------------------------------------------------------------------------------------------------------------------------------------------------------------------------tattaataatggcaaaggtgggacaaagccacagtgcttaaagagtgcactcgcttcattgaaggatagaaagagtgtgtttattg---atagatgtaacttagataaagagcagcgggtggattttgtgaagcttggtggtccggaagtggaggtgcatgctgtggtacttgatcttcccgccaagctttgtatatctcgta----------tagtcaaacgcactgggcatgagggaaatctgcaaggtgggaaagctgcaccagttgtgaatagaatgctgcaaaagaa-agaattgcctaagttgaatgaagggttctctcgcataactttttgccggaatgagactgatgttgaagctgctgttaaggcctacactgcagttggtccttttgacacccttccacatggctgttttggtgagaaggatcctaatgccaaaactcaacttggcatcatgaagttcttaaagcggcccc---atgaaactgacactaaggattctgtgccttctcaactcat---agaaaacgttccgt---gcagcaaaacacaagaaactgtttcatcatcgtcaggcacggctagtcagaagataaaggtcagtgaagacccagtgccagtttctattggcc-----------------------------------------------------------------------------------------------------------------------------------------------------------------------------------------------------------------------------------------------
>I23355_M004_Malvaceae_Malva_arborea_seq1
-----------------------------------------------------------------------------------------------------------------------------------------------------------------------------------------------------------------------------------------------------------------------------------------------------------------------------------------------------------------------------------------tggaaaagctggaacaaagccacagtgtttgaagagtgcacttgcttcattgaaggaaggcaagagtgtgtttattg---atagatgcaacttagataaagagcagcgtgcggatttcgtgaagcttggtggtcgggaagtkgaagtgcatgctgtggtgcttgatyttcccgccaagctttgtatatctcgta----------tagtcaaacgtaccgggcatgaaggaaatctgcaaggtggaagagctgcacaagttgtcaatagaatgctgcaaaagaa-agaattgcctaagttgaatgaagggttctgtcgaattactttttgccggaacgagactgatgttgaagctkctgttaaggcctatactgccgtckgtcattcggatacccttccacatggttgtttcggtgagaaggatcctaatgccaaaactcaacttggcataatgaagttcttaaagcgacccc---atgaaattgatagtaasgattctgtgccttctcaacttaw---agaaaagggttcgt---gtggcaaaacacaagaaactgtttcatcttcgttag--------------------------------------------------------------------------------------------------------------------------------------------------------------------------------------------------------------------------------------------------------------------------------------------------------
>I23356_M005_Malvaceae_Lavatera_assurgentiflora_seq1
-------------------------------------------------------------------------------------------------------------------------------------------------------------------------------------------------------------------------------------------------------------------------------------------------------------------------------------------------------------------------------ctattaacaatggaaaagctrgaacaaagccacagtgtttgaagagtgcacttgcttcattgaaggaaggcaagagtgtgtttattg---atagatgcaacttagataaagagcagcgtgcggatttcgtgaagcttggtggtcgggaagtkgaagtgcatgctgtggtgcttgatyttcccgccaagctttgtatatctcgta----------tagtcaaacgtaccgggcatgaaggaaatctgcaaggtggaagagctgcacaagttgtcaatagaatgctgcaaaagaa-agaattgcctaagttgaatgaagggttctgtcgaattactttttgccggaacgagactgatgttgaagctkctgttaaggcctatactgccgtckgtcattcggatacccttccacatggttgtttcggtgagaaggatcctaatgccaaaactcaacttggcataatgaagttcttaaagcgacccc---atgaaattgatagtaasgattctgtgccttctcaacttaw---agaaaagggttcrt---gtggcaaaacacaagaaactgtttcatcttcgttaggcacgcctagt---------------------------------------------------------------------------------------------------------------------------------------------------------------------------------------------------------------------------------------------------------------------------------------------
>I23359_M008_Malvaceae_Althaea_officinalis_seq1
---------------------------------------------------------------------------------------------------------------------------------------------------------------------------------------------------------------------------------------------------------------------------------------------------------------------------------------------------------------------------------attaacaatggaaaagctggaacaaagccacagtgtttaaagaatgcgcttgcttcattgaaggaaggcaagagtgtgtttattg---atagatgcaatttagataaagagcagcgggcagatttcgtgaagcttggtggtcgggaagtggaagtgcatgctgtggtgcttgatcttcccgccaagctttgtatatctcgta----------tagtcaaacgtaccgggcatgaaggaaatctgcaaggtggaagagccgcgcaagttgtcaataaaatgctgcaaaagaa-agaattgcctaagttgaatgaagggttctgtcggatcactttttgccggaacgagactgatgttgaagctgctgttaaggcctatactgccgtcggtcattcggatacccttccacatggctgtttcggtgagaaggatcctaatgccaaaactcaacttggcataatgaagttcttaaagcgacccc---atgaaattgatagcaaggattctgtgccttctcaacttat---agaaaagggttcgt---gtggcaaaacacaagaaactgtttcatctccgtcaggcacagctagtcagaagataaaggtcagtgaag-----------------------------------------------------------------------------------------------------------------------------------------------------------------------------------------------------------------------------------------------------------------------
>I23360_M009_Malvaceae_Lagunaria_patersonia_seq1
-----------------------------------------------------------------------------------------------------------------------------------------------------------------------------------------------------------------------------------------------------------------------------------------------------------------------------------------------------------------------------------------tggcaaagttgggacaaagccacactgcttaaagagggcagcggcttcattgaaggagggcaagagtgtgtttattg---atagatgcaacttagaaaaagagcagcgggtggattttgtgaagcttggtggtccagaagtggagatgcatgctgtggtgcttgatctccccgccaagctttgtatatctcgta----------tagtcaaacgcattgaccatgagggaaatctgcaagggggaaaagctgctgcagttgtgaatataatgctgcaaagcaa-agaattgcctaagttgagtgaagggttctctcgaatcactttttgccagaatgagactgatgttgaagctgctgttaatgcctacactgcagtcagtcctttggacacccttccacatggctgttttggtcaaaaggatcacaatgctaaaactcaactcggcatagtgaagttcccaaagcgagccc---acgaaacttataatcaggattctgtgcgttctcaacttacagagaaaaagggtccat---gcggcaaaaa----------------------------------------------------------------------------------------------------------------------------------------------------------------------------------------------------------------------------------------------------------------------------------------------------------------------------------
>I23361_M010_Malvaceae_Allyogyne_huegelli_seq1
------------------------------------------------------------------------------------------------------------------------------------------------------------------------------------------------------------------------------------------------------------------------------------------------------------------------------------------------------------------------------------------------------------------------------------------------------------gtgtttattg---atagatgtaacttggataaaaatcaacgggtggattttgtgaagcttggtggtgctgaagtggaggtgcatgctgtggtgcttgatcttcctgccaagctttgtatatctcgta----------tagccaaacgctctgggcatgagggaaatctgcaaggtgggaaagccgcggcagttgtgaatagaatgctgcaaagcaa-agaattgcctaagttgagtgaagggttctctcgtatcactttttgccggaatgagaccgatgttgaagctgctgttaatacctatgctgcagtcggtcctttggac---------------------------------------------------------------------------------------------------------------------------------------------------------------------------------------------------------------------------------------------------------------------------------------------------------------------------------------------------------------------------------------------------------------------------------------------------------------------------------------------
>I23363_M012_Malvaceae_Napaea_dioica_seq1
------------------------------------------------------------------------------------------------------------------------------------------------------------------------------------------------------------------------------------------------------------------------------------------------------------------------------------------------------------------------------------------------gctggaacgaagccacagtgtttaaagagtgcacttgcttcattgaagggaggcaagagtgtgtttattg---atagatgcaatttagataaagagcagcgtgcggatttcgtgaagcttggtggtccggaagtggaagtgcatgctgtggtgcttgatcttccsgccaagctttgtatatctcgta----------tagtcaaacgtaccgggcatgaaggaaatctgcaaggtggaagagctgcacaagttgtcaataaaatgctgcaaaagaa-agaattgcctaagttgaatgaagggttctatcggatcactttttgccggaacgakactgatgttgaagctgctgtkaaggcctatactgcggtctgtctttcggatacccttccacgtggctgttttggtgaaaaggatcctaatgccaaaactcaacttggcataatgaagttcttaaagcgacccc---atgaaattgatagtaaggattcagtgccttctcaacttat---agaaaagggttcgt---gtggcaaaacacaagaaactgtttcatcttcgtcaggcgcgcctagtcagaagata------------------------------------------------------------------------------------------------------------------------------------------------------------------------------------------------------------------------------------------------------------------------------------
>I23364_M013_Malvaceae_Grewia_sp_seq1
-------------------------------------------------------------------------------------------------------------------------------------------------------------------------------------------------------------------------------------------------------------------------------------------------------------------------------------------------------------------------aggatactattaataacggcaaagctgggacaaagccacagtgcttaaagagtgcaaccacttcattgaaggagggcaagagtgtgtttattg---atcgatgcaacttgaataaagagcaacggcaggattttgtgaagcttggtggtccagaaatagaggtgcatgctgtggtgctggacctccctgccaagctttgtatatctcgta----------tagttaaacgtactgggcatgagggaaatcttcaaggtgggaaagctgcggcagttgtaaatagaatgctgcaaagcaa-ggaattgcctaggttgrgtgaagggttttctcgaattacattttgcctgaatgagactgatgtccaaaatgctcttaacacctactgttcgcttggccagttagataccctaccacatggctgttttggtgagaaggatccaaatgccaaaactcaacttggcataatgaagttcttaaagagacccc---atgaaactagtagtcaggactctgtgtgtactcagcttactgatggaaaggktccat---tcaacaaagctcaagaaactgtttcgtcattctcaggcactgctagtcagaagataaaggtcagtgaagacccagtggctagttctattagtcagcaagatcatgatgttgct------------actctggcattcccgtctatttcaactgcagattttcggtttgacct----------------------------------------------------------------------------------------------------------------------------------------------------------------
>I23365_M014_Malvaceae_Callirhoe_bushii_seq1
-------------------------------------------------------------------------------------------------------------------------------------------------------------------------------------------------------------------------------------------------------------------------------------------------------------------------------------------------------------------------------ccattaacaatggaaaagctggaacgaagccgcagtgtttaaagagtgcacttgcttcattgaaggaaggcaagagtgtgtttattg---atagatgcaatttagataaagagcagcgtgcggatttcgtgaagcttggtggtccggaagtggaagtgcatgctgtggtgcttgatcttcccgccaagctttgtatatctcgta----------tagtmaaacgtaccgggcatgaaggaaatctgcaaggtggaagagctgcacaagttgtcaataaaatgctgcaaaagaa-agaattgcctaagttgaatgaagggttytatcggatcackttttgccggaacgagactgatgttgaagctgcygtgaaggcatatacygckgtcggtgtttcggatacccttccacmtggctgttttggtgagaaggatcctaatgccaaaactcaacttggcataatgaagttcttaaagcgacccc---atgaaattgatagtaaggattctgcgccttctcaacgtat---agaagagggttcgt---gtggcaaaacacaaggaactgtttcatcttcgtcaggcac----------------------------------------------------------------------------------------------------------------------------------------------------------------------------------------------------------------------------------------------------------------------------------------------------
>I23367_M016_Malvaceae_Kitaibelia_vitifolia_seq1
---------------------------------------------------------------------------------------------------------------------------------------------------------------------------------------------------------------------------------------------------------------------------------------------------------------------------------------------------------------------------------------------------------------cagtgtttaaagagtgcacttgyttcattgaaggaaggcaagagtgtctttattg---atagatgcaacttagataaagagcagcgggcggatttcgtgaagcttggtggtcgggaagtggaagtgcatgctgtggtgcttgatcttcccgccaagctttgtatatctcgta----------tagtcaaacgtaccggacatgaaggaaatctgcaaggtggaagagctgcacaagttgtcaataaaatgctgcaaaagaa-agaattgcctaagttgaatgaagggttctgtcggatcactttttgccggaacgagactgatgttgaagctgctgttaaggcctatactgccgtcggtcattcggatacccttccacatggctgtttcggtgagaaggatcctaatgccaaaactcaacttggcataatgaagttcttaaagcgacccc---atgaaattgatagtaaggattctgtgccttctcaacttat---agagaagggtttgt---gtggcaaaacacaagaaactgtttcatctcc-------------------------------------------------------------------------------------------------------------------------------------------------------------------------------------------------------------------------------------------------------------------------------------------------------------
>I23368_M017_Malvaceae_Sterculia_apetala_seq1
----------------------------------------------------------------------------------------------------------------------------------------------------------------------------------------------------------------------------------------------------------------------------------------------------------------------------------------------------------------------------------ttaataatggcaaagctgggacaaagccacagtgcttaaagagtgcagccayttcactgaaggagggcaagagtgtgtttattg---atagatgcaatctggataaagagcagcgagtggattttgtaaagcttggtggtccacaagtggaggtgcatgctgtggtgcttgacctccctgcgaagctttgtatatctcgta----------tagttaaacgtactgatcatgaaggaaacttgcaaggtggaaaagctgcagcggttgtaaatagaatgctgcaaaacaa-agaattgccaaagttgagtgaaggtttctgtcgaatcacgttttgcctgaatgagactgatgttcaaactgctcttaacacctacactgcactcggccctttggacacccttccacatggctgttttggtcagaaggacccaaatgccaaaacccaacttggcatattgaagttcttaaagcgacctc---atgaaactaatagtcaggattctgtgccttctcaactttctaaggaaaagtgtccat---ccagcaaaacaaaagaaactgtttcatcattgtcaggtgcagcctgtcagaagataaaggtcagtgaagacctagtggcaggttctattagtcaacatcatgatgatgrmkrwkrwkrtkyyymywctckcrywtyymyatctatctctac-----------------------------------------------------------------------------------------------------------------------------------------------------------------------------------ag
>I23369_M018_Malvaceae_Abelmoschus_esculentus_seq1
-------------------------------------------------------------------------------------------------------------------------------------------------------------------------------------------------------------------------------------------------------------------------------------------------------------------------------------------------------------------------------ctattaacaatggaaaagctgggactaagccacagtgcttaaagagtgcagccgtttcattgaaggagggaaagagtgtgtttattg---atagatgtaatttagctaaagatcagcgggtggattttgtgaagcttggtggtgcggaagtggaggtgcatgctgtggtgcttgatcttcctgccaagctttgtatatctcgca----------tagccaaacgcactagccatgagggaaatctgcaaggtggaaaagcagcggcagttgtaaatagaatgctgcaaaacaa-agaattgcctaagctgaatgaagggttctctcgtatcactttttgtcggaatgagactgatgttgaagctgctgttaatacctacgctgcagttggtcctttggacactcttccgcatggctgtttcggtcagaaggatcccaatgctaaaactcaacttggcataatgaagttcttaaagcgaccgc---atgaaaccgatactcaggattccgtgccttctcaacctactgaggaaaagggttcgc---gctgcaaaacacaagaaactgtttcatcattgtcaggcatggctaatcagaaggtaaaagtcagtgaagacccagtgcc-------------------------------------------------------------------------------------------------------------------------------------------------------------------------------------------------------------------------------------------------------------
>I23370_M105_Malvaceae_Pachira_aquatica_seq1
-------------------------------------------------------------------------------------------------------------------------------------------------------------------------------------------------------------------------------------------------------------------------------------------------------------------------------------------------------------------------------------ataatggcaaagctgggacaaagccacagtgcttaaagagtgcggctgcttcattgaaggagggcaagagtgtgtttattg---atagatgcaacttagacaaagagcagcgggtggattttgtgaggcttggtggtccaaaagtggaggtgcatgctgtagtgcttgacctccccgccaagctttgtatatctcgta----------tagtsaaacgcactgggcatgagggaaatctgcaaggtggaaaagctgcggcagttgtgaatagaatgctgcaaaacaa-agaattgcctaagttgagtgaagggttctctcgaatcactttttgccagaatgagactgatgttcaagctgctcttaatgcctacactgcagtcagccctttggacacccttccacatggctgttttggtcagaaggatcctaatgccaaaactcaacttggcatactgaagttcttaaagcggcccc---atgaaactaatactcaggattctgtgccttctcaatttacgaaggaaaagggtcctt---gtggcaaaacacaagaaactgtttcatcattgtcaggcacagctagtcagaagataaaggtcagtgaagacccrgtggcaggttctattagtcagcatgattctgatgttcct------------accctggcatcattgt-----------------------------------------------------------------------------------------------------------------------------------------------------------------------------------------------
>I23371_M137_Malvaceae_Dombeya_wallichii_seq1
------------------------------------------------------------------------------------------------------------------------------------------------------------------------------------------------------------------------------------------------------------------------------------------------------------------------------------------------------------------------caggatatwattaataayggcaaagctgggacaaaggcacagtgcttaaagactgcagtcacttcrctgarggaaggaaagagtgtgtttattg---atagatgcaacttggataaagagcagcgggtggattttgtgaagcttggtggtcctcaagtggaggtgcatgctgtggtgcttgayctyccbgcaaagctwtgtatatctcgga----------tagttaaacggactgggcacgagggaaacctacaaggtggaaaagctgcagcvgttgtgaahagaatgctgcmaaamaa-agaattgccgaagctgagngaaggtttctctcgaatcacrttttgcctrgatgagavtgatgttcargctgctcttaagacctacactgcactcagctccttggacacmcttccacatggctgttttggtmagaagracccaaatgccaaaactcaamttggmatattgaagttcttaaagcggcccc---atgaaactaataktcaggattctgtgcattctcaacttactatggaaaagtgyccag---gcagcaaaacrgatgaaactctttcatcattgtcaggtgtagctagtcagaagataaaggtcagt---------------------------------------------------------------------------------------------------------------------------------------------------------------------------------------------------------------------------------------------------------------------------
>I23372_M140_Malvaceae_Chiranthodendron_pentadactylon_seq1
-------------------------------------------------------------------------------------------------------------------------------------------------------------------------------------------------------------------------------------------------------------------------------------------------------------------------------------------------------------------------------ctattaacaatggcaaagctgggacaaagccacagtgcttaaagagtgcagccgcttcattgaaggagggcaagagtgtgtttattg---atagatgcaacttagataaagagcagcggatggattttgtgaagctcggtggtccaaaagcggaggtgcatgctgtggtgcttgacctccccgccaagctttgtatatctcgta----------tagtcaaacgtactgggcatgggggaaatcttcaaggtggaaaagctgcagcagttgtgaatagaaggctgcaaaacaa-agaattgcccaaattgagtgaagggttctctcgaatcactttttgcctgaatgagactgatgttcaagctgctcttaacgtctacactgcagtcagccctttggacacccttccacatggctgttttggtcagaagaatcctaatgccaaaactcaacttggcatactgaagttcttaaagcgacccc---atgaaactaacagtctggattctgtgccttctcaacttactaaggaaaagggtccat---gcagcgaaacacaagaaactgtt---------------------------------------------------------------------------------------------------------------------------------------------------------------------------------------------------------------------------------------------------------------------------------------------------------------------
>I23373_M141_Malvaceae_Quararibea_funebris_seq1
-------------------------------------------------------------------------------------------------------------------------------------------------------------------------------------------------------------------------------------------------------------------------------------------------------------------------------------------------------------------------------ctattaataatggcaaagctgggacaaagctacagtgtttaaagagtgcagccacttcattgaaggagggtaagagtgtgtttattg---atagatgcaacttagataaagggcagcgggtggattttgtgaagcttggtggtgcaaacgtggaggtgcatgctgtgktgcttgatctcaccgcgaagctttgtatatctcgta----------tagttaaacgtactgggcatgagggaaatctgcaaggtggaaaagctgcagcagttgtcaatagaatgctgcaaaacaa-agaattgcctaagttgagtgaagggttctcccgaatcactttatgccagaatgagactgatgttcaagctgctcttaacgcctacactgcactcagccctttggacacccttccacatggctgttttggtcagaaggatccyaataccaaaactcaacttggcatattgaagttcttaaagcgacccc---atgagactagtactcaggattctgtgccttctcagcttaccaaggaaaagggtccag---gcagcaaaacacaaggaactgtttcatcattgtcaggcctggctagtcagaagataacggtcagcgaagacccagtgccaggttctgttagtcagcatgattctgatg--------------------------------------------------------------------------------------------------------------------------------------------------------------------------------------------------------------------------------
>I23374_M142_Malvaceae_Hampea_nutricia_seq1
------------------------------------------------------------------------------------------------------------------------------------------------------------------------------------------------------------------------------------------------------------------------------------------------------------------------------------------------------------------------------------------------------------------------aagagtgcagcsgcttcattgaaagagggcaagagtgtgtttattg---atagatgcaacttagataaagagcagcgggttgattttgtaaatcttggtggtccggaagcggaagtgcatgctgttgtgcttgatctccccgccaagctttctatatcccgta----------tagtcaaacgcactgggcatgagggaaatctgcaaggtggaaaagctgcagcagttgtgaatagaatgctgcaaaacaa-agaattgcctaagttgagygaagggttttctcggatcaccttttgccggaacgagactgatgttgatgctgctgttaaaacctacatggcagtcggtcctttggacactcttccacatggttgttttggtcataaggatcccaatgccaaaactcaacttggtataatgaagttcttaaaacgacccc---atgaaactaatactcgggattctgttccttctcaacttactgaggaaaagggtccat---gcggcaaaacacaagaaactgtttcatcat--------------------------------------------------------------------------------------------------------------------------------------------------------------------------------------------------------------------------------------------------------------------------------------------------------------
>I23377_M148_Malvaceae_Robinsonella_mirandae_seq1
-------------------------------------------------------------------------------------------------------------------------------------------------------------------------------------------------------------------------------------------------------------------------------------------------------------------------------------------------------------------------------------------gcaaaggtgggacaaagccacagtgtttaaggagtgcacttgcttcattgarggatagaaagwgtgtgtttattg---atagatgtaacttagataaagagcagcgggcagattttgtgaarcttggtggtccggaagtggaggtgcatgctgtggtgcttgatcttcccgccaagctttgtatatctcgta----------tagtcaarcgcacbgggcaygagggaaatctgcaaggtgggaaagctgcacaagttgtgaatagaatgctgcwaaagaa-agaattgcctaagttgaatgaagggttctctcgcatcactttttgcmggaakgagactgatgttgaagctgctgttaaggcctacacdgcrgtyggtcktttkgacacccttccwcatggctgytttggtgagaaggatccwaatgccaaawctcaactwggcataatgaagttcttaaagcggcccc---atgaaaytgayactaaggattctgtgscttctcaacttat---agaaaacagtycgt---gcggcaaracacaagaawctgtttcatcatygtcaggcacrgctagtcagaagataaaggttagtgaagacccagtgccaggttctatc---------------------------------------------------------------------------------------------------------------------------------------------------------------------------------------------------------------------------------------------------
>I23378_M150_Malvaceae_Ceiba_pentandra_seq1
--------------------------------------------------------------------------------------------------------------------------------------------------------------------------------------------------------------------------------------------------------------------------------------------------------------------------------------------------------------------------------tattaataatggcaaagctgggacaaarccacagtgcttaaagagtgcagctgcttcattgaaggagggcaagagtgtatttattg---atagatgcaacttagacaaagagcagcgggtggattttgtgaagcttggtggtcctaaagtggaggtgcatgctgtggtgcttgacctccccgccaagctttgtatatctcgta----------tagtcaaacgcactgggcatgagggaaatctgcaaggtggaaaagctgcagcagttgtgaatagaatgctgcaaaacaa-agaattgcctaagttgagtgaagggttctctcgaatcaccttttgccagaacgagactgatgttcaagtggctcgtaatgcctacgctgcagttagccctttggacacccttccacatggctgttttggtcagaaggatcctaacgccaaaactcaagttggcatactgaagttcttaaagcgacccc---atgaaactactactcaggattctgtgccttctcaacttactaaggaaagtggtccat---gtggcaaaacacaagaaactgttttaacatcatcaggcactgctaatcagaagataaaggtcagtgaaaacccagcggcaggttctattagtcaccatgattctgatgttcct------------actttggcatcattgt-----------------------------------------------------------------------------------------------------------------------------------------------------------------------------------------------
>I23380_M161_Malvaceae_Hibiscus_tiliaceus_seq1
----------------------------------------------------------------------------------------------------------------------------------------------------------------------------------------------------------------------------------------------------------------------------------------------------------------------------------------------------------------------------------------atggtaaagccgggagtaaggcacagtgcttaaagagtgcagccgcttcattgaaggagggcacgagtgtgtttattg---atagatgtaacttagttaaagatcagcgggtggattttgtgaagcttggtggtgcggaagtggaggtgcatgctgtggtgcttgatcttccttccaagctttgtatatcttaca----------tagcgaaacgcactaggcatgagggaaatctgcaaggtggacaagcagcggcagttgtgaatagaatgctccaaaacaa-agaattgcctaagttgagtgaaggtttctctcctatcactttttaccggaatgagactgatgttgaagctgctgttaatgcctacactgcagtcgatcctttggacacttttccacgtggctggtttggtcagaagtatcccaatgccaaaactcaacttggcataatgaagttcttaaagcgaccac---atgaaaccaatactcaggattctgtgccttctcaacctaatgaagaacacggtcctt---gcggtaaaacacacgaaactgtttcatcatcgtcaggcatggcaaatc--------------------------------------------------------------------------------------------------------------------------------------------------------------------------------------------------------------------------------------------------------------------------------------------
>I23383_M166_Malvaceae_Pseudobombax_ellipticum_seq1
---------------------------------------------------------------------------------------------------------------------------------------------------------------------------------------------------------------------------------------------------------------------------------------------------------------------------------------------------------------------------------attaataatggcaaagcagggacgaaaccacagtgcttaaagagtgccgctgcttcattgaaggagggcaagagtgtgtttattg---atagatgcaacttagacaaagagcagcgggtggattttgtgaagcttggtggtccaaaagtggaggtgcatgctgtggtgcttgacctccctgccaakatttgtgtatctcgta----------tagtcaaacgcacagggcatgagggaaatctgcaaggtggaaaagctgcagcagttgtgaatagaatgctgcaaaacaa-agaattgcctaagttgagtgaagggttctctcgaatcaccttttgccggaacgagactgatgttgaagctgctcttaatgcctatgctgcagtcagccctttggacacccttccacgtggctgttttggtcagaargatcctaatgccaaaactcaacttggcatactgaagttcttaaagcgacccc---atgaaactaatactcaggattctgtgccttctcaacttactaaggaaaagggtccat---gtgccaaaacacaacaaactgtttcatcattgtcaggcacagctagtcagaagataaagrtcagtgaagacccagcggcaggttctatyggtcaccatgattctgatgtt------------------------------------------------------------------------------------------------------------------------------------------------------------------------------------------------------------------------------
>I23384_M168_Malvaceae_Theobroma_cacao_seq1
-------------------------------------------------------------------------------------------------------------------------------------------------------------------------------------------------------------------------------------------------------------------------------------------------------------------------------------------------------------------------------------------------------------------------------------------------------------------------------------takataaagagcagcgcctggattttgtgaagcttggtggtccgcaagtagaggtgcatgctgtggtgcttgacctccctgccaagctttgtatatctcgca----------tagttaaacgtactgggcatgagggaaatcttcaaggtggaaaagctgcagcagttgtgaataggatgttgcaaaacaa-agaattgcccaatttgagtgaagggttctctcgaatcacattttgccagaatgaggccgatgttcaagctgctgttaacacctacactgcactcggctctttggacatccttccacatggttgttttggtcagaagaatcctaatgccaaaactcaacttagcatattgaagttcttaaagagaccgc---atgaaacaaatagtcaggattctgagccttctcaacttagtaagggtaagggtccct---gcagcaaatcacaagaaactgtttcatcgttgtcaggtgcagctagtcagaagataaaggtcagtgaagaccc-------------------------------------------------------------------------------------------------------------------------------------------------------------------------------------------------------------------------------------------------------------------
>I23385_M169_Malvaceae_Ochroma_pyramidale_seq1
--------------------------------------------------------------------------------------------------------------------------------------------------------------------------------------------------------------------------------------------------------------------------------------------------------------------------------------------------------------------------------tattaataatggyaaagctgggacaaagccacagtgcttaaagagtgcagccacttcattgaaggagggcaagagtgtgtttattg---atagatgcaacttagataaagagcagcgggtggattttgtgaagcttggtggtccaaaagtggaggtgcatgctgtggtgcttgacctccctgccaagmtttgtatatctcgta----------tagtcaaacgtactgggcatgagggaaatctccaaggtggaaaagcggcagcagttgtgaatagaatgctccaaaacaa-agaattgcctaagttgagtgaaggkttctcccgaatcactttttgccagaatgagactgatgttcaaactgctcttaacgcctacactgcagtcagccctttggacacccttccacatggctgttttggtcagaaggatcctaatgccaaaactcaacttggcataatgaagttcttaaagcgacccc---atgaaactaatactcaggattctgtgccttctcaacttactaaggaaaagggtccat---gcggcaaaacacaagaaactgtttcatcattgtcaggcatggctagtcagaagataaaggtcagtgaagacccagtggcaggt---------------------------------------------------------------------------------------------------------------------------------------------------------------------------------------------------------------------------------------------------------
>I23387_M178_Malvaceae_Malvaviscus_arboreus_seq1
-------------------------------------------------------------------------------------------------------------------------------------------------------------------------------------------------------------------------------------------------------------------------------------------------------------------------------------------------------------------------------------------gtaaagccgggagtaaggcwcagtgcttaaaggatgcagccgcttcattgaaggagggcaagagtgtgtttattg---atagatgtaacttggttaaagatcagcgggtggattttgtgaaccttggtggtgcggaagtggaggtgcatgctgtggtgcttgatcttcctgccaagctttgtatatctcgca----------tagcraaacgcactaggcatgagggaaatytgcaaggtggaaaagcagcggyagttgtgaatagaatgctgcaraacaa-agaattgcctaagttgagtgaagggttctctcgtatcactttttgccggaatgagactgatgttgaagctgctgttaatacctacacygcagtcrgtcctttggacactcttcygvgcggctgttttggtcagaaggatcccaatgccaaaactcaacttggcataatgaagttcttaaagcgaccac---atgaaaccgataatcaggattctgtgcctcctcaacctactgaggaaaagggtcccc---actgcagaacacaagaaactgtttcatcatcgtctggcatggctaatcagaagataaa----------------------------------------------------------------------------------------------------------------------------------------------------------------------------------------------------------------------------------------------------------------------------------
>I23388_M180_Malvaceae_Triumfetta_lappula_seq1
--------------------------------------------------------------------------------------------------------------------------------------------------------------------------------------------------------------------------------------------------------------------------------------------------------------------------------------------------------------------------------------------------------------------------------actcgcttcattgaaggagggcaagagtgtgtttattg---atagatgcaatttagataaagagcagcgggtggatttcgtgaagcttggtggtccggaagtggaagtgcatgctgtggtgcttgatcttcccgccaagctttgtatatctcgta----------tagtcaaacgtaccgggcatgaaggaaatctgcaaggtggaaaagctgcacaagttgtgaatagaatgctgcaaaagaa-agaattgcctaagttgaatgaagggttctctcggatcactttttgccggaacgagactgatgttgaagctgctgttaaggcctatactgcggtcggtctttcggatacc------------------------------------------------------------------------------------------------------------------------------------------------------------------------------------------------------------------------------------------------------------------------------------------------------------------------------------------------------------------------------------------------------------------------------------------------------------------------------------------
>I23391_M183_Malvaceae_Phymosia_umbellata_seq1
-----------------------------------------------------------------------------------------------------------------------------------------------------------------------------------------------------------------------------------------------------------------------------------------------------------------------------------------------------------------------------------------------------------------------------------------attgaaggagggcaagagtgtgtttattg---atagatgcaacttagacaaagagcagcgggtggattttgtgaagcttggtggtccaaaagtggaggtgcatgctgtggtgcttgacctccctgccaagatttgtgtatctcgta----------tagtcaaacgcacagggcatgagggaaatctgcaaggtggaaaagctgcagcagttgtgaatagaatgctgcaaaacaa-agaattgcctaagttgagtgaagggttctctcgaatcaccttttgccggaacgagactgatgttgaagctgctcttaatgcctatgctgcagtcagccctttggacacccttccacgtggctgttttggtcagaaagatcctaatgccaaaactcaacttggcatactgaagttcttaaagcgacccc---atgaaactaatactcaggattctgtgccttctcaacttactaaggaaaagggtccat---gtgccaaaacacaacaaactgtttcatcattgtcaggcacagctagtcagaagataa-----------------------------------------------------------------------------------------------------------------------------------------------------------------------------------------------------------------------------------------------------------------------------------
>I23393_M189_Malvaceae_Kearnemalvastrum_lacteum_seq1
---------------------------------------------------------------------------------------------------------------------------------------------------------------------------------------------------------------------------------------------------------------------------------------------------------------------------------------------------------------------------------------aatggaaaagctggaacaaagccacagtgtttaaagagtgcagtcgcttcattgaaggaaggcaagagtgtgtttatbg---atagatgyaacttagataaagagcagcgkgcggatttcgtgaagcttggtggtccggaagtggaagtgcatgctgtggtgcttgatcttcccgccaagctttgtatatctcgta----------tagtsaaacgtacvgggcatgaaggaaatctgcaaggtggaagagctgcacargttgtcaataaaatgctgcaaaagaa-agaattgccyaagttgaatgaagggttctstcggatcactttttgccggaacgagactgatgttraakctgctgttaaggcctayrcygcvgtcggtchttykgayacccttycacatggctgtttyggtgagaaggatcctaatgccaaaactcaacttggcataatgaagttcttaaagcgrcccc---atgaaattgatagtaaggattmtgtgccttctcaacttat---agaaaagggttcgt---gcggtaaaacactagaaactgtctcatcrtcgtcaggcactgctagtcagaa----------------------------------------------------------------------------------------------------------------------------------------------------------------------------------------------------------------------------------------------------------------------------------------
>I23394_M229_Malvaceae_Malvastrum_americanum_seq1
------------------------------------------------------------------------------------------------------------------------------------------------------------------------------------------------------------------------------------------------------------------------------------------------------------------------------------------------------------------------------------aacaatggcaaagctggaacaaagccacaatgtttaaagagtgcaactgctwcattgaaggaaggcaagagtgtgtttattg---atagatgyaayttagataaagagcagcggrcggatttyrtgaagcttggtggtccggaagtrgaagtgcatgctvtggtgcttgatcttmccgcyaagctttgtatatctcgwa----------twgtsaaacgtacagggcatgaaggaaatctgcaaggtggaagagctgcacaagttgtcaataaaatgctgcaaaagaa-agaattgcctaagttgaatgaaggrttctctmggatyactttttgccggaacgagactgatgttgaagctgctgttaaggcytatactgcggttggtctttcggatacccttccacatggctgttttggtgagaaggatcctartgccaaaactcaacttggcataatgaagttcttaaagcggcccc---atgaaagtgatagtaagga---------------------------------ttcgt---gcagcaaaatgcaagaaactgtttcatcatcgtcaggcacgcctagtcagaagataaaggtcagtgaggacccagtgccaggttttattggc------------------------------------------------------------------------------------------------------------------------------------------------------------------------------------------------------------------------------------------------
>I23395_M236_Malvaceae_Fuertesimalva_jacens_seq1
--------------------------------------------------------------------------------------------------------------------------------------------------------------------------------------------------------------------------------------------------------------------------------------------------------------------------------------------------------------------------------tattaacaatggaaaagctggaacaaagccacagtgtttaaagagtgcacttgcttcattgaaggaaggcaagagtgtgtttattg---atagatgcaacttagataaagagcagcgcgcggatttcgtgaagcttggtggtcgggaagtggaagtgcatgctgtggtacttgatcttcccgccaagctttgtatatcccgta----------tagtcaaacgtaccgggcatgaaggaaatctgcaaggtggaagagctgcacaagttgtcaatagaatgctgcaaaagaa-agaattgcctaagttgaatgaagggttctgtggaattactttttgccggaacgagactgatgttgaagctgctgttaaggcctatactgccgtcggtcattcggatacccttccacatggttgtttcggtgagaaggatcctaatgccaaaactcaacttggcataatgaagttcttaaagcgacccc---atgaaattgatagtaacgattctgtgccttctctacttat---agaaaagggttcgt---gtggcaaaacacaagaaactgtttcatctttgttaggcacgcctag----------------------------------------------------------------------------------------------------------------------------------------------------------------------------------------------------------------------------------------------------------------------------------------------
>I23396_M019_Malvaceae_Allosidastrum_pyramidatum_seq1
-------------------------------------------------------------------------------------------------------------------------------------------------------------------------------------------------------------------------------------------------------------------------------------------------------------------------------------------------------------------------------ctattaataatggcaaaggtgggacaaagccacagtgcttaaagagtgcactcgcttcattgaaggatagaaagagtgtgtttattg---atagatgtaacttagataaagagcagcgggtggattttgtgaagcttggtggtccggaagtggaggtgcatgctgtggtgcttgatcttcccgccaagctttgtatatctcgta----------tagtaaaacgcaccgggcacgagggaaatctgcaaggtgggaaagctgcacaagttgtgaatagaatgctccaaaagaa-agaattgcctaagttgaatgaagggttctctcgcatcactttttgccggaatgagactgatgttgaggctgctgttaaggcctacattgcagttggtccttttgacacccttccacatggctgttttggtgagaaggatcctaatgccaaaactcaacttggcataatgaagttcttaaagcggccac---atgaaactgataccaaggattctgtggcttctcaactcat---agaaaactgtccgt---gcggcaaaacacaagaaactgtttcatcatcatcaggcacagctagtcagaagataaaggtcagtgaagacccagcgtcaggttc-------------------------------------------------------------------------------------------------------------------------------------------------------------------------------------------------------------------------------------------------------
>I23398_M021_Malvaceae_Sidastrum_micranthum_seq1
------------------------------------------------------------------------------------------------------------------------------------------------------------------------------------------------------------------------------------------------------------------------------------------------------------------------------------------------------------------------------------------ggcaaaagtgggacaaagccacagtgtttaaagagtgcacttgcttcattgaaggatagaaagagtgtgtttatyg---atagatgtaacttagataaagagcagcgggcggaatttgtgaagcttggtrgtccrgaagtggaggtgcatgctgtggtgcttgatcttcccgccaavctctgtatatctcgta----------tagtcaaacgcaccgggcatgagggaaatctgcaaggtgggaaagctgcacaagttgtgaatagaatgctgcaaaagaa-agaattgcctaagttgaatgaagggttctctcgcatcactttttgccggaatgaggctgatgtagaagctgctgttaaggcctacactgcagttggycctttkgacacccttccacgtggctgtttcggtgagaaggatcctaatgccaaaactcaacttggcataatgaagttcttaaagcggcccc---atgaaactgacactaaggattctgtgccttctcaacttat---agaaaacagttcat---gcggcaaaacacaagaatctgtttcatcatcgtcmagcacacctagtcagaagataaaggttagtgaagatccagtgccaggttctattgaacag---------------------------------------------------------------------------------------------------------------------------------------------------------------------------------------------------------------------------------------------
>I23399_M022_Malvaceae_Gaya_dominguensis_seq1
-----------------------------------------------------------------------------------------------------------------------------------------------------------------------------------------------------------------------------------------------------------------------------------------------------------------------------------------------------------------------------------------tggaaaaagtgggacaaagccacggtgcttaaagagtgcactcgcttcattgaaggatagaaagagtgtgtttattg---atagatgtaacttggataaagagcagcgggtggattttgtgaagcttggtggtccggaagtggaggtgcatgctgtggtgcttgatcttcctgccaagctttgtatatctcgta----------tagccaaacgcacggggcatgagggaaatctgcaaggtgggaaagctgcacaagttgtgaatagaatgctgcaaaagaa-agaattgcctaagttgaatgaagggttctctcgcataactttttgccggaatgagactgatgttgaagctgctgttaaggcctacactgcagttggtccttttgacaccgttccacatggctgttttggtgagaaggatcctaatgctaaaactcaacttggcatmatgaagttcttaaagcggcccc---atgaaacagacactaaggattctgtgcmttytcaactctt---agaaaatggwccgt---gcggcaaaacacaaraaaatgtttcatcatcatcaggcacggctagtcagaagataaaggtcagtaaagaccctttgc--------------------------------------------------------------------------------------------------------------------------------------------------------------------------------------------------------------------------------------------------------------
>I23366_M015_Malvaceae_Firmiana_simplex_seq1
-------------------------------------------------------------------------------------------------------------------------------------------------------------------------------------------------------------------------------------------------------------------------------------------------------------------------------------------------------------------------------ctattaataatggcaaagctgggacaaagccacagtgcttaaagagtgcagccacttcactgaaggagggcaagagtgtgtttattg---atagatgcaacctggataaagtgcagcgagtggattttgtaaagcttggcagtccaaaagtggaggtgcatgctgtggtgcttgacctcccctcaaagctttgtatatctcgta----------tagttaaacgtactgctcatgagggaaacttgcaaggtggaaaagctgcagcagttgtgaatagaatgctgcaaaacaa-agaattgccaacgctgagtgaaggtttctctcgaatcatgttttgcctgaatgagactgatgttcaagcagctcttaacacctacactgcactcagccctttggacacccttccacatggctgttttggtcagaaggacccaaatgccaaaacccaacttggcatattgaagttcttaaagcgacctc---atgaaactaatagtcaggattctgtgccttctcaacttactaaggaaaagtgtccat---gcagcgaaacaaaagaaactgtttcatcatcatcaggtgctgctagtcagaagataaag---------------------------------------------------------------------------------------------------------------------------------------------------------------------------------------------------------------------------------------------------------------------------------
>I28591_M023_Malvaceae_Neobuchia_paulinae_seq1
-------------------------------------------------------------------------------------------------------------------------------------------------------------------------------------------------atcaggagtag-aactttat----------------gtgatg-----ttttaaatctttatccttg-caataataaggacaa---------tagtgctgc-----------tagca-agtaaagtgtgattaatgttaaaga------ttctatttgctttctcttgcaggatactattaataatggcaaagctgggacaaagccacagtgcttaaagagtgcagctgcttcattgaaggagggcaagagtgtatttattg---atagatgcaacttagacaaagagcagcgggaggattttgtgaagcttggtggttcaaaagtggaggtgcatgctgtggtgcttgacctccccgccaagctttgtatatctcgta----------tagtcaaacgcactgggcatgagggaaatctgcaaggtggaaaagctgcagcagttgtgaatagaatgctgcaaaacaa-agaattgcctaagttgagtgaagggttctctcgaatcaccttttgccagaatgagactgatgttcaagcggctcttaatgcctacagtgcagttggccctttggacacccttccacatggctgctttggtcagaaggatcctaatgccaaaactcaacttggcatactgaagttcttaaagcgacccc---atgaaactactactcaggattctgtgccttctcaacttactaaggaaaaaggtccat---gtagcaaaacacaagaaactgttttatcatcatcaggcaccgcttatcagaagataaaggtcagtgaagacccagtggcaggtt--------------------------------------------------------------------------------------------------------------------------------------------------------------------------------------------------------------------------------------------------------
>I28594_M025_Malvaceae_Herrania_nitida_seq1
-----------------------------------------------------------------------------------------------------------------------------------------aaaattatgattttgagatg-----atgttatggttcctttctcatttacaattgtaa----------------at----------------gtgatg-----tcttgaatcttgaaacttg-aaattatgaggataatgaa----ctagtgctgc-----------tagcaaagtgggctgtgttaaatgttattaaga----ttctattggcttcttcttgcaggatacaatcattaacggcaaggctgggacaaagctgcagtgcttaaatagtgcagctgcttcattgaaggagggcaagagtgtgttcattg---atagatgcaacttagataaagagcagcggctggattttgtgaagtttggtggtccacaagtagaggtgcatgctgtggtgcttgacctctctgccaagctttgtatatctcgca----------tagttaaacgtactgggcatgagggaaatcttcaaggtggaaaagctgcagcagttgtgaataggatgctgcaaaacaa-agaattgcctaagttgagtgaagggttctctcgaatcacattttgccagaatgaggctgatgttcaagctgctgttaacacctacactgcactcggctctttggacatccttccacatggctgtttttgtcagacgaatccaaatgccaaaactcaagttagcatattaaagttcttaaagcgaccac---atgaaacaaatagtcaggattctgtgccttctcaacttattaagggtaagggtccct---gcagcaaatcacaagaaactgtttcatcattgtcaggtgcagctagtcagaagataaaggtcagtgaagacccagtggcaggttttattactcagcatgattatgatgtt------------------------------------------------------------------------------------------------------------------------------------------------------------------------------------------------------------------------------
>I28595_M184_Malvaceae_Guazuma_ulmifolia_seq1
-----------------------------------------------------------------------------------------------------------------------------------------aaaattatgatttttatatg-----atgttatgctttctttctcttttacaaatgtaa----------------at----------------gtgatg-----tcttgaatcttggtacttg-aaattataaggacaatgga----ctagtgctgc-----------tagcamactagactgtttttaatgttattasca----tcctatttgcttttccttgcaggatacaatcaataagggcaaggctgggacaaagcttcagtgcttaagtagtgcagctgcttcattgaaggagggcaagagtgtgttcattg---atagatgcaacttggataaggagcagcggctggattttgtgaagcttggtggtctgcaagtggaggtgcahgctgtggtgcttgacctccctgccaagctttgtgtatctcgta----------tagttaaacgtactgggcatgagggaaatcttcaaggtggaaaagctgcagcagttgtgaataggatgctgcaaaagaa-ggaattgcctaagttgagtgaagggttctctcgaatcacgttttgcctggatgagactgatgttcaagctgctgttaacacctacagtgcaytcggctctttggatgcccttccacatggttgttttggtcaaaagaatcccaatgccaaaactcaacttggtatattgaagttcttaaagcgacccc---atgaaacaaatagtcaggattctgtgccttctcaacttagcaagggaaaggatgcat---gcagcaaagctcaggaarctgtttcatcattgtcaggtgcygctagtcagaagataaaggtcagtgaagatcyagtggcaggctttattgg-------------------------------------------------------------------------------------------------------------------------------------------------------------------------------------------------------------------------------------------------
>I28596_M026_Malvaceae_Ruizia_cordata_seq1
-----------------------------------------------------------------------------------------------------------------------------cttttacaattttaaaatgggtccttaaaatg-----tcgtgtr---------agttagtaaggctacatcaggagtgg-gattttat----------------gtgatg-----ttttgcaytttcatccttc-caattttgtggacadtgaa----ttagtactgttgtagtactgttagct-agtraagtctgttaaaagttattgaaa----ttgtatttgccttttcttgyaggatattattaatadcggyaaagctgggacaaaggcacagtgcttaaagactgcagtcasttcrctgaaggavggaaagagtrtgtttrttg---atagatgcaacttggataaagagcagcgggtggattttgtgaagctbggtggtcctcaagtggaggtgcatgctgtggtkcttgabctyccbgcaaagctdtgtatatcthgga----------tdgttaaacggactgggcacgagggaaacctacaaggtggaaaadctgcagcdgttgtgaahvgaatgctgcaraamaa-agaabtgccgaagctgagtgaaggtttctctcgaatcacdttttgcctrgatgagantgatgttcangctgctcttaagacctacactgcactcagctccttggacachmttccacatggctgttttggtmagaagvacccaaatgccaaaactcaamttggmatattgaagttcttaaagcggcccc---atgaaacwaatadtcaggattctgtgcawtctcaacttactatggaaaagtgcccag---gcagcaaaacagatgaaaatctttcatcattgtcaggtgtagctagtcagaagataaaggtcrgtgaagatccagtggcaagttcta-----------------------------------------------------------------------------------------------------------------------------------------------------------------------------------------------------------------------------------------------------
>I28597_M027_Malvaceae_Melhania_velutina_seq1
----------------------------------------------------------------------------------------------------------------------------------------------------------------------------------------------------------------atttt----------------atgatg-----ttttkyatcttcatycttc-caattctgtggacagtgaa----ttagtac----gtagtgytgttwgct-agtraagtctgttaaaagttatwgaaa----ttgtawtkgccttttcttgcaggatvttattaataacggcaragctgggacaaaggcacagtgcttaaagactgcagbcacttcrctgaaggaaggaaagagtgtgtttattg---atagatgcaacttggataaagagcagcgggtggattttgtgaagcttggtggtcctcaagtggaggtgcatgctgtggtgcttgaycthcckgcaaagctttgtatatctcgga----------tagttaaacggactgggcacgagggaaacctacaaggtggaaaagctgcagcggttgtgaanagaatgctbcaaaamaakagaattgccraagctgagtgaaggtttctctcgaatcacrttttgcctngatgagaatgatgttcavgbtgctcttaagaymtacactgcactcagctccttggacacmcttccacatggctgttttggtcagwagaacccaaatgccaaaactcaamttggcatattgaagttcttaaagcggcccc---atgaaactaatagtcaggattctgtgcattctcaacttactatggarargtgtcsag---gcagcaaaacagaagaaactctttcatcattttcaggtgcagctagtcagaagataaaggtcrgtgaagatccagtggcaagctcta-----------------------------------------------------------------------------------------------------------------------------------------------------------------------------------------------------------------------------------------------------
>I28599_M029_Malvaceae_Desplatsia_dewevrei_seq1
----------------------------------------------------------------------------------------------------------------------------------------------------attgatatc-----atctttggattatttaggtcaggaagactatgtcaggagtgg-aatgttaca---------------tttatt-----ttttcaatcttgattgctg-catttataa-gatgatgaa----ctagtgctcc-----------tcgca-attggagtgtgtttgatgtgattatgacg-gttctatttgctttctcttgcaggatactattaataatggcaaagctgggacaaagccacagtgcttaaagagtgcatccacttcattgaaggagggcaagagtgtgtttattg---atagatgcaacttaaataaagagcaacggggggattttgtgaagcttggtggtccgcaagtagaggtgcatgctgtggtgcttgacctccctgccaagctttgtatatctcgta----------ttgttaaacgtactgggcatgagggvaaccttcaaggtgggaaagctgcggcagttgtgaataggatgctgcaaagcaa-agaattgcctaggttgagtgaagggttttctcgaattacattttgccagaatgagactgatgttcaaactgctcttaacacctacagtgcacttggcccrtcagataacctaccacatggctgttttggtgagaaggatccaaatgccaaaactcaacttggcataatgaagttcttaaagcgacctc---atgaaactaatagtcaggattctgtgtgttctcaacgtactgatggaaagagtccgt---tcagcaaagcacaagaaactatttcgtcattctcaggcactgctagtcagaagataaaggtc------------------------------------------------------------------------------------------------------------------------------------------------------------------------------------------------------------------------------------------------------------------------------
>I28600_M146_Malvaceae_Mortoniodendron_guatemalense_seq1
------------------------------------------------------------------------------------------------------------------------------------------------------------------tcctttgagtt-gtaaggttagtaagac--tatcaggagtgg-aattttat----------------gtgatg-----ttttgcgtcttgatccttg-caattatatggacaaggaa----ttagtgctgctg--------ctagca-agtaaagtatgttaaatgttattaaga----ttgaatttgctttctcttgcaggatactattaaaaatggcaaagctgggacaaagccactgtgcttaaagagtgcagccatttcactgaaggagggcaagagtgtgtttattg---atagatgcaacttggataaagagcagcgggtggattttgtgaagcttggtggtccacaagtggaggtgcatgctgtggttcttgacctccccgtgaagctttgtatatctcgga----------tagttaaacgtacmgggcatgagggaaatctagagggtggaaaagctgcagctgttgtgaatagaatgctgcaaaacaa-agaattgccaaagctgagtgaaggtttctcacgaatcacattttgcctgaatgagactgatgttgaagctgctcttaacacctacactgcactcagccctttgggcactcttccacatggctgttttggtcagaagaacccaaatgccaaaactcaacttggcatattgaagttcttaaagcgacccc---atgaaactaatagtcaggattctgtgccttctcaacttactaaggaaaagtgtccatgcagcagcaaaacaaaagaaactgtttcatcattgtcaggtgcrgctaktcagaagataaaggtcggtgaagacccagtagcaggttctat----------------------------------------------------------------------------------------------------------------------------------------------------------------------------------------------------------------------------------------------------
>I28602_M031_Malvaceae_Mollia_sp_seq1
-----------------------------------------------------------------------------------------------------------------ctttcttcattgcattctttaagccaag-tgactcgttaatatc-----atctttgaattttttaggccattaagac-atgtcaggagtgg-attgttac----------------atgatt-----ttcttaatcttgatccttg-caattacaaggatcatgac----ctagtggtgc-----------tagca-attggagtgtgtttaacgtaattatgacg-cttctatctgctttctcttctaggatactattaataacggcaaagctgggacaaagccacagtgcttaaagagtgctaccacttcattgaaggagggcaagagtgtgtttattg---atagatgcaacttaaataaagagcaacgggaggattttgtgaagcttggtggtccacaaatagaggtgcatgctgttgtgctagacctccctgctaagctatgtatatctcgca----------ttgttaaacgaactgggcatgagggaaatcttcaaggtgggaaagctgctgcagttgtcaatagaatgctgcacagcaa-agaatggcctagactgagtgaagggttttctcgaattacattttgccataatgagactgatgttcaaactgctcttaacacctacattgcacttggcccctcagatatcctaccacatggctgttttggtgagaaggatccaaatgccaaaacacaacttggcatgatgaagttcttcaagcgacccc---atgaaactagtagttgggattctgtgtcttctcagcttactgatggaatgggtccat---ttggcaaagcactcgaaacagtttcttcattctcaggcactgctagtcagaagctaaagatcagtaaagacccagtgacaagttctatcagtcag---------------------------------------------------------------------------------------------------------------------------------------------------------------------------------------------------------------------------------------------
>I28603_M223_Malvaceae_Gossypium_hirsutum_seq1
--------------------------------------------------------------------------------------------------------------------------------------------------------------------------------------------ccggtgttttgagtgg-aaatttat----------------gtgatg-----ttttgactcttgatcc-tk-ctattttaagaacaatgaa----ttggagctgc-----------tagca-agtgaggtgtttwaaatgttaaagaaaa--gatygatttatttacgcttgcaggatactattaataatggaaaaagtgggacaaagccacagtgcttaaagagtgcagccgcttcattgaaagagggcaagagtgtrtttattg---atagatgcaacttagataaagagcagcgggttgattttgtaartcttggtggtccagaagtggaagtgcatgctgttgtgcttgatctccccrccaagctttctrtatcccgta----------tagtcaaacgcactgggcatgagggaaatctgcaaggtggaaaagctgcagcagttgtgaatagaatgctgcaaaacaa-agaattgcctaagctgagtgaagggttttctcggatcactttttgccggaacgagactgatgttgatgctgctvttaaaacctacacagcagtcggtcctttggacactcttccacatggctgttttggtcagaaggatcccaatgccaaaactcaacttggtataatgaggttcttaaaacgacccc---atgaaactaatactcgggattctgtcccttctcaacttacygaggawaagggtccat---gcggcaaaacacaagaaactgtttcatcatcgtcaggcatggctagtcagaagataaaggtcagtgaagacatggcgccaggttc-------------------------------------------------------------------------------------------------------------------------------------------------------------------------------------------------------------------------------------------------------
>I28605_M235_Malvaceae_Abutilon_sp_seq1
----------------------------------------------------------------------------------------------------------------------------------------------------------------------------------------------------------------------------------------------------------tga-cactg-tggtgtttaggataatg--------------------------------------agtgttttaaatgttgaaag--taagatcgatttgcttacggttgcaggatactattaataatggcaaaggtgggacaaagccacagtgcttaaagagtgcacttgcttcattgaaggatagaaagagtgtgtttattg---atagatgtaacttagataaagagcagcgggcagattttgtgaaacttggttgtccggaagtggaggtgcatgctgtggtgcttgatcttcccgccaagctttgtatatctcgta----------tagccaaacgcaccgggcatgagggaaatctgcaaggtgggaaagctgcacaagttgtgaatagaatgctgcagaagaa-agaattgcctaagttgagtgaagggttctctcgcatcactttttgccggaatgagactgatgttgaagctgctgttaaggcctacactgcagttggtccttttgacacccttccacatggcttttttggtgagaaggatcccagtgccaaaactcaacttggcataatgaagttcttaaagcggcccc---atgaaactgacaccaaggattctgtgccttgccaacttat---ggaaaacagtccct---gcggcaaaacacaagaatctgtttcatcatcgtcaggcactgctagtcagaagataaaggttagtgaagacccggtgccaggttctgtcagccagga-------------------------------------------------------------------------------------------------------------------------------------------------------------------------------------------------------------------------------------------
>I28606_M033_Malvaceae_Reevesia_formosana_seq1
--------------------------------------------------------------------------------------------------------------------------------------agctaaa-tgagttattaacgtc-----atatgtgagttggtgaagttagcaagactatatctagagtgg-gattttag----------------tggatg-----ttttaaatcttggtccttg-tagtcatacggac------------------------------------------------ttaaattttactcrag---actttatttgctttctcttgtaggatactattaataacggcaaagctgggtcaaagccgcaatgcttaaagagtgcagtcacttcattgaaagagggcaatagtgtgtttattg---atagatgcaacttagataaagggcagcgagtggattttgtgaagcttggtggtccrcaagtagaggtgcatgctgtggtgcttgacctccctgccaagctttctatatctcgta----------tagttaaacgtactgggcatgagggaaatctgcaaggtggaaaagctgcagcagttgtgaatagaaygctgcaaaacaa-agaattgcctaagttgagtgaagggttctctcgaatcacgttttgcttggatgagactgatgttcaagctgctcttaacacctacactgcactaggccctttggacacccttccacatggctgttctggtcagaagaatccaaatgccaaaactcaacttggcataatgaagttcttaaagcgacccc---atgaaactaatagtcaggattctatgccttctcaacttactaaggaaaagggtccat---gcagcaaaacactagaaactgcttcatcattgtcaggctcagctagtcagaagataaaggt-------------------------------------------------------------------------------------------------------------------------------------------------------------------------------------------------------------------------------------------------------------------------------
>I28608_M035_Malvaceae_Hosfordia_alata_seq1
--------------------------------------------------------------------------------------------------------------------------------------------------------------------gtttgacttagt-----------------atcaggaattg-aagtttat----------------ctgattttattttttcaatcttga-caatg-cggtgttaaggataatg--------------------------------------agtgttttaaatgttgaamgta--agatcratttgcttacggttgcaggatactattaataatggcaaaggtgggacaaagccacagtgcttaaagagtgcactygcttcattgaaggayhgaaagagtgtgtttattg---atagatgtaacttagataaagagcagmgggcrgaktttgtgaarcttggtggtcckgaagtggaggtgcatgctgtggtgcttgatcttcccgccaagctttgtatatctcgtr----------tagccaaacgcwccgggcatgarggaaatctgcaaggtgggaaagctgcacaagttgtgaatagaatgctgcagaagaa-agaattgcctaagttgagtgaagggttctctcgcatcactttttgcyggaatgagactgatgttgaagctgctgttaaggcctacactgcagttggtcctyttgacacccttccacatggctgttttggtgagaaggatcctaatgccaaaactcaacttggcataatraagttcttaaagcggcccc---atgaaactgacaccaaggattcygtsccttgtcaacttat---ggaaaacagtccgt---gcggcaaaacacaagaatctgtttcatcatcatcaggcacagctagtcagaagatgaaggttagtgaagacccagtgccaggttctatc---------------------------------------------------------------------------------------------------------------------------------------------------------------------------------------------------------------------------------------------------
>I28609_M036_Malvaceae_Pentaplaris_davidsmithii_seq1
---------------------------------------------------------------------------------------------------------------------------------------------------------tgttatgactgatgtgagttagtatggttagttagactatatcaggagtgg-aattttat----------------gtgatg-----ttttgaatcttgattcttg-caattataaggacaatgaa----ctagtgctgc-----------tacca-agtaaattgtattaaatgttaaaga-------tctatttgcttactcttgcaggataccattaataatggcaaagctgggacaaagccacagtgtttaaagagtgcggccacttcattgaaggaaggcaagagtgtgtttattg---atagatgcaacttacataaagagcagcgggtggattttgtgaagcttggtggtccaaaagtggaggtgcatgctgtggtgcttgaccttcctgccaagctttgtatatctcgta----------tagtcaaacgtaccgggcatgagggaaatctgcaaggtggaaaagctgcagcagttgtgaatagaatgctgcaaaacaa-agaattgcctaagttgagtgaaggattctctcgaatcactttttgccagaatgagactgatgttcaagctgctcttaatgcctacactgcagtcaatcctttggactcccttccacatggctgttttggtcagaaggatccaaatgccaaaactcaacttggcatactaaagttcttaaagcgacccc---atgaaactgatactcaggattctgtgccttctctacttgctaaggaaaagggtccgt---gcggcaaaacacaaggaactgtttcatcgtcatcaggcatgcctagtcagaagctaaaggtcagtgaaggcctggtgcctggttcta-----------------------------------------------------------------------------------------------------------------------------------------------------------------------------------------------------------------------------------------------------
>I28610_M037_Malvaceae_Heritiera_littoralis_seq1
----------------------------------------------------------------------------------------------------------------------------------------ttaaa-tggawyawwaatg-------myytgtgagttagtaaagtt--------------------------------------------------atg-----ttttgcatcttgattgttg-taataatgaggacaatgaa----ttagtgctgctg--------ctagca-agtgaagtgtgttaaatgttattgaga----ttgtatttgctttctcttgcaggatactattaataatggcaaagctgggacaaagccacaatgcttaaagagtgcagcaacttcactgaaggagggcaagagtgtgtttattg---atagatgcaacctggataaagagcagcgagtggattttgtaaagcttggtggtccacgagtggaggtgcatgctgtggtgcttgatctccctgcgaagctttgtatatctcgta----------tagttaaacgtactggtcatgagggaaacttgcaaggtggaaaagctgcagcagttgtgaatagaatgctgcaaaacaa-agaattgccaaagttgagtgaaggtttctctcgaatcacgttttgcctgaatgagactgatgttcaagctgctcttaacacctacactgcactcagccctttggacacccttccacatggctgttttggtcagaaggacccaaatgccaaaacccaacttggcatattgaagttcttaaagcgacctc---atgaaactaatagtcaggattctgtgccttctcaactaaccaaggaaaagtgtccat---ccagcaaaacagaagaaactgtttcatcatcgtcaggtgcagctattcagaagattaaggtcggcaaagacccagtggcaggcwy-------------------------------------------------------------------------------------------------------------------------------------------------------------------------------------------------------------------------------------------------------
>I28611_M062A_Malvaceae_Durio_zibethinus_seq1
--------------------------------------------------------------------------------------------------------------------------------------------------------------------atgtgagttattaaggttagtaagactatatcaagggtgg-aatttcat----------------gtgatg-----ttttgaatctttatcgttgccaattatagtgacaatgaa----ttagtgccgctg--------ctaaca-agtgaagtgtgttaaatgttattaaga----ttgtatttgctttctcttgcaggatactattaataatggcaaagctgggacaaaggcacagtgcttacagagtgcagccacttcactgaaggagggcaagaatgtgtttattg---atagatgcaacttggataaagagcagcgggtggattttgtgaaatttggtggtccccaagtggaggtgcatgctgtggtgcttgacctccctgcgaagctttgtatatctcgta----------tagttaaacgtaccggacatgagggaaatctgcaaggtggaaaagctgcagcagttgtgaatagaatgctgcaaaacaa-agaattgccaaagttgtctgaaggtttctctcgaatcacattttgcctgaacgagactgatgttcaagctgctcgtagcatgtacactgcactcagccctttggacacccttccacatggttgttttggtcagaagaacccaaatgccaaaactcaacttggcatattgaagttcttaaagcgacccc---atgaaactaatagtcaggattctgtgccttctcgacttaccaaggaaaagtgtccgt---gcagtgaaacaaaagaaactgtttcatcattgtctggtgcagctagtcagaagataaaggtcagtgaagacccaat----------------------------------------------------------------------------------------------------------------------------------------------------------------------------------------------------------------------------------------------------------------
>I28612_M038_Malvaceae_Brachichyton_bidwillii_seq1
-------------------------------------------------------------------------------------------------------------------------------tttagt---taaaa-tggttccttactg-------ccgtgtgagttagtaaggttagtaagactatatcaggagtgg-aattttat----------------gtgatg------tgtgcatcttgatcgctg-taataatgaggacaatgaa----ttagtgctgctg--------ctagca-agtgaagtgtgttaaatgttattaaga----ttgtatttgctttctcttgcaggatactattaataatggcaaagctgggacaaagccacagtgcttaaagagtgcagccacttcactgaaggagggcaagagtgtgtttattg---atagatgcaacctggataaagagcagcgagcggattttgtaaagcttggtggtccacaagtggaggtgcatgctgtggtgctcgacctccctgcgaaggtttgtacatctcgta----------tagttaaacgtactgctcatgaaggaaacttgcaaggtggaaaagctgcagctgttgtgaatagaatgatgcaaaacaa-agaattgccaaagttgagtgaaggtttttctcgaatcacgttttgcctgaatgagactgatgttcaagctgctcttaacacctacactgcactcagccctttagacacccttccacatggctgttttggtcagaaggacccaadtgccaaaacccaacttggcatattgaagtacttaaagcgacctc---atgaaacaaatagtcaggattctgtgccttctcaacttattaaggaaaagtgtccat---gcagcaaaacaaaagaaactgtctcaccatcgtcaagtgcaactagtcagaagataaaggtcaatgaagacccagtggcaaattctattaca------------------------------------------------------------------------------------------------------------------------------------------------------------------------------------------------------------------------------------------------
>I28613_M039_Malvaceae_Eriotheca_macrophylla_seq1
---------------------------------------------------------------------------------------------------------------------------------tttttagctcaa-tgggtcattaatgttatgactcatataagttagtatggttcg----attatatcaggagtgg-aaatttat----------------gtgatg-----ttttaaatcttgatccttt-caataataaggacaa---------tagcgctgc-----------tagca-agtaragtgtgttaaatgttaatga------ttctatttactttctcttgcaggatactattaataatgggaaagctgggacaaagccacagtgcttaaagagtgcggctgcttcattgaaggagggcaagagtgtgtttattg---atagatgcaacttagacaaagagcagcgggtggattttgtgaggcttggtggtccaaaagtggaggtgcatgctgtagtgcttgacctccccgccaagctttgtatatctcgta----------tagtcaaacgcactgggcatgagggaaatctgcaaggtggaaaagctgcagcagttgtgaatagaatgctncaaaacaa-agaattgcctaagttgagtgaagggttctctcgaatcactttttgccagaatgagactgatgttcaagcggctcttaaggcctacactgcagtcagctatttggacacccttccacatggctgttttggtcagaaggatcctaatgccaaaactcaacttggcatactgaagttcttaaagcgccccc---atgadactaatactccggattctgtgccttctcaatttacgaaggaaaagggtccgt---gtggcaaaacacaagaaactgtttcatcattgtcaggcacagctagtcagaagataaaggtcagtgaa------------------------------------------------------------------------------------------------------------------------------------------------------------------------------------------------------------------------------------------------------------------------
>I28615_M041_Malvaceae_Pterygota_brasiliensis_seq1
---------------------------------------------------------------------------------------------------------------------------------------------------------------------------ttagtaatgttagtaagg--------ggagtgg-aattttat----------------gtgatg-----ttttgcatcttgatcgttg-taataatgagaacaatgaa----ttagtgctgctg--------ctagca-agtgaagtgcgttgaatgttattaaga----ttggatttgctttctcttgcaggatactattaataatggcaaagctgggacaaagccacagtgcttaaagagtgcagccacttcactgaacgagggcaagagtgtgtttattg---atagatgcaacctggataaagagcagcgagtggattttgtaaagcttggtggtccacaagtggaggtgcatgctgtggtgcttgacctccccgcgaagctttgtgtatctcgta----------tagctaaacgtactgctcatgagggaaacttgcaaggtgggaaagctgcagcagttgtgaatagaatgctgcaaaacaa-agaattgccaaagttaagtgaaggtttctctcgaatcacgttctgcctcaatgagactgatgttcaagctgctcataacacctacactgcactcagccctttggacagccttccacatggctgttttggtcagaaggacccaaatgccaagacccaacttggcatattgaaattcttaaagagacctc---atgaaactaatagtcaggattctgcgccttgtcaacttactatggaaaagtgtccat---gcagcgaaacaaaagaaactgtttcatcattgtcaggtgcagctact---------------------------------------------------------------------------------------------------------------------------------------------------------------------------------------------------------------------------------------------------------------------------------------------
>I28616_M042_Malvaceae_Leptonichya_maranta_seq1
-----------------------------------------------------------------------------------------------------------------------------------------------------------------------------------------------------agagtgg-agtgttat----------------gtgatg-----ttttaaatcttgatccttg-cagttataaggataatgaa----ctagtgctgc-----------tagca-agtggagtgtgttdaatgttattaagt----ttctatttgctttctcttgcaggatatcattaataatggcaaagctgggacaaagccacagtgctttaagagtgcagccacttcgttgaaggagggcaagagtgtgtttathg---atagatgcaacttggatagagagcagmgggcrgattttgtgaagcttggtggtccggaggtagaggtgcattctgtggtgcttgacctcccagccaaggtttgtatctctcgta----------tagttaaacgcactgggcatgagggaaatctgcaaggtggaaaagctgcagcagttgtgaatagaatgctgcaaaagaa-agaattgcctaagttgagtgaagggttttctcgaatcacattttgcctaaatgagactgatgttcaaactgctctaaaygcctacactgcacttggccctctggacacccttccacwtggttgttttggccagaagaatccagatgccaaaactcaacttggcatattgaagttcttaaagcgtcccc---atcaaactaatagtcaggattccgtgccttctcaagttactaagggaaagggtccat---gcagcaaagcacaacaaactgatgcatcattgtcaggcacagctagtcagaa----------------------------------------------------------------------------------------------------------------------------------------------------------------------------------------------------------------------------------------------------------------------------------------
>I28619_M045_Malvaceae_Phragmotheca_mammosa_seq1
---------------------------------------------------------------------------------------------------------------------acccattgcatttttttagctaaa-tgggttattaatgtcatgactcatgtgagttagt-----------------atcagaagtgg-aatttttt----------------gtgatg-----ttttgaatcttgatccttg-caattataaggacaatgaa----ctagtgctgc-----------tagca-agtaaagtgtgttaaatgttacaga------ttctatttgctttctcttgcaggatactattaataatggcaaagctgggacaaagccacagtgcttaaagagtgctgccacttcattgaaggagggcaagagtgtgtttattg---atagatgcaacttagataaagagcaacgggtggattttgtgaagcttgctggtccaaacgtggaggtgcatgctgtggtgcttgacctccccgcgaagctttgtatatctcgta----------tagttaaacgaactgggcatgagggaaatctgcaaggtggaaaagctgcagcagttgtgaatagaatgctgcaaaataa-agaattgcctaagttgagtgaagggttctctcgaatcactttttgccagaatgagactgatgttcaagctgctcttaacgcctacactgcagtcagccctttggacacccttccacatggctgttttggtcagaaggatcctaatgccaaaactcaacttggcatactgaagttcttaaagcgacccc---atgagactagtactctggattctgtgccttctcaacttaccaaggaaaagggtccat---gcggcaaaacacaagaaactgtttcatcattgt-----------------------------------------------------------------------------------------------------------------------------------------------------------------------------------------------------------------------------------------------------------------------------------------------------------
>I28620_M046_Malvaceae_Camptostemon_shultzii_seq1
-----------------------------------------------------------------------------------------------------------------------------------------------------tsratgtcttggcttgtttgacttrrtm------------------tsagrwtgg-aagcttat----------------atgatg-----ttttgaatcttgatcctgc---------------------------------------------------astkwwwtbhwtwrwrtkttwvdwa-----kvtygmtbddywwmcrbtwryrdgmbahtatadrynntddmarrsytrrgrywawgccryaktgmttwawgmrkgcrksckmytyrttdddkkwkkghdagagtttgtttattg---atagatgcaacttagataaagagcagcgggtggattttgtgaagcttggtggtccagaagtggaggtgcatgctgtagtgcttgatctcccctccaagctttgtatatctcgta----------tagtcaaacgcactgggcatgagggaagtctgcaaggtggaaaagctgctgcagttgtgaatagaatgctgcaaaacaa-agatttgcctaarttgagtgaagggttctctcgaatcactttttgccggaatgagaatgatgttgaagctgctgttaatgcctacactgcagtcagtcctttggacacccttccacatggctgttttggtcagaaggatcaaaatgccaaaa-----------------------------------------------------------------------------------------------------------------------------------------------------------------------------------------------------------------------------------------------------------------------------------------------------------------------------------------------------------------------------------------------------------------------------------------------
>I28623_M048_Malvaceae_Abroma_augusta_seq1
----------------------------------------------------------------------------------------------------------------------------------------ctaaattcagtcatcaatttc-----atctttgagttatttaggttagttagactatgacaagagtgg-aatgttat----------------ttgatg-----ttttgaatctggatccttg-taattgtaaggataatgaa----ctggtgctgc-----------tggca-agtggaatgtgtaaaatgttattaagg----ttctatttgctttctcttgcaggatatcattaataacggcaaagctgggacaaagccacagtgcttaaagagtgcagccacttcattgaaggagggcaagagtgtgtttattg---atcgatgcaacttggatagagagcagcggctgtattttgtgaagcttggtggtccggaagtagaggtgcactctgtggtgctggacctccctgccaagctttgtatatctcgta----------tagttaaacgtactgggcatgagggaaatctgcaaggtggaaaagctgcagcagttgtgaatagaatgctgcaaaagaa-agaattgcctaagttgagtgaagggttctctcgaatcacgttttgcccgaatgagactgatgttgaaactgctctaaacacctacactacacttggccctttggacaccctcccacatggttgctttggccagaagaatccagatgccaaaactcaacttggcatattaaagttcttaaagcgacccc---atgaaactagtagtcaggattctgtttcttctcaatttactaatgcaaagggtccat---gcagcacagcacaagaaactgtttcatcattgtctggtgcagctagtcagaagataaaggtcagtgaagaccccgcgacaggttctattagtcagcgc------------------------------------------------------------------------------------------------------------------------------------------------------------------------------------------------------------------------------------------
>I28624_M049_Malvaceae_Corchoropsis_tomentosa_seq1
att----------------------------------------------gtgttgtatatggcaccct------------------------------------------------------tttctttttcagttataaaatgggtcattatcata------------------tgagtttagtaaggctacatcaggagtgg-gattttatatttt--------tatgtaatg-----ttttgcatcttcatccttc----------------------caatattcctgctg--------atagct-agtgaagtgtgttaaaagttatcgaaa----ttgtatttgtctttccttgcaggatattataaataacggcaaagctgggacaaaggcacagtgcttaaagactgcagccacttcactggaggagggaaagagtgtgtttattg---atagatgcaacttggataaagagcagcgggtggattttgtgaatcttgggggtcctcaagtggaagtgcatgctgtggtgcttgacctccccgcaaagctttgtatatctcgga----------tagttaaacggattgggcacgagggaaacctacaaggtggaaaagctgcagcagttgtgaatagaatgctgcaaagaaa-agaattgccaaaactgagtgaaggtttctctcgaatcacgttttgcctagatgagagtgacgttcaagctgctcttaagacctacactgcactcagccccttggacacccttccacatggcagctttggtcagaagaacccaaatgcgaaaactcaacttggcatattgaagttcttaaagcgacccc---atgaaactaatagtcaggattctgtgaattctcaacttactacagataagtggccat---gcagcaaaacaaaagaaam-----cwmsawtgaaaggcacaaaaaa-caccaaataattacca-----------------------------------------------------------------------------------------------------------------------------------------------------------------------------------------------------------------------------------------------------------------------------
>I28629_M052_Malvaceae_Spirotheca_rosea_seq1
------------------------------------------------------------------------------------------------------------------------------------------------------------------tcacgtgagttactatggttag----actatatgaggcgtgg-aattttat----------------gtgatg-----ttataaatcttgatccttg-caataataaggacaa---------taatgctgc-----------tagca-agtaaagtgtgttaaatgttaaaga------ttctaattgctttctcttgcaggatattattaataatggcaaagctgggacaaagctacagtgcttaaagattgcagctgcttcattgaaggagggcaagggtgtgtttattg---atagatgcaacttagacagggagcagcgggtggattttgtgaagcttggtggtccaaaagtggacgtgcatgctgtggtgcttgacctccctgccaagctttgtatatctcgta----------tagtcaaacgcactgggcatgagggaaatctgcaaggtggaaaagctgcagcavttgtgaatagaatgctgcaaaacaa-agaattgcctaagttgagtgaagggttctctcgaatcaccttttgccagaacgagaatgatgttcaagtggctattaatgcctatgctgcagtccgcccttcagacacccttccacatggctgttttggacagaaggatcctaatgttaaaactcaacttggcatactgaagttcttaaagcgacctc---atgaaactaatacgctggattctgtgccttctcaacttactgaggaaawgggtccat---gtggcgaaacacaagaaactgtttcatcattgtcaggcacagctagtcagaagataaaggtcagtgaagacccatcggcaggttctattagtcagcatg-----------------------------------------------------------------------------------------------------------------------------------------------------------------------------------------------------------------------------------------
>I28630_M053_Malvaceae_Huberodendron_swietenioides_seq1
------------------------------------------------------------------------------------------------------------------------------------ttagcttaa-tgggccattaatgtcatgactcatgtgagttagtatggttagttaagctatatcaggactga-aattttaa----------------ttgatg-----ttttgaaccttgatccttg-caat-attaggacaatgaa----ttagtgctgc-----------tagca-agtaaagtttattaaatgttaaaga------ttctatttgctttctcttgcaggatactattaataatggcaaagctgggacaaagccacagtgcttaaagaatgcagccgcttcattgaaagagggcaagagtgtgtttattg---atagatgcaacttagataaagagcagcgggtggattttgtgaagcttggtggtccaaaagtggaggtgcatgctgtggtgcttgaccttcccgccaagctttgtatatctcgta----------tagtcaaacgtactgggcatgagggaaatctgcaaggaggaaaagctgcagcagttgtgaatagaatgctgcaaaacaa-agaattgcctaagttgastgaagggttctctcgaatcactttttgccagaatgagactgatgttcaagctgctcttaacgcctacactacagtcwgccctttggacacccttccacatggctgttttgggcagaaggatcctaatgccaaaactcaacttggcatactgaagttcttaaagcgaccac---atgaaactaatactcgggactctgtgccttctcaacwkmtg---------------------------------------------------------------------------------------------------------------------------------------------------------------------------------------------------------------------------------------------------------------------------------------------------------------------------------------------------------------
>I28631_M054_Malvaceae_Trochetiopsis_benjaminae_seq1
--------------------------------------------------------------cgcctt------------------------------------------------------tttcttttacaattttaaaacgggtcattaaaatg------------------tcgtgttcgtaaggctacaacaggagtgg-gattttatg---------------gtgatg-----ttttttatcttcatccttc-caattctgtggacagtgaa----ttagtactgctg--------tttgct-agtaaagtctgttaaaagttattgaaa----ttgtaattgccttttcttgcaggatgttattaataacggcaaagctgggacaaaggcacagtgcttaaagactgcagtcacttcgctgaaggaaggaaagagtgtgtttattg---atagatgcaacttggataaagagcagcgggtggattttgtgaagcttggtggtcctcaagtggaggtgcatgctgtggtgcttgatctccctgcaaagctttgtatatctcgga----------tagttaaacggactgggcacgagggaaacctacaaggtggaaaagctgcagcggttgtgaatagaatgcttcaaaacaa-agaattgccgaagctgagtgaaggtttctctcgaatcacattttgcctggatgagaatgatgttcaggctgctcttaagacatacactgcactcagctccttggacacacttccacatggctgttttggtcagaagaacccaaatgccaaaactcaaattggcatattgaagttcttaaagcggcccc---atgaaactaatagtcaggattctgtgcattctcaacttactatggaaaagtgtcgag---gcagcaaaacagaagaaactctttcatcattgtcaggtgcatctagtcagaagataaaggtcagtgaagatccagtggcaagctctacca--------------------------------------------------------------------------------------------------------------------------------------------------------------------------------------------------------------------------------------------------
>I28632_M055_Malvaceae_Eriolaena_candollei_seq1
---------------------------------------------------------------------------------------------------------------------------------------------------------------------------ctgaaaaggtttgtaaaaagcttgttgaagttg-accctcggaattccggggggatatgtgatg-----ttttgcactttcatccttc-caattttgtgtacagtgaa----ttagtacagttgtagtgctgttagct-agtgaagtctgctaaaagttattgaaa----ttgtatttgccttttcttgcaggatattattaataacggcaaagctgggacaaaggcacagtgcttaaagactgyagtcasttcrctgaaggaaggaaagagtgtgtttattg---atagatgcaacttggataaagagcagcgggtggattttgtgaagcttggtggtcctcaagtggaggtgcatgctgtggtgcttgayctycykgcmaagctttgtatatctcgga----------tagttaaacggactgggcaygagggaaacctacaaggtggaaaagctgcagcrgttgtgaatagavtgctgmaaaacaa-agaattgccgaagctgagtgaaggtttctctcgaatcacattttgcctggatgagaatgatgttcargytgcwcttaagacctacactgcactcrrttccttggayacmcttccacatggctgttttggtcagaagaacccaaatgccaaaactcaaaytggaatattgaagttcttmaagcggcyyc---wtgawactartagtcaggawtctgtgcattctcarcttactatggaaaagtatccag---gcagcaaaacagaagaaattcttccatcattttcaggtgca---------------------------------------------------------------------------------------------------------------------------------------------------------------------------------------------------------------------------------------------------------------------------------------------------
>I28633_M056_Malvaceae_Adansonia_digitata_seq1
----------------------------------------------------------------------------------------------------------------------------------------------------attgatgtcacgaatcatctgagttagtatggttag----actatatcaggagtga-aattttat----------------gtgatg-----ttttaaatcttgatccttg-caatagtgaggacaa---------taatgctgc-----------tacca-agtaaagggtgttaaatgttaaaga------ttctatttgctttctctt-caggatacaattaataatggcaaagctgggacaaagctacagtgcttaaagagtgcagctgcttcgttgaaggaggggaagagtgtgtttattg---atagatgcaacttagataaagagcagcgggaggattttgtgaagcttggtggtccaaaagtggaggtgcatgctgtggtgcttgacctccctgccaagctttgtatatctcgta----------tagtcaaacgcactgggcatgagggaaatctgcaaggtggaaaagctgcagcagttgtgaatagaatgctgcaaagcaa-agaattgcctaagttgagtgaagggttctctcgaatcactttttgccagaatgagagtgatgttsaagcagctcttaatgcctacactgaagtcggccctttggacacccttccacatggctgttttggccagaaggatcctaatgctaaaattcaacttggcatactgaagttcttaaagcgaccyc---atgaaactaatactcaggattctgtgccttctcaactttctaaagaaaagggtccat---gtggcaaaacacaagaaactgtttcatcattgtcgggcacagctagtcagaagataaagatgagtgaagacccagtggcgggttttattagtcagcatg-----------------------------------------------------------------------------------------------------------------------------------------------------------------------------------------------------------------------------------------
>I28636_M059_Malvaceae_Pterospermum_pierrei_seq1
------------------------------------------------------------------------------------------------------------------------------------------------------------------------------------------------------------------------------------------g-----ttttgcttcttcatccttt-cagttataaggacaatgaactagttggtgctgctg--------ctaact-agtgaagtgtgttaaaagttatagaaa----ttgtctttgctttctcttgcaggatattatcaataacggcaaagctgggacaaagccacaatgcttraagagtgctgccgcttcactgaaggagggaaagagtgtgtttattg---atagatgcaacttggataaagagcagcgggtggattttgtgaagcttggtggtcctcaagtggaggtgcatgctgtggtgcttgacctccctgcaaagctttgtatatctcgca----------tagttaaacgtactgggcatgagggaaacctacawggtggaaaagctgcagcagttgtgaatagaatgctgcaaaamaa-agaattgccaaagctgastgaaggtytctctcgaatcacattttgcctagatgagactgatgttcaatctgctattaacacctacactgcactcagccctttggatagccttccacatggctgttttggtcagaagaacccaaataccaaaacacagcttggcatattgaagttcttgaagcggcccc---atgaaactactactaagga-------------------------------------------------------------------------------------------------------------------------------------------------------------------------------------------------------------------------------------------------------------------------------------------------------------------------------------------------------------------------------------
>I28637_M060_Malvaceae_Duboscia_vifidiflora_seq1
-----------------------------------------------------------------------------------------aa-------------------------------------tttgttagctaaa-tgactcattagtatc-----atctttgaattattcaggtcagtaagattctgtgaggagtgg-aatgttgc----------------atgatt-----ttttcagtcttgatccttg-caattataacgataatgaa----ctagtacctcgt--------a------agtagattgtgttaaatatcattgtatga-cggttttatttcctctcttgcaggataccattaataacggcaaagctgggacaaagccacagtgcttaaagagtgcaacgacttcattgaaggaggggaagagtgtgtttattg---atagatgcaacttaaataaagagcaacgggaggattttgtgaagcttggtggtccacaagtagaggtgcatgctgtggtgctagacctccccgccaagctctgtatatctcgta----------tagctaaacgtacagggcatgagggaaatcttcaaggtggaaamgctgcggcagttgtgaatngaatgctgcaaagcaa-agaattgcctaggttgagtgaagggttctctcgaattacattttgccagaatgagactgacgtacaaactgctattaacacctacattgcgctcagcccatcagatacccttccacatggctgttttggtgagaaggatccaaatgccaaaactcaacttggcatattaaagttcttaaagcgaccccatgatgaaaccaatagtcagaattctg------------------atggaaagagtccac---tcagcaaagcacgagaaactgtttcatcaccgtcaggcacttctagtcagaagataaaggtcagt---------------------------------------------------------------------------------------------------------------------------------------------------------------------------------------------------------------------------------------------------------------------------
>I28638_M061_Malvaceae_Basiloxylon_brasiliensis_seq1
-------------------------------------------------------------------------------------------------------------------tgccggattgcattttgttagttaaa-tggttcattacta-------ccctgtgagttagtaaggcttgtaagacgatatcaggagtgg-aattttat----------------gtgatg-----ttttgcatcttgatcgttg-taataatgaggacaatgaa----ttagtgctgctg--------ctagca-attgaagtgtgttaaatgtcattaaga----ttgtgtttgctttctcttgcaggatattattaataatggcaaagctgggacaaagccacagtgcttaaagagtgcagccacttcactgaaggagggcaagagtgtgtttattg---atagatgcaatctggataaagagcagcgagtggattttgtaaagcttggtggtccacaagtggaggtgcatgctgtggtgcttgacctccccgcgaagctttgtatatctcgaa----------tagttaaacgtactgatcatgaaggaaacttgcaaggtggaaaagctgcagcagttgtaaatagaatgctgcaaaacaa-agaattgccgaagttgagtgaaggtttctctcgaatcacgttttgcctgaatgagactgatgttcaaactgctcttaacacctacactgcactcagccctttggacacccttccacatggctgttttggtcagaaggacccaaatgccaaaacccaacttggcatattgaagttcttaaagcgacctc---atgaaactaatagtcaggattctgtgccttctcaactttctaaggaaaagtgtccat---ccagcaaaacaaaagaaactttttcatcattgtcaggtgctgcctgtcagaagataaaggtcagtgaagacccagtggcaggttctattagtcaacatcaggatgacgatgac---------------------------------------------------------------------------------------------------------------------------------------------------------------------------------------------------------------------------
>I28639_M249_Malvaceae_Gyranthera_amphibiolepis_seq1
-------------------------------------------------------------------------------------------------------------------------------------tagcttaa-tgggtcattaatgtcatgactcatgtgagttagtatggttagttaagctatatcaggagtga-aattttaa----------------ttgatg-----ttttgaaccttgatcgttg-caataattaggacaatgaa----ttagtgctgc-----------tagca-agtaaagtttattaaatgttaaaga------ttctatttgctttctcttgcaggatactattaataatggcaaagctgggacaaagccacagtgcttaaagaatgcagccgcttcattgaaggagggcaagagtgtgtttattg---atagatgcaacttagataaagagcagcggctggattttgtgaagcttggtggtccaaaagtggatgtgcatgctgtggtgcttgacctccccgccaagctttgtatatctcgta----------tagtcaaacgtactgggcatgagggaaatctgcaaggcggaaaagctgcagcagttgtgaatagaatgctgcaaaacaa-agaattgcctaagttgagtgaagggttctctcgaatcactttttgccagaatgagaccgatgttcaggctgctcttaacgcctacactacagtcagccctttggacacccttccacatggctgttttgggcagaaggatcctaatgccaaaactcaacttggcatactgaagttcttaaagcgacccc---atgaaactaatactcaggattctgtgccttctcaacttaccaaggaaaagggtccat---gtggcaaaacacaggaacctgtttcatcattgtcaggcacagctagtccgaagataaa----------------------------------------------------------------------------------------------------------------------------------------------------------------------------------------------------------------------------------------------------------------------------------
>I28644_M066_Malvaceae_Thomasia_solanaceae_seq1
---------------------------------------------------------------------------------------------------------------------------------tttaaagctaaa-tgagtcattaatgtc-----ttggttgagttatttaggttagtaaggctatatcaggagtgg-aatgttgt-----------------tggtg-----ttttgaaccttgatccttg-ccattataaggataataaa----ctagttctga-----------tagaa-agtggcgtgtgttaaatgttattaaga----ttctatttgctttttcctgcaggatacaataaataacggcaaagctggtacaaagccacagtgcttgaagagtgcagctacttcactgaaggagggcaagagtgtgtttattg---accgatgcaacttagataaagagcagcggctggattttgtgaagcttggtggtccgcaattagaggtgcatgctgtggtgcttgatctccctgccaagctttgcatatctcgta----------tagttaaacgtactgggcatgagggaaatctgcaaggtggaaaagctgcagcagttgtgaatagaatgctgcaaaacaa-agaattaccgaagttgagtgaagggttctctcgaatcacattttgccagaatgagactgatgttctaactgctcttagcacctataccgcacttggccctttggacacccttccacgtggctgttttggtcagaaggatccaaatgccaaaactcaacttggcatattgaagttcttaaagcgacctc---atgaaactaatagtcaggattctgtgccttctcaacttactaagggaaagggtccat---gcagcaacgcacaagaaactgtttcatcattgtcaggtgcawcaagtcagaagataa-----------------------------------------------------------------------------------------------------------------------------------------------------------------------------------------------------------------------------------------------------------------------------------
>I28645_M067_Malvaceae_Guichenotia_ledifolia_seq1
---------------------------------------------------------------------------------------------------------------------------------------gctaaa-tgagtcattaatgta-----ttggttgagttatttaggttagtaaggctatatctagagtgg-aatgttgt-----------------tgatg-----ttttgaacctagatccttg-taattataaggataataaa----ctagtgctga-----------tagaa-agtggtgtgtgttaaatgttattaaga----ttctatttgctttttcctgcaggatacaataaataacggcaaagctggtacaaagccacagtgcttgaagagtgcagccacttcactgaaggagggcaagagtgtgtttatcg---atcgatgcaacttagataaagagcagcggctggattttgtgaagcttggtggtccacaagtagaggtgcatgctgtggtgcttgatctaccttccaagctttgtatatctcgta----------tagttaaacgtactgggcatgagggaaatctgcaaggtggaaaagctgcagcagttgtgaatagaatgctgcaaaacaa-agaattacctaagttgagtgaagggttctctcgaatcacgttttgccagaatgagactgatgttcaaactgctcttaacacctacactgcacttggccctttggacacccttccacttggctgttttggtaagaaggatccaaatgccaaaactcaacttggcatattgaagttcttaaagcgacctc---atgaaactaatagtcaggattctgtgccttctctactttctaagggaaagggtccat---gcagcaacgcacaagaaactgtttcatcattgtcaggtgcaacaagtcaaaagataaaggtcagtggagacc--------------------------------------------------------------------------------------------------------------------------------------------------------------------------------------------------------------------------------------------------------------------
>I28646_M068_Malvaceae_Helmiopsis_sp_seq1
----------------------------------------------------------------------------------------------------------------------------------------------------------------------------------------------------------gg----------------------------------accacttcgttcaaatcctcc-------------------------------------------------------------------------caaaa---cttttgtttg--------------------------agggcatcatgtgcgccaacttgtggtgcatatgcact---------------aatgatgttcacaatatctttaccgcacacaatcttaactctcataa---------------------------------------------------------------------tcctatcattyttcctatacacctcaactatgtcattaactagacgatcatcgaatga----------------------------------gtgaacagaatgctgcaaaaaaa-agaattgccgaagctgagtgaaggtttctctcgaatgacgttttgcctagatgagaatgatgttcaagctgctcttaagacctacactgcactcagctccttggacacccttccacatggctgttttggtcagaagaacccaaaaaccaaaactcaacttggcatattgaagttcttaaagcggcccc---atgaaacaaatagtcaggattctgtgcattctcaacttattatggaaaagtgtccag---gcagcaaaacaggagaaactctttcatcattttcaggtgcagcta-tcagaagataaaggtcagtgaagatccagtggcaagttctactaatcagcatgatta-----------------------------------------------------------------------------------------------------------------------------------------------------------------------------------------------------------------------------------ta
>I28647_M069_Malvaceae_Cheirolaena_linearis_seq1
-----------------------------------------------------------------------------------------------------------------------------------------------------------------------------------gttagtaaggttacattaggagtgg-gattttat----------------gtgatg-----tttttcatcttaatccttc-caattttgtggacaatgaa----ttagtactgctgtta-gctaatagct-agtgaagtctgttaaaagttattggaa----ttgtattttccttttctggcaggatgttattgataacggcaaagctgggacaaaggcacagtgcttaaagactgcagtcacttcgctgaaggaaggtaagagtgtttttattg---atagatgcaacttggataaggagcagcgggtggattttgtgaggcttggtgatcctcaagtggaggtgcatgctgtggtgcttgatctcccttcaaagctttgtatatctcgga----------tagttaaacggactgggcacgagggaaacctacaaggtggaaaagctgcagcagttgtgaatagaatgctgcaaaagaa-agaattgccgaagttgagtgaaggtttctctcgaatcacattttgtctggatgagaatgatgttcaggctgctcttaagacgtacactgcactcagctccttggacacacttccacatggctgttttggtcagaagaatccaaatgccaaaactcaaattggactattgaagttcttaaagcgccccc---atgaaactaatagtcaggattctgtgcattctcaacttactatggaaaagtgtccag---gcagcaaaacagaagaaactctttcttcattt------------------------------------------------------------------------------------------------------------------------------------------------------------------------------------------------------------------------------------------------------------------------------------------------------------
>I28648_M070_Malvaceae_Helmiopsiella_madagascariensis_seq1
-----------------------------------------------------------------------------------------------------------------------------------caattttaaaatgggtcattawaatg-----tcgtgkg---------tgttagtaaggctmcatcaggagtgg-gattttat----------------gtgatg-----ttttgcattttcatccttc-caattttgtggacagtgaa----ttagtactgttgtabtgctgttasct-agtraagtctgttaaaagttattgaaa----ttgtatttgccttttcttgcaggatattrttamtaacggcaaagctgggacwaaggcacagtgcttaaagactgcagtcavttcrctgaaggaaggaaagagtgtgtttattg---ayagatgcaacttggataaagagcagcggstggattttgtgaagcttggtggtcctcaagtggaggtgcatgctgtggtgcttgayctyccwgcvaagctttktatatctcgga----------tagttaaacrgactgggcacgagggaaacctacaaggtggaaaagctgcagcggttgtgaabagmatgctgcaaaamaaaagaattgccgaagctgagtgaaggtttctctcgaatcacrttttgcctvgatgagaatgatgttcangctgctcttaagacctacactgcactcagctccttggacacmcttccrcatggctgttttggtcagaagaacccaaatgccaaaacycaamttggmatawtgaagttcttaaagcggcccc---atgaaactaatagtcaggatthtgtgcattctcaacttactatggaaaagtgtccag---gcagcaaaacagaagaaactctttcatcatyktcaggtgcagctagtcagaagataaaggtcrgtgaagatccartggcaagttcta-----------------------------------------------------------------------------------------------------------------------------------------------------------------------------------------------------------------------------------------------------
>I28649_M071_Malvaceae_Goethalsia_meiantha_seq1
-------------------------------------------------------------------------------------------------------------------------------------------------------------------tctttgaattattcaggtcagtaagattatgtcaggagtgg-aatgttgc----------------atgatt-----ttttcaatcttgatccttg-caattataaggagaatgaa----ctaatgtttc-----------tcata-agtagagtgtgtcaaatgtgattatatga-tggttttatgttctctcttgaaggataccattaataacggcaaagctgggacaaagccacagtgcttaaaaagtgcaaccacttcattgaaggagggcaagagtgtgtttattg---atagatgcaacttaaataaagagcaacgggaagattttatgaagtttggtggccctcaagtagaggtgcatgctgtggtgctagacctccccgccaagctctgtatatctcgta----------tagttaaacgtacagggcatgagggaaatcttcaaggtggaaaagctgcggcagttgtgaatagaatgctgcaaagcaa-agaattacctaagttgagtgaagggttctctcgaattacattttgccagaatgagactgatatacaaactgctattaacacctacattgcactcggcccgtcagatacccttccacatggctgttttggtgagaaggatccaaatgccaaaactcaactctgcatattaaagttcttcaagcgaccccatgatgaaactaattgtcaaaattctgc------------------tggaaagagtccac---tcagcaaggcacgagaaactgtttcatcattgtcaggca-----------------------------------------------------------------------------------------------------------------------------------------------------------------------------------------------------------------------------------------------------------------------------------------------------
>I28652_M074_Malvaceae_Hildegardia_barteri_seq1
---------------------------------------------------------------------------------------------------------------------------------------------------------gg-------ttctgtgagtcagtaaggctagtaagactatatcagcggtggaaattttat----------------gtgata-----ttttgcatcttgatcgttg-taataatgaggacaatcga----ttagtgctgccg--------atagca-agtgaagtgtgttaaatgttattaaga----ttgtatttgctttctcttgcaggatactattaataatggcaaagctgggacaaagccacagtgcttaaagagtgcagccacttcactgaaggagggcaagagtgtgtttattg---atagatgcaacctggataaagagcagcgagtggattttgtaaagcttggcggtccaaatgtggaggtgcatgctgtggtgcttgacctcccttcgaagctttgtatatcgcgta----------tcgttaaacgtactgctcatgagggaaacttgcaaggtggaaacggagcagcagttgtgaatagaatgctgcaaaacaa-agaattgccaacgttgagtgaaggtttctctcgaatcgtgttttgcctgaatgacactgatgttcaagctgctcttaacacctacaccgcactcagccctttggacacccttccacatggctgttttggtcagaaggccccaaatgccaaaacccaacttggcatattgaggttcttaaagcgacctc---atgaaactaattgtcaggattctgtgccttctcaacttactaaggaaaagtgtccat---gcagcgaaacaaaagaaactatttcatcatcatcaggtgctgctagtcagaagat-------------------------------------------------------------------------------------------------------------------------------------------------------------------------------------------------------------------------------------------------------------------------------------
>I28653_M168_Malvaceae_Theobroma_cacao_seq1
-----------------------------------------------------------------------------------------------------------------------------atggggtgttgtaaaattatgattttgatacg-----atgttatggttcctttttcatttactattgtaa----------------at----------------gtgatg-----tcttgaatcctgatacttg-aaattataaggttaatgaa----ctagtgctgc-----------tagcaaagtgggctgtgttaaatgttattaaga----ttctatttgcttcttcttgcaggatacaatcaataacggcaaggctgggacaaagctgcagtgcttaaatagtgcagctgcttcactcaaggggggcaagagtgtgttcattg---atagatgcaacttagataaagagcagcgcctggattttgtgaagcttggtggtccgcaagtagaggtgcatgctgtggtgcttgacctccctgccaagctttgtatatctcgca----------tagttaaacgtactgggcatgagggaaatcttcaaggtggaaaagctgcagcagttgtgaataggatgttgcaaaacaa-agaattgcccaatttgagtgaagggttctctcgaatcacattttgccagaatgaggccgatgttcaagctgctgttaacacctacactgcactcggctctttggacatccttccacatggttgttttggtcagaagaatcctaatgccaaaactcaacttagcatattgaagttcttaaagagaccgc---atgaaacaaatagtcaggattctgagccttctcaacttagtaagggtaagggtccct---gcagcaaatcacaagaaactgtttcatcgttgtcaggtgcagctagtcagaagataaaggtcagtgaagacccggtggcaggttttattagtcag---------------------------------------------------------------------------------------------------------------------------------------------------------------------------------------------------------------------------------------------
>I28654_M105_Malvaceae_Pachira_aquatica_seq1
------------------------------------------------------------------------------------------------------------------------------------------------------------------------aagttagtatggttcg----attatatcaggagtgg-aattttat----------------gtgatg-----ttttaaatcttgatccttg-caataataaggacaa---------tagcgctgc-----------tagca-agtaaagtgttttaaatgttaaaga------ttctatttgctttctcttgcaggatactattaataatggcaaagctgggacaaagccacagtgcttaaagagtgcggctgcttcattgaaggagggcaagagtgtgtttattg---atagatgcaacttagacaaagagcagcgggtggattttgtgaggcttggtggtccaaaagtggaggtgcatgctgtagtgcttgacctccccgccaagctttgtatatctcgta----------tagtsaaacgcactgggcatgagggaaatctgcaaggtggaaaagctgcggcagttgtgaatagaatgctgcaaaacaa-agaattgcctaagttgagtgaagggttctctcgaatcactttttgccagaatgagactgatgttcaagctgctcttaatgcctacactgcagtcagccctttggacacccttccacatggctgttttggtcagaaggatcctaatgccaaaactcaacttggcatactgaagttcttaaagcggcccc---atgaaactaatactcaggattctgtgccttctcaatttacgaaggaaaagggtcctt---gtggcaaaacacaagaaactgtttcatcattgtcaggcacagctagtcagaagataaaggtcagtgaagacccggtggcaggt---------------------------------------------------------------------------------------------------------------------------------------------------------------------------------------------------------------------------------------------------------
>I28655_M148_Malvaceae_Robinsonella_mirandae_seq1
--------------------------------------------------------------------------------------------------------------------------------------------------------------------gttcgacttagt-----------------attaggaattg-aagtttat----------------gtcattttattttttcaatcttga-caccg-cggtkttaaggataatg--------------------------------------agtgttttamatgytgaaagaaaaagatcgatttgcttacggttgcaggatactattaataatggcaaaggtgggacaaagccacagtgtttaargagtgcacttgcttcattgarggatagaaagdgtgtgtttattg---atagatgtaacttagataaagagcagcgggcagattttgtgaarcttggtggtccggaagtggaggtgcatgctgtggtgcttgatcttcccgccaagctttgtatatctcgta----------tagtcaancgcacygggcabgagggaaatctgcaaggtgggaaagctgcacaagttgtgaatagaatgctgcwaaagaa-agaattgcctaagttgaatgaagggttctctcgcatcactttttgchggaakgagactgatgttgaagctgctgttaaggcctacacdgcdgthggtcktttkgacacccttccwcatggctgytttggtgagaaggatccwaatgccaaawctcaactwggcataatgaagttcttaaagcggcccc---atgaaaytgayactaaggattctgtgccttctcaacttat---agaaaacagttcgt---gcggcaagacacaagaatctgtttcatcatcgtcaggca-----------------------------------------------------------------------------------------------------------------------------------------------------------------------------------------------------------------------------------------------------------------------------------------------------
>I28656_M002_Malvaceae_Tilia_americana_seq1
------------------------------------------------------------------------------------------------------------------------------------------------------------------tcatgtgagtt-gtaaggttagtaagactatatgaggagtgg-aattttat----------------gtgatg-----ttttgcatcttgatcattg-caattataagaacaatgaa----ttactgctgctg--------ctagca-agtaaagtatgtt-aatgttattaaga----ttgaatttgctttctcttgcaggatactattaataatggaaaagctgggacaaagccacagtgcttaaagagtgcagccacttcactgaaggagggcaagagtgtgtttattg---atagatgcaacttgggtaaagagcagcgggtggattttgtgaagcttggtggtccacaagtgsaggtgcatgctgtggttcttgacctccccgtgaagctttgtatatctcgta----------tagtkaaacgtactgggcatgagggaaatctagaaggtggaaaagctgcagccgttgtgaatagaatgctgaaaaacaa-agaattgccaaagttgagtgaaggtttctctcgaatcacattttgcctgaatgaggctgatgttgaagctgctcttaacacctacactgcactcagccctttgggcacccttccacatggctgttttggtcagaagaacccaaatgccaaaactcaacttggcatattgaagttcttaaagcgaccac---atgaaactaatagtcaggattctgtgcctgctcaacttactaaggaaaagtgtccatgcagcagcaaaacaaaagaaaccgtttcattattgtcaggtgcagctagtcagaagataaaagtcagtgaagacccagtggcaggtt--------------------------------------------------------------------------------------------------------------------------------------------------------------------------------------------------------------------------------------------------------
>I9832_V002_Malvaceae_Luehea_speciosa_seq1
ttttcatcgtcagtgtaacagattatgattttatatgatatctaaaggcttgttgtagatggcaccttattcttttgcaattacaggataatgattgtagtattgctcatttgctttctttattgca-tattttagctaaa-tgactcattattatc-----atctctgaattattcaggccagtaagactatgtcaggagtgg-aatgttac----------------atgatt-----ttttcaatcttgatcgctg-saattataatgataatgaa----ctartgctgm-----------thgca-agtagcstgtgttaaatgtgattakgacg-sttctgttttctttctcttgcaggataccattaataacggaaaagccgggacaaagccacdgtgcttaaagagtgcgatcacttcattgaaggagggcaagagtgtgtttattg---atagatgcaacttaaataaagagcaacgggaggattttgtgaagcttggtggtccacaggtagatgtgcatgctgtggtgctagacctccctgccaagctttgtatatctcgta----------tagttaaacgtactggbcatgagggaaatctgcaaggtggaaaagctgcagcagttgtgaatagaatgctgcaaaacaa-agaattgcctaggttgagtgaagggttttctcggataacattttgccaaaatgagactgatgttcaaactgctcttaacacctacactgcacttggccygtcagatacccttccacatggctcatttggtcagaaggatccaaatgccaagactcaacttggcatattgaagttcttaaagcgacctc---atgaaactaatagtcaggtttctgtatgttctcagcttactgatggaaagggtccat---tcagcaaagcrcaagaaactgttttgtcattgtcaggcactgctagtcagaaaataaaggtcagtgaagattcaatggaaagttttattagtcagcatgataatgatgttcct------------actctggcatttccatctatttcaaccgcagattttcgatttgaccttgagaaggcatctaatattattgtgaagaaagtagaggaattcatggataagcttggtaatgccaggcttgttttagtggacttgactgagggatcaaagattttgtccttggttagggmtaaagctgcacaaaagaatattgactccaaaaggttcttc
