# Supplementary material for: Localized Phylogenetic Discordance Among Nuclear Loci Due to Incomplete Lineage Sorting and Introgression in the Family of Cotton and Cacao (Malvaceae)
Source: Front Plant Sci. 2022 Apr 13;13:850521. doi: 10.3389/fpls.2022.850521 (PMC9043901; doi:10.3389/fpls.2022.850521)
Supplement: Supplementary file 1 [file Data_Sheet_1.ZIP › Alignments_v4/L54.fasta]

>I23352_M001_Malvaceae_Bombax_ceiba_seq1
---------------------------------------------------------------------------------------------------------------------------------------------------------------------------------------------------------------------------------------------------------------------------------------------------------------------------------------------------------------------------------------------------------------------------------------------------------------------------------tttattttcacam-tggwgatcggtggtttgcaaacttttggaagggaaaagccaatggtgaaggtcgcttctattcaaaatctrgtgatgtcttctttggccatttcgaagatggttggcgacatggccacttcctttgtattactrttgatggagcaaggtgtgtatcca----------------gtaacttaga------tatcgtttc---------tc------agaaact-----------------gcctg-aaca-tttgaccatta-------a--------------------------------------ttaattcwggttttcct-----------------trttata---------------------ctaataaatagacagttg-a----atrctta---------------ctat----------------------aaattataac--------------ttcaatcattt--------------------at-----------------------------gaagcaa-ggatttcg--------------------cttacata-------------------------------------cgtacgatattatcttttacgcc----------------------agata--------------------------------------------------------------------
>I23353_M002_Malvaceae_Tilia_americana_seq1
-----------------------------------------------------------------------------------------------------------------------------------------------------------------------------------------------------------------------------------------------------------------------------------------------------------------------------------------------------------------------------------------------------------------------------------------------------------------------------------------------------------gtttgcaaacttttggaagggaaaggccaatggtgaaggccgcttctattcaaaatccggmartgtcttctttggscattttgaagatggttggcgacatggccagttcctttgtattacygttgatggagcaaggtgtgtatcca-gatc------acgatgtwacttacm------tatcwygtc---------tc------agaacct-----------------gcatr-aaca-tktgaycwttr-------a--------------------------------------tcacttctsatttcct------------------tgttata---------------------ctaatcaatggacagttg-a----vtatgta---------------ctaa----------------------aagtcattaa--------------gtcaattgttt--------------------at-----------------------------gaagcaa-gcacctca--------------------catacaaa-------------------------------------catgtgattttatctttthctcc----------------------agatatagaattcayrwmkyytcagcttttcatcttctag-----ttccatgcatta----------------
>I23354_M003_Malvaceae_Herissantia_crispa_seq1
--------------------------------------------------------------------------------------------------------------------------------------------------------------------------------------------------------------------------------------------------------------------------------------------------------------------------------------------------------------------------------------------------------------------------------------------------------------------------ggttggttttactttcacac-tggagatcggtggtttgctaacttttggaagggaaaggccaatggcgaaggtcggttctattcaaaatctggcgatgtcttctttggccattttgaagatggttggcgacatggccacttcctctgtattaccgttgatggagcaaggtgtgaatcca-tgtc-----aactgtgtaacttagt------cgtcatttc---------tcttgc--atatttgtttccctcatttctcgtgcata-tttg-ttttcatccaa-------at-----------------------------ttacattgtcacac----tttcta-----------------------------------------------tatttacaggtgcatcg-ag---atatggaaggagggtgtt----ctcat---------------------gagtcggcagcaactggacgctgatgccgttcttt-------------------gat----------------------------------aaaatctctagtcata---------------tgttttaagt-----------------------------------tatgtgatatgtatagc-----------------------------------------------------------------------------------------------------
>I23356_M005_Malvaceae_Lavatera_assurgentiflora_seq1
-------------------------------------------------------------------------------------------------------------------------------------------------------------------------------------------------------------------------------------------------------------------------------------------------------------------------------------------------------------------------------------------------------------------------------------------------------------------------gggttggttttattttcacac-cggagatcggtggttcgcgaacttttggaagggaaaggcgaatggcgaaggccgcttctattcaagatctggcgatgtcttctttggccattttgaagatggttggcgacatggccactttctctgtattactgttgatggagcaaggtgtgtaacaa-tgtc------aatgtgtaacttggt------tatcgtttt---------ctc-----agaaaca-----------------gcatg-agca-tctgaccatta-------a--------------------------------------tcagttttggttttact-----------------tgtgata---------------------cgaataaatggacggttg-a----ttatgtg---------------ctma----------------------aagctataac--------------ttcaatcattt--------------------at-----------------------------gtggcaa-gcatc--------------------------------------------------------------------tctgtgatatcatcttttatgcc----------------------agatacaga----------------------------------------------------------------
>I23359_M008_Malvaceae_Althaea_officinalis_seq1
---------------------------------------------------------------------------------------------------------------------------------------------------------------------------------------------------------------------------------------------------------------------------------------------------------------------------------------------------------------------------------------------------------------------------------------------------------------------------------------ttcacac-cggagaccggtggttcgcgaacttttgcaagggaaaggccaatggcgaaggtcgcttctatacaagatctggtgatgtcttctttggccattttgaagatggttggcgacatggccactttctctatattactattgatggagcaaggtgtgtatcya-tgtc------actgtgtaacttggt------catcgtttt---------ctc-----agawwcc-----------------acatg-aaca-tctgacyatta-------a--------------------------------------tcagttttagttttact-----------------tgtgata---------------------caaatcaatggattcatt-c----atatagc---------------ctaagg-----------------ttaaactaataag--------------ttgagttatgc------------------acat---------------------------------------------------------------catgtgtcaa-------------------------------------aatgtgcctgcatcttcatggcacat-----------ttgtt-gcaaatat-------------------------------------------------------------------
>I23364_M013_Malvaceae_Grewia_sp_seq1
-------------------------------------------------------------------------------------------------------------------------------------------------------------------------------------------------------------------------------------------------------------------------------------------------------------------------------------------------------------------------------------------------------------------------------------------------------------------------gggttggttttattttcacac-tggggatcggtggtttgcaaacttttggaaaggaaaggccaatggtgaaggccgcttctactcaaaatctggcaatgtcttctttggccattttgaagatggatggcgacatggccacttcctttgtattaatgttgacggagcaaggtgcgtgtttg-gatc------acaa-ataacttaca------tgtcaggtc---------cc------aaatcca-----------------gcata-aaca-tgagaccatta-------a--------------------------------------tcacttccagtttaatatcta-----------------------------------------tgaatcaatcaaacatgt-aga--atatttatc-------ctccatctat----------------------cacatatgacttag--------ttttcattcgcaccctcaatatttacag-gtgcattgagatc-----------t----------ggaatga-gggtgttctcgtgagccggcagcaactgaacaccga-------------------------------tgccatcgttaagtaagatctcta----------------------------------------------------------------------------------------------------
>I23365_M014_Malvaceae_Callirhoe_bushii_seq1
-----------------------------------------------------------------------------------------------------------------------------------------------------------------------------------------------------------------------------------------------------------------------------------------------------------------------------------------------------------------------------------------------------------------------------------------------------------------------------------aawtttcacac-cggagatcgrtggttcgcgaacttttggaagggaaaggccawtggcgaaggccryttctattcaaaatctggcgatgtcttctttggccattttgaagatggttggcgacatggccactttctytstwttwytkdwgrwrrarymargkrcstawmar-wrws------amwrkrwarmtwrgk------krtmswwktm--------km------arwmrsy-----------------gsawr-mwma-kctrmccakkm-------m--------------------------------------wmamyywwwrrttyyay----------------yywwgwkr---------------------mwaawcwayssamgkwgs-a----rkmystk---------------cyya----------------------maawramyms-------------ywkmwakmskkt---------------------------------------------------ktsgcaa-gcatctca--------------------c------------------------------------------------------------------------------------------------------------------------------------------------------------------
>I23367_M016_Malvaceae_Kitaibelia_vitifolia_seq1
------------------------------------------------------------------------------------------------------------------------------------------------------------------------------------------------------------------------------------------------------------------------------------------------------------------------------------------------------------------------------------------------------------------------------------------------------------------------------ggtttkattttcacac-cggagaccggtggtttgcgaacttttggaagggaaaggccaatggcgaaggtcgcttctattcaagatctggcgatgtcttctttggccattttgaagatggttggcgacatggccactttctctgtattactgttgatggagcaaggtgtgtatcca-tgtc------actgtgtaacttggt------catcgtttt---------ctc-----agaaacc-----------------gcatg-aaca-t-------------------------------------------------------------------------------------------------------------------------------------------------------------------------------------------------------------------------------------------------------------------------------------------------------------------------------------------------------------------------------------------------------------------------------------------------------------------------------------------
>I23368_M017_Malvaceae_Sterculia_apetala_seq1
-------------------------------------------------------------------------------------------------------------------------------------------------------------------------------------------------------------------------------------------------------------------------------------------------------------------------------------------------------------------------------------------------------------------------------------------------------------------------gggttggttttattttcacac-tggagatcggtggtttgcgaacttttggaagggaaaggccaacggtgaaggccgcttctattcaaaatccggagatgtcttcttcggccattttgaagatggttggcgacatggccagttcctttgtattacagttgatggagcaaggtgtgtatcc--gatc------atga-------------------------------------------------------------------------------------------------------------------------------------------------------------------------tgttatg---------------------tgaatca-------gttg-a----atatgag---------------ctga----------------------atgttatga---------------ggcaattgctt--------------------at-----------------------------gaagcaa-ccatctca--------------------catactag-------------------------------------catgtgatattatctttttactgc---------------------ggatatagaattcatatagccttggttaaactaagtcgag-----ttctgtgcattatgcatgaaaaacac--
>I23369_M018_Malvaceae_Abelmoschus_esculentus_seq1
---------------------------------------------------------------------------------------------------------------------------------------------------------------------------------------------------------------------------------------------------------------------------------------------------------------------------------------------------------------------------------------------------------------------------------------------------------------------------------tttattttcacac-cggagatcggtggttcgcaaacttttggaagggaaaggccaatggcgaaggtcggttctattcaaaatctggtgatgtcttctttggccattttgaagacggttggcgacatggccacttcctttgtataactgttgaaggagcaaggtgcgtagcca-tgtc------acaatgtaacataga------ctgtcattt---------c--------------------------------------------------------------------------------------------------------------------------------------------------------------------------------------------------------------------------------------------------------------------------------------------------------------------------------------------------------------------------------------------------------------------------------------------------------------------------------------------------------------------------------------
>I23370_M105_Malvaceae_Pachira_aquatica_seq1
--------------------------------------------------------------------------------------------------------------------------------------------------------------------------------------------------------------------------------------------------------------------------------------------------------------------------------------------------------------------------------------------------------------------------------------------------------------------------------ttttattttcacac-tggagatcggtggtttgcaaacttttggaagggaaaacccaatggtgaaggtcgcttctattcaaaatctggtgatgtcttctttggccakttcgaagatggttggmgacatggccacttcctttgtattrctgtwgatggaggaaggtgtgtaycca-tatc------acgacgtaacttaga------tgtcgtttc---------tc------agaaact-----------------gccta-aaca-tttgaccatta-------a--------------------------------------tcaattctggttttcct-----------------tgttgca---------------------ataatcaatagacagttt-a----atacgta---------------cta-----------------------------taac--------------ttaaatcgttt--------------------at-----------------------------gaagcaa-gcatcttg--------------------tatacata-------------------------------------c----gatattatcttttacacc----------------------aaatatggaattcatgtagc----------------ctag-----gttgaactaataagat------------
>I23371_M137_Malvaceae_Dombeya_wallichii_seq1
---------------------------------------------------------------------------------------------------------------------------------------------------------------------------------------------------------------------------------------------------------------------------------------------------------------------------------------------------------------------------------------------------------------------------------------------------------------------------gttggttttattttcatat-ggaagatcgktggtttgcaaacttttggaagggaaaggccaayggtgagggccgattctattcaaaatcaggcaaygtgttctttggccattttgaagatggttggcgacatggccagttcctttgtattaatgtygatggagaaaggtgtgtatccr--atc------mcgrtctaacttdca------tatcacgtt---------tc------agaacct-----------------acgbaaaaca-tttaaccvtta-------d--------------------------------------tctcttctcatttcccatcdac---------------------------------------------------amagttg-a----atatctk---------------ctaa----------------------aardhacgac--------------ttcdcttvctt--------------------at-----------------------------gaagcaa-gcatacwammaws------mwryaryaryawwawawwmwy--------yaykkksyrwyarwwwgkmtgsmtrsgwarsarrywwktyytycttcctcattt-----ttacc------------------------------------------------------------------------------c
>I23372_M140_Malvaceae_Chiranthodendron_pentadactylon_seq1
-------------------------------------------------------------------------------------------------------------------------------------------------------------------------------------------------------------------------------------------------------------------------------------------------------------------------------------------------------------------------------------------------------------------------------------------------------------------------gggttggttttattttcacac-tggagatcggtggtttgyraacttttggaagggaaaggccaatggtgaaggtcgcttctattcaaaatctggcgatgtcttctttggccattttgaagatggttggcgacatggccacttcctttgtattactgttgatggagcaaggtgtgtttcca-tatc------acgatgtaacttaga------tttcatgwc---------tc------agaaact-----------------gcatg-aacattttgaccatta-------a--------------------------------------tcaattctggttttcct-----------------tgttata---------------------ctaatcaatggacagttg-a----atatgta---------------ctaa----------------------aagttataaa--------------ttcaatcttgt--------------------at-----------------------------gaagcaa-gcatctca--------------------catacaaa-------------------------------------cgtgtgata-------------------------------------------------------------------------------------------------------------
>I23374_M142_Malvaceae_Hampea_nutricia_seq1
-------------------------------------------------------------------------------------------------------------------------------------------------------------------------------------------------------------------------------------------------------------------------------------------------------------------------------------------------------------------------------------------------------------------------------------------------------------------------gggttggttttattttcacac-aggagatcggtggtttgcgaacttttggaagggaaaggccaatggcgaaggtcgcttctattcaaaatctggtgatgtcttctttggccattttgaagatggttggcgacatggccacttcctctgtattactgttgatggagcaaggtgtgtgtcca-tgtt------tctt--------------------------------------------agaatt-----------------gcatg-aaca-tctgaccatta-------a--------------------------------------tcaattctggttttctg-----------------cgttata---------------------ctgatgaatggacagt-----------atta---------------caaa----------------------aaattgcaac--------------ttcaatagttt--------------------at-----------------------------gaagcaa-gcttcttg--------------------catacaaa-------------------------------------c---------------------------------------------------------------------------------------------------------------------
>I23376_M145_Malvaceae_Heliocarpus_appendiculatus_seq1
-------------------------------------------------------------------------------------------------------------------------------------------------------------------------------------------------------------------------------------------------------------------------------------------------------------------------------------------------------------------------------------------------------------------------------------------------------------------------gggttggttttattttcgcac-cggagataggtggtttgcaaacttctggaagggtaaggccaacggtgaaggccgcttctactcaaaatctggcaatgtcttcttcggccaatttgaagatggatggcgacatggccacttcctttgtattaatgtcgatggagcaaggtgcgtgttca-ggtc------acaatgtaacttaca------ttataagtca--tgtctttc------agatcta-----------------gcata-aatt-tgagatttctt-------t--------------------------------------ttttgtgcta-------------------------------------------------------------------------tatatatata---------------cta------------------------------------------------------------------------------at-----------------------------gaat------------------------------------caag-------------------------------------catgttacattatctttctaccatca--------tc----------------------------------------------------------------------------------
>I23377_M148_Malvaceae_Robinsonella_mirandae_seq1
-------------------------------------------------------------------------------------------------------------------------------------------------------------------------------------------------------------------------------------------------------------------------------------------------------------------------------------------------------------------------------------------------------------------------------------------------------------------------gggttggttttattttcacac-tggagatcggtggtttgcgaacttttggaagggaaaggccaatggtgaaggtcgcttctattcaaaatctggcgatgtcttctttggctattttgaagacggttggcgagatggccacttcctctgtattactgttgatggagcaaggtgtgtatcaa-tgtc------actgtgtaacttagt------cgtcgtttt---------ctc-----agaaatc-----------------gcatg-aaca-tctgaccttta-------a--------------------------------------tcagttctggtttctct-----------------tacatat---------------------tctttttccccttaattt-a----cgttgtc---------------agcc----------------------aacttctata--------------tttacaggtgc--------------------attgagatatggaacgagggtgttctcatgagtcggca-gcaactggac---------------gctgatgctgt-------------------------------------tctttgataaaatc------gct----------------------agtcatatgttttatg---------------------------------------------------------
>I23378_M150_Malvaceae_Ceiba_pentandra_seq1
------------------------------------------------------------------------------------------------------------------------------------------------------------------------------------------------------------------------------------------------------------------------------------------------------------------------------------------------------------------------------------------------------------------------------------------------------------------------------ggttttattttcacac-tggagatcggtggtttgcgaacttttggaagggaaaagccaatggtgaaggtcgcttctattcaaaatctggtgatgtcttctttggccatttcgaagatggttggcgacatggccacttcctttgtattactgttgatggagcaaggtgtgtatcca----------------gtaacttaga------tatcgtttc---------tc------agaaact-----------------gcctg-aaca-tttgaccatta-------a--------------------------------------ttaattctggttttcct-----------------tgttaca---------------------ctaataaatagacagttg-a----atacgta---------------ctat----------------------aaat-----------------------------------------------------------------------------------------------------------------------------------------------------------------------------------------------------------------------------------------------------------------------------------------
>I23379_M160_Muntingiaceae_Muntingia_calabura_seq1
--------------------------------------------------------------------------------------------------------------------------------------------------------------------------------------------------------------------------------------------------------------------------------------------------------------------------------------------------------------------------------------------------------------------------------------------------------------------------ggctgggtttattttcacac-tggagatcggtggttttctaacttctggaagggaaaggccaatggtgaaggccgcttctactcaaagtctggtgatgtgttctttggtcattttgaagatggatggcgtcatggtcatttcctttgcattaatgtcaatggatcaaggtattcagtgc-----------tccatatacat----------tattgtgtc---------tccaa-------cct-----------------agataaaaca-tccacctgttc-------a--------------------------------------tttattctcctcaatgt---------------cctaatgtgt--------------------ttaatttttatactatcc-a----atgcaca---------------------------------------------------------------catacagctgttt--------------------ac-----------------------------gatcaca-gcttcttataag----------------cataatagtaaaactatcatgaaacaaaaatattttagtagtgaatataggattcatctcttactctgtaacat-----gcacc-------------gaggctaagtcacctt-----------------------------------------------ggt
>I23380_M161_Malvaceae_Hibiscus_tiliaceus_seq1
-------------------------------------------------------------------------------------------------------------------------------------------------------------------------------------------------------------------------------------------------------------------------------------------------------------------------------------------------------------------------------------------------------------------------------------------------------------------------gggytggttttatttycacac-crgagatcggtggttcgcaaayttttggaagggaaaggccaatggtgaaggtcgmttctattcaaaatcyggtgatgtcttctttggccattttgaagacggttggcgacatggccacttcctctgtataaccgttgatggagcaaggtktgtrtcca-tgtc------acratgtaaccwrgr------cggcatttc---------tc------acaaact-----------------gcatt-aaca-tccmactwtta-------a--------------------------------------tcagtwcyrgttttcc------------------tswwwww---------------------mtamycaawrraywrywa-m----wtawatw---------------syww----------------------aaaytamwam--------------ktwrwktkytkm-----------------ammt-----------------------------mawrwgw-wraksyky--------------------kyrcmwta-------------------------------------tgtgtgaaattgcgcttgccatctacgttgcacmaswwtkma-krtrwtayakkrawtgt----------------------tat-----cttgtacagattc---------------
>I23381_M162_Bixaceae_Bixa_orellana_seq1
-------------------------------------------------------------------------------------------------------------------------------------------------------------------------------------------------------------------------------------------------------------------------------------------------------------------------------------------------------------------------------------------------------------------------------------------------------------------------gggttggttttattttcacac-tggggatcggtggtttgcaaacttttggaagggaaaggccaatggtgaaggccgattctattctaggtctggtgatgtcttctttgggcattttgaggatggatggcgacatggccactttctttgtattaatgttgatggagaaaggtcagtcttat-gatt------tcctttctaactgca------tatagtgtc---------tc------aaaccct-----------------acagaaaaca-tgtagccatttt---------------------------------------------ttgattt---------------------------gcatata---------------------atagccaatcgacattca-g----ttattta---------------ccatatgtacaaagtccttgatgatggaattaagacatgg-----ctatgtttagtagcgtagatgcactactcagaatagattgcgtga-----------acat-----taaaaacaa-acgttagaataaa-----------aattgatgttaag--------------------------agtttcagtgcaca------------------------------------------------------------------------------------------------------------------
>I23383_M166_Malvaceae_Pseudobombax_ellipticum_seq1
----------------------------------------------------------------------------------------------------------------------------------------------------------------------------------------------------------------------------------------------------------------------------------------------------------------------------------------------------------------------------------------------------------------------------------------------------------------------------ttggttttattttcacac-tggagatcggtggtttgtgaacttttggaagggaaaagcccatggtaaaggtcgcttctattcaaaatctggcgatatcttctttggccatttcgaagatggttggcgacatggccacttcctttgtattactgttgatggagcaaggtgtgtagccg-tatc------acgacgtagcttaga------tgttg---c---------tt------agaaact-----------------gcctg-aaca-tttgaccatta-------a--------------------------------------tcaattctggttttcct-----------------tgttgca---------------------ctaatcaatagacagttg-a----atacgta---------------ct---------------------------------------------------------------------------------------------------------------------------------------------------------------------------------------------------------------------------------------------------------------------------------------------------------------------
>I23384_M168_Malvaceae_Theobroma_cacao_seq1
-------------------------------------------------------------------------------------------------------------------------------------------------------------------------------------------------------------------------------------------------------------------------------------------------------------------------------------------------------------------------------------------------------------------------------------------------------------------------gggttggttttattttcacac-tggagatcggtggtttgcaaacttttggaagggaaaggccaatggtgaaggtcgcttctactcaaaatctggtaatgttttcttcggccattttgaagatggatggcgacatggccacttcctttgtattaatgttgatggagcaaggtgtgtgttca-tatc------acaatataacttgcg------tgtcatgtc---------ta------agatcct-----------------acata-aaca-tgtgcttatta-------a--------------------------------------tcacttgtggttttttt-----------------tgttaaa---------------------ctaatagatggacagttg-a----atatgca---------------gtaa----------------------aaattattag-------------cttcaattgttt--------------------at-----------------------------gaagcat-gcatctcc--------------------tgtacaaa-------------------------------------catgtgagatgatcttatactct----------------------agatac-gaattcatgtagccatcacctaggtaaaactaacatgattatgagcaatgg------------cta
>I23385_M169_Malvaceae_Ochroma_pyramidale_seq1
---------------------------------------------------------------------------------------------------------------------------------------------------------------------------------------------------------------------------------------------------------------------------------------------------------------------------------------------------------------------------------------------------------------------------------------------------------------------------gttggttttattttcacac-tggagatcggtggtttgcgaacttttggaagggaaaggccaatggtgaaggtcgcttctattcaaaatctggcgatgtcttctttggccattttgaagatggttggcgacatggccacttcctttgtattactgttgatggagcaaggtgtgtatcca-tatc------acaatgtaacttaga------tgtcgtctc---------tc------agaaact-----------------gcatg-aaca-tttgaccatta-------a--------------------------------------tcaattctgattttcct-----------------tattata---------------------ctaatcaatggacagttg-a----atattta---------------ctaa----------------------aagttataac--------------ttcaatcgttt--------------------at-----------------------------gaagcaa-gcatctca--------------------catacaaa-------------------------------------catgtgatattatcttttacgcc----------------------agatatggaaatc------------------------------------------------------------
>I23387_M178_Malvaceae_Malvaviscus_arboreus_seq1
------------------------------------------------------------------------------------------------------------------------------------------------------------------------------------------------------------------------------------------------------------------------------------------------------------------------------------------------------------------------------------------------------------------------------------------------------------------------------ggttttattttcacac-cggagatcggtggttcgcaaacttttggaagggaaaggcaaatggcgaaggtcgcttctattcaaaatctggtgatgtcttctttgggcattttgaagacggttggcgacatggtcacttcctctgtatagccgttgatggagcaaggtgtgtatcca-tgtc------acaatgtaaccttga------cggcatt--------------------------------------------------------------------------------------------------------------------------------------------------------------------------------------------------------------------------------------------------------------------------------------------------------------------------------------------------------------------------------------------------------------------------------------------------------------------------------------------------------------------------------------------------
>I23388_M180_Malvaceae_Triumfetta_lappula_seq1
-------------------------------------------------------------------------------------------------------------------------------------------------------------------------------------------------------------------------------------------------------------------------------------------------------------------------------------------------------------------------------------------------------------------------------------------------------------------------gggttggttttattttcacac-cggagataggtggtttgcaaacttctggaagggtaaggccaacggtgaaggccgcttctactcaaaatccggcaatgtcttcttcggccaatttgaagatggatggcgacatggccacttcctttgtattaatgtcgatggagcaaggtgcgtgttca-ggtc------acaatgtaacttaca------ttataagtca--tgtctttc------agatcta-----------------gcata-aata-tgagatttctt-------c--------------------------------------ttttatgtta-------------------------------------------------------------------------tatatatgta---------------cta------------------------------------------------------------------------------at-----------------------------gaatcaa-gcatcttg--------------------catacaag-------------------------------------catgttacattatctttctaccatca--------tcac--------------aaaactgcatcaactgaccatagcatc-----------tctagtataacg----------------
>I23389_M181_Malvaceae_Pavonia_scheadiana_seq1
-------------------------------------------------------------------------------------------------------------------------------------------------------------------------------------------------------------------------------------------------------------------------------------------------------------------------------------------------------------------------------------------------------------------------------------------------------------------------------------------cac-crgagatcggtggtttgcaaacttttggaagggaaaggccaatggcgaaggtcgcttctattcaaaatctggcgatgtcttctttggccattttgaagatggttggcgacatggccactttctctgtattactgttgatggagcaaggtgtgtatcca-tgtc------actgtgtaacttagt------catcgtttt---------ctc-----agaaacc-----------------gcatg-aaca-tct-accatta-------a--------------------------------------tgagttttgattttact-----------------tgtgata---------------------ctaatcaatggacagttg-a----ctatgta---------------ctaa----------------------aagttataac--------------ttcagtcattt--------------------at-----------------------------gtggcaa-g----------------------------------------------------------------------------------------------------------------------------------------------------------------------------------------------
>I23390_M182_Malvaceae_Anoda_cristata_seq1
---------------------------------------------------------------------------------------------------------------------------------------------------------------------------------------------------------------------------------------------------------------------------------------------------------------------------------------------------------------------------------------------------------------------------------------------------------------------------gttggttttatttccacac-cagagatcggtggtttgcaaacttttggaagggaaaggccaatggcgaaggtcgcttctattcaaaatctggcgatgtcttctttggccattttgaagatggttggcgacatggccactttctctgtattactgttgatggagcaaggtgtgtatcca-tgtc------actgtgtaacttagt------catcgtttt---------ctc-----agaaacc-----------------gcatg-aaca-tct-accatta-------a--------------------------------------tgagttttgattttact-----------------tgtgata---------------------ctaatcaatggacagttg-a----ctatgta---------------ctaa----------------------aagttataac--------------ttcagtcattt--------------------at-----------------------------gtggcaa-gcatc--------------------------------------------------------------------tctgtgatatcatcttttatgca----------------------agatacagaattcatatagc----------------ctaa----ggttaaaattaataag-------------
>I23392_M187_Malvaceae_Ayenia_berlandieri_seq1
--------------------------------------------------------------------------------------------------------------------------------------------------------------------------------------------------------------------------------------------------------------------------------------------------------------------------------------------------------------------------------------------------------------------------------------------------------------------------ggttggttttattttcacac-cggagatcggtggtttgcaaacttttggaaaggaaaggcaaacggtgaaggtcgtttctactcgaaatctggtaacgtcttctttggccattttgaagatggatggcgacacggccaattcctttgtattaatgttgatggagcaaagagcattgaga-tttg------gaatgaaggcgttct------gatgagctg---------------ggagcaagt-----------------gaatg-tgaa-tggagacgttggttagcaata--------------------acatagggttaaatgttcattttagatattcaa-----------------ctttatac-caatattcaaaatgggtattaaactattaattcgttc-aaa--atgggta---------tt------------------------------gaactatcactaaat---gttywttttaggtatttcc------------------gt-----------------------------tagtcaa-----------------------c-----c------------------------------------------------------------------------------------------------------------------------------------------------------------------
>I23393_M189_Malvaceae_Kearnemalvastrum_lacteum_seq1
-------------------------------------------------------------------------------------------------------------------------------------------------------------------------------------------------------------------------------------------------------------------------------------------------------------------------------------------------------------------------------------------------------------------------------------------------------------------------gggttggttttattttcacac-tggagaccggtggttcgcgaacttttggaagggaaaggccaatggygaaggycgcttctattcaaaatctggcgatgtcttctttggccattttgaagatggttggcgacatggccactttctctgtattactgttgatggrgcaaggtgtgtatcca-tgtc------actgtgtaacttart------catcgattt---------ctc-----agaaacc-----------------gcatg-aaca-tctaaccatta-------a--------------------------------------tcagttacggttttact-----------------tgtgatt---------------------ctaaccaatggacagttg-a----ttatgta---------------ctaa----------------------aagttataac--------------ttcaatcgttt--------------------at-----------------------------gtggcaa-gcactcg---------------------catacaaa-------------------------------------catgtgatatcatcttttatgcc----------------------agatacagaattcatatagc----------------ctaa---------------------------------
>I23394_M229_Malvaceae_Malvastrum_americanum_seq1
--------------------------------------------------------------------------------------------------------------------------------------------------------------------------------------------------------------------------------------------------------------------------------------------------------------------------------------------------------------------------------------------------------------------------------------------------------------------------ggctggttttattttcacac-cggagatcggtggtttgcgaacttttggaagggaaaggccaatggcgaaggtcgcttctattcaaaatctggtgatgtcttctttggccattttgaagatggttggcgaaatggccactttctctgtattactgttgatggagcaaggtgtgtatcca-tgtc------actgtgtaacctagc------catcgtttc---------ctc-----agaaacc-----------------gcatg-aaca-tctgactatta-------a--------------------------------------tcagtgttggtttatct-----------------tgtgata---------------------cgattcaatggacagttg-a----atatgtt---------------ctaa----------------------aagttataac--------------ttcaatcattt--------------------gt-----------------------------gtgtcta-gcatc--------------------------------------------------------------------tctgtgatatcatctcttatgct----------------------agatacagatttcatatagc----------------ccaa----ggttaaactaataattga-------g---
>I23395_M236_Malvaceae_Fuertesimalva_jacens_seq1
--------------------------------------------------------------------------------------------------------------------------------------------------------------------------------------------------------------------------------------------------------------------------------------------------------------------------------------------------------------------------------------------------------------------------------------------------------------------------ggttggttttattttcacac-cggagaccggtggttcgcgaacttttggaagggaaaggcgaatggcgaaggtcgcttctattcaagatctggcgatgtcttctttggccattttgaagatggttggcgacatggccgctttctctgtattactgttgatggagcaaggtgtgtaacca-tgtc------aatgtgtaacttggt------caccgtttt---------ctc-----agaattc-----------------atagg------ttaaactaata-------ag------------------------------------ttgagttatgcatcttca-----------------tggcaca---------------------tttgttgg-aaatattcg-g----atacgac---------------ttgg---------------------agagtgat------------------------------------------------at---------------------------aggaatcga-gtttttcttt---------------gtatttcccat-------------------------------------agtttctggttgccctgctggaatta---------cgctact-gctagaacagtggtcat----------------------------------------------------------
>I23396_M019_Malvaceae_Allosidastrum_pyramidatum_seq1
-------------------------------------------------------------------------------------------------------------------------------------------------------------------------------------------------------------------------------------------------------------------------------------------------------------------------------------------------------------------------------------------------------------------------------------------------------------------------gggttggttttattttcacac-tggagataggtggttcgcaaacttttggaagggaaaggccaatggcgaaggtcgcttctattcaaaatctggcgatgtcttctttggccattttgaagatggctggcgccatggccacttcctctgtattactgttgatggagcaaggtgtgtccccg-tgtc------actgtgtaacttag-------tgtcgtttc---------tctt----------------------------gcata-taat-tttccctctca-------at-----------------------------ttacattgtcacac--gacttcta-----------------------------------------------taattccaggtgcatcg-ag---atatggaacgagggtgtt----ctcat---------------------gagtcggcagcaagtggacgctgatgccattcttt-------------------gat----------------------------------aaaatctctcgtcata---------------cgtttaaagt-----------------------------------tatgtgatatgtatagccaactgtgttat-----cactccttggt----------------------------------------------------------------------cag
>I23398_M021_Malvaceae_Sidastrum_micranthum_seq1
-------------------------------------------------------------------------------------------------------------------------------------------------------------------------------------------------------------------------------------------------------------------------------------------------------------------------------------------------------------------------------------------------------------------------------------------------------------------------gggttggttttattttcacac-tggagatcggtggtttgygaacttttggaagggaaaggccaatggcgaaggtcgcttctattcaaaatctggtgatgttttctttggmcattttgaagatggttggcgaaatggccacttcctctstattactgttgatggagcaaggtgtgtatyca-tgtc------actgtgtaacttagt------cgtcgtttt---------ctc-----agaaatc-----------------gcatg-aaca-tctgamyatta-------a---------------------------------------cacttctgkttkwgag-----------------wkwyata---------------------ggaattatcttgtatcht---------ctta---------------attb----------------------atgtcswmac--------------wkkrmwtmwwkym---------------cwgkt-----------------------------kymyckw-rswtwkkmkyk-------------wksstkttmwyw-------------------------------------yrwgtcgtcacgcgacttctatt--------------------acaggtgc-------------------------------------------------------------------
>I23399_M022_Malvaceae_Gaya_dominguensis_seq1
--------------------------------------------------------------------------------------------------------------------------------------------------------------------------------------------------------------------------------------------------------------------------------------------------------------------------------------------------------------------------------------------------------------------------------------------------------------------------------ttttattttcacac-tggagatcggtggtttgcagacttttggaagggaaaggccaatggcgaaggtcgcttctattcaaaatctggcgatgtcttctttggccattttgaagatggttggcgacatggccacttcctctgtatcactgttgatggagcaaggtgtgtatcca---------------tgtaacttagt------cgtcatttc---------cctt----------------------------ggata-tttg-ttttcatctaa-------at-----------------------------ttacattgtgacacttgacttcta-----------------------------------------------tatttacaggtgcatcg-ag---atatggaacgagggtgtt----ctcac---------------------gagtcggcagcaactggacgctgacgccgtccttt-------------------gat-----------------------------aaaagaaaatctctaggcata---------------tgttttaagt-----------------------------------tacgtgatatgtatagccaactgcgttat-----ccctc----------------------------------------------------------------------------cat
>I28591_M023_Malvaceae_Neobuchia_paulinae_seq1
-------------------------------a--------------------ttctgatttgataaaaact-------------------------------gacgaagtcaaggatggcttttttatacacctcatat--------------------------------tatatatggtaaa-aactat------------------------------------------------------------------------------------------taacatttt---------------tc---cttgtaatttgttgtt-----------tgttcagccata---------ttttgttc-----tttgtaact-----------------------------------------------------ttctcttacatgg---t-catgtagggttggttttattttcacac-tggagatcggtggtttgcaaacttttggaagggaaaagccaatggtgaaggtcgcttctattcaaaatctggtgacgtcttctttggccatttcaaagatggttggcgacatggccacttcctttgtattactgttgatggagcaaggtgtgtatcca----------------gtaacttaga------cgtcgtttc---------tc------agaaact-----------------gcctg-aaca-tttgaccatta-------a--------------------------------------ttaattctggttttcct-----------------tgttaca---------------------ctaataaatagacagttg-a----atatgta---------------ctat----------------------aaattataac--------------ttcaatcgttt--------------------at-----------------------------gaaacaa------------------------------------------------------------------------------------------------------------------------------------------------------------------------------------------------
>I28593_M024_Malvaceae_Carpodiptera_cubensis_seq1
--------------------------------------------------------gattttaccctttttttttt---------------------------------tcctgaagtacctagttttatgtgggctaat----------------tgcat-ctaaagaccttcatgtcctaaactagtgtat------------------tta---ttttgggtttttagttgtttta---------------------------------------atatagagcatc---------------tgttttgtttctgaatcattttta---t-------------------------cttgggtc-----tttttaa-------------------------------------------------------cacacttacgtgg---t-catgtagggttggttttattttcacaa-tggagatcggtggtttgcaaacttttggaagggaaacgccaatggtgaaggccgcttctattccaaatctggcaatgtcttctttggccattttgaagatggttggcgacatggccagttcctttgtattaatgttgatggagcaaggtgtgtatcca-tatc------aaaatgcgacttaca------taccacatc---------tc------agaacct-----------------gcata-aacattttgaccctta-------a--------------------------------------tcacttatgatttcct------------------tcttata---------------------ctaatcaatggacagttg-a----gtatgta---------------ctca----------------------aagttatgac--------------atctatcatttt-------------------at-----------------------------gaagcta-gcatctcg--------------------catacaaa-------------------------------------cat-------------------------------------------------------------------------------------------------------------------
>I28594_M025_Malvaceae_Herrania_nitida_seq1
------------------------------------------tttcacttgttctagttgttttcattattttcta-------------------------------------------tacaacatcacgttttaaaataattcta---------------aagagaataggtaataaccaaaatcaactatc----------------t-------------------------------------------------------------------acataagcatttaa-----------------ttatttctagatctgat-----------agacgatgtatata-------tacttctc-----tttctaacttat-------------------------------------tgatgataaaa--ttatcttacatgg---t-catgtagggttggttttattttcacac-tggagatcggtggtttgcaaacttttggaagggaaaggccaatggtgaaggtcgcttctactcaaaatctggcaatgttttcttcggccattttgaagatggatggcgacatggccacttcctttgtattaatgttgagggagcaaggtgtgtgttca-tatc------acaatataacttgcg------tgtcatgtc---------ta------aggtcct-----------------gcata-aaca-tgtgcttatta-------a--------------------------------------tcacttgtggtttttt------------------ggttaaa---------------------ataataaatggacagttg-a----ctatgtg---------------gtaa----------------------aaattattag-------------ctccaattgttt--------------------at-----------------------------gaagcat-gcatctca--------------------tgtacaaa-------------------------------------catgtga---------------------------------------------------------------------------------------------------------------
>I28595_M184_Malvaceae_Guazuma_ulmifolia_seq1
--------------------------------------------------------------------------------------------------------------------------------------------------------gtgctgagaatgagagaatagtaattgacaggaaagcraaaatg-------------------------tcttttttattctcmttggacggawtgggtgactagaattgcaccaaaaaat-agtagagtggtatatt---------------caattcttttctagatytgata-----------gatgatatatg---------gacttcc------tttctaacttat-------------------------------------tggttataaat-ttattyctacatgg---t-catgtagggttggttttattttcacac-cggagatcgatggtttgcaaacttttggaagggaaaggccaatggtgaaggccgcttctactcaaaatctggcaatgttttcttcggccaktttgaagatggatggcgacatggccacttcctctgtattaatgtcgamggagcaaggtgtgtgttca-tatc------acaatgtaacttaatatcc--------------------tc------acatcct-----------------gcata-aaca-tgtgctgagta-------a------------------------------tcacttcatcacttctggtttttc------------------tttwaaa---------------------ctactaaatcgacagttg-a----atctttg---------------gtat----------------------aagttataaa-------------cttccattgtct--------------------at-----------------------------gaatcaa-gaatccca--------------------tgtgc--------------------------------------------------------------------------------------------------------------------------------------------------------------
>I28596_M026_Malvaceae_Ruizia_cordata_seq1
-----------------------------aaat---------------ggagccttacctttgttaatatttctt----------------------------------tccaaaagtacttattc------------------------------------tatgcgaatattatgatttaaactagt----------------------------------tttcttttttctttta---------------------------------------ttatagggcatt---------------tattttgtttttggatc-gatg----------tgacagtatatg---------tactgctct----tatatgact-----------------------------------------------------ctctcttgtatgt---t-catgtagagttggttttattttcacacggggagatcggtggtttgcaaacttttggaagggaaaggccaacggcgagggccgattctattcaaaatcaggcaatgtgttctttggccattttgaagatggatggcgacatggccagttcctttgtattaatgtcgacggtgcaaggtgtgtatcc--gatc------actatctaacttaca------tatcacgtt---------tc------agaacct-----------------acgtagaaca-tttaaccatta-------a--------------------------------------tctcttctcattt-------------------------------------------------ccaatcaa--gaaagttg-a----atatctt---------------ctaa--------------------aaaagttacgac--------------ttggcttgctt--------------------ac-----------------------------aaagcaa-gcatatatatg------------------------------------------------------------------------------------------------------------------------------------------------------------------------------------
>I28597_M027_Malvaceae_Melhania_velutina_seq1
------------------ggtaagaaaataagt---------------aagttagtacctatataaa-------------------------------------------aaataagaattgataat---------------------------------------------ctattgggtaagaaaatatgt-------------------------------akkttttttctttta---------------------------------------ttattgggcatt---------------tattttgtttttggatctgata----------tgacagtatatttac-----atactgctc-----tttatgact-----------------------------------------------------cactcttgtatgt---t-catgtagggttggttttattttcacac-gggagatcggtggtttgcaaacttttggaagggaaaggccaatggtgagggccgattctattcaaaatcaggcaatgtgttctttggtcattttgaagatggttggcgacatggcgagttcctttgtatcaatgttaatggagaaaggtgtgtatccg-attc------acgatctaacttacg------tatcacgtt---------tc------agaacct---------------acgcaaa-aaca-tttaamtrttra-----ma--------------------------------------tcwcykctcgttc-------------------------------------------------ccaatcaaacacagtt-----------------------------------------------------------------------------------------------------------------------------------------------------------------------------------------------------------------------------------------------------------------------------------------------------------------------------------------------------
>I28598_M028_Malvaceae_Glyphaea_brevis_seq1
----------------------------------------------------------------------------------------------------------tcacctaaaagaagtacggtggttaaattacactgaa-------------------aagaagtagtctatctagtagagtggggaat------------------ctaaccttt-----ttctcctttttcta---------------------------------------atatagagcata---------------tattttgtttctggatt------------gatagacaatatatg---------tacttctc-----tttctaacttat-----------------------------------attgttgacaaca-ttattcttgcgtgg---t-catgtagggttggttttattttcacac-tggagataggtggtttgcaaacttttggaagggaaaggcaaatggtgaaggccgcttctactcaaactctggcgacgtcttctttggccattttgaagatggatggcgacatggccacttcctttgtattaatgttgacggagcaaggtgtgtgttca-gttc------aggatgaaacttaca-----tattcatgtc---------tc------agatcca-----------------gcata-----------------------ta----------------------------------------------------------------------------------------------------ctaatcaatggatggttg-a----atgtgtt---------------gtaa---------------------aaagttgtcaac------------ttataattgttt--------------------at-----------------------------gaatcaa-gtatctcg--------------------cacaaacta------------------------------------catcaactgccctagt------------------------------------------------------------------------------------------------------
>I28599_M029_Malvaceae_Desplatsia_dewevrei_seq1
-------------------------------------------------agtcttcagttttgataaaat--------------------------------gacaatatcaagaccagctttattatccactttatttcagaaacaaagt------------------------------------------------------------tttaccayttttttgscccccttttcta---------------------------------------ttatggggcatt---------------tcttttgtttctggatt------------gatagacaatatgtg---------hattgctc-----tttctaacttat-------------------------------------tgttgatgaaa-ttattctcgcatgg---t-catgtagggttggttttactttcacac-tggagatagrtggtttgcraacttttggaagggaaaggccaacggtgaaggccgcttctactcraaatctggcaaygtcttctttggccattttgaagatggatggcgacacgggcacttcctctgbattaatgttgatggagcaaggtgtgtgttcg-ggtc------acaa-ataacttaca--------tcatgtc---------tc------agatcyg-----------------gcata-aaca-tgagaccatta-------a--------------------------------------tcacttttcttttt-------------------gttatgta---------------------ctaaycaatggacggttg-a----atgttta--------------------------------------------------------------------------------------------------------------------t----------gaatcaa-gcatcttg--------------------catatgaa-------------------------------------catgtactatatatcttt-------------------------------------------------------------------------------------------------cta
>I28600_M146_Malvaceae_Mortoniodendron_guatemalense_seq1
-----------------------------------------------------------------------------------------------------------------aaagcacatatccttaagctccgttgt--------------tttgcag-aaatcaacttccagaaaacaaattttggaaa----------------------------atgttgatattttcctga---------------------------------------aaagagggtatt-----------------ttctgttgtttggtt------------gttttatggaagatt---------tgcacttt-----tttcaaaatagtaagttga---------------------------cataattaataaaatatttgttattaaaa---t-catgtagggttggttttattttcgcac-tggagatcggtggtttgcaaacttttggaagggaaaggccaatggtgaaggccgcttctattcaaaatctggcaatgtcttctttggccattttgaagatggttggcgacacggccaattcctttgtattactgttgatggagcaaggtgtgtatcca-tacg------acgacataacttacaattacttatcttgtc---------tc------tgaacct-----------------ggatt-aaca-tttgacctttg-------a--------------------------------------tcccttctgatttcat------------------tgttata---------------------ctaatcaatggacagttg-a----atatgtc---------------ctaa----------------------aagttcttaa--------------gtcaattg-------------------------------------------------------------------------------------------------------------------------------------------------------------------------------------------------------------------------------------------------------------
>I28601_M030_Malvaceae_Sparmannia_africana_seq1
-----------------------------------------------------------------agaattcaccc---------------------------------caaaaaaaagtayagkggwawa-attrcacccaaaaaagagtagtggccaat-atggagcttmctatttagtagacttahgaat------------------ctagcgttt---cttt-tgcgtttctta---------------------------------------atatgtagcatt---------------tattttgtttctta-------------------------atatg---------tactgctc-----tttctaacttat-------------------------------------tgttgataaaa-ttattcttgcatgg---t-catgtagggatggttttattttcacac-tggagataggtggtttgcaaacttttggaagggaaaggccaatggtgaaggccscttctactcaaaatctggcaatgtcttctttggccattttgaagatggatggcgacatggcgacttcctttgtattaatgttgatggwgcaaggtgcgtgatca-ggtc------waaatgtaact----------tgtcacatc---------tc------agatccr-----------------gcata-aaca-tgagaccatta-------c--------------------------------------tcactckh--kttytytttyk-----------ygtkatata---------------------ctaatcaatggacggtcg-a----atcaatg---------------tgta----------------------sta----aaac------------ttgcaatagttt--------------------at-----------------------------gaatcaa-gcatgtat---------------------------------------------------------------------------------------------------------------------------------------------------------------------------------------
>I28603_M223_Malvaceae_Gossypium_hirsutum_seq1
-----------------------------------------------------------------gatactatataacat----------------------------------------------------------------------------------gttaaagtggatactcaatarcgcaataaga--------------------------------ccatcagtgctctaatag-------------ctaccaagcaaagccc--aaaaatccaacacttttacaaa---ctaatcacatacctgttggcatttgat-----------ggacaatatacg---------tactaatcag--bttgatgtct-----------------------------------------------------tgattttacatgt---t-cat-tagggttggttttattttcacac-tggagatcggtggtttgygaacttttggaagggaaaagccaatggtgaaggtcgcttctattcaaaatctggtgatgtcttctttggccattttgaagatggttggcggcatggccacttcctctgtattaccgttgatggaacaaggtgtgtgtcca-tgtc---------------------------------------------tct-----tarwact-----------------gcatg-aaca-tctgaccatta-------a--------------------------------------tcaattctggttttccg-----------------tgttaca---------------------cyaatcaatggactgtta-a----acatgta---------------ctma----------------------aagttacaac--------------ttcaatagttt--------------------at-----------------------------gaagcaa-gcttcttg--------------------catacaag-------------------------------------catgtgatattatctttt----------------------------------------------------------------------------------------------------
>I28604_M032_Malvaceae_Entelea_arborescens_seq1
-------------------------------------------------------------------------------------------------------------------------------------ttacaaccaaaataaaatagtggccaat-atggagcytcctatttagtagacttatgaat------------------cyaaccttt---ctttctgcgtttctta---------------------------------------atrtggagcatt---------------tattwtgwttctgrawt------------gatagacaatatatg---------tamtgchc-----tttctaacttat-------------------------------------tgtkgataaaa-ttattcttgcatgg---t-catgtagggttggttttattttcacac-tggggataggtggtttgcaaacttttggaagggraaggccaatggcgaaggccgcttctactcaaaatctggcaatgtcttctttggccattttgaagatggatggcgacatggccacttcctttgtattaatgttgatggagcaaggtgcgtgawca-ggtc------aaaatgtaact----------tgtcacatc---------tc------agatccg-----------------gcata-aaca-tgagaccatta-------c--------------------------------------tcacttctcgttttctttttk-----------ygttayata---------------------ctaaycaatgracggytg-a----atcaatg---------------tgta----------------------gta----aaac------------ttgcaatagttt--------------------at-----------------------------gaatcaa-gcatctcg--------------------catacaaa-------------------------------------catgtggtattat---------------------------------------------------------------------------------------------------------
>I28605_M235_Malvaceae_Abutilon_sp_seq1
-----------agcatgt----------gacaaac------------t--------------------------------------------------cataacagtcactgataacacgattttgatacatgttaaacgtgcaat----------------cttaaaaccccgacaaagcaaagc--------------------------------------------------------------------------------------------ttgaaagtccta---------------tactttacctacaggtc-------------ttggacaatatatgtactga-actgctaatc-----ttcatgact----------------------------------------------------actctcttccatgg---t-catgtagggttggttttattttcacac-tggagatcggtggttcgcgaacttttggaaggggaaggccaatggcgaaggtcgtttctattcaaaatctggcgatgtcctctttggccattttgaagatggttggcgacatggccacttcctctgtattactgttgatggagcaaggtgtgtatcta-cgtc------acagcgtaacttagt------cgtcatttc---------tctt----------------------------gcata-tttg-ttttcctctta-------at-----------------------------ttacatkgtcacgc--aacttcta-----------------------------------------------tmtttacaggtgcatcg-ag---wtrtggaatgagggtgtt----ctcgt---------------------gaatcggcwacaactggacgctgatgccgtwywtt-------------------rmw---------------------------------------------------------------------------------------------------------------------------------------------------------------------------------------------------------------------------------raa
>I28606_M033_Malvaceae_Reevesia_formosana_seq1
-----------------------------------------------------------tttgttaagactatatat------------------gtatatatatattttccagaagtgcctatctttatgtcggctact----------------tgcatcctaaagacctacatgaattaaactagtgtat----------------------------------ttttttttttta---------------------------------------atacagagcttttat------------------------------------------------------------------------------tttgtaacctat-------------------------------------tggtgataaaa--tthtttgacatgg---t-catgtagggttggttttattttcacac-tggagatcggtggtttgcaaacttttggaagggaaaggccaatggtgaaggccgcttctattcaaaatctggcaatgtcttctttggccattttgaagatggttggcgacatggccatttcctttgtattactgttgatggagcaaggtgcgtwtcca-gatctcgatctcaatgtaacttaca------tgccatgtc---------tt------ggaacct-----------------tcata-aacg-tttgaccacta-------a--------------------------------------tcacttctgctctcct------------------tgttata---------------------ctaatcatcgaacagata-a----atgtcta---------------ctaa----------------------aagttttaac--------------ttcaattgttt--------------------at-----------------------------gaa----------------------------------------------------------------------------------------------------------------------------------------------------------------------------------------------------
>I28608_M035_Malvaceae_Hosfordia_alata_seq1
------------------agacccaatataaacaa------------c--------------------------------------------------caaaacagtcaacgataacatgattttgatatgtgttaaacattcatt----------------cttaaaatcctgaccaagcaaarc--------------------------------------------------------------------------------------------ctgaaagtccta---------------tactttacctrcaggtc-------------ttggacaataaatrtactga-rstgctaatc-----ttcatgact----------------------------------------------------actctcttccatgg---t-catgtagggttggttttattttcacac-yggagatcgktggttygctaacttttggaagggaaaggccaatggcgaaggtcgcttctattcaaaatctggcgatgtcttctttggccattttgaagatggttggcgacatggccacttcctctgtattactgtggatggagcaaggtgtgtatcca-tgtc------actatgtarcttggt------cgtcatytc---------tctt----------------------------bcwyw-twwk-ttttcctctta-------at-----------------------------ttasattgtcacat--gacttctaca--------------------------------------------ttatttacaggtgcatcg-ag---atatggaamgagggtgtt----ctcat---------------------gagtcggcagca---------------------------------------------------------------------------------------------------------------------------------------------------------------------------------------------------------------------------------------------------------------------------------
>I28609_M036_Malvaceae_Pentaplaris_davidsmithii_seq1
--------------------------------------------------------------atatatgttttctatcttttcacttttcttctctttccattttccattttktcaattttctttgctcccttccaagta------------------------aagcctaaaagtctagcatt-taccaa------------------------------------------------------------------------------------------cagatcata---------------ta---tctgttggcatctaac-----------agacaatatatg---------tactgatc-----tttatgact-----------------------------------------------------ttctcttgcatgg---t-catgtagggttggttttattttcacac-tggagatcggtggtttgcggacttttggaagggaaaggccaatggtgaaggtcgcttctattcaaaatctggcgatgtcttctttggccattttgaagatggttggcgacatggccacttcctctgtattactgttgatggagcaaggtgtgtatcca-tgtc------acagtgtaacttaga------tgtcgtttc---------tctg----aaacact-----------------gcttg-aaca-tctgaccgtta-------a--------------------------------------tcaattctggttttcct-----------------tgttata---------------------ctaatcaatggacagtta-a----atgtgtg---------------ctaa----------------------aagttataac--------------ktcaatc--------------------------------------------------------------------------------------------------------------------------------------------------------------------------------------------------------------------------------------------------------------
>I28610_M037_Malvaceae_Heritiera_littoralis_seq1
------------------------------------------------------------------ataattttt-----------------------------------ccgaaagtacctattttaatgtcgactact----------------tgcat-ctaaagaccttcataaattaaacaagtgtgt------------------tta--ttttgtttcttctaattttctta---------------------------------------atatagagcatc----------------aatgtgcttttggatccca----------------------------------ataactg-----tatatgcac-----------------------------------------------------tgctcttacatgg---t-catacagggttggttttattttcacac-tggagatcggtggtttgcgaacttttggaagggaaaggccaatggtgaaggccgcttctattcaaaatctggagatgtcttctttggccattttgaagacggttggcgacacggccagttcctttgtattactgttgatggagcaaggtgcatatct--gatc------atgttgtaacttaca------tataacatc---------tc------agaacct-----------------gcata-aaca-tttgaccatta-------a--------------------------------------tcacttctgatttcct------------------tgtt-ta---------------------ctaatcaatggatggtag-a----gtatgtg---------------ctga----------------------atgttacaa---------------ggcaattgttt--------------------at-----------------------------gaagcaa-ccatc------------------------------------------------------------------------------------------------------------------------------------------------------------------------------------------
>I28611_M062A_Malvaceae_Durio_zibethinus_seq1
-------------------------------------------------------------------------------------------------------------ttttaaaatatctatttttatgtcggctact----------------tgcat-ctaaagaccttcatgaattaaactagcatat-----------------------------ttattttgcttcttttaata--------------------------------ttttaataagggcatc---------------tattttgcttctggatctaata----------agaaagtaaatg---------tactgctc-----ktttttact-----------------------------------------------------tactttcacgtgg---t-catgtagggctggttttattttcacac-tggagatcggtggtttgcaaacttttggaagggtaaggccaatggtgaaggccgcttctattcaaaatccggaaatgtcttctttggccattttgaagatgggtggcgacatggccagttcctttgtattactgttgatggagcaaggt---------------------------aacttaca------tatcacatctcagaagtctc------agaacct-----------------acata-aaca-tttgaccatga-------a--------------------------------------tcacttctgagttcct------------------trttata---------------------ctaatcaatggacagttg-a----atatgta---------------ctaa----------------------aagttaygat--------------ggaaattgttt--------------------gt------------------------------------------------------------------------------------------------------------------------------------------------------------------------------------------------------------------------------------
>I28612_M038_Malvaceae_Brachichyton_bidwillii_seq1
---------caagtcaatttttgcaaaataaat---------------ggagccttagctttgttaataattttt-----------------------------------ccaaaagtacctattttaatgtgggctact----------------tgcat-ctaaagatcttcatgaattaaacta-------------------------------------------------------------------------------------------gtgtggagcatc-----------------atgtgcttctggatctgata------------acagcatatg--------------------------------------------------------------------------------ac-ttactcttacatgg---t-catacagggttggttttattttcacac-tggagatcggtggtttgcgaacttttggaagggaaaggccaacggtgaaggccgcttctactcaaaatccggagatgtcttctttggccattttgaagatggttggcgacatggccaattcctttgtattactgtagacggagcaaggtgcgtatcct-gatc------ttgatgtaacttaca------tatcacatc---------tc------agaacct-----------------gcata-----------------------------------------------------------------acttctggtttcct------------------tgttata---------------------ctaatcaatgtacagttg-a----atagctg---------------ctga----------------------atgttataa---------------ggcaattgttt--------------------at-----------------------------aagcaac-----------------------------------------------------------------------------------------------------------------------------------------------------------------------------------------------t
>I28613_M039_Malvaceae_Eriotheca_macrophylla_seq1
--------------------------------------------------------------atwtatat--------------------------------------------------------------------------------------------------atayatatrtggtaaa-aactat------------------------------------------------------------------------------------------tgacatttt---------------tc---cttttaatttgttatt-----------tgttcagccata---------tttggttc-----tttatagct-----------------------------------------------------ttctcttacatgg---catgtatagggttggttttattttcacac-tggagatcggtggttygcaaacttttggaagggaaaagccaatggtgaaggtcgcttctattcaaaatctggagatgtcttctttggccatttcgaagatggttggcgacatggccacttcctttgtattactgttgatggagcaaggtgtgtatcca-tatc------acgacgtaacttaga------tgttgtttc---------tc------agaaact-----------------gcctg-aaca-tttgaccatta-------c--------------------------------------tcaattctggttttcct-----------------tgttgca---------------------ctaatcagtagacagttgaa----atacgaa---------------ctat----------------------aagttataac--------------t--------------------------------------------------------------------------------------------------------------------------------------------------------------------------------------------------------------------------------------------------------------------
>I28615_M041_Malvaceae_Pterygota_brasiliensis_seq1
---------------------------------------------------ct-ttaactttgttaataattttt-----------------------------------ccaaaagtacctattttaatgtcggctact----------------tgctt-ctaaagacattctcaaatttaactagtgtat------------------tta--ttttgtttcttttaattttctta---------------------------------------aaatagagcatc----------------aatgcgcatctggatctgat------------aacagtgtatt---------tactgctc-----tttatgact-----------------------------------------------------tactcttgcatgg---t-tatgtagggttggttttattttcacac-tggagatcggtggtttgcaaacttttggaagggaaaggccaatggtgaaggccgcttctattcaaaatctggtgatgtcttctttggccattttgaagatggttggcgacacggccagttcctttgtattactgttgatggagcaaggtatatctcca-gatc------atgatataacttaca------tataacatc---------tc------agaacct-----------------gcata-aaca-tttgaccatta-------a--------------------------------------tctcttctgatt------------------------tt-ca---------------------ctaattaattctcagctg-a----atct-ta---------------ctga----------------------atgttaaaa---------------ggcaattgtgt--------------------at-----------------------------gaagcag-ccatct-------------------------------------------------------------------cact------------------------------------------------------------------------------------------------------------------
>I28616_M042_Malvaceae_Leptonichya_maranta_seq1
----------------------gaaagtagagt-------------------------------------------------------------------------------------------------------------------------gataaaaatggagcccccctatttagttgagtggtaaat------------------ctgacccctttcccatctttttttttta---------------------------------------atgcagagcagtt--------------tattttgtgtttagacctgata------------acaatatatg---------taatgctc-----tttctrgcttat-------------------------------------tggtgac--aa-tttttcttacatgg---t-catgtagggttggttttattttcacac-gggagatcggtggtttgcaaacttttggaagggaaaggccaatggagaaggccgcttctactcaaaatctggcaatgtcttctttggccattttgaagatggatggcgacatggacacttcctttgtattaatgttgatggagcaaggtgtgtgttca-gatc------acaatgtaacttaca------tgtcatgyc---------t---------atcct-----------------gcata-maca-tgtaactatta-------a--------------------------------------tcacttttttttttkktg---------------wwbthhta---------------------ctaatcaatggacggttg-aatatatatata---------------gtaa----------------------aagttatgaa-------------cttcaattgtct--------------------at-----------------------------gaagcaa-acatccca--------------------cttacaag-------------------------------------catgt-----------------------------------------------------------------------------------------------------------------
>I28617_M043_Neuradaceae_Neurada_procumbens_seq1
----------------------------------------------------------------------------------------------------------------------------------atttaaaacctaa-------------------tccaagtaccaaatggaagatgcaaggagcc------------------atagttttatactttctttgccttccta---------------------------------------atgctttgtccttca------------atgcttgttgctgtgcatgagagcattctatttgcaaatacatacaca-----tgcaagtc-------------------------------------------------------------atgg-ttaaatttctgtggtgatgtatgtagggttggatttattttcacac-tggcgatcgatggtttgcaaacttttggaagggaaaggccaatggtgaaggccggttctattcaaagtctggtgatgtcttctttggccattttgaagatggttggcgtcacggccacttcctttgcattactgttgatggttccaggtcagtattct-ccac------atattcctcttctat------agacatgca---------tccatt--agactgtccaaac---------tgatataggata----------------------------------------------------------tttctctcttttccttgggtattgc-------gttgctaca---------------------ttagctttcaaacgttca------acatttt---------------tcta----------------------tagttgtcaa-------------cttaaatag-------------------------------------------------------------------------------------------------------------------------------------------------------------------------------------------------------------------------------------------------------------
>I28618_M044_Malvaceae_Pentace_laxiflora_seq1
--------------------------------------------------------------------------------------------------------------cccgaagtacccagtcttatgttggctact----------------tgcat-ctaaagatcttaatttcctaaattagtgtat-----------------------ttttggtttctttaatttgttta---------------------------------------aagtaaagcatc---------------tattttgtttctgcatcaggtagc---tggtaagactgtatatg---------tactgctc-----tttttgact-----------------------------------------------------cactcttacatgg---t-catgtagggctggttttattttcatac-tggggatcggtggtttgcaaacttttggaagggaaaggccaatggtgaaggycgcttctattcaaaatctggcaatgtcttctttggccattttgaagatggttggcgacabggacggttcctttgtattaacgttcatggagcaaggtgtgtatcca-tatc------aaactgtgacttacg------tatcat--------------------------------------------gcata-gaca-tttgacgstta-------a--------------------------------------tcacttatgaatttct------------------tgttata----------------------cwawymawkgrmagtca-a----atatat---------------------------------------------------------------------------------------------------------------------------------------------------------------------------------------------------------------------------------------------------------------------------------------------------------------------------------------
>I28619_M045_Malvaceae_Phragmotheca_mammosa_seq1
----------------------------taaactatttattccttatgttatgatagctcattttaatattgatgt---------------------------------actaaataagcttgtgctcatgttattacactagtcaacca------------aacaargcattcataaattaagctagtgcat------------------tta----------------------------------------------------------------ttataaagcata-------------------------------------------taatggacaatatatg---------tactgatc-----tttatgact-------------------------------------------------------ctcttacatgg---t-catgtagggttggttttattttcacac-tggagatcggtggtttgcaaacttttggaagggaaaggctgatggtgaaggtcgcttctattcaaaatctggtgatgttttctttggtcattttgaagatggttggcgacatggcvacttcctttgtattgctgttgatggagcaaggtgtgtatcca-tgtc------acaatgtraattaga------tgtctgttt------------c----agaaact-----------------gcatg-aaca-tctggccatta-------atcaattctgacaaactgcatgaacatcaggccattaa-tcgattctgagtttcct-----------------tgttatt---------------------ctaatcaatggacgg------------------------------------------------------------------------------------------------------------------------------------------------------------------------------------------------------------------------------------------------------------------------------------------------------------------------------------------------------
>I28620_M046_Malvaceae_Camptostemon_shultzii_seq1
-----------------------------------------------------------------------------------------------gcacaccattagaaaaaaaatatatttttcttatcattccatttt---------------------------------------------------------------------------------------ttatcctctttc---------------------------------------gtatcaagcacactttaccgacagatcgtatatctgttggcatctgat-----------aggcaatatata---------tattgatc-----tttatgact-------------------------------------------------------ctcttacatgg---t-catgtagggttggttttatttttgcac-tggagatcggtggtttgcgaacttttggaagggaaaggccaatggcgaaggtcgcttctattcaaaatctggcgatgtcttctttggccattttgaagatggttggcgacatggccacttcctctgtattactgttgatggagcaaggtgtgtatcca-tgtc------acaatgtaaattaga------cgtcatttt---------ctc-----agaaacc-----------------gcatg-aaca-tctgaccww-----------------------------------------------------------------------------------------------------------------------------------------------------------------------------------------------------------------------------------------------------------------------------------------------------------------------------------------------------------------------------------------------------------------------------------------------------------------------------------
>I28621_M153_Malvaceae_Trichospermum_sp_seq1
---------------------------------------------------------------------tttttctcaaaya-------------yga-agttagtctagtaaaagctatttaaccttttctttcaaatttgata-----------------tttatattggtttctagatatggaattgagtaa---------------------atttggtttttcttagtgcyctaa--------------------------------------cgccagcatcttga-------------tattttacttcmaagttgaatt-------------------------------tggttttc----------------------------------------------------attagctdcraag-tcmtwcttgcatgg---t-catgtagggttggttttattttcacac-tggagataggtggtttgcaaacttttggaadggaaaggccaatggtgaaggccgcttctactcaaaatccggcaatgtcttctttggccatttcgaagatggahgghgacacggccacttcctttgtatcaatgttgatggagcaaggtgcdtghtca-tgtc------atgtctgaaaatccggcncg-------------------nc------------------------------atacacatta-kwagaccatta-------a--------------------------------------tcacttcttttt---------------------gttatctg---------------------ctwttcaatgkacggttg-a----acgttta---------------tgaatcgagcrtctt-------gcayacaatacaaaca---------tgttgcatttatgtttctwct-------------atcacaaac-----------t----------gcatcaa-ctgcccta--------------------------------------------------------------atttctctgat--------------------------------------------------------------------------------------------------------------
>I28623_M048_Malvaceae_Abroma_augusta_seq1
------------------aaaaaaaacttaagt-------------------------------------------------------------------------------------------------------------------------actaaat-atggagtctccaatctagtagagtggtaaat------------------ctgaccgtt-------ttccctttttta---------------------------------t--------tagagtgtt--------------------------------------------------tattatatg---------cactgctc-----tttctagcttat-------------------------------------tggtgataaaa-ttattcttatatgg---t-catgtagggttggttttattttcatat-gggagaccggtggtttgcaaacttttggaagggaaaggccaatggtgaaggccgattctactcaaaatctggcaatgtcttctttggccattttgaagatggatggcgacatggccacttcctttgtattaatgttgatggagcaaggtgtgtgttca-gatc------acaatgtaacttaca------tgtcatgtc---------tc------agatcct-----------------gcata-agca-tgtgacttcta-------a--------------------------------------ttattt----------------------------tgttata---------------------ctaatcaatagagggttg-a----atatgta---------------gtaa----------------------aagttattaa-------------cttcaattgttt--------------------at-----------------------------aaaacaa-gcatctcg--------------------catacaaa-------------------------------------catataatattatcttttaactctag--------------------------------------------------------------------------------------------
>I28624_M049_Malvaceae_Corchoropsis_tomentosa_seq1
---------------------------ataaat---------------ggagccttagctttgttaatgtttttt-----------------------------------ccaaaaatatctatttt-acgctggctact----------------tgcac-ccaaagaactttatgaatctag------------------------------------------ctttttttgttta---------------------------------------taagagggcatt---------------tattttgttcctggatctgata----------tgacagtatatg---------tactgctc-----tttatgact-----------------------------------------------------ccctcttgtatgg---t-catgtagggttggttttattttcacac-tggagatcggtggtttgcaaatttttggaagggaaaggccaatggtgaaggacgattctattcaagatcaggcaatgtgttctttggccattttgaagatggttggcgacaaggccagttcctttgtattaatgttgatggggaaaggtttgtatccg--atc------acgatgtaacttaca------tatcatgtt---------tc------agagcct-----------------acgca-aaca-tttaatcatta-------a--------------------------------------tcccttccggtttac-------------------------------------------------aatcgacagacaaaca-t----gcatgttaa------------cttggt--------------------tgagttctgtgcatta------tgcgccaatagtacgg--------------ctgcat---------------------------aggaaataa-gtttttct----------------------------------------------------------------tcatt------------------------------------------------------------------------------------------------------------------
>I28625_M193_Malvaceae_Apeiba_tibourbou_seq1
----------------------gaaaggaaagcaat---------gkt------gtattttcattcacattggact--------------------------ggcgtagrcgactagaattcaccaaaaagaagtacaat----------------------ggtaaaattacacccrmaaaaagtagtgg---------------------------------------------cba---------------------------------------yyatggagctccctat---------ttagatagagtkstgaatctaacmm-----------------------------wtttttttcacct-tttctrayttat-------------------------------------tgttgataaaa-ttahttttgcatgg---t-cntgwagggttggttttattttcacac-tggagataggtggtttgcaaacttttggaagggaaaggccnanggtgaaggccgcttctaytcaaaatctggcaahgtcttctttggccattttgaagatggatggcgacatgghsacttcctttgtattaatgttgatggagcaaggtgagcattda-ggtc------acaatgtaamttaca------tgwcatgty---------tc------agatcmg-----------------gcata-aaca-hgrgachdtya-------a--------------------------------------tcacttkttktyttytttttt-----------tcttatrta---------------------ctaatccatggacagttg-a----ataaatg----------------------------------------cgtggtaaaac-------------ttgcaatagttt--------------------at-----------------------------gaatcaa-gcatctct--------------------cat------------------------------------------ca--------------------------------------------------------------------------------------------------------------------
>I28626_M226_Malvaceae_Helicteres_guazumifolia_seq1
--------------------------------------------------------gctttgtactatgattttggt------------------------ggacttcatctgggatatccagcatcttagcgctttactagcaatc---------------atcaagttcttgatgaattaaactag---------------------------------gttccattatctttttta---------------------------------------atacaaagcatt---------------tattttgtttccattat------------cttaggcaatata------------------------gtaataaaa-----------------------------------------------------ttattctgaatgg---t-catatagggttggttttattttcacac-tggagatcggtggtttgcaaacttttggaagggaaaggccaatggtgaaggccgcttctattcaaaatctggcaatgtcttctttggccattttgaagatggttggcgacatggccatttcctgtgcatcactgttgatggagcaaggtgtgtatacaatatc------tcattgtaacttaca------tgtcatgtc---------tt------agaacct-----------------tggca------------------------a-------------------------------------------------ctcct------------------tgttata---------------------ctaatgaatgaacagtta-a----atatcta---------------cttt----------------------aagttataac--------------ttcaattgctt--------------------tt-----------------------------gaaaca-----tctga--------------------caagcaaa-------------------------------------aatgtgattttatcttttactcc----------------------aga----------------------------------------------------------------------
>I28628_M051_Malvaceae_Werklea_horrida_seq1
-----------------------------------------------------------------------------------------------------------------------------------------------------------------------------------------------------------------------------------------------------------------------------------------------------------------ta---tctgttagcctctgat-----------aaacaatgtatg---------taccaatc-----tttatgact-----------------------------------------------------ctcttacttatgg---t-catgtagggttggttttattttcacac-cgaagatcggtggttcgcaaacttttggaagggaaaggccaatggcgaaggtcgattctattcaaaatctggtgatgtcttctttggccattttgacgacggttggcgacatggtcacttcctctgtatagccgttgatggagcaaggtgtgtatcca-tgtc------acaatgtaacctaga------cggcatttc---------tc------acaaact-----------------gcatt-aaca----------------------------------------------------------tcgattatggttttcct-----------------tgttata---------------------ctaatcaatggacagtta-a----atatata---------------cca--------------------------------------------------------------------------------------------------------------------------------------------------------------------------------------------------------------------------------------------------------------------------------------------------------------------
>I28629_M052_Malvaceae_Spirotheca_rosea_seq1
-------------------------------------tagcatt----------cagatttgataaaaat----------------------------------gacagtcaatgatggcttttttatgcacctcaatattatttatgtat--gtgtgtgt-gtgtgtgtatatatggg---------------------------------------------------------------------------------------------------gtaaaaactattaa-------------catttttccttttaatttgtta--------tttgttcagccata---------tgtggttc-----tttgtaact-------------------------------------------------------ttctgacatgg---t-catgtagggttggttttattttcacac-tggagatcggtggtttacgaacttttggaagggaaaagccaatggtgaaggtcgtttctattcaaaatctggcgaagtcttctttggccatttcgacgatggttggcgacatggccacttcctttgtattactgttgaaggagcaaggtctgtatcca-tatc------acgacttaactaaga------tatt---tc---------tc------agaaact-----------------gcctc-aaca-tttgacgatta-------a--------------------------------------tcaattctggttttgct-----------------ttttgca----------------------caatcaatatatagttg-a----acacgta---------------ctat----------------------aagttatacgc-----------------------------------------cagat-------------------------------------------------------------------------g----------------------------------c-----------------------------------------------------------------------------------------------------------------------
>I28630_M053_Malvaceae_Huberodendron_swietenioides_seq1
gccttttcccccttttcttttcaaacatgaagc----tagtatt----------cagatttgataaaaat--------------------------------ggcaaagtcaaggatggcttttttt-acacctcatatttta-----------tatatat---------------------------------------------------------------------------------------------------------------------ctgttaaacactattaa----------catttttcctttgaatttgtta--------tttgttcagccata---------tttggttc-----tttataact-----------------------------------------------------tttttttacatgg---t-catgtagggttggttttattttcacac-tggagatcggtggtttgcvaacttctggaaaggaaaggccaatggtgaaggtcggttctattcaaaatctggcgatgtcttttttggccatttcgaagatggttggcgacatggccacttcctttgtattaccgttgatggagcaaggtgtgtatcca--------------------------------tattgtttc---------tc------agaaact-----------------gcatg-aaaa-tttgaccatta-------a--------------------------------------tcaattctggttttcct-----------------tgttata---------------------cgaatcaatggacagttg-a--------------------------atag----------------------aagttatgac--------------ttcaatcgttt--------------------at-----------------------------gaagcat-gcatctcg--------------------catacaag-------------------------------------catktgatattatctt------------------------------------------------------------------------------------------------------
>I28631_M054_Malvaceae_Trochetiopsis_benjaminae_seq1
-----------------tttctgaaaagcaaat---------------ggagcctcaccttcattaattttttctt---------------------------------tccaaaagtacttattct---------------------------------------------atgcaaacagtatgaattaat-------------------------------ctattttttctttta---------------------------------------ttattgggcatt---------------tattttgtttttggatctgata----------tgacagtatatttac-----atactgctc-----tttatgact-----------------------------------------------------cactcttgtatgt---t-catgtagggttggttttattttcacac-gggagatcggtggtttgcaaacttttggaagggaaaggccaatggtgagggccgattctattcaaaatcaggcaatgtgttctttggccattttgaagatggttggcgacatggcgagttcctttgtatcaatgttaatggagaaaggtgtgtatccg-attc------acgatctaacttaca------tatcacgtt---------tc------agaacct---------------acgcaaa-aaca-tttaactgttaa-----aa--------------------------------------tctcttctcgttc-------------------------------------------------ccaatcaaacacagtttg-a----atatctg---------------ctaa----------------------aagttacgac--------------ttagcttgctt--------------------at-----------------------------gaagcaa-gcataaaa----------------------------------------------------------------acat-------------------------------------------------------------------------------------------------------------------
>I28633_M056_Malvaceae_Adansonia_digitata_seq1
-------------------------------------------------------agatttgataaaaatga--------------------------------cawagtcaaggatggcttttttatacgtcttatatt------------------------atatatatatatgtggtaaa-aactat------------------------------------------------------------------------------------------ttaatattt---------------tt---cctttaa---attggt-----------tgttctgcctta---------tttggttc-----tttataact-----------------------------------------------------ttctcttacatgg---t-catgtagggttggttttattttcacac-tggagatcggtggtttgcaaacttttggaagggaaaacccaatggtgaaggtcgcttctattcaaaatctggcgatgtcttctttggccatttcgaagatggttggcggcatggcaacttcctttgtattactgtcgatggagcaaggtttgtatcca-tatc------atggcgtaacataga------tgtcgtatc---------tc------agaaact-----------------gcctg-aata-tttgacaatga-------a--------------------------------------tcaattctggttttcct-----------------tgttaca---------------------ctaagcattagacagtta-a----atacgta---------------ccat-----------------------------gac--------------tccaatcgttt--------------------at-----------------------------gaagcaa-gcatcttgc--------------------------------------------------------------------------------------------------------------------------------------------------------------------------------------
>I28635_M058_Malvaceae_Byttneria_aculeata_seq1
-------------------------------------------------------ccgtcatcctgatacttcaagt------------------------tgaatttggctttagttatcttgattaatataccaagttt---------------------atgatgagtcaagtaatttaagcttcattctgt----------------ttatacttc---cttttttctttctttt---------------------------------------ctattggttcat---------------tattctgtttatacatctgatcga---------------------------tctaccgatc-----tttctaact--------------------------------------------------a-tttttcttacatga---t-catgtagggttggttttattttcatac-gggagatcgttggtttgcaaacttttggaaaggaaaggctaatggtgaaggtcgtttctactccaaatccggtaacgtattctttggccattttgaagatggatggagacatggccagttcctttgtattaatgttgatggagtaaggtgtgtttgaa-tctc-----------------------------------------------------agatctt-----------------gcata-aaca-tccaaccatta-------at-----------------------------c-------acactttggattcatt------------------tgctaca---------------------ctcatcaattag-aattg-a----atattta---------------atat----------------------aagttactaa-------------gcttaattgatt--------------------at-----------------------------ataaaaa-----------------------------ca-----------------------------------------------------------------------------------------------------------------------------------------------------------------
>I28636_M059_Malvaceae_Pterospermum_pierrei_seq1
-----------------------------------------------------------------------------------------------------------------------------------------------------------------------------------------------------------------------------------gtttttttttta---------------------------------------ttttagagcatcat------------ctattttgtttctggatctaatc----------tgacagtatatg---------tagtgct--------------------------------------------------------------------tgcccttgtatgg---t-catgtaggggtggttttattttcacac-cggagataggtggtttgcaaacttttggaagggaaaggcaaatggtgaaggccgattctattcaaaatccggcgatgtcttctttggccattttgaagatggttggcgacatggccagttmctttgcattaatgttgacggagcaaggtgtgtttccg--atc------atgatataactaacg------tatcacgtt---------cc------aaaacct-----------------gcata-aaca-ttttaccatta-------a--------------------------------------tcacttctgatttcct------------------cgttatt---------------------ctaatcaatagactgttg-a----atatgta--------------------------------------------------------------------------------------------------------------------------------------------------------------------------------------------------------------------------------------------------------------------------------------------------------------------------------------
>I28637_M060_Malvaceae_Duboscia_vifidiflora_seq1
-----------------------------------------------------------------------------------------------------------------------tacagtggtaaaatttacacccaa---aaagtagtggcaaat-atggagctccctattacatagagtggtgaat------------------ctgaccctt---tttt--catttttcta---------------------------------------atatagagcatt---------------tattttgtttctggatt------------gatagagaatatgtg---------tactcttc-----tttctaacttattkttkagakamwatkkktastctkmtktmtaacttawtdttgataaaa-ttattattacatgg---t-catgtagggttggttttattttcacac-tggagataggtggtttgcaaacttctggaagggaaaggccaacggcgaaggccggttctattctaaatctggcgatgtcttctttggccagtttgaagatggatggcgacatggccacttcctttgtattaatgttgatggagcaaggtctgtgttca-ggtc------gcaatttaacttgca------tgtcatgtc---------tc------agatcca-----------------gcata-aaca-tgaga-cattg-------a--------------------------------------tcgcgt---gttttccttttt-----------tgttatata---------------------ctaattaacagatggttg-a----atgtcta---------------ggaa----------------------aagttattaac------------ttacacttgktt--------------------ww-----------------------------rarybrw-rrgyr------------------------------------------------------------------------------------------------------------------------------------------------------------------------------------------
>I28638_M061_Malvaceae_Basiloxylon_brasiliensis_seq1
---------------------------taatat---------------tgagccttagctttgttaat----------------------------------------------aaatacatattttaatgtcggctact----------------tgcat-ctaaagaccttcatgaattaaactagtgtat------------------tta--ttttatttcttccaattttctta---------------------------------------atataragcatc----------------aatgtgcttctggatccaaca------------acagtatatg---------tgctgctc-----tttatgact-----------------------------------------------------tactcttacatga---c-catatagggttggttttattttcacac-tggagatcggtggtttgtgaacttttggaagggaaaggccaacggtgaaggccgcttctattcaaaatccggagatgtcttcttcggccattttgaagatggttggcgacatggccagttcctttgtattacagttgatggagcaaggtgtgtatcc--tatc------atgatgtaacttttg--------------------------------------------------------gttta-----------------------------------------------------------------------------------------------cttgttatg---------------------tgaatca-------gttg-a----atatgag---------------ctga----------------------atgttataa---------------ggcaattgttt--------------------at-----------------------------gaagcaa-ccatctca--------------------catacaag-------------------------------------catgtgatattatctttttactac---------------------ggatatagaattcatgtag------------------------------------------------------
>I28640_M062B_Malvaceae_Diplodiscus_paniculatus_seq1
---------------------------------------------------------------------------------------------------------------------------------------------------------------------------------------------gtat-----------------------tttkrrtwtytktwwtttgytya---------------------------------------atgtaaagagtc---------------taytttgttkctgcatcaggtaac---tggtaagattgtrtatg---------tactgctc-----tttttgact-----------------------------------------------------castcttacatgg---t-catgtagggctggttttattttcacac-yggggatcggtggtttgcaaacttttggaagggaaaggccaatggtgaaggccgcttctattcaaaakctggcaatgtcttctttggccattttgaagatggttggcgacacgggcggttcctttgtattaatgttcatggagcaaggtgtgtatcca-tatc------aaaatgcgacttaca------tatcat--------------------------------------------gcata-aaca-tttgacgcttaa------a--------------------------------------tcacttgtgaatttct------------------tgttata---------------------ctaatcaatgtacagtcg-a----atatata---------------ctca----------------------aagttatgac--------------atctattagtt--------------------at-----------------------------gaagcaa-gcatcttg--------------------catacaag-------------------------------------aatg------------------------------------------------------------------------------------------------------------------
>I28641_M063_Malvaceae_Brownlowia_peltata_seq1
-----------------------------------------------------------------------------------------------------------------gaagtacccggtcttatgttggctact----------------tgcat-ctaaagatcttcatttcctaaattagtgtag-----------------------ttttggtttctttaatttgttta---------------------------------------atgtaaagcatc---------------tattttgtttctgcatcaggtaac---tggtaagactgtatatg---------tactgctc-----tttttgact-----------------------------------------------------cactcgtacatgg---t-catgtagggctggttttattttcacac-cggggatcggtggtttgcagacttttggaagggaaaggccaatggtgaaggccgcttctattcaaaatctggcaatgtcttctttggccattttgaagatggttggcgacacggacdgttcctttgtattaacgttcatggagcaaggtgtgtatcca-tatc------aaaatgcaacttacg------tatcat--------------------------------------------gcata-aaca-tttgacgctta-------a--------------------------------------tcacttatgattttct------------------tgttata---------------------ctaatcaatggacagtcg-a----atatata---------------ctca----------------------aagttacgac--------------atctattattt--------------------ct-----------------------------gaagcaa------------------------------------------------------------------------------------------------------------------------------------------------------------------------------------------------
>I28642_M064_Malvaceae_Burretiodendron_esquirolii_seq1
--------------------------------------------------------------------------------------------------------------------------------------------------------------------------------------------------------------------------------------------ttg---------------------------------------cagagcatcatc---------------tattttgtttat-gatctaatc----------tggcggtatacg---------ta-------------------c-----------------------------------------------------tgctcttgtatgg---t-cctgtagggttggttttattttcacac-cggagatcggtggtttgcaaacttttggaagggaaaagccaatggtgaaggccggttctattcaaaatccggcaatgtcttctttggccatttcgaagacggttggcgacatggccagttcctttgtattaatgttaatggagcaaggtgtgtatctg--a--------------------------------------------------------------------------------------------------------------------------------------------------------------------------------------------------------------------------------------------------------------------------------------------------------------------------------------------------------------------------------------------------------------------------------------------------------------------------------------------------------------------------------------------------------------------------------------
>I28643_M065_Malvaceae_Hermannia_flammea_seq1
---------------------------------------------------------------------------------------------------------------tggagagatgatctgatgcatggcaaggtt---------------------aggccttttctcctttcttcaagcttgaaag------------------ctagtcttt-gttttttaacctatcatattt---cagaa--------------------------gaaactaaaaaatt---------------ggattttcttctcttgt------------gatagacattacagg---------tgctgctc-----tttcaaacctat-------------------------------------tattgatgaac-ttacccttcctcga---t-tatgtagggttggttttattttcacac-tggagatcggtggtttgcgaacttttggaagggaaaggccaatggcgaaggccgtttctactcaaaatctggcaatgtattctttggccattttgaagatggatggcgacatggtcacttcctttgtattaatgtcgatggggcaaggtctgtgttca-aacc------acaacttattgtacta-----tgtcatgtc---------tc------agattcca----------------gaata-tatg-tttgtctttga-------a--------------------------------------aagcttatactkccctagtttctccaagacaacttgttttactttgcactc--------tctrtatttataggttcattg-ag---atctggaatgagggtgcc----ctcgt---------------------gagcc----------------------------------------------------------------------------------------------------------------------------------------------------------------------------------------------------------------------------------------------------------------------------------------
>I28644_M066_Malvaceae_Thomasia_solanaceae_seq1
------------------------------------------------------------------------------------------------------------------------------------------ctggtaa-----------------atagagatctcccaatctactagtggtaaat------------------ttgatcctt--ttcccttttttcttttaata---tagagcctttatttttgatacatatgatgggggatagagagcctt---------------tattttgtttctagatgtgata----------agacaatatatg---------tactgctc-----tttctaacttat-------------------------------------cggtgataaat-gtatccttacatga---t-cataaagggttggttttattttcacac-tggagatcggtggtttgcgaacttttggaagggaaaggccaatggtgaaggccgcttctactcaaaatccggcgatgtcttctttggccattttgaagatggatggcgacatggccgcttcctttgtattaacgttgatggagcaaggtgtgtgctca-gatc------acaatgtaacttgca------tgtgatgtc---------tc------ggaccccg----------------gaata-aagg-gttgtctttga-------a--------------------------------------tagattctgctatcaca-----------------aactgca---------------------tctattgccccaatttct----------------------------ctaa-------------------cataacttggtactttg--------ttctgcactctct--------------------at--------------------a--------------------------------------------cttacagg-------------------------------------tgcattgagat-----------------------------------------------------------------------------------------------------------
>I28645_M067_Malvaceae_Guichenotia_ledifolia_seq1
----------------------------------------------------------------------------------------------------------------------------------gttaaaagctggtaa-----------------atagagatcccccaatctactagcggtaaat------------------ttgatcctt--tttccttttgtctttta---------------------------------------ataaagagcctt---------------tattttgtttctagatgtgaaa----------agacaatatatg---------tactgctc-----tttctaacttat-------------------------------------tggtgataaat-gtatccttacatga---t-cataaagggttggttttattttcacac-tggagatcggtggtttgcgaacttttggaagggaaaggccaatggcgaaggtcgcttctactcaaaatccggcaatgtcttctttggccattttgaagatggatggcgtcatggccgcttcctttgtattaacgttgacggagcaaggtgtgtgctca-gatc------tcaacgtaacttgca------tgttacgta---------tc------agaccccg----------------gaata-aagg-gttgtctttga-------a--------------------------------------tggattctgctatcaca-----------------aactgca---------------------tctattgccccaatttct----------------------------ctaa-------------------cataacttggtactctg--------ttccgcactctct--------------------at--------------------a--------------------------------------------ctta---------------------------------------------------------------------------------------------------------------------------------------------------------------
>I28646_M068_Malvaceae_Helmiopsis_sp_seq1
-----------------------------aaat--------------ggagcctttaccttygttaatatttt------------------------------------cccgaaagtacttattct-----------------------------------acgcgaaacagtatgaattaa----------------------------------tctwrkstttttttttctttta---------------------------------------ttatagggcatt---------------tattttgtttttggatctgata----------tgachgtatatgtac-----atactghtc-----tttatgaca-----------------------------------------------------cactcttgtatgttvat-catgyagggttggttttattttcacac-gggagatcggtggtttgcaaacttttggaagggaaaggccaatggygagggccgattctaytcaaaatcaggcaatgtgttctttggccattttgaagatggttggcgacatggccagttcctttgtattaatgtygatggagaaaggtgtgtatcca-attc------actawctaacttaca------tatcacgtt---------tb------ggaaccct--------------acgcaaa-aacaahttaacctttr-------a--------------------------------------tctcttctcattt-------------------------------------------------ccaatcaa-acacggttg-a----atatctg---------------ctaa----------------------aagttacgac--------------ttcacttgctt--------------------ac-----------------------------gaagcaa-gcatacaa----------------------------------------------------------------acatgc----------------------------------------------------------------------------------------------------------------t
>I28647_M069_Malvaceae_Cheirolaena_linearis_seq1
--------------------------------------------------------------------------------------------------------aggatcatggagagatgatctgatgcatggcaaggttagg------------cattgtccagaaataaatttctgaaaaacaaatggag--------------------------------cctcaccttcttta-----------------------------------atatatatatatttttt----c---caaaagtacttattctatgcaaacggtatg--------aattaatctata------------tgctc-----tttatgact-----------------------------------------------------aactcgtgcatgt---t-catgtagggttggttttattttcacac-gggagatcggtggtttgcaaacttttggaagggaaaggccaacggcgagggccgattctattcaaaatccggcaatgtgttctttggtcattttgaagatggttggcgacacggcgagttcctttgtattaatgttaatggagaaaggtgtgtatcca-attc------acga-----------------tatcacgtt---------tc------cgaaccta---------------cggaaa-aact-tttaaccgttat---------------------------------------------ctcttcctcattt-------------------------------------------------ccaatcaaatacggttgg-a----atatatg---------------ctaa----------------------aagttaga---------------cttcgcttgctt--------------------ac-----------------------------gaagcaa-gcattcaa----------------------------------------------------------------aaacatgatatag----------------------------------------------------------------------------------------------------------
>I28649_M071_Malvaceae_Goethalsia_meiantha_seq1
--------------------------------------------------------------------------------------------------------------------------------------------taa---tagattgtaacgtat-gaggtacaaaatggggcaatgagatgtgaat------------------ctaaccttt---tttttccctttttcta---------------------------------------atgtagagcatt---------------tatttagtttctggatt------------gctagacattatatg---------tactcttc-----tttctaacttat-------------------------------------tgttgataaaa-tgattcttacatgg---t-catgtagggttggttttattttcacac-tggagataggtggtttgcaaacttttggaagggaaaggccaatggcgaaggccggttctactctaaatctggcaatgtcttctttggccagtttgaagatggatggcgacatggccacttcctttgtattaatgttgatggagcaaggtgtgtgttca-ggtc------acaatgtaacttgca------tgtcatgtc---------cc------agatgcg-----------------gcata-aaaa-tgagaccctta-------a--------------------------------------tcacgt---gttttccttttt-----------tgttatata---------------------ctaatcaacagatggttg-a----atgacta---------------gtaa----------------------aagttacagac------------ttacacttgttt--------------------at-----------------------------gga----------------------------------------------------------------------------------------------------------------------------------------------------------------------------------------------------
>I28650_M072_Malvaceae_Clappertonia_ficifolia_seq1
---------------------------------------------------------tttatgatggtatgtggcgcta--------------------tggtaagaaatcgggagttggcacattctacttcagtaacgggga------------tgttttccagggatcttggagagatgatctgatgcatggcaag-----------gttaggyctt--tcccycytttctmtcra---------------------------------------acayraagcdat-----------------------cttcagttttgaka-------amwmwacaatktmaakamcakmtwtathatyc-----hsttyaccat----------------------------------------------------atttgttgcatgg---t-catgtagggttggttttattttcacac-cggagataggtggtttgcaaacttttggaagggaaadgccaatggwgaaggccgvttctactcwaarhctggcdatgtcttcttyggccattttgaagatggatggcgacatggccacdtcctttgtattaatgtcvanggagcaaggtgcgykykyn-kgtm------mmwmwgttmbttaca------ttacatghcak-tgtctttc------agatccg-----------------gcata-aaca-tdagaccatta-------a----------------------------------------------------------------------------------------------------tcaatkaatkgacrgttg-a----atgtgta---------------gtka----------------------aatyattaac-------------ttgcaatcgttt--------------------at-----------------------------gaatcaaagcatattg--------------------catcacaaacc------------gcagcaactgccaagcatctcgcataygacyysyyytac-----------------------------------------------------------------------------------------------------
>I28652_M074_Malvaceae_Hildegardia_barteri_seq1
---------------------------aataaa---------------tgaatctcagctttgttaataattttt-----------------------------------cctgaagtgcctattttaatgtcagatact----------------tgcat-ctatagaccttaatcaattagt------------------------------------------------gttctta---------------------------------------ttttggttcttttaattc---tctcatcaatgtgcttctggatctgata------------acaatatttg---------tactgctc-----tttatgactta---------------------------------------------------ctctctttcatgg---t-catatagggttggttttattttcacac-cggagatcgatggtttgcgaacttttggaagggaaaggccaatggtgaaggccgcttctattcaaaatccggagatgtcttctttggccattttgaagatggttggcgacacggccgattcctttgtattactgttgatggatcaaggtgcgtattca-gatc------atgatgtaacctaca------tatcatgtc---------tc------agaacct-----------------gcg-----------------------------------------------------------------taacttctggtttcct------------------tgttatat-------------------tctattcaatg-------------------ag---------------ctga----------------------atgttacta---------------ggcaattgttt--------------------at-----------------------------gaagcaa-ccatctga--------------------cttacaaa-------------------------------------tgtgtgatattatcttttaccac-----------------------------------------------------------------------------------------------
>I28653_M168_Malvaceae_Theobroma_cacao_seq1
---------------------------------------gtgtttcacttgttctagttgttctcattattttcta-----------------------------------------tacagagcatcatgctgtaaaacaattcta---------------tagagaataagtaataaccaaaatcaactatc----------------t-------------------------------------------------------------------acacagagcatt---------------tattttgtttctagatatgat-----------agatgatatatatat-----atacttctc-----tttctaacttat-------------------------------------tggtgataaaa--ttatcttacatgg---t-catgtagggttggttttattttcacac-tggagatcggtggtttgcaaacttttggaagggaaaggccaatggtgaaggtcgcttctactcaaaatctggtaatgttttcttcggccattttgaagatggatggcgacatggccacttcctttgtattaatgttgatggagcaaggtgtgtgttca-tatc------acaatataacttgcg------tgtcatgtc---------ta------agatcct-----------------acata-aaca-tgtgcttatta-------a--------------------------------------tcacttgtggttttttt-----------------tgttaaa---------------------ctaatagatggacagttg-a----atatgca---------------gtaa----------------------aaattattag-------------cttcaattgttt--------------------at-----------------------------gaagcat-gcatctcc--------------------tgt----------------------------------------------------------------------------------------------------------------------------------------------------------------
>I28654_M105_Malvaceae_Pachira_aquatica_seq1
-------------------------------------------------------agatttgataaaaat----------------------------------gagagtcaaaaagggcttttttatacacctcatat----------------------------tatatatatatggtaaa-aactat------------------------------------------------------------------------------------------ttacatttt---------------tc---cttttaatttgttttt-----------tgttcagccata---------tttggttc-----tttataact-----------------------------------------------------ttctcttacatgg---t-catgtagggttggttttattttcacac-tggagatcggtggtttgcaaacttttggaagggaaaacccaatggtgaaggtcgcttctattcaaaatctggtgatgtcttctttggccatttcgaagatggttggcgacatggccacttcctttgtattactgttgatggaggaaggtgtgtatcca-tatc------acgacgtaacttaga------tgtcgtttc---------tc------agaaact-----------------gccta-aaca-tttgaccatta-------a--------------------------------------tcaattctggttttcct-----------------tgttgca---------------------ataatcaatagacagttt-a----atacgta---------------cta-----------------------------taac--------------ttaaatcgttt--------------------at-----------------------------gaagc--------------------------------------------------------------------------------------------------------------------------------------------------------------------------------------------------
>I28655_M148_Malvaceae_Robinsonella_mirandae_seq1
--------------------gggcgtaccatg--------------------tgacaaagtcataacagtcaacga-----------------taacacaattttgatatgtgctaaacactcaaaatcctgaccaagca------------------------aaggccgaaagtcctatacttaaccta------------------------------------------------------------------------------------------cagatcatg---------------ga---tctgttggcatctgat-----------ggactatatgtactga---actgctgatc-----ttcatgac-------------------------------------------------------tctcttccatgg---t-catgtagggttggttttattttcacac-tggagatcggtggtttgcgaacttttggaagggaaaggccaatggtgaaggtcgcttctattcaaaatctggcgatgtcttctttggctattttgaagacggttggcgagatggccacttcctctgtattactgttgatggagcaaggtgtgtatcaa-tgtc------actgtgtaacttagt------cgtcgtttt---------ctc-----agaaatc-----------------gcatg-aaca-tctgaccttta-------a--------------------------------------tcagttctggtttctct-----------------tacatat---------------------tctttttccccttaattt-a----cgttgtc---------------agcc----------------------aacttctata--------------tttacaggtgc--------------------attgagatat----------------------------------------------------------------------------------------------------------------------------------------------------------------------------------------------------------------------------
>I28656_M002_Malvaceae_Tilia_americana_seq1
--------------------------------------------------------------rttaatatcggaggattcaa----------------------------tgaaaaatattttctgt--------------------------------------------------------------------------------------------------tgtttggttgtttt---------------------------------------ctggaraatttkya-----------ytttwtttymwwwtrrwwmtrwtr----------asayartwwatr---------wamtrytt-----tttatgactt-------------------------------------------------a-ctacycttayawrd---t-catgtagggttggttttattttcacac-kggagatcggtggtttgcaaacttttggaagggaaaggccaatggtgaaggccgcttctattcaaaatccggmavtgtcttctttggscattttgaagatggttggcgacatggccagttcctttgtattacygttgatggagcaaggtgtgtatcca-gatc------acgatgywacttacm------tatcwygtc---------tc------agaacct-----------------gcatr-aaca-tktgaycwttr-------a--------------------------------------tcacttctsatttcct------------------tgttata---------------------ctaatcaatggacagttg-a----ayatgta---------------ctaa----------------------aagtyakagg--------------------------------------------aat------------------------------------------------------------------------------------------------------------------------------------------------------------------------------------------------------------------------------------
>I28657_M180_Malvaceae_Triumfetta_lappula_seq1
-----------------------------------------------------------------------------------------------------------------------------------------------------atgcatggcaatgttaggcctttccccttagcagagctgtgaat------------------ctaaccattttgtttgtcctttttttag---------------------------------------ttatagagcat----------------tattttgtttctggatt------------gatagacgaaatata---------tactgctc-----tttctaaaatat-------------------------------------cattgataaaa-gtattcttgcatgg---t-cgtgtagggttggttttattttcacac-cggagataggtggtttgcaaacttctggaagggtaaggccaacggtgaaggccgcttctactcaaaatccggcaatgtcttcttcggccaatttgaagatggatggcgacatggccacttcctttgtattaatgtcgatggagcaaggtgcgtgttca-ggtc------acaatgtaacttaca------ttataagtca--tgtctttc------agatcta-----------------gcata-aata-tgagatttctt-------c--------------------------------------ttttatgtta-------------------------------------------------------------------------tatatatgta---------------cta------------------------------------------------------------------------------at-----------------------------gaatcaa-gcatcttg--------------------catacaag-------------------------------------catgttacattatctttctaccatca--------tcac--------------aaaactgcatcaactgacc-----------------------------------------------
>I28658_M160_Muntingiaceae_Muntingia_calabura_seq1
a------at---------------------------------------------------------------------------------------------------------------------------------------------------------ttaatcaccactaaaagataaaaagagatttgcaggggggaaatgtgaaatagctttc-aggtcatcatctctactagta------------------------------------ttgttgatgagttgac--t--------tgctttgctaccatgac----------------aattgtatatcctaa-----ggacactc-----cactgagattgt-------------------------------------agctgaaatgc-taatatttttatga---c-tgcttagggctgggtttattttcacac-tggagatcggtggttttctaacttctggaagggaaaggccaatggtgaaggccgcttctactcaaagtctggtgatgtgttctttggtcattttgaagatggatggcgtcatggtcatttcctttgcattaatgtcaatggatcaaggtattcagtgc-----------tccatatacat----------tattgtgtc---------tccaa-------cct-----------------agataaaaca-tccacctgttc-------a--------------------------------------tttattctcctcaatgt---------------cctaatgtgt--------------------ttaatttttatactatcc-a----atgcaca---------------------------------------------------------------catacagctgttt--------------------ac-----------------------------gatcaca-gcttcttataag----------------cat----------------------------------------------------------------------------------------------------------------------------------------------------------------
