# Supplementary material for: Localized Phylogenetic Discordance Among Nuclear Loci Due to Incomplete Lineage Sorting and Introgression in the Family of Cotton and Cacao (Malvaceae)
Source: Front Plant Sci. 2022 Apr 13;13:850521. doi: 10.3389/fpls.2022.850521 (PMC9043901; doi:10.3389/fpls.2022.850521)
Supplement: Supplementary file 1 [file Data_Sheet_1.ZIP › Alignments_v4/L11.fasta]

>I23352_M001_Malvaceae_Bombax_ceiba_seq1
----------------------------------------------------------------------------------------------------------------------------------------------------------------------------------------------------------------------------------------------------------------------------------------------------------------------------------------------------------------------------------------------------------------------------------------------------------------------------------------------------------gtgcatcaaagtgggctgttgagggtttaagcagagcagtcgcaaaggagatgcctgatgggtttgctgttgtagcacttagtcccggtgtgataaatactgagatgcttcaatcttgctttggaaattcagcctcgggatatcagacacctgaagcatggtatgcgaatttat--------------------------t-tc---agt--------tctagttaagag-ttaa-tata--------------------------------------------------------------------------------------------------------------------------------------------------------------------------------------------------------------------------------------------------------------------------------------------------------------------------------------------------------------------------------------------------------------------------------------------------------------------------------
>I23354_M003_Malvaceae_Herissantia_crispa_seq1
-------------------------------------------------------------------------------------------------------------------------------------------------------------------------------------------------------------------------------------------------------------------------------------------------------------------------------------------------------------------------------------------------------------------------------------------------------------------------------------------------------actgtgcatcaaagtgggctgttgagggtttaagcagagcagtcgcaaaggagatgcctgagggatttgctgttgtagcacttagtccaggtgtgataaatactgagatgcttcaatcatgcttcggaaattcagcctcgggatatcagactcctgaagcatggta----------------------------------------------------------------------------------------------------tgg------ttttgttctg--------catttat--------------gctgcaatcccaaattta-taa-tattcctgaatg-----------------------gctgaatca-atc-----aaaaggaggata----c-------------at-atgttg------------------ctcttcgtgtcaaatgcatcagc-atctgtaaatttgaactgttttcaatttttcaattgtttaggataactggtattttagttcaactcattg----------------------------------------------------------------------------------------------------------------------------------------------------------------------
>I23355_M004_Malvaceae_Malva_arborea_seq1
--------------------------------------------------------------------------------------------------------------------------------------------------------------------------------------------------------------------------------------------------------------------------------------------------------------------------------------------------------------------------------------------------------------------------------------------------------------------------------------------------------ctgtgcatcaaagtgggctattgagggtttaagcagagcagtcgcaaaggagatgcctgacggatttgctgttgtkgcacttagtccaggtgtgataaatactgagatgcttcaatcttgctttggaaattcagcctckggatatcagacgcctgaagcatggta----------------------------------------------------------------------------------------------------ttg------tgtcattctc--------catttat--------------gccataatgcccatttta-tta-tattc-------------------------------ctgaatca-ata-----gaaatgakgaat----c-------------tt-atgttg------------------cactwmgtgtcraatgct-------------------aatcattttc--------aattgtctgggraaaatggtattttagttcacctcattgaaagataaactcctcaaagattgtcgtcttcaacttattgaaatatgctcgcacc---------------------------------------------------------------------------------------------------------------
>I23356_M005_Malvaceae_Lavatera_assurgentiflora_seq1
----------------------------------------------------------------------------------------------------------------------------------------------------------------------------------------------------------------------------------------------------------------------------------------------------------------------------------------------------------------------------------------------------------------------------------------------------------------------------------------------------------gtgcatcaaagtgggctattgagggtttaagcagagcagtcgcaaaggagatgcctgacggatttgctgttgtkgcacttagtccaggtgtgataaatactgagatgcttcaatcttgctttggaaattcagcctckggatatcagacgcctgaagcatggta----------------------------------------------------------------------------------------------------ttg------tgtcattctc--------catttat--------------gccataatgcmcatttta-tta-tattc-------------------------------ctgaatca-ata-----gaaatgakgaat----c-------------tt-atgttg------------------cactwmgtgtcraatgct-------------------aatcattttc--------aattgtctgggraaaatggtattttakttcacctcattgaaagataaactcctcaaagattgtcgtcttcaacttattgaaatatgctc--------------------------------------------------------------------------------------------------------------------
>I23359_M008_Malvaceae_Althaea_officinalis_seq1
-----------------------------------------------------------------------------------------------------------------------------------------------------------------------------------------------------------------------------------------------------------------------------------------------------------------------------------------------------------------------------------------------------------------------------------------------------------------------------------------------------------------aaagtgggctgttgagggtttaagcagagcagtcgcaaaggagatgcctgacggatttgctgtygtggcacttagtccaggtgtgataaatactgagatgcttcaatcttgctttggaaattcagcctcgggwtatcagacrcctgaagcatggta----------------------------------------------------------------------------------------------------ttg------tgtcgttctg--------catttat--------------gcygtaatgcccattttw-wtwwwwtyc-------------------------------ykrrwyma-wwr-----rrargrrgrwwm----y-------------tk-wcgttg------------------ctattcgtgtcaaatcct-------------------aatcgttttc--------aattgtctgaaaaaactggtattttagttcaagccattggaagataaactcctcagagattgccatcttaaacttattgaaatatgttttcactag-------------------------------------------------------------------------------------------------------------
>I23361_M010_Malvaceae_Allyogyne_huegelli_seq1
----------------------------------------------------------------------------------------------------------------------------------------------------------------------------------------------------------------------------------------------------------------------------------------------------------------------------------------------------------------------------------------------------------------------------------------------------------------------------------------------------------------------------------------------------ctaaggagatgcctgatgggttcgctgtcgtagcacttagtccaggtttgattaatacagagaagcttcaatcttgctttggaagttcagcctcagtatatcagacacttgaagcatggtatgttaattttt----------------------------ctttaggt--------tatag-gcagag-ttca-tatg---------------------gttta------tgtagttatg--------tatttat--------------gccgtaatgccaatttta-tta-tattc--------------------------------tgkatcaattt-----gaaaggaggatacttgc-------------ay-aacttg------------------ctctttgtgtcaaatgcatcaacaactcgtaaattcagatcgtctttt-------agttgttggggaaaactggtcttttaattaaactcgttgaaagataagctcctcaaatattgccatcgtatacatttccaaa-------------------------------------------------------------------------------------------------------------------------ta
>I23364_M013_Malvaceae_Grewia_sp_seq1
----------------------------------------------------------------------------------------------------------------------------------------------------------------------------------------------------------------------------------------------------------------------------------------------------------------------------------------------------------------------------------------------------------------------------------------------------------------------------------------------------------gtgcttcaaagtgggctgttgagggtttaagtagatcagtagcaaaggaaatgcctggtgggtttgctgttgtagcactgagtcctggtgtgataaatactgagttgcttcaatcttgctttggaacttcagcctcagtgtatcagacacctgaagcatggtatgtgaaaattt--------------------------cattttaagt--------tttag-taagag-ttaa-tcta-t-tttc----------ctcagttta------tgccgttg----------catgtaa--------------gttaca---ccaaytgta-tta-tattg-------------------------------yaaaatcata-------saaaggaggataaattc----aggtagt-----gtcttg------------------ctcttaatgtccaatgcatcaacaayycataaatttgattcckttgc--------attcgttttggaaatctgatcttgcaagttaagcttata--------------------------------------------------------------------------------------------------------------------------------------------------------------------at
>I23365_M014_Malvaceae_Callirhoe_bushii_seq1
--------------------------------------------------------------------------------------------------------------------------------------------------------------------------------------------------------------------------------------------------------------------------------------------------------------------------------------------------------------------------------------------------------------------------------------------------------------------------------------------------------------atcaaagtgggctgttgagggtttaagcagagcagtygcaaaggagatgcctgacggatttgctgttgtcgcacttagtccaggtgtgataaatactgagatgcttcaatcttgctttggrawttcagcctckggatatcagacgcctgaagcatggta----------------------------------------------------------------------------------------------------ttg------tgtcgttctg--------catttat--------------gtcgtaatacccatttta-tct-tatac-------------------------------cygagtca-aya-----gaaagkagaata----c-------------tt-atgttg------------------ctctttgtgtcaaatgat-------------------aat---------------------------aaactggtattttagttcaactcattggaagagaaactcctcaaagattgccgtcttaaaattattgaaatatgctctcacctctctgcttcttatttggtgaccaatttgcttaagaata------------------------------------------------------------------------
>I23367_M016_Malvaceae_Kitaibelia_vitifolia_seq1
-----------------------------------------------------------------------------------------------------------------------------------------------------------------------------------------------------------------------------------------------------------------------------------------------------------------------------------------------------------------------------------------------------------------------------------------------------------------------------------------------------------tgcatcaaagtgggctgttgagggtttaagcagagyagtcgcaaaggagatgcctgayggattygctgttgtggcacttagtccaggtgtgataaatactgagatgcttcaatcttgctttggaaattcaryctcgggatatcagacgcctgaagcatggta----------------------------------------------------------------------------------------------------ttg------tgtcgttctd--------catttat--------------gcygtaatgcccatttta-tta-tattc-------------------------------ctgaatca-ata-----gaaaggaggata----c-------------tt-atgttg------------------cacttcgtgtcaaatgct-------------------aatcattttc--------aat--ttgtgggaaaatggtattttagttcaactcattggaagataaaatcctcaaagattgtcgtcttaaacttattgaaatatgctcgcacctctctgcttcttatttggttcccaatttgcttaagaatagataaaagttttgc----------------------------------------------------------
>I23376_M145_Malvaceae_Heliocarpus_appendiculatus_seq1
-------------------------------------------------------------------------------------------------------------------------------------------------------------------------------------------------------------------------------------------------------------------------------------------------------------------------------------------------------------------------------------------------------------------------------------------------------------------------------------------------------attgtacttcgaaatgggctgttgagggtttaagtagatcagtagcaaaggaaatgccaggtgggtttgctgttgtagcactgagtcccggtgtgataaatactgagatgcttcaatcttgcttcggagcttcagccgcacaatatcagacacctgaagcatggtatgcaaagttct--------------------------ctttttaagt--------ttcat-tgagag-ttaa-tc--------a----------tttggttag------ttctgttgtg--------catttaa--------------gttata---ctaatctta-tca-tattc-------------------------------caaaatcacatg-----gaaaggatgataaattg----agctaaa--gc-atctcg------------------ctcttaatgcccaatgcatcaataacatgtaa------------------------------------------------------------------------------------------------------------------------------------------------------------------------------------------------------------------------------------
>I23377_M148_Malvaceae_Robinsonella_mirandae_seq1
----------------------------------------------------------------------------------------------------------------------------------------------------------------------------------------------------------------------------------------------------------------------------------------------------------------------------------------------------------------------------------------------------------------------------------------------------------------------------------------------------------gtgcatcaaagtgggctgttgagggtttaagcagagcagtcgcaaaggagatgcctgagggatttgctgttgtagcacttagtccaggtgtgataaatactgagatgcttcaatcttgcttcggaaattcagcctcaggatatcagactcctgaagcatggta----------------------------------------------------------------------------------------------------ttg------ttttgttctg--------catttta--------------gctgcaatgccaatttta-tta-tattc-------------------------------ctgaatca-atc-----gaaaggaggatacttac-------------at-atgttg------------------ctcttcatgtcaaatgcatcagc-acccgtaaatttgaaccgttttcaattttc-aattgtttaggaaaactgatattttagttcaactcattg----------------------------------------------------------------------------------------------------------------------------------------------------------------------
>I23378_M150_Malvaceae_Ceiba_pentandra_seq1
-------------------------------------------------------------------------------------------------------------------------------------------------------------------------------------------------------------------------------------------------------------------------------------------------------------------------------------------------------------------------------------------------------------------------------------------------------------------------------------------------------actgtgcatcaaagtgggctgttgagggtttaagcagagcagtcgcaaaggagatgcctgatgggtttgctgttgtagcacttagtcccggtgtgataaatactgagatgcttcaatcttgctttggaaattcagcttcgggatatcagacacctgaagcatggtatgcgaatttat--------------------------t-tt---agt--------tctagttaagag-ttaa-t-----------------------------------------------------------------------------------------------------------------------------------------------------------------------------------------------------------------------------------------------------------------------------------------------------------------------------------------------------------------------------------------------------------------------------------------------------------------------------------
>I23382_M163_Bixaceae_Cochlospermum_vitifolium_seq1
----------------------------------------------------------------------------------------------------------------------------------------------------------------------------------------------------------------------------------------------------------------------------------------------------------------------------------------------------------------------------------------------------------------------------------------------------------------------------------------------------cttactgtgcatcaaaatgggctgttgagggtttaagcagatccgtggcaaaggaattgcctgatggaatggcaattgtagcacttagtccaggtgtgataaatactgagatgcttcagtcatgctttggcacatcggcttccctgtaccagacacctgaagcatggtatgcaattttat--------------------------c-ctttgagt---------------gagag-ttaagtcta---attt----------ctctgttta------tattgtggtmtaat-c--tatataattgccttt----ttgctttt-tgccattttcactttttctcccaaaaaaaaaaadkbynbsbttyhddttktwhaarttttttha-----vawhwkaaaahvahhwdttwwggtthrb--ttdgcttyv-----------------httbgtcgtgttccattattgvawksy-----------------------------krwwmywrsmwttwwtwwkgcttttaagt--------------------------------------------------------------------------------------------------------------------------------------------------------------------------------
>I23383_M166_Malvaceae_Pseudobombax_ellipticum_seq1
----------------------------------------------------------------------------------------------------------------------------------------------------------------------------------------------------------------------------------------------------------------------------------------------------------------------------------------------------------------------------------------------------------------------------------------------------------------------------------------------------catactgtgcatcaaagtgggctgttgagggtttaagcagagcagttgcaaaggagatgcctgatgggtttgctgttgtagcacttagtcccggtgtgataaatactgagatgcttcaatcttgctttggaaattctgcctcaggatatcagacacctgaagcatggtatgcaaatttat--------------------------t-tt---agt--------tctag-taagag-ttaa-taca-t-tttc----------attggttta------tgcaactgtg--------catttat--------------gttatagggccaatttta-tta-tattc-------------------------------gagactcatgta-----gaaaggaggatacattg----agttcaa--at-gaattg------------------ctcttcatgtcaaatgcatcagcaacctgtaaacttgaatcctttgc--------catttt-------------------------------------------------------------------------------------------------------------------------------------------------------------------------------------------------------
>I23385_M169_Malvaceae_Ochroma_pyramidale_seq1
-----------------------------------------------------------------------------------------------------------------------------------------------------------------------------------------------------------------------------------------------------------------------------------------------------------------------------------------------------------------------------------------------------------------------------------------------------------------------------------------------------------tgcatcaaagtgggctgttgagggtttaagcagagcagtggcaaaggagatgcctgatgggtttgctgttgtagcacttagtccaggtgtgataaatactgagatgcttcaatcttgctttggagattcagcctcaggatatcagacacctgaagcatggtatgcaaattttt--------------------------c-ttttaagt--------tttag-taagag-ttaa-tata-t-tttc----------cttggttta------tgctgttgtg--------catttat--------------gttatagtaccaatttta-tta-tattc-------------------------------cagaatcatata-----gaaaggaggatacattg----agctcaa--at-gtattg------------------cttttcatgtcaaatgcatcaacaactcataaatttgaaccctttgc--------aattgtttgtgaaa----------------------------------------------------------------------------------------------------------------------------------------------------------------------------------------------a
>I23388_M180_Malvaceae_Triumfetta_lappula_seq1
---------------------------------------------------------------------------------------------------------------------------------------------------------------------------------------------------------------------------------------------------------------------------------------------------------------------------------------------------------------------------------------------------------------------------------------------------------------------------------------------------------tgtacttcgaaatgggctgttgagggtttaagtagatcagtagcaaaggaaatgccaggtgggtttgctgttgtagcactgagtcccggtgtgataaatactgagatgcttcaatcttgcttcggagcttcagccgcacaatatcagacacctgaagcatggtatgcaaagttcg--------------------------ctttttaagt--------ttcgt-tgagag-ttaa-tc--------a----------tttggttag------ttctgttgtg--------catttaa--------------gttata---ctaatctta-tca-tattc-------------------------------caaaatcayatg-----gaaaggatgataaattg----agctaaa--gc-atctsg------------------ctcttaatgtccaatgcatcaataacatgtaatttgaat-----------------------------------------------------------------------------------------------------------------------------------------------------------------------------------------------------------------------------
>I23392_M187_Malvaceae_Ayenia_berlandieri_seq1
----------------------------------------------------------------------------------------------------------------------------------------------------------------------------------------------------------------------------------------------------------------------------------------------------------------------------------------------------------------------------------------------------------------------------------------------------------------------------------------------------catactgtgcatcaaagtgggctgttgagggtttgagtagatcactggcaaaggaattgcccgatgggtttgctgttgttgcccttagtccaggtgtggtacatactgagatgcttgagtcttgctttggaacttctgcctcagtatatcagtcacckgaaacatggtatgcggtgtttt----------------------------attttatt--------tttac-taaaag-ataa-ttta----------------------ttca------tgcagtagtg--------aattcaa--------------attatt---ctggttttt-tta-tatct--------------------------------agaattatata-----gaaatgatgata-attg----agctaa--------------------------------------------------------------------------------------------------------------------------------------------------------------------------------------------------------------------------------------------------------------------------------------------------
>I23393_M189_Malvaceae_Kearnemalvastrum_lacteum_seq1
----------------------------------------------------------------------------------------------------------------------------------------------------------------------------------------------------------------------------------------------------------------------------------------------------------------------------------------------------------------------------------------------------------------------------------------------------------------------------------------------------------------------gggctgttgarggtttaagcagagcagtsgcwaaggagatgcctgayggatttgctgttgtggcacttagtccaggtgtgataaatactgagatgcttcaatcttgctttggaaattcagcctcgggatatcagacgcctgaagcatggta----------------------------------------------------------------------------------------------------ttg------tgtcgttctg--------catttat--------------gycskwawksccmwtttw-wtwttatyc-------------------------------ctgaatca-ata-----gaaaggaggata----c-------------tt-atgttg------------------ctcttygtgtcaaatgct-------------------aatcgttttc--------aattgtctgggraaactggtattttagttcaactcattggaasmtaaactcctcmaagattgccrtcttaaacttrttgaaatatgctctcacctctctgcttcttatttggtgcccaatttgcttaagaatagatgaaa-ttgtgcactagtaaga------------------------------------------------
>I23394_M229_Malvaceae_Malvastrum_americanum_seq1
------------------------------------------------------------------------------------------------------------------------------------------------------------------------------------------------------------------------------------------------------------------------------------------------------------------------------------------------------------------------------------------------------------------------------------------------------------------------------------------------------tattgtgcttcaaagtgggcagtggagggtttgacaagatcagttgcgaaggaactgcctcctggcatcgctgttgttgcactcaatcctggtgtgatcaacaccgatatgcttcaatcatgttttggcacttcggcttctctatacccaacacctgaatcatggtacacacacacac---------------------tctctctctctcagt-----gcttctat-------------tatagtctttt---------attttgttaa------tttattagtgc-----tatatttctattgctctcagcctgaagtgctatctttcttt-ttc-tattt-------------------------------ggcaactatagt-----gaagagtcaataacttg------------cct-gtattg------------------------------------------------------------------------------------------------------------------------------------------------------------------------------------------------------------------------------------------------------------------------------------cc
>I23395_M236_Malvaceae_Fuertesimalva_jacens_seq1
----------------------------------------------------------------------------------------------------------------------------------------------------------------------------------------------------------------------------------------------------------------------------------------------------------------------------------------------------------------------------------------------------------------------------------------------------------------------------------------------------------gtgcatcaaagtgggctattgagggtttaagcagagcagtcgcaaaggagatgcctgacggatttgctgttgtggcacttagtccaggtgtgataaatactgagatgcttcaatcttgctttggaaattcagcctcgggatatcagacgcctgaagcatggta----------------------------------------------------------------------------------------------------ttg------tgtcattctc--------catttat--------------gccgtaatgcccatttta-tta-tattc-------------------------------ctgaatca-ata-----gaaatgaggaat----c-------------tt-atgttg------------------cacttcgtgtcaaatgct-------------------aatcattttc--------aattgtctggggaaaatggtattttagttcacctcatt-----------------------------------------------------------------------------------------------------------------------------------------------------------------------
>I23396_M019_Malvaceae_Allosidastrum_pyramidatum_seq1
------------------------------------------------------------------------------------------------------------------------------------------------------------------------------------------------------------------------------------------------------------------------------------------------------------------------------------------------------------------------------------------------------------------------------------------------------------------------------------------------------tactgtgcgtcaaagtgggctgttgagggtttaagcagagcagtcgcaaaggaggtgcctgagggatttgctgttgtagcacttagtccaggcgtgataaatactgagatgcttcaatcttgcttcggaaattcagcctcgggatatcagacacctgaagcatggta----------------------------------------------------------------------------------------------------ttg------tttttttctg--------cacttaa--------------gctgcaatgccaatttta-tta-tattc-------------------------------ctgaatca-att-----gaaaggaggata----c-------------tt-atgtta------------------cccttcatatcaaatcca--------------------------------------------------------------------------------------------------------------------------------------------------------------------------------------------------------------------------------------------------
>I23399_M022_Malvaceae_Gaya_dominguensis_seq1
--------------------------------------------------------------------------------------------------------------------------------------------------------------------------------------------------------------------------------------------------------------------------------------------------------------------------------------------------------------------------------------------------------------------------------------------------------------------------------------------------------------atcaaagtgggctgwtgagggtttaagcagagcagtcgcaaaggagatgcctgagggatttgctgttgtagcacttagtccaggtgtgwtaaatactgagatgcttcaatcatgcttcggamattcagyctcgggatatcagacgcctgaagcatggta----------------------------------------------------------------------------------------------------tgg------gtttgtycyg--------catttaa--------------gttgcaatgycaaattta-taa-ttttc-------------------------------ctgaatca-gwc-----gaaaggaggata----c-------------at-rtgttg------------------ctcttcgtgtcaaatgcrycacc-atccgtagatttgaaccatattaaatttt---------------------------------------------------------------------------------------------------------------------------------------------------------------------------------------------------------------
>I28591_M023_Malvaceae_Neobuchia_paulinae_seq1
---------------------------------------------------------------------------------------------------------------------------------------------------------------------------------------------------------------------------------------------------------------------------------------------------------------------------tt--------ctt-tgaagatctgt--------tttttt-ctctaaat---------------------------------gaattaaacc-ttt-----tccagtaat--------agtgaaaataaatttgga-acatccttgt------atctcaacaggttgcaccatactgtgcatcaaagtgggctgttgagggtttaagcagagcagtcgcaaaggagatgcctgatgggtttgctgttgtagcacttagccctggtgtgataaatactgagatgcttcaatcttgctttggaaattcagcctcgggatatcagacacctgaagcatggtatgtgaatttat--------------------------t-tt---agt--------tctagttaagag-ttaa-tata-t-tttc----------attggttta------tgcaattgtg--------catttat--------------attatagtgccgatttta-tta-tattc-------------------------------cag-------------------------------------------------------------------------------------------------------------------------------------------------------------------------------------------------------------------------------------------------------------------------------------------------------------------------------------------
>I28592_M188_Cytinaceae_Bdallophytum_americanum_seq1
---------------------------------------------------------------------------------------------------------------------ct--------------------ctgaggagttattggggtcaa-----------------------atcaaatgaaggagaaagttgggtccattttaaagaacacgt-------------------------------------------------------attactatctca----cgagaaaccaaacattttgtt--------tga-cc----tctct--------ttcagt--gttacaa---------------------------------gcattaaccc-ttc-----ctcaatcgc----------tgcactaaaatctata---------------------ttacaggttgcaccatattgtgcatcaaagtgggctgttgagggcctaagcagagcggtggcgaaggaattgcctgatggaatggcagttattgctcttagtccaggtgtgataaatactgagatgctccagtcgtgctttggtgcctcagcttccatgtaccagacacctgaagcatggtatgcaaatttta----------------------------tccctagt---------------------ttgtttaga-t--------------tctctgtttc----------------------tgccttgaacga-----------agtgtaa----aatttca-tgaatatgt---------------------------tttggaaaaccattggt---------------------------------tat-gaacgg-----------------ccttctca-----------------------------------------------------------------------------------------------------------------------------------------------------------------------------------------------------------------------------------------------------------ag
>I28593_M024_Malvaceae_Carpodiptera_cubensis_seq1
-----------------------------------------------------------------------------------------------------------------cttgttatat--------ttcctccaccagcaac-tcctgttgatattatctctgctggggtgg----------gtgtgaggggga-----caaagaacgtaaagctcttat-ggtttk------a-----------------------------------------gcaatagamatg-------ttgtgacyttat-------------------------------------ttcmtt-ctcaaagt---------------------------------gtactaaamc-ttt-----ttysgtaat------awarwaaama-aaatctgaa-acawcmttgt------ayctcaacaggttgyaccatactgtgcatcaaagtgggctgttgagggtttaagcagagcagtagcraaggaggtgcctgatggctttgctgttgtassacttagyccaggtgtgatcaatactgagatgcttcaatcttgstttggaaaktcagcctcagtatatcagacrcmtgaagcctggtatgkgaacttktccctgaagcctggtatgkgaacttttc-ttttwakt--------tataw-taagrn-tymr-twtr-t-ttkcaggaaaataacttgktttw------kgwaawygtk--------ywctdaakartat--------gttttyctggaaatttta-cta-ttttt-------------------------------cadattcatata-----gaaaagaggawaawmtr----wkswaaa--at-rtytts------------------ytkttcatgtcaaa------------------------------------------------------------------------------------------------------------------------------------------------------------------------------------------------------------------------------------------------------
>I28595_M184_Malvaceae_Guazuma_ulmifolia_seq1
--------------------------------------------------------------------------------------------------------------------------------------------------c-tcttatggcaattatggctgccagggtgctggg--taagggggtaggggga----caaaagactttcaagttcttgt-gttttg------a-----------------------------------------gcaacggtcatg-------tcatggccttattttgtt--------ctt-tcaggagttgt--------tttatt--ctagagt---------------------------------gacttaaacc-ttt-----tccwgtaat--------attgaacc-aaatatgc--aattccttgt------atctctacaggttgcaccatactgtgcatcaaagtgggctgttgagggtttaagtagagcagtggcaaaggaaatgcctgatgggtttgctgttgtagcacttagtccaggtgtgataaatactgagatgcttcaatcctgctttggaaattcagcctcagcatatcagacacctgaagcatggtatgtggagttct--------------------------c-ttttaagt---------------------ttta-ttca-t-tttt----------ctcagtgta------trcagttgtg--------catttat--------------gtgataccat---------tag-tattc-------------------------------cagaatcatatt-----traaggaggataaagtk----ggygaat--at-atgttg------------------cttgtcatgtcaaaagcttcaatcttgtct-----------------------------------------------cttgattcaatgcattggaagaaaa--------------------------------------------------------------------------------------------------------------------------------------------------------------
>I28596_M026_Malvaceae_Ruizia_cordata_seq1
---------------------------------------------------------------------------------------------------------------------------------------------------------------------------------------------gagaagcata-----takmwwctcyaswttywswrk-aywtkg------atttrytvyttgaatgycatrwytwatrkrsarmamctyyyaagrctaktmwkg-------ctgykrccyymy-------------------------------------kycgks-stdrawakt--------------------------------kta-taaacc-ttt-----thcagtaat--------aatdawmt-rastatgg--acatccttgc------atctcaataggttgcaccataytgtgcatcaaagtgggctgttgagggtttaagcagagctktggcaaargagatgcctgatgggtttgctgttgtagcasttagtccaggtgtcdtaaatactgagatgcttcaatcctgctttgggacttcagcctcabtgtatcagacacctgaarcatggtatgtgaatttct--------------------------c-ktttyagttatagacttatag-taggag-ttaa-tata-t-tttc----------ctcgtattw------tgcacttgca--------catttat--------------gttatagtagccatt--a-cta-tgtta--------------------------------agatttatata-----gaaaagaggataaattgg--tgggtaaa--at-gtcttg------------------ctcttcatgttagatgcatcaayat-------------------------------------------------------------------------------------------------------------------------------------------------------------------------------------------------------------------------------------------
>I28597_M027_Malvaceae_Melhania_velutina_seq1
----------------------------------------------------------------------------------------------------------------------------------------------gcaac-tcttatggccattatggytrmtryskcyt------------skggwkgkgg-----rrgwkmacatatagttcttaa-gggttg------a-----------------------------------------gcaacattcatg-------ctgtgaccttat-------------------------------------ttcatt-tttaaaagt--------------------------------gta-taaacc-ttt-----tccagtaat--------aataaac-----tatgg--atatccttgc------atctcaataggttgcaccatactgtgcatcaaagtgggctgttgagggtttaagcagagctgtggcaaargagatgcctgatgggtttgckgttgtagcacttagtccaggtgtcataaatactgagatgcttcaatcctgctttgggacttcagcctcagtgtatcagacacctgaarcatggtatgtgaatttct--------------------------c-tttttagttatagacttatag-taggag-ttaa-tata-g-tttc----------cttgtgt--------tgcacttgca--------catktat--------------gytwtagtatycatt--a-cta-tgtta--------------------------------aaa-----ata-----gaaaagaagataa----------------------------------------------------------------------------------------------------------------------------------------------------------------------------------------------------------------------------------------------------------------------------------------------------------------
>I28599_M029_Malvaceae_Desplatsia_dewevrei_seq1
a---------------------------------------------------------------------------------aagaagaag-----------------------------------------------gccaggagt----------------------------------------ggggggagggga---------------------------ggtgga----gca-----------------------------------------tgagcagtcatg-------tcttgaccttatttcagt--------ctt-tcacggtctat--------tttgat--ctaatgt---------------------------------gaatctgatc-ttt-----tccactaat--------agtgaatc-aaattcgaa-acattcttgt------atctcaacaggttgcaccgtactgtgcttcaaaatgggctgttgagggtttaagtagatcagtagcaaaggaaatgcctggtgggtttgctgttgtagcactgagtcctggtgtgataaacactgagatgcttcaatcttgctttggagtttcagcctcagcatatcagacacctgaagcgtggtatgtgaaatttt--------------------------cattttaagt--------tttgg-taagaa-ttaa-tcta-t-tttc----------ctcggttta------tgcagttg----------catacaa--------------gttaca---ccaattatc-tta-tattc--------------------------------caaaacatata-----gaaaggaggataaattt----agctaaa--gt-tacttg------------------ctctt---------------------------------------------------------------------------------------------------------------------------------------------------------------------------------------------------------------------------------------------------------------
>I28600_M146_Malvaceae_Mortoniodendron_guatemalense_seq1
------------------------------------------------------------------------------------------------------------------------tat--------ttcctctgccagcaactttttatggccattatggctgccatagtgg----------------agggaa-----gacagaatgtcatgttcttaa----------------------------------------------------------------------------------------------------ttt-aataaatatgc--------tttgtt-cttaaaat---------------------------------gtactaaacc-ttt-----tccagtaat--------agtgcacc-aaatttgaa-acatccttgt------atctcaacaggttgcaccatactgtgcgtcaaagtgggctgttgagggtttaagcagagcagtggcaaaggagatgccggatgggtttgctgttgtagcacttagtccaggtgtgataaataccgagatgcttcaatcttgctttggaaattcagcctcagtatatcagacacctgaagcatggtatgtgaattttt--------------------------c-ttttaggt--------tttag-taagaa-ttaa-tcta-t-tttt---------------cata------tgcggttgtg--------catttaa--------------gttatagtaccaatttta-tta-tatcc-------------------------------cagactcatata-----gaaatgaggataaattg----agctaaa--at-gtcttt------------------cacttcatgtcaaatg----------------------------------------------------------------------------------------------------------------------------------------------------------------------------------------------------------------------------------------------------
>I28601_M030_Malvaceae_Sparmannia_africana_seq1
---------------------------------------------------------------------------------------------------------------------------------------------agcaac-tcttatgcccattctggctgccgm-----------------------aggg-----cagggagca------------------------------------------------------------------------agtcatg-------tcttsaccttatttcakt--------ctt-tcagtgtcttt--------tttatt--ctaaagt---------------------------------gaattaaatctttt-----tccaytart--------wgtgaacc-aaattyraa-acatccttst------rtytcaacaggttgcrccgtactgtgcttcraaatgggctattgagggtttaagtaaatcagtagcaaaggaaatgcctggtgggtttgctgttgtagcactaagtccaggtgtgataaatactgagatgcttcaatcttgctttggagcttcagcctcaggatatcagacmcctgaagcatggtatgcaaagtttt--------------------------ccttttaagt--------tttag-taagag-ttaa-tcta---tttc----------cttrdttta------tgcagttttg--------cattaaa--------------gttata---ccaatttta-tta-tattc-------------------------------caaaat----------------------------------------------------------------------------------------------------------------------------------------------------------------------------------------------------------------------------------------------------------------------------------------------------------------------------------------
>I28602_M031_Malvaceae_Mollia_sp_seq1
---------------------------------------------------------------------------------------------------------------------------------------tatcttaacaag---------------------------------------------------------ttaagagcttcaaactcttgt----------gctg-----------------------------------------gcaactcttatgg-----gcattctgcttatttcagt--------ctt-tcagggtctgt--------tttgtt--ctaaagt---------------------------------gaattgaatc-ttt-----tttattaat--------agtgaac--aaattggaa-acatccttgt------atctcaacaggttgcaccgtactgtgcttcaaaatgggctgttgagggtttaagtagatcggtagcaaaggaaatgcctaatgggtttgccattgtagcactaagtccaggtgtgataaatactgagatgcttcaatcttgctttggagcttcagcctcagtatatcagacacctgatgcatggtatgtgaagtttc--------------------------cgtcttaagt--------atttg-tgagag-ttaaatcta-t-tttt----------ctcggttta------tgcagatg----------catttaa--------------gttata---cccaattta-tga-tattc-------------------------------caaaatcattta-----gaaagttggataaattt----agctaaa--gc-atcttg------------------ctattcatgtccattgcatcaacaacctgtaaa-----------------------------------------------------------------------------------------------------------------------------------------------------------------------------------------------------------------------------------
>I28603_M223_Malvaceae_Gossypium_hirsutum_seq1
a-------------------------------------------------------------------------------------------------------------------------------------------------------gtagttacaatgattcatata----------------------------ttacaaaaaatgttga---------tatttg------a-----------------------------------------tctacaactatsct--tagtagggatcatattttgtt--------ctt-ttaagatctgt--------tctgtt-cttgaaatt--------------------------------------------------------------------attgaatg-aaattcgga-acatccttgt------atctcaacaggttgcaccatactgtgcatcaaaatgggctgttgaaggtttaagcagagcagtagcaaaggagatgcctgatgratttgctgttgtagcacttagtcctggtgtgataaataccgagatgcttcaatcttgcttcggaaattcagcctcrggatatcagacacctgatgcatggta---------------------------------------wttttttt--------tttag-taagag-ttaaatatgttttttc----------cttggttta------tgtagttctg--------cattttt--------------tccgtaatgccaatttta-tta-tattc-------------------------------tggagtcatata-----gaaaggaggatgctcac-------------at-atgttc------------------ctcttggttttaaattcatcaacaacccataaaatcaaatagttttc-----------------ggaaaactggtctt--------------------------------------------------------------------------------------------------------------------------------------------------------------------------------------
>I28604_M032_Malvaceae_Entelea_arborescens_seq1
---------------------------------------------------------------------------------------------------------------------------------------tctgccagcaac-tcttatgcccattctggctgccgc-----------------------aggg-----cakggtgca------------------------------------------------------------------------agtcayg-------tcwtgaccttatttcagt--------mtt-tyaktgtcttt--------tttatk--ctaaagw---------------------------------gaattaaatc-ttt-----tccactaat--------agtgaacc-aaattcgaa-acatccttgt------atctcaacaggttgcaccgtactgtgcttcgaaatgggctattgagggtttaagtaaatcagtagcaaaggaaatgcctggtgggtttgctgttgtagcactragtccaggtgtsataaatactgagatgcttcaatcttgctttggagyttcagcctcaggatatcagacacctgaagcatggtatgcaaagtttt--------------------------ycttttaagt--------ttyag-taagag-ttaa-tctr---tttc----------cttggttta------tgcagttttg--------sattwaa--------------gttata---ccaatttta-tta-tattc-------------------------------caaaatcatata-------aaggaggataaattg----aactaaa-aat-atcttk------------------cttttcatgtccaays----------------------------------------------------------------------------------------------------------------------------------------------------------------------------------------------------------------------------------------------------
>I28605_M235_Malvaceae_Abutilon_sp_seq1
-----------------------------------------------------------------------------------------------------------------------------------------------------------------------------------------------------------------------caatcattgt---------cataa-----------------------------------------acaacataaatga-----gttatgggc--acttgaac--------ttt-ttaagatctgt--------tgtatt-ttcgaaat-----------------------------------attaaaat-ttt-----tccataagc--------agtgaatg-aaagttgga-acatccttgt------atttcaacaggttgcaccatactgtgcatcaaagtgggctgttgagggtttaagcagagcagtcgcaaaggagatgcctgagggatttgctgttgtagcacttagtccaggtgtgataaatactgagatgcttcaatcttgcttcggaaattcagcatcgggatatcagacgcctgaagcgtggta----------------------------------------------------------------------------------------------------tgg------ttttgttctg--------catttaa--------------gccgcgatgccaatttta-tta-tattc-------------------------------ctgaatca-atc-----gaaaggatgata----c-------------at-atgttg------------------ctcttcgtgtcaagtgcatcagc-atcc----------------------------------------------------------------------------------------------------------------------------------------------------------------------------------------------------------------------------------------
>I28606_M033_Malvaceae_Reevesia_formosana_seq1
----------------------------------------------------------------------------------------------------------------------------------------------------------------------------------------------------------------------------cttatggttttg------a-----------------------------------------gcaatagccatg-------tcatgagcctatttcatt--------ctt-tcaagatcttc--------tttact-ctcaaggt---------------------------------gtattaaacc-ttc-----tccactagc--------agtaaacc-aaatttgga-acatacttgt------atcttaacaggttgcaccatactgtgcatcaaagtgggctgttgagggtttaagcagagcagtggcaaaggaggtgcctgatggctttgctgttgtagcacttagtccaggtgtgataaatactgagatgcttcaatcttgctttgggaattcagcctcaggatatcagacacctgaagcatggtatgcaaattttt--------------------------c-tttcaagt--------tctag-taagag-ttaa-tata-t-tttt----------cttagttta------tgcagttgtg--------catttat--------------gttatagtaccaaatttattta-tattc-------------------------------taaaatcatatg-----ga---------------------------------------------------------------------------------------------------------------------------------------------------------------------------------------------------------------------------------------------------------------------------------------------------------------------------
>I28607_M034_Malvaceae_Mansonia_altissima_seq1
-------------------------------------------------------------------------------------actcacttttacctt--------gtgctcttgc------------------------------acttttacccgatctaggaagcag------------------------------------------------------catctgttg---a-----------------------------------------tgaatggttatg-------caattgctgtcctt------------------------------atgagttaattgtttgatag-------------gaatggggtagggaaagga-taatcaaact-ttt-----tcctggaat--------ggtgaacc-acatttcaa-acatcctagt-------tcttaacaggtagcaccatactgtgcttcaaagtgggctgttgagggtttaagcagagcagtagcaaaggagatgcctgatggctttgctgttgtagcacttagtccaggtgtgataaatactgagatgcttcaatcttgctttggaaattcagcctcagcatatcagacacctgaagcatggtatgcaaattatt--------------------------c-ttccaagt--------tttagttaagag-ttat-tttt-t-cttc----------cttggttta------tgcagttggg--------catttat--------------gttatagtaccaaattca-tta-tattc-------------------------------tagaatcatatg-----gaaaggatgataaattt----agctaaa--at-gtcttg------------------cacttcatgtcaaacgtatcaacaacccgtaaattt--------------------------------------------------------------------------------------------------------------------------------------------------------------------------------------------------------------------------------
>I28608_M035_Malvaceae_Hosfordia_alata_seq1
-------------------------------------------------------------------------------------------------------------------------------------------------aaaatccgcagttgtt---------------------------------------tatatgaaatgataggaaccattgt---------cataa-----------------------------------------acaacataaatga-----attatgggc--acttgaac--------wwt-ttaagrtctgt--------tgtatt-ttcgaaat-----------------------------------attaaaat-ttt-----tccataagc--------agtgaatr-aaagttgga-acatccttgt------atttcaacaggttgcaccatactgtgcatcaaagtgggctgttgagggtttaagcagagcagtcgcaaaggagatgcctgagggatttgctgttgtagcacttagtccaggtgtgataaatactgagatgcttcaatcttgcttcggaaattcagcctcaggatatcagacgcctgaagcatggta----------------------------------------------------------------------------------------------------tgg------ttttgttctg--------catttaa--------------gccrcratgccwawttta-tta-tattc-------------------------------ctgaatca-atc-----gaaaggaggata----c-------------at-atgttg------------------ctcttygtgtcaaatgcatcagc-atccataaatttgaactgttttc--------aattgtttaggaaaactgg------------------------------------------------------------------------------------------------------------------------------------------------------------------------------------------
>I28609_M036_Malvaceae_Pentaplaris_davidsmithii_seq1
--------------------------------------------------------------------------------------------------------------------------------------------------------------rttatggctgccagggtggggag--------gggagaggga-----caaagaatgtcaagttattat-tgttgg------a-----------------------------------------ggaacagtcatg-------ccattaccttatttcatt--------ctt-tcaagatctgt----------------------t---------------------------------ttattaaact-ttt-----tccagtaat--------ggtgaatc-aaatttgga-acatccttgt------atctcaacaggttgcaccatactgtgcatcaaagtgggctgttgagggtttaagcagagcagtggcaaaggagatgcctgatgggtttgctgttgtggcacttagtccaggtgtaataaatactgagatgcttcaatcttgctttggaaatwcagcctctggatatcagacacctgaagcatggtatgttaattttt--------------------------c-ttttaagt--------tttag-taagag-ttaa-tata-t-tttc----------attggttta------tgcagttgca--------tgtttat--------------gccataatgccaatttta-tta-tattc-------------------------------cggaatcatata-----gac--------------------------------------------------------------------------------------------------------------------------------------------------------------------------------------------------------------------------------------------------------------------------------------------------------------------------
>I28610_M037_Malvaceae_Heritiera_littoralis_seq1
-------------------------------------------------------------------------------------aacaagt--tgactt--------attagcttgttatat--------t-tcctctgcaacaac-tcttacggccattatggctgcc------------------------------------gggaatgtcaagttcttat-ggtttg------a-----------------------------------------ccaatactcatg-------ttgtgaccttat-------------------------------------tacatt-ctcaaaat---------------------------------gtattaaacc-ttt-----tccagtaat--------agtaaacc-aaatctgaa-acatccttgt------atctcaacaggttgcaccatactgtgcatcaaagtgggctgttgagggtctaagtagagcagtggcaaaggagatgcctgaggggtttgctgttgtagcacttagtcctggtgtgataaatactgagatgcttcaatcttgctttggaaattcagcctcagcatatcagacacctgaagcatggtatgtgaattttt--------------------------c-tttcaagt--------tataa-taagag-ttaa-tata-t-tttc----------cttgggttgagg---tatgattgaagaaa-atgttttttt--------------t-ttttttacctatt--a-tgt-tatta--------------------------------taatttttaaa-----gaaatcaaaatacaatg---------aa--tt-actttagatagtgtagaggaatatttgttggtgtaagatct---------------------------------------------------------------------------------------------------------------------------------------------------------------------------------------------------------------------------------------------------
>I28611_M062A_Malvaceae_Durio_zibethinus_seq1
-----------------------------------------------------attcttatc---------------------ataataagttatgtctt--------atgagctggtaatat--------ttcctctgccagcaac-tcttatggctattatctct----------------------------------------agaatgtaaagttcttaa----------------------------------------------------------------------------------------------------ttt-cagaaatttgt--------tttatt-cttaaagt---------------------------------gtactaaacc-ttt-----tccagtaat--------agtgaacc-aaatttg-a-acatgcttgt------aactcaacaggttgcaccgtactgtgcatcaaagtgggctgttgagggtttaagcagagcagtggcaaaggagatgccagatgggtttgctgttgtagcacttagtccaggtgtgataaatactgaratgcttcaatcttgctttggaaattcagcctcagtatatcagacacctgaagcatggtatgtgaattttt--------------------------c-ttttaagt--------tttag-taagaa-ttaa-tcta-t-ttta---------------cata------tgcagttgtg--------catgtaa--------------gttatcatactaatttta-tta-tatcc-------------------------------tagaat----------------------------------------------------------------------------------------------------------------------------------------------------------------------------------------------------------------------------------------------------------------------------------------------------------------------------------------
>I28612_M038_Malvaceae_Brachichyton_bidwillii_seq1
--------------------------------------------------------------------------------------------------------------------------------------ctctgcctgcaac-tcttatggccattatagctgcc-----------------------------------agggaatgtcaagttcttat-ggtttg------a-----------------------------------------ccaatagtcatg-------tcgtgaccttat-------------------------------------ttcatc-ctcaaaat---------------------------------gtattaaacc-ttt-----tacagttat--------agtaaatt-aaatttgaa-acatccttgt------atctcaacaggttgcaccatactgtgcatcaaagtgggctgttgagggtctaagtagagcagtggcaaaggagatgcctgaggggtttgctgttgtagcacttagtccaggtgtgataaatactgagatgcttcaatcttgctttggaaattcagcctcggcatatcagacacctgaagcatggtatgtgaattttt--------------------------t-attccagt--------tataa-taggag-ttaa-tata-t-tttc----------cttggtttgagg---tatgattgaagaat-g--------------------------------------------------------------------------------------------------------------------------------------------------------------------------------------------------------------------------------------------------------------------------------------------------------------------------------------------------------------------------------------------------------------------------------
>I28613_M039_Malvaceae_Eriotheca_macrophylla_seq1
tg-------------------------------------------------gc----------------------------------------------------------------------------------------------------cacccatcatggctgccagagtggggt------------gggggga-----taaagaatgtcaagttcttattggtttg------a-----------------------------------------gcaacagtcatg-------ccatgaccttatttcatt--------ctt-tgaagatctgt-------ttttttt-ctcaaagt---------------------------------gtattgaacc-ttt-----ttcagtaat--------agtgaaca-atatttgta-acatccttgt------atctcaacaggttgcaccatactgtgcatcaaagtgggctgttgagggtttaagcagagcagtcgcaaaggagatgcctgatgggtttgcygttgtagcacttagtcccggtgtgataaatactgagatgcttcaatcttgctttggaaattctgcctcaggatatcagacacctgaagcatggtatgcgaatttat--------------------------t-tt---agt--------tctag-tgagag-ttaa-tata-t-tgtc----------attggttta------tgcaattgtg--------catttat--------------attattgtgccaatttta-tta-tattc-------------------------------caaactcatata-----gaaaggaggatatgttg----agtttaa--at-gaa-----------------------------------------------------------------------------------------------------------------------------------------------------------------------------------------------------------------------------------------------------------------------------------------
>I28614_M040_Malvaceae_Hydrogaster_trinervis_seq1
-------------------------------------cca-------------------------------------------------------------agagggcatgg------------------------------------gattattgttaatatgtcttccgga-----------------------------tggggaagatctggtgctgccct----------ggta-----------------------------------------acagaacttatggcc----attctggcttatttcatt--------tct-tcagggtctgt--------tttgtt--ctaaggt---------------------------------gaat--------------------------------tgtaaacc-aaattctaa-acatcctcgt------atgtcaacaggtcgcaccatactgtgcttcaaagtgggctgttgagggtttaagcagagcagtagcaaaggaaatgcctgatgggtttgccattgtagcactgagtccaggtgtgataaatactgagatgcttcaatcttgctttggaacttcagccacagtgtatcagacacctgatgtatggtatgtgaagtttt--------------------------cattttaagt--------tttag-tgagag-ttaa-tcta-t-tttc----------cttggttta------tgtagttt----------catttca--------------gttaga---ccaatttta-gta-tattc-------------------------------caaaatctttgtcatcagaaa-----------------------------actttg----------------ttgtccttaggagaatcttattaagagaaggtgagatta-----------------------------------------------------------------------------------------------------------------------------------------------------------------------------------------------------------------------------ca
>I28615_M041_Malvaceae_Pterygota_brasiliensis_seq1
---------------------------------------------------------------------------------------------------------------agcttgttatat--------ttcctctgccgacaac-tcttatggccactatggctgcc-----------------------------------agggaatgtcaatttcttat-ggttcg------a-----------------------------------------ccaatagtcatg-------ttgtgaccttat-------------------------------------ttcatt-ctcataat---------------------------------gtattaaacc-ttt-----tccagtaattctgtaacagtaaacg-aaatttgaa-acatccttgt------atctcaacaggttgcaccatactgtgcatcaaagtgggctgttgagggtctaagtagagcagtggcaaaggaggtgcctgaggggtttgctgttgtagcacttagtccaggtgtgataaatactgagatgcttcaatcttgctttggaaattcagcctcagcatatcagacacctgaaacatggtatgtgaattttc--------------------------c-tttctagt--------tataa-taagagtttaa-tgta-a-tttc----------cttggtttgagg---tttgatttaagaa-----ttttaat--------------g-tttttgatctatt--a-tgt-tatta--------------------------------ta-------------------------------------------------------------------------------------------------------------------------------------------------------------------------------------------------------------------------------------------------------------------------------------------------------------------------------------------
>I28616_M042_Malvaceae_Leptonichya_maranta_seq1
----------------------------------------------------------------------------------------------------------------------------------------ctgccagcaac-tcttatggccattatggcttccagggtggaag-------gggggtggggaat--acaaaagattgtcatgttcttat-ggtttg------a-----------------------------------------gcaactgtcata-------tcacgacgttatttcatt--------ctt-ttggcatttgg--------ttaatt--ctaaagt---------------------------------gaattaaacg-ttt-----tccagtcat--------agaa---------------acatccttgt------gtctcaacaggttgcgccatactgtgcatcaaagtgggctgttgagggtttgagtagagcagtggcaaaggaaatgcctaatgggtttgctgttgtagcacttagtccaggtgtgataaatactgagatgcttcaatcctgctttggaaattctgcctcaggatatcagacacctgaaacatggtatggaaagtttct------------------------cc-tttgagtt--------tttaa-yaatag-ttaa-tctt-t-tttc----------cttc-----------ggcagytgtg--------catttaa--------------attata---ccaattatr-tta-tatcc--------------------------------tgaattgtata-----gaaatgaggatc-attg----tgctaaa--at-gt------------------------------------------------------------------------------------------------------------------------------------------------------------------------------------------------------------------------------------------------------------------------------------------
>I28617_M043_Neuradaceae_Neurada_procumbens_seq1
-------------------------------------------------------------------------------------------------------------------------------------------------ac-ttttgtaact--------------------------------------------tgtctctaattttgagtacatat-----------------------------------------------------------cttgaaagttaaaagtaagggtactatttttcaaaaa--g-----ctaaaatttggg-------tatacc-tggaaaaca-----------tgcaaaagctataataagttggcattacgca-ttt-----tccaagtat--------tatgaact-aattttgaa-acttctttgttatgcgactttaacaggttgctccttactgtgcgtcgaaatgggctgttgagggcttaagcagatcggtggcgaaggaagtgcctgaaggaatggctgttattgccctcagtccaggtgtgataaataccgaaatgctccaatcttgctttggtacttcagcttctctataccagacgccagaagcatggtatgcaatttttt----------------------------tttctagcaagca---------tggtac-tcat-tgtg-c------------------------a-----tcttttttct--------cattttg--------------gcttaa---ctggtcata-ttg-tat-------------------------------------------------------------------------------------------------------------------------------------------------------------------------------------------------------------------------------------------------------------------------------------------------------------------------------------------------------------------------------
>I28618_M044_Malvaceae_Pentace_laxiflora_seq1
-------------------------------------------------------------------------------------------------------------------------------------------ycagcarc-tcttgtggctatwwtggctgccagggtgg----------gdgtgagggrra-----caaagaahgtaaagctctyat-ggtttg------a-----------------------------------------gcaatagycvtg-------ttgbgacmttawt------------------------------------ttcatt-ctcvaagt---------------------------------gcavtaracc-htt-----tycrgtray--------rgtaaaca-aaatctgaa-rcatccttbt------acctcaacaggttgcaccatactgtgcatcwaagtgggctgttgagggtttaagcagagcwgtggcrraggaggtgcctsatggctttgctgttgtagcacttagtccaggtgtgrtcaatactgagmtghbtcaatcttgctwtggaaattcagcctcaktatatcagacccctgawgcatggtatgtgaactttt--------------------------c-yttnavdttah-----aadagrtaagag-ttaa-tata-w-tttm----------cttggttkd------tktagttgtg--------cacttdh--------------avtddw-----aadtttw-wth-wttty--------------------------------maawtycatta-----gaaaagaggataaaatm----arctaaa--atygtcttg------------------cttttcatgtcaaatgcwtcaasaaccyktaaac----------------------------------------------------------------------------------------------------------------------------------------------------------------------------------------------------------------------------------
>I28619_M045_Malvaceae_Phragmotheca_mammosa_seq1
-------------------------------------------------------------------------------------------------------------------------------------------------------------------------------------------ggggtaggggga-----caaagaatgtcaagttcttgt-ggtttg------a-----------------------------------------gcaacagtcatg-------ccatgaccttatttcttt--------ctt-kgaaggtctgt--------tttatt-cttaaagt---------------------------------gtattgaacc-ttt-----tccggtcmt--------agtgaacc-aratttgga-acatccttgt------atctcaacaggttgcaccatactgtacatcaaagtgggctgttgagggtttaagcagagcagtggcaaaggagatgccggatgggtttgctgttgtagcacttagtccaggtgtgatcaatactgagatgcttcaatcttgctttggaaattcagcgtcaggatatcagacacctgaagcatggtatgagaaatttt--------------------------c-ttttaag---------tttag-taagag-ttaa-tata-t-tttc----------ctkggtttg------tgtrgttgtg--------catttat--------------gttataatgccaatttta-tta-tattc-------------------------------ctgaatcatata-----gaaaggaggatacattg----agcttaa--at-gtattg------------------cacttcatg-----------------------------------------------------------------------------------------------------------------------------------------------------------------------------------------------------------------------------------------------------------
>I28620_M046_Malvaceae_Camptostemon_shultzii_seq1
------------------------------------------------------------------------------------------------------------------------------------------------------------------------------------------------------------------------------------------------------------------------------------------------------------------------------------------ymrkdtbwgw--------wwwwtt-ctcgaaat----------------------------------tattgaact-ttt-----tccagaagc--------agtga----------gga-acattcttgg------atctcaacaggttgcaccatactgtgcatcaaagtgggctgttgagggtttaagcagggcagtggcaaaggagatgcctgacgggtttgctgttgtagcacttagtccaggtgtgataaatactgagatgcttcaatcatgctttggaaattcagcctcaggatatcagactcctgaggcatggtatgttaattttt--------------------------c-tttcaaga--------tttag-taagag-ttaa-tatatt-tttc----------cttggttta------tgtagttctg--------catttat--------------accgtaatcccaatttta-tta-ca--------------------------------------------------------------------------------------------------------------------------------------------------------------------------------------------------------------------------------------------------------------------------------------------------------------------------------------------------------------------------------
>I28621_M153_Malvaceae_Trichospermum_sp_seq1
-------------------------------------------------------------------------------------------------------aggacatagatttgctctattaaatakcttaacaagttaagagc------------------------------------------------------------------tcaaattctttt----------gcca-----------------------------------------rcaactcttatggc---cattctggcttaatcata----------ctt-tcagggtctst--------tttgtt--ctaaagt---------------------------------gaadtgattc-ttt-----ttcattaat--------actgaacc-aaattcraa-acatcctcat------atccctgcaggttgctccatactgtgcttcaaagtgggctgttgagggtttawgtagatcagtagcaaaggaagtgcctggtgggttbdccgttgtagcactgagtccaggtgtgataaatactgagctgcttcaatcttgctttggatcttcagcctcagcatatctgacacctgatgcatggtamgtgaagttwt--------------------------hgtttcaakt--------tttva-tgagag-ttaa-kcta-t--------------tctcggttta------tgcagttg----------cadttaa--------------gttata---ccattttta-tta-tatta-------------------------------aaaaataatata-----gaaaggtggataaattt----tgctaaa--gt-atcttg------------------ctcttcatgtscaatgcatca------------------------------------------------------------------------------------------------------------------tatatgctctcccttc------------------------------------------------------------------------------------------------------------c
>I28623_M048_Malvaceae_Abroma_augusta_seq1
----------------------------------------------------------------------------------------------------------------attagttataa--------ttcctctgccagcaac-tcttatggcctt-----------------------------gggtggggaa-----aaatgattgtcaagttcttat-ggtttt------a-----------------------------------------gcagct-------------gcacgactttatataatt--------ctt-tcaggatcagt--------tttatt--ctaaagt---------------------------------gaattaaacc-ttt-----ttcagttag--------agta---------------acatccttgt------atctcaacaggttgcaccatactgtgcatcaaagtgggctgttgagggtttgagtagagcagtggcaaaggaaatgcctgatgggtttgctgttgtagcacttagtcctggtgtgataaataccgagatgcttcaatcttgctttggaaattctgcctcgggatatcagacacctgaaacatggtatgcaaagtttt--------------------------c-tttttagt--------tttac-taaaag-ttaa-tcta-t-tttc---------------cttg------cgcagttgtg--------catttaa--------------gttata---ccaatctta-ttc-tatcc--------------------------------agaatcatata-----gaaatgaggatg-attg----agctaaa--at-gcattg------------------ctttcta--------------------------------------------------------------------------------------------------------------------------------------------------------------------------------------------------------------------------------------------------------gtcaa
>I28624_M049_Malvaceae_Corchoropsis_tomentosa_seq1
---------------------------------------------------------------------------------------------------------------------------------------------------------cagcca----------------------------ggggggtgagga-----caaagaatgtaaatttcttat-actt--------a-----------------------------------------gcaacagtcatg-------ttgtgaccttat-------------------------------------ttcatt-cttaaaagt--------------------------------gtattaaacc-ttt-----ttcagtaat--------aataaact-aaatatgg--acatccttgc------atctcaataggttgcaccatactgcgcatcaaagtgggctgttgagggtttaagcagagctgtggcaaaggagatgcctgatgggttcgctgttgtagcacttagtccaggtgtaataaatactgagatgcttcaatcctgctttgggaattcagcctcagtgtatcagacacctgaagcatggtatgtgaatttct--------------------------c-gttttagt--------tatag-taggag-ttaa-tata-t-tttc----------ctcgcgtta------cgcagttgca--------catttat--------------gttatagtatccatt--a-cta-tgttt--------------------------------agatttgtawt-----tcaataggggaac----------------------------------------------------------------------------------------------------------------------------------------------------------------------------------------------------------------------------------------------------------------------------------------------------------------
>I28626_M226_Malvaceae_Helicteres_guazumifolia_seq1
--------------------------------------------------------------------------------------------------------------------------------------------------------------------------------------------------------------rgatacatcaagttcttatggacttatggtttt-----------------------------------------ggcatagccttg-------tcatcagcctatttcatt--------ctt--caacatccgt--------tttact-ctgtaggt---------------------------------gtatcaaact-ttt-----tccagtaat--------agtgaacc-gcatttgaa-acatacttgc------atcttaacaggttgcaccatactgtgcatctaagtgggctgttgagggtttaagcagagcagtggcaaaggagattcctgatggctttgctgttgtagcacttagtccaggtgtgataaatacggagatgcttcaatcttgctttggaaattcagcctcagcatatcagacacctgaagcatggtatgctaaatttt--------------------------c-ttctaagt--------tttag-ttattg-ctct-tata-t-tttc----------cttggttta------tgcagttggg--------catttat--------------attgtagtgccaaattta-ttt-tatta-------------------------------cagaatcaaatg-----gaaaggaggatagattt----agctaaa--at-gt------------------------------------------------------------------------------------------------------------------------------------------------------------------------------------------------------------------------------------------------------------------------------------------
>I28628_M051_Malvaceae_Werklea_horrida_seq1
------------------------------------------------------------------------------------------------------------------tcgatccat----tgccctccttagtggagaac----------------------------------------aagggaggagag---------------------------------------g-----------------------------------------ggagcagtcatg-------ttgtgaccatatttcatt--------ctc-ttaagatctat--------tttatt-atcaaaat----------------------------------tatggaact-tct-----tccagaagc--------agtgaatg-aaatttgga-acatccttgt------atctcatcaggttgcaccatattttgcctcaaagtgggctgttgagggtttaagcagagcagtggcaaaggagatgcctaatgggttggctgttgtaacacttagtccaggcgtgattaatacagagatgcttcaatcttgctttggaaattcagcctcgggatatcagacgcctgaagcatggtatgttaattttt--------------------------c-ttttaagt--------tctag-tcarag-ttca-tatg---------------------gttta------tgtagtcatg--------tatttat--------------gacgtaatgccaatttta-tta-tgtga--------------------------------aaactcattgt----------------------------------------------------------------------------------------------------------------------------------------------------------------------------------------------------------------------------------------------------------------------------------------------------------------------------------
>I28629_M052_Malvaceae_Spirotheca_rosea_seq1
--------------------------------------------------------------------------------------------------------------------------------------------------------------atcatggctgccagggtgggtt------------gggggga-----caaagaatatcaagttcttattgatttg------a-----------------------------------------gcaacagtcatg-------ccatgacctcatttcatt--------cat-tgaagatctgt-----ttttctcccactcaaagt---------------------------------gtattgaatc-ttt-----tccaataat--------agtgaaccaatatttgga-acatccttgt------atctcaacaggttgcaccatactgtgcatcaaagtgggctgttgagggtttaagcagagcagttgcaaaggagatgcctgatgggtttgctgttgtagcacttagtcccggtgtgataaatacagagatgcttcaatcttgctttggaaattctgcctcaggatatcagacgcctgaagcatggtatgcgattttat--------------------------t-tt---aga--------tctag-taagag-ttaa-tata-t-tttc----------attggttta------tgcaattgtg--------catttat--------------gttatagtgccaatttta-tta-tattt-------------------------------cagactcataca-----gaaaggaggatacatta----agttcaa--at-gaattg------------------ctcttcatgccaaatgca--------------------------------------------------------------------------------------------------------------------------------------------------------------------------------------------------------------------------------------------------
>I28630_M053_Malvaceae_Huberodendron_swietenioides_seq1
----------------------------------------------------------------------------------------------------------------------------------------------------------acccattatggctgccagagtggggt-------------gggggg-----caaagaatgtcaagttcttattggtttg------a-----------------------------------------gcaacagtcatg-----------gaccttatttcatt--------cttttgaagatctgt--------tctatt-ctcaaaat---------------------------------ctattgaacc-ttt-----tcctttaat--------agtgaacc-aaatttgga-acatccttgt------gtctcaacaggttgcaccatactgtgcatcaaagtgggctgttgagggtttaagcagagccgtggcaaaggagatgcctgatgggtttgctgttgtagcacttagtccaggtgtgataaatactgagatgcttcaatcttgctttggaaattcagcctcaggatatcagacacctgaagcatggtatgcgaattttc--------------------------t--------t--------ttaat-taaggg-ttaa-tata---tttc----------cttgattta------tgcagttatg--------catttat--------------gttatagtaccaattttg-ttg-tgttc-------------------------------cagaatcttata-----gaaaggaggatacattg----agctcaa--at-gaattg------------------ctcttcatgtcaaatgcatcaacaactcgtaaatttgagtcct-------------------------------------------------------------------------------------------------------------------------------------------------------------------------------------------------------------------------
>I28631_M054_Malvaceae_Trochetiopsis_benjaminae_seq1
--------------------------------------------------------------------------------------------------------------------------------------------------c-kyctggggtggtggtgg--------------------ggrtgggggggggg-----gggtgaacatatagttcttaa-gggttg------a-----------------------------------------gcaacattcatg-------ctgtgaccttat-------------------------------------ttvwtb-yttraawgbcatgattaatatgaaaaccttccaagactgtmbta-kaaacc-tth-----tccagtaat--------aataaac-----tatgg--ayrtccttgm------atctcaataggttgcaccatactgtgcatcaaagtgggctgttgagggtttaagcagagctgtggcaaangagatkbctgatgggtttgcdgttgtagcacttagtccaggtgtcataaatactgagatgcttcaatcytgctttgggacttcagcctcagtgtatcagacacctgaadsatggtatgtgaatttct--------------------------c-tttttagttatagacytatag-taggag-ttaa-tawa-k-tttc----------ctygtrttatgmacttgcacttgca--------catktat--------------gytatagtatycatt--a-yta-tgtta--------------------------------aaa-----ata-----gaaaagaagataaat-----------ag--gt-gccttg------------------ctcttcatgcatgttag---------------------------------------------------------------------------------------------------------------------------------------------------------------------------------------------------------------------------------------------------
>I28632_M055_Malvaceae_Eriolaena_candollei_seq1
---------------------------------------------------------------------------------------------------------------------------------------------------------------------------------------------------------------------taaagttcttaa-ggtttg------a-----------------------------------------gcaacagtcatg-------ctgtgaccttat-------------------------------------ttcatt-cttaaaagt--------------------------------gta-taaacc-ttt-----tccagtaat--------aataaact-aagtatgg--acatccttgc------atctcaataggttgcaccatactgtgcatcaaagtgggctgttgagggtttaagcagagctgtggcaaaggagatgcctgatgggtttgcagttgtagcacttagtcctggtgtcataaatactgagatgcttcaatcctgctttgggacttcggcctcagtgtatcagacacctgaagcatggtatgtgaaatttt--------------------------c-tttttagttatagacttatag-taggaa-ttaa-ta----------------------------------------------------------------------------------------------------------------------------------------------------------------------------------------------------------------------------------------------------------------------------------------------------------------------------------------------------------------------------------------------------------------------------------------------------------------------------------
>I28633_M056_Malvaceae_Adansonia_digitata_seq1
-------------------------------------------------------------------------------------------------------------------------------------------------------------------------cacagtgggtt-------------ggbgga-----caacaaatgttgagttcttattggtttg------a-----------------------------------------gcaacagtcatg-------ccatgacsttgcttgatt--------ctt-tgaagatctgttttctttttttycccctcaaagt---------------------------------gtattgracc-tct-----tccagtaac--------agtgaccc-atatatgga-acatccttgt------atctcaacaggttgcaccatactgtgcatcaaagtgggctgttgagggtttaagcagagcagtcgcaaaggagatgcctgatgggtttgctgttgtagcacttagtcccggtgtgataaatactgagatgcttcaatcttgctttggaaattcagcctcagtatatcagacacctgaagcatggtatgcaaattttt----------------------------tt---agt--------tctag-tdagag-ttaa-tata-t-attc----------attggttta------tgcaattgtg--------catttat--------------gttatagtgccaatttta-tta-tattc-------------------------------cagaattatata-----gaaaggaggatacattg----agcataa--at-gmattg---------------------ttcatggcaaatgcacc------------------------------------------------------------------------------------------------------------------------------------------------------------------------------------------------------------------------------------------------
>I28635_M058_Malvaceae_Byttneria_aculeata_seq1
t--------------------------------------------------------------------------------------------------------------------------------------------------------tagccatcatgcctgcaagtgt------------ggtggtggagaa-----aaaaggttgtcacgtttktaa-tttttt------w-----------------------------------------gcaaytgaaata-------tcacaaccttatttcat---------ctt-ttggcattatt--------tttatt--ctaaact---------------------------------gtatyaaaaa-gttaa---tgccgtgat--------agta---------------acatccgtgt------atctmaataggttgcaccatactgtgcatcaaagtgggctgtcgagggtttgagtagatcagtggcaaaggaaytgcctgatgggtttgctgttgttgcccttagtccaggtgtggtacatactgagatgcttgagtcttgctttggagctactgcatcaggatatcagtcaccagawacatggtatgcaatgttyt----------------------------gttaaagt--------yttac-taaaag-ttaa-ttta-t-ttttc--------------ctca------tgcagttctg--------gatttaa--------------gttatt---ccagtttta-twa-tatcc-------------------------------aggatrtataga----------------aattta----agctaaa--at-gtcatg-----------------ctttctcatgccaaatgcatca-----------------------------------------------------------------------------------------------------------------------------------------------------------------------------------------------------------------------------------------------
>I28636_M059_Malvaceae_Pterospermum_pierrei_seq1
-------------------------------------------------------------------------------------------------------------------------------------------------------------------------------------------------------------------------------------------------------------------------------------------------------------------------------------------------------------------------------------------------------------------acc-ttt-----tctagtaat--------aataaact-aaatatgaacacatccttgt------atcgcaacaggttgcaccatactgcgcatcaaagtgggctgttgagggtttaagcagagctgtggcaaaggagatgcctgatgggtttgctgttgtagctcttagtccaggtgtcataaatactgagatgcttcaatcctgctttggaacttctgcctcagtatatcagacacctgaagcatggtatgtgaattttt--------------------------c-atttttag--------tctgg-taggag-ttaa-tata-t-tttc----------atcgtmttg------ttcagtt-tg--------catttat--------------gttatagtatccatttya-cta-tgttc--------------------------------agatc----------------------------------------------------------------------------------------------------------------------------------------------------------------------------------------------------------------------------------------------------------------------------------------------------------------------------------------
>I28637_M060_Malvaceae_Duboscia_vifidiflora_seq1
---------------------------------------------------------------------------------------------------------------------------------------tgagccagcaac-acttatggccattctggctgcccccac--------------------aagt-----cggggggca------------------------------------------------------------------------agtcatg-------tcatcaccttatttcgtt--------ttt-cctgggtctgt--------tttatt--ctatagt---------------------------------gaattaaatc-ttt-----tccaccaac--------agtaaacg-aaattcgaa-acatacttgt------gtctcaacaggttgcaccatactgtgcttcgaagtgggctgttgagggtttaagtagatcagtagccaaggaaatgcctggtgggtttgctgttgtagcactgagtccaggtgtgataaacactgatatgcttcaatcttgctttggagtttcagcctcaggatatcagacacctgaagcatggtatgtgaagtttc--------------------------ccttttaagt--------tttag-taagag-ttag-tctg---tttt----------cccggttta------tgcagttttg--------catttaa--------------gttata---tcagtttta-tta-tattt-------------------------------caaaatcatata-----gaaaggaggataaatcg----agctaaa-----atcttg------------------ctcttctt------------------------------------------------------------------------------------------------------------------------------------------------------------------------------------------------------------------------------------------------------------
>I28638_M061_Malvaceae_Basiloxylon_brasiliensis_seq1
---------------------------------------------------------atctc---------------------ttaacgagt--tgactt--------atgagcttgttatat--------ttcctctgccaacaac-tcttatggct-ttatggctggc-----------------------------------agggaatgtaaagttcttat-ggttta------a-----------------------------------------ccaa-actcatg-------tcgtgtcgttat-------------------------------------ttcgtt-cttgaaat---------------------------------gtattaaacc-ttt-----tccagtaat--------agtaaacc-aaatttgaa-acatccktgt------atctcaacaggttgcaccatactgtgcatcaaagtgggctgttgagggtctaagtagagcagtggcaaaggagatgcctgacgggtttgctgttgtagcacttagtccaggtgtgataaatactgagatgcttcaatcttgctttggaaattcagcctcagtatatcaaacacctgaaacatggtatgtgaaatttt--------------------------c-tttcrgac--------tataa-taagag-ttaa-ttta-t-tttc----------cttggtttgagg---tatgattgaagaa-----tgttaat--------------gtttttttacctatt--t-tgt-tatta--------------------------------tgatttttaaa-----gaaatc-aaatacaatg---------aa--tt-acttt---------------------------------------------------------------------------------------------------------------------------------------------------------------------------------------------------------------------------------------------------------------------------------------
>I28639_M249_Malvaceae_Gyranthera_amphibiolepis_seq1
---------------------------------------------------------------------------------------------------------------------------------------------------------------------ctgccagagcgaggt-------------gggggg-----caaagaatgtcaagttcttattggtttg------a-----------------------------------------gcaacagtcatg-----------gaccttatttcatt--------cttatgaagatctgt--------tctatt-ctcaaagt---------------------------------ttattgaacc-ttt-----tcctttaat--------agtgaacc-aaatttgga-acatccttgt------gtctcaacaggttgcaccrtactgtgcatcaaagtgggctgttgagggtttaagcagagctgtggcaaaggagatgcctgatgggtttgctgttgtagcacttagtccaggtgtgataaatactgagatgcttcaatcttgctttggaaattcagcctcaggatatcagacacctgaagcatggtatgcgaattttc--------------------------t-ttt-aagt--------ttaag-taagag-ttaa-tata-t-tttc----------cttggttta------tgcagttgtg--------catttat--------------gttgtagtaccaatttta-tta-tattc-------------------------------cagaatcttata-----gaaaggaggatacattg----agctcaa--at-gaattt------------------ctcttcatgtcaaatgcatcaacaactcg---------------------------------------------------------------------------------------------------------------------------------------------------------------------------------------------------------------------------------------
>I28640_M062B_Malvaceae_Diplodiscus_paniculatus_seq1
----------------------------------------------------------------------------------------------------------------------------------------------------------------------------------------------tgagggraa-----caaagaacataaagctctcaw-ggttka------------------------------------------------gcaatagycatg-------ttgdgaccttat-------------------------------------ttcatt-ctcaaagt---------------------------------scayyaracc-ttt-----ttcakbrat--------rgtaaasa-aaatctgaa-gcatccttkt------acctcaacaggttgcrccatactgtgcatcaaagtgggctgttgagggtttaagcagagcagtggcgaaggaggtgcctsatggctttgctgttgtagcacttwstccaggtgtgatcaatactgagatgmdtcaatcttgctwtggaaattcagcctcattatatcagacccctgatgcatggtatgtgaactttt--------------------------c-ttttaagttat-----tataa-daagag-ttaa-tath-a-tttc----------cttdgntga------tttagttgtg--------crcttry--------------agtrta-----aatttta-wta-kwttc--------------------------------agattcatatg-----------------aaata----agctarm--ry-rtyttg------------------aytyyyrwgkcawrks----------------------------------------------------------------------------------------------------------------------------------------------------------------------------------------------------------------------------------------------------
>I28641_M063_Malvaceae_Brownlowia_peltata_seq1
--------------------------------------------------------------------------------ccaagagtaagttgttgcat----gtttcagggcttgttatct--------ttactctgccagcaac-tcttgtggctawtatggctgccagggtgg----------gagtgaggggaa-----caaagaahrtaaagctctyat-ggtttd------a-----------------------------------------gcaatagycrtg-------ttgkgacvttaat------------------------------------tkyatt-yyymaagt---------------------------------gcabtaaacc-htt-----tyydgtday--------dgtaaaca-aaatctgam-dcatccttnt------acctcaacaggttgcaccatactgtgcatcaaagtgggctgttgagggtttaagcagagcagtggcdaaggaggtgcctnatggctttgctgttgtagcacttagtccaggtgtgatcaatacngagvtgnntcaatcttgcthtggaaattcagcctcadtatatcagacccctgahgcatggtatgtgaacttty--------------------------c-ttttaagt--------tataa-daagag-ttaa-tata-d-tttc----------vttggtbka------tktagttgtg--------cwbttah--------------agtdta-----aatttta-tya-ttttc--------------------------------agattcatata-----gaaaagaggatraaata----agctaaa--at-gtcttg------------------cttttcrtgtcaaatgcatcaacaacctgtaaacttgagtgctttg----------------------------------------------------------------------------------------------------------------------------------------------------------------------------------------------------------------------
>I28642_M064_Malvaceae_Burretiodendron_esquirolii_seq1
--------------------------------------------------------------------------------------------------------------------------------------------------------------------------------------------------------------------------------------------------------------------------------------------------tg-------ttatgatctttt-------------------------------------ttcatt-cttaaaagt--------------------------------gtattaaacc-ttt-----cycagtaat--------tataaact-aaatatga--acatcactgt------atctcaacaggttgcaccatactgcgcatcaaaatgggctgttgagggtttaagcagagctgtggcaaaggagatgcctgatgggtttgctgttgtagcacttagtccaggtgttatcaatacagagatgcttcaatcctgctttggaaattcagcctcagtaywycagrtgcctgacgcatggtatgtgtaty-----------------------------------------------------------------------------------------------------------------------------------------------------------------------------------------------------------------------------------------------------------------------------------------------------------------------------------------------------------------------------------------------------------------------------------------------------------------------------------------------------------------------------------------------------
>I28643_M065_Malvaceae_Hermannia_flammea_seq1
----------------------------------------------------------------------------------------------------------------------------------------------gcaac-tcttatggccattatggctgtca-------------------------------ttgtgcaaattgaaagttattat-gatttg------a-----------------------------------------acaactgacacc----------------tattttatt--------gtt-ttaggatccat--------tttatt--ctaaatt---------------------------------gaattaaatagttt-----tccagtaatggtgaa--ggtgaacc-aaatttgaa-atatccttgt------atctcaacaggttgcaccgtactgtgcatcaaagtgggctgttgagggtattagtagagcagtggcaaaggaagtgcctgatgggtttgctgttgtggcacttagtccaggtgtgataaatactgagatgcttcaatcttgctttggaaattcagcctcagtatatcagacacctgaagcatggtatgtggtgtttt--------------------------c-ttttaaat--------tttag-taaggc-ttaa-tcta-t-attc----------ttagttgtg------tgttatt---------------------------------------tatcactttta-ata-tattc-------------------------------cataatcacatg-----gaaacgaggata-attg----agctaaaatatcatcttg------------------cacttcatgtgaaatgcatcaataacctgtta--------------------------------tgaaagc---------------------------------------------------------------------------------------------------------------------------------------------------------------------------------------------
>I28644_M066_Malvaceae_Thomasia_solanaceae_seq1
---------------------------------------------------------------------------------------------------------------------------------------------------ctcttaaggccattat-gcttcta--------------------------gg-----tggaaattgtcaagttcttat-ggtttg------a-----------------------------------------tcaacggccatg-------tcatgaccttatttcatt--------ctt-tcatgatatgt--------tttatt--ctaaagt---------------------------------gatttaaacc-ttt-----tccagtaac--------ggtgaacc-aaattcaaa-acatccttgt------atctcaacaggttgcaccatactgtgcatcaaagtgggctgttgagggtttaagtaaagctgtggcaaaggaattgcctgatgggtttgctgttgtagcacttagtccaggtgtgataaatactgagatgcttcaatcttgctttggaagttcggcctcaggatatcagacacctgaagcatggtatgcaaattttt--------------------------c-tttcaagt--------tttaa-taagag-ttac-tcta-t-tttc----------c----ttta------ttcagttttg--------catttaa--------------gttata---ccaatttta-tta-caatc-------------------------------cagaatcatata-----gaaaggaggata-attg----agctaaa--at-atcttg------------------ctcttcatgtcaaatgcctcaacaacctgaaaatt---------------------------------------------------------------------------------------------------------------------------------------------------------------------------------------------------------------------------------
>I28645_M067_Malvaceae_Guichenotia_ledifolia_seq1
----------------------------------------------------------------------------------------------------------------------------------------------------------ggccataatggctgcta--------------------------gg-----tggaaaatgtcaagttcttat-gg-ttg------a-----------------------------------------gcaacggccatg-------tcatgaccttatttcatt--------ctt-tcatgatatgt--------tttatt--ctaaagt---------------------------------gatttaaacc-ttt-----tccagtaac--------ggtgaacc-gaattcaaa-acatccttgt------atctcaacaggttgcaccatactgtgcatcaaagtgggctgttgagggtttaagtagagcagtggcaaaggaaatacctgatgggtttgctgttgtagcacttagtccaggtgtgataaataccgagatgcttcaatcttgctttggaagttcggcctcaggataccagacacctgaagcatggtatgcaaagtttc--------------------------c-tttcaagt--------tttaa-taagag-ttac-tctg-t-tttc----------c----ttta------ttcagttgtg--------catttaa--------------gttata---ccaatttta-tta-caatc-------------------------------cagaatcatata-----gaaaggaggata-attg----agctaaa--at-atcttg------------------ctcttcatgtca--------------------------------------------------------------------------------------------------------------------------------------------------------------------------------------------------------------------------------------------------------
>I28646_M068_Malvaceae_Helmiopsis_sp_seq1
-------------------------------------------------------------------------------------------------------------------------------------------acagcaac-tcttatggccattatggctgctggcccccgctgggtkgkgggggsgggggg-----caaagaatgtacggttcttat-ggtttg------a-----------------------------------------gcaacagtcatg-------ttgtgacact-t-------------------------------------ttcatt-cttaaaagt--------------------------------gta-taaacc-ttt-----tccagtaat--------agtaaact-aagtatgg--acatccctgc------atctcaataggttgcaccatgctgtgcatcaaagtgggctgttgagggtttaagcagagctttggcaaaggagatgcctgatgggtttgctgttgtagcacttagtccaggcgtcgtaaatactgagatgcttcaatcctgctttgggacttctgcctcagtgtatcagacacctgaagcatggtatgtgaatttct--------------------------c-gtttcagttatagacgtataa-taggag-ttaa-aata-t-tttc----------ctcgtatta------tgcactttca--------catttat--------------gttatagtatccatt--t-cta-tatta--------------------------------agatttatata-----gwaaagaggatwaattgg--tgggtaaa--at-gtcttg------------------ctcttcatgttagatgcatcaacatcct----------------------------------------------------------------------------------------------------------------------------------------------------------------------------------------------------------------------------------------
>I28647_M069_Malvaceae_Cheirolaena_linearis_seq1
-----------------------------------------------------------------------------------kgkrraag-----------------------------------------------atcaggtgc-tgccctggtaaattgaggatttcgkaywtyccasmwtytcwrtakkttgmw-----tyatwcyktraagctykyyaw-grttwr------w-----------------------------------------ryrrmagwcmtk-------cyragacyktmy-------------------------------------ttcatt-mttaaaagt--------------------------------dka-waamch-ttt-----ychgkwaat--------aataaact-aagtwtgg--acatccttgc------atctcaataggttgcaccatactgtgcatcaaagtgggctgttgagggtttaagcagagctgtggcaaadgagatgcctgatgggtttgcdvttgtagcacttagtccaggtgtcataaatactgagatgcttcaatcctgctttggracttcagcctcagtgtatcagacacctgaarcatggtatgtgaatttct--------------------------c-tttttagttatagacttatag-taggag-ttra-tata-g-tttc----------cttgtatta------tgcacttgca--------catgtatdtt------atacagttatagtattcatt--a-cta-tgtta----------------------------------------act-----aaaaagagrwtwaww--------------------------------------------------------------------------------------------------------------------------------------------------------------------------------------------------------------------------------------------------------------------------------------------------------------
>I28648_M070_Malvaceae_Helmiopsiella_madagascariensis_seq1
------------------------------------------------------------------------------------------------------------------------------------------------------wtatkgctgtttycatatctkrtg-------------gabdgvrrawyk-----yatskycwytahrgyybytdw-rktttg------atttattccttgaa---------------------------tgmmahadtyawk-------htgkrammhhdt-------------------------------------yycahy-stymwarrt--------------------------------gta-taaacc-ttt-----tcyagtaat--------aataaact-aagtatgg--acatmcttgc------atctcaataggttgcaccmtactgygcwtcaaagtgggctgttgarggyttaagcagagctdtggcaaargagatrcctgatgggtttgckgttgtagcacttagtccaggtgtcdtaaatactgagatgcttcaatcctgctttgggacttcagcctcagtgtatcagacmcctgaarcatggtatgtgaatttct--------------------------c-kwttyagttatagacttatag-taggag-ttaa-tata-k-tttc----------ytyktrtta------tgcacttgca--------cattttat-------------gttatagtatycatt--a-cta-tgtta--------------------------------agmtwwawaka-----gaaaagaggataaattgg--ttgctaaa--at-gccttg------------------ctcttcatgttagatccattaacatcctgtaaagaa--------------------------------------------------------------------------------------------------------------------------------------------------------------------------------------------------------------------------------
>I28649_M071_Malvaceae_Goethalsia_meiantha_seq1
---------------------------------------------------------------------------------------------------------------aagtaattcgaa--------ttcatgtgccagcaac-tcttatggccattctggctgcctccac--------------------aagt-----gggggagca------------------------------------------------------------------------aatcatg-------tcatgaccttatttcgtt--------ctt-cttggttctgt--------tttata--ctaatgt---------------------------------gaattaaatc-ttt-----tccactaat--------agtgaacg-aaattcgaa-acatacttgt------gtctcaacaggttgcaccatactgtgcttcgaagtgggctattgagggtttaagtagatcagtagccaaggaaatgcctggtgggtttgctgttgtagcgctgagtccaggtgtgataaatactgatatgcttcaatcttgctttggagtttcagcctcaggatatcagacacctgaagcatggtatgtgaaacttt--------------------------cgttttaagt--------tttag-taagag-ttaa-tcta---tttt----------cccagtttt------tgtggttttg--------catttaa--------------gttata---ccaatttta-tta-tat-------------------------------------------------------------------------------------------------------------------------------------------------------------------------------------------------------------------------------------------------------------------------------------------------------------------------------------------------------------------------------
>I28650_M072_Malvaceae_Clappertonia_ficifolia_seq1
--------------------------------------------------------------------------------------ggaa---------------------------------------------tcaaatagaaac-a--ttagggctttctaactgctgccagagaga-----tggagggggtaggg-----aggctagca------------------------------------------------------------------------agtcgct-------tcacgagtttatttcgttgtaattcatct-tccaaattt----------------------------------------------------------------------------------------------------tt-aacgttctt-cgatctcaaa------ttctcaacaggttgcaccatactgtgcttcaaaatgggctgttgagggtttaagtagatcagttgcaaaggaaatgcctggtgggtttgctgtcgtagcactgagtcctggtgtgataaatactgagatgcttcaatcttgctttggagcttcagctgcaggatatcagacacctgaagcatggtatgcaaagttc-----------------------------ttttaagt--------tttac-taggaa-ttaa-tc--------a----------tttggttaa------tgctgttgtg--------cattcaa--------------gttgta---ctgatctta-tta-tattc-------------------------------caaaatcatatg-----aaaatgaggataaattg----agctaaa--gt-atcttg------------------cttttaacatccaatgca--------------------------------------------------------------------------------------------------------------------------------------------------------------------------------------------------------------------------------------------------
>I28652_M074_Malvaceae_Hildegardia_barteri_seq1
------------------------------------------------------------------------------------------------------------------------------------------------------ttgaggccattatggctgcc-----------------------------------agggaatgtcaagttcttat-ggtttg------a-----------------------------------------ccaaaagccctg-------tcgtgaccttat-------------------------------------ttcatt-cttgaaat---------------------------------gtatcaaacc-ttt-----tccagtaatacttgaattgtaaacc-aaatttgaa-acatccttgt------atctcaacaggttgcaccatactgtgcatcaaagtgggctgttgagggtctaagtagagcagtggcaaaggaggtgcctgaggggtttgctgttgtagcacttagtccaggtgtgataaatactgagatgcttcaatcttgctttggaaattcagcgtcagcatatcagacaccagaaacatggtatgtgaattttt--------------------------c-tttcaagt--------tgtaa-taagag-ttaa-tata-a-tttc----------cttggtttgagg---tatgattgaagaa-----tgttaat--------------a-ttttttacccatt--a-agt-tatta--------------------------------tg-tttttaaa-----gaaatcaaaatacaatg---------aa--tt---------------------------------------------------------------------------------------------------------------------------------------------------------------------------------------------------------------------------------------------------------------------------------------------
>I28654_M105_Malvaceae_Pachira_aquatica_seq1
------------------------------------------------------------------------------------------------------------------------------------------------------------------------------------------------------------------------------------------------------------------------------------------------------------catgaccttatttcatt--------ctt-tgaagatctst-----ktttttttt-ctcaaagt---------------------------------gtattgaacc-ttt-----ttcagtaat--------agtgaacctatatttkta-aaatccttgt------atcttaacaggttgcaccatactgtgcatcaaagtgggctattgagggtttaagcagagcagtcgcaaaggagatgcctgatgggtttgctgttgtagcacttagtcccggtgtgataaatactgagatgcttcaatcttgctttggaaattctgcctcaggmtatcagacacctgaagcatggtatgcraatttat--------------------------t-tt---agt--------tctag-tragag-ktaa-tata-t-tgtc----------attgkttta------tgcaattgtg--------catttag--------------gttattgtgccaatttta-tta-tattc-------------------------------caaacttatata-----gaaaggaggatatgttg----agtttaa--at-gaattg------------------ctcttcatgtcaaat-----------------------------------------------------------------------------------------------------------------------------------------------------------------------------------------------------------------------------------------------------
>I28655_M148_Malvaceae_Robinsonella_mirandae_seq1
--------------------acat----------------------------------------------------------------------------------------------------catccaagacatagctgaacgaaaatttrcagttgtt---------------------------------------tatatgaaatgatkggaaccattgt---------cataa-----------------------------------------acaacataaatgg-----attatgggc--acttgaac-------tatt-ttaagatctgt--------tktatt-wtcraaat----------------------------------wwtwaaaattcttgttyytcyataagc--------agtgaatg-aaagttgga-acatccttgt------atttcaacaggttgcaccatactgtgcatcawagtgggctgttgagggtttaagcagagcagtckcaaaggagatgcctgagggatttgctgttgtagcacttagtccaggtgtgataaatactkagatgcttcaatcttgcttcggaaattcagcctcaggatatcarackccwgaagcatggta----------------------------------------------------------------------------------------------------ttg------ttttgttctk--------catttwa--------------gchgcaatgccaattwta-tta-tattc-------------------------------ctgaatcm-rty-----gaaaggargatacttmc-------------at-atgttg------------------ctcttcatgtcaaatgcatcagcaacccgwaaawttgaaccgttttcaattttc-aattgtttaggaaaacygrtattttagttc-------------------------------------------------------------------------------------------------------------------------------------------------------------------------------
>I28656_M002_Malvaceae_Tilia_americana_seq1
-----------------------------------------------------------------------------------------------------------------ctggtaatat--------ttcgtctgccagcaac-tcttatggycattatggctgccarggtgg---------------gggaaga-----caaagaatgtcaagttcttaa----------------------------------------------------------------------------------------------------ttt-cagaaatctgt--------tttatt-cttraagt---------------------------------gtrttaaacc-ttt-----tccagtamt--------agtgaamc-wwatttgaa-acatycttgt------atcycaacaggttgcaccatactgtgcgtcaaagtgggctgttgagggtttaagcaragcagtggcaaaggagatgccrgatgggtttgcyrttdtagcacttagtccaggtgtgataaatachgagatgcttcaatcttgctttggaaattcagcctcaggatatcagacacctgaagcatggtatgyrawttttt--------------------------c-ttttaagt--------tttag-taagag-ttwm-tmtw-t-tytt---------------cwta------tgcaaytgtg--------cwtttaa--------------gttatrgtaccaatttta-tta-tatcc-------------------------------takaatyatatatgt-crwaasgrkkwtmartts----rrcttgg--atgatcacaaaaa----------------------------------------------------------------------------------------------------------------------------------------------------------------------------------------------------------------------------------------------------------------------------------
>I28657_M180_Malvaceae_Triumfetta_lappula_seq1
-----------------------------------------------------gtcttttyt-----------------------tmgay---------------------------------------------ggaagcaaaaac-gwtttarggyymttccgttg---------------------------rrgg-----rggscagya------------------------------------------------------------------------aryygtt-------tcmwrrskytrttwmwttrcyawytytks-mtmtgttttmt--------vyktat--tatgatt---------------------------------tttctgggtt-tgc-----tyawmwrrt--------wttkrryy-aawtttgta-rhhwmyttgk------aycyaaataggttksgmyvyahtgtrcttcraaatgggctgttgagggtttaagtagatcagtagcaaaggaaatgccaggtgggtttgctgttgtagcactgagtcccggtgtgataaatactgagatgcttcaatcttgyttcggagcttcagccgcacartatcagacacctgaagcatggtatgcaaagttck--------------------------cyttttaagy--------ttcgt-tkagag-ttaa-tc--------a----------tttggttrg------ttctgttgwg--------catttaa--------------gttata---cyaatctta-tca-tattc-------------------------------caaaatcatatg-----gaaaggatgataaattg----agctaaa--gc-atctcg------------------ctcttaatgtccaatgca--------------------------------------------------------------------------------------------------------------------------------------------------------------------------------------------------------------------------------------------------
>I28658_M160_Muntingiaceae_Muntingia_calabura_seq1
---------------------------------------------------------------------------------------------------------------------ttatgt--gattatttttcttgttgacgag-ttttgttatttt-----ctcttggggtggtcat--------------------tgctggggattacattgatattat-------------------------------------------------------gcaaggttttta-------taacagcactttcttatt--------ttt-ttgattgctcc--------ttcatggtgttatga---------------------------------acatcaatcc-ttt-----ctcagtcactct------------------------gtactcgcat----tgtgttttacaggttgcaccatactgtgcatcaaagtgggctgtcgagggcataagcagagcagtggctaaggagctgcctgacggaatggcagttattgctcttagtcctggcgttataaatactgagatgctgcagtcatgctttggtgcctcggcttccctgtaccagacccctgaatcatggtatggaaattttg----------------------------tttaaggtt-------------tgagca------tttagt--------------tatctgttta------tactgttgcaccttcatgcctttaacaa-----------agtgcaagatc--------ttgatatct-------------------------------tcatgctatgttt----agaaacataagaagccat---ggctggg--ct-ttatta------------------------------------------------------------------------------------------------------------------------------------------------------------------------------------------------------------------------------------------------------------------------------------ta
>I9832_V002_Malvaceae_Luehea_speciosa_seq1
aactattrgtagcaagaacaacatagatgaaatgaaactatgggctgttgcatgtttttctttgaarcttttagakggaagcagatagaaactttcatttaaaaggacatggatttrctctgttcaatatcttagcatgttatgagc-tttgaattcttctghcdsssssggkgg--------------------kggk-----ggrggagca------------------------------------------------------------------------actcatg-------tcatgaacatattttgtt--------ctt-cvakggtctat--------cttatt--cyaaagt---------------------------------gaattaaatm-ttt-----tctachaat--------agtgaacy-aarttyraa-rcatccttgt------gtctcaacaggttgcaccatactgtvcttcaaagtgggckgttgagggtttaagtagatcagtagccaaggaaatgcctggtgggtttgctgttgtagcactgagtccaggwgtvataaatactgavatgcttcaatcttgctttggagcttcagcctcaggatatcagacacctgaagcatggtatgcgaagtttt--------------------------cccttttagt--------cttag-taagag-ttaa-cgta-t-t-tt----------cccggttta------tgtacttatg--------catttaa--------------gttatg---ccaatatta-tta-tattc-------------------------------caaaatcctata-----ggatgtaggataaattt----agctaaa--ct-atcttg------------------ctcttaatgtccaaagcatcaacaacctgtaaatttaaatcctatgc--------aatttctcttgaaatctagtctcctaattcattttgctgggagaaaaattctgctaagattgccattacaaacatttcaaaatatgttctcccctctgtgcttctcatcc-atgcctaatttgctt--gsattaactatactttagctctatcataatggattccatcatggcagatgcgcgcatgcgcacacacagatacacac
