# Supplementary material for: Localized Phylogenetic Discordance Among Nuclear Loci Due to Incomplete Lineage Sorting and Introgression in the Family of Cotton and Cacao (Malvaceae)
Source: Front Plant Sci. 2022 Apr 13;13:850521. doi: 10.3389/fpls.2022.850521 (PMC9043901; doi:10.3389/fpls.2022.850521)
Supplement: Supplementary file 1 [file Data_Sheet_1.ZIP › Alignments_v4/L232.fasta]

>I23352_M001_Malvaceae_Bombax_ceiba_seq1
---------------------------------------------------------------------------------------------------------------------------------------------------------------------------------------------------------------------------------------------------------------------------------------------------------------------------------------------------------------------------------------------------------------------------------------------------------------------------------------------------------------------------------------------------------------------------------------agagagatggagtcttcttcataagtggagatgttcattttggagaaattacacgatgtgact---------------gtgctgctgggtatcccttgtatgacattacctcaagtggctt-gacccaagctgttgagaaggtgctcccatcaccattgcatttcatagttagatttttggcatggtttactcctag----------------------tactatgagagttatgaaccaaa--------attgcagatataggtcatgcacatatggtatgttt---------g-------tcatctcc----------------------ctcttttatcctt-------------------------------------ttttttttttttttywhvwdktwywhvwdd--wwrhksh-krwd-rwdkyyhyvwk-kt--tk--kdkdhtbydkdvgvvvmmmmwwwtttkgrrsma-----wtkrrrwwrrwtkggrwksytttycmrkkramytkraaawtymarkycmmsrwwwwaawkgrmytycykkkrwkggkkkwrrwwwt----------------------------------------------------------------------------------------------------------------------------------------------------------------------------------------------------------------------------------
>I23353_M002_Malvaceae_Tilia_americana_seq1
----------------------------------------------------------------------------------------------------------------------------------------------------------------------------------------------------------------------------------------------------------------------------------------------------------------------------------------------------------------------------------------------------------------------------------------------------------------------------------------------------------------------------------------------------------------------------------------gagagatggagtcttcttcataagtggagacgttcattttggagaaattacacgatatgact---------------gtgctgctggatatcccttgtatgacattacctcaagtgggct-aacccaagctgttgagaaggtgctcccatcgccgttgcatttcatagtgagatttttggcatggtttactcctag----------------------tacaatgagagttatgggcccaa--------attgcagatataggtcatgcacatatggtaggttt---------g-------ccatctgc----------------------ctttttttttt--------------------------------------------tttttttthwhhtttttwtttdtd---ndntykh-tddd-dddtnyhhntd-----tt--tdcdydhtntaknbdvahnvhnhwtnbddgndhdh---dnnadabadaddbddrbvnnhhttbngwghdhttdavahnnhdhnnshgngatatnhdddbdnhhhntvhgtgvdrkdnvkdkwyhwhhdkndvmdwhbyghgmryrkrrwwytmyamwwwwarmrsrrsamrakakrrgasacwsykctct----------------------------------------------------------------------------------------------------------------------------------------------------------------
>I23354_M003_Malvaceae_Herissantia_crispa_seq1
---------------------------------------------------------------------------------------------------------------------------------------------------------------------------------------------------------------------------------------------------------------------------------------------------------------------------------------------------------------------------------------------------------------------------------------------------------------------------------------------------------------------------------------------------------------------------------------agagagatggagtcttcttcataagtggagatgttcattttggagaaattacacgatatgact---------------gtgcagttggatatcccttgtatgacattacctcaagtgggtt-aactcaagctgttgagaaagtggtcccatcaccattgcattccatagttagatttttggcttggtttacgcctag----------------------taccatgagagttatgaacaaaa--------attgcagatataagtcatgcacatatggtacgttt---------g-------tcatctcc----------------------ttctttttcct---------------------------------------------tcccttttcaat---------------aattct-gatg-aagtttccatg-tt--tc--tggatgctgtaggccaaccaaattttggagcga-----ttcagattgattgggatgcatctccagtgaacttgaaaattcaagtccgtgatgtaaatgcacttcctgtgactggtgtagatatttcattatctgaattgcaagcacggaatt------------------------------------------------------------------------------------------------------------------------------------------------------------------------------------------------------
>I23355_M004_Malvaceae_Malva_arborea_seq1
---------------------------------------------------------------------------------------------------------------------------------------------------------------------------------------------------------------------------------------------------------------------------------------------------------------------------------------------------------------------------------------------------------------------------------------------------------------------------------------------------------------------------------------------------------------------------------------------atggagtcttcttcataagtggaggtgttcattttggagaaattacacgatatgact---------------gtgctgttggatatcccttgtatgacattacctcgagtgggtt-aactcaagctgttgagaaagtgctcccatcaccattgcatttcatagttagatttttggcatggtttacacctag----------------------taccatgagagttattaacaaaa--------attgcagatataagtcatgcatgtatggtatgttc---------c-------tcatctcc----------------------tttttagtcc------------------------------------------------tc-tttcaatttttacatgtatgtaaatgtt-gatg-aagttt-catg-tt--tt--tggattctgtaggccaaccaaattttggaacaa-----ttcagattgattg-----------------------------------------------------------------------------------------------------------------------------------------------------------------------------------------------------------------------------------------------------------------------------------------------------------
>I23356_M005_Malvaceae_Lavatera_assurgentiflora_seq1
---------------------------------------------------------------------------------------------------------------------------------------------------------------------------------------------------------------------------------------------------------------------------------------------------------------------------------------------------------------------------------------------------------------------------------------------------------------------------------------------------------------------------------------------------------------------------------------agagagatggagtcttcttcataagtggaggtgttcattttggagaaattacacgatatgact---------------gtgctgttggatatcccttgtatgacattacctcgagtgggtt-aactcaagctgttgagaaagtgctcccatcaccattgcatttcatagttagatttttggcatggtttacacctag----------------------taccatgagagttattaacaaaa--------attgcagatataagtcatgcatgtatggtatgttc---------c-------tcatctcc----------------------tttttagtcc------------------------------------------------tc-tttcaatttttacatgtatgtaaatgtt-gatg-aagttt-catg-tt--tt--tggattctgtaggccaaccaaattttggaacaa-----ttcagattgattgggatgcatctccagtgaacttgaagtttcaagtacgtgatataaatgcacttcctgtgactggtgtagat-------------------------------------------------------------------------------------------------------------------------------------------------------------------------------------------------------------------------------------
>I23357_M006_Sphaerosepalaceae_Rhopalocarpus_longipetiolatus_seq1
----------------------------------------------------------------------------------------------------------------------------------------------------------------------------------------------------------------------------------------------------------------------------------------------------------------------------------------------------------------------------------------------------------------------------------------------------------------------------------------------------------------------------------------------------------------------------------------------tggagtatttttcattagtggagatgttcattttggagaaattacacgatatgact---------------gtgctgctggatatcccttgtacgatattacctcaagtgggat-tacccaagckgttgagaaggtcgtcccatcaccatttcaattcatagtgagatttttggcatggtttacaccaag----------------------tacaatgagagttaggggtccaa--------attgcagaagtagatcatgcacatacggtatgctt---------g-------tcatatac----------------------tttttcc--------------------------------------------------attattataatgacttggtgg----aacattt-cttg-aggttttcctgtat------tggattctataggcctaccaaactatggggcaa-----ttcagatagattgggatgcaactcccgtgactttgaaaatggaagtgaaggatatgaatggacttcctgtgacgggtgtacatatttcattgtcagaactacaaccagaga---------------------------------------------------------------------------------------------------------------------------------------------------------------------------------------------------------
>I23358_M007_Cistaceae_Cistus_albidus_seq1
----------------------------------------------------------------------------------------------------------------------------------------------------------------------------------------------------------------------------------------------------------------------------------------------------------------------------------------------------------------------------------------------------------------------------------------------------------------------------------------------------------------------------------------------------------------------------------------gagagatggagtcttcttcataagtggagatgttcattttggagaaattacacgatacgact---------------gtggagctgattatcctttgtatgatattacctcaagcgggct-tactcaagctgttgagaaggcgatcccgtcaccattacatttcatgttgagatttttggcatggtatacaccgag----------------------tacagtgagacttaagagcccta--------actgcaggcgtagatcatgcacatatggtatggtt--gat----gtat----ttatttct-----------------------------------------------------------------------------aatcgccataaaatgtttgaggta---aatatt--gatg-agattttgatt---------ttgcattcataggtcaaccaaattttggagcaa-----ttgagatagattggaatacaaatcctgtggctttaagag---------------------------------------------------------------------------------------------------------------------------------------------------------------------------------------------------------------------------------------------------------------------------------
>I23359_M008_Malvaceae_Althaea_officinalis_seq1
--------------------------------------------------------------------------------------------------------------------------------------------------------------------------------------------------------------------------------------------------------------------------------------------------------------------------------------------------------------------------------------------------------------------------------------------------------------------------------------------------------------------------------------------------------------------------------------------gatggagtcttcttcataagtggagatgttcattttggagaaattacacgatatgact---------------gtgctgttggttatcccttgtatgacattacctcaagtgggtt-aactcaagctgttgagaaagtgctcccatcgccattgcatttcatagttagatttttggcatggtttacacctag----------------------taccatgagagttattaacaaaa--------attgcagatataagtcatgcacatatggtatgtttgtcat-tgac-------tcatctcc----------------------tttttcttcc------------------------------------------------tcttttcaatttttacatgtatgtaaatgct-gatg-aagtttccatg-tt--tt--tggattctgcaggccaaccaaattttggagcaa-----ttcagattgattgggatgcatctccagtgaacttgaagattcaagtccgtgatataaatgcacttcctgtgactggtgtagatatttcattatatgaattg-------------------------------------------------------------------------------------------------------------------------------------------------------------------------------------------------------------------
>I23360_M009_Malvaceae_Lagunaria_patersonia_seq1
------------------------------------------------------------------------------------------------------------------------------------------------------------------------------------------------------------------------------------------------------------------------------------------------------------------------------------------------------------------------------------------------------------------------------------------------------------------------------------------------------------------------------------------------------------------------------------------------------------------------------------------cacgatatgact---------------gtgctgttggatatcccttgtatgacattacctcaagtgggtt-aacccaagctgttgagaaggttttcccatcaccattgcatttcatagttagatttttagcatggtttactcctag----------------------taccatgagagttatgaaccaaa--------attgcagatataggtcatgcatgtatggtatgctt---------g-------ctatatcc----------------------ttcttttctt-----------------------------------------------cctttttcaatttttatgtgtacctaaatgct-ggtg-aagtttccatg-tt--tt--tggtttctgtaggcgaaccaaattttggagcaa-----ttgagatcaattggg---------------------------------------------------------------------------------------------------------------------------------------------------------------------------------------------------------------------------------------------------------------------------------------------------------
>I23364_M013_Malvaceae_Grewia_sp_seq1
--------------------------------------------------------------------------------------------------------------------------------------------------------------------------------------------------------------------------------------------------------------------------------------------------------------------------------------------------------------------------------------------------------------------------------------------------------------------------------------------------------------------------------------------------------------------------------------------gatggagtcttcttcattagtggagatgttcattttggtgaaattacacaatatgatt---------------gtgcagttggatatccattgtatgacattacctcgagtgggct-aacccaagcagtcgagaaggtgcttccctcggcattgcatttcatagtgaggtttttggcatggtatactccaag----------------------tacaatgagagtaatgagccata--------attgcagatacaggtcatgtacatatggtatgttt---------gtaaaaacttggatga------gg--------------ttttttt-------------------------------------------------ctttcttcaaatttttagatgta---aaaacttggatg-aggtttccacgatt--tt--tggtttctgtaggccaaccaaattttggggcaa-----ttgaaatagattgggatgcagctcctgtgaccatggaaattcaagttcgggatataaatgggcatcctgtgactggtgytgacatttcattatccgaattgcaagcgcagagttctgcca---------gacaagatgggagacact---------------------------------------------------------------------------------------------------------------------------------------------------------------------
>I23365_M014_Malvaceae_Callirhoe_bushii_seq1
----------------------------------------------------------------------------------------------------------------------------------------------------------------------------------------------------------------------------------------------------------------------------------------------------------------------------------------------------------------------------------------------------------------------------------------------------------------------------------------------------------------------------------------------------------------------------------------gagagatggagtcttcttcataagtggtgatgttcattttggagaaattacacgrtatgatt---------------gtgctgytggatatcccttgtatgacattacctcaagtgggtt-aactcaagctgttgagaaagtgctcccatcaccattgcattttatagttagatttttggcatggtttacgcctag----------------------taccatgagmgttgttaacaaaa--------cttgcagatataggtcatgcacatatggtatgctt---------c-------tcatcttc----------------------tttttcttcc------------------------------------------------tttttc--atttytacatgtatgtaaattat-gatg-aagtttccatg-tt--tt--ttgattctgtaggccagccaaattttggagcaa-----t-----------------------------------------------------------------------------------------------------------------------------------------------------------------------------------------------------------------------------------------------------------------------------------------------------------------------
>I23367_M016_Malvaceae_Kitaibelia_vitifolia_seq1
--------------------------------------------------------------------------------------------------------------------------------------------------------------------------------------------------------------------------------------------------------------------------------------------------------------------------------------------------------------------------------------------------------------------------------------------------------------------------------------------------------------------------------------------------------------------------------------------gatggagtcttctttataagtggagatgttcattttggagaaattacacgatatgact---------------gtgctgttggatatcccttgtatgacattacctcaagtgggtt-aactcaagctgttgagaaagtgctcccatcaccattgcatttcatagttagatttttggcatggtttacgcctagctaagaaacaggactcrgcacttagttgragaactccgaactgagttcggcagagtgcggg---agttcgtgcgagtgcggggtagtgc--------gga-----tcgagtgt------gggagttgg-------cgtgttcacgaattt---------------------tgag---------------gtgattttaggatttttttgttaa---agctttt-gtta-aagtagtggct-ctgttt--tgattttcagagtagagctgagaaatagtggaga----agaagactgtttagggttaactttaagttttggtaaaaccaccatttaaa-------------------------------------------------------------------------------------------------------------------------------------t-----------------------------------------------------------------------------------------------------------------------------cct
>I23368_M017_Malvaceae_Sterculia_apetala_seq1
-------------------------------------------------------------------------------------------------------------------------------------------------------------------------------------------------------------------------------------------------------------------------------------------------------------------------------------------------------------------------------------------------------------------------------------------------------------------------------------------------------------------------------------------------------------------------------------------------agttttcttcataagtggagatgttcattttggagagattacacgatatgact---------------gtgctgctggatatcccttgtatggcattacctcaagtgggct-gacccaagcagttgaaaaggtgctcccatcgccgttgcatttcatagtgagatttttggcatggtttactcttag----------------------tacaatgagagttatgagccaaa--------attgcagatataggtcatgcgcatatggtttgttt--aatgtttg-------tcatatgc----------------------cttcttttt----------------------------------------------ttttttttgtcaattttagatgta---agcattt-gatg-aagtttccatg-tt--tt--tggattctataggtgaaccgaattttggaacaa-----ttcagatagattgggatgcattacctgkgaacttaaaaattcaagtccgtgatataaawkggsytycykkkrmykgkkkwrrmmwttysktwwymrrawtkssrrsmmsgrawtyywmmawymaarsmrgrmmargkysggg--------------------------------------------------------------------------------------------------------------------------------------------------------------------------
>I23369_M018_Malvaceae_Abelmoschus_esculentus_seq1
---------------------------------------------------------------------------------------------------------------------------------------------------------------------------------------------------------------------------------------------------------------------------------------------------------------------------------------------------------------------------------------------------------------------------------------------------------------------------------------------------------------------------------------------------------------------------------------agagagatggagtcttcttcataagtggagatgttcattttggagagattacacgatatgact---------------gtgccgctggatatcccttgtatgacattacctcaagtgggtt-aacacaagctgttgagaaggtgcttccatcaccattgcatttcatagttagatttttggcatggttcactcctag----------------------taccatgagagttatgaaccaac--------tttgcagatataggtcatgcacatatggtatgttc---------a-------tcatctcc----------------------ctctttttctt----------------------------------------------cccttttcaatttttacatgtatgtaaatgct-gatg-aagtttctgtg-tt--tt--tggattctgtaggccaaccaaattttggagcaa-----ttgagattgattgggatacatctccagttaacttgaaaatgcaagtccgtgacataaatggacttcccgtgactggcgtagatatttcattattggaattgcaagcacggaattctacaattaaagcaggatgggaacataaacactgcact-ctggaagt-------------------------------------------------------------------------------------------------------------------------------------------------------
>I23370_M105_Malvaceae_Pachira_aquatica_seq1
------------------------------------------------------------------------------------------------------------------------------------------------------------------------------------------------------------------------------------------------------------------------------------------------------------------------------------------------------------------------------------------------------------------------------------------------------------------------------------------------------------------------------------------------------------------------------------------ragatggagtcttcttcataagtggagatgttcattttggagaaattacacgatatgact---------------gtgctgctggatatccgttttatgacattacctcaagtggcct-gacccaagctgttgagaaggtgctcccatccccattgcatttcatagttagatttttggcttggtttactcctag----------------------tactatgcgagttatgaaccaaa--------attgcagatataggtcatgcacatatggtatgttt---------g-------tcatctcc----------------------ctctttt--------------------------------------------------ttttttttcctttttacatgt----aaatgyk-rwkr-arkttycmwkk-tt--wt--kgrwtyyt-wrgssramcmaawtttkgrrsmaw-----tkrrrwwrrwtkggrwksmwyyycmrkkramytkraaawt--------------------------------------------------------------------------------------------------------------------------------------------------------------------------------------------------------------------------------------------------------------------------------
>I23371_M137_Malvaceae_Dombeya_wallichii_seq1
--------------------------------------------------------------------------------------------------------------------------------------------------------------------------------------------------------------------------------------------------------------------------------------------------------------------------------------------------------------------------------------------------------------------------------------------------------------------------------------------------------------------------------------------------------------------------------------------------gtcttttttataagtggagatgttcattttggagaaattacamgatatgact---------------gtgctgttggatatcccttgtatgacattacctcaagtgggct-aacccaagctgttgagaaggttctcccatcgccattgcagttcatagtgagatttttggcatggtttactcctar----------------------tacaatgagagttatgagccaaa--------actgcagatataagtcatgcacatatggtattttc---------g-------tyaaccgc----------------------ctttttwwaaa--------------------------------------------aaataaataaaaa-tttagatgta---aacttct-gatg-grgtttccatg-tt--ttcacgtattctktaggcaaaccaaattttggagcaa-----ttgagatagattgggatgcacttccagtgaacttaaaacttcaagtccgtgatatgaatggacttcctgtgaccggtgtagatatttca-------------------------------------------------------------------------------------------------------------------------------------------------------------------------------------------------------------------------------
>I23372_M140_Malvaceae_Chiranthodendron_pentadactylon_seq1
------------------------------------------------------------------------------------------------------------------------------------------------------------------------------------------------------------------------------------------------------------------------------------------------------------------------------------------------------------------------------------------------------------------------------------------------------------------------------------------------------------------------------------------------------------------------------------------------------------------------------------aaattacacgatatgact---------------gtgctgctaaatatcccttgtatgacattacctcaagtgggtt-aacccaagctgttaagaaggtgctcccatcaccattgcatttcatagtgagatttttggcatggtatactcctag----------------------taccatgagagttatgaaccaaa--------attgcagatataggtcatgcacatatggtattttt---------g-------tcatctcc----------------------cccct---------------------------------------ttttttttttttttttttttcta--------------------------------------------------------------------------------------------------------------------------------------------------------------------------------------------------------------------------------------------------------------------------------------------------------------------------------------------------------------------------------------------------------------
>I23373_M141_Malvaceae_Quararibea_funebris_seq1
-------------------------------------------------------------------------------------------------------------------------------------------------------------------------------------------------------------------------------------------------------------------------------------------------------------------------------------------------------------------------------------------------------------------------------------------------------------------------------------------------------------------------------------------------------------------------------------------agatggagtcttcttcataagtggagatgttcattttggagaaattacacaatatgact---------------gtgctgctggatatccctcgtatgacattacctcaagtgggtt-aacccaaggtgttgagaaggtgctcccatcaccatygcatttcatagttagatttttggcatggtttactcctag----------------------taccatgagagttattaatcaaa--------attgcagatataggtcatgcacatatggtatgtta---------g-------ttgtctcc----------------------ctctttttttttt-------------------------------ttttttttttttttttyywwtwhhwwttwywhvwkd--ahhwksh-krwd-rwwwyyhyhwk-kt--tk--kkkdwtyydkdvgvvvamcmaawtttkgrrsma-----wtkraawwrrwtkggrwksmwttycmrkymamytkraaawtymarg--------------------------------------------------------------------------------------------------------------------------------------------------------------------------------------------------------------------------------------------------------------------------
>I23374_M142_Malvaceae_Hampea_nutricia_seq1
---------------------------------------------------------------------------------------------------------------------------------------------------------------------------------------------------------------------------------------------------------------------------------------------------------------------------------------------------------------------------------------------------------------------------------------------------------------------------------------------------------------------------------------------------------------------------------------agagwgatggagtcytsttcataagyggagatgttcattwtggagaaatctcccgmtatgatt---------------gygctactggrtatcctctttatgacattacagcaagtggtat-cacccaagctgttgaraakgctgtcccrcgtcyattmcaccytttgctgagattcctgrcytggatggtaccaac----------------------tacaatgagagtaaagaacgaga--------actgtagattcaagtcgtgcacttatggtagtactttatt----g------tccatatgt----------------------------------------------------------------------------ttttattttgcaatgtttcctaacaggagagagct------gagatttcgtt-atg-tt-----attctgcagctcaaccaaactttggagtga-----ttgagatttattggaatgcaacccccgc----------------------------------------------------------------------------------------------------------------------------------------------------------------------------------------------------------------------------------------------------------------------------------------ctca
>I23376_M145_Malvaceae_Heliocarpus_appendiculatus_seq1
------------------------------------------------------------------------------------------------------------------------------------------------------------------------------------------------------------------------------------------------------------------------------------------------------------------------------------------------------------------------------------------------------------------------------------------------------------------------------------------------------------------------------------------------------------------------------------------gagatggagtcctcttcataagtggagatgttcattttggagaaattacgcgatatgact---------------ctgcaacgagatatcccctgtatgacattacctcgagtgggct-aacccaagctgttgagaaggtgctcccctcaccgctgcatttcatagtgagatttttggcatggtttacgccyag----------------------tacaatgagagtyatgaaccata--------attgcagatacaggtcatgcacatatggtaggttt---------g-------tcatctgt----------------------cttcttta-----------------------------------------------------ctagtactttttggcatt---atcactt-ggtg-aggtttcaatg-tt--ct--tggatttcctaggtgaaccaaattttggagcaattgatttgagatagattgggatgcagttccagtgagcwt----------------gatataaatgggcttgctgtgactgatgttgatatttcattatcagaaattcaagcacagagttctgcaattaaagctggacaagatcggagacactgctct-ctggaggtga-----------------------------------------------------------------------------------------------------------------------------------------------------
>I23377_M148_Malvaceae_Robinsonella_mirandae_seq1
---------------------------------------------------------------------------------------------------------------------------------------------------------------------------------------------------------------------------------------------------------------------------------------------------------------------------------------------------------------------------------------------------------------------------------------------------------------------------------------------------------------------------------------------------------------------------------------agagagatggagtcttcttcattagtggagatgttcattttggagaaatcacacgatatgact---------------gtgctgttggatatcccttgtatgacattacctcaagtgggtt-aactcaagctgttgagaaagyrctyccatcaccattgcawytcatagttagatttttggcatggtttacacctag----------------------taccatkrrrrktdwkrahbaaa--------awtkvmvrwwdhardymwdvvhswwdngbdwdktt---------k-------dcvwyynb----------------------yttttyyttyyc-------------------------------------------ttyyyhhttywhwcwywhbwhavwbstrawkrmk-kwts-makkttyywkg-wt--ty--ygkakkcyrhmsrmmwwyyrrakywwkkmrsaw-----tkmwkrkkrwkyrkswysmrtctccagtgaacttgaaaattswrrtmyrwrwkmwmwwysyacttcctgtgactggtgtagatatttcattatctgatttgc------------------------------------------------------------------------------------------------------------------------------------------------------------------------------------------------------------------
>I23378_M150_Malvaceae_Ceiba_pentandra_seq1
---------------------------------------------------------------------------------------------------------------------------------------------------------------------------------------------------------------------------------------------------------------------------------------------------------------------------------------------------------------------------------------------------------------------------------------------------------------------------------------------------------------------------------------------------------------------------------------agagagatggagtcttcttcataagtggagatgttcattttggagaaattacacgatgtgact---------------gtgctgctgggtatcccttgtatgacattacctcaagtggctt-gacccaagctgttgagaaggtgctcccatcaccattgcatttcatagttaaaattttggcatggtttactcctag----------------------tactatgagagttatgaaccaaa--------cttgcagatataggtcatgcacatatggtatgttt---------g-------tcatctcc----------------------ctcttttatct---------------------------------------ttttttttttctttcaatttttacatgt----aaatgct-gatg-aagtttccatg-tt--tt--tggattctgtaggcgaaccaaattttggagcaa-----ttgagatagattgggatg------------------------------------------------------------------------------------------------------------------------------------------------------------------------------------------------------------------------------------------------------------------------------------------------------
>I23379_M160_Muntingiaceae_Muntingia_calabura_seq1
---------------------------------------------------------------------------------------------------------------------------------------------------------------------------------------------------------------------------------------------------------------------------------------------------------------------------------------------------------------------------------------------------------------------------------------------------------------------------------------------------------------------------------------------------------------------------------------------------------------------------------------------------------------------gtgctgctaggtatcccttgtatgacataacttcaagtggact-tacacaagctgttgmagaggtggttccgaaacaattgcattttatagttrgatttttggcatggattacaccaag----------------------cacaatgagagttattggacaaaa--gggttattgcagatttaggtcatgcacatatggtatgcct-----------------tctctcgg------g---------------ctcgtgg-------------------------------------------------cctttaaataatttttatgtg-----aatgctt-catt-gagttgccatc-----ta--tttggcctacaggtcagccaaattttggagcca-----ttgagatagattgggatgcaattccagttgcattgaaagttgaagttagagatgtaaatggacttcctgtgacccatgtagatattctgctttcacaacttcaagtacataattct----------------------------------------------------------------------------------------------------------------------------------------------------------------------------------------------------
>I23380_M161_Malvaceae_Hibiscus_tiliaceus_seq1
------------------------------------------------------------------------------------------------------------------------------------------------------------------------------------------------------------------------------------------------------------------------------------------------------------------------------------------------------------------------------------------------------------------------------------------------------------------------------------------------------------------------------------------------------------------------------------------------gagttttcttcataagtggagatgttcattttggagagattacgcgatatgatt---------------gtgctgctggatatcccttgtatgacattacctcgagtgggtt-aacacaagctgttgagaaggtgctcccgtcaccattgcatttcatagttagatttttggcatggtttactcctag----------------------taccatgagagttatgaacctat--------attgcagata-------tgcacatatggtatgttc---------a-------tcatctcc----------------------ctcgtttcctt----------------------------------------------cctttttcaattttttcatgtaggtaaatgct-gatg-aaatttccgtg-tt--tt--tggattctgtaggccaaccaaattttggagcaa-----tccagattgattgggatgcatccccagttaacttgaaaatgcaagtc-------------------------------------------------------------------------------------------------------------------------------------------------------------------------------------------------------------------------------------------------------------------------
>I23381_M162_Bixaceae_Bixa_orellana_seq1
---------------------------------------------------------------------------------------------------------------------------------------------------------------------------------------------------------------------------------------------------------------------------------------------------------------------------------------------------------------------------------------------------------------------------------------------------------------------------------------------------------------------------------------------------------------------------------------agagagatggagtctttttcataagtggagatgttcactttggagaaataacacgatatgact---------------gtgctgtcggatatcctatgtatgacatcacctcaagtgggct-tacccaagcagttgagaaggctgtcccttcacaattacagttcatagtgagatttttggcatggtttacaccaag----------------------tactatgagggttatgagccaga--------aatgcagacataagtcatgtacatatggtatgctt---------g-------tcatctac-------------------------------------------------------------------------------ttatcataaaattcttggtgtaaacatcgctt------gacttttactt-----tt--tggattctatagggcagcccaattttggagcta-----ttgagatagattggaatgctactccagtgaccttgaaaattgaagtgagggatacagatggaattcctgtgactggtgtatatatttcattatcagaacttcaagcacagagttcmacaaacrgagcaggggaacatmaggggcactgcact-ctggaggtttcgctaccatggattgtcaga---------------------------------------------------------------------------------------------------------------------------------
>I23382_M163_Bixaceae_Cochlospermum_vitifolium_seq1
---------------------------------------------------------------------------------------------------------------------------------------------------------------------------------------------------------------------------------------------------------------------------------------------------------------------------------------------------------------------------------------------------------------------------------------------------------------------------------------------------------------------------------------------------------------------------------------agagaggtggagtcttcttcataagcggagatgtccatttcggagaaattacasgatatgact---------------gtgctgttggatatcctttgtatgatattacctcaagtgggat-tactcaagctgttgagaacktagtcccatcaccattgcgtttcatagtcagatttttggcatggtatacaccaag----------------------tacaatgagngttatgggccaca--------attgcagatataggtcatgcacgtatggtatgctt---------g-------tcatctac----------------------gttttca-------------------------------------------------tatatcataaawtyytkggrrgr---ahmwtks-hwbr-rrmytttdwkk-----tt--tkgrwtttwwwrgkymamccmawtttkgrrsma-----wtkrrrwwrrwtkgrawksmamyycmrdkrmyttnraaawtkgggkwarggrwwmsrawkgrmytyytkkkrmykgkkkwrrwwmytymwtwwymrramyksmarsammrrrktyhwmcmwtwaamccagggaacatcagaggcaaykktyytttggaagtttcgcaaccatggat----------------------------------------------------------------------------------------------------------------------------------------
>I23384_M168_Malvaceae_Theobroma_cacao_seq1
------------------------------------------------------------------------------------------------------------------------------------------------------------------------------------------------------------------------------------------------------------------------------------------------------------------------------------------------------------------------------------------------------------------------------------------------------------------------------------------------------------------------------------------------------------------------------------------gagatggagtcttcttcataagtggagatgttcattttggagaarttacacgatatgact---------------gtggagctggatatcccttgtatgacattacctcaagtgggct-aacccaagctattgagaaggtgctcccatcaccgttgcatttcattgtgagatttttggcatggtttacacctag----------------------tacaatgagagctatgagccaaa--------cttgcagatataggtcatgcacatatggtatgttt---------g-------tcatctgc----------------------ctttttt--------------------------------------------------------caaattattggatgtt---aacactt-gatt-gagtttcaatg-tt--tt--tggattctataggtgaaccaaactttggagcca-----ttgagatagattgggatgcatttccagtgaccttgaaaattcaagtccgcgatataaatggacttcctgtgactggtgtaaatatttcattatcagaattgcaagcacagaattctacaattaaagtaagacaagatcggaggcactgctct-ctggaa---------------------------------------------------------------------------------------------------------------------------------------------------------
>I23385_M169_Malvaceae_Ochroma_pyramidale_seq1
---------------------------------------------------------------------------------------------------------------------------------------------------------------------------------------------------------------------------------------------------------------------------------------------------------------------------------------------------------------------------------------------------------------------------------------------------------------------------------------------------------------------------------------------------------------------------------------------atgaagtcttcttcataagtggagatgttcattttggagaaattacacgatatgact---------------gtgctgctggatatcccttgtatgacattacctcaagtgggtt-aacccaagctgttgagaaggtgctcccatcaccattgcatttcatagttagatttttggcatggtttacgcctag----------------------taccatgagagttatgaaccaga--------attgcagatataggtcatgcacatatggtatgttt---------g-------tt------------------------------------------------------------------------ttttggttttttttttttttcaatttttacatg----------------------------------------------------------------------------------------------------------------------------------------------------------------------------------------------------------------------------------------------------------------------------------------------------------------------------------------------------------------------------------------------------
>I23387_M178_Malvaceae_Malvaviscus_arboreus_seq1
----------------------------------------------------------------------------------------------------------------------------------------------------------------------------------------------------------------------------------------------------------------------------------------------------------------------------------------------------------------------------------------------------------------------------------------------------------------------------------------------------------------------------------------------------------------------------------------rrgagatggagtcttcttcataagtggagatgttcattttggagagattacgcgatatgact---------------gtgctgccggatatmccttgtatgacattacctcaagtgggtt-aacacaagctgttgagaaggtgctcccatcaccattgcatttcatagttagatttttggcatggtttactcctag----------------------taccatgagagttatgaaccaac--------attgcagatataggtcatgcacatrtggtatgttc---------a-------tcatgtcc----------------------cacttttt-------------------------------------------------cttccttaaatttttacatgtacgtaaatggt-gatg-aagtttctgtg-tt--tt--tggattctataggccaaccaaattttggagcaa-----ttgagattgattgggatgcatctccagttaacttgaaaatgcaagtccgtgacataaatggacttcccgtgactggtgtagatatt----------------------------------------------------------------------------------------------------------------------------------------------------------------------------------------------------------------------------------
>I23388_M180_Malvaceae_Triumfetta_lappula_seq1
----------------------------------------------------------------------------------------------------------------------------------------------------------------------------------------------------------------------------------------------------------------------------------------------------------------------------------------------------------------------------------------------------------------------------------------------------------------------------------------------------------------------------------------------------------------------------------------gagagatggagtcctcttcataagcggagatgttcattttggagaaattacacgatatgact---------------gtgcaacgagatatcccctgtatgacattacctcgagtgggct-aacccaagctgttgagaaggtgctcccctcaccgctgcatttcatagtgaggtttttggcatggtttacgcctag----------------------tacaatgagagttatgaaccata--------attgcagatacaggtcatgcacatatggtaggttt---------g-------tcatctgt----------------------cttcttt--------------------------------------------------------cctattttttggcata---aacactt-aatg-aggtttcaatg-tt--tt--tggatttcctaggtgaaccaaattttggagcaa-----ttgagatagattgggatgcagttccagtgaccatgaaaattcaagtccgggatataaatgggcttcctgtggctggtgttgatatttcattatcg-------------------------------------------------------------------------------------------------------------------------------------------------------------------------------------------------------------------------
>I23389_M181_Malvaceae_Pavonia_scheadiana_seq1
---------------------------------------------------------------------------------------------------------------------------------------------------------------------------------------------------------------------------------------------------------------------------------------------------------------------------------------------------------------------------------------------------------------------------------------------------------------------------------------------------------------------------------------------------------------------------------------agagagatggagtcttcttcataagtggagatgttcattttggagaaattacacgatatgact---------------gtgctgttggatatccmttgtatgacattacctcragtgggtt-aactcaagctgttgagaaagtgctcccrtcaccattgcatttcatagttagatttttggcatggtttacgcctag----------------------taccatgagagttattaacaaaa--------mktgcagatataggtcatgcacatatggtatgttt---------g-------tcatctyc----------------------yttttyytyc------------------------------------------------yttttymrgtttttacatgtatgtaawksyk-rmkr-arkttycmwkk-tt--tt--tggattctgtaggccaaccaaattttggagcaa-----ttcagattgattgggacgcatctccattgaacttgaaaattcaagtccgtgatataaacgcactt-------------------------------------------------------------------------------------------------------------------------------------------------------------------------------------------------------------------------------------------------------
>I23390_M182_Malvaceae_Anoda_cristata_seq1
-----------------------------------------------------------------------------------------------------------------------------------------------------------------------------------------------------------------------------------------------------------------------------------------------------------------------------------------------------------------------------------------------------------------------------------------------------------------------------------------------------------------------------------------------------------------------------------------agagatggagtcttcttcataagtggagatgttcattttggagaaattacacgatatgact---------------gtgctgttggatatccmttgtatgacattacctcaagtgggtt-aactcaagctgttgagaaagtgctcccatcaccattgcatttcatagttagatttttggcatggtttacgcctag----------------------taccatgagagttattaacaaaa--------attgcagatataggtcatgcacatatggtatgttt---------g-------tcatcttc----------------------tttttcttcc-------------------------------------------------tttttcagtttttacatgtatgtaaatgct-gacg-aagtttccatg-tt--tt--tggattctgtaggccaaccaaattttggagcaa-----ttcagattgattgggacgcatctccagtgaacttgaaaattcaagtccgtgatataaatgcacttcctgtgactggtgtagatttatcattatctgaattgcaagcacggaattctacaattaaagcaggaaaagatc------------------------------------------------------------------------------------------------------------------------------------------------------------------------------
>I23391_M183_Malvaceae_Phymosia_umbellata_seq1
--------------------------------------------------------------------------------------------------------------------------------------------------------------------------------------------------------------------------------------------------------------------------------------------------------------------------------------------------------------------------------------------------------------------------------------------------------------------------------------------------------------------------------------------------------------------------------------------------------------------------------------------------gact---------------gtgctgttggatatcccttgtatgacattacctcaagtgggtt-gactcaagctgttgagaaagtggtcccatcaccattgcatttcattgttagatttttggcatggtttacssctag----------------------twmcmtkrrrrktwtgaacaaaa--------aatgcagatataagtcatgaacatatggtatgttt---------g-------tcatctcc----------------------ttctttttcct---------------------------------------------tcccttttcaat---------------aattct-gata-aagtttccatg-tt--tt--tggatagtgtagcccaaccaaattttggagcaa-----ttcagattgattgggatgcatctccagtgaacttgaaaattcaagtccgtgatataaatgcacttt------------------------------------------------------------------------------------------------------------------------------------------------------------------------------------------------------------------------------------------------------
>I23392_M187_Malvaceae_Ayenia_berlandieri_seq1
---------------------------------------------------------------------------------------------------------------------------------------------------------------------------------------------------------------------------------------------------------------------------------------------------------------------------------------------------------------------------------------------------------------------------------------------------------------------------------------------------------------------------------------------------------------------------------------------------------------------------------------tcacacgatatgatt---------------gcgctgttggttatcccttgtatgacrtcacctcaagtgggct-aacccaagctgttgagaaggtgcttccatcacctctgcattttatagtcagatttttggcatggtatacacccag----------------------tacaatgagagttatgaaccaaa--------attgcagatataaatcatgcacgtatggtatgtttt----------------ttgtakgc-----------------------------------------------------------------------------cttgctttccaagctcgtttggca--taacacta-tatg-aaaattctgtg-----gt--tggattctacaggtcaaccaaattttggcacag-----ttgagatagattgggatgcatctcccgtgaccttgaaacttctagtccgggatataaatggacttcctgtgactggtgtgggtatttcagtatcagatttgcatctgcagagctatacaactaatggaggacgatatcgaagacactgcact----------------------------------------------------------------------------------------------------------------------------------------------------------------
>I23393_M189_Malvaceae_Kearnemalvastrum_lacteum_seq1
-----------------------------------------------------------------------------------------------------------------------------------------------------------------------------------------------------------------------------------------------------------------------------------------------------------------------------------------------------------------------------------------------------------------------------------------------------------------------------------------------------------------------------------------------------------------------------------------agagatggagtcttcttcataagtggagatgttcattttggagraattacacgatatgact---------------gtgctgttggatatcccttgtatgacattacctcaagtgggtt-aactcaagctgttgagaaagtgctcccatcaccattgcatttcatagttagatttttggcatggttyacrcstag----------------------taccatgagagttattaacaaaa--------attgcagatataggtcatgcacatmtggtatgttt---------g-------tcatctyc----------------------ttyttyt-------------------------------------------------tcytyyttywawwtttwywwstatgtaaatgct-amtg-aagtttccatg-tt--tt--tggattctgtaggccaaccaaattttkkwgsar-----ywmwkmwkrwtkrkkrsgmmkcwmcwsyrrwswwswwrawwmwwswmskysrtrwwawwrmwsytcytgtgactggtgtagatattacattatctga-----------------------------------------------------------------------------------------------------------------------------------------------------------------------------------------------------------------------
>I23394_M229_Malvaceae_Malvastrum_americanum_seq1
---------------------------------------------------------------------------------------------------------------------------------------------------------------------------------------------------------------------------------------------------------------------------------------------------------------------------------------------------------------------------------------------------------------------------------------------------------------------------------------------------------------------------------------------------------------------------------------agagagatggagtcttcttcataagtggagatgttcattttggagaaattacacgatatgact---------------gtgctgttsgatatcccttgtatgacattacctcaagtgggtt-aactcaagctgttgagaaagtgctcccatcaccattgcatttcatagttagatttytggcatggtttacgcctag----------------------tacaatgagagttattagcaaaa--------attgcagatataagtcatgcacatatggtatgttg-----------------tcatctcc----------------------tttttcttcca-------------------------------------------------ttttcaatttttacatgyatataaatgct-gatg-aagtttccatg-tt--tt--tggatyatgtaggccaaccaaattttggagcaa-----ttcagattgattgggaygcatctccagtgaacttgaaaattcaagtccgtgata------------------------------------------------------------------------------------------------------------------------------------------------------------------------------------------------------------------------------------------------------------------
>I23395_M236_Malvaceae_Fuertesimalva_jacens_seq1
------------------------------------------------------------------------------------------------------------------------------------------------------------------------------------------------------------------------------------------------------------------------------------------------------------------------------------------------------------------------------------------------------------------------------------------------------------------------------------------------------------------------------------------------------------------------------------------gagatggagtcttcttcataagtggagatgttcattttggagaaattacacgatatgact---------------gtgctgttggatatcccttgtatgacattacctcgagtgggtt-aactcaagctgttgagaaagtgctcccatcaccattgcatttcatagttagatttttggcatggtttacacctag----------------------taccatgagagttattaacaaaa--------attgcagatataagtcatgcatgtatggtatgttc---------c-------tcatctcc----------------------tttttagtcc------------------------------------------------tc-tttcaatttttacatgtatgtaaatgtt-gatg-aagttt-catg-tt--tt--tggattctgtaggccaaccaaattttggaacaa-----ttcagattgattgggatgcatctccagtgaacttgaagtttcaagtccgtgatataaatgcacttcctgtgactggtgta----------------------------------------------------------------------------------------------------------------------------------------------------------------------------------------------------------------------------------------
>I23396_M019_Malvaceae_Allosidastrum_pyramidatum_seq1
----------------------------------------------------------------------------------------------------------------------------------------------------------------------------------------------------------------------------------------------------------------------------------------------------------------------------------------------------------------------------------------------------------------------------------------------------------------------------------------------------------------------------------------------------------------------------------------gagagagggagtcttcttcataagtggagatgttcattttggagaaattacacggtatgact---------------gtgttgttggatatcccttgtatgacattacctcaagtgggtt-aactcaagctgttgagaaagtgcttccatcaccattgcacttcatagttagatttttggcatggtttacacctag----------------------taccatgagggttatggacaaaa--------attgccgatataagtcatgcacgtatggtatgttt---------g-------tcacctcc----------------------tttttccttc-----------------------------------------------cctttttcaatcttttcatagatgtaaatgta-ggta-aagtttccatc-tt--tt--tggattctgtaggccaaccaaattttggagcaa-----ttcagattgattgggatgcatctccagtgaacttgaaaattcaaatccgtgatataaatgcacttcctgtgactggtgtagatatttcattatctgaattgcaag---------------------------------------------------------------------------------------------------------------------------------------------------------------------------------------------------------------
>I23398_M021_Malvaceae_Sidastrum_micranthum_seq1
---------------------------------------------------------------------------------------------------------------------------------------------------------------------------------------------------------------------------------------------------------------------------------------------------------------------------------------------------------------------------------------------------------------------------------------------------------------------------------------------------------------------------------------------------------------------------------------agagagatggagtcttcttcataagtggggatgttcattttggagaaattacacggtatgact---------------gtgctgttggatatcccttgtatgacattacctcaagtgggtt-aactcaagctgttgagaaagcactcccatcaccattgcacttcatagttagatttttggcatggtttacacctag----------------------taccatgagagttgtaaacaaaa--------attgccgatataagtcatgcacatatggtacgtag---------g-------ccatctcc----------------------ttctttttcct----------------------------------------------tccttttcaatctttacttagatgtaaatgct-gatg-aagttcccatg-tt--tt--tggattctgcaggccaaccaaattttggagcaa-----ttcagattgattgggatgcatmtccagtgaacttgaaaattcaagtccgtgatataaatgcac---------------------------------------------------------------------------------------------------------------------------------------------------------------------------------------------------------------------------------------------------------
>I23399_M022_Malvaceae_Gaya_dominguensis_seq1
------------------------------------------------------------------------------------------------------------------------------------------------------------------------------------------------------------------------------------------------------------------------------------------------------------------------------------------------------------------------------------------------------------------------------------------------------------------------------------------------------------------------------------------------------------------------------------------------------------------------------------------------------------------------cattcagatttcccttgtatgacattacctcaagtgggtt-aactcaagctgttgagaaagtggtcccatcaccattgcatttyatagttagatttttggcttggtttacgcctag----------------------taccatgagagttatgaacaaar--------attgcagatataagtcatgcacatatggtrtgtyt---------g-------tcatctcc----------------------ttctttttcct---------------------------------------------tcccttttcaat---------------aattct-gatg-aagtttccatg-tt--tt--tggatgctgtaggccaaccaaattttggagcaa-----ttcagattgattgggatgcatytccagtgaasttgaaaattcaagtccgtgatataaatgcacttcctgtgactggtgtagatatttcattatc--------------------------------------------------------------------------------------------------------------------------------------------------------------------------------------------------------------------------
>I28591_M023_Malvaceae_Neobuchia_paulinae_seq1
----------------------------------------------------------------------------------------------------------------------------------------------------------------------------------------------------------------------------------------------------------------gatcgcctttttaagttgataactgatagtaaagtaataatcatc--aacacatttttgtcatgcacctacagttcagccgaacta---------------------------ctttatataaacagtgat--atgct------------------ggatattc------tc-cccatcccattta------------tttttttccctgttctggtctgggatgaggtt--------------------------g-ccgttttatttattt--------------------------atttatttgagcagagagatggagtcttcttcataagtggagatgttcattttggagaaattacacgatgtgact---------------gtgctgctgggtattccttgtatgacattacctcaagtggctt-gacccaagctgttgagaaggtgctcccatcatcattgcatttcatagttagatttttggcatggtttactcctag----------------------tactatgagagttatgaaccaaa--------attgcagatataggtcwtgcatgtatggtatgttt---------g-------tcatcttc----------------------ctcttttatcttttat----------------------------ctttttctttttctttttttcaatttttacatgt----aaatgct-gttg-aagattcca-------------------------------------------------------------------------------------------------------------------------------------------------------------------------------------------------------------------------------------------------------------------------------------------------------------------------------------------------------------------------
>I28593_M024_Malvaceae_Carpodiptera_cubensis_seq1
--------------------------------------------------------------------------------------------------------------------------------------------------------------------------------------------------------------------------------------------------------------------------------------------------ttaaaatcat--aaacacatttttgtcaagcacctctatttcaactgaaatg---------------------------ttttattttaacagcaat--atgtt------------------ggatattc------tc-cccatccttttga-------------tttttttccatcatctgtctgagaatagtttgtta--------aagatatt-aatttg-ccgttttaatggttc-------------------------ttttttcttgagcagagagatggagtcttatttataagtggagatgttcattttggagaaattactcgatatgact---------------gtgctgctggacatcccttgtatgacattacttcaagtgggct-aacccaagctgttgaggatgtgctcccatccccgttgcatttcatagtcagatttttggcatggtttactcctag----------------------tacaatgagagttatgagccaaa--------attgcagatataggtcatgcacatatggtatgttg---------c-------tcatctgc----------------------ctttttt----------------------------------------------------ttcttcaacttttagatttc---aacgctt-gatg-aagtttctatg-ta--tt--cggattctgtaggcaaaccaaattttggagcaa-----ttgagatagactgggatgcatttcctgtcaaattaaaaattgaagtccgtgata------------------------------------------------------------------------------------------------------------------------------------------------------------------------------------------------------------------------------------------------------------------
>I28594_M025_Malvaceae_Herrania_nitida_seq1
---------------------------------------------------------------------------------------------------------------------------------------------------------------------------------------------------------------------------------------------------------------------------------------------------------------------------tcatgcacctctatttcagctgaacta----ctttcaattttgttctcctgtctcttcaaataagcagtgat--atgtt------------------caatagtc------tc-cccttccccttta-------------tc-ttttcatcttctggtctgaggggaggttatta--------tagacatctattttg-ccattataatggttt--------------------------tttttcttgaacagagagatggagtcttcttcataagtggagatgttcattttggagaaattacacggtatgact---------------gtggagctggatatcctttgtatgacattacctcaagtgggct-aacccaagctgttgagaaggtgctcccattaccgttgcatttcattgtgagatttttggcatggtttacacctag----------------------tacaatgagagttatgagccaaa--------cttgcagatataggtcatgcacgtatggtatgttt---------g-------tcatcttc----------------------ttttt---------------------------------------------------------tccaattattggatgtt---aacactt-gatc-gagtttcaatg-tc--tt--tggattctataggtgaaccaaattttggagcca-----ttgagatagattgggatgcatttccagtgaccttgaaaattcaagtctgcgatataaatggacttcctgtgactggtgtaaatatttcattatcagaattg-------------------------------------------------------------------------------------------------------------------------------------------------------------------------------------------------------------------
>I28595_M184_Malvaceae_Guazuma_ulmifolia_seq1
-------------------------------------------------------------------------------------------------------------------------------------------------------------------------------------------------------------------------------------------------------------------------------------------------gtattaatcatctatacatattcatgccatgcacctatatttcagctgaacta----ctatcaactacatttgcctgtttcttcaaataatcagtttt--atgat------------------gga-attc------tc-ccattccccttta-------------tc-ttttcctcttttggtccgaggggaggttacta--------tagacatc-aaattg-ccattttaatgattc--------------------------attttcttgagcagagagatggagtchtcttcataagtggagatgttcattttggagaaattacacgatatgact---------------gtgcagctgggtatcccttgtatgacattacctcgagtgggct-aacccaagctgttgagaaggtgctcccatccccgttgcatttcatagtgagatttttggcatggtttacacctaa----------------------tacaatgagggttatgaaccaaa--------cttgcagacataggtcatgcacatatggtatgttt---------g-------tcatctgc----------------------ctttttt---------------------------------------------------------ccagttttggatgtt---aacactt-gaac-aagtttccatg-tt--tt--tggattcc-taggtgaaccaaattttggagcaa-----ttgagataaattgggatgcatctccagtgaccttgaatattcaagtccgggatataaatggacttcctgtgactggtgtaaatatttcattatcagaactgcaaccacggacttctaca-------------------------------------------------------------------------------------------------------------------------------------------------------------------------------------------------
>I28596_M026_Malvaceae_Ruizia_cordata_seq1
--------------------------------------------------------------------------------------------------------------------------------------------------------------------------------------------------------------------------------------------------------------------gcctttttaagttgataaaagatagtaaggtgataatcatttattcata-ttttgttgtgtacccctatttcaactgatctt---------------------------ctttatataaacagtcat--atgtc------------------gggtattc------tc-cccattctattta-------------tgcttttccagtgcta---ttacgggaggtcacta--------aagacatt--attct-ctgtttaa---------------------------------aatttcttgagcagagagatggagtcttctttataagtggagatgttcatcttggagaaattacacgatatgact---------------gtgctgttggatatcccttgtatgacattacctcaagtgggct-aacccaagctgttgagaaggttctcccatcgccattgcggttcatagtgagatttttggcatggtttactcctag----------------------tacaatgagagttatgagcaaaa--------aytgcagatataagtcatgcacatatggtattttc---------g-------tcaaccgc----------------------ctttttttaaa--------------------------------------------aaataaataaaaa-tttagatgta---aacttct-gatg-gagtttccatg-tt--ttcacgtgttctttaggcaaaccaaattttggagcaa-----ttgagatagattgggatgcacttccagtgaacttaaaacttcaagtccgtgatatgaatggacttcctgtgac-----------------------------------------------------------------------------------------------------------------------------------------------------------------------------------------------------------------------------------------------
>I28597_M027_Malvaceae_Melhania_velutina_seq1
-------------------------------------------------------------------------------------------------------------------------------------------------------------------------------------------------------------------------------------------------------------------------------------------------------------------------------ktgccccta--acaactgatctt---------------------------ctttatgtaaacwgksam--atsts------------------ggkyattm------ts-myyrttmtatykw-------------tkyttttccagtgcta---ttagggtaggttactg--------aagacatt--atttt-ctgtttaa---------------------------------aatttcttgagcagagagacggagtcttctttataagtggagatgttcattttggagaaattacacgatatgact---------------gtgctgttggatatcccttgtatgacattacctcaagtgggct-aacccaagctgttgagaaggttctcccatcgccattgcagttcatagtgagatttttggcatggtttactcctag----------------------tacaatgagagttatgagccaaa--------actgcagatataagtcatgcacatatggtattttt---------g-------tcagcagc----------------------ctttttt-------------------------------------------------agtaaataaaaa--ttagatata---aacttct-aacg-gagtttccatg-tt--ttcacatattctttaggcaaaccaaattttggaacaa-----tcgrrakagmttgggatgcactt-------------------------------------------------------------------------------------------------------------------------------------------------------------------------------------------------------------------------------------------------------------------------------------------------
>I28598_M028_Malvaceae_Glyphaea_brevis_seq1
-----------------------------------------------------------------------------------------------------------------------------------------------------------------------------------------------------------------------------------------------------------------------------------------------------------------------------------------------tgaacta----ctttcaatcaggttttcccatctcctcat-taagcagtgat--atgtt------------------cgatattc------tt-cccaaccccttta-------------ct-t-ttcctgttttggtctgatgggaggttagaa----------gacata-aatttg-ccattttaatggtta--------------------------tttttcttgagcagagagatggagtcttcttcataagtggagatgttcattttggagaaattacacgatatgact---------------gtgcagctgaataccccttgtatgacattacctcgagtgggct-gacccaagctgttgagaaggtgcttccctcgccgttgcatttcatagtgagatttttggcatggtttacacctaa----------------------tacaatgagagttatgaaccata--------attgcagatatagatcatgcacatatggtatgttt---------g-------tcatctgc----------------------ctctttt--------------------------------------------------------ccctttgttgtattta---aacactt-tatg-aggcttccata-tttatt--ttgattctataggcgaaccaaattttggagcaa-----ttgagatagattgggatgcagttccggtgaccatgaaaattcaagtccgagatataaatggtcttcctgtgactggtattgata------------------------------------------------------------------------------------------------------------------------------------------------------------------------------------------------------------------------------------
>I28599_M029_Malvaceae_Desplatsia_dewevrei_seq1
----------------------------------------------------------------------------------------------------------------------------------------------------------------------------------------------------------------------------------------------------------------------------------------------gaggtaataatcg--ttgacatatatatgtactgcttctcta-ttcagctgaactg----ctttcaattatgttctcctgtcacttcaaagaagcagtgat--atgtc------------------cgattttc-------t-cccatccccttta-------------ct-ttttcctgctaaccttttatgggaggttatga----------gacacc-aatttg-ccattttaattgtta--------------------------tttttgtggagcagagagatggagtcttcttcataagtggagatgttcattttggagaaattacacgatatgact---------------gtgcagctggatatccattgtatgacattacctcgagtgggct-aacccaagctgtcgagaaggtcctcccctcgccgttgcatttcatagtgaggtttttggcatggtttacaccgag----------------------tacaatgagagttatgaaccata--------attgcagatataggtcatgtacatatggtatgttt---------g-------tcatctgc----------------------cttttttt------------------------------------------------tatttccccaatttttggatgta---aaaacttggatg-aggtttccatg-tt--tt--tggattctataggtgaaccaaattttggggcaa-----ttgaaatagattgggacgcggttcctgtgaccatgaaaattcaagttcgggatataaatgggcttgccgtgac-----------------------------------------------------------------------------------------------------------------------------------------------------------------------------------------------------------------------------------------------
>I28600_M146_Malvaceae_Mortoniodendron_guatemalense_seq1
-------------------------------------------------------------------------------------------------------------------------------------------------------------------------------------------------------------------------------------------------------------------------------ttgataacagatagtaaggt-ataatcatcaacaaatattattgtcatgcacctctatttcaattgaactg---------------------------ctttatataaacagttct--atgtt------------------ggatattc------tc-tggatcccattta------------ttttttttcctcttctggtctgaggggaggttacta--------tagacatt-aatttg-ccattgtaatggtta--------------------------tttttcttgagcagagagatggagtcttcttcataagtggagatgttcattttggagaaattacacgaaatgact---------------gtgctgctggatatcccttgtatgacattacctcaagtgggct-aacccaagctgttgagaaggttctcccatcgccgttgcatttcatagtgagatttttggcatggtttactcctag----------------------tacaatgagagttatgagccaaa--------attgcagatacagatcatgcacatatggtatgttt---------g-------ccatctgc----------------------ctttttttttt---------------------------------------------tttttttnnawtwtttagatgta---catgctt-cctg-aagtttccatg-tt--tt--caaattctataggcaaaccaaattttggagcaa-----ttgagatagattgggatgcatttcctgtgaacttaaaacttcaagttcgtgatataagtggacttcc-----------------------------------------------------------------------------------------------------------------------------------------------------------------------------------------------------------------------------------------------------
>I28601_M030_Malvaceae_Sparmannia_africana_seq1
----------------------------------------------------------------------------------------------------------------------------------------------------------------------------------------------------------------------------------------------------------------------------------------------------------------acacatgtacataatacttctctatttcagctgaactgc---ctttcaattgcgttctcctgtctcttcaaagaagcagtgat--atgtt------------------caatcttctccccatc-cccatccccttta-------------tc-tttttctgttttggtctcaggggagatcayga----------gacatc-aatttg-ccattttaatggttg--------------------------tttttcttgagcagagagatggagtcttcttcataagtggagatgttcattttggagaaattacacgataygact---------------gtgcagttggatatcccttgtatgacattacctcaagtgggct-aacccaagctgttgagaaggtgctcccctcgccgttgcatttcatagtgagatttttggcatggtttacaccaag----------------------taccatgagagttatgagccata--------attgcagatacaggtcatgcacatatggtatgttt---------g-------tcayctgc-----------------c----cttttct--------------------------------------------------tttttccaagkttttggatgt----aacgctt-gayg-aggtttccgtg-ct--tt--tggattctataggccaacaaaattttggagcaa-----ttgagatagattgggatgcagttccagtgaccatgaaaattcaagttcgggatrcaaatggtcttcctgtgactgg--------------------------------------------------------------------------------------------------------------------------------------------------------------------------------------------------------------------------------------------
>I28602_M031_Malvaceae_Mollia_sp_seq1
---------------------------------------------------------------------------------------------------------------------------------------------------------------------------------------------------------------------------------------------------------------------------------------------------aataatca--ttgacatatatatgtagtgcttctctatttgagctgtactg----ctttcagttacgttctcctgtctcttcaaagcagcagtgat--atgtc------------------caattttc-------t-ctcacccccttta-------------ct-ttttcctgctttggttcaattggaggttacga----------gacacc-aatttg-ccattttaatagtta--------------------------gttttcttgagcagagagatggagtcttcttcataagtggagatgttcattttggagaaattacgcgatatgact---------------gtgctgctggatatccattgtatgacattacctcgagtgggct-aacccaagctgtcgagaaggtgctccccttgccgttgcattttatagtgaggtttttggcatggtttacaccgag----------------------tacaatgagagttatgagccata--------attgcagatataggtcatgtacatatggtatgttt---------g-------tcatgtgg----------------------ctttttttttttcaattttaggatgtaaatacttgatgagcctttttctttttcttttttttcccaaattttggatgta---aatactt-aacg-aggttcctgtg-tt--tt--tggattctataggcgaaccaaattttggggtta-----ttgagatagattgggatgca----------------------------------------------------------------------------------------------------------------------------------------------------------------------------------------------------------------------------------------------------------------------------------------------------
>I28603_M223_Malvaceae_Gossypium_hirsutum_seq1
----------------------------------------------------------------------------------------------------------------------------------------------------------------------------------------------------------------------------------------------------------------gattgcctttttaagttgataaatgatagtaaggtaataat------gacacatttttgtcattcacctctgtttcaacca-aata---------------------------cttcatataaacagtgat--acgttg----------------kggacattc------tc-ccyatcmyatt----------------tttttccctgatttggtctgagagtacatt--------------------------g-ctgtttta-tgtttc------------------------tttttttcctgagtagagrgatggagtcttcttcataagyggagatgttcattttggagaaattacacgatatgact---------------gtgctgctggatatcccttgtacgacattacctcaagtgggtt-aacccaagckgttgagaaggtgctcccatcacccttgcgtttcatagttagatttttggcatggtttactcctag----------------------taccatgagagttaagaaccaaa--------attgcagatataggtcatgcacatayggtatgttt---------g-------tcatctcc----------------------ctctttttctt----------------------------------------------cctttttcaatttttacatgt----aaatgct-gatg-aagtttcaatg-tt--tt--tggattytgtaggggagccaaattttggggcaa-----ttcagatcrattgggatgcatctccagtgaacttgaaaattcaagtccgtgatataaatggacttcctgtgactggtgtagatatttcatta----------------------------------------------------------------------------------------------------------------------------------------------------------------------------------------------------------------------------
>I28604_M032_Malvaceae_Entelea_arborescens_seq1
---------------------------------------------------------------------------------------------------------------------------------------------------------------------------------------------------------------------------------------------------------------------------------------------------aataatca--ttgacacatgtacgtaatacttctctatttcagttgaactg----ctttcaattaygttctcctrcctcttcaaagaagcagtgat--atgtt------------------caatyttc------tc-cccatccctttta-------------tc-tttttctgttttggtctgaggggagattwyga----------gacatc-aattwgcccattttaatggttg--------------------------tttttcttgagcagagagatggagtcttcttcataagtggagatgttcattttggagaaattacacgatamgact---------------gtgcagctggatatcccttgtatgacattacctcaagtgggct-aacccaagctgttgagaaggtgctcccctcgccgttgcatttcatagtgagrtttttggyatggtttacaccaag----------------------taccatgagagttatgagccata--------aytgcagatayaggtcatgcacatatggtatgttt---------g-------tcatctrc-----------------c----cyttttt----------------------------------------------------ttytccaagttttggatgt----aaygctt-gack-aggtttccgtg-tt--tt--tggattctataggccaacaaaattttggagcaa-----ttgagatagattgggatgcagttccagtgaccatgaaaattcaagttcrggatataaatagtcttcctgtgactggt-------------------------------------------------------------------------------------------------------------------------------------------------------------------------------------------------------------------------------------------
>I28605_M235_Malvaceae_Abutilon_sp_seq1
-------------------------------------------------------------------------------------------------------------------------------------------------------------------------------------------------------------------------------------------------------------------------------------aatgatagtaaggtaataat------cacacaattttgtcaatcacctctaaatctacagcact----------------------------cttcatataaacaatgat--ttgtt------------------ggatattc------tc-cctatcccat-----------------tcttttcctgttctggtctgagggtacgtt--------------------------g-ccatttta-tgcttc--------------------------tttttcctgagcagagagatggagtcttcttcataagtggagatgttcattttggagaaattacacgatatgact---------------gtgctgttggatatcctttgtatgacattacgtcaagtgggtt-aactcaagctgttgagaaagtggtcccatcaccattgcatttcatagttagatttttggcatggtttacgcctag----------------------taccatgagagttatgaacaaaa--------attgcagagataagtcatgcacatatggtatgttt---------g-------tcatctcc----------------------ttctttttcct---------------------------------------------tcccttttcaat----------------attct-gatg-aagtttccatg-tt--tt--tggatactgtaggccaaccaaattttggagcaa-----ttcagattgattgggatgcatctccagtgagcttgaaaattcaagtccg-----------------------------------------------------------------------------------------------------------------------------------------------------------------------------------------------------------------------------------------------------------------------
>I28606_M033_Malvaceae_Reevesia_formosana_seq1
a-----------------------------------------------------------------------------------------------------------------------------------------------------------------------------------------------------------------------------------------------------------------------------------------------------------------------------------cctctatcaactgaacta---------------------------ctttaagtaaacagtgat--atgct------------------ggatattc------tc-cccatcatgttta-------------tctttttcctgttcttgtctgaggggagattactt--------aaaacatt-aatttt-ccgttttaatagttc--------------------------tttttcttgatcagagagatggagtcttcttcataagtggagatgttcactttggagaaattacacgatttgact---------------gtgctgctggatatcccttgtatgacattacctctagtgggctaaacccaagctgttgagaaggtgctcccatcacctttgcagttcgtagtgagatttttagcatggtttactcctag----------------------trcaatgagagttatgagccaaa--------attgcagatataggtcatgcacatatggtatgttt---------g-------tcatctgc----------------------ctttttt----------------------------------------------------tctttcaatttttagatgta---aacactt-aa---aagtttacatg-tt--ta--tggattctataggtgaaccaaattttggagcaa-----ttgagatagattgggatgcatttccagtgaacttgaaaattcaagtccgtgatataaatggacttcctgtgactggtgtagatatttcat------------------------------------------------------------------------------------------------------------------------------------------------------------------------------------------------------------------------------
>I28607_M034_Malvaceae_Mansonia_altissima_seq1
---------------------------------------------------------------------------------------------------------------------------------------------------------------------------------------------------------------------------------------------------------------------------------------------taaggtaataatcatcaacaaatatttttgggttgcacctctgtttcaactgaacta---------------------------ctttaagtaaacaattat--a-ttc------------------ggatattc------tt-cccatct-----------------gattttttcccacttctggtcataagggtggttaata--------tagaaatt-aatttg-ccatcttaatggttct---------------------------tttcttgatcagagagatggagtcttcttcataagtggagatgtccattttggtgaaattacacgatatgatt---------------gtgctgcgggatatcctttgtatgactttacctcgagtgggct-aacccaagctgttgagaatgtgctcccatctgcattgcatttcatagtgagatttttggcatggtttactcctag----------------------tacaatgagagttatgagccaaa--------attgcaggcataggtcatgcacatatggtatgtttt----------------tcatctgc----------------------cttccccct----------------------------------------------accctcccacaaattttagatgtg---aacactt-catg-atgtttccatg-tt--tt--ctgattctataggcaaaccaaattttggaacta-----ttgagatagattgggatgcatttacagtgaacttgaaaatccaagtccgtgatataaatggacttc------------------------------------------------------------------------------------------------------------------------------------------------------------------------------------------------------------------------------------------------------
>I28608_M035_Malvaceae_Hosfordia_alata_seq1
---------------------------------------------------------------------------------------------------------------------------------------------------------------------------------------------------------------------------------------------------------------------cctgtttaagttgataaatgatagtaaggtaataatca------cacaattwtgtcmttcacctctayttcwacagcacta---------------------------cttcatataaacagtgat--atgtt------------------ggatattc------yc-cckatccc-----------------attttttccctgttktkgtctgagrgtaygktg---------------------------ccrtttta-tgyttc--------------------------tttttcctgarcagagagatggagtcttcttcataagtggagatgttcattttggagaaattacahgatatgact---------------gtgctgttggatatcccttgtatgacattacctcaagtgggtt-ractcavgctgttgagaaagtggtcccatcaccattgcatttcatagttagatttttggcatggtttabgcctag----------------------yaccatgagagttatgaacaaaa--------attgcagatataagtcatgcacatatggtaygttt---------g-------tcatctyc----------------------ttcttyttccttc------------------------------------------ccttttcartaattct-------------------gatg-aagtttccattgtt--tt--tggatactgtaggccaaccaaa----------------------------------------------------------------------------------------------------------------------------------------------------------------------------------------------------------------------------------------------------------------------------------------------------------------------------------------
>I28609_M036_Malvaceae_Pentaplaris_davidsmithii_seq1
t-----------------------------------------------------------------------------------------------------------------------------------------------------------------------------------------------------------------------------------gayttgggkaystwytccaawgrwrmkrkwkytccktwycawkwtgrwarawgatagtaaggtaataat------cacacatttttgtaattcacccctatctcaaccaaacta---------------------------cctaatataaacagtgat--atgtt------------------cgatactc------tc-cccatccctttt------------------------------------------------------------------------------------------------------------------tttttcctgagcagagagatggagtcttcttcataagtggagatgttcattttggagaaattacacgatatgact---------------gtgctgctgaatatcccttgtatgacattacctcaagtgggtt-aacccaagctgttgagaaggtgctcccatcaccattgcatttcatagttagatttttggcatggtttactcctag----------------------taccgtgcgagttatgaaccaaa--------attgcagatataggtcatgcacttatggtatgttt---------g-------tcatctcg----------------------ctctttt---------------------------------------------tttttcctttttcaatttttacatgt----caatgcc-aatg-aagtttccatg-tt--tt--tggattctgtaggcgaaccaaattttggagcaa-----ttcagatagattgggatgcatttccagtgaacttgaaaattcaagtccgtgatrtam---------------------------------------------------------------------------------------------------------------------------------------------------------------------------------------------------------------------------------------------------------------
>I28610_M037_Malvaceae_Heritiera_littoralis_seq1
------------------------------------------------------------------------------------------------------------------------------------------------------------------------------------------------------------------------------------------------------------------------------------------------------------------------------tgccttcttttaccagtaaaatct---------------------------tcccttgttagcttttacgcttgtttttctcaaaaaaaaaaagggaaaatc------tatttgttcatatata-----------tatttattacaggtccraawtttgaaggacaatgwtgt---------ggtgttgaagttg-atattgtagatvtat-----------------------------------agacatgagttgaagttgacattgt------agatgttcattttggagagattacacmatatgact---------------rtgytgctagatatcccttgtatgahattacctcaawtgggct-aaccyaagcygttgaaaakgtgctcccatcdyywttgcatttcayartgagatttttggcatggtttat-cctag----------------------tawaatcagagtcatgagccaaa--------attgcagatataggtcatgcacatatggtatgttt--aatgtttg-------tcatatgc----------------------ycttttt------------------------------------------------tttttatcgcaatttttagatgtr---aactttt-gatg-aggtttccatg-tt--tt--tggattctataggtdaaccgaatyytrgaacaa-----ttgagattgattgggatacatttcyyrtgaacttaaaaattcaaggtcgtgatata----------------------------------------------------------------------------------------------------------------------------------------------------------------------------------------------------------------------------------------------------------------
>I28611_M062A_Malvaceae_Durio_zibethinus_seq1
----------------------------------------------------------------------------------------------------------------------------------------------------------------------------------------------------------------------------------g--------------------------------------------------------aataagaaaaaaacta---------------------------------aactgaatta---------aactaaatactacgg---ttttgaatcggtttttaattttctc------------------agttctttc-----tcacccatacttccca--------tcccatttttttcctattctggtctgaggagaggttagta--------taaacatt-aatttk-ccatttat-tggtt---------------------------cttttctagagcagagagatggagttttcttcataagtggagatgttcattttggagaaatcacacgatatgact---------------gtgctgctggatatcccttgtatgacattacctcaagtgggct-aacccaagctgttgagaaggtgctcccatcgccattgtatttcatagtaagatttttggcatggtttactcctag----------------------tacaatgagagttatgagccgca--------attgcagatataggtcatgcacatatggtatgttt---------g-------tcatctgc----------------------cttcttt-------------------------------------------------------ttcaatttttagatgta---aacgcat-gatg-aagtttgcatg-tt--tt--tggattctataggcgaaccaaattttggagcaa-----ttgagatcgattgggatgcatttcctgtgaacttaaaaattcaagtacgcggt-------------------------------------------------------------------------------------------------------------------------------------------------------------------------------------------------------------------------------------------------------------------
>I28612_M038_Malvaceae_Brachichyton_bidwillii_seq1
------------------------------------------------------------------------------------------------------------------------------------------------------------------------------------------------------------------------------------------------------------------------------------------tagtaaggtaataatcattgctacatatttttgtcatgcacctctatttcaactgaactg---------------------------attaatataaacagtgat--atgct------------------ggatattc------tc-ctcatcccgttta-------------tttttttcctgttctggtctgaggg-aggttacta--------taaacatt-aatttg-ccattttaaaggtt---------------------------cgtttcttgagcagagagaaggagtcttcttcataagtggagatgtccattttggagagattacacgatatgact---------------gtgctgctggatatcccttgtatgacattacctcaagtgggct-aacccaagccgttgaaaaggtgctcccatcgccgttgcatttcatagtgagatttttggcatggtttactcctag----------------------tacaatgagagttatgagccaaa--------attgcagatataggtcatgcacttatggtatgttt--aatgttgt-------tcatatgg----------------------cttcttctttttta-----------------------------------ttttttatttttttgcaatttttagatgta---aacattt-gatg-aagtttgcatg-tt--tt--tggtttctacaggtgaaccaaattttggaacaa-----ttgagatagattgggatgcatttcccgtgaac----------------------------------------------------------------------------------------------------------------------------------------------------------------------------------------------------------------------------------------------------------------------------------------
>I28613_M039_Malvaceae_Eriotheca_macrophylla_seq1
----------------------------------------------------------------------------------------------------------------------------------------------------------------------------------------------------------------------------------------------------------------gatcgcctttttaagttgataactgatagtaaggtaataatcatcaacatata-tttcgctgtgcacctctatttcagccgaacta---------------------------ctttatataaacagtgat--atgtt------------------ggatattc------tc-cccatctcattta-------------tttttttcctgttctggtctggggtgaggtt--------------------------g-ccatttta-tggttt--------------------------tttattttgagcagagagatggagtcttcttcataagtggagatgttcattttggagaaattacacgatatgact---------------gtgctgctgaatatcccwtgaatgacattacctcaagtggctt-gacccaagctgttgagaaggtgctcccatccccattgcatttcatagttagatttttggcttggtttactcctag----------------------tactatgagagttatgaaccaaa--------attgcagatataggtcatgcacatatggtatgttt---------c-------tcatctct----------------------ctctttttt-----------------------------------------------cttyttttttttttttdnahrt----rhatsct-gatg-aagtttccatg-tt--gt--tgg-----------------------------------------------------------------------------------------------------------------------------------------------------------------------------------------------------------------------------------------------------------------------------------------------------------------------------------------------------------
>I28614_M040_Malvaceae_Hydrogaster_trinervis_seq1
---------------------------------------------------------------------------------------------------------------------------------------------------------------------------------------------------------------------------------------------------------------------------------------------------aataatca--ttgacatatatatgtaatgcttctctatttcagttgtaatg----ctttcaattatgttctcctgtctcttcaaagaagctttgat--atgtc------------------cgattttc-------t-cccatttccttta-------------ct-ttttcctgctttggttcgatgggaagtgacaa----------cacccc-aactcg-ccattttaatggtta--------------------------tttttcttgggcagagagatggagtcttcttcataagtggagatgttcattttggagaaattacacgatatgact---------------gtgcagctgaatatccattgtatgacattacctcgagtgggct-aacccaagctctagagaaggcactcccctcaccgttgcatttcatagtgaggtttttggcatggtttacaccgag----------------------tacaatgagagttatgagccata--------attgcagacaaaagtcatgtacatatggtatgttt---------g-------tcatctga----------------------ctttttt--------------------------------------------------------ccaatttttggatgta---aatactt-gatg-aggtttctata--t--tt--tggattccgtaggtgaaccaaattttggggcaa-----ttgagatagagtgggatgcagttcctgtgaccatgaaaattcaagttcgggatataaa--------------------------------------------------------------------------------------------------------------------------------------------------------------------------------------------------------------------------------------------------------------
>I28615_M041_Malvaceae_Pterygota_brasiliensis_seq1
-----------------------------------------------------------------------------------------------------------------------------------------------------------------------------------------------------------------------------------------------------------------------------agttgataacagatagtaaggtaataat-------acatatttttgtcatgcacctctatttcgaccgaactg---------------------------ctttatataaacattgat--atgct------------------ggatattc------tt-cccatccagtgca-----------tttttttttcctgttctggtctgtggagaggttactg--------taggcatt-aatttg-ccgttttaatggtt---------------------------cctttcttgagcagagagaaggaatcttcttcattagtggagatgttcattttggagagattacacgatatgact---------------gtgctgctggatatcctttgtatgacattacctcaagtgggct-aacccaagctgttgaaaaggtgctcccaccgccattgcattttgtagtgagatttttggcatggtttactcctag----------------------tacaatgagagttatgagccaaa--------attgcagacataagtcatgcacatatggtatgttt---------g-------tcatatgc----------------------ctttttt-------------------------------------------------tttcttctcaatttttatatgta---aacattt-gatg-aagtttccatg-tt--gt--tgtattctaaaggcgaacccaattttggaacaa-----ttgagatagattkggatgcatttcctgtgaac----------------------------------------------------------------------------------------------------------------------------------------------------------------------------------------------------------------------------------------------------------------------------------------
>I28618_M044_Malvaceae_Pentace_laxiflora_seq1
-----------------------------------------------------------------------------------------------------------------------------------------------------------------------------------------------------------------------------------------------------------------------------agttgattgctgataktrwkrttmtwatcgtcaacaca---ttttctcatgtgcctctatttcaactgaactg---------------------------ctttattttaacattgat--atgtt------------------ggatattc------tc-cccatcccattga------------tttttcttrttytcmtvwtcdagcartabtttatta--------aagatayt-aatttg-ctatyttaatgdttc-------------------------ttttttcttgagcagagagatggagtcttctttatmagtggagatgttcattttggagaaattactcgatatgact---------------gtgctgctggvtatcccttgtatgabhttacctcaagtgggct-aacccaagctrwtgaggaggygatcccatccccgttgcadttcvtagtcagatttttggcatggthtactcctag----------------------tacaatgagagydwtgagcyraa--------attgcagatataggtcatgcacrtatggtatgttt---------g-------tcatctgc----------------------ctbhttt--------------------------------------------------twtttttcaatttttakatgtt---aacgbbt-nhtb-aagtttccttg-tt--tt--cggattctataggccaaccaaattttggagcaa-----ttgagatagattgggaagcatttcctgtgaacttcaaaattgaagtccgtgatataaatggacttcctgtgattg---------------------------------------------------------------------------------------------------------------------------------------------------------------------------------------------------------------------------------------------
>I28619_M045_Malvaceae_Phragmotheca_mammosa_seq1
-----------------------------------------------------------------------------------------------------------------------------------------------------------------------------------------------------------------------------------------------------------------------------------------atagtaaggtaataatcgtcaacacgcatttttgtcatgcacctctatttcaaccaaacta---------------------------cttcatataaacagtaat--atgtt------------------ggatattc------tctcccatcccattta------------ttttttttcctgttctggtctgaggagaggtt--------------------------g-ccgtttta-tggttc--------------------------tttttcctgagcagagagatggagtcttcttcataagtggagatgttcattttggagaaattacacgatatgact---------------gtgctgctggatatcccttgtatgacattacctcaagtgggtt-aacccaagctgttgagaaggtgctcccatcaccgttgcatttcatagttaaatttttggcatggtttactcctag----------------------taccatgagagttataaaccaaa--------attgcagatataggtcatgcacatatggtatgttt---------g-------tcatctcc----------------------ctcctttttcttttth---------------------------btttttttttctcttttttttcaatatttacatga----acatgtt-gatg-aaatttccatg-tt--tt--tggattctgtaggtgaaccaaattttggcgcaa-----ttgaaatagattgggatgcatttccagtgaacttgaaaattcaagtccgtgatataaatggacttcctgtgact----------------------------------------------------------------------------------------------------------------------------------------------------------------------------------------------------------------------------------------------
>I28620_M046_Malvaceae_Camptostemon_shultzii_seq1
----------------------------------------------------------------------------------------------------------------------------------------------------------------------------------------------------------------------------------------------------------------------------------------------------------------------------------------tttcaaccgaacta---------------------------cttcrtwyrarcwgtgat--gtgtt------------------ggatattg------tc-cccatcccatctt-------ctttttttttttttctgttttggtctgagggtacatt--------------------------g-ctgtttta-tgtttc--------------------------tttttcctgagcagagagatggagtcttcttcataagtggagatgttcattttggagaaattacacratatgact---------------gtgctgttggatatcccttgtatgacattacctcaagtgggtt-aacccaagctgttgagaaggtgctcccatcatcattgcatttcatagttagatttttggcatggtttactcctag----------------------taccatgagagttatgaaccaaa--------attgcagatataggtcatgcacatatggtatgttt---------g-------ccatctcc----------------------ttctttttctt----------------------------------------------cctttttctatttttacatktacgtaaatgct-ggtg-aagtttatgtt-tt------tggattctgtaggtgaaccaaattttggagcma-----------------------------------------------------------------------------------------------------------------------------------------------------------------------------------------------------------------------------------------------------------------------------------------------------------------------------
>I28621_M153_Malvaceae_Trichospermum_sp_seq1
------------------------------------------------------------------------------------------------------------------------------------------------------------------------------------------------------------------------------------------------------------------------------gttgatagcagatagtgaggtaataatca--ttgayatgtwtaagtaatkyttctctmtttcagctktgct------gyrcaattacrttctcckktctcttcaaagtagtg---at--atgtc------------------ygattttc-------t-cccatc-----cc-------------ct-ttttcttgmtttggtntgatgggaggttacga----------gacacc-aatttg-ccattttaatggtta--------------------------tttttcttvagcagagagatgkagtcttcttcataagtggagatgttcattttggagaaattacacnatdtgact---------------dtgcagctgratatccattgtatgacattacctcgagtgggct-aacccaagctgtngagaaggtgctncyctcgccgttgcdtttcntagtgaggtttttggcgtggtttdcaccgag----------------------tacaatgagagttataagccatg--------attgcagatataggtcatgtacatatggtatgttt---------n-------wcatctgc----------------------ctttttt-------------------------------------------------------tccaatttttggatgta---aacactt-gatg-aggtttccatg-tt--at--tggattctataggcgaaccaaattttggggcaa-----ttgagatagattggratgcagttcctgtgaccatgaaaattcaagttcgggatataaatgggcttcctgtgactggtcttgacatttcattgtcagaattgcaagcacagagttctacaa---------gam------------------------------------------------------------------------------------------------------------------------------------------------------------------------------------
>I28623_M048_Malvaceae_Abroma_augusta_seq1
----------------------------------------------------------------------------------------------------------------------------------------------------------------------------------------------------------------------------------------------------------------------------------------------aaggtaataatcatctacacatatt----cttctcacctctatttcagctggactg----ctttcaattacgttctcctgtctcttcaataaagcattggt--atgtt------------------ggatattc------tc-ccatcccctacat-------------tt-tttccccgttgtggtctaaggggaggttatta--------tagacatc-aatttg-ccattttaatgattt--------------------------tttttcttgaacagagagatggagtcttcttcataagtggagatgttcattttggagaaattacacgatatgact---------------gtgcagctggttatgccttgtatgacatcacttcaagtgggct-aacccaagctgttgagaaggtgctcccatcaccgttgcatttcatagttagatttttggcatggtttacacctag----------------------tacaatgagagttatgagccaaa--------attgcagatataagtcatgtacatatggtatgttt---------g-------tcatctgc----------------------cttgttt------------------------------------------------------ttccaatttttggacgt----aacacta-gatg-aagtttccatattt--tt--tggattctataggtcaaccaaattttggagcaa-----ttgagatagattgggatgcatctccagtgaccttgaaaattcaagtgcgggatataaatggacttcctgtgactggtgt-----------------------------------------------------------------------------------------------------------------------------------------------------------------------------------------------------------------------------------------
>I28624_M049_Malvaceae_Corchoropsis_tomentosa_seq1
-----------------------------------------------------------------------------------------------------------------------------------------------------------------------------------------------------------------------------------------------------------------atcgcctttttaatttgataaaagatagtaaggtgataattatttattcata-tttcatcatgtgcccctatttcaactgatctt---------------------------ctttatataaacagtgac--atgtc------------------ggatatgc------tc-cccaatctattta-------------tatttttccagagctg---ttaggggaggtcgctg--------aagacatt--atttt-ctgtttta---------------------------------aatttcttgagcagagaggtggagtcttctttataagtggagatgttcattttggagaagttacacgatatgact---------------gtgctgttggatatcccttgtatgacattacctcaagtgggct-aacccaagctgttgaggcggttctcccatcaccattgcagttcatagtgagatttttggcatggtttactcctag----------------------tacaatgagagttatgagccata--------attgcagatataggtcatgcacatatggtatgtct---------g-------tcaactgc----------------------ttttttttttc--------------------------------------------ctttattttaaatttttagatgta---aacgctt-gatg-gagtttccatg-tt--ttcatgtattctttaggcaaaccaaattttggagcaa-----ttgagatagattgggatgcacttccggtgaacttaaaattacaagtccgtgatatggatggacttcctgtgactggtgtagatat-----------------------------------------------------------------------------------------------------------------------------------------------------------------------------------------------------------------------------------
>I28625_M193_Malvaceae_Apeiba_tibourbou_seq1
----------------------------------------------------------------------------------------------------------------------------------------------------------------------------------------------------------------------------------------------------------------------------------------------------ttgac-------aaatatttacgtaatgcttctctattccagctgaactr----cttycaaktatgttctcctgtsycttcaaagaagcastgat--atgtt------------------caatcaty------at-ccyatccccttta-------------kc-tttycytgktttgktctgaggggwgsttahga----------gamaty-aatttg-cnattktavtggtta--------------------------tttttcttgagcakdgagatkgagtcttnttcataabtggagatgttcatttbggagaaattacahgatahgact---------------gtgcagctggatatcccttgtatgacattacctydagtggnct-aacccaagchgttgagaaggtgctccccthrccabtgcatttcattdtgagatttttggcatggtttacaccgag----------------------taccatgagagttatgaaccata--------attgcagatataggtcatgcacatayggtatgttt---------a-------tcatctgc----------------------ctctttt--------------------------------------------------------ccaakttttggatgt----aacactt-grtg-aggtttccgtg-tt--tt--tggattcyakrggtgaaccaaaatttggagcaa-----ttaagatagattgggatacagttccggtgacaatgaaaattcaagttcgggatata----------------------------------------------------------------------------------------------------------------------------------------------------------------------------------------------------------------------------------------------------------------
>I28626_M226_Malvaceae_Helicteres_guazumifolia_seq1
-------------------------------------------------------------------------------------------------------------------------------------------------------------------------------------------------------------------------------------------------------------------------------------------actaaggtaataatcatcaacaaatatttttgtcttgtgctactatttcaactgaacta---------------------------ctttaaataaacaattat--atttt------------------ggatattc------ct-ctggtct-----------------gatttttttccccttctggtcatagggaaggttaata--------tagacata-aatwtt-ccatcttaatgttttt--------------------ctttttccttctcgatcagagagatggaatcttcttcataagtggagatgtccattttggtgaaattacacgatatgact---------------gtgctgcggaatatcctctgtatgactttacctcaagtgggct-aacccaagcggttgagaaagtgctcccatcacctttgcatttcatagtgagatttttggcatggtttactccgag----------------------cacaatgagagttatgaaccgaa--------attgcagacataggtcatgcacatatggtatgtttt----------------tcttctgt----------------------ctttttt----------------------------------------------------ccctccaatttttagatgta---aacactt-aatg-aagtttccata-tt--tt--ctgattctataggcaaaccaaatttcggaacta-----ttgagatagattgggatgcatttccagtgaacttgaaaattcaagtccgtgatataaatggacttcctgcgactgktktrkatrw-----------------------------------------------------------------------------------------------------------------------------------------------------------------------------------------------------------------------------------
>I28628_M051_Malvaceae_Werklea_horrida_seq1
----------------------------------------------------------------------------------------------------------------------------------------------------------------------------------------------------------------------------------------------cgttttccaaaggagagggatcacctttttaagttgataaatgatagtaaggtaataat------gccacatttttgtcattcac----------------cta---------------------------cttcatataaacagtgat--atgtt------------------ggacattt------tc-tacatcccgttt--------------gttttttcctgttctgatctgaggatacatt--------------------------g--cgtttta-tgtttc--------------------------attttcctgggaagagagatggagtcctcttcataagtggagatgttcattttggagagattacgcgatatgact---------------gtgctgctggatatcccttgtatgacattacctcaagtgggtt-aacacaagctgttgagaaggtgctcccatcaccattgcatttcatagtaagatttttggcatggtatactcctag----------------------taccatgagagttgtgaaccaac--------tttgcagatataggtcatgcacatatggtatgttc---------g-------tcatctcc----------------------ctctttttctt----------------------------------------------cctttttcaatttttacatgtatgtaaatgct-gatg-aagtttctgta-tt--tt--tkgattctgtaggccaaccaaattttggagcaa-----ttgagattgattgggatacatctccagttaacttgaaaatgcaagtttgtga--------------------------------------------------------------------------------------------------------------------------------------------------------------------------------------------------------------------------------------------------------------------
>I28629_M052_Malvaceae_Spirotheca_rosea_seq1
---------------------------------------------------------------------------------------------------------------------------------------------------------------------------------------------------------------------------------------------------tccaaaggagagggatcgccttttcgagttgataactgatagtaaggtaataatcattaaaacatatttttgtcatgcgcctctatttcagccgaacta---------------------------c-----ataaacactgat--atgtt------------------gcatatty------tt-cccatcccat-----------------ttttttcctgttctggtctcgggtgaggtt--------------------------g-ccctttta----------------------------ttgtggtttttttgagcagagagatggagtcttcttcataagtggagatgttcattttggagaaattacacgatatgact---------------gtgctgctggatatcccttgtatgacattacctcaagtggctt-gacccaagctgttgagaaggtgctcccatcaccaatgcatttcatagttagatttttggcatggattactcctag----------------------tactatgagagttactaaccaaa--------gttgcagatatcggtcatgcacatacggtatgttt---------g-------tcatctcc----------------------atcttttttcttttt-----------------------------ttttttcttttttcttttctcaatttttacatgt----aaatgct-gatg-aagtttc---------------------------------------------------------------------------------------------------------------------------------------------------------------------------------------------------------------------------------------------------------------------------------------------------------------------------------------------------------------------------
>I28630_M053_Malvaceae_Huberodendron_swietenioides_seq1
----------------------------------------------------------------------------------------------------------------------------------------------------------------------------------------------------------------------------------------------------------------------------------------------------taaatcatcgacacatatttttgtcacgcacctctatttcagccaaayta---------------------------ctttatataaacagtgat--atctt------------------ggatattc------tt-cccatcacattgcatcccatcccccttttttttgctgttctggtctgaggtaaggtt--------------------------g-ccgtttta-tggttctwyktmmtgakcagakagatggagtctttttcctgagcagagagatggagtctttttcctaagtggagatgttcattttggagaaattacacgatacgact---------------gtgctgctggatatcccttgtatgacattacttcaagtgggtt-aacccaagctgttgagaaggtgctbccatcaccattgcatttcatagttagatttttggcatggtttactcctag----------------------taccatgagagttatgagccaaa--------attgcagatataggtcatgcacatatggtatgttt---------g-------tcatctcc----------------------ttttttt--------------------------------------------------tctttttcaatttttacatrtt-----htgct-aatg-aagtttccatg-tt--gt--tggcttctgtaggcgaaccaaattttggagcaa-----ttgagatagattgggatgcattgccagtgaacttgaaaattcaagtccgcgatataagtggacttcctgtgacgggtgtaggtattt---------------------------------------------------------------------------------------------------------------------------------------------------------------------------------------------------------------------------------
>I28631_M054_Malvaceae_Trochetiopsis_benjaminae_seq1
------------------------------------------------------------------------------------------------------------------------------------------------------------------------------------------------------------------------------------------------------aaaggagagggatcgcctttttaaattgataaaagatagtaaggtgataaacatttattcata-ttttgtt-tgtgccccta--acaactgatctt---------------------------ctttatgtaaacagtcac--atgtc------------------gggtattc------tc-cccattctattta-------------tgcttttccagtgcta---ttagggtaggtcactg--------aagacatt--atttt-ctgtttaa---------------------------------aatttcttgagcagagagatggagtcttctttataagtggagatgttcattttggagaaattacacgatatgact---------------gtgctgttggatatcccttgtatgacattacctcaagtgggct-aacccaagctgttgagaaggttctcccatcgccattgcagttcatagtgagatttttggcatggtttactcctag----------------------tacaatgagagttatgagccaaa--------actgcagatataagtcatgcacatatggtattttt---------g-------tccgcagc----------------------ctttttt-------------------------------------------------agtaaataaaaa--ttagatgta---aacttct-aacg-gagtttccatg-tt--ttcacatattctttaggcaaaccaaattttggaacaa-----tcgagatagattgggatgcacttccagtgaacttaaaacttcaagtccttgatatgaatggacttc------------------------------------------------------------------------------------------------------------------------------------------------------------------------------------------------------------------------------------------------------
>I28632_M055_Malvaceae_Eriolaena_candollei_seq1
--------------------------------------------------------------------------------------------------------------------------------------------------------------------------------------------------------------------------------------------------------------------------------------------------------tcatttattcata-ttttgttatktgcccctatttcaactgatctt---------------------------ctttatataaacagtcat--atgtc------------------gggtattc------tc-ccaattctattta-------------tgctttyccagtgcta---ttaggggaggtcactg--------aagahatt--atttt-ctgtttaa---------------------------------aatttcttgagcagagagatggagtcttctttataagtggagatgttcattttggagaaattacaygatatgact---------------gtgctgttggatatcccttgtatgrhattacctcaagtdggct-aacccaagctgttgagaaggttctcccgtcgccattgcagttcatagtgagatttttggcatggtttactcctag----------------------tacaatgagagttatsagcsaaa--------actgcagatataagtcatgcacatatggtattttc---------g-------tcaacwgs----------------------ctttttwaaaw--------------------------------------------aaataaataaaaa-tttagatata---aacttct-gatg-gagtttccatt-tt--ttcacgtattctttaggcaaaccaaattttggagcaa-----ttgagatagattgggatgcacttctagtgaacttaaaacttcaagtccgtgatatgaatggacttcctgtgactggtgtagatatttcatta----------------------------------------------------------------------------------------------------------------------------------------------------------------------------------------------------------------------------
>I28633_M056_Malvaceae_Adansonia_digitata_seq1
----------------------------------------------------------------------------------------------------------------------------------------------------------------------------------------------------------------------------------g-----------------------------------ctttttaagttgatatctgatagtaaggtaataatcatcaatacatatttttgtcatgcacctctatttcaaccgaacta---------------------------ctttatataaacagtgat--atgtt------------------ggatattc------tc-ctcatcccattta------------ttttttttcctgttctggtctcgtgcgaagtt--------------------------g-ccatttta-tggtt---------------------------ctttttctgaacagagagatggagtcttcttcrttagcggagatgttcatttcggagaaattacacgatatgact---------------gtgctgctgsatatcccctgtatgacataacctcaagtgggtt-aacccaagctgttgagaaggtgcttccatcaccattgcatttyatagttcgatttttggcatggtttactcctag----------------------taccatgagagttwtgaaccaaa--------attgcagatataggtcatgcacatatggtatgtct---------g-------tcatctcc----------------------ctctttt--------------------------------------------------ttttttgggattgttacatgt----aaatgct-gatgaaagtttccatg-tt--tt--tggattctgtaggtgaaccaaattttgggtcaa-----ttgagatagattgggatgcatttccagtgaacttgaaaattcaagtccgcgacataaatggacttcc-----------------------------------------------------------------------------------------------------------------------------------------------------------------------------------------------------------------------------------------------------
>I28635_M058_Malvaceae_Byttneria_aculeata_seq1
--------------------------------------------------------------------------------------------------------------------------------------------------------------------------------------------------------------------------------------------------------------------gcctttttaagttgatagctgatagtaaggtaaacattac----------------------------tttcagct-----------------------------------------------------acatc--------------------------------ct-cctgtttcttaca-------------attttgtcctgttttggtccgaggggaggttgcca--------taaacttg-aattta-ccattttgatgaattcttttgcctttt---------ctttttctttcttgagcagagaagtgggatatkcttcataagtggagatgttcattttggagaaatcacacgatatgact---------------gtgcagctggttatcccttgtatgacattacctcaagtggact-aacccaagctgttgagaaggtgctcccaccacctttgcatttcatagtccgatttttggaatggtatacacccag----------------------tacaatgagagttatgaaccaaa--------attgcagatataaatcatgcacatatggtatgttt---------g-------tcataydc------------------------------------------------------------------------------gttgttttccaaattttgacatg---aaaactt-gatg-aaaattttctg-----ttattggattctacaggcgaaccaaattttggctcta-----tcgagatagattgggatgcatttccagtgaccttgaaaattcaa----------------------------------------------------------------------------------------------------------------------------------------------------------------------------------------------------------------------------------------------------------------------------
>I28636_M059_Malvaceae_Pterospermum_pierrei_seq1
--------------------------------------------------------------------------------------------------------------------------------------------------------------------------------------------------------------------------------------------------------------------------------------------------------------------------------------------------------------------------------------------------t--ttrwt------------------krwtatty------ta-yyywttymrttta-------------gtttawttttytydkgykkwtarrawakrtttwtttttbaywwwwkwyatt--atttt-ytwtttta---------------------------------attttcttgagcagagagatggagtcttcttcataagtggagatgttcattttggagaaattacacgatatgact---------------gtgctgctggatatcccttgtatgacattacctcaagtgggct-aacccaagctgttgagaaagttctcccaccaccattgcatttcatagtgagatttttggcatggtttactcctag----------------------tacaatgagagttatgagccaaa--------attgcagatataggtcatgcacatatggtatgttt---------g-------tcmtctst------------------------------------------------------------------------------ctytctctmdatkwtkasmtgwm---arywcct-attg-------------at--ctcacggattctttaggcaaaccaaattttggagcaa-----tagagatagattgggatgcag---------------------------------------------------------------------------------------------------------------------------------------------------------------------------------------------------------------------------------------------------------------------------------------------------
>I28637_M060_Malvaceae_Duboscia_vifidiflora_seq1
---------------------------------------------------------------------------------------------------------------------------------------------------------------------------------------------------------------------------------------------------------------------------------------agatagtgaggtaataatcat--tgacatatatatgcaatgcttctctatttcagctgaactg----ctttcaatcaggttctcatgtttcttcaaagcagcagtgat--ttgtt------------------tgattttct--------ccgatccccttca--------------ttttttcctgctttggtccgatgggaggttacaa----------gatccc-aatttg-ctattttaatggtta--------------------------tttttcttgagcagagagatggagtcttcttcataagtggagatgttcattttggtgaaattacacgatatgact---------------gtgcagctggatatccattgtatgacattacctcgagtgggct-aacccaagctgtagagaaggtgctcccctcaccgttgcatttcatagtgagatttttggcattgtttacaccgag----------------------tacaatgagagttatgagccata--------attgcagacataggtcatgcacatatggtatgttt---------g-------tcctctgcccccccgcaaaccccccccccccctctctctctctct-----------------------------ctcyytyycyctytyttttagcaattttgcatgta---atcactt-gatg-aagt------------------------------------------------------------------------------------------------------------------------------------------------------------------------------------------------------------------------------------------------------------------------------------------------------------------------------------------------------------------------------
>I28638_M061_Malvaceae_Basiloxylon_brasiliensis_seq1
------------------------------------------------------------------------------------------------------------------------------------------------------------------------------------------------------------------------------------------------------------------------------------aacacatagtaaggtaataatcatcaatacatattttcgacatgcgcctctattgaaactgaattg---------------------------ctttatataaacagtgat--atgcc------------------ggatattc------tc-ctcatcccgttta--------------ttttttcctgttctggtctgaggg-aggttacta--------tagacatt-aatttg-ccattttaatggtt---------------------------cttttcttgagcagagagacggagtcttcttcataagtggagatgttcattttggagagattacacgatatgact---------------gtgctgctggatatcccttgtatgacattacctcaagtgggct-gacccaagcagttgaaaaggtgctcccatcgccgttgcatttcatagtgagatttttggcatcatttactcctag----------------------tacaatgagagttatgagccaaa--------attgcagatatagttcatgcacatatggtatgttt--aatttttg-------ccatatgc----------------------cttttttttt----------------------------------------------ttttttttcaatttttagattta---attgtct-gatg-aagtttccatg-tt--tt--tggactctrtaggtgaaccgaattttggaacaa-----ttgagatagattgggatgcatttcctgtgaacttaaaaattcaagtc-------------------------------------------------------------------------------------------------------------------------------------------------------------------------------------------------------------------------------------------------------------------------
>I28640_M062B_Malvaceae_Diplodiscus_paniculatus_seq1
----------------------------------------------------------------------------------------------------------------------------------------------------------------------------------------------------------------------------------------------------------------------------------------------------------------------------------------------yyrractg---------------------------ctttattttaacattgat--atgta------------------aattaatc------ta-attattttwtwaa------------attytyttytkckyatyrkytagca--attttattr--------aagatact-aattgr-cywytttawwdkytc-------------------------ttttttcttgcgcagagagatggagtcttctttataagtggagatgttcattttggagaaattactcgatwtgact---------------gtgctgctggatatcccttgtwtgacattacctcaagtgggct-aacccaagctgttgaggaggtgatcccatccccgttgcatttcatagtcagatttttggcatggtttactcctag----------------------tacaatgagagttatgacccaaa--------attgcagatataggtcatgcacatatggtatgttt---------g-------tcatctgc----------------------cttsttt---------------------------------------------------tattttcaatttttagatgtt---aacgctt-gatg-aagtttccttg-tt--tt--wgrwhdvdataagccaaccaaaywtkgrarcwm-----ytgaga------------------------------------------------------------------------------------------------------------------------------------------------------------------------------------------------------------------------------------------------------------------------------------------------------------------
>I28641_M063_Malvaceae_Brownlowia_peltata_seq1
---------------------------------------------------------------------------------------------------------------------------------------------------------------------------------------------------------------------------------------------------------------------------------------------------------------aacacatttttctcatgcacctctatttcaactgaactg---------------------------ctttattttaacattgat--atgtt------------------ggatattc------tc-cccatcccattga-------------ttttctttttctcatcatataacaatagtttatta--------aagatact-aatttg-ctattttaatggttc-------------------------ttttttcttgagcagagagatggagtcttctttataagtggagatgttcattttggagaaattactcggtatgact---------------gtgctgctggatatcccttgtatgacattacctcaagtgggct-aacccaagctgttgaggaggtgatcccatccccgttgcatttcatagtcagatttttggcatggtttactcctag----------------------tacaatgagagttatgagccaaa--------attgcagatataggtcatgcacatatggtatgttt---------g-------tcatctgc----------------------cttcttt--------------------------------------------------tatttttcaatttttatatgtt---aacgctt-gatg-aagtttccttg-tt--tt--tggattctataggccaaccaaattttggagcaa-----ttgagatagattgggaagc-----------------------------------------------------------------------------------------------------------------------------------------------------------------------------------------------------------------------------------------------------------------------------------------------------
>I28642_M064_Malvaceae_Burretiodendron_esquirolii_seq1
---------------------------------------------------------------------------------------------------------------------------------------------------------------------------------------------------------------------------------------------------------------------------------------------------------------------------------------------------------------------------------------------------------------------------------ttc------ts-cccaytccrtwtw-------------tatttttcctgtgctg---ttaggggaggttacta--------aagacatt--atttt-ctatttta---------------------------------attttcttgagcagagagakggagtyttcttcataagtggrgatgttcattttggagaaattacacgayatgwht---------------gtgctkctggrtaycccttgtatgacattacctcaagtgggct-aacccaagctgttgagaatgttctcccatcgccattgcatttcatagtgagatttttggcatggtttactcctar----------------------tacaaygagagttatgagccama--------attgcagatttaggtcwtgcacatatggtatgttt---------g-------tcatctgcc---yc--tg-----t--cgctctcttttttyt--------------------------------------------tttkktkthyaawwtttagatgta---aact--t-ggtg-aagcttccatg-----ttcgcggattctttaggcaaaccaaattttggagcaa-----ttgagatagattgggatgcagttc------------------------------------------------------------------------------------------------------------------------------------------------------------------------------------------------------------------------------------------------------------------------------------------------
>I28643_M065_Malvaceae_Hermannia_flammea_seq1
-------------------------------------------------------------------------------------------------------------------------------------------------------------------------------------------------------------------------------------------------------------------------------------------------gtaataatcacagacccctatttatgttatgcacctctattgcagctgaccta----ctttcaattatgtacccctttctcttcaaataagcagtgaa--atctc------------------ggatattc------tc-cccatcccctt---------------attttttatctgcttggtctgaggagaggatatttcgggat-----------gavtgg-ccattttaatggttc--------------------------tttctcttgagcagagagatggagtcttcttcattagtggagatgttcattttggagaaattacacgatatgact---------------gtgcagttggatatcccttgtatgacatcacctcaagtgggct-aacccaagctgttgagaaggtgctcccgtccccgttgcatttcatattgagatttttggcatggtttacacctag----------------------tacaatgagagttatgaaccaaa--------attgcagacacaagtcatgcacatatggtatgttt---------g-------tcatctgc------------------------------------------------------------------------------cctttttccaaaatttggatgta---aatagtt-gatg-aagtttccatt-ct--tt--tggattttctaggcgaacgaaattttggtgcaa-----ttgagatagattgggatgcatttccggtgaccttgaaaatccaggttcgggacgtaaatggacttcctgtgaatagtgtaaacat-----------------------------------------------------------------------------------------------------------------------------------------------------------------------------------------------------------------------------------
>I28644_M066_Malvaceae_Thomasia_solanaceae_seq1
---------------------------------------------------------------------------------------------------------------------------------------------------------------------------------------------------------------------------------------------------------------------------------------------------------------acgacattcatgttatgcacctcaatttcagctgaactacgtactttcaattaggttttcccgtctcttgaaataagcagtgaa--atgtc------------------ggatattc------ta-cccatcccttata-------------at-ttttcctgttctggtctgaggggaggttacta--------tagacatc-agtttg-ccactttaatggttc--------------------------tttttcttgagcagagagatggagtcttcttcataagtggagatgttcattttggagaaattacacgatatgact---------------gtgcagctggatatcccttgtatgacatcacctcgagtgggct-aacccaagctgttgagaaggtgcttccgtccccattgcatttcatagtgagatttttggcatggtttacaccaag----------------------tacagtgagagttatgacccgaa--------attgcagaaataagtcatgcacatatggtaagttt---------g-------tcgtctgc----------------------ctttgtc---------------------------------------------------------caaattttggatgta---aatactt-gatg-acgtttccgtg-tt--tt--cggattctataggtgaaccaaattttggagcaa-----ttgagatagattgggatgcagttcctgtgaccttgaaaattcaagtacgggatataaatggacgtcctgtgactagtgtagatattttattaactgaattgca-----------------------------------------------------------------------------------------------------------------------------------------------------------------------------------------------------------------
>I28645_M067_Malvaceae_Guichenotia_ledifolia_seq1
--------------------------------------------------------------------------------------------------------------------------------------------------------------------------------------------------------------------------------------------------------------------------------------------------------------gggggctttataatactttctcccaatttcagctcaactatgtactttcaattaggttttccta-ctcttgaaacaagcagtgaa--atgtc------------------ggatattc------ta-cccatcccttata-------------at-ttttcctgttctggtctg-ggggaggttacta--------tagacatc-agtttg-ccattttaatggttc--------------------------tttttcttgagcagagagatggagtcttcttcataagtggagatgttcattttggagaaattacacgatatgact---------------gtgctgctggatatcccttgtatgacatcacctcgagcgggct-aacccaagctgtcgagaaggtgcttccgtccccattgcatttcatagtgagatttttggcatggtttacaccaag----------------------tacagtgagagttatgacccgaa--------attgcagatataagtcatgcacatatggtatgttt---------g-------tcatctgc----------------------ctttgtc---------------------------------------------------------caaattttggatgta---aatactt-gatg-aagtttccatg-tt--tt--tggattctataggtgaaccaaattttggagcaa-----ttgagatagattgggatgcagttcctgtgaccttgaaaattcaagtacgggatataaatggacttcctgtgactagtgtagatattttattaa---------------------------------------------------------------------------------------------------------------------------------------------------------------------------------------------------------------------------
>I28646_M068_Malvaceae_Helmiopsis_sp_seq1
-----------------------------------------------------------------------------------------------------------------------------------------------------------------------------------------------------------------------------------------------------------------------------------------atagtaaggtgataatcatttattcata-ttttgttatgtgccccgatttcaactgatctt---------------------------ctttatataaacagtcat--atgtt------------------gggtattc------gc-cccattctattta-------------tgcttttccagtgcta---ttaggggaggtcactg--------aagacatt--atttt-ctgtttaa---------------------------------aatttcttgagcagagagatggagtcttctttataagtggagatgttcattttggagaaattacackatatgact---------------gtgctgttggatatcccttgtatgacattacctcaagtggrct-aacccaagctgttgagaaggttctcccatcgccatttcggttcatagtgagatttttggcatggtttactcctag----------------------tacaatgagagttatgagccaaa--------actgcagatataagtcatgcgcatatggtattttc---------g-------tcaaccgc----------------------cttttttwaaa--------------------------------------------aaataaataaaaa-tttagatgta---aacttct-gatg-gagtttccatg-tt--ttcacgtattctttaggcaaaccaaattttggaacaa-----ttgagatagattgggatgcacttccagtgaacttaaaacttcaaat--------------------------------------------------------------------------------------------------------------------------------------------------------------------------------------------------------------------------------------------------------------------------
>I28647_M069_Malvaceae_Cheirolaena_linearis_seq1
------------------------------------------------------------------------------------------------------------------------------------------------------------------------------------------------------------------------------------------------------------gagggatcgtcttttcaagttgataaaagatagtaaggtgatgatcatttattcata-ttttgttatgtgcccctatttgaactgat------------------------------ctttatataaacagtcat--atgtc------------------gggtattc------tt-cccattctattta-------------tgcttttccagtgcta---ttaggggaggtcactg--------aagacatt--atttt-ctgtttaa---------------------------------aatttcttgagcagagagatggagtcttctttataagtggagatgttcattttggagaaattacacgatatgact---------------gtgctgttggatatcccttgtatgacattacctcaagtgggct-aacccaagctgttgagaaggttctcccatcaccattgcagttcatagtgagatttttggcatggtttactcctag----------------------tacaatgagagttatgagccaaa--------actgcagatataagtcatgcacatatggtatttcc---------a-------tcaactgc----------------------ctttttaaaa----------------------------------------------aatgaataaaaa-tttagatgta---aacttct-gatg-gagttcccatg-tt--ttcacgtattctttaggcgaaccaaattttggagcaa-----ttgagatagactgggatgcactttcagtgaacttaaaacttcaaatccgtgatataaatggacttcctgtgactggtgtagatattgcatt-----------------------------------------------------------------------------------------------------------------------------------------------------------------------------------------------------------------------------
>I28648_M070_Malvaceae_Helmiopsiella_madagascariensis_seq1
--------------------------------------------------------------------------------------------------------------------------------------------------------------------------------------------------------------------------------------------------------------------------ttaagttgataaaagacagtaaggtgataatcatttattcata-ttttgttatgtgcccctgtttcaactgatctt---------------------------ctttatacaaacagtcat--atgtc------------------gggtattc------tc-cccattctattta-------------kgcttttccagtgcta---ttaggggaggtcactg--------aagacatt--atttt-ctgtttaa---------------------------------aatttcttgagcagagagatggggtcttctttataagtggagatgttcattttggagaaattacacgatatgact---------------gtgctgttggatatcccttgtatgacattacctcaagtgggct-aacccaagctgttgagaaggttctcccgtcgccattgcagttcatagtgagatttttggcatggtttactcctag----------------------tacaatgagagttatgagccaaa--------actgcagatataagtcatgcacatatggtattttt---------g-------tcaaccgc----------------------cttttttwaa----------------------------------------------aaaaaataaaaa-tttagatgta---aacttct-gatg-gagtttctatg-tt--ttcacgtattctttaggcaaaccaaattttggaacaa-----ttgagatagattgggatgcacttccagtgaacttaatacttcaagttcgtgatatgaa--------------------------------------------------------------------------------------------------------------------------------------------------------------------------------------------------------------------------------------------------------------
>I28649_M071_Malvaceae_Goethalsia_meiantha_seq1
-----------------------------------------------------------------------------------------------------------------------------------------------------------------------------------------------------------------------------------------------------------------------------------------------------------------cgtatatatgtaatgcttccctatttcagctgaactg----ctttcaatcacgttcgcgtgtttcttcaaaggagcagtgat--atgct------------------cgattttc-------t-cccatccccttca-------------ct-ttttcctgcttaggtcctatgggatgttacaacttac--aaagatccc-aatttg-ctattttaatggtta-------------------------tttttttttaagcagagagatggagtcttcttcataagtggagatgttcattttggtgaaattacacgatatgact---------------gtgtggctggatatccattgtatgacattacctcgagtgggct-aacccaagctgttgagatggtgctcccctcgccattgcatttcatagtgagattcttggcatggtttacaccgag----------------------tacaatgagagttatgagccata--------cttgcagatataggtcatgcacatatggtatgttt---------t-------tcctcttc----------------------ccttttt-------------------------------------------------------tccaatttttgcatgta---atcactt-gatg-aagtt----tg-tt--tt--tggactccataggcgaaccaaattttggagcaa-----ttgagatagattgggatgcagttcctgtggccatgaaaattcaagttcgggatataaatgggcttcctgtgactggtcttgacatttcactat---------------------------------------------------------------------------------------------------------------------------------------------------------------------------------------------------------------------------
>I28650_M072_Malvaceae_Clappertonia_ficifolia_seq1
--------------------------------------------------------------------------------------------------------------------------------------------------------------------------------------------------------------------------------------------------------------------------------------------------------ycattgatacaaattcatgtaatgcttctctttttcagcggaacta----ctttcagtaaggtttccctgtctcttcacataagcagtgatacatgtt------------------caatatat------tc-tccatctccttta-------------ct-tattcctattttggtttgatgggaggttatga----------ggcatc-aagttg-ccattttaatggcta--------------------------tttttcttgagcagagagatggagtcctcttcataagtggagatgttcattttggagaaattacacgatatgact---------------gtgcagcgagatatccactgtatgacattacctcgagtgggct-aacccaagctattgagaaggtgctgccctcaccgctgcatttcatagtgagatttttggcatggtttacgcctac----------------------tacaatgagagttatgacccata--------attgcagatataggtcgtgcacatatggtaggttt---------g-------tcatctgc----------------------ctttttt--------------------------------------------------------cctgtttttcggcata---aacactt-gatg-aagtttccattgtt--tc--tggattttctaggtgaaccaaattttggagcaa-----ttgagatagattgggatgcagttccggtgaccatgaaaattcaagtccgggatataaatgggcttcckrtsw------------------------------------------------------------------------------------------------------------------------------------------------------------------------------------------------------------------------------------------------
>I28652_M074_Malvaceae_Hildegardia_barteri_seq1
--------------------------------------------------------------------------------------------------------------------------------------------------------------------------------------------------------------------------------------------------------------------------taaagttgataacagatagtaaggtaataatcatcaataca----attgtcatgcacctctatttcaacagaactg---------------------------ctttataaaaacaatgat--atgct------------------gggtattc------tc-cccatccc----------------------------gttctggcctgacaggaggttacta--------tagatatt-aaattt-ccattttaatggtt---------------------------cttttcttgtgcagagagaaggagtcttcttcataagtggagatgttcattttggagagattacacggtatgact---------------gtactgggagatatcccttgtacgacattacctcaagtgggct-aacccaagctgttgaaatggtgcttccatcgccgttgcatgtcgtagtgagatttttggcttggtttactcctag----------------------tacaatgagagttatgggccaaa--------attgcagatataggtcatgcacatatggtatgttt---------g-------tcatatgc----------------------ctttttt--------------------------------------------------tttctctatatatttagatgta---aacattt-gatg-aagtttccatg-ct--tt--tgttttctataggcgaacccaattttggaacaa-----ttgagatagattgggatgcatttcctgtgaacttaaaatttcaggtccgtgatataaatggactgcctgtgactg---------------------------------------------------------------------------------------------------------------------------------------------------------------------------------------------------------------------------------------------
>I28653_M168_Malvaceae_Theobroma_cacao_seq1
-------------------------------------------------------------------------------------------------------------------------------------------------------------------------------------------------------------------------------------------------------------------------------------------------------atcatcgacacatattcatgtcatgcacctctatttcagctgaacta----ctttcaattttgttctcttgtcagttcaaataagcagtgat--atgtt------------------cgatagtc------tc-cccttccccccta-------------tctttttcatcttctggtctgaggggaggttatta--------tagacatc-aatttg-ccattataatggttt--------------------------gttttcttgagcagagagatggagtcttcttcataagtggagatgttcattttggagaaattacacgatatgact---------------gtggagctggatatcccttgtatgacattacctcaagtgggct-aacccaagctattgagaaggtgctcccatcaccgttgcatttcattgtgagatttttggcatggtttacacctag----------------------tacaatgagagctatgagccaaa--------cttgcagatataggtcatgcacatatggtatgttt---------g-------tcatctgc----------------------ctttttt--------------------------------------------------------caaattattggatgtt---aacactt-gatt-gagtttcaatg-tt--tt--tggattctataggtgaaccaaactttggagcca-----ttgagatagattgggatgcatttccagtgaccttgaaaattcaagtccgcgatataaatggacttcctgtgactggtgtaaatatttcattatcagaattgcaagcac------------------------------------------------------------------------------------------------------------------------------------------------------------------------------------------------------------
>I28654_M105_Malvaceae_Pachira_aquatica_seq1
------------------------------------------------------------------------------------------------------------------------------------------------------------------------------------------------------------------------------------------------------------gagggatcgcctttttaagttgataactgatagtaaggtaataatcatcaacatata-ttttgctgtgcacctcaatttcagccgaacta---------------------------ctttatataaacagtgat--atctt------------------ggatattc------tc-cccctcccattta-------------ttttttcttgttactggtctggggtgaggtt--------------------------g-ccatttta-tgattt--------------------------tttattttgagcagagagatggagtcttcttcataagtggagatgttcattttggagaaattacacgatatgact---------------gtgctgctggatatccgttttatgacattacctcaagtggcct-gacccaagctgttgagaaggtgctcccatccccattgcatttcatagttagatttttggcttggtttactcctag----------------------tactatgcgagttatgaaccaaa--------attgcagatataggtcatgcacatatggtatgttt---------g-------tcatctcc----------------------ctctttt--------------------------------------------------ttttttttcctttttacatgt----aaatgct-gatg-aagtttccatg-tt--tt--tggattct-taggcgaaccaaattttggagcaa-----ttgagatagattgggatgcatctccagtgaacttgaaaattcaagtccgcgatataaatgga----------------------------------------------------------------------------------------------------------------------------------------------------------------------------------------------------------------------------------------------------------
>I28655_M148_Malvaceae_Robinsonella_mirandae_seq1
------------------------------------------------------------------------------------------------------------------------------------------------------------------------------------------------------------------------------------gtcttggggacgttttccaaaggagagagayckymtytttaagttgataaatgatagtaaggtaataat------cacacaatwttgtmwttmacctctatttcaacagcacta---------------------------cttcgtatggacagtgat--atgtt------------------ggatactc------tc-cctatcccat-----------------ttttttcctgttctggtgatatg-tacgtt--------------------------g-ccatttta-tgcttc--------------------------tttttcctgagcagagagatggagtcttcttcattagtggagatgttcattttggagaaatcacacgatatgact---------------gtgctgttggatatcccttgtatgacattacctcaagtgggtt-aactcaagctgttgagaaagtgctcccatcaccattgcatttcatagttagatttttggcatggtttacacctag----------------------taccatgagagttatgaacgaaa--------attgcagatataagtcatgcacgtatggtatgttt---------g-------tcatctcc----------------------tttttccttc------------------------------------------------ccttttcaatttttaca--cacgtaaatgct-gatg-aagtttccatg-tt--tt--tggattccgtaggccaaccaaattttggagcaa-----ttcagattgattgggatgcatctccagtgaacttgaaaattcaagtccgtgatataaatgcacttcctgtg-------------------------------------------------------------------------------------------------------------------------------------------------------------------------------------------------------------------------------------------------
>I28656_M002_Malvaceae_Tilia_americana_seq1
-----------------------------------------------------------------------------------------------------------------------------------------------------------------------------------------------------------------------------------------------------------------------------------------------------------------catataattgtcatgcacctctattgcaactgaattg---------------------------ctttatttaaacagggat--atatt------------------ggatattc------tc-cccawcccat----------------tttttttcctgttctggtctgagggcaggttact---------tagacatt-aatttg-ccattttaaaggtta--------------------------tttttcttgagcagagagatggagtcttcttcataagtggagacgttcattttggagaaattacacgatatgact---------------gtgctgctggatatcccttgtatgacattacctcaagtgggct-aacccaagctgttgagaaggtgctcccatcgccgttgcatttcatagtgagatttttggcatggtttactcctag----------------------tacaatgagagttatgggcccaa--------attgcagatataggtcatgcacatatggtaggttt---------g-------ccatctgc----------------------ctttttttttt--------------------------------------------ttttttttnhhawttttatatgta---aacgctt-gatg-aagtttccatg-tt--tt--cgcattctataggcaaaccaaattttggagcaa-----ttgagatagattgggatgcatttcc-----------------------------------------------------------------------------------------------------------------------------------------------------------------------------------------------------------------------------------------------------------------------------------------------
>I28657_M180_Malvaceae_Triumfetta_lappula_seq1
-----------------------------------------------------------------------------------------------------------------------------------------------------------------------------------------------------------------------------------------------------------------------------------------------------tgatcattgacacaaattcttgtaatgcttctctttttsagctcaactc----ctttcagtaaggttctctggtctcttcaaataagcagtgatacatgtt------------------caacattc------tc-taattctccttta-------------ct-tgttcctgtatccgtttgatgggaggttatga----------gacatc-aggttg-ccattttaatggata--------------------------tttttcttgagcagagagatggagtcctcttcataagcggagatgttcattttggagaaattacacgatatgact---------------gtgcaacgagatatcccctgtatgacattacctcgagtgggct-aacccaagctgttgagaaggtgctcccctcaccgctgcatttcatagtgaggtttttggcatggtttacgcctag----------------------tacaatgagagttatgaaccata--------attgcagatacaggtcatgcacatatggtaggttt---------g-------tcatctgt----------------------cttcttt--------------------------------------------------------cctattttttggcata---aacactt-aatg-aggtttcaatg-tt--tt--tggatttcctaggtgaaccaaattttggagcaa-----ttgagatagattgggatgcagttccagtgaccatgaaaattcaagtccgggatataaatgggcttcctgtggctggtgttgatatttcattatcggaaatgcaagcacagagt-------------------------------------------------------------------------------------------------------------------------------------------------------------------------------------------------------
>I28658_M160_Muntingiaceae_Muntingia_calabura_seq1
-----------------------------------------------------------------------------------------------------------------------------------------------------------------------------------------------------------------------------------------------------------------------------------------------------------------------tatatcaaatctttcagctacaactggtccg------------------------ttgttctatgtggagtcttggggacgttttccacgggaga-----gaaatcgtc------tttttaatctgatatcag--aaagtaaggtaatcgaattactataatgtggacagatgttgctacca--------------atgtcgattcttgtattgacaga-------------------------tatttccgctgcagagagatggagtgttatttataagtggagatgtccattttggagaaatttcacgttatgact---------------gtgctgctaggtatcccttgtatgacataacttcaagtggact-tacacaagctgttgaagaggtggttccgaaacaattgcattttatagttagatttttggcatggattacaccaag----------------------cacaatgagagttattggacaaaa--gggttattgcagatttaggtcatgcacatatggtatgcct-----------------tctctcgg------g---------------ctcgtgg-------------------------------------------------cctttaaataatttttatgtg-----aatgctt-catt-gagttgccatc-----ta--tttggcctacaggtcagccaaattttggagcca-----ttgagatagattgggatgcaattccagttgcattgaaagttgaagttagagatgtaaatggacttcctgtgac-----------------------------------------------------------------------------------------------------------------------------------------------------------------------------------------------------------------------------------------------
>I9832_V002_Malvaceae_Luehea_speciosa_seq1
tatatcagtgttctgcatttctatatgtgccctaaccttaatcccaagtgatcctttctacactgtataagatttgtcactttaatttctctgtaagagattccaaattgcattttcatagatgttgttactgtttaagatactatgaatgagtcagtgattatatttgcctttcattcaggttatatcaaatctttcagctacaactggccccttgttctatahggagtcttggggacgttttccaaaagagagggagcgcctttttaagttgatagcaggtagtgaggtaataatca--ttgacatatatatgtaattcttctctattttagctgaactt----ctttcaatcacgttttcctgtttcttcaaagaagcggcaat--atgtt------------------caattttc-------t-cccatcgccttca-------------ct-tcttcctgctttggttcgatgggaggttacga----------gatccc-gatttg-ctattttaatggtta--------------------------tttttcttgaacagagagatggagtcttcttcataagtggagatgttcattttggagaaattacacgatatgactgtgcagctggatatcgtgcagctggatatccattgtatgacattacctcgagtgggct-aacccaagctatcgagaaggtgctgccctcgccgttgcatttcatagtgagatttttggcatggtttacaccgag----------------------tacaatgagagttatggaccata--------attgcagatataggtcatgcatctatggtatgttt---------g-------tcatctgc----------------------ctttttt-------------------------------------------------------cccaaattctgcatgta---aacactt-tatg-aggttaccatg-at--tt--tggattcttcaggcgaaccaaattttggagcaa-----ttgagatagattgggatgcggttcccgtgaccatgaaaattaaagttcgggatataaatgggcttcctgtgtctggcattgacatttcattatcagaattgcaagcacagagttctacaa---------gacaagatcagagacactgcact-ttggaagtgatgttaccatggtttgttagatgtcgcttagctattctggtctactttgttttgtcttgtaagtacttcttgatgcttatgattttccgtgtttatttgtctagccttgtttttttatcttatgttagtagcattaaaaaatttatacca
