# Supplementary material for: Localized Phylogenetic Discordance Among Nuclear Loci Due to Incomplete Lineage Sorting and Introgression in the Family of Cotton and Cacao (Malvaceae)
Source: Front Plant Sci. 2022 Apr 13;13:850521. doi: 10.3389/fpls.2022.850521 (PMC9043901; doi:10.3389/fpls.2022.850521)
Supplement: Supplementary file 1 [file Data_Sheet_1.ZIP › Alignments_v4/L176.fasta]

>I23352_M001_Malvaceae_Bombax_ceiba_seq1
----------------------------------------------------------------------------------------------------------------------------------------------------------------------------------------------------------------------------------------------------------------------------------------------------------------------------------------------------------------------------------------------------------------------------------------------------------------------------------------------------------------------------------------------------------------------------------------------------------ggcagcctttggatccgatgatatcccattggatgaggaagttaggaggaaaatgagtgaagtggaaagtattgaagatgctttgttggtgaaaaaaattggtgsgagaaaagtgaatcctttgagggagaaatggggtgatwggtttgataagaaaagtgattytttgaggagggatagaatgtttaagtcgartttggaggttttgaatcctttgaataatcctttgctgcaagatcctgatggagttggtgttactgrgttgactagaggrgatamaat------------------------------------------------------------------------------------------------------------------------------------------------------------------------------------------------------------------------------------------------------------------------------------------------------------------------------------------------------------------------------------------------------------------------------------------------------------
>I23353_M002_Malvaceae_Tilia_americana_seq1
-----------------------------------------------------------------------------------------------------------------------------------------------------------------------------------------------------------------------------------------------------------------------------------------------------------------------------------------------------------------------------------------------------------------------------------------------------------------------------------------------------------------------------------------------------------------------------------------------------------------------------------------------------------------------------agtgttgaagatgctttgttggtgaagaaagttggtgggaaaaaagtgaaccctttgagggaaaaatggggtgattggtttgataagaaaggtgattttttgagaagggataggatgtttaagtcgaattttgaggttttgaatccgttgagtaatcctttgctgcaagacccagatgggattggtgttactgggttgactagaggggataaaatggtgcaaaagtggattttgagtgagtttaagaaggtcccttttactgggaagaagcctttggggatcttggagatgggttcgga---------ggataaaagaggtggtgagagtaagaaaaatgataatgc---gaggaatgtgttaagcaaaag------------------------------------------------------------------------------------------------------------------------------------------------------------------------------------------------------------------------------------------------------------------------------------------------
>I23354_M003_Malvaceae_Herissantia_crispa_seq1
-----------------------------------------------------------------------------------------------------------------------------------------------------------------------------------------------------------------------------------------------------------------------------------------------------------------------------------------------------------------------------------------------------------------------------------------------------------------------------------------------------------------------------------------------------------------------------------------------------------------------------------------------------------aaaatgagtgaagtggaaagtattgaagatgctttgctggtgaagaaagc---tgggaagaaagtgaatcctttgagggagaaatggggcgattggtttgaaaagaaaagtgattttttgaggagggatagaatgttcaggtcaaatttggacattttgaatccgttgagtaatcctttgctgcaagaccctgatggggttggtgttactggcttgagtagaggggataaaatggtgcaaaagtggattttgagtgagtttaagaaagtcccttttactgcgaagaagcccttggggatatccgagacgggctcgga---------ggtgaa---------------------------------------------------------------------------------------------------------------------------------------------------------------------------------------------------------------------------------------------------------------------------------------------------------------------------------------------------------
>I23355_M004_Malvaceae_Malva_arborea_seq1
-----------------------------------------------------------------------------------------------------------------------------------------------------------------------------------------------------------------------------------------------------------------------------------------------------------------------------------------------------------------------------------------------------------------------------------------------------------------------------------------------------------------------------------------------------------------------------------------------------attaaggccgcgtttggatcggatgatatcycgttggatgaagaaatcaggaggaaaatgagtgaagtcgaaagtattgaagatgctttgcttgtgaagagatc---tgggaagaaagtgaatcctttgagggagaaatggggtgattggtttgataagaagagtgattttttgaggagggatagaatgttcaggtcgaatttcgaagttttgaatccctcgaataatcctttgttgcaagatcccgatggggttggtgtaactggcttgagtagaggtgataaaatggtgcaaaaatggatcttgagtgagtttaagaaggtcccttttactgccaagaagcccttggggatttccgagacgaactctga---------ggtaaaaaarrgcggtgagaktataaaaatcgataattc---taggaatatg-----------------------------------------------------------------------------------------------------------------------------------------------------------------------------------------------------------------------------------------------------------------------------------------------------------
>I23356_M005_Malvaceae_Lavatera_assurgentiflora_seq1
--------------------------------------------------------------------------------------------------------------------------------------------------------------------------------------------------------------------------------------------------------------------------------------------------------------------------------------------------------------------------------------------------------------------------------------------------------------------------------------------------------------------------------------------------------------------------------------------------------aaggccgcgtttggatcggatgatatcccgttggatgaagaaatcaggaggaaaatgagtgaagtcgaaagtattgaagatgctttgcttgtgaagagatc---tgggaagaaagtgaatcctttgagggagaactggggtgattggtttgataagaagagtgattttttgaggagggatagaatgttcaggtcgaatttcgaagttttgaatcccttgaataatcctttgttgcaagatcccgatggggttggtgtaactggcttgagtagaggtgataaaatggtgcaaaaatggatcttgagtgaatttaagaaggtccctttcactgccaagaagcccttggggatttccgagacgaactctga---------ggtaaaaaarrgcggtgagaktataaaaatcgataattc---taggaatatgttaagtgaaaaagaaagtagtact------agtaaggattc------------------------------------------------------------------------------------------------------------------------------------------------------------------------------------------------------------------------------------------------------------------
>I23357_M006_Sphaerosepalaceae_Rhopalocarpus_longipetiolatus_seq1
-----------------------------------------------------------------------------------------------------------------------------------------------------------------------------------------------------------------------------------------------------------------------------------------------------------------------------------------------------------------------------------------------------------------------------------------------------------------------------------------------------------------------------------------------------------------------------------------------------------------------tccgatgatgttcctgtggakgaggaggtgaggaggatgatgagtgaggttgtgagtgttgaggatgccttgatgttgaagcaa------gggaagacagtgtctccgttgagggagaaatggggggattggtttgataagaagggggaytttttgaggagggataggatgtttaagtccaatttcgagatgttgaatcctttgaataatcctttgttgcaggaccctgatggggctggtgttactggtttgactagaggggataaagtggtgcagaagtggttgctgagtgagtttaggcgggctacrcatattggaaagaagccttcaggtgtttctgagagtggccgggattcaaatttggaagg---------------------------------------------------------------------------------------------------------------------------------------------------------------------------------------------------------------------------------------------------------------------------------------------------------------------------------------------------------
>I23359_M008_Malvaceae_Althaea_officinalis_seq1
-------------------------------------------------------------------------------------------------------------------------------------------------------------------------------------------------------------------------------------------------------------------------------------------------------------------------------------------------------------------------------------------------------------------------------------------------------------------------------------------------------------------------------------------------------------------------------------------------------------cgcgtttggatcggatgatatcccgttggatgaagaagttaggaggaaaatgagtgaagttgaaagtattgaagatgctttgcttgtaaagagaac---tgggaagaaagtgaatcctttgagggagaaatggggtgattggtttgataagaagagtgattttttgaggagggataaaatgttcaggtcgaatttggaggttttgaatcccttgagtaatcctttgttgcaagaccccgacggggttggtgtaactggcttgagtagaggggataaaatggtgcaaaaatggattttgagtgagtttaagaaggtcccttttactgccaagaagcccttggggatttccgagacgggctctga---------ggttaaaaaaggaggtgagagtataaaaat---------------------------------------------------------------------------------------------------------------------------------------------------------------------------------------------------------------------------------------------------------------------------------------------------------------------------------
>I23360_M009_Malvaceae_Lagunaria_patersonia_seq1
-------------------------------------------------------------------------------------------------------------------------------------------------------------------------------------------------------------------------------------------------------------------------------------------------------------------------------------------------------------------------------------------------------------------------------------------------------------------------------------------------------------------------------------------------------------------------------------------------------------------------cgatgatatyccaytggatgaggaagttaggaggaaaatgagtgaagtggaaagyattgaagatgctttgctggtgaagaaagttgctgggagaaaagtgaatcctttgagggagaaatggggtgattggtttgacaagaaaagtgattttttgaggagggatagaatgtttaagtcaaatttggagattttgaatccgttgaataatcctttgctgcaagaccctgatggggttggtgttactggcttgacaagaggggataaaatggtgcagaagtggattttgagtgagtttaagaaggtaccttttactgggaagaagcccttggggatttccgagactggctcgga---------agttaagaaaggcggtaagagtaagaaaaatgaaaatgc---gaggaatgtgttaagcgaaacagaaagtactagtagtagtagtaaagatttgagttcaaatac------------------------------------------------------------------------------------------------------------------------------------------------------------------------------------------------------------------------------------------------------
>I23364_M013_Malvaceae_Grewia_sp_seq1
--------------------------------------------------------------------------------------------------------------------------------------------------------------------------------------------------------------------------------------------------------------------------------------------------------------------------------------------------------------------------------------------------------------------------------------------------------------------------------------------------------------------------------------------------------------------------------------------------------aaggcagyctttggatccgatgatatcccattggatgaggaaattaggaggaaaatgactgaagtagatagtattgaagatactttgttgttgaagaaacc---tggtaaaaatgtgaatcctttgagggagatatggggggattggtttgaaaagaaaggtgatttcttgagaagggataggatgtttaagtcgaatttggaggttttgaaacccttgaataatcctttgctgcaagaccccgatggggttggcgttactgggttgacragaggggataaaattgtgcaaaaatggattttgagcgagtttaa---ggtcccttctacagggaaaaagcctttggggattttggagacgggttcgga---------ggacaaacaaggcggtcagagtaagaaacatg-------------------------------------------------------------------------------------------------------------------------------------------------------------------------------------------------------------------------------------------------------------------------------------------------------------------------------
>I23367_M016_Malvaceae_Kitaibelia_vitifolia_seq1
------------------------------------------------------------------------------------------------------------------------------------------------------------------------------------------------------------------------------------------------------------------------------------------------------------------------------------------------------------------------------------------------------------------------------------------------------------------------------------------------------------------------------------------------------------------------------------------------------ttaaggcygcgtttggatccgatgatatcccgttggatgargaarttagsrggaaaatgagtgaagttgaaagtatygaagatgctttgctggtdaagaaaac---tgggaagaaagtgaatccyttgagggagaaatggggtgattggtttgataagaagagtgattttttgaggagggatagaatgttcaggtcgaatttggaggtwttgaatcccttgagtaaycctttgttrcaagacccbgatgggkttggtgtwacyggcttgagtagaggggataaaatgktgcaaaartggattttgagtgartttaagaaggtcccttttactgccaagaagcccttggggatttccgagacgggatctga---------ggttaaaaagggtggtgagagtataaaaatcgataattc---taggaatgtgctaagtgaaaaagaaagtagtact------agtaaagattcgagtagaattag------------------------------------------------------------------------------------------------------------------------------------------------------------------------------------------------------------------------------------------------------
>I23368_M017_Malvaceae_Sterculia_apetala_seq1
---------------------------------------------------------------------------------------------------------------------------------------------------------------------------------------------------------------------------------------------------------------------------------------------------------------------------------------------------------------------------------------------------------------------------------------------------------------------------------------------------------------------------------------------------------------------------------------------------------aggccgcctttggatccgatgatatcccattggatgaggaagttaggaggaagatgagtgaagtgaacagcgttgaagatgctttgttggtgaagaaagttggtgggaaaaaagtgaatcctttgagggagaaatggggtgattggtttgataagaaaggtgattttttgagaagggataggatgtttaagtcgaatttggaggttttgaatccgttgagtaatcctttgctgcaagaccctgatggggttggtgttactgggttgactagaggggatagaatggtgcagaagtggattttgagtgagtttaagaaggtcccttttaccgggaagaagcctttggcgattctggagatgggt-----------------------------------------------------------------------------------------------------------------------------------------------------------------------------------------------------------------------------------------------------------------------------------------------------------------------------------------------------------------------------
>I23369_M018_Malvaceae_Abelmoschus_esculentus_seq1
-----------------------------------------------------------------------------------------------------------------------------------------------------------------------------------------------------------------------------------------------------------------------------------------------------------------------------------------------------------------------------------------------------------------------------------------------------------------------------------------------------------------------------------------------------------------------------------------------------atyaaggcagcckttggrtccgatgatatcccattggatgaggaagttaggaggaaaatgactgaagtggaaagtattgaagatgctytgctggtgaagaaagttgstgggagaaaastgaatcctttgagggagaaatggggtgattggtttgataagaaaagtgattttttkaagaaggatagaatgtttaaatcgaatttagagattttgaatccattgaataatcctttgctrcaagaccctgatggggttggtgttactggyytgactagrggggataaaatggtgcaaaagttgattttgagygarttcaagaaggtcccttttactgtgaagaagcccttagggatctcmgagatgggctcgga---------ggttaagaaagctagtgagagyaagaaaaatgaaaataa---gaggaatgtgttaaccgaaagagaaagtagtagtagtggtaaggatgat--------------------------------------------------------------------------------------------------------------------------------------------------------------------------------------------------------------------------------------------------------------------
>I23370_M105_Malvaceae_Pachira_aquatica_seq1
---------------------------------------------------------------------------------------------------------------------------------------------------------------------------------------------------------------------------------------------------------------------------------------------------------------------------------------------------------------------------------------------------------------------------------------------------------------------------------------------------------------------------------------------------------------------------------------------------------------------------atgatatcccattggatgaggaagttaggaggaaaatgagtgaagtggaaagtkttgaagatgctttgttggtgaagaaagttggtgggagaaaattgaatcctttgagggagaaatggggtgattggtttgataagaaaagtgattttttgagaagggatagaatgtttaagtcgaatttggaggttttgaatccgttgaataatcctttgctgcaagaccmtgatggggttggtgttactgggttgactagaggggataaaatggtgcaaaagtggattttgagtgagtttaagaaggtcycttttactgggaagaagcccttggggattttggagatggcctcgga---------ggataaaagaggtagtgagattaagaaaaatgataatgc---aaggaatgtgtta--------------------------------------------------------------------------------------------------------------------------------------------------------------------------------------------------------------------------------------------------------------------------------------------------------
>I23371_M137_Malvaceae_Dombeya_wallichii_seq1
---------------------------------------------------------------------------------------------------------------------------------------------------------------------------------------------------------------------------------------------------------------------------------------------------------------------------------------------------------------------------------------------------------------------------------------------------------------------------------------------------------------------------------------------------------------------------------------------------------------cctttggatccgacgatgttccattggatgaggaagttaggaggaaaatgactgaagttgaaagtgttgaagatgcgttgttggtgaagaaagctggtgggaaaaaaccgaatcctttragggagaaatggggggattggtttgataagaaaggtgatttcttgagaagggataggatgtttaagtcgaattttgaggttttgaatccgttgaataatcctttgctgcaagacccggatggrgttggtgttactgggttcactagaggggatagaatggtgcagaagtggattttgagtgagtttaagaaggtcccttttacttcgaagaagcctttggggattttggagatgggttcaga---------ggataaaaaaggcggtgagagtaagraaaatgataattc---aaggaatgtgttaagcaaaacasawartaktatt------agtaaggattcgagttcaagtac------------------------------------------------------------------------------------------------------------------------------------------------------------------------------------------------------------------------------------------------------
>I23372_M140_Malvaceae_Chiranthodendron_pentadactylon_seq1
----------------------------------------------------------------------------------------------------------------------------------------------------------------------------------------------------------------------------------------------------------------------------------------------------------------------------------------------------------------------------------------------------------------------------------------------------------------------------------------------------------------------------------------------------------------------------------------------------------------ctatggatccgatgatatcccattggmtgaggaagttaggaggaaaatgagtgaagtsgaaagtattgaagatgctttgttggtgaagaaagctggtgggagaaaagtgaatcctttgmgggagaaatggggtgattggtttgataagaaaagtgattttttgaggagggatargatgtttaagtcgaatttggaggytttgaatccgttgaataatcctttgctgcaagaccctgatggggttggtgttactgggttgactagag----------------------------------------------------------------------------------------------------------------------------------------------------------------------------------------------------------------------------------------------------------------------------------------------------------------------------------------------------------------------------------------------------------------------------------------------------------------------
>I23373_M141_Malvaceae_Quararibea_funebris_seq1
-------------------------------------------------------------------------------------------------------------------------------------------------------------------------------------------------------------------------------------------------------------------------------------------------------------------------------------------------------------------------------------------------------------------------------------------------------------------------------------------------------------------------------------------------------------------------------------------------------------agcctttggatccgatgatatcccattggatgaggaagttaggaggaaaatgagtgaagtggaaagcattgaagatgctttgctggtgaagaaagttgctgggagaaaagtgaatcctttgagggagaaatggggtgattggtttgataagaaaagtgattttttgaggagggatagaatgtttaagtcgaatttggaggttttgaatccgttgaataatcctttgctgcaagaccctgacggggttggcgttacagggttgactagaggagataaaatggtgcaaaagtggattttaagtgagtttaagaaggtcccttttactgggaagaagcccttggggattttggagatgggctcgga---------ggacaaaggacgcggtgagagtaagaaaaatgataatgc---gaggaatgcgttaagcgaaacagaaa-------------------------------------------------------------------------------------------------------------------------------------------------------------------------------------------------------------------------------------------------------------------------------------------
>I23376_M145_Malvaceae_Heliocarpus_appendiculatus_seq1
-------------------------------------------------------------------------------------------------------------------------------------------------------------------------------------------------------------------------------------------------------------------------------------------------------------------------------------------------------------------------------------------------------------------------------------------------------------------------------------------------------------------------------------------------------------------------------------------------------------------------cgatgatatcccattggatgaggaagttagaagrcaaatgagtgaagtagaaagtgttgaagatgctytrttgctgaagaaaattggtgggaaaaaggtgaatcctttgagggagaaatggggggattggtttgataagaaaggtgatttcttgagaagggataggatgtttaagtccaatttcgaggttctgaatccgttgaacaatcctatgctgcaagacccagatgyrgttggtgtttctgggttgacaagaggggacagaatggttcaaaaatggattttgagtgagtttaagaaggtccctttcactgggaagaagcctttggggattttgaagatgratttgaa---------ggataaaaarggtggtcagagta----------------------------------------------------------------------------------------------------------------------------------------------------------------------------------------------------------------------------------------------------------------------------------------------------------------------------------------
>I23377_M148_Malvaceae_Robinsonella_mirandae_seq1
--------------------------------------------------------------------------------------------------------------------------------------------------------------------------------------------------------------------------------------------------------------------------------------------------------------------------------------------------------------------------------------------------------------------------------------------------------------------------------------------------------------------------------------------------------------------------------------------------------aaggtrgcatttggatccgatgatatcccattggatgaagaagttmggaggaaaatgagtgaagtggaaagtattgaagatgctttgctggtraagaragc---tgggaagaaagtgaatcctttgagggagaaatggggtgattggtttgaaaagaaaagtgattttttgaggagggatagaatgttcaggtcaaatttggacattttgaatcygttgagtaatcctttgctgcaagaccctgatggggttggtgttactggcttgagtagrggrgataaaatggtrcaaaagtggattttgagtgagtttaagaaagtcccttttactgcgaagaagcccttggggatttccgagacgggctcaga---------ggtgaaaaaaggcggtgagattaagaaaattgataatgc---gaggaatgtgttaaatga---------------------------------------------------------------------------------------------------------------------------------------------------------------------------------------------------------------------------------------------------------------------------------------------------
>I23378_M150_Malvaceae_Ceiba_pentandra_seq1
----------------------------------------------------------------------------------------------------------------------------------------------------------------------------------------------------------------------------------------------------------------------------------------------------------------------------------------------------------------------------------------------------------------------------------------------------------------------------------------------------------------------------------------------------------------------------------------------------------------atttggatccgatgatatcccattggatgaggaagttaggaggaaaatgagtgaagtggaaagtattgaagatgctttgttggtgaaaaaaattggtgggagaaaagtgaatcctttgagggagaaatggggtgattggtttgataagaaaagtgattttttgaggagggatagaatgtttaagtcgaatttggaggttttgaatcctttgaataatcctttgctgcaagatcctgatggaattggtgttactgggttgacgagaggggataaaatggtgcaaaagtggattttgagtgagtttaagaagg-------------------------------------------------------------------------------------------------------------------------------------------------------------------------------------------------------------------------------------------------------------------------------------------------------------------------------------------------------------------------------------------------------------------------
>I23379_M160_Muntingiaceae_Muntingia_calabura_seq1
------------------------------------------------------------------------------------------------------------------------------------------------------------------------------------------------------------------------------------------------------------------------------------------------------------------------------------------------------------------------------------------------------------------------------------------------------------------------------------------------------------------------------------------------------------------------------------------------------ctatgttggcatttgcttctgatgatgttcctgtggatgaggaagtgaggagaatgatgagcgaagtggagggaattgaggacgcgttgttgttgaawgtg------gggaaaagggtttctcccctgwgggagaaatggggggtttggtttgataagaaaggcgatttcttgaggagggatcggatgttcaggtcaaatttggacgtcttgamtccattgaacaaccctttgttgcaggatcctgatggagttggggtaacaggtctcactcgaggggataaggctgtgcaaaagtggttgctgagtcagtttaagcgggttccctttactgggaagaggcctttagg---------------------------------------------------------------------------------------------------------------------------------------------------------------------------------------------------------------------------------------------------------------------------------------------------------------------------------------------------------------------------------------------
>I23380_M161_Malvaceae_Hibiscus_tiliaceus_seq1
------------------------------------------------------------------------------------------------------------------------------------------------------------------------------------------------------------------------------------------------------------------------------------------------------------------------------------------------------------------------------------------------------------------------------------------------------------------------------------------------------------------------------------------------------------------------------------------------------tcaaggcarcctttggatccgatgatatsccattggatgaggaagttaggaggaaaatgactgaagtggaaagtrttgaagatrmtttgctggtgaagaaarttgctgggagaaaagtgaatcctttgagggagaaatggggcgattggtttgataagaaaagygrttttttgaaaagggataaaatgtttaaatcgaatttagatattttgaatccat------------tgctgcaagaccctgatggggttggtgttactggtttgactaaaggggataaaatggtgcaaaagtggattttgagkgagytcaagaaggtcyyttttactgtgaagaagsccttagggatctccgagatgggcttgga---------ggttaagaaaggcagtgagagtaagaaaaatgaaaataa---gaggaatgtattawgcgaaagagtaagtagtagtagt--------------------------------------------------------------------------------------------------------------------------------------------------------------------------------------------------------------------------------------------------------------------------------
>I23382_M163_Bixaceae_Cochlospermum_vitifolium_seq1
-----------------------------------------------------------------------------------------------------------------------------------------------------------------------------------------------------------------------------------------------------------------------------------------------------------------------------------------------------------------------------------------------------------------------------------------------------------------------------------------------------------------------------------------------------------------------------------------------------gctaaggccgcctttgcatctgatgatattcctgtagatgaggaggtgaggaagaagatgactgaggttgtgggtattgaggatgccttgttgttgaaggta------ggaagaagagtgtctccattgagagagaaatggggagattggtttgataagaagagtgatttcttgaggagggataggatgttcaagtccaatttggagattctgaacccactamataaccctttgttgcaggaccctgatggagttggggttacyggcttgactagaggggacaagatggtgcagaaatggttattgagtgaattcaarcgagttccatttactgggaagaaacctttggkggtttctaagagtgcccgagatacaaatttggaccaaaaaaacagtgagggtgagaaacttggtg-------aaggaacagctgagattaaaggg---------------------------------------------------------------------------------------------------------------------------------------------------------------------------------------------------------------------------------------------------------------------------------------------g
>I23383_M166_Malvaceae_Pseudobombax_ellipticum_seq1
-----------------------------------------------------------------------------------------------------------------------------------------------------------------------------------------------------------------------------------------------------------------------------------------------------------------------------------------------------------------------------------------------------------------------------------------------------------------------------------------------------------------------------------------------------------------------------------------------------attaaggcagcatttggatccgatgatatcccgttggatgaggaagttaggaggaaaatgagtgaagtggaaagtattgaagatgctttgttgttgaagaaggttggtgggagaaaagtgaatcctttgagggagaaatggggtgattggtttgataagaaaagcgattttttgaggagggatagaatgtttaagtcgaatttggaggttttgaatcctttgaataatcctttgctgcaagaccctgatggagttggtgttactgggttgactagaggggataaaatggtgcaaaag--------------------------------------------------------------------------------------------------------------------------------------------------------------------------------------------------------------------------------------------------------------------------------------------------------------------------------------------------------------------------------------------------------------------------------------------------
>I23384_M168_Malvaceae_Theobroma_cacao_seq1
-----------------------------------------------------------------------------------------------------------------------------------------------------------------------------------------------------------------------------------------------------------------------------------------------------------------------------------------------------------------------------------------------------------------------------------------------------------------------------------------------------------------------------------------------------------------------------------------------------attaagatcgcctttggatccgatgatattccattagatgaggaagttaggaggaaaatgagtgaagtggaaggtgtcgaagatgctttgttggtgaagaaagttggtgggaaaaaggcgaatcctttgagggagaaatggggggattggtttgataagaaaggtgattttctgagaagggataggatgtttaagtcgaatttggaggttttgaatcctttgaataatcctttgctgcaagaccctgatggggttggtgttactggattaactagaggggatagaattgtacaaaagtggattttgagtgagtttaagaaggtcccttttactgggaagaagcctttggggattttggagaaggggtcaga---------ggataaaaaaggcggtgagggtaagaaaaacgataatgc---gaggaatgtgttgagcaaaagagaaaatagtat---------taaagactcgggttcgaat--------------------------------------------------------------------------------------------------------------------------------------------------------------------------------------------------------------------------------------------------------
>I23387_M178_Malvaceae_Malvaviscus_arboreus_seq1
-------------------------------------------------------------------------------------------------------------------------------------------------------------------------------------------------------------------------------------------------------------------------------------------------------------------------------------------------------------------------------------------------------------------------------------------------------------------------------------------------------------------------------------------------------------------------------------------------------------------------------------------------------------------tgaagtggaaagtattgaagatgctttgctggtgaagaaagctgctgggagaaaagtgaatcctttgagggagaaatggggtgattggtttgataagaaaagtgattttttgaagaaggatagaatgtttaaatcgaatttagagattttgaatccattgaataatcctttgttgcaagaccctgatggggttggtgttactggtttgactagaggggataaaatggtgcaaaagtggattttgagtgagttcaagaaggtcccttttactgtgaagaagcccttagggatc-----------------------------------------------------------------------------------------------------------------------------------------------------------------------------------------------------------------------------------------------------------------------------------------------------------------------------------------------------------------------------------------
>I23388_M180_Malvaceae_Triumfetta_lappula_seq1
---------------------------------------------------------------------------------------------------------------------------------------------------------------------------------------------------------------------------------------------------------------------------------------------------------------------------------------------------------------------------------------------------------------------------------------------------------------------------------------------------------------------------------------------------------------------------------------------------------acgcagcctttggatccgatgatatcccattggatgaggaagttagaagrcaaatgagtgaagtagaaagtgttgaagatgctctgttgctgaagaaaattggtgggaaaaaggtgaatcctttgagggagaaatggggggattggtttgataagaaaggtgatttcttgagaagggataggatgtttaagtccaatttcgaggttctgaatccgttgaacaatcctatgctgcaagacccagatgtagttggtgtttctgggttgacaagaggggacagaatggttcaaaaatggattttgagtgagtttaagaaggtccctttcactgggaagaagcctttggggattttgaagatgaatttgaa---------ggataaaaagggtggtcagagtaagaaaaatgataatgc---gaggaatgt------------------------------------------------------------------------------------------------------------------------------------------------------------------------------------------------------------------------------------------------------------------------------------------------------------
>I23389_M181_Malvaceae_Pavonia_scheadiana_seq1
------------------------------------------------------------------------------------------------------------------------------------------------------------------------------------------------------------------------------------------------------------------------------------------------------------------------------------------------------------------------------------------------------------------------------------------------------------------------------------------------------------------------------------------------------------------------------------------------------------ccgcgtttggatcsgatgatatcccgttggatgaggaagttaggaggaaaatgagtgaagtygaaaktatygaagatgctttgctggtgaagaaaac---tgggaagaaagtgaatcctttgagggagaaatggggtgattggtttgataagaagagtgattttttgaggagggatagaatgttcaggtcgaatttggaggttttgaatccyttgartaatcctttgttgcaagaccctgatggggttggtgtwactggmttgagtagaggggataaaatggtgcaaaagtggattttgagtgartttaagaaggtcccttttactgccaagaagcccttggggatttccgagacrrgctysga---------ggttaaaaaaggcggtgagartaagaaaatcgataatkc---yrggaatgtgctaagtgaaaaagaaagtagtaat------agtaaggactcaagtagaattaggaaga-------------------------------------------------------------------------------------------------------------------------------------------------------------------------------------------------------------------------------------------------
>I23390_M182_Malvaceae_Anoda_cristata_seq1
--------------------------------------------------------------------------------------------------------------------------------------------------------------------------------------------------------------------------------------------------------------------------------------------------------------------------------------------------------------------------------------------------------------------------------------------------------------------------------------------------------------------------------------------------------------------------------------------------------------gcgtttggatcggatgatatcccgttggatgaggaagttaggaggaaaatgagtgaagtcgaaagtatygaagatgctttgytggtgaagaaaac---tgggaagaaagtgaatcctttgagggagaaatggggtgattggtttgataagaagagtgattttttgaggagggatagaatgttcaggtcgaatttggaggttttgaatcccttaagtaatcctttgttgcaagaccctgatggggttggtgttactagcttgagtagaggggataaaatggtgcaaaagtggattttgagtgaatttaagaaggtcccttttactgtcaagaagc----------------------------------------------------------------------------------------------------------------------------------------------------------------------------------------------------------------------------------------------------------------------------------------------------------------------------------------------------------------------------------------------------
>I23391_M183_Malvaceae_Phymosia_umbellata_seq1
-----------------------------------------------------------------------------------------------------------------------------------------------------------------------------------------------------------------------------------------------------------------------------------------------------------------------------------------------------------------------------------------------------------------------------------------------------------------------------------------------------------------------------------------------------------------------------------------------------attaaakycgcatttggatccgatgatatcccattggatgaagaagttaggaggaaaatgagtgaagtggaaagtattgaagatgcwttgttgctgaagaaags---tgggaagaaagtkaatcctttgagggagaaatggggcgattggtttgaaaagaaaagtgattttttgaggagggataraatgttcaggtcaaatttggmyattttgaatccgttgagtaatcctttgctgcaagaccctgatggggttggtgttwctggcttgagtagaggggataaaatgrtgcaraaktggattttgagtgagtttaagaaagtcccttttactgcgaa---------------------------------------------------------------------------------------------------------------------------------------------------------------------------------------------------------------------------------------------------------------------------------------------------------------------------------------------------------------------------------------------------------
>I23392_M187_Malvaceae_Ayenia_berlandieri_seq1
-------------------------------------------------------------------------------------------------------------------------------------------------------------------------------------------------------------------------------------------------------------------------------------------------------------------------------------------------------------------------------------------------------------------------------------------------------------------------------------------------------------------------------------------------------------------------------------------------------taagtcggcgtttacatccgatgatgttccgttggatgaggaaatcaggaggaaaatggatcaagtggaaagtgttgaagatcttttgttgttgaagaaagttggtgggaaaaagaagaatcctttgagagggaaatggggtgattggtttgataagaaaggtgagttcttgagaaaggataagatgtttaagtcgaatatagaggctttgaatccattgaacaatccattgttgcaagaccctgattctgttggtgtttctgggttgaccagaggggataggttgatgcaaaagttgattttgaatgaattcaagaaggtcccttttactaggaagaagccattaggcatttcagag---------------------gataaaagaggagggaacagcaagagaaatggcgatgccaccaggaatgtttcgatg-----------------------------------------------------------------------------------------------------------------------------------------------------------------------------------------------------------------------------------------------------------------------------------------------------
>I23393_M189_Malvaceae_Kearnemalvastrum_lacteum_seq1
----------------------------------------------------------------------------------------------------------------------------------------------------------------------------------------------------------------------------------------------------------------------------------------------------------------------------------------------------------------------------------------------------------------------------------------------------------------------------------------------------------------------------------------------------------------------------------------------------------------gtttggatcsgatgatatyccgttggatgaggaagttaggaggaaaatgagtgaagttgaaagtattgaagatgctttgytggtgaagaaaac---tgggaagaaagtgaatcctttgagggagaaatggggtgattggtttgataagaagagtgattttttgaggarggatagaatgttcaggtcgaatttggaggttttgaatcccttgagtaatcctttgttrcaagaccctgatggsgttggtgtaactggmttgagtagaggggataaaatggtgcaaaagtggattttgagtgagtttaagaaggtcccttttactgccaagaagcccttggggatttctgagacggtctcgga---------ggttaaaaaaggcggcgagagtaagaaaatcgataattc---taggaatgtgttaagtgaaaaagaaagtagtagt------agtaaag----------------------------------------------------------------------------------------------------------------------------------------------------------------------------------------------------------------------------------------------------------------------
>I23394_M229_Malvaceae_Malvastrum_americanum_seq1
-----------------------------------------------------------------------------------------------------------------------------------------------------------------------------------------------------------------------------------------------------------------------------------------------------------------------------------------------------------------------------------------------------------------------------------------------------------------------------------------------------------------------------------------------------------------------------------------------------attaaggccgcgtttggatccgatgatrtcccgttggatgaggaagttaggaggaaaatgagtgaagttgaaagtattgaagatgctttgttgttgaagaaaac---tgggaagaaagtgaatcctttgagggagaaatggggtgattggtttgataaaaagagtgattttttgaggagggatagaatgttcaggtcgaatttggargttttgaatccmttgagtaatcctttgttgcaagaccctgatggggctggtgttactggattgagtagaggggataaaatggtgcaaaagttgattttgagtgagtttaagaaggtaccttttactgccaagaagcccttggggatttccgagac---------------------tgaaaaaggcg-------------------------------------------------------------------------------------------------------------------------------------------------------------------------------------------------------------------------------------------------------------------------------------------------------------------------------------------------
>I23395_M236_Malvaceae_Fuertesimalva_jacens_seq1
-----------------------------------------------------------------------------------------------------------------------------------------------------------------------------------------------------------------------------------------------------------------------------------------------------------------------------------------------------------------------------------------------------------------------------------------------------------------------------------------------------------------------------------------------------------------------------------------------------attaaggccgcgtttggatcggatgatatcccgttggatgaagaaattaggaggaaaatgagtgaagtcgaaagtattgaagatgctttgcttgtgaagagatc---tgggaagaaagtaaatcctttgagggagaaatggggtgattggtttgataagaagagtgattttttgaggagggatagaatgttcaggtcgaatttcgaagttttgaatcccttgaataatcctttgttgcaagatcccgatggggttggtgtaactggcttgagtagaggtgataaaatggtgcaaaaatggatcttgagtgagtttaagaaggtcccttttactgccaagaa------------------------------------------------------------------------------------------------------------------------------------------------------------------------------------------------------------------------------------------------------------------------------------------------------------------------------------------------------------------------------------------------------
>I23396_M019_Malvaceae_Allosidastrum_pyramidatum_seq1
-------------------------------------------------------------------------------------------------------------------------------------------------------------------------------------------------------------------------------------------------------------------------------------------------------------------------------------------------------------------------------------------------------------------------------------------------------------------------------------------------------------------------------------------------------------------------------------------------------taaggcggcatttggatccgatgatatcccattggatgaagaagttargagraaaatgagtgaagtggaaagtattgaagatghtttgctgstgaagaaaac---tgggaagaaagtraatcctttgagggagaaatggggtgattggtttgaaaakaaaagtgattttttgaggagggatagaatgytcaggtcaaatttggacattttgaatccattgagtaatcctttgcwgcaaghccctgatrgggttggtgttacwggcttgagtagaggggatagaatggtgcaaaagtggattttgagtgagtttaagaaagtyccttttactdssradrarbccttggggattyhtgagacggahtcagd---------ggtgvaaaaargmdrkkdrrwtwagaaaawtkrwwawks---srrgratgtgttaagtgaaagaraacatagtac------------------------------------------------------------------------------------------------------------------------------------------------------------------------------------------------------------------------------------------------------------------------------------
>I23397_M020_Malvaceae_Melochia_betonicifolia_seq1
-----------------------------------------------------------------------------------------------------------------------------------------------------------------------------------------------------------------------------------------------------------------------------------------------------------------------------------------------------------------------------------------------------------------------------------------------------------------------------------------------------------------------------------------------------------------------------------------------------attaaggccgcctttggatccgatgatatcccggtcgatgaggaagttaggaggaaaatgagtgaagtgaggagtgtggaagatgctttgttagtgaagaaagctggtgataaaarcgccaatcctttgagggagaaatggggtgattggtttgataagaaaggtgatttcttgagaagggataggatgttcaagtcgaatttcgaggttttgaatccgttgcataatccgttgcttcaagaccctgatggagttggagttactggactgactagaggagatagattggttcaaaagtggattttgagtgagttcaaraaggtccctttcaccgcgaagaagcctttggggattycggagaagggttcaga---------ggaaaaagaaagcagtgagagtaagaaaaatgacaatgc---cttgaatgtgttgagcaaaggagagaatagwagtagtag-----------------------------------------------------------------------------------------------------------------------------------------------------------------------------------------------------------------------------------------------------------------------------t
>I23398_M021_Malvaceae_Sidastrum_micranthum_seq1
-------------------------------------------------------------------------------------------------------------------------------------------------------------------------------------------------------------------------------------------------------------------------------------------------------------------------------------------------------------------------------------------------------------------------------------------------------------------------------------------------------------------------------------------------------------------------------------------------------------ggcatttggatccgatgatatcccattggatgaagaagttaggaggaaaatgagtgaagtggaaagtattgaagatgctttgctgatgaagagatc---ygggaagaaagtgaatcctttgagggagaaatggggtgattggtttgaaaagaaaagtgattttttgaggagggatagaatgttcaggtcaaatttggayattttgaatccgctgagtaatcctttgctgcaagaccctgatggggttggtgttactggattgagtagaggggataaaatggtgcaaaagtggattttgagtgagtttaagaaagtcccttttactgcgaagaagcccttggggatttccgagatgggcgcaga---------ggtgaaaaaaggcggtgagattaagaaaattgataatg-------------------------------------------------------------------------------------------------------------------------------------------------------------------------------------------------------------------------------------------------------------------------------------------------------------------------
>I23399_M022_Malvaceae_Gaya_dominguensis_seq1
------------------------------------------------------------------------------------------------------------------------------------------------------------------------------------------------------------------------------------------------------------------------------------------------------------------------------------------------------------------------------------------------------------------------------------------------------------------------------------------------------------------------------------------------------------------------------------------------------ttaaagcggcatttgcatccgatgatatcccattggatgaagaagttaggaggaaaatgagtgaagtggaatgtattgaagatgctttgctggtgaagaaagc---cgggaagaaagtgaatcctttgagggagaaatggggcgattggtttgagaagaaaagtgattttttgaggagggatagaatgttcaggtcaaatctggacattttgaatccgttgagtaatcctttgctgcaagaccctgatggggttggtgttaatggcttgagtagaggggataaaatggtgcaaaagtggattttgagtgaatttaagaaagtcccttttactgcgaagaagcccttggggata-----------------------------------------------------------------------------------------------------------------------------------------------------------------------------------------------------------------------------------------------------------------------------------------------------------------------------------------------------------------------------------------
>I23366_M015_Malvaceae_Firmiana_simplex_seq1
-----------------------------------------------------------------------------------------------------------------------------------------------------------------------------------------------------------------------------------------------------------------------------------------------------------------------------------------------------------------------------------------------------------------------------------------------------------------------------------------------------------------------------------------------------------------------------------------------------------------------------gatatcccattggatgaggaagttagaaggaaaatgagtgaagtggaaagtgttgaagatgctttgttagtgaagaaagttggtgggaaaaaagcgaatcctttgagggagaaatggggtgattggtttgataagaaaggtgattttttgagaagggataggatgtttaagtccaatttggaggyktyraadyckkykwsymwkcckkygswrmawkwccsyswwksggywrgyrkwwykrssttswsywgrrssrmwmsaayrwkksmrrwkwssakytwkmgyrrstykwrkamgkysyytkwymcygrgmmswmkcstkwsksgaktswrrasakrkgykysrm---------skwwwrwrgwggtg-------------------------------------------------------------------------------------------------------------------------------------------------------------------------------------------------------------------------------------------------------------------------------------------------------------------------------------------------
>I28591_M023_Malvaceae_Neobuchia_paulinae_seq1
------------------------------------------------------------------------------------------------------------------------------------------------------------------------------------------------------------------------------------------------------------------------------------------------------------------------------------------------------------------------------------------------------------------------------------------------------------tgggcatttttatttcgaccatttaagtgggtcagttaaaagagcttt---caataaac-gttcgattcaggattgggattacgatggagggtttatgarcgaagggttttggggkgaggatg---------ttaaaattaaggcagcatttggatccgatgatatcccattggatgaggaagttaggaggaaaatgagtgaagtggaaagtattgaagatgctttgttggtgaaaaaaattggtgggagaaaagtgaatcctttgagggagaaatggggtgattggtttgataagaaaagtgattttttgaggagggatagaatgtttaagtcgaatttggaggttttgaatcctttgaataatcctttgctgcaagaccctga---------------------------------------------------------------------------------------------------------------------------------------------------------------------------------------------------------------------------------------------------------------------------------------------------------------------------------------------------------------------------------------------------------------------------------------------------------------------------------------------------
>I28592_M188_Cytinaceae_Bdallophytum_americanum_seq1
-----------------------------------------------------------------------------------------------------------------------------------------------------------------------------------------------------------------------------------------------------------------------------------------------------------------------------------------------------------------------------------------------------------------------------------------------------------------------------------------------------------------------------------------------------------------------gctttggcggaggatgactcgaaattcaagtctatgtcggcgtttgcttccgatgatgtccctgtggatgaggaggtgaggcggaagttgggtgaagtgcagggaattgaggacgcattgttgttgaaagtc------gggaagagggtttctccattgagggagaaatggggggagtggtttgagaagaaaggagatttcttgaggagggatcggatgttcaaatcaaacttggacgttttgaatccattgagcaatcctttattgcaggatcctgatggggttgg----------------aacg----------------------------------------------------------------------------------------------------------------------------------------------------------------------------------------------------------------------------------------------------------------------------------------------------------------------------------------------------------------------------------------------------------------------------------------------------------------------
>I28593_M024_Malvaceae_Carpodiptera_cubensis_seq1
-----------------------------------------------------------------------------------------------------------------------------------------------------------------------------------------------------------------------------------------------------------------------------------------------------------------------------------------------------------------------------------------ccgagcaagaagaacaagaaatcacg---------acaatgaacaaaaaggacaatatcttttcatctgggcatttttatttcgaccatttaagcgcgtcaattaaaagagcttt---caataaac-gttcgattcaagattgggattacgatggagggtttatgaacgaaaggtttttgggggaagatg---------ctaaagttaaggctgcttttggatctgatgatgtcccattggatgaggaagttaggaggaaaatgactgaagtggaaagtgttgaagatgccttgttggtgaagaaagttggtgggaaaaaagggaatcctttgagggagaaatggggtgattggtttgataagaaaggtgattttttgagaagggataggatgtttaagtcgaacttggaggttttgaatccgttgaacaatcctttgctgcaagacccagatggggttggtgttactgggttgactagaggggatagaatggtgcaaaagtggattttgagtgagtttaagaaggtccctttc-----------------------------------------------------------------------------------------------------------------------------------------------------------------------------------------------------------------------------------------------------------------------------------------------------------------------------------------------------------------------------------------------------------------
>I28594_M025_Malvaceae_Herrania_nitida_seq1
-----------------------------------------------------------------------------------------------------------------------------------------------------------------------------------------------------------------------------------------------------------------------------------------------------------------------------------------------------------------------------------------------aggaagaacaagaaatcacg---------acaatgaatcaaaaaaacaagatcttttcatctgggcatttttatttcgaccatttgagcgggtcaattaaaagagcttc---caataaac-gttcgattgaagattgggattacgatggaggttttttgaacgaagggtttttgggagaagatg---------ttaagattaagaccgcctttggatccgatgatattccattggatgaggaagttaggaggaaaatgagtgaagtggaaagtgtcgaagatgctttgttggtgaagaaagtcggtgggaaaaaggcgaatcctttgagggagaaatggggggactggtttgataagaaaggtgattttctgagaagggataggatgtttaagtcgaatttggaggttttgaatcctttgaataatcctttgctgcaagaccctgatggggttggtgttactggattgactagaggggatagaattgtacaaaagtggattttgagtgagtttaagaaggtcccttttactggg-----------------------------------------------------------------------------------------------------------------------------------------------------------------------------------------------------------------------------------------------------------------------------------------------------------------------------------------------------------------------------------------------------------
>I28595_M184_Malvaceae_Guazuma_ulmifolia_seq1
------------------------------------------------------------------------------------------------------------------------------------------------------------------------------------------------------------------------------------------------------------------------------------------------------------------------------------------------------------------------------------------------agaagaagaagagatcacg---------acgatgaatcagaaaaacaagatcttttcatctgggcatttttatttcgaccatttgaccgggtcaattaaaagagcttt---caataaac-gttttattgaagattgggattacgatggagggtttttgaacgaagggtttttgggagaagatg---------ttaagattaagaacgcttttggatccgatgatattccattggacgaggaagttaggaggaaaatgagtgaagtggaaggtgtcgaagatgctttgttggtgaagaaagttggcgggaaaaaggcaaaccctttgagggagaaatggggggattggtttgacaagaaaggtgattttctgagaagggataggatgtttaagtcgaatttagaggctttgaatccgttgaataatcctttgctgcaagaccccgatggagttggtgttactggattgactagaggggataaaatggtacaaaagtggattttgagtgagtttaagaaggtcccttttact--------------------------------------------------------------------------------------------------------------------------------------------------------------------------------------------------------------------------------------------------------------------------------------------------------------------------------------------------------------------------------------------------------------
>I28596_M026_Malvaceae_Ruizia_cordata_seq1
-----------------------------------------------------------------------------------------------------------------------------------------------------------------------------------------------------------------------------------------------------------------------------------------------------------------------------------------------------------------------------------------------------aacaagagatcacg---------acgatgaataaaaagaac---atcttttcatctgggcatttttatttcgaccatttaagygggtcaattaaragakcttt---haataagc-gttcgattgaagattgggattacgatggagggtttttgaacgaagggytttkgggggatgatg---------ttaaaattaaggcygcctttggatccgaygatgttccattggatgaggaagttaggadgaaaatgactgaagttgaaagtgttgaagatgcgttgttggtgaagaargctggtgggaaaaaaycraatcctttaagggagaaatggggggattggtttgataagaaaggtgatttcttgagaagggatagraygtttaagtcgaattttgaggttttgaatccgttgaataatcctytgctgcaagacccggatggrkttggtgttactgggttcactagaggggatagaatggtgcagaartggattttgagtgagtttaagaaggtcccttttacttcgaagaagcctttggggatttt---------------------------------------------------------------------------------------------------------------------------------------------------------------------------------------------------------------------------------------------------------------------------------------------------------------------------------------------------------------------------------------
>I28597_M027_Malvaceae_Melhania_velutina_seq1
--------------------------------------------------------------------------------------------------------------------------------------------------------------------------------------------------------------------------------------------------------------------------------------------------------------------------------------------------------------------------------------------------------------------------------------------------tcttttcatctgagcatttttatttcgaccatttaagcggrtcaattarrrgagcttt---caataagc-gttcgattgaagattgggattacgatggagggtttttgaacgaagggytttdggsggatgatg---------ttaaaattaaggccgcctttggatcmgacgaygttccattggatgaggaagttaggaggaaaatgactgaagttgaaartgttgaagatgcgttgttggtgaagaaakctggtgggaaaaaaccgaatcctttragggagaaatggggggattggtttgataagaaaggtgatttcttgagaagggataggatgtttaagtcgaattttgaggttttraatccgttgaataatcctttgctgcaagacccggatggrgttggtgttactgggttcactagaggggayaraatgstgcagaagtggattttgagtgagwtkraraaggtcccttttacttcgaagaagcctttggggatkttg--------------------------------------------------------------------------------------------------------------------------------------------------------------------------------------------------------------------------------------------------------------------------------------------------------------------------------------------------------------------------------------
>I28598_M028_Malvaceae_Glyphaea_brevis_seq1
---------------------------------------------------------------------------------------------------------------------------------------------------------------------------------------------------------------------------------------------------------------------------------------------------------------------------------------------------------------------------------------------------------------------------------------------------------------------ttatttcgaccatttaagcggttcaattaaaagaagtwt---caataaac-gttcgattgaagattgggactacgatggggggtttttgaacgaagggtttctgggagaagacc---------ttaaaattaaggcagcctttggatccgatgatatcccattggatgaggaggttaggaggaaaatgagtgaagtagaaagtattgaagatgctttgttggtgaagaaagttggtgggaaaaaggtgaatcctttgagggacaaatggggggattggtttgataagaagggtgattttttgagaagggataggatgttcaagtcgaacttggatgctttgaatcccttgaataatcctttgctgcaagacccagatggagctggtgttactgggttgacaagaggggatagaatggtgcaaaaatggattttgagtgagtttaagaaggtcccttttactgtgaagaagcctttg-----------------------------------------------------------------------------------------------------------------------------------------------------------------------------------------------------------------------------------------------------------------------------------------------------------------------------------------------------------------------------------------------
>I28599_M029_Malvaceae_Desplatsia_dewevrei_seq1
-------------------------------------------------------------------------------------------------------------------------------------------------------------------------------------------------------------------------------------------------------------------------------------------------------------------------------------------------------------------------------------------------gaagaacaagaaatctcg---------tcaatgaatcgaaaggacaagatcttttcgtctgggcatttctatttcgaccatttgagcggatcaattagaagaagttt---caataaac-ggtcgattgaagattgggactacgatggggggtttctgaacgaagggtttttgggagaggacg---------tcactgttaaggcagcctttggatccgatgatatcccattggacgaggaagttaggaggaaaatgaccgaagtagaaagtgttgaagatgctttgttgttaaagaaa------gggaaaagggtgaatcctctgagggagaaatggggggattggtttgaaaagaaaggtgatttcttgagaagggataggatgtttaagtcgaatttggaggttttgaatcccttgaataatcctttgctgcaagacccagatggggttggcgttaccggattgacaagaggggataaaatggtgcaaaaatggattttgagtgagtttaagaaggtcccttttactgggaagaagcctttggggattttggagaagg-------------------------------------------------------------------------------------------------------------------------------------------------------------------------------------------------------------------------------------------------------------------------------------------------------------------------------------------------------------------------------
>I28600_M146_Malvaceae_Mortoniodendron_guatemalense_seq1
-----------------------------------------------------------------------------------------------------------------------------------------------------------------------------------------------------------------------------------------------------------------------------------------------------------------------------------------------------------------------------------------------------------aaatcacg---------acaatgaataaaaaagacaagatcttttcatctgggcatttttatttcgaccatttaagcgggtcaattaaaagagcttt---caataaac-gttcgattcaagattgggattacgatggagggtttatgaacgaagggtttttgggagaagatg---------ttaaagttaaggccgcctttggatccgatgacatcccattggatgaggaagttaggaggaaaatgggtgaagtggaaagtgttgaagatgctttgttggtgaagaaagttggtggcaaaaaagtgaaccctttgagggagaaatggggtgattggtttgataagaaaggtgattttttgagaagggataggatgtttaagtcgaatttggaggttttgaatccgttgagtaatcctttgctgcaagacacagatggggttggtgttactgggttgactagaggggatagaatggtgcagaagtggattttgagtgagtttaagaaggttccctttacagggaagaagcctttggggatct----------------------------------------------------------------------------------------------------------------------------------------------------------------------------------------------------------------------------------------------------------------------------------------------------------------------------------------------------------------------------------------
>I28601_M030_Malvaceae_Sparmannia_africana_seq1
-------------------------------------------------------------------------------------------------------------------------------------------------------------------------------------------------------------------------------------------------------------------------------------------------------------------------------------------------------------gaagaggacaacaacaacaatgaaatcgagattgaagaagaacaagaaatcacg---------tctgtgaatcatagagataagatcttttcatctgggcatttttatttcgaccatttaagygggtcaattaaaagaagttt---yaataaac-gttcgattgaagattgggactacgatggggggtttttgaacgaagggtttttgggcgaagacg---------ttaaaatcaaggcagcctttggatccgatgatatcccattggatgaggaagttaggaggaaaatgagtgaagtagaaagtgttgaagatgctttgttgatgaagaaagttggtgggaaaagdttgaatcctttgagggagaaatggggggattggtttgagaagaaaggtgatttcttgagaagggataggatgtttaagtcaaattgggagattttgaatcccttgaataatcctttrctgcaagaccctgatggggttggtgttacagggttgacaagaggggataaaatggtgcaaaaatggattttgagtgagtttaagagggtccc---------------------------------------------------------------------------------------------------------------------------------------------------------------------------------------------------------------------------------------------------------------------------------------------------------------------------------------------------------------------------------------------------------------------
>I28602_M031_Malvaceae_Mollia_sp_seq1
-----------------------------------------------------------------------------------------------------------------------------------------------------------------------------------------------------------------------------------------------------------------------------------------------------------------------------------------------------------------------------------------agcaagaagaagaacaagaaayyttgttatatttcackmtgaatcgaaaggayargatcttttcgtctgggcatttctatttcgaccatttgagckgggcaatyagaagaagttt---caatraac-gttcgattgaagattgggrctacgatgggggbtktttgaacgaagggtttttgggagaagacg---------ttgcaatcaaggsrscytttggatccgatgatatcccattggatgaggavgttaggaggaaaatkacygaagtrgavagtattgaagatghtttgytggtgaagaaagttgghggraaaaarrtgaawcctttgagggagaaatgdggggattggtttgataagaaaggtgatttcttgagaagdgataggatgtttaagtcgaatttggaggtyttgaatccyttdaataatcchttgctgcadgabccwgatggggttggcgtthctgggttgacaagaggggatagaadrgtgcagaaatgbattttgrgtgartttaabaaggtcccttttaccgggaakaagcctttggggatt-----------------------------------------------------------------------------------------------------------------------------------------------------------------------------------------------------------------------------------------------------------------------------------------------------------------------------------------------------------------------------------------
>I28603_M223_Malvaceae_Gossypium_hirsutum_seq1
------------------------------------------------------------------------------------------------------------------------------------------------------------------------------------------------------------------------------------------------------------------------------------------------------------------------------------------------------------------------------------------------------------aatcacg---------actatgaataaaaaagacaagatcttttcgtctgggcatttttatttcgaccatttaagtggatcaatcagaagagcttt---caataaac-gttcgattcaagattgggattacgatggagggtttttgaacgaagggttttcgggggaagatg---------tcaaaattaaggcarcctttggatccgatgatatcccattggatgaggaagttaggagcaagatgactgaagtggaaagtattgaagatgctttgctggtcaagaaagttgcygggagaaaagtgaaccctttgagggagaaatggggtgattggtttgataagaaaagtgattttttgagaagggrtagaatgtttaagtcgaatttggagattttgaatcctttgaataatcctttgctgcaagaccctgacggggttggtgctactggcttgactagaggggataaaatggtgcagaagtggattttgagtgagtttaagaaggtcccttttactgggaagaagcccttggggatttccgaga----------------------------------------------------------------------------------------------------------------------------------------------------------------------------------------------------------------------------------------------------------------------------------------------------------------------------------------------------------------------------------
>I28604_M032_Malvaceae_Entelea_arborescens_seq1
-----------------------------------------------------------------------------------------------------------------------------------------------------------------------------------------------------------------------------------------------------------------------------------------------------------------------------------------------------------------------------acaacgaaatcgagattgaagaagarcaagaaatcacg---------tctgtgaatcataragacaagatcttttcatmtgggcatttttatttcgaccatttragcgggtcmattaaaagaagtty---caataaac-gttcrattgaagattgggactacgatggggggtttttgaacgaagggtttttgrgmgaagacg---------ttaaaatcaaggcagcctttggatccgatgayatcccattggatgaggaagttaggaggaaaatgagtgaagtagaaagtgttgaagatgctttgttgatgaagaaagttggtgggaaaaaggtgaatcctbtgagggagaaatggggggattggtttgagaagaaaggwgatttcttgagaagggataggatgtttaartcaaattgggagattttgaatcccttgaataatcctytgctgcaagaccctgatggggttggtgttacagggttgacaagaggggatagaatggtgcaaaaatkgattttgagtgagtttaagagggtcccttttacckggawgawayykttgkggwtyttgg-------------------------------------------------------------------------------------------------------------------------------------------------------------------------------------------------------------------------------------------------------------------------------------------------------------------------------------------------------------------------------------
>I28605_M235_Malvaceae_Abutilon_sp_seq1
-----------------------------------------------------------------------------------------------------------------------------------------------------------------------------------------------------------------------------------------------------------------------------------------------------------------------------------------------------------------------------------------------------------------------------------------------agatcttttcgtctgggcatttttatttcgaccacttaagtgggtcaattagaagagcttt---caataaac-gctcgattcaagattgggattacgatggagggtttttgaacgaagggttttggggggaagatg---------ttaaaattaaagcggcatttggatccgatgatatcccattggatgaagaagttaggaggaaaatgagtgaagtggaaagtattgaagatgctttgctgctgaagaaagc---tgggaagaaagtgaatcctttgagggagaaatggggcgattggtttgaaaagaaaagtgattttttgaggagggatagaatgttcaggtcaaatttggacattttgaatccgttgagtaatcctttgctgcaagaccctgatggggttggtgttactggcttgagtagaggggataaaatggtgcaaaagtggactttgagtgagtttaagaaagtcccttt------------------------------------------------------------------------------------------------------------------------------------------------------------------------------------------------------------------------------------------------------------------------------------------------------------------------------------------------------------------------------------------------------------------
>I28606_M033_Malvaceae_Reevesia_formosana_seq1
-------------------------------------------------------------------------------------------------------------------------------------------------------------------------------------------------------------------------------------------------------------------------------------------------------------------------------------------------------------------aacaacaacaacaatgaaatcgagcaagaagaaggactaggaatcacg---------acaatgaataaaaaagacaagatcttttcatctgggcatttttatttcgaccatttaagtgggtcaattaaaagagcttt---caataaac-gttcgattcaagattgggattacgatggagggtttatgaacgaagggtttttaggagaagatg---------ttaaaattaagtccgcttttgcatccgatgatgttccattggatgaggaagttaggaggaaaatgagtgaagtggaaagtgttgaagatgctttgttggtgaagaaagttggtgggaaaaaagtgaatcctttgagggagaaatggggtgattggtttgagaagaaaggtgattttttgaggagggataggatgtttaggtcgaatttggaggttttgaatcccttgaataatcctttgcttcaagaccctgatggggttggtgtcactgggttgactagaggggatagaatggttcaaaagtggattttgagtgagtttaagaaggtcccttttactgggaagaagcctttgggtatt-----------------------------------------------------------------------------------------------------------------------------------------------------------------------------------------------------------------------------------------------------------------------------------------------------------------------------------------------------------------------------------------
>I28607_M034_Malvaceae_Mansonia_altissima_seq1
-------------------------------------------------------------------------------------------------------------------------------------------------------------------------------------------------------------------------------------------------------------------------------------------------------------------------------------------------------------------------------------------------------------------------------------aaaaaagataagatcttttcatctgggcatttttatttcgaccatgtaagtgggtcaattcaaagagcttt---taataaac-gttcaattcaggactgggattacgatggagggtttatgaacgaagggtttttaggggaagatg---------ttaaaattaaggccgctttcggatccgatgatatcccattggatgaggaagttaggaggaaaatgattgaagtgaaaagtattgaagatgctttgttggtgaaaaaagttggtgggaaaaaagtgaatcctttgagggagaaatggggtgattggtttgataagaaaagtgattttttaagaagggataggatgtttaagtcgaatctggaggttttaaatcccttgaataatcctttgctgcaagatcctgatggcattggtgttacggcgttgactagaggggatagaatggtgcaaaaatggattttgagtgagtttaagaaggttccttttwctrggaagaagccttcgaggattt----------------------------------------------------------------------------------------------------------------------------------------------------------------------------------------------------------------------------------------------------------------------------------------------------------------------------------------------------------------------------------------
>I28608_M035_Malvaceae_Hosfordia_alata_seq1
---------------------------------------------------------------------------------------------------------------------------------------------------------------------------------------------------------------------------------------------------------------------------------------------------------------------------------------------------------------------------------------------------------------ctcg---------acgatgaataagcaagacaagatcttttcgtctgggcatttttatttcgaccatttaagtgggtcaattagaagagcttt---caataaac-gctcgattcaagattgggattacgatggagggtttttgaacgaagggtttkggggggaagatg---------ttaaaattaaagccgcatttggrtccgatgatatcccwttkgatgaagaagttaggrggaaaatgagtgaagtggaaagtattgaagatgctttgttgctgaagaaags---tgggaagaaagtkaatcctttgagggagaaatggggcgattggtttgaaaagaaaagtgattttttgaggagggatagaatgttcaggtcmaatttsgacattttgaatccgttgagtaatcctttgctgcaagaccctgatggggttggtgttactggcttgagtagaggggataaaatggtgcaaaagtggattttgagtgagtttaagaaagtcccttttactgcgaagaagcccttggggatacccga------------------------------------------------------------------------------------------------------------------------------------------------------------------------------------------------------------------------------------------------------------------------------------------------------------------------------------------------------------------------------------
>I28609_M036_Malvaceae_Pentaplaris_davidsmithii_seq1
------------------------------------------------------------------------------------------------------------------------------------------------------------------------------------------------------------------------------------------------------------------------------------------------------------------------------------------------------------------------------------------------agaagaacaagaaatcacg---------acaatgaataaaaaagacaagatcttttcgtctgggcatttttatttcgaccatttaagtgggtcaattaaaagagcttt---caataaac-gttcgattcaagattgggattacgatggagggtttatgaacgaagggttttggggggaagatg---------ttaaaattaaggcagcctttggatccgatgatatcccattggatgaggaagttaggaggaaaatgagtgaagcggaaagtattgaagatgctttgctggtgaagaaagtcgctgggagaaaagtgaatcctttgagggagaaatggggtgattggtttgataagaaaagtgattttttgaggagggatagaatgtttaagtcgaatttggaggttttgaatccgttgaataatcctttgctgcaagaccctgatggggttggtgtcacagggttgactagaggggataaaatggtgcaaaagtgga----------------------------------------------------------------------------------------------------------------------------------------------------------------------------------------------------------------------------------------------------------------------------------------------------------------------------------------------------------------------------------------------------------------------------------------------
>I28610_M037_Malvaceae_Heritiera_littoralis_seq1
-----------------------------------------------------------------------------------------------------------------------------------------------------------------------------------------------------------------------------------------------------------------------------------------------------------------------------------------------------------------------------------------------------------------------------------------aagacaagatgttttcatctgggcatttttatttcgaccatttaagcgggtcaattaaaagggcttt---caataaac-gtttgattcaagattgggattacgatggggggtttatgaacgaagggtttcttggagaagacg---------ttaaagctaaggccgcctttggatccgatgacatcccattggatgaggaagttaggaggaaaataagtgaagtggaaagtgttgaagatgctttgttggtgaagaaagttggtgggaaaaaaatgaatcctttgagggagaaatggggtgattggtttgataagaaaggtgattttttgagaagggataggatgtttaagtcgaatttggaggttttgaatccgttgagtaatcctttgctgcaagaccctgatggggttggtgtcactgggttgactcgaggggatagaatggtgcaaaagtggattttgagtgagtttaagaaggtccmy--------------------------------------------------------------------------------------------------------------------------------------------------------------------------------------------------------------------------------------------------------------------------------------------------------------------------------------------------------------------------------------------------------------------
>I28611_M062A_Malvaceae_Durio_zibethinus_seq1
----------------------------------------------------------------------------------------------------------------------------------------------------------------------------------------------------------------------------------------------------------------------------------------------------------------------------------------------------------------------------------------------------------------------------acaatgaataaaaaagacaagatcttttcatctgggcatttttatttcgaccatttaagcgggtcaattaaaagagcttt---caataaacmrttcgattaaagattgggattacgatggagggtttatgaacgaaggttttttkggagaagatg---------ttaaagttaaggccgcctttggatccgatgayatcccattggatgaggaagttaggaggaaaatgagtgaagtgkwaagtgttgaagatgctctgttggtgrrraaagttggtgggaaaaaagtgaaccctttgagggagaaatggggtgattggyttgataagaaargtgattttttgagaagggataggatgtttaagtcgaatttggaggttttgaatccgttgagtaatcctttgctgcargactcagatggggttgctgttactgggttgactagaggggatagactggtgcaaaagttaattttgagtgagtttaagaaggtcccttttactgggaagaagcc---------------------------------------------------------------------------------------------------------------------------------------------------------------------------------------------------------------------------------------------------------------------------------------------------------------------------------------------------------------------------------------------------
>I28612_M038_Malvaceae_Brachichyton_bidwillii_seq1
------------------------------------------------------------------------------------------------------------------------------------------------------------------------------------------------------------------------------------------------------------------------------------------------------------------------------------------------------------------------------------------------------------------------------------tagaaaagacaagatgttttcatctgggcatttttatttcgaccatttaagcgggtcgattagaagagcttt---caataaac-gttcgattcaagactgggattacgatggaggctttacgaacgaagggttttttggagaagatg---------ttaaagttaaggccgcctttggatccgatgacatcccattggatgaggaagttaggaggaaaatgagtgaagtggaaagtgttgaagatgctttgttggtgaagaaagttggtgggaaaaaagtgaatcctttgagggagaaatggggtgattggtttgataagaaaagtgattttttgagaagggataggatgtttaagtcgaatttggaagttttgaatccgttgagtaatcctttgctgcaagaccctgatggggttggtgttactgggttgactagaggggatagaatggtgcagaagtggattttgagtgaatttaagaaggtcccttttactgggaagaagcctttg-----------------------------------------------------------------------------------------------------------------------------------------------------------------------------------------------------------------------------------------------------------------------------------------------------------------------------------------------------------------------------------------------
>I28613_M039_Malvaceae_Eriotheca_macrophylla_seq1
---------------------------------------------------------------------------------------------------------------------------------------------------------------------------------------------------------------------------------------------------------------------------------------------------------------------------------------------------------------------------------------------------------------------------------------------------------gtctgggcatttttatttcgaccatttaagtgggtcaattaaaagagcttt---caataaac-gttcgattcaagattgggattacgatggagggtttatgaacgaagggttttggggdgaggatg---------ttaacattaaggcagcatttggatccgatgatatcccattggatgaggaagttaggaggaaaatgagtgaagtggaaagtattgaagatgctttgttggtgaagaaagttggtgggagaaaagtgaatcctttgagggasaaatggggtgattggtttgataagaaaagtgattttttgagaagggatagaatgtttaagtcgaatttggaggttttgaatccgttgaataatcctttgctgcaagaccctgatggggttggtgttactgggttgactagaggg--------------------------------------------------------------------------------------------------------------------------------------------------------------------------------------------------------------------------------------------------------------------------------------------------------------------------------------------------------------------------------------------------------------------------------------------------------------------
>I28614_M040_Malvaceae_Hydrogaster_trinervis_seq1
------------------------------------------------------------------------------------------------------------------------------------------------------------------------------------------------------------------------------------------------------------------------------------------------------------------------------------------------------------------------------caacgaaatcgagcaggaagaggaacaggaagtctcg---------tccatgaatcggaaggacaagatcttctcgtctgggcatttctatttcgaccacgtgaccgggtcgattaggagaagctt---caataagc-gttcgatcgaagattgggactacgaaggagggtttttgagcgaagggtttctgggagaagacg---------tgacgattaaggcagcgtttggatccgatgatgtcccgttggatgaggaagtgaggaggaagatgactgaagtggaaagtattgaagatgctttgctggtgaagaaagttggcgggaaaaaggcgaatcctttgagggagaagtggggggattggtttgataagaaaggtgatttcttgaggagggataggatgtttaagtccaatttggaggttttgaatccattgaacaatcctctgctgcaggaccctgatggggttggcgttactgtgttgacaagaggggatagaatggtgcaaaaatggattttgaatgagtttaagaaggtcccttttactgggaagaagcctttggggattttggagaagggttcgga------------------------------------------------------------------------------------------------------------------------------------------------------------------------------------------------------------------------------------------------------------------------------------------------------------------------------------------------------------------------
>I28615_M041_Malvaceae_Pterygota_brasiliensis_seq1
---------------------------------------------------------------------------------------------------------------------------------------------------------------------------------------------------------------------------------------------------------------------------------------------------------------------------------------------------------------------------------cgaaatcgagcaagaggaagaacaagaaatcacg------------atgaataaaaaagacaagatgttttcatctgggcatttttatttcgaccatttaagcgggtcaattaaaagagcttt---taataaac-gttcgattcaagattgggattatgatggagggtttatgaacgaagggttttttggagaagatg---------ttaaagttaaggccgcctttggatccgatgatatcccattggatgaggaagttaggaggaaaatgaatgaagtggaaagtgttgaagatgctttgttggtgaagaaagttggtgggaaaaaagtgaatcctttgagggagaaatggggtgattggtttgataagaaaggtgattttttgagaagggataggatgtttaagtcgaatttggaggttttgaatccattgagtaatcctttgctgcaagaccctgatggggttggtgttaatgggttgactagaggggatagaatggtgcaaaagtggattttgagtgagtttaagaaggttccttttactgggaagaagcctttggggattttggagatgggttcgga---------ggataaa--------------------------------------------------------------------------------------------------------------------------------------------------------------------------------------------------------------------------------------------------------------------------------------------------------------------------------------------------------
>I28616_M042_Malvaceae_Leptonichya_maranta_seq1
-----------------------------------------------------------------------------------------------------------------------------------------------------------------------------------------------------------------------------------------------------------------------------------------------------------------------------------------------------------------------------------------------------aacaaggactcacg---------tctatgaaacaaaaaaacaagatcttttcgtctggccatttttatttcgaccatttaagcggatccattaaaagagcttt---caataaac-gttcgattgaagattgggattacgatggggggtttttgaatgaagggtttttgggagaggaag---------ttaaaattaggaccgcctttggatccgacgatatcccattggatgaggaagtcaggagaaaaatgagtgaagtggaaaatgttgaagatgctttgttggtgaagaaagttggtgggaaaaaggtdaatcctttgagggagaaatggggggattggtttgataagaaaagtgattttttgagaagggataggatgtttaagtccaatttggaggttttgaatccgttgaataatccrttgctgcaagaccctgatggggttggtgttactggattgactagaggggatagaatggtgcaaaagtggattttgrktgagtttaagaaggtcccttttactgggaagaagcctttggggat------------------------------------------------------------------------------------------------------------------------------------------------------------------------------------------------------------------------------------------------------------------------------------------------------------------------------------------------------------------------------------------
>I28618_M044_Malvaceae_Pentace_laxiflora_seq1
----------------------------------------------------------------------------------------------------------------------------------------------------------------------------------------------------------------------------------------------------------------------------------------------------------------------------------------------------------------------------------------------gaagaagaacaagaaatcacg---------acgatgcacaaaaaagacaagatcttttcatctggtcatttttatttcgaccatttaagcgggtcaatcaaaagagcttt---caataaac-gttcgattcaagattgggattacgatggagggtttatgaacgaagggyttttgggagaagatg---------ttaaagttaaggctgcctttggatccgatgatgtcccattggatgaggaagttaggaggaaaatgagtgaagtggaaagtgttgaagatgctttgttggtgaagaaagttggtgggaaaaaagcgaatcctttgagggagaaatggggtgattggtttgataagaaaggtgattttttgagaagggataggatgtttaagtcgaatttggaggttttgaatccgttgagcaatcctttgctgcaagaccccgatggggttggtgttactgggttgaccagaggggatagaatggtgcaaaagtggattttkmgkkrgwtttgtcatcttgtgccgac-------------------acttcac-------------------------------------------------------------------------------------------------------------------------------------------------------------------------------------------------------------------------------------------------------------------------------------------------------------------------------------------------------------------------------------
>I28619_M045_Malvaceae_Phragmotheca_mammosa_seq1
-------------------------------------------------------------------------------------------------------------------------------------------------------------------------------------------------------------------------------------------------------------------------------------------------------------------------------------------------------------------------------------------------------caagaaatcacg---------acaatgaataaaaaagacaagatcttttcatctgggcatttttatttcgaccatttaagtgggtcaattaaaagagcttt---caataaac-gttcgattcaagattgggattacgatggagggtttatgaacgaagggtttkggggggaagatg---------ttaaaattaaggcagcctttggatccgatgatatcccattggatgaggaagttaggaggaaaatgagtgaagtggaaagcattgaagatgctttgctggtgaagaaagttgctgggagaaaagtgaatcctttgagggagaaatggggtgattggtttgataagaaaagtgattttttgaggagggatagaatgtttaagtcgaatttggaggttttgaatccgttgaataatcctttgctgcaagaccctgacggggttggtgttacagggttgactagaggggataaaatggtgcaaaagtggattttaagtgagtttaagaaggtcccttttactgggaagaagcccttggggattttggagatgggctcgga---------ggataaaggag----------------------------------------------------------------------------------------------------------------------------------------------------------------------------------------------------------------------------------------------------------------------------------------------------------------------------------------------------
>I28620_M046_Malvaceae_Camptostemon_shultzii_seq1
-------------------------------------------------------------------------------------------------------------------------------------------------------------------------------------------------------------------------------------------------------------------------------------------------------------------------------------------------------------------------------------------------------------------------------------------------------------cgatgtgtttgtagcgt------------------------------------------rtty-------------------------krgtttttgaacgaagggttttggggggaagatg---------ttaarattaargcagcctttggatccratratatcccattggatgaggargttaggaggaaaatgagtgaagtggaaagtattgaagatgctttgctggtsaagaaagttkctgggagaaaagtgaatcctttgagggagaaatggggtgattggtttgataaraaargtgattttttgaggagggatagaatgtttaaatcgaatttggagattttgaatccgttgaataatcctttgctgcaagaccctgatggggttggtgttactggctygactagaggggataaaatggtgcagaagtggattttgagtgagtttaagaaggtccctyytaatgggaagaag-----------------------------------------------------------------------------------------------------------------------------------------------------------------------------------------------------------------------------------------------------------------------------------------------------------------------------------------------------------------------------------------------------
>I28621_M153_Malvaceae_Trichospermum_sp_seq1
-----------------------------------------------------------------------------------------------------------------------------------------------------------------------------------------------------------------------------------------------------------------------------------------------------------------------------------------------------------------------------------------agcaagaagaagaacaagaaatctcg---------tttatgaatcgaaaggayaagatcttttcgtctgggcatttctatttcgaycatttgaghrgggcaatcagaagaagttt---caataaac-gttcgattgaagattgggactaygatggaggghttttgaacgaaggatttttggragaagact---------ttaaaattarggcagcctttggatccgatgatatcccattggatgaggaagttaggaggaaaatgactgaagtagaaagtgttgaagatgctttgttgttgaagaaagktggtgggaaaaaggtgaatcctttgagggacaaatgdggtgattggtttgataagaaaggtgatttcttgagaagggataggatgtttaagtcgaatttggaggttttgaatcccttgaataatcctttgctgcaagaycctgatggrgttggmgttacygggttgacaagaggggatagaatggtgcaaaaatggattttgagtgagtttaagaaggtcccttttaccgggaagaaggctttgggsmttwkkr-------------------------------------------------------------------------------------------------------------------------------------------------------------------------------------------------------------------------------------------------------------------------------------------------------------------------------------------------------------------------------------
>I28623_M048_Malvaceae_Abroma_augusta_seq1
-------------------------------------------------------------------------------------------------------------------------------------------------------------------------------------------------------------------------------------------------------------------------------------------------------------------------------------------------------------------------------------atcgaacaagaagaggagcaagaactctcg---------tctatgaatcaaaaaaacaagatcttttcgtctgggcatttttatttcgatcatttaagcgggtcgattaaaagagcttt---caataaac-gttcgattgaagattgggattacgatggagggtttttgaacgaagggtttttgggagaggatg---------ttaaaattaaggccgcctttggatccgatgatatcccattggatgaggaagtcaggaggaaaataagtgaagtggaaagtgttgaagatgctttgttggtgaagaaagttggtgggaaaaaggtgaatcctttgagggagaaatggggggattggtttgataagaaaggtgattttttgagaagggataggatgtttaagtcgaatttggaggttttgaatccgttgaacaatccattgctgcaagaccctgatggggttggtgttactgggttgactagaggggatagaatggtgcaaaagtggattttgagtgagtttaagaaggtcccttttactgggaagaagcctttggggatttcaaagagggat-----------------------------------------------------------------------------------------------------------------------------------------------------------------------------------------------------------------------------------------------------------------------------------------------------------------------------------------------------------------------------
>I28624_M049_Malvaceae_Corchoropsis_tomentosa_seq1
--------------------------------------------------------------------------------------------------------------------------------------------------------------------------------------------------------------------------------------------------------------------------------------------------------------------------------------------------------------------------------------------------------------tcacg---------acgatgaataaaaagaac---agattttcatctgggcatttttatttcgaccatttaagcgggtcaattaaaagagcttt---caataagc-gttcgatagaagattgggattacgatggagggtttatgaacgaagggtttttgggagatgatg---------ttaaaattaaggccgcctttggatccgacgatgttccattggatgaggaagttaggaggaaaatgactgaagttgaaagtgttgaggatgctttgttggtgaagaaagttggtgggaaaaaaccgaatcctttgagggagaaatggggtgattggtttgataagaaaggcgattttttgagaagggataggatgtttaagtcgaattttgaggttttgaatccgttgaataatcctttgctgcaagacccggatggggttggtgttactgggttgactagaggggataaaatggtgcagaagtggatttttagtgagtttaagaaggtccct--------------------------------------------------------------------------------------------------------------------------------------------------------------------------------------------------------------------------------------------------------------------------------------------------------------------------------------------------------------------------------------------------------------------
>I28625_M193_Malvaceae_Apeiba_tibourbou_seq1
------------------------------------------------------------------------------------------------------------------------------------------------------------------------------------------------------------------------------------------------------------------------------------------------------------------------------------------------------------------------------caacgaaatcgagcttgaagaagaacaagaaatcacg---------tcygtgaatcagaaagacaagatcttttcatctgggcatttttatttcgaccatgtaagcgggtcaattaaaagaagttt---caataaac-gttcgattgaagattgggactabgatggggggtttttgaacgaaggrttttdgggggaagacr---------ttaaaattaaggcagcctttggatccgatgatatcccagtggabgaggavgttaggvggaaaatgaghgaagtagraadtkttgaagatgcthtgbtgttgaagaaagttggtgggaaaaadgtgaatcctttgagggagaaatggggggattggtttgagaagaaaggtgattttttgagragggataggatgtttaagtcgaatttsgaggttttgaatcccttgaataatcctttgctgcaagacccggatggagttggtgttacagggttgacaagaggggatagaatggtgcaaaaatggattttgagtgagtttaagaaggtcccctttactgggaagaagcctttggggattttggagatgggtt----------------------------------------------------------------------------------------------------------------------------------------------------------------------------------------------------------------------------------------------------------------------------------------------------------------------------------------------------------------------------
>I28626_M226_Malvaceae_Helicteres_guazumifolia_seq1
-------------------------------------------------------------------------------------------------------------------------------------------------------------------------------------------------------------------------------------------------------------------------------------------------------------------------------------------------------------------------------------------------------------------------------------aagaaagacaagatcttttcatccgggcatttttatttcgaccatgtaagtgggtcaattaaaagagcttt---taataaac-gttcaattgaagattgggattacgatggagggtttatgaacgaagggtttgtaggggaagatg---------ttaaaattaaggccgcttttggatccgatgatatcccattggatggggaagttaggaggaaaatgactgaagtggaaagtattgaagatgctttgttggtgaagaaagttggtggaaaaagagtgaatcctttgagggagaaatggggtgattggtttgataagaagagtgattttttgagaagggataggatgtttaagtcgaatttggaggttttgaatcccctgaataatcctttgctgcaagaccctgatggggttggcgttactgggttaactagaggggatagaatggtgcaaaaatggattttaagtgagtttaagaaggtcccttttactaggaagaagcctttggggatttcggagaagggtttgga---------ggata----------------------------------------------------------------------------------------------------------------------------------------------------------------------------------------------------------------------------------------------------------------------------------------------------------------------------------------------------------
>I28628_M051_Malvaceae_Werklea_horrida_seq1
-----------------------------------------------------------------------------------------------------------------------------------------------------------------------------------------------------------------------------------------------------------------------------------------------------------------------------------------------------------------------------------------------------------------------------------------------------------------------------------------ggtcaattagaagagcatt---caataaac-gttcgattcaagattgggattacgatggagggtttttgaacgatgggttttggggggatgatg---------ataaaattaaggcagcctttggatctgatgatatcccattggatgaggaagttaggaggaaaatgactgaagtggaaagtattgaagatgctttgctggtgaagaaagttgctgggagaaaagtgaatcctttgagggagaaatggggtgattggtttgataagaaaagtgattttttgaagaaggatagaatgtttaaatcaaatttagagattttgaatccattgaataatcctttgctgcaagaccctgatggggttggtgttactagcttgactagmgrrgatrraatggtgcaaaagtggattttgagtgagttcaagaaggtcccttttactgy------------------------------------------------------------------------------------------------------------------------------------------------------------------------------------------------------------------------------------------------------------------------------------------------------------------------------------------------------------------------------------------------------------
>I28629_M052_Malvaceae_Spirotheca_rosea_seq1
----------------------------------------------------------------------------------------------------------------------------------------------------------------------------------------------------------------------------------------------------------------------------------------------------------------------------------------------------------------------------------------------------gaacaagagatcact---------acaatgaataaaaaagacaagatcttttcgtctgggcatttttatttcgaccatttaagtgggtcaattaaaagagcttt---caataaac-gttcgattcaagattgggattacgatggagggtttatgaacgaagggttttggggggaggatg---------ttaatattaaggcagcatttggatccgatgatatcccattggatgaggaagttaggaggaaaatgagtgaagtggaaagtattgaagatgctttgttggtgaagaacgttggtgggagaaaagtgaatcctttgagggagaaatggggtgactggtttgataagaaaagtgattttttaaggagggatagaatgtttaagtcgaatttggaggttttgaatcctttgaataatcctttgctgcaagaccctgatggagttggtgttactggtttgactagaggggataaaatggtgcaaaagtggattttgagtgagtttaagaaggtcc----------------------------------------------------------------------------------------------------------------------------------------------------------------------------------------------------------------------------------------------------------------------------------------------------------------------------------------------------------------------------------------------------------------------
>I28630_M053_Malvaceae_Huberodendron_swietenioides_seq1
--------------------------------------------------------------------------------------------------------------------------------------------------------------------------------------------------------------------------------------------------------------------------------------------------------------------------------------------------------------------------------atgaaatcg---agcaagaagaacaagagatcacg---------acaatgaataaaaaagacaagatcttttcatctggtcatttttatttcgaccatctaagtgggtcaatcaaaagagcttt---caataagc-gctcgattcaagattgggattacgatggagggtttatgaacgaagggttttggggggaagatg---------ttaaaattaaggcagcctttggatccgatgatatcccattggatgaggaagttaggaggaaaatgagtgaagtggaaagtattgaagatgctttgttggtgaagaaagttggtgggagaaaagcgaatcctttgagggagaaatggggtgattggtttgataagaaaagtgattttttgaggagggatagaatgtttaagtcgaatttggaggttttgaatccgttgaataatccattgctgcaagaccctgacggggttggtgttactgggttgactagaggggataaaatggtacaaaagtggattttgagtgagtttaagaaggtccctt-------------------------------------------------------------------------------------------------------------------------------------------------------------------------------------------------------------------------------------------------------------------------------------------------------------------------------------------------------------------------------------------------------------------
>I28631_M054_Malvaceae_Trochetiopsis_benjaminae_seq1
-------------------------------------------------------------------------------------------------------------------------------------------------------------------------------------------------------------------------------------------------------------------------------------------------------------------------------------------------------------------------aacaacaacgagatggatcaggaagaagaacaagagatcwcg---------acgatgaataaaaakaac---atcttttcatctgrgcatttttatttcgaccatttaagcggrtcaattarragagcttt---caataagc-gttcgattgaagattgggattacgatggagggtttttgaacgaagggbtttkgggggatgatg---------ttaaaattaaggccgcctttggatcmgacgaygttccattggatgaggaagttaggaggaaaatgactgaagttgaaantgttgaagaygcgttgttggtgaagaaagctggtgggaaaaaaccgaatcctttragggagaaatggggggattggtttgataagaaaggtgatttcttgagaagggataggatgtttaagtcgaattttgaggttttraatccgttgaataatcctttgctgcaagacccggatggrgttggtgttactgggttcactagaggggayaraatggtrcagaagtggattttgastgagtttaagaaggtcccttttacttcgaasaagcctttggggattttggagatgggttcaga---------gg-------------------------------------------------------------------------------------------------------------------------------------------------------------------------------------------------------------------------------------------------------------------------------------------------------------------------------------------------------------
>I28632_M055_Malvaceae_Eriolaena_candollei_seq1
-------------------------------------------------------------------------------------------------------------------------------------------------------------------------------------------------------------------------------------------------------------------------------------------------------------------------------------------------------------------------------------------------agatgaaaagagattagg---------a----gaawaaaawgaac---atsttttcatctgggcatttttatttcgaccatttaagcgggtcaattahaagagcttt---caataagc-gttcgattgaagattgggattacgatggagggtttttgaaygaagggytttkgggggatgatg---------ttaaaattmaggccgcctttggatccgaygatgttccattggatgaggaagttaggaggaaaatgacygaagttgaaagtgttgaagatgcgttgttggtgaagaaagctggtgggaaaraaccgaatcctttragggagaaatggggggattggtttgataagaaaggtgatttcttgagaagggataggatgtttaagtcgaattttgaggytttgaatccgttgaataaycctttgctgcaagacccrratggrgttggtgttactgggttamctrgrgggratagaatggtgcagaagtgsahtttsartgwrttyaagaaggtcccttttacttccaagaagcctttggggattttgtg------------------------------------------------------------------------------------------------------------------------------------------------------------------------------------------------------------------------------------------------------------------------------------------------------------------------------------------------------------------------------------
>I28633_M056_Malvaceae_Adansonia_digitata_seq1
-----------------------------------------------------------------------------------------------------------------------------------------------------------------------------------------------------------------------------------------------------------------------------------------------------------------------------------------------------------------------acagcaacaacgaaatcg---agcaagaagaacaagagatcacg---------acaatgaataaaaaagataagatcttttcgtctgggcatttttatttcgaccatttaagtgggtcaattaaaagagcttt---caataaac-gttcgattcaagattgggattacgatggaggstttatgaacgaagggtttttgggggaggatg---------ttaaaattaaggcagcatttgggtccgatgatatcccattggatgaggaagttaggaggaaaatgagtgaagtggaaagtattgaagacgctttgttgctgaagaaagttggtgggagaaaagcgaatcctttgagggagaaatggggtgattggtttgataagaaaagtgattttttgaggagggatagaatgtttaagtcgaatttggaggttttgaatcctttgaataatcctttgctgcaagaccctgatggagttggtgttactgggctgaccagaggggataaaatggtgcaaaartggattttgagtgagtttaagaaggtcccttttrccgggaagaagcccttcg----------------------------------------------------------------------------------------------------------------------------------------------------------------------------------------------------------------------------------------------------------------------------------------------------------------------------------------------------------------------------------------------
>I28636_M059_Malvaceae_Pterospermum_pierrei_seq1
-----------------------------------------------------------------------------------------------------------------------------------------------------------------------------------------------------------------------------------------------------------------------------------------------------------------------------------------------------------------------------------------------------------------------------------------------------------------------------------------------------------------------------------------------gatggtgggtttttgaacgaagtgttttcgggagaagatg---------ctaaaatcaaggccgcgtttggatccgacgatgttccgttggatgaggtagttagaaggaagatgactgaagtcgaaagcgttgaggatgctttgttggtgaagaaagctggtgggaaaaaagtgaatcccttgagggagaaatggggtgattggtttgataagaaaggtgatttcttgagaagagataggatgtttaagtccaattttgaggttttaaatccgttgaataatcctttgctgcaagacccggatggggttggtgttactgggttaactagaggggatagaatg-----------------------------------------------------------------------------------------------------------------------------------------------------------------------------------------------------------------------------------------------------------------------------------------------------------------------------------------------------------------------------------------------------------------------------------------------------------
>I28637_M060_Malvaceae_Duboscia_vifidiflora_seq1
----------------------------------------------------------------------------------------------------------------------------------------------------------------------------------------------------------------------------------------------------------------------------------------------------------------------------------------------------------------------------------------------------------------------------------------------rggatcttttcctctggacatttctatttcgaccatttaagcgggtcaattagaagaagttt---caataaac-gttcgattgaagattgggactacgatggggggtttttgaacgaggggtttttgggagaagacg---------ttacaattaaggcagcctttggatccgatgatatcccattggatgaggaagttagaaggaaaatgactgaagtagaaagtgttgaggatgctttgttgataaagaaagttggtgggaaaaaagtgaatcctttgagggagaaatggggggattggtttgataagaaaggtgatttcttgagaagggacaggatgtttaagtcgaatttggaggttttgaatcccttgaataatcctttgctgcaagatccagatggggttggtgttactgggttgacaagaggggatagaatggtgcaaaaatggattttgagtgaatttaagaaggtcccttttactggtaagaagcctttrgkrawwwtgrwgmkgcgywyggr---------rgacaaacw------------------------------------------------------------------------------------------------------------------------------------------------------------------------------------------------------------------------------------------------------------------------------------------------------------------------------------------------------
>I28638_M061_Malvaceae_Basiloxylon_brasiliensis_seq1
---------------------------------------------------------------------------------------------------------------------------------------------------------------------------------------------------------------------------------------------------------------------------------------------------------------------------------------------------------------------------------------------------agaacaacaaatcacg---------acaatgaataaaaaagacaagatgttttcatctgggcatytttatttcgaccatttaagcgggtcaattaaaagagcttt---caataaac-gttcgattcaagattgggattacgatggagggtttatgaacgaagggttttttggagaagatg---------ttaaagttaaggccgcctttggatccgatgatatcccattggatgaggaagttaggaggaaaatgactgaagtgaaaagtgttgaagatgctttgttggtgaagaaagttggtgggaaaaaagtgaatcctttgagggagaaatggggtgattggtttgataagaaaggtgattttttgagaagggataggatgtttaagtcgaatttggaggttttgaatccgttgagtaatcctttgctgcaagaccctgatggggttggtgttactgggttgactagaggggatagaatggtgcaaaagtggattttgagtgagtttaagaaggtcccttttactgggaagaagcctttggcgattttggagatgkgttcgg-------------------------------------------------------------------------------------------------------------------------------------------------------------------------------------------------------------------------------------------------------------------------------------------------------------------------------------------------------------------------
>I28639_M249_Malvaceae_Gyranthera_amphibiolepis_seq1
-------------------------------------------------------------------------------------------------------------------------------------------------------------------------------------------------------------------------------------------------------------------------------------------------------------------------------------------------------------accgaagacgatggcaacaatgaaatcg---agcaagaagaacaagagatcacg---------acaatgaataaacaagacaagatcttttcatctgggcacttttatttcgaccatttaagtggttcaattaaaagagcttt---caataaac-gttcgattcaagattgggattacgatggagggtttatgaacgaagggttttggggtgaagatg---------ttaaaattaaggcagcctttggatccgatgatatcccattggatgaggaagttaggaggaaaatgagtgaagtggaaagcattgaagatgctttgttggtgaagaaagttggtgggagaaaagtgaatcctttgagggagaaatggggtgattggtttgataagaaaagtgattttttgaggagggatagaatgtttaagtcgaatttggaggttttgaatccgttgaataatccattgctgcaagaccctgacggggttggtgttactggcttgactagaggggataaaatggtgcaaaagtggattttgaatgagttgaagaaggtcccttttactgggaagaagc----------------------------------------------------------------------------------------------------------------------------------------------------------------------------------------------------------------------------------------------------------------------------------------------------------------------------------------------------------------------------------------------------
>I28640_M062B_Malvaceae_Diplodiscus_paniculatus_seq1
---------------------------------------------------------------------------------------------------------------------------------------------------------------------------------------------------------------------------------------------------------------------------------------------------------------------------------------------------------------------------------------------------------------------------------------------------------------------------------------------------aagagcttt---caataaac-gttcgattcaagattgggattacgatggagggtttatgaacgaagggtttttaggagaagatg---------ttaaagttaagactgccattggatccgatgatgtcccattggatgaggaagttcggaggaaaatgagtgaagtggaaagtgttgaagatgctttgttggtgaagaaagttggtgggaaaaaagcgaatcctttgagggagaaatggggtgattggtttgataagaaaggtgattttttgagaagggataggatgtttaagtcgaatttagaggttttgaatccgttgagcaaccctttgctgcaagacccagatggggttggtgttactgggttgaccagaggggatagaatggtgcaaaagtggattttgag---------------------------------------------------------------------------------------------------------------------------------------------------------------------------------------------------------------------------------------------------------------------------------------------------------------------------------------------------------------------------------------------------------------------------------------
>I28641_M063_Malvaceae_Brownlowia_peltata_seq1
---------------------------------------------------------------------------------------------------------------------------------------------------------------------------------------------------------------------------------------------------------------------------------------------------------------------------------------------------------------------------------------------agaagaagaacaagaaatcacg---------acgatgcacaaaaaagacaagatcttttcatctggtcatttttatttcgaccatttaagcgggtcgatcaaaagagcttt---caataaac-gttcgattcaagattgggattacgatggagggtttatgaacgaagggtttttgggagaagatg---------ttaaagttaaggctgcctttggatccgatgatgtcccattggatgaggaagttaggaggaaaatgagtgaagtggaaagtgttgaagatgctttgttggtgaagaaagttggtgggaaaaaagcgaatcctttgagggagaaatggggtgattggtttgataagaaaggtgattttttgagaagggataggatgtttaagtcgaatttggaggttttgaatccgttgagcaatcctttgctgcaagacccagatggggttggtgttactgggttgaccagaggggatagaatggtgcaaaagtggattttgagtgagtttaggaaggtccctttta----------------------------------------------------------------------------------------------------------------------------------------------------------------------------------------------------------------------------------------------------------------------------------------------------------------------------------------------------------------------------------------------------------------
>I28642_M064_Malvaceae_Burretiodendron_esquirolii_seq1
---------------------------------------------------------------------------------------------------------------------------------------------------------------------------------------------------------------------------------------------------------------------------------------------------------------------------------------------------------------------------------------------------------------------------------------------------------------------------cgaccatttaagcgggtcaattaagagagcttt---caataaac-gttcgattgaagattgggattacgatggtgggtttatgaacgaattgttttcgggagaagawg---------ttaaagytaaggccgcctttggatccgacgatgttccrttggatgaggaagttaggaggaaaatgacdgaagtygaaagtgtsgargatgctttgttggtgaagaaagytggtggsaaaaargtgaatcctttgagggasaaatggggtgattggtttgataagaaaggtgattttctgagaagggataggatgtttaagtcgaattttgaggttttgaatccgttgaataatcctttgctgcaagaccccgatggggttggtgttactgggttgactagag----------------------------------------------------------------------------------------------------------------------------------------------------------------------------------------------------------------------------------------------------------------------------------------------------------------------------------------------------------------------------------------------------------------------------------------------------------------------
>I28643_M065_Malvaceae_Hermannia_flammea_seq1
-----------------------------------------------------------------------------------------------------------------------------------------------------------------------------------------------------------------------------------------------------------------------------------------------------------------------------------------------------------------------------------------------------------------cg---------tctctgaatcagaaaaacaagatcttttcctctgggcatttctacttcgaccatgtgaccggatcaatcaaaagggcctt---caataaac-gttcgattgaagattgggattatgacggggggtttttgaacgaagggtttctgggagacgatg---------ttaagattaagaacacatttggatcggatgatatcccattggatgatgaagttaggaggaaaatgactgaagtggagagtgtagaggatgctctgttgctgaagaaagttggtgggaaaaatgtgaatcctttgagggagaaatggggggattggtttgataagaaaggtgatttcttgagaagggataggatgtttaaatcaaattttgaggttttgaatccgttgaataatcctttgctgcaagaccctgatggagttggcgttactggattcactagaggagatagaatagtacagaaatggattttgagtgagtttaagaaggttccgttcactgggaagaagcctttggggattgtggagacgagttcaga---------gga------------------------------------------------------------------------------------------------------------------------------------------------------------------------------------------------------------------------------------------------------------------------------------------------------------------------------------------------------------
>I28644_M066_Malvaceae_Thomasia_solanaceae_seq1
-----------------------------------------------------------------------------------------------------------------------------------------------------------------------------------------------------------------------------------------------------------------------------------------------------------------------------------------------------------------------------------------agcaagaagaagaacaagaaatcacg---------tctctgaataaaaaaaacaatatcttttcatctgggcatttttatttcgaccatttgagcgggtcaattaaaagagcttt---caataaac-gttcgattgaagattgggattacgatggagggtttttgaacgaaggattctttggagaagata---------ttaagattaaggcggcctttggatccgatgatatcccattggatgaggaagttagacggaaaatgaatgaagtggaaagtgtggaagatgctttgttggtgaagaaagttggtagaaaaaatgcgaatcctttgagggagaaatggggggattggtttgataaaaaagctgattttttaagaagggataggatgtttaagtcgaatttggacgttttgaatccgttgaataatccactgctgcaagaccctgacggagttggtgttaccggattgactagaggggatagaatggtacaaaagtggattttgagcgagtttaagaaggtcccttttactgggaagaagcmtttagggattttggagatgagt-----------------------------------------------------------------------------------------------------------------------------------------------------------------------------------------------------------------------------------------------------------------------------------------------------------------------------------------------------------------------------
>I28645_M067_Malvaceae_Guichenotia_ledifolia_seq1
------------------------------------------------------------------------------------------------------------------------------------------------------------------------------------------------------------------------------------------------------------------------------------------------------------------------------------------------------------------------------------------------------acaagaaatcacg---------tctctgaataaaaaaaacaagatcttttcatctgggcatttttatttcgaccatttgagcgggtcaattaaaagagcttt---caataaac-gttcgattgaagattgggattacgatggagggtttttgaacgaaggattcttgggagaagtta---------ttaagattaaggcggcctttggatccgatgatatcccattggatgaggaagttaggaggaaaatgaatgaagtggaaagtgtcgaagatgctttgttggtgaagaaagttggtagaaaaaatgcgaatcctttgagggagaaatggggggcttggtttgataaaaaagctgattttttaagaagggataggatgtttaagtcgaatttggacgttttgaatccgttgaataacccactgctgcaagaccctgacggagttggtgttaccggattgactagaggggatagaatggtacaaaagtggattttgagcgagtttaagaaggtcccttttactgggaagaagc----------------------------------------------------------------------------------------------------------------------------------------------------------------------------------------------------------------------------------------------------------------------------------------------------------------------------------------------------------------------------------------------------
>I28646_M068_Malvaceae_Helmiopsis_sp_seq1
-------------------------------------------------------------------------------------------------------------------------------------------------------------------------------------------------------------------------------------------------------------------------------------------------------------------------------------------------gttttgaccgaagacgacgacaacaacaacaacgaratggawcaggaagaagaacaagagatcacg---------acgatgaaaaaaaagaac---atcttttcatctgggcatttttatttcgaccatttaagcgggtcaattaaragagcttt---caatmagc-gttckattgaagattgggattacgatggagggtttttgaacgaagggttttkgggggatgatg---------ytaaaattaaggccgcctttggatccgacgatgttccattggatgaggaagttaggaggaaaatgactgaagttgaaagtgttgaagatgcgttgttggtgaagaaagctggtgggaaaaaacygaatcctttragggagaaatggggggattggtttgataagaaaggtgatttcttgagaagggataggatgtttaagtcgaattttgaggttttgaatccgttgaataatccyttgctgcaagacccggatggrgttggtgttactgggttmactagaggggatagaatggtgcagaagtggattttgagtgagtttaagaaggtcccttttacttcgaagaagcctt-------------------------------------------------------------------------------------------------------------------------------------------------------------------------------------------------------------------------------------------------------------------------------------------------------------------------------------------------------------------------------------------------
>I28647_M069_Malvaceae_Cheirolaena_linearis_seq1
------------------------------------------------------------------------------------------------------------------------------------------------------------------------------------------------------------------------------------------------------------------------------------------------------------------------------------------------------------------------------------------------agaagaacaagagatcacg---------acgatgaataaaaataac---atcttctcatctgggcatttttatttygaccatttaagcggwtcaattarragagcttt---caataagc-gttcgattgaagattgggattacgatggagggtttttgaacgargggytttkgggggatgatg---------ttaaaattaagdccgcctthggatccgacgaygttccattggatgaggaagttaggaggaaaatgactgaagttgaaagtgttgaagatgcgttgttggtgaagaaagctggtgggaaaaaaccgaatcctttragggagaaatggggggattggtttgataagaaaggygatttcttgagaagggataggatgtttaagtcgaattttgaggttttraatccgttgaataatcctttgctgcaagacccggatggrgttggtgttacygggttcactagaggggatagaatggtgcagaagtggattttragtgagtttaagaaggtcccttttacttcgaagaagcctttggggatt-----------------------------------------------------------------------------------------------------------------------------------------------------------------------------------------------------------------------------------------------------------------------------------------------------------------------------------------------------------------------------------------
>I28648_M070_Malvaceae_Helmiopsiella_madagascariensis_seq1
-----------------------------------------------------------------------------------------------------------------------------------------------------------------------------------------------------------------------------------------------------------------------------------------------------------------------------------------------------------------------------------------aacaggaagaagaacaagagatcacg---------acaatgaataaaaagaac---atcttttcatctgggcatttttatttcgaccatttaagcgggtcaattaaragagcttt---caataagc-gttcgattgaagattgggattacgatggwgggtttttgaacgaaggdntttkgggggatgatg---------ttaaaattaaggcvgcctttggatccgacgatgttccattggatgaggaagttaggaggaaaatgaytgaagttgaaagtdttgaagatgcgttgttggtgaagaaagctggtgggaaaaaaccgaatcctttragggagaaatggggggattggtttgataagaaaggtgatttcttgagaagggataggatgtttaagtcraattttgaggttttgaatccgttgaataatcctttgctgcaagacccggatggrgttggtgttactgggttmactagaggggatagaatggtgcagaagtggattytgagtgagtttaagaaggtcccttttwcttcgaagaag-----------------------------------------------------------------------------------------------------------------------------------------------------------------------------------------------------------------------------------------------------------------------------------------------------------------------------------------------------------------------------------------------------
>I28649_M071_Malvaceae_Goethalsia_meiantha_seq1
--------------------------------------------------------------------------------------------------------------------------------------------------------------------------------------------------------------------------------------------------------------------------------------------------------------------------------------------------------------------------------------------------------------tcacg---------tctatgaatcgacaagacaagatcttttcctctgggcatttctatttcgaccatttaagcgggtcaattagaagaagttt---caataaac-gttcgattgaagattgggactacgatggggggtttctgaacgaagggtttttgggagaagacg---------ttacaattaaggcagcttttggatccgatgatatcccattggatgaggaagttagaaggaaaatgactgaagtagaagttgttgaagatgctttgttgataaagaaagttggtgggaaaaatgtgaatcctttgagggagaaatggggggattggtttgataagaaaggtgatttcttgagaagggacaggatgtttaagtcgaatttggaggttttgaatccctggaataatcctttgctgcaagacccagatggggttggtgttactgggttgacaagaggggatagaatggtgcaaaaatggattttgagtgaatttaaaaaggtcccttttactgggaagaagcc---------------------------------------------------------------------------------------------------------------------------------------------------------------------------------------------------------------------------------------------------------------------------------------------------------------------------------------------------------------------------------------------------
>I28650_M072_Malvaceae_Clappertonia_ficifolia_seq1
-----------------------------------------------------------------------------------------------------------------------------------------------------------------------------------------------------------------------------------------------------------------------------------------------------------------------------------------------------------------------------------------agcttgaagaagaacaagtaatcacg---------tctgtgaatcataaagacaagatcttttcgtcagggcatttttatttcgaycatttaagcgggtcaattaaaagragttt---caataagc-gttcgattgaggattgggactaygatgggggttttytgaacgaaggstttttkggagaagack---------ttaaaattaaggcvgcctttggatcygatgatatcccattggaygaggaagttagaaggcaaatgagtgaggtagaaagtgttgaagatgctttgttgctgaavaaaattggtgggaaaaaggtgaatcctttgagggagaaatggggggattggtttgataagaaaggtgattttttgagaagggataggatgtttaagtcgaatttkgaggttctgaatccgttgaghaatcctttgctgcaagacccagatggggttggtrttacygggttgacragaggrgacagaatggtgcaaaaatsgattttgagtgagtttaagaaggtcccttttactgcaaagaagcctttggggatg-----------------------------------------------------------------------------------------------------------------------------------------------------------------------------------------------------------------------------------------------------------------------------------------------------------------------------------------------------------------------------------------
>I28652_M074_Malvaceae_Hildegardia_barteri_seq1
-----------------------------------------------------------------------------------------------------------------------------------------------------------------------------------------------------------------------------------------------------------------------------------------------------------------------------------------------------------------------------------------------------------------------------cgatgaataaaagagacaagatgttttcatctgggcatttttatttcgaccatttaagcgggtcaattaaaagagcttt---caataaac-gttcgatccaagattgggattacgatggagggtttatgaacgaagggtttttcggagaagatg---------ttaaagttaagtccgcctttgcatccgatgatatcccattggatgaggaagttagaaggaaaatgagtgaagtggagagtgttgaagatgctttattggtgaagaaagttggtgggaaaaaagcgaatccattgagggagaaatggggtgattggtttgataagaaaggtgattttttgagaagggataggatgtttaagtcgaatttggaggttttgaatccgttgagtaatcctttgctgcaagaccctgatggggttggtgttactgggttgactagaggggatagaatggtgcaaaagtggatttttagtgagtttaagaaggtcccttttwctgggaagaagcctttgggaattgtagag-----------------------------------------------------------------------------------------------------------------------------------------------------------------------------------------------------------------------------------------------------------------------------------------------------------------------------------------------------------------------------------
>I28653_M168_Malvaceae_Theobroma_cacao_seq1
----------------------------------------------------------------------------------------------------------------------------------------------------------------------------------------------------------------------------------------------------------------------------------------------------------------------------------------------------------------------aacaacaacaacgaaatcgagcaagaggaagaacaagaaatcacg---------acaatgaatcaaaaaaacaagatcttttcatctgggcatttttatttcgaccatttgagcgggtcaattaaaagggcttc---caataaac-gttcgattgaagattgggattacgatggagggtttttgaacgaagggtttttgggagaagatg---------ctaagattaagatcgcctttggatccgatgatattccattagatgaggaagttaggaggaaaatgagtgaagtggaaggtgtcgaagatgctttgttggtgaagaaagttggtgggaaaaaggcgaatcctttgagggagaaatggggggattggtttgataagaaaggtgattttctgagaagggataggatgtttaagtcgaatttggaggttttgaatcctttgaataatcctttgctgcaagaccctgatggggttggtgttactggattaactagaggggatagaattgtacaaaagtggattttgagtgagtttaagaaggtcccttttactgggaagaagcctttggggattttggaga----------------------------------------------------------------------------------------------------------------------------------------------------------------------------------------------------------------------------------------------------------------------------------------------------------------------------------------------------------------------------------
>I28654_M105_Malvaceae_Pachira_aquatica_seq1
------------------------------------------------------------------------------------------------------------------------------------------------------------------------------------------------------------------------------------------------------------------------------------------------------------------------------------------------------------------------------------------------------------------------------------------------gatcttttcgtctgagcatttttatttcgaccatttaagtgggtcaattaaaagagcttt---caataaac-gttcgattcaagattgggattacgatggaggatttatgaacgaagggttttggggggaggatg---------ttaacattaaggcagcatttggatccgatgatatcccattggatgaggaagttaggaggaaaatgagtgaagtggaaagtkttgaagatgctttgttggtgaagaaagttggtgggagaaaattgaatcctttgagggagaaatggggtgattggtttgataagaaaagtgattttttgagaagggatagaatgtttaagtcgaatttggaggttttgaatccgttgaataatcctttgctgcaagaccctgatggggttggtgttactgggttgactagaggggataaaatggtgcaaaagtggattttgagtgagtttaagaaggtcccttttactgggaagaagcccttggggattttggagatggcctcgga---------ggataaaagaggt--------------------------------------------------------------------------------------------------------------------------------------------------------------------------------------------------------------------------------------------------------------------------------------------------------------------------------------------------
>I28655_M148_Malvaceae_Robinsonella_mirandae_seq1
-----------------------------------------------------------------------------------------------------------------------------------------------------------------------------------------------------------------------------------------------------------------------------------------------------------------------------------------------------------------------------------------------------------------------------cgatgaataagcaagacargatattttcgtctgggcmtttttatttcgaccatktaagtgggtcaattagaagagcttt---caataaac-gytcgattcaagattgggattacgatggagggtttttgaacgaagggttttggggggaagatg---------ttaaaattaaggyrgcatttggatccgatgatatcccattggatgaagaagttmggaggaaaatgagtgaagtggaaagtattgaagatgctttgctggtraagaragc---tgggaagaaagtgaatcctttgagggagaaatggggtgattggtttgaaaagaaaagtgattttttgaggagggatagaatgttcaggtcaaatttggacattttgaatcygttgagtaatcctttgctgcaagaccctgatggggttggtgttactggcttgagtagrggrgataaaatggtrcaaaagtggattttgagtgagtttaagaaagtcccttttactgcgaagaagcctttggggatttccga------------------------------------------------------------------------------------------------------------------------------------------------------------------------------------------------------------------------------------------------------------------------------------------------------------------------------------------------------------------------------------
>I28656_M002_Malvaceae_Tilia_americana_seq1
---------------------------------------------------------------------------------------------------------------------------------------------------------------------------------------------------------------------------------------------------------------------------------------------------------------------------------------------------------------------------------------------agaagaagaacaagaaatcacg---------acaatgaataawaaaracaagatcttttcatctggccatttttatttcgaccatttaagcgggtcaattaaaagagcttt---caataaac-gttcgattcaagattgggaytacgatggagggtttatgaacgaakggtttttgggagaagrtg---------ttaaarttaaggccgcctttggatccgaygatatyccattggatgaggaagtyaggaggaaaatgrgtgaagtgsaaagtgttgaagakgctttgttggtgaagaadgttggtgggaaaaaagtgaaycctttgagggavaaatggggtgattggtttgataagaaargtgattttttgagaagggataggatgtttaagtcgaatttkdaggttttgaatccgttgagtaatcctttgctgcaagacccagatggkdttggtgttactgggttgacwagaggggataraatgrtgcaaargtggattttgagtgagtttaagaaggtcccttttactggraagaagcctttggggatcttggagatgggttcgga---------ggataaaagagg---------------------------------------------------------------------------------------------------------------------------------------------------------------------------------------------------------------------------------------------------------------------------------------------------------------------------------------------------
>I28657_M180_Malvaceae_Triumfetta_lappula_seq1
-----------------------------------------------------------------------------------------------------------------------------------------------------------------------------------------------------------------------------------------------------------------------------------------------------------------------------------------------------------------------------------------------aagaagaacaagtaatcacg---------tccgtgaatcatagagacaagatcttttcatctgggcatttctatttcgaccatttaagcgggtcgatcaaaagaagttt---caataagc-gttcgattgaggactgggactacgaygggagttttctraacgaagggtttttgggagawgack---------ttaaaattaasgcagcctttggatccgatgatatcccattggatgaggaagttagaagdcaaatgagtgaagtvgaaagtgttgaagatgcthtgttgctgaagaaaattggtgggaaaaaggtgaatcctttgagggagaaatggggggattggtttgataagaaaggtgatttcttgagaagggataggatgtttaagtccaatttcgaggttctgaatccgttgaacaatcctatgctgcaagacccagatgyrgttggtgtttctgggttgacaagaggrgacagaatggttcaaaaatggattttsagtgagtttaagaaagtccctttcactgggaagaagcctttggggattttgaagatggatt----------------------------------------------------------------------------------------------------------------------------------------------------------------------------------------------------------------------------------------------------------------------------------------------------------------------------------------------------------------------------
>I28658_M160_Muntingiaceae_Muntingia_calabura_seq1
----------------------------------------------------------------------------------------------------------------------------------------------------------------------------------------------------------------------------------------------------------------------------------------------------------aagat-------------------------------------------------------------------------------------------------------------acggtagctgagcagggtaagatttcgtcatctgggaacttttattttgatcactggagtggcgccattcgaagaggatttagtaataggc-gttcgattgaagaatgggatttcgattatacggggtttaacgaggtggctttgatggaggatggctcgaaacttaatgctatgttggcatttgcttctgatgatgttcctgtggatgaggaagtgaggagaatgatgagcgaagtggagggamttgaggacgcgttgttgttgaaagtg------gggaaaagggtttctcccctgagggagaaatggggggtttggtttgataagaaaggcgatttcttgaggagggatcggatgttcaggtcaaatttggacgtcttgaatccattgaacaaccctttgttgcaggatcctgatggagttggggtaacaggtctcactcgaggggataaggctgtgcaaaagtggttgctgagtcagtttaagcgggttccctttactgggaagaggcctttaggggtcttaca------------------------------------------------------------------------------------------------------------------------------------------------------------------------------------------------------------------------------------------------------------------------------------------------------------------------------------------------------------------------------------
>I9832_V002_Malvaceae_Luehea_speciosa_seq1
ctctatcgctctctctctcggatcatgtcggaattccgttaacatcgagtaaacgatgttaagaaatcttcgatctcggcggcggccgcgytacggggcacagttatgcgccgtcgtctcrgctcttctcctcttattttctgtctctgtyctctactcccgcctttcwccytcttccaaaccccatatctatccccaacactcctccattrgcaacgacgtcgtyttccccaccaacccactcctctycgattcygaygahgacgtcaccrccgccgycrccascmscaaggacgacaaaattgacgaattggacaacbtcgaagaraatgacactgttttaacc---gaagatgacaacaacaacaacgaaatcgagcaagaagarsaasaardmayvnck---------dykrtgaatcgaaaggacadgatcttttcctctgggcatttctatttcgacyatttaagcgggtcdattagaagaagttt---caataaac-gwtcgattgaagattgggactacgatgggggrtttttgaacgaagggtdtttgggagaagacg---------tbacaatbaaggcagcctttggatccgatgatrtcccattggatgaggaagtdaggaggaaaatgactgaagtagnaagtgttgaagatgctttgtwgbtgaagaaagtyggtggsaaaaaggcgaatnctttgagggavaaatggggggattggdttgaraagaaaggtgatttcttgagaagggataggatgtttaagtygaatttggaggttttgaatcccttgaayaatcctttgctgcaagaycyagatrgggttggtgttactgggbtgacaagaggggatagamtggtgcaaaaatggattttgagtgagtttaagaaggtcccttttactgggaagaagcctttggggattttggagatgg-ttcgga---------ggacaaacaaggcggtgagagtaagaaacakgataatgc---gaggaatgtgttaagcaaaagaraaaatrgtrag------rataaygattcgarwtcaagyacaratgggaatgagagtagaactgggaagaatgaggtgaagaatgcagatryagagactgataagrgtaayactgagttttcwggtcatatatatgcagatgggaagagatggggttactatcctggactggatcctaggctgtctttttcggatttymwkgrwksmwtttttakgraarggrarkkktrwwwkrrrrkttttwwkrwwwkgramyycccyycskkgrwkgtatagtgttcggcacc
