# Supplementary material for: Localized Phylogenetic Discordance Among Nuclear Loci Due to Incomplete Lineage Sorting and Introgression in the Family of Cotton and Cacao (Malvaceae)
Source: Front Plant Sci. 2022 Apr 13;13:850521. doi: 10.3389/fpls.2022.850521 (PMC9043901; doi:10.3389/fpls.2022.850521)
Supplement: Supplementary file 1 [file Data_Sheet_1.ZIP › Alignments_v4/L133.fasta]

>I23352_M001_Malvaceae_Bombax_ceiba_seq1
--------------------------------------------------------------------------------------------------------------------------------------------------------------------------------------------------------------------------------------------------------------------------------------------------------------------------------------------------------------------------------------------------------------------------------------------------------------------------------------------------------------------------------------ttgccagtatgcaacgacakaaaggtgttcgcttacagactattgaaaagaagat-----------------------cagcatacttgagaaggcaaccgagcttaatccggataatgaacaaatcttgctttgtcttatgaaggcttatc-agaaaagggataatactgatgtgttgattgggagatgggaaaacgtacttatgcagcattcagggagttatatattgtggagagaattcttacatgttgttcaaggggagttctccagatttaaggtttcagatatgagaaaaatgtatgcatatgcgatccaagctctatctgcggcatgcaacaggcagttcagacagg-----ttcttaattt----------------------agtgcatttt--ag-----------------tgtttta--ccgtggt-ttctctgtta------ttagtgatgagtgatattttctttctcatgcat-----------ttttc---aataaa------------t--------cta------------ggcaagtaatgtctg--------gtatatgta-----tgttgtgaagttatatgaac------------------a----tatatttata-------actgcattgcatttaaggtggcaaag---tt--------------------------------------------------------------------------------------------------------------------------------------------------------------------------------------------------------------------------------------------------------------------------------------------------------------------
>I23353_M002_Malvaceae_Tilia_americana_seq1
-----------------------------------------------------------------------------------------------------------------------------------------------------------------------------------------------------------------------------------------------------------------------------------------------------------------------------------------------------------------------------------------------------------------------------------------------------------------------------------------------------------------------------------------------------------agrgtgttcggttacagattcttgaaaagaagat-----------------------tagcatacttgagaaggcaactgagcttaatccagataatgaacaactcttgctttgtsttwtgaaggcytatc-aaaaaagggataatrctgatgtgttgattgggagatgggaaaacgtrcttatgcagcattcagggagttatatgttgtggagagaattcttgcaggttgttcaaggggagttctccagattbaaggtytcagatatgagaaaaatttatgcacatgcgatccaagctctatctgcyacctgcagcawgcagtttaggcagg-----ttcttawttt----------------------agtgcatttt--ag----------------ttttyttt--yyhytkt-ktytctskwr------wwwkwgwsrmakrwkatwttytytttkwkryr------------ywtty---wwywaww--------------------wmaktrs-------ygycrwswartrmtks--------stgkakkww-----ttttgtcaggttatat-----------------------------------------------------------------------------------------------------------------------------------------------------------------------------------------------------------------------------------------------------------------------------------------------------------------------------------------------------------------------------------------------
>I23354_M003_Malvaceae_Herissantia_crispa_seq1
-------------------------------------------------------------------------------------------------------------------------------------------------------------------------------------------------------------------------------------------------------------------------------------------------------------------------------------------------------------------------------------------------------------------------------------------------------------------------------------------------------------------------------------gttgccagtatgcaacgacagaaaggtgttcgcttacagactcttgaaaagaagat-----------------------tagcatacttgagaaggcaactgagcttaatccggataacgaacaaatcttgctttgtctaatgagggcctatc-aaaaaagggataatactgatgtgttgattgggagatgggaaagtgtacttatgcagcattcagggagttatatactgtggagagaattcttgcatgttgttcaaggggagttctccagatttaaagtttcagatataagaaaaatgtatgcacatgcgatccaagctctatccgctacctacaagaagcagtttagacagg-----ttcttaattt----------------------agt---------------------------------------------------------------------gaccaatattttctctctcatgcat-----------tttcc---atttga------------at---------------------tagtctagaatgcctg--------gttcatgta-----tgttgtgaagagatatgaac------------------a----tatatttata-------cctgcattgcatttatggtgggaaag---ttttctgttttatt----------agtatgatta-taactccatttattctgaagtgataattcacgttgataactaattcagtacaaaataatagcacattattgggttccatctatttag--------------------------------------------------------------------------------------------------------------------------------------------------------------------------------------------
>I23355_M004_Malvaceae_Malva_arborea_seq1
--------------------------------------------------------------------------------------------------------------------------------------------------------------------------------------------------------------------------------------------------------------------------------------------------------------------------------------------------------------------------------------------------------------------------------------------------------------------------------------------------------------------------------------------------aacgacagagaggtgttcgtctacagactcttgaaaagaagat-----------------------tagcatactcgagaaagcaacagagcttaatccggataacgaacaaatcttgctttgtctgatgagggcctatc-agaaaagggataatagtgatgtgttgattgggagatggggaaatgtacttatgcagcattcggggagttatatattgtggatagaattcttgcatgttgttcaaggggagttctccagatttaaagtttcagatatgagaaaaatgtatgcacatgcgatccaagctctatctgctacctgcaacaagcagtttagacaggttccgttcttaactt----------------------agt---------------------------------------------------------------------gaccaatattttctttctcacaaat-----------tttcc---atttaa------------ac---------------------tagtcaagaatgcctg--------gtgtatgta-----tgttgtgaaattatatgaat------------------a----tatatttata-------acatcattgcatatatggtgagaaag---tttgctatttcgtt----------agtgtcatta-taactccatttattctgaactgataattcaacttgtcgagtaattc-------------------------------------------------------------------------------------------------------------------------------------------------------------------------------------------------------------------------------------
>I23356_M005_Malvaceae_Lavatera_assurgentiflora_seq1
-----------------------------------------------------------------------------------------------------------------------------------------------------------------------------------------------------------------------------------------------------------------------------------------------------------------------------------------------------------------------------------------------------------------------------------------------------------------------------------------------------------------------------------------------------gacagagaggtgttcgtctacagactcttgaaaagaagat-----------------------tagcatactcgagaaagcaacagagcttaatccggataacgaacaaatcttgctttgtctgatgagggcctatc-agaaaagggataatagtgatgtgttgattgggagatggggaaatgtacttatgcagcattcggggagttatatattgtggatagaattcttgcatgttgttcaaggggagttctccagatttaaagtttcagatatgagaaaaatgtatgcacatgcgatccaagctctatctgctacctgcaacaagcagtttagacaggttccgttcttaactt----------------------agt---------------------------------------------------------------------gaccaatattttctttctcacaaat-----------tttcc---atttaa------------ac---------------------tagtcaagaatgcctg--------gtgtatgta-----tgttgtgaaattatatgaat------------------a----tatatttata-------acatcattgcatatatggtgagaaag---tttgctatttcgtt----------agtgtcatta-taactccatttattctgaactgataattcaacttgtcgagtaatt--------------------------------------------------------------------------------------------------------------------------------------------------------------------------------------------------------------------------------------
>I23357_M006_Sphaerosepalaceae_Rhopalocarpus_longipetiolatus_seq1
-------------------------------------------------------------------------------------------------------------------------------------------------------------------------------------------------------------------------------------------------------------------------------------------------------------------------------------------------------------------------------------------------------------------------------------------------------------------------------------------------------------------------------------gttgccagcaagcagccacagaaaggtgttcgtttacagactcttgaaaagaagat-----------------------tagtatactcgagaaggcaactgagcttaacccagataatgaacaacttttgcttagtcttatgaaagcatacc-gcaaacgggacaatactgatgtattaatagcaagatgggaaaaagtgcttttgcagcattcagggagttatgtgttgtggagagaattcttgcatgttgttcaaggggaattctctagattcaaggtttcagaaatgcaaaaaatgtatgcacatgcaatccaagctctttctgctgcatgcaacaagaagttgaggcagg-----ttctcaatct----------------------aacaaattcc--a------------------ttactttc-cctwagg-ttttttgtta------ttagcagtcagcatcgtggtttctktaaattgtgaatttgatctttttt---atttca------------gc---------------------tgtcaagctatrccttaccctcta--------------ttttgttgagwtgcatatct---------tgcacctcta----tatacttgtct------accatrttg-------------------att----------------------agggtttyaa-cacattggtttttatgtattgtatgtcttgtgcagat----------------------------------------------------------------------------------------------------------------------------------------------------------------------------------------------------------------------------------------------
>I23359_M008_Malvaceae_Althaea_officinalis_seq1
---------------------------------------------------------------------------------------------------------------------------------------------------------------------------------------------------------------------------------------------------------------------------------------------------------------------------------------------------------------------------------------------------------------------------------------------------------------------------------------------------------------------------------------tgccagtatgcawcggcagagaggtgttcgtttacrgactcttgaaaagaagat-----------------------tagcatactcgagaaggcawyggagcttaatccggataaygaacaaatcttgctttgtctgatgagggcctatc-agaaaagggataatackgatgtgttgattgggagatgggaaaatgtacttatgcagcattcagggagttatatattgtggasmgaattcttgcatgttgttcaaggggagttctccagatttaaagtttcagatatgagaaaaatgtaygcacatgcgatccaagctctatctgctacytgcaacaagcagtttagacaggttctgttcttaattt----------------------agt---------------------------------------------------------------------gaccratrywttttycmtvwwrmmt-----------wktcm---akwwwr------------mc---------------------trrtswakrwwksytg--------kkrwrtkta-----tgttgtgaagttatatgamt------------------r----yrtwkyrwtw-------wykgyrwkrmakttwsskktwkmrwk---wktrytcttccggt----------agtatcatca-taactccatttattctgaactg----ttcaagttgacgactaattcagtacaaaataataggacactacag------------------------------------------------------------------------------------------------------------------------------------------------------------------------------------------------------------
>I23360_M009_Malvaceae_Lagunaria_patersonia_seq1
-------------------------------------------------------------------------------------------------------------------------------------------------------------------------------------------------------------------------------------------------------------------------------------------------------------------------------------------------------------------------------------------------------------------------------------------------------------------------------------------------------------------------------------------------caacgacagaaaggtgttcgcttacagactcttgaaaagaagat-----------------------tagcatacttgagaaggcaactgagcttaatccggataacgaacaaatcctgctttgtctaatgagggcctatc-aaaaaagagataacactgacgtgttgattgggagatgggaaaaagtacttatgcagcattcagggagttatatgttgtggagagaattcttgcatgttgttcaaggggagttctccggatttaaagtttcagatatgagaaaaatgtatgcacatgcaatccaagctctctctgctaccagcaacaagcagtttagacagg-----ttcttaattt----------------------agtgcatttt--ag----------------ttttttta--ccttggt-ttctctgata------ttagtaatgaacgatattttctttytcatgttt-----------tttttttcaattaa------------a--------cta------------gtcaagtaatgcctg--------gtgcgtgta-----tgttgtgaagttatatgaac------------------a----tatatctata-------actgctttgcatttatggcggccaag---tttgctgatttatta--gtat---ga--ttatag-ctccta---ttcttctgaactgataatgcaa----------------------------------------------------------------------------------------------------------------------------------------------------------------------------------------------------------------------------------------------------
>I23361_M010_Malvaceae_Allyogyne_huegelli_seq1
-----------------------------------------------------------------------------------------------------------------------------------------------------------------------------------------------------------------------------------------------------------------------------------------------------------------------------------------------------------------------------------------------------------------------------------------------------------------------------------------------------------------------------------------------------------------------------------------------------------------------------------------tgagcttaatccggataacgaacaaatcttgctttgtttaatgagggcctatc-aaaaaagagataacactgatgtgttgattgggagatgggaaaatgtgcttatgctgcattctgggagttatatgctgtggagagaattcttgcatgttgttgaaggggagttctccagatttaaagtttcagatatgagaaaaatgtatgcacatgcgatccaagctctatctgctacctgcaacaagcagtttagacagg-----ttcttaatct----------------------agtgcatttt--at--------------tttattttta--tctttgt-ttctctggtt------ttattggcga----------------------------------------------------------------------------------------------------------------------------------------------------------------------------------------------------------------------------------------------------------------------------------------------------------------------------------------------------------------------------------------------------------------------------------------------------------------------------------------------------------------------------------------
>I23364_M013_Malvaceae_Grewia_sp_seq1
--------------------------------------------------------------------------------------------------------------------------------------------------------------------------------------------------------------------------------------------------------------------------------------------------------------------------------------------------------------------------------------------------------------------------------------------------------------------------------------------------------------------------------------ttgccagtatgcaacgtcagaaaggtgttcgcttacagactcttgaaaagaagat-----------------------tagtgtacttgagaaggcaactgagcttaatcctgataatgaggaactcttgctttgtcttatgaaggcctatc-aaaaaagggatagtactgatgtgttgattaggagatgggagaacttacttatgcagcattctggtagttatacgttgtggagagaattcttgcatattgttcaaggggagttctccagatttaaggtttcagatatgagaaaaatgtatgctcattcaatccaggctctatctgctacatgcagcaagcagtttaggcagg-----ttcttaattt----------------------agtgcattttttag-----------------tttcttt--ccactgt-ttttctgatt------tgatcgatgaatgctattttgtttgtgatgca------------ttttt---gattac-----t-ttta-a------tgttactgc-------tgtcaagtaatagctt-----------tatgca-----ttgtgtcaagttatatattt------------------a-cggtgtatttgtactccataccagtgttttgttgatgttgcaaaag---tttgctgatctggtc--ttgt---gacgttataa-aaaccacatttcttttgtac---------------------------------------------------------------------------------------------------------------------------------------------------------------------------------------------------------------------------------------------------------------
>I23365_M014_Malvaceae_Callirhoe_bushii_seq1
-------------------------------------------------------------------------------------------------------------------------------------------------------------------------------------------------------------------------------------------------------------------------------------------------------------------------------------------------------------------------------------------------------------------------------------------------------------------------------------------------------------------------------------rtcgcmagtatgcaacggcagagaggtgttcgtttacagactcttgaaaagaagat-----------------------tagcatactcgagaaggcaacggagcttaatccagataacgaacaaatcttgctttgtctgatgagggcctatc-agaaaagggataatacrgacgtgttgattgggagatgggaaaatgtactyatgcagcattcaggtagttgtatattgtggagagaattcttgcatgttgttcaaggggagttctctagatttaaagtttcagatatgagaaagatgtatgcacatgcgatccaagctctgtctgctacctgcaacaagcagtttagacaggttttgttcttaattt----------------------agt---------------------------------------------------------------------gaccgatattttctttctcatgcat-----------tttcc---rtttaa------------ac---------------------tagtcaagaatgcctg--------gtgtgtgta-----tgttgtgaagttatatgagtrtrtrtrtktrtatwtata----tatatttata-------actgcattgcatttttggtgggaaag---tttgctgtttcttt----------actataacta-ta---------------------------------------------------------------------------------------------------------------------------------------------------------------------------------------------------------------------------------------------------------------------------------
>I23367_M016_Malvaceae_Kitaibelia_vitifolia_seq1
----------------------------------------------------------------------------------------------------------------------------------------------------------------------------------------------------------------------------------------------------------------------------------------------------------------------------------------------------------------------------------------------------------------------------------------------------------------------------------------------------------------------------------------gcctgtatgcaacggcagagaggtgttcgtttacagactcttgaaaagaagat-----------------------tagcatactcgagaaggcawcggagcttaatccggataaygaacaaatcttgctttgtctgatgagggcctatc-agaaaagggataatackgatgtgttgattgggagatgggaaaatgtacttatgcagcattcagggagttatatattgtggagagaattcttgcatgttgttcaaggggagttctccagatttaaagtttcagatatgagaaaaatgtatgcacatgcgatccaagctctatctgctacctgcaacaagcagtttagacaggttctgttcttaattt----------------------agt---------------------------------------------------------------------gwccmatattttctttctcatgcat-----------tttcc---atttaa------------ac---------------------tagtcaagaatkcctg--------gtgtatgta-----tgttgtgaagttatatgaat------------------a----tatattkata-------wctgcattgcatttayggtgagaaag---tttrctgttytaaa----------ggkstmryww-wawcyysrtytawwskgmwmksatrawkyrwrkkramkamwmwtwyrawmyatcagaaaa-----------------------------------------------------------------------------------------------------------------------------------------------------------------------------------------------------------------------
>I23368_M017_Malvaceae_Sterculia_apetala_seq1
--------------------------------------------------------------------------------------------------------------------------------------------------------------------------------------------------------------------------------------------------------------------------------------------------------------------------------------------------------------------------------------------------------------------------------------------------------------------------------------------------------------------------------------ttgctagtatgcaacggcagaaacgtgttcgcttacagactcttgaaaagaagat-----------------------tagcatacttgagaaggcaactgagcttaatccggataacgaacaactcttgctttgtcttatgaagacctatc-aaaaaagggataatactgatgtgttgattgggagatgggaaaacatacttatgcagcattcagggagttatatgctgtggagagaattcctgcatgttgttcaaggggagttctcaagatttaaggtctcagatatgagaagaatatatgcacatgcaatccaagctctatcttctagctgctgcaagcagtttaggcagg-----ttcttaattt----------------------agtgcatttt--ag-------------tttttattttgt-cctctgt-ttctctggta------ttagtgatgaatgatattt---------tgca------------ttttc---aattaa------------a--------ttagtgc-------tgtcaagtaatgcctg--------gtgtacata-----ttttatcaggc---------------------------atacatatagttata-------actgcatggcatttgtgatggcaaag---tttgctgatttggtc--atca---gatgttataa-ctccagcatttcttttgacctgataatgcaaattgatgat-------------------------------------------------------------------------------------------------------------------------------------------------------------------------------------------------------------------------------------------
>I23369_M018_Malvaceae_Abelmoschus_esculentus_seq1
----------------------------------------------------------------------------------------------------------------------------------------------------------------------------------------------------------------------------------------------------------------------------------------------------------------------------------------------------------------------------------------------------------------------------------------------------------------------------------------------------------------------------------------gcgagtacgcaacggcagaaaggtgttcgcttacagacycttgagaagaagat-----------------------tagcatacttgagaaggcaactgagcttaatccrgayaaygaacaaatctkgctttgtctaatgagggcctatc-raaaaagagataatactgatgtgttgattgggagatgggaaaatgtgcttatgcagcattctgggagttatatkctgtggagagaattcttgcatgttgttgaaggggagttctccagatttaaagtttcagatrtgagaaaaatgtacrcacatgcratccaagctctatcttytacctgcaacaagcagtttagacagg-----ttcttaatct----------------------agtgcayttt--at--------------tctattttta--ccttggt-ttctctgata------ttagtggtgaacaatattttctttcttatgta--------------------------------------------------------------gtcaagtaatgcctg--------gtgtatgtr-----tkwtrwrwmtmtatrwtaat------------------g----tgtatttata-------actgcactg---------------------------atgtatta--gtgg---ga--ttagaa-ttcc---atttcttctgaactgataatacaagttgacaagtaattcagtacaaaataataggatatc----------------------------------------------------------------------------------------------------------------------------------------------------------------------------------------------------------------
>I23370_M105_Malvaceae_Pachira_aquatica_seq1
--------------------------------------------------------------------------------------------------------------------------------------------------------------------------------------------------------------------------------------------------------------------------------------------------------------------------------------------------------------------------------------------------------------------------------------------------------------------------------------------------------------------------------------ttgccagtatgcaacgacagaaaggcgttcgcttacagactcttgaaaagaagat-----------------------cagcatacttgagaaggcaactgagcttaatccggataatgaacaaatcttgctttgtcttatgaaggcttatc-agaaaagggataatactgatgtgttgattgggagatgggaaaacgtacttatggagcattcagggagttatatgttgtggagagaattcttgcatgttgttcaaggggagttctccagatttaaggtttcagatatgagaaaaaagtatgcacatgcgatgcaagctctatccgctgcatgcaacaagcagttcagacagg-----ttcttaattt----------------------agtgcatttt--ag-----------------tttttta--ccgtggt-ttctctggta------ttagtgatgaatgataatttctttctcatgtg------------ttttt---aattaa------------a--------ctt------------ggcaagtaatgtcta--------gtgtatgta-----tgttgtgaagttatacgaac------------------a----tatagttgta-------gctgcattgcatttaaggtggcaaaa--gtctgctgatttagta--gtat---gatgttataa-ctccagtatttcttctgaactgataatgcaagttgatgactatttc-------------------------------------------------------------------------------------------------------------------------------------------------------------------------------------------------------------------------------------
>I23371_M137_Malvaceae_Dombeya_wallichii_seq1
------------------------------------------------------------------------------------------------------------------------------------------------------------------------------------------------------------------------------------------------------------------------------------------------------------------------------------------------------------------------------------------------------------------------------------------------------------------------------------------------------------------------------------ggttgccagtatgcaacgacggaaaggtgttcgcttacagactcttgaaaagaagat-----------------------tagcatacttgagaaggcaactgagctcaatccagawaatgaacaactcttgctttctcttatggaggcctatc-aaaagcgggataatactgatgtgttgattgggagatgggaaaamatgcttatgcagcattcarggagttatrtattgtggagagaattcttgcrtattgttcaaggagagttctccagattyaaggtttcagatttgagaaagatttatgcacatgcaatmcaagctctatcttctgcctgcrgcaagcagtttaggcagg-----ttcttaaytt-----------------------------------------tccct----------------ycttagt-ttcttgg------------------------------------atgca------------ttttc---tattaa------------a--------ttagtgcggtyaactgtctagtaatgtgtg--------gtctatgtg-----t--tgtcaagttatttcaac------------------a----tatgcttata-------actgcaywkyryttwmrrrgrrraar---wkkwswywtwttttrwymwww---krwtktwwwr-rkycytyskttcttttgatc--ataatgca-----------------------------------------------------------------------------------------------------------------------------------------------------------------------------------------------------------------------------------------------------
>I23372_M140_Malvaceae_Chiranthodendron_pentadactylon_seq1
-----------------------------------------------------------------------------------------------------------------------------------------------------------------------------------------------------------------------------------------------------------------------------------------------------------------------------------------------------------------------------------------------------------------------------------------------------------------------------------------------------------------------------------------------------gacagaaaggtgttcgcttacagactcttgaaaagaagat-----------------------tagcatacttgagaaggcaactgagcttaatccggataacgaacaaatcttgctttgtcttatgaaggcctatc-aaaaaagggataatactgatgtgttgattgggagatgggaaaatgtacttatgcagcattcagggagttatatcttgtggagagaattcttgcatgttgttcaaggggagttctccagatttaaggtttcagatatgagaaaaatgtatgcccatgcgatccaagctctatctgctacctgcaacaagcagtttagacagg-----ttcttaattt----------------------agtgcatttt--ag-----------------tttttta--ccttggt-ttctctgtta------ttagtaatgaatgatatwttctttctcatgcat-----------ttttc---aattaa------------a--------ctt------------gtcaagtaatgcctg--------gtgtatgta-----tattgtgaagttatatgaac------------------a----tatatttata-------actgcattgcatttatggtggcaaag---tttgctgatttagt--------------------------------------------------------------------------------------------------------------------------------------------------------------------------------------------------------------------------------------------------------------------------------------------------------
>I23373_M141_Malvaceae_Quararibea_funebris_seq1
-------------------------------------------------------------------------------------------------------------------------------------------------------------------------------------------------------------------------------------------------------------------------------------------------------------------------------------------------------------------------------------------------------------------------------------------------------------------------------------------------------------------------------------gttgccaatatgcaacgacagaaaggtgttcgcttwcagactcttgaaaagaagat-----------------------tagcatacttgagaaggcaactgagcttaatccggataatgaacaaatcttgctttgtcttatgaaggcctatc-aaaaaagggataatactgatgtgttgattgggagatgggaaaatgtacttatgcagcattcagggagttatatgttgtggagagaattcttgcatgttattcaaggggagttctccagatttaaggtttcagatatgagaaaaatgtatgcamatgcgatccaagctctatctgctacctgcaacaagcagtttagacagg-----ttcttaattt----------------------agtgcatttt--ag----------------ttttttta--ccttggt-ttctctggta------ttagtgatgaatgatgttttctttctcatgcat-----------ttttc---aattaa------------a--------cta------------gtcaggtaatggctg--------gtgtatg---------ttgtgaagttatatgaac------------------a----tatatttata-------actgcattgcatttgtggtggcaaag---tttgctgatttagta--gttt---gatgttttaa-ctcccgcatttcttcttaactgataat--------------------------------------------------------------------------------------------------------------------------------------------------------------------------------------------------------------------------------------------------------
>I23374_M142_Malvaceae_Hampea_nutricia_seq1
---------------------------------------------------------------------------------------------------------------------------------------------------------------------------------------------------------------------------------------------------------------------------------------------------------------------------------------------------------------------------------------------------------------------------------------------------------------------------------------------------------------------------------------------tatgcaacggcagaaaggtgttcgcttacagactcttgaaaagaagat-----------------------tagcatacttgagaaggcaactgagcttaatcccgataatgaacaaatcttgctttgtctaatgagggcctatc-agaaaagggataactctgatgtgttgattgggagatgggaaaacgtgcttatgcagcattcagggagttatgtgttgtggagagaattcttgcatgttgttcaaggggagttctccagatttaaagtttcagatatgagaaaaatgtatgcacatgccatccaagctctgtctgctgcctgcaataagcagtttagacagg-----ttcttaattt----------------------agtgcatttt--agtttcatttatttatttattt-tta--cttcggt-gtctctggta------tt------------------------------------------------------------------------------------------------------------------------------------------------------------------------------------------------------------------------------------------------------------------------------------------------------------------------------------------------------------------------------------------------------------------------------------------------------------------------------------------------------------------------------------------------
>I23376_M145_Malvaceae_Heliocarpus_appendiculatus_seq1
--------------------------------------------------------------------------------------------------------------------------------------------------------------------------------------------------------------------------------------------------------------------------------------------------------------------------------------------------------------------------------------------------------------------------------------------------------------------------------------------------------------------------------------ttgccagtatgcagcgacagaaaggtgttcgcttacagactcttgaaaagaagat-----------------------cagcatacttgagaaggcaaatgatcttaatcccgayaaygaacaactcttgatttgtctwatgaaggcctatc-agaaaagggataatrcagatgtgttaatygggagatgggagaacttamttatscagcattcagstagttryaygttgtggagagaattcttgcaygttgttcaaggggarttctccagatttaargtttcagatatgagaaaaatgtttgcacaygcgrtccaagctctatttgctacctgcagtaagcagtttaggcagg-----ttcttaattt----------------------astgcattya--wkyw------------------------sctwkwt-wtwystkrtk------krrwkmatkmktgswwsttkywy--wgatgca------------ttttt---ahttac--------------------tttaacat-------tgtcaggcaatgcctt--------gttta-----------ttatcatgttrtattcrt------------------g----tgcagttttg-------gcagctttgcatctattgtcacaaagt---------ttgtggtt--atgt---gatgttataagctgcagcatttcttttgaattgataatgcaagttga--gccgatccagtacagaataacaatccatgt---------------------------------------------------------------------------------------------------------------------------------------------------------------------------------------------------------------
>I23377_M148_Malvaceae_Robinsonella_mirandae_seq1
------------------------------------------------------------------------------------------------------------------------------------------------------------------------------------------------------------------------------------------------------------------------------------------------------------------------------------------------------------------------------------------------------------------------------------------------------------------------------------------------------------------------------------ggttgctagtatgcaacgacagaaaggtgttcgcttacagactcttgaaaagaagat-----------------------tagcatacttgagaaggcaactgagcttaatccggatracgaacwaatcttvctttgtctaatgagggcctatc-araaaagggataatactgatgtgttgattgggagatgggaaagtgtacttrtkcakcattcagggagttatataytgtggagrgaattcttgcatgttkttcaaggggagttctccagatttaaagtttcagatatragaaaaatgtatgcacatgcgatccaagctctatccgctwcctgcaacaagcagttyaracagg-----ttcttaattt----------------------wgt---------------------------------------------------------------------gacyaatattttctttctcatgcat-----------tttcc---ayttaa------------ac---------------------tagtcwagaatgcctg--------gtytatgta-----tgttgtgmagttatatgaac------------------a----tatatttatw-------actgcattgcatttatggtgggaaad---tttrctgttttatw----------agtatgatta-taactccatttattctgaagtgatwattyacgttgataactaattc-------------------------------------------------------------------------------------------------------------------------------------------------------------------------------------------------------------------------------------
>I23378_M150_Malvaceae_Ceiba_pentandra_seq1
--------------------------------------------------------------------------------------------------------------------------------------------------------------------------------------------------------------------------------------------------------------------------------------------------------------------------------------------------------------------------------------------------------------------------------------------------------------------------------------------------------------------------------------ttgccagtatgcaacgacagaaaggtgttcgcttacagactattgaaaagaagat-----------------------cagcatacttgagaaggcaactgagcttaatccggataatgaacaaatcttgctttgtcttatgaaggcttatc-agaaaagggataatactgatgtgttgatcgggagatgggaaaccgtacttatgcagcattcagggagttatatattgtggagagaattcttacatgttgttcaaggggagttctccagatttaaggtttcagatatgagaaaaatgtatgcacacgcgatccaagctctatctgcggcacgcaacaagcagttcsgacagg-----ttcttaattt----------------------agtgcatttt--ag-----------------tgtttta--ccgtggt-ttctctgtta------ttagtgatgagtgatattttctttctcatgcat-----------ttttc---aattaa------------a--------cta------------ggcaagtaatgtctg--------gtatgtgta-----tgttgtgaagttatatgaac------------------a----tatatttata-------actgcattgcatttaaggtggcaaag---tttgatgatttagta--gtat---gaagttataa-ctccagcatttcttctgaactggtaatgcaagttgatgactat----------------------------------------------------------------------------------------------------------------------------------------------------------------------------------------------------------------------------------------
>I23380_M161_Malvaceae_Hibiscus_tiliaceus_seq1
----------------------------------------------------------------------------------------------------------------------------------------------------------------------------------------------------------------------------------------------------------------------------------------------------------------------------------------------------------------------------------------------------------------------------------------------------------------------------------------------------------------------------------------gcgagtatgcaacggcagaaaggtgttcgcttacagactcttgagaagaagat-----------------------tagcatacttgagaaggcaactgagcttaatccggataatgaacaaatcttgatttgtctaatgagggcctatc-aaaaaagagataatactgatgtgttgattgggagatgggaaaatgtgcttatgcagcattctgggagttatatgctatggagagaattcttgcatgttgttgaaggggagttctccagatttaaagtttcagatatgagaaaaatgtacgcacatgcaatccgcgctctatcttctacctgcaacaagcagtttagacagg-----ttcttaatct----------------------agtgcatttt--at--------------tttattttta--ccttggt-ttctctggta------ttagtgatgaacgatattttctttctcctgta--------------------------------------------------------------gtcgagtaatgtgtg--------gtgtatgta-----tgttgtgaatctatatgaac------------------a----tatatttata-------actgcattg---------------------------atttatta--gtgt---ga--ttagaa-gtcc---atttcctctgaactgataatacaagttgactactaattcagtacaaaat---------------------------------------------------------------------------------------------------------------------------------------------------------------------------------------------------------------------------
>I23383_M166_Malvaceae_Pseudobombax_ellipticum_seq1
---------------------------------------------------------------------------------------------------------------------------------------------------------------------------------------------------------------------------------------------------------------------------------------------------------------------------------------------------------------------------------------------------------------------------------------------------------------------------------------------------------------------------------------tgccaatatgcaacgacagaaaggtgttcggttacagactcttgaaaagaagat-----------------------cagcatacttgagaaggcaaccgagcttaatccggataatgaacaaatattgctttgtcttatgaaggcttatc-agaaaagggatactactgatgtgttgattgggagatgggaaaacgtacttatgcggcattcagggagttatatgttrtggagagaattcttgtatgttattcaaggggagttctccagatttaaggtttcagatatgagaaaaatgtatgcacatgcaatccaagctctatccgctgcatgcaacaagcagtttagacagg-----ttattaattt----------------------agtgcatttt--ag-----------------tgtttta--ccg-ggt-ttctctggta------ttggtgatgaatgatattttctttctcatgcat-----------tgttc---aattaa------------a--------cta------------ggcaagtaatgtctg--------gtttatgtg-----tgttgtgaagttatatgaac------------------a----tatatttata-------actgcattgcatttaaggtggcaaag---tttgctgatttagta--gtat---gatgttataa-ctccagtttttcttctgaacttgtaatgcaagttgatgactattt--------------------------------------------------------------------------------------------------------------------------------------------------------------------------------------------------------------------------------------
>I23384_M168_Malvaceae_Theobroma_cacao_seq1
------------------------------------------------------------------------------------------------------------------------------------------------------------------------------------------------------------------------------------------------------------------------------------------------------------------------------------------------------------------------------------------------------------------------------------------------------------------------------------------------------------------------------------kgttgccagtatgcaacgacagaaaggtgttcgcctgcagactctcgaaaagaagat-----------------------tagcatacttgagaaggcaactgagcttaatccagataatgaacagcttttgctctgtcttatgaaggcctatc-aaaaaagggataatactgatgtgttagttgggagatgggaaagcatacttagtcagcattcaggcagttatatgttgtggaaagaattcttgcatgttgttcaaggggagttctccagatttaaggtttcagatatgagaaaaatgtatgcacatgcaatccaagctctatctgctacctgcagcaagcagtttaggcagg-----ttcttaattt----------------------agtgcatttt--ag-----------------tttttta--ctttatt-tcttctggtt------gtagt-atgaatgatattctctttgtgattga------------ttttc---agttgt-----t-tttt-a------tttaactgc-------tgtcaagtaatgcctt--------gattatgta-----ttttgtcaagttttatgtac------------------agcattgcatttatg------------------------gtggttaag---tttgctgatttggtc--atgt---gatgttataa-ctctgtcatttcttttgaacagat-----------------------------------------------------------------------------------------------------------------------------------------------------------------------------------------------------------------------------------------------------------
>I23385_M169_Malvaceae_Ochroma_pyramidale_seq1
-------------------------------------------------------------------------------------------------------------------------------------------------------------------------------------------------------------------------------------------------------------------------------------------------------------------------------------------------------------------------------------------------------------------------------------------------------------------------------------------------------------------------------------------agtatgcaacgacaaaaaggtgttcgtttacagactcttgaaaagaagat-----------------------tagcatacttgagaaggcaactgagcttaatccggataacgaacaaatcttgctttgtcttatgaaggcctatc-aaaaaagggataatactgatgtgttaattgggagatgggaaaacgtacttgtgcagcattcagggagttatatgttgtggagagaattcttgcatgttgttcaaggggagttctccagatttaaggtttcagatatgagaaaaatgtatgcacatgcaatccaagctctatctgctacctgcaacaagcagtttagacagg-----ttcttaattt----------------------agtgcatttt--ta----------------gtttttta--ccttggt-ttctctttta------ttagtgatgaatgatattttctttctcatgcat-----------ttttc---gattaa------------a--------cta------------gtcaagtaatgcctg--------gtgtatgta-----tgttgtgaagttatatgaac------------------a----tatatttata-------actgcattgcttttatggtggcaaag------gctaatttagta--gtat---g---------------------------------------------------------------------------------------------------------------------------------------------------------------------------------------------------------------------------------------------------------------------------------------------
>I23387_M178_Malvaceae_Malvaviscus_arboreus_seq1
------------------------------------------------------------------------------------------------------------------------------------------------------------------------------------------------------------------------------------------------------------------------------------------------------------------------------------------------------------------------------------------------------------------------------------------------------------------------------------------------------------------------------------ggttgtgagtttgcaacggcagaaaggtgttygcttacagactcttgagaagaagat-----------------------tagcatacttgagaaggcaactgagcttaatccggataatgaacaaatcttgatttgtctaatgagggcctatc-aaaaaagagataatactgatgtgttgattgggagatrggaaaatgtgcttatgcagcattctgggagttayatgctgtggagagaattcttgcatgttgttgaaggggagttctccagatttaaagtttcagatatgagaaaaatgtacgcacatgcgatctgckctctrtcttctacctgcaacaagcagtttagacagg-----ttcttaatct----------------------agtgmatttt--at--------------yttwwttttw--mcytkgk-ttyyyykgkw------wtwrkkgksraaaawhwtttmkttyyyhwkkw--------------------------------------------------------------gtcaactaatkkcyk--------ggbkwwkkw-----wkktktkrawtywwwwkram------------------m----watatttata-------actgcattb---------------------------atttattt--gtgt---ga--ttwrra-rkyc---mwttymmytgaactgattwtayamrwktwsrwmkratwysrtwsrawwyaatrkrwtwwsayya---------------------------------------------------------------------------------------------------------------------------------------ctgtctataaagaataat---------------------------------------------------
>I23388_M180_Malvaceae_Triumfetta_lappula_seq1
---------------------------------------------------------------------------------------------------------------------------------------------------------------------------------------------------------------------------------------------------------------------------------------------------------------------------------------------------------------------------------------------------------------------------------------------------------------------------------------------------------------------------------------tgccagtatgcagcgacagaaaggtgttcgcttacagactcttgaaaagaagat-----------------------cagcatacttgagaaggcaaatgatcttaatcccgataatgarcaactcttgatttgtctwatgaaggcctatc-agaaaagggataatrcagatgtgttaatygggagatgggagaacttacttatvcagcattcagstagttrtatgttgtggagagaattcttgcaygttgttcaaggggarttctccagatttaargtttcagatatgagaaaaatgtttgcacaygcgrtccaagctctatttgctacctgcagtaagcagtttaggcagg-----ttcttaattt----------------------agtgcattta--ag----------------------tt--cctttat-ttttctgatt------tgattcatgagtggtactttcat--tgatgcr------------ttttt---aattac--------------------tttaacdt-------tgtcaggcaatgcctt--------gttta-----------ttatcatgttatattcat------------------g----tgcagtttkg-------bhdsbttkbvwybhwtbwhhdvaard----------ttdtggtt--atgc---gatgttataagctgcagcatttcttttgaattgataatgcaagttga-gcctgatccagtacag------------------------------------------------------------------------------------------------------------------------------------------------------------------------------------------------------------------------------
>I23389_M181_Malvaceae_Pavonia_scheadiana_seq1
-------------------------------------------------------------------------------------------------------------------------------------------------------------------------------------------------------------------------------------------------------------------------------------------------------------------------------------------------------------------------------------------------------------------------------------------------------------------------------------------------------------------------------------------------------cagagaggtgttcgtttacagactcttgaaaagaagat-----------------------tagcatactcgagaaggcaacrgagcttaatccggayaaygaacaaatsttgctbtgtctgatgagggcctatc-agaaaagggataatactgatgtgttgattrggagatgggaaaatgtacttwtgcagcattcagggagttrtatattgtggagagaattcttgcatgttgttcaaggggagttctccagatttaaagtttcagatatgagaaaratgtatgcacatgcgatccaagctctatctgctacctgcaacaagcagtttagacagg-----ttcttaattt----------------------agt---------------------------------------------------------------------gaccgatattttctttctcatgcat-----------tttcc---atttaa------------aa---------------------tagtcagaaatgcttg--------gtgtatgta-----tgttgtgaagttatatgaac------------------a----tatatgtata-------attgcattgcatttatggtgggaaag---tttgctgcttcgtt----------agtatcatta-taactcccttaattctgaactg----ttcaagttgacgactaattcagaacaaaataataggacttt----------------------------------------------------------------------------------------------------------------------------------------------------------------------------------------------------------------
>I23390_M182_Malvaceae_Anoda_cristata_seq1
-------------------------------------------------------------------------------------------------------------------------------------------------------------------------------------------------------------------------------------------------------------------------------------------------------------------------------------------------------------------------------------------------------------------------------------------------------------------------------------------------------------------------------------------agtatgcaacggcagagaggtgttcgtttacagactcttgaaaagaagat-----------------------tagcatactcgagaaggcaacrgagcttaatccggayaaygaacaaatsttgctytgtctgatgagggcctatc-agaaaagggataatactgatgtgttgattrggagatgggaaaatgtacttwtgcagcattcagggagttrtatattgtggagagaattcttgcatgttgttcaaggggagttctccagatttaaagtttcagatatgagaaaratgtatgcacatgcgatccaagctctatctgctacctgcaacaagcagtttagacagg-----ttckkwwytt----------------------------------artkwm----------------------------------------------------gtgaccgatatttttttttbdyhwksmw----------ttthc---mwttda------------am--------------------bwrdyvaddadtgchtg--------kdkdwtgta-----adttkddadktwhwwddawd-------wwwwwwwdhwwa--vydbhwttdrda----------------------------------ardttkbykkttbskth---------rkwwbhwthw-wamthcmttthtthhkdahbdraaawtymarktkracgactawtymrrwvmaaawwaataggacat-----------------------------------------------------------------------------------------------------------------------------------------------------------------------------------------------------------------
>I23391_M183_Malvaceae_Phymosia_umbellata_seq1
-------------------------------------------------------------------------------------------------------------------------------------------------------------------------------------------------------------------------------------------------------------------------------------------------------------------------------------------------------------------------------------------------------------------------------------------------------------------------------------------------------------------------------------rttgccagtatgcaacgacagaaaggtgttcgcttacagactcttgaaaagaagat-----------------------tagcatacttgagaaggcaaccgagcttaatccggataaygaacaaatcttgctttgtctaatgagggcctatc-aaaaaagggataayactgatgtgttgattgggagatgggaaagtgtacttatgcagcattcagggagttatatactgtggagagaattcttgcatgttgttcaaggggagttctccagatttaaagtttcagatataagaaaaatgtatgsacatgcgatccaagctctatccgcbacctgcaacaagcagtttagacagg-----ttcttaatty----------------------ayt---------------------------------------------------------------------gacmawtattttctttctcatgcat-----------tttcc---atttga------------ac---------------------yagtctagaatgcctg--------gtttatata-----tkttgtgaagttatatgaac------------------a----tatatttata-------actgmattsyaytyatggtgggaaag---tttgctgttctatwttagtatgaatgtatgatta-taacttcatttgttctgaagtgataa---------------------------------------------------------------------------------------------------------------------------------------------------------------------------------------------------------------------------------------------------------
>I23392_M187_Malvaceae_Ayenia_berlandieri_seq1
---------------------------------------------------------------------------------------------------------------------------------------------------------------------------------------------------------------------------------------------------------------------------------------------------------------------------------------------------------------------------------------------------------------------------------------------------------------------------------------------------------------------------------------------------------------------------------------------------------------------------------aaggcaaatgatcttaatcccgataatgaacaactcttgatttgtcttatgaaggcctatc-agaagagggataatacagatgtgttaattgggagatgggagaacttamttatgcagcattcagctagttatatgttgtggagagaattcttgcatgttgttcaaggggagttctccagatttaaggtttcagatatgagaaaaatgtttgcacatgcggtccaagctctatttgctacctgcagtaagcagtttaggcagg-----ttcttaatyt----------------------actgcattta--ag----------------------tt--cctttat-ttttctgatt------tgattcatgagtg-------------------------------------------------------------------------------------------------------------------------------------------------------------------------------------------------------------------------------------------------------------------------------------------------------------------------------------------------------------------------------------------------------------------------------------------------------------------------------------------------------------------------------------
>I23393_M189_Malvaceae_Kearnemalvastrum_lacteum_seq1
---------------------------------------------------------------------------------------------------------------------------------------------------------------------------------------------------------------------------------------------------------------------------------------------------------------------------------------------------------------------------------------------------------------------------------------------------------------------------------------------------------------------------------------tgctagtatgcarcggcagmgaggtgttcgtttacagactcttgaaaagaagat-----------------------wagcatactyragaaggcaacagagcttaatccrgataacgaacaaatcttgctttgtctgatgagggcctatc-agaaaagggataatacygatrtgttgattrggagatgggaaaatgtacttwtgcagcattcagggagttatatattgtggagagaattcttgcatgttgytcaaggggagttctccagatttaaagtttcagatatgagaaaratgtatgcacatgcgatccaagctctatctgctahctgcaacaagcagtyhagacagg-----ttcttaattt----------------------agt---------------------------------------------------------------------gaycgatwttttctttctcatgcat-----------tttcc---rtttaa------------ac---------------------tagtmaaraatgcyyg--------gtgtatgta-----tgttgtgaagttakatgaay------------------a----tatatktatw-------aytgcattgcatttatggtgrgaaag---tytgctgyttcgtt----------agtatcatta-taactccattwattctgaactg----ttcaagttgacgactaattcagwacaaaat---------------------------------------------------------------------------------------------------------------------------------------------------------------------------------------------------------------------------
>I23394_M229_Malvaceae_Malvastrum_americanum_seq1
---------------------------------------------------------------------------------------------------------------------------------------------------------------------------------------------------------------------------------------------------------------------------------------------------------------------------------------------------------------------------------------------------------------------------------------------------------------------------------------------------------------------------------------tgctagtatgcaacgacaragaggtgtacgtttacagactcttgaaaagaagat-----------------------tagcatactcgaraaggcaacggagctwaatccggataacgaacaaatcttgctttgtctgatgagggcctatc-agaaaagggataatactgatgtgttgattgggagatggsaaaatgtacttatgcagcattcwgggagttatatattgtggagagaattcttgcatgttgttcaaggggagttctccagatttaaagtttcagatatgagaaagatgtaygcacatgcgatccaagctytatctgctacctgcarcaagcagtttagacagg-----ttcttaattt----------------------agt---------------------------------------------------------------------taccgatatcttttttctcwtgcat-----------tttcc---atttaa------------aa---------------------tagtaaaaaatgcttg--------gggaatgta-----tgtcgtgaagttatatgaac------------------a----tatatgtata-------attgcattgcatttatggtaggaawg---tttgctgcttcgtt----------attatcatta-tagctccrttaattctgaactg----ttcaagttgaygactaattcagaacaaaataatagtactttatagggtt--------------------------------------------------------------------------------------------------------------------------------------------------------------------------------------------------------
>I23395_M236_Malvaceae_Fuertesimalva_jacens_seq1
------------------------------------------------------------------------------------------------------------------------------------------------------------------------------------------------------------------------------------------------------------------------------------------------------------------------------------------------------------------------------------------------------------------------------------------------------------------------------------------------------------------------------------ggtcgccagtatgcaacgacagagaggtkttcgtttacagactcttgaaaagaagat-----------------------tagcatactcgagaaggcaacggagcttaatccggataacgaacaaatcttgctttgtctgatgagggcctatc-agaaaagggataatagtgatgtgttgattgggagatgggaaaatgtacttatgcagcattcggggagttatatattgtggatagaattcttgcatgttgttcaaggggagttctccagatttaaagtttcagatatgagaaaaatgtatgcacatgcgatccaagctctctctgctacctgcaacaagcagtttagacaggttcccttcttaattt----------------------agt---------------------------------------------------------------------gaccaatattttctttctcacacat-----------tttcc---atttaa------------ac---------------------tagtcaagaatacctg--------gtgtatcta-----tgttgtgaaattatatgaat------------------a----tatatttata-------actgcattgcatttatggtgagaaag---tttgctatttcgtt----------agtgtcatta-taactccatttattctgaactgataattcaacttgtcgactaattcagtacaaaacaatagtacattctaggg----------------------------------------------------------------------------------------------------------------------------------------------------------------------------------------------------------
>I23396_M019_Malvaceae_Allosidastrum_pyramidatum_seq1
----------------------------------------------------------------------------------------------------------------------------------------------------------------------------------------------------------------------------------------------------------------------------------------------------------------------------------------------------------------------------------------------------------------------------------------------------------------------------------------------------------------------------------------gccagtatgcaacgacagaaaggtgttcgcttacagactcttgaaaagaagat-----------------------tagcatacttgagaaggcaactgagcttaatctggataacgaacaaatcttgctctgtctaatgagggcctatc-aaaaaagggataatactgatgtgttgatggggagatgggaaagtgtacttatgcagcattcggggagttatatactgtggagagaattcctgcatgttgttcaaggggagttctcgagatttaaagtttcagatataagaaaaatgtatgcacatgcgatccaagctctatctgctacctgcaacaagcagtttagacagg-----ttcttaattt----------------------agt---------------------------------------------------------------------gaccaatattttctttctcatggat-----------tttcc---atttga------------ac---------------------tagtctagaattcctg--------gtttatgca-----tgttgtgaagttatatgaac------------------a----tatatttata-------actgcattgcatttatggtgggaaag---tttgctgttttatt----------agtatgatta-taactccttttattctgaag---------------------------------------------------------------------------------------------------------------------------------------------------------------------------------------------------------------------------------------------------------------
>I23397_M020_Malvaceae_Melochia_betonicifolia_seq1
-------------------------------------------------------------------------------------------------------------------------------------------------------------------------------------------------------------------------------------------------------------------------------------------------------------------------------------------------------------------------------------------------------------------------------------------------------------------------------------------------------------------------------------gttgccagtatgcagcgacagaaaggtgttcgcttgcagactcttgaaaagaagat-----------------------tagcatacttgagaaggcaactgagctcaatcctgataatgaagaactcttgctttgtcttatgaaggcctatc-agaaaagggatagtactgatgtgttaatcgggagatgggaaaatgtacttttgcagcattcaggtagttatatgttgtggagagaattcttgcatgttgttcaaggggagttctccagattcaaggtttcagatatgagaaaaatgtttgctcatgctatccaagctctatatggtacctgctgcaagcagtttaggcagg-----ttcttacttt----------------------agtgcattta--a-------------------cttttct-cctctac-ttttctg--------------------------tttctttctgaggca------------tcttc---aattat-----t------aa-----ttatagtactg----ttttcaagtaattcctc--------ttacaggtgtt-tcttttttcatgttatatgcat------------------g----taattttgta-------gcagaattgtagttatggtggcatgg---tctgtttgtttggtga-ttgt---gaggtcataa-cacacccatttcttttaaactgataatgcacatgaatgccct-----------------------------------------------------------------------------------------------------------------------------------------------------------------------------------------------------------------------------------------
>I23398_M021_Malvaceae_Sidastrum_micranthum_seq1
------------------------------------------------------------------------------------------------------------------------------------------------------------------------------------------------------------------------------------------------------------------------------------------------------------------------------------------------------------------------------------------------------------------------------------------------------------------------------------------------------------------------------------------------gcaacgacagaaaggtgttcgcttacagactcttgaaaagaagat-----------------------tagcatacttgagaaggcaactgagcttaatcctgataacgaacaaatcttgctttgtctaatgakggcctatc-agaaaagggataatactgatgtgttgattgggaaatgggaaagtgtacttatgcagcattcagggagttatatattgtggagggaattcttgcatgttgttcaaggggagttctccagatttaaagtttcagatatgagaaaaatgtatgcacatgcaatccaagctctatccgctacctgcaacaagcagttyagacagg-----ttcttaattt----------------------tgt---------------------------------------------------------------------gactaayattttctttcttatgcat-----------tttcc---atttaa------------ac---------------------tagtcaagaatgcctg--------gtttatgta-----tgttgtgaagttgtatgaac------------------a----tatatttatt-------actgcattgcgtttgtggygggaaag---tttgctgttttatt----------agtatgattw-taactccattcattctgaagtgataattcacattgataactaattcagtacaaaataatagcatattattatgttctatctatttagacga----------------------------------------------------------------------------------------------------------------------------------------------------------------------------------------
>I23399_M022_Malvaceae_Gaya_dominguensis_seq1
-----------------------------------------------------------------------------------------------------------------------------------------------------------------------------------------------------------------------------------------------------------------------------------------------------------------------------------------------------------------------------------------------------------------------------------------------------------------------------------------------------------------------------------------ccagtatgcaacgacagaaaggtgttcgcttacagactcttgaaaagaagat-----------------------tagcatacttgagaaggcaactgagcttaatccagataacgagcaaatcttgctttgtctaatgagggcctatc-aaaaaagggataatactgatgtgttgattgggagatgggaaagtgtacttatgcagcattcagggagttatatactgtggagagaattcttgcatgttgttcaaggggagttctccagatttaaagtttcagatataagaaaaatgtatgctcatgcaatccaagctctatctgctacctgcaagaagcagattagacagg-----ttcttaattt----------------------agt---------------------------------------------------------------------gaccaatattttctttctcatgcat-----------tttcc---atttga------------ac---------------------tagtctagaatgcctg--------gttcatgta-----tgttgtgaagagatacgaac------------------a----tatatttata-------cctgcattgcatttatggtgggaaag---tttgctgttttat---------------------------------------------------------------------------------------------------------------------------------------------------------------------------------------------------------------------------------------------------------------------------------------------------------
>I23366_M015_Malvaceae_Firmiana_simplex_seq1
-----------------------------------------------------------------------------------------------------------------------------------------------------------------------------------------------------------------------------------------------------------------------------------------------------------------------------------------------------------------------------------------------------------------------------------------------------------------------------------------------------------------------------------------caagtatgcaacgaaagaaaggtgttcgcttgcagactcttgaaaagaagat-----------------------tagcatacttgagaaggcaactgagcttaatccggataacgaacagcttttgctttgtcttatgaaaacctatc-aaaaaagggataatactgatgtgttgattgggagatgggaaaacayacttatgcagcattcagggagttatacgctgtggagggaattcttgcatgttgttcaaggggtgttctcgagatttaaggtttcagacatgagaaaaatatatgcacatgcaatycaagctytatcttctacctgcatcaagcagcttaggcagg-----ttcttaattt----------------------agtgcatttt--ag-------------tttttattttgt-cctttgt-tt-tctg-----------------------------------------------------------------------------------------------------------------------------------------------------------------------------------------------------------------------------------------------------------------------------------------------------------------------------------------------------------------------------------------------------------------------------------------------------------------------------------------------------------------------------------------------------------
>I28591_M023_Malvaceae_Neobuchia_paulinae_seq1
-------------------------------------------------------------------------------------------------------------------------------------------------------------------------------------------------------------------------------------------------------------------------------------------------------------------------------------------------------------------tcatcttggtgatgaaagttcaatctc---aaacaatttgatcattgaagaatcttgggaggatgaagtgctacgtaaaacgcgggaattcaacaaattgacca--gagagcatccccatgatgaaaaggcatggctagcatttgcagagttccaggacaagtttgccagtatgcaacgacagaaaggtgttcgcttacagacaattgaaaagaagat-----------------------cagcatacttgagaaggcaactgagcttaatccggataatgaacaaatcttgctttgtcttatgaaggcttatc-agaagagggataatactgatgtgttgattgggagatgggaaaacgtacttatgcagcattcagggagttatatactgtggagagaattcttacatgttgttcaaggggagttctccagatttaaggtttcagatatgagaaaaatgtatgcacacgcgatccaagctctatctgcagcatgcaacaagcagttcagacagg-----ttcttaattt----------------------attgcatttt--ag-----------------tgtttta--ccgtggt-ttctctgtta------ttagtgatgagtgatattttctt-ctcatgca------------ttttc---tattaa------------a--------cta------------tgcaagtaatgtctg--------gtatatgta-----tgttgtgaagttatatgaac------------------a----tatatttata-------actgcattgcatttaaggtggcaa---------------------------------------------------------------------------------------------------------------------------------------------------------------------------------------------------------------------------------------------------------------------------------------------------------------------------
>I28593_M024_Malvaceae_Carpodiptera_cubensis_seq1
---------------------------------------------------------------------------------------------------------------------------------------------------------------------------------------------------------------------------------------------------------------------------------------------------------------------------------------------------------aatcatcgcctcaacttggtgatgaaatttctatcgtgaagaacaattcagtcattgaagaatcctgggaggatgaagtgctacgtaaaacacgggaattcaacaaattgacta--gggagcatccccatgatgaaaaagcatggctggcatttgcagagtttcaggataaggttgctagtatgcaacgacagaaaggtgttcgcttacagactcttgaaaagaaaat-----------------------tagcattctcgagaaggcaactgagcttaatccagataatgaacaactcttactttgtcttatgaaggcctatc-aaaaacgggatcatactgatgtattgattgggagatggcagaatgtacttatgcagcattcagggagttataagttgtggagagaattcttgtgggttgttcaaggggaattctccagatttaaggtttcagatatgagaaaaatttatgcacattcgatccaagctctatctgctacctgcagcaagcagtttaggcagg-----ttcttaattt----------------------agtgcatttt--ag---------------ttttctttg--cctttgt-ttctttggaa------ttagtaa--------atgattcttttgatgca------------tctcc---aattaa------------a--------ttagttc-------tgtcaagtaatgccta--------gtgtgtgta-----ttttttcaagttagatggac------------------a----tatgtttcta----------------------------------------------------------------------------------------------------------------------------------------------------------------------------------------------------------------------------------------------------------------------------------------------------------------------------------------------------------
>I28594_M025_Malvaceae_Herrania_nitida_seq1
--------------------------------------------------------------------------------------------------------------------------------------------------------------------------------------------------------------------------------------------------------------------------------------------------------------------------------------------ttatcagatagtcaatcatcagatcaacttgatgatgaaagttcaatctc---aaagaattcaattattgaagaatcctgggaggatgaagtgctacgcaaaacacgggaattcaacaaattgacta--gggagcatcctcatgatgaaaaagcatggctagcttttgcagagttccaggacgaggttgccagtatgcaacgacagaaaggtgttcgcctacagactcttgaaaagaagat-----------------------tagcatacttgagaaggcaactgagcttaatccggataatgaacaactcttgctctgtcttatgaaggcctatc-aaaaaagggataatactgacgtgttagttgggagatggcaaagcatacttaggcagcattcaggcagttatgtgttgtggaaagaattcttgcatgttgttcaaggggagttctccagatttaaggtttcagatatgagaaaaatgtatgcacatgcaatccaagctctatctgctaccttcagcaagcagtttaggcagg-----ttcttaattt----------------------agtgcatttt--ag-----------------tttttta--ctttatt-tcttctggtt------gtaat-atgaatgatattctctttgtgattga------------ttttc---tattgt-----t-tttt-a------tttaactgc-------tgtcaagtaatgcctc--------gattatgta-----ttgtgtcaagttttatgtcc------------------agcattgcat---------------------------------------------------------------------------------------------------------------------------------------------------------------------------------------------------------------------------------------------------------------------------------------------------------------------------------------------------------------
>I28595_M184_Malvaceae_Guazuma_ulmifolia_seq1
-------------------------------------------------------------------------------------------------------------------------------------------------------------------------------------------------------------------------------------------------------------------------------------------------------------------------------------------------agatggtcaatcatcacatcaacttggtgatgaaagttcaatctc---aaacaattcggtccttgaagaatcttgggaggatgaagtgttacgtaaaacacgtgaatttaacatattgacta--gggagcatccccatgatgaaaaagcatggcttgccttcgcagagtttcaggacaaggttgccagtacgcaacggcagaaaggtgttcgcctgcagactcttgaaaagaagat-----------------------tagcatactcgagaaggctgctgagcttaatccagataatgaacagctcttgctctgtcttatgaaggcctatc-agaaaagggataatactgatgtgttgattgggaggtgggaaaacatacttatgccgcattcaggtagttatatgttgtggaaagaattcttgcaagttgttcaaggggagttctccagatttaaggtttcagatatgagaaaaatgtatgcgcatgcaatccaagctctatctgcaacctgcagcaagcagtttaggcagg-----ttcttagttt----------------------attgcatttt--ag-----------------ttttttc--ctttatt-tcttatggct------ttagtgatgaatgatattctctacgtggttga------------ttttg---agttgt-----tctttt-g------taatactgc-------tgctaagtattgcctc--------atttatgta-----ttttgtcaagttctatgcac------------------a----tttatttgta-------acgacatt-------------------------------------------------------------------------------------------------------------------------------------------------------------------------------------------------------------------------------------------------------------------------------------------------------------------------------------------
>I28596_M026_Malvaceae_Ruizia_cordata_seq1
-------------------------------------------------------------------------------------------------------------------------------------------------------------------------------------------------------------------------------------------------------------------------------------------------------------------------------------cattcctttttcagatattcagttgttgccccaagtaggtgatgaaagttcaatctc---aaacarttcagtggtagaagaatcttgggaggatgaagtgttgcgtaaaactcgggaattcaacaaattgacta--gggagcatccccatgatgaaaaagcatggctagactttgcagakttccaggacaaggttgccagyatgcaacracggaaaggtgttcgcktacagactcttgaaaagaagat-----------------------tagcatacttgagaaggcaactgagctcaatccagawaatgaacaactcttgctttctcttwtggaggccthtc-aaaagcgggataatactgatgtgttratwgggagatgggravacatgcttatgcagcattcarggagttatatrttgtggagagaattcttgcatattgttcaaggagagttctccagatttaaggtttcagatttgagaaagatttatgcacatgcaatmcaagctctatcttctgcctgcrgyaagcagtttaggcagg-----ttcttaactt-----------------------------------------tccct----------------ycytagt-ttcttgg------------------------------------atgma------------ttttc---tattaa------------a--------ttagtgckgycaactgtcwagtaatgkgt---------gkctctatg-----tgttgtcaagttatttcaac------------------a----taygcttata-------actgcattgcwttyaagga--------------------------------------------------------------------------------------------------------------------------------------------------------------------------------------------------------------------------------------------------------------------------------------------------------------------------------
>I28597_M027_Malvaceae_Melhania_velutina_seq1
---------------------------------------------------------------------------------------------------------------------------------------------------------------------------------------------------------------------------------------------------------------------------------------------------------------------------------------------------------------------------------aaagttcagtctc---aaacaattcagtggtagaagaatcttgggaggatgaagtgttgcgcaaaactcgggaattcaacaaattgacta--gggagcatccccatgatgaaaaagcatggctagactttgcagagttccaggacaaggttgccagcatgcaacgacggaaaggtgttcgcttacagactcttgaaaagaagat-----------------------tagcatacttgagaaggcaactgagctaaatccagataatgaacagctcctgctttctcttatggaggcctatc-aaaagcgggataatactgatgtgttgattgggagatgggaaaacatgcttatgcagcattcagggagttatatattgtggagggaattcttgcatattgttcaaggagagttctccagatttaaggtttcagatttgagaaagatttatgcacatgcaatccaagctctatcttctgcctgcagcaagcagtttaggcagg-----ttcttaactt-----------------------------------------tccct----------------ccttagt-ttcttgg------------------------------------atgca------------ttttc---tattaa------------a--------ttagtgctttcaactgtcaagtaatgtgtg--------gtctatgtg-----ttttttcaagttattccaac------------------a----tattcttata-------act------------------------------------------------------------------------------------------------------------------------------------------------------------------------------------------------------------------------------------------------------------------------------------------------------------------------------------------------
>I28598_M028_Malvaceae_Glyphaea_brevis_seq1
-----------------------------------------------------------------------------------------------------------------------------------------------------------------------------------------------------------------------------------------------------------------------------------------------------------------------------------------------------gaccaatcgtcacgtcaacttggcgatgaaagttcaatttc---agaaaattctatcatggaagaatcatgggaggatgaagtgctacgtaaaacacgggagttcaacaaattgacta--gggagcatccccatgatgaaaaagcatggctagccttttcagagttccaggacaaggttgccagcatgcaacgacataaaggtgttcgcttacagactcttgaaaagaagat-----------------------tagcatacttgagaaggcaaccgagcttaaccctgataatgaacaactcctgctttgtcttatgaaggcctatc-aaaaaagggataatactgatgtgttaattgggagatgggagaacttacttgtacagcattcaggtagttatatgttgtggagagaattcttgcatgttcttcaaggggagttctccagatttaaggtttcagatatgagaaaaatgtatgcacatgcagtccaagctctatctgctacctgcagcaagcagtttaggcagg-----ttcttaattt----------------------agtgcatttt--ag-----------------tttgctt--ccttta--ttttctgat-------tgattgatgaatggtaaattcattgtgatgca------------ttttc---aattac-------------------ttttaacat-------tgtctagttatgcctc--------atttatgta-----ttttgtcaagttatatttac------------------g----tgtatt--------------------------------------------------------------------------------------------------------------------------------------------------------------------------------------------------------------------------------------------------------------------------------------------------------------------------------------------------------------
>I28599_M029_Malvaceae_Desplatsia_dewevrei_seq1
-------------------------------------------------------------------------------------------------------------------------------------------------------------------------------------------------------------------------------------------------------------------------------------------------------------------------------------------------------tcaatcatcacatcgaccaggaaatgaaagttcattctc---aaacaatacaattgttgaagaatcatgggatgatgaagtgctatgtaaaacacgggaattcaacaaattgacta--gggagcatccctatgatgaaaaagcatggctagcctttgcagagttccaggacaaggttgccagtatgcaacgacagaaaagtgttcgcttacagactcttgaaaagaaaat-----------------------tagtatacttgagaaggcaactgagcttaatcctgataatgaaaaactcttgctttgtcttatgagggcctatc-aaaaaagggataatactgatgtgttaatttcgaggtgggaaaacttacttatgctgcattcaggtagttatacgttgtggagagaattcttgcatattgttcaaggggagttctccagatttaaggtttcagatatgagaaaaatgtatgctcatgcaatccaagctctatctgctacatgcagcaagcagtttaggcagg-----ttcttaattt----------------------agtgcatttt--ag-----------------tttcttt--cctctat-ttctctgatt------tgattgatgaatggtatttc-cttgtgatgca------------ttttc---aatccc-----t-ttta-a------cattactgc-------tgccaagtaacgcc-----------tttatgta-----ttttgtcaagttatatttac------------------g----tgtatttgta-t---ttgtag-----------------------------------------------------------------------------------------------------------------------------------------------------------------------------------------------------------------------------------------------------------------------------------------------------------------------------------------------
>I28600_M146_Malvaceae_Mortoniodendron_guatemalense_seq1
-------------------------------------------------------------------------------------------------------------------------------------------------------------------------------------------------------------------------------------------------------------------------------------------------------------------------------------------------------------atcggctcaacttggtgatgaaagttcaatctc---gaacaattctgtcattgaagaatcttgggaggatgaagtgctacgtaaaacatgggaattcaacaaattgacta--gggagcgtccccatgatgaaaaagcatggctagccttttcagagttccaggacaaggttgccagtatgcaacgaaagaaaggtgttcgcttacagactcttgaaaagaagat-----------------------tagcatacttgagaaggcaactgagcttaatccagataatgaacaactcttgctttgtcttatgaaggcctatc-aaaaaagggataatactgatgtgttgattggaagatgggaaaacatgcttctgcagcattcagggagttatatgttatggagagaattcttgcaggttgttcaaggggagttctccagattcaaggtttcagatatgagaaaaatttatgcacatgcaatccaagctctatctactaactgcagcaagcagtttaggcagg-----ttcttaattt----------------------agtttatttt--ag--------------ttttcttttttccttttgt-ttctctggaa------ttagtgatggatagtattttctttttgatgctt-----------ttttc---aattaa------------a--------ttattgc-------catcaagtaatgcctg--------gttaatcta-----ctttgtcaaattatatgaac------------------a----tatattt-------------------------------------------------------------------------------------------------------------------------------------------------------------------------------------------------------------------------------------------------------------------------------------------------------------------------------------------------------------
>I28601_M030_Malvaceae_Sparmannia_africana_seq1
----------------------------------------------------------------------------------------------------------------------------------------------------------------------------------------------------------------------------------------------------------------------------------------------------------------------------------------------------------------tcaccaacttggcgatgaaagttcagtctc---aaacaattcaatcactgaagaatcatgggaggatgaggtgctacgtaaaacacgggagttcaacaaattgacta--gggagcatccccatgatgaaaaagcatggctagcctthgcagatttccaggacamggttgccagcaagcaacgacagaaaggtgttcgcttacagactcttgaaaagaagat-----------------------tagcatacttgagaaggcaactgagcttaatcccgataatgavcatctcttrctttgtcttatgaaggcctatc-ataaaagggataatactgatgtgttaattgcgagatgggagaacttacttrtgcagcattccggtagttatatgttgtggagagagttcttgcatgttgttcaaggggagttctccagatttaaggtttcagatctgagaaaaatgtatgcacatgcrgtccaagctctatctgctacctgcagcaagcagtttagkcagg-----ttcttaattt----------------------agtgcatttt--tg-----------------tttcctt--ymtttw-----thtgatt------tggttgatgaacgatattttccttgtgatgca------------tttaa---aattac-------------------tttcaatgt-------tgtcaagtaatgcctt--------gtttatgta-----ttttgtcaagttatattcac------------------g----tgtatttgtg-------gcakkkttt------------------------------------------------------------------------------------------------------------------------------------------------------------------------------------------------------------------------------------------------------------------------------------------------------------------------------------------
>I28602_M031_Malvaceae_Mollia_sp_seq1
---------------------------------------------------------------------------------------------------------------------------------------------------------------------------------------------------------------------------------------------------------------------------------------------------------------------------------------------------atgatcaaccatcacgtcaaccaggcaatgaaagttcaatctc---aagcaattcaatccttgaagaatcatgggatgatgaagtgctacgtaaaacacgggaattcaacaaattgacta--gggagcatccccatgatgaaaaagcatggctagcctttgcagagttccaggataaagttgccagtacgcaacgacagaaaggtgttcgcatacagactcttgaaaagaagat-----------------------tagtatacttgagaaggcaactgagcttaatcctgataatgaacaactcttgctttgtcttatgaaggcctatc-aaaaaagggataatacagatttgttatttgcgagatgggagaacttacttatgcagcattcgggtagttatatgttgtggagagaattcttgcatattgctcaaggggagttctcccgatttaaggtttcagatataagaaaaatgtatgctcatgcaatccaagctctatctgcttcctgcagcaagcagtttaggcagg-----ttcttaattt----------------------agagcatttt--ag-----------------tttctta--cctttat-ttctgtgatt------tgattgttgaatggtattttgtttgtgatgcat--------tatttttt---aattac-----t-ttta-a------cgttactgc-------tgtcaagtaatgccct--------gtttatgta-----ttttgtcaag-tatatgcaa------------------a----tgaa----------------------------------------------------------------------------------------------------------------------------------------------------------------------------------------------------------------------------------------------------------------------------------------------------------------------------------------------------------------
>I28603_M223_Malvaceae_Gossypium_hirsutum_seq1
---------------------------------------------------------------------------------------------------------------------------------------------------------------------------------------------------------------------------------------------------------------------------------------------------------------------------------------------------------------------------------------------------------------------------------------------------------------------------------------------------------------ctttgcagagttccaggacaaggttgcaagtatgcaacgacagaaaggtgttcgcttrcagactcttgaaaagaarat-----------------------tagcatacttgagaaggcaactgagcttaatcccgataacgaacaaatcttgctttktctaatgagggcttatc-agaaaagggataacactgatgtgctaattgggagatgggaaaacgtgcttatgcagcattcggggagttatgtgttgtggagagaattcttgcatgttgttcaaggggagttctccagatttaaagtttcagatrtgagaaaaatgtatgcacatgcgatycaagctctgtctgctgcctgcaataagcagtttagacagg-----ttcttaattt----------------------agtgcatttt--agtttyatttatttatttatttatta--cttgggt-ktctctggta------ttactggtgatakwtwytttctttctcatgcat-----------ttttc---atttaa------------a--------cta------------gtcaagtaatgcctg--------gtgcacgta-----tgttgtgaagttatgtgaac------------------a----tatgttta------------------------------------------------------------------------------------------------------------------------------------------------------------------------------------------------------------------------------------------------------------------------------------------------------------------------------------------------------------
>I28604_M032_Malvaceae_Entelea_arborescens_seq1
--------------------------------------------------------------------------------------------------------------------------------------------------------------------------------------------------------------------------------------------------------------------------------------------------------------------------------------------------------------------------------gaaagttcagtctc---aaacaattcaatcactgaagaatcatgggaggatgaggtgctacgtaaaacacgggagttcaacaaattgacta--gggagcatccccatratgaaaaagcatggctagcctttgcagatttccaggacaaggttgccagcaagcaacgacagaaaggtgttcgcttacagactcttgaaaagaagat-----------------------tagcatacttgagaaggcaaytgagcttaatcccgataatgaacatctcttgctttgtcttatgaaggcctatc-agaaaagggataatactgatgtgttaattgggagatggkagaacttacttatgcagcattcaggtagttatatrttgtggagagagttcttgcatgttgttcaaggggagttctccagakttaaggtttcagatctgagaaaaatgtatgcacatgcggtccaagctctatctgctacctgcagcaagcagtttaggcagg-----ttcttaattt----------------------agtgcattty--tg-----------------tttcctt--ymtttw--tyttctgatt------tgrttgatgaatgatattttcattgtgatgca------------tttaa---aattac-------------------ttttaatgt-------tgtcaagtaatgcctt--------gtttatgta-----ttttgtcaakttatattgac------------------g----tgaatctgtg-------gcagtgttgcatttctg----------------------------------------------------------------------------------------------------------------------------------------------------------------------------------------------------------------------------------------------------------------------------------------------------------------------------------
>I28605_M235_Malvaceae_Abutilon_sp_seq1
--------------------------------------------------------------------------------------------------------------------------------------------------------------------------------------------------------------------------------------------------------------------------------------------------------------------------------------------------------------------------------gaaacatcggtctc---aaacagttcagtcattgaagaatcttgggaggatgaagtgctacgcaaaacacgggagttcaacaaactgacca--gagagcatccccatgacgaaaaagcatggctagcctttgcagagttacaggacaaggttgccagtatgcaacgacagaaaggtgttcgcttacagactcttgaaaagaagat-----------------------tagcatacttgagaaggcaactgagcttaatccggataacgaacaaatcttgctttgtctaatgagggcctatc-gaaaaagggataatactgatgtgttgattgggagatgggaaagtgtacttatgcagcattcagggagttatatactgtggagagaattcttgcatgttgttcagggggagttctccagattcaaagtttcagatataagaaaaatgtattcacatgcaatccaagctctgtccgctacctgcaacaagcagtttagacagg-----ttcttaattc----------------------act---------------------------------------------------------------------gaccaatattttttttctcatgcat-----------tttcc---atttga------------ac---------------------tagtctagaatgcctg--------gtttatgta-----tgttgtgaagttatatgaac----------------ata----tatatttata-------actgcattgcatttatggtgggaaag---tttgctgttttatt----------ag--------------------------------------------------------------------------------------------------------------------------------------------------------------------------------------------------------------------------------------------------------------------------------------------
>I28606_M033_Malvaceae_Reevesia_formosana_seq1
--------------------------------------------------------------------------------------------------------------------------------------------------------------------------------------------------------------------------------------------------------------------------------------------------------------------------------------------------------------------------------------------------------------------------------------gtgctaagtaaaacacgggaattcaacaaattgacta--gggagcatcctcatgacgaaaaaggatggctagcctttgcagagttccaggacaaggttgccagtatgcatcgagggaaaggtgttcgcttgcagactcttgwaaagaagat-----------------------tagcatacttgagagggctaccgagcttaatccggataatgaacaactcttgctttgtcttatgaaggcctatc-aaaaaatggataacactgatgtgttgattgggagatgggaaaacgtacttacgcagcattcagggagttatatactgtggagagaattcttgcatgttgttcaaggggagttctccagatttaaggtttcagatataagaaaaatatatgcacatgcgatccaagctctatctgctacctgcagcaaggagtttaggcagg-----ttcttaattt----------------------agtgcatttt--cggt---tttttttttttttttttaa--cctttgt-ttctatgcta------ttagtgatgaatgatattttcttcttgatg--------------------------------------------------------------------------------------------------------------------------------------------------------------------------------------------------------------------------------------------------------------------------------------------------------------------------------------------------------------------------------------------------------------------------------------------------------------------------------------------------------------------
>I28607_M034_Malvaceae_Mansonia_altissima_seq1
---------------------------------------------------------------------------------------------------------------------------------------------------------------------------------------------------------------------------------------------------------------------------------------------------------------------------------------------------atattgaaacatcgtctcaacttgatgatgagagtttgatctc---aaatgattcaatcattgaagaatcttgggaggatgaaatgttacgaaaaacacgggaattcaacaaattgacta--gggaacatcctcatgatgaaaaggtatggctagcttttgctgaattccaagacaaggttgcaagtatgcagcgacagaaaggtgttcgcttacagactcttgaaaagaagat-----------------------tagcattcttgaaaaggcaactgagcttaatccggataatgaacagctgctgctttgtcttatgaagacctata-aaaaaagggacaatactgatcagttgattgggagatgggaaaatgtacttatgcagcattcagggagttatatattgtggagagaattcttgcatgttgttcaaggggagttttccagattcaaggtttcagatttgagaaaaatttatgggcatgcgacccatgctctttcggctacccgcagcaagcagtttaggcagg-----ttcttaattt----------------------actgcatttt--agaa--------------ttttcctg--tttttgt-ttctccggta------ttagtgatgaatgatatttgctttctgatgca------------ttttt---agtcaa------------a--------caactgc-------tgtcaagtaatgcttg--------gtgcctaca-----tttttttaagtta--------------------------------------------------------------------------------------------------------------------------------------------------------------------------------------------------------------------------------------------------------------------------------------------------------------------------------------------------------------------------------------------------
>I28608_M035_Malvaceae_Hosfordia_alata_seq1
------------------------------------------------------------------------------------------------------------------------------------------------------------------------------------------------------------------------------------------------------------------------------------------------------------------------------------------------------------------------------atgaaacttcggtctc---aaacagttcagtcattgaagaatcttgggaggatgaagtgctacgtaaaacacgggagttcaacaaactgacca--gagagcatccccatgacgaaaaggcatggctrgcctttgcagagttccaggacaagvttgccagtatgcaacgacagaaaggtgtwygcttacagactcttgaaaagaagat-----------------------tagcatacttgagaaggcaaccragcttaatccdgataacgaacaaatcttgctttgtctaatgagggcctatc-aaaaaagggataatactgatgtgttgattgggagatgggaaagtgtacttatgcagcattcagggagttatatactgtggagagaattcttgcatgttgttcaaggggagttctccmgatttaaagtttcagatataagaaaaatgtatgcacatgcratccaagytctatccgcyacytgcaacaagcagtttagacagg-----ttcttaattt----------------------act---------------------------------------------------------------------gaccaatattttctttctcatgcat-----------tttcc---atttga------------ac---------------------tagtctagaatgcctg--------gtttatata-----tgttgtgaagttatatgaac------------------a----tatatttata-------actgcattgcrtttatggtgggaaag---ttt-------------------------------------------------------------------------------------------------------------------------------------------------------------------------------------------------------------------------------------------------------------------------------------------------------------------
>I28609_M036_Malvaceae_Pentaplaris_davidsmithii_seq1
--------------------------------------------------------------------------------------------------------------------------------------------------------------------------------------------------------------------------------------------------------------------------------------------------------------------------------------------------------------------------ggtgatgaaagttcaatctc---aaacaattcagtcattgaagaatcttgggaggatgaagtgctacgtaaaacacgggaattcaacaaattgacca--gggagcatccccatgacgaaaaatcatggctagcctttgctgagttccaggacaaggttgccagtatgcaacggcagaaaggtgttcgcttacagactcttgaaaagaagat-----------------------tagcatacttgagaaggcaactgagcttaatccggataatgaacaaatcttgctttgtcttatgaaggcttatc-aaaaaagagataatactgatgtgttgattgggagatgggaaagcgtacttatgcagcattcagggagttatatgttgtggagagaattcttgcatgttgttcaaggggagttctccagatttaaagtttcagatatgagaaaaatgtatgcacaggcgatccaagctctatctgctacccgcaacaagcagtttagacagg-----ttcttaattt----------------------agtgcatttt--ag-------------tattgttttta--ccttggt-ttctctggta------ttagtga-ggacgatattttctttctaaggcat-----------ttttc---aattga------------a--------cta------------gtcaagta-----tg--------gtgtatgta-----tgttgttggkky---------------------------------------------------------------------------------------------------------------------------------------------------------------------------------------------------------------------------------------------------------------------------------------------------------------------------------------------------------------------------------------------------
>I28610_M037_Malvaceae_Heritiera_littoralis_seq1
----------------------------------------------------------------------------------------------------------------------------------------------------------------------------------------------------------------------------------------------------------------------------------------------------------------------------------------------atcagatattcaatcattgcctcaacttggtgatgaaagttcaatctg---taataattcaatcattgaagaatcatgggaggacgaagtgctgcgtaaaacacgggaattcaacaaattgacta--gggaacatccccatgatgaaaaagcatggctagcctttgctgagttccaggacaaggttgccagtatgcaacgacagaaaggtgttcgcttgcagactcttgaaaagaagat-----------------------tagcatacttgagaagggaactgagcttaatccggataacgaacaactcttgctttgtctaatgaagagctatc-aaaaaagggataatactgatgtgttgcttgggagatgggaaaacatacttatgcagcattcagggagttatatgctgtggaaagaattctttcatgttgttcaaggggagttctcgagatttaaggtttcatatatgagaaaaatatatgcacatgcaatccaagctctatcttctacctgcagcaagcagtttaggcagg-----ttcttaattt----------------------agtgcatttt--gg-------------tttttgttttgt-cctttgt-ttctctggta------ttattgatgaatgatattt---------tgca------------ttttc---aattaa------------a--------ttagtgc-------tgtcaagtaatgcctg--------gtttatgta-----ttttgtcag-----atgaac------------------a----tgtattta------------------------------------------------------------------------------------------------------------------------------------------------------------------------------------------------------------------------------------------------------------------------------------------------------------------------------------------------------------
>I28611_M062A_Malvaceae_Durio_zibethinus_seq1
-------------------------------------------------------------------------------------------------------------------------------------------------------------------------------------------------------------------------------------------------------------------------------------------------------------------------------------------tttatccaatattcaatcatcacctcaacttggtgatgaaagttccatctc---acacaattcaatcattgaagaatcttgggaggatgaagtgctacgtaaaacacgggaattcaacaaattgacta--gggagcatccccatgatgaaaaagcatggctagcctttgcagagttccaggataaggttgccagtatgcaacaacagaaaggtgttcgcttacaaactcttgaaaagaagat-----------------------tagcatacttgagaaggcaactgagcttaatccrgataatgaacaactcttgctttttcttatgaaggcctatc-aaaaaagggatgatactgatgtgttgattgggagatgggaaaacatactggtgcagcattcggggagttatatgttgtggagagaatttttacatgttgttcaaggggagttctcaagatttaaggtttcagatattagaaaaatatatgcacatgcaatccaagctctatcttctacctgcaacaagcagtttaggcagg-----ttctaaattt----------------------agtgcgtttt--ag-------------ttttttttttt--cttttgt-ttctctggta------tttgtgatgaatgatactttctttctggtgcat-----------ttttc---aattaa------------a--------tcagtgc-------tgtcaagtaatgcctg--------gtgtatgta-----ttttgtcaagttatatgaaca----------------ta------------------------------------------------------------------------------------------------------------------------------------------------------------------------------------------------------------------------------------------------------------------------------------------------------------------------------------------------------------------------
>I28612_M038_Malvaceae_Brachichyton_bidwillii_seq1
--------------------------------------------------------------------------------------------------------------------------------------------------------------------------------------------------------------------------------------------------------------------------------------------------------------------------------------------ttgtcagatattcaatcattgcctcaacttggwgatgaaagttcaatctg---taacaattcaatcattgaagaatcatcggaggatgaagtgctacgtaaaacacgggaattcaacaaattgacta--gggagcatccccatgatgaaaaagcatggctagcctttgctgagttccaggacaaggttgccagtatgcagcgacagaaaggtgttcgcttacagactcttgaaaagaagat-----------------------tagcatacttgagaaggcaactgagcttaatccggataacgaacaactcttgctttttcttatgaagacctatc-aaaaaagggataatactgatgtgttgattgggagatgggaaaacatacttatgcagcattcagggagttatatgctgtggagagaattcttgcatgttgttcaaggggagttctcgagatttaaggtttcagatatgagaaaaatatatgcacatgcaatccaagctctatcttctacacgcagcaagcagtttaggcagg-----ttcttaattt----------------------agtgcatttt--ag-------------tttttattttgt-cctttgt-ttctcttgtg------ttaaagatgaatgatattt---------tgcat------------tttc---aattaagaacatatattta--------taactgc-------attgcatttgtgactgc----aaagtttactga-----tttggtcat---------------------------------------------------------------------------------------------------ca---gatgttatta-ctcccgcatttc-----------------------------------------------------------------------------------------------------------------------------------------------------------------------------------------------------------------------------------------------------------------------
>I28613_M039_Malvaceae_Eriotheca_macrophylla_seq1
---------------------------------------------------------------------------------------------------------------------------------------------------------------------------------------------------------------------------------------------------------------------------------------------------------------------------ctggtgatttcattcctttattagatattcaatcgttgccttatcttggtgatgaaagttcaatctc---aaacaatttgatcattgaagaatcttgggaggatgaagtgctacgtaaaacacaggagttcaacaaattgacca--gggagcatccccatgatgaaaaagcatggctagcctttgcagagttccaggacaaggttgccagtatgcaacgacagaaaggcgttcgcttacagactcttgaaaagaagat-----------------------cagcatacttgagaaggcaactgagcttaatccggataatgaacaaatcttgctttgtcttatgaagacttatc-agaaaagggataatactgaygtgttgattgggagatgggaaaacatdcttatgctgcattcagggagttmtatgttgtggagagaattcttgcatgttgttcaaggggagttctccagatttaaggtttcagatatgagaaaaaagtatgcacatgcgatgcaagctctatccgcygcatgcaacaagcagttcagacagg-----ttcttaattt----------------------agtgcatttt--ag-----------------tttttta--cygtggt-ttctctggta------ttagtgatgaatgatattttctttctcatgcg------------ttttt---aattaa------------a--------cta------------ggcaagtaatgtctg--------gtgtatat--------wtgtgaagttatacgaac------------------a----tatatttgta-------act------------------------------------------------------------------------------------------------------------------------------------------------------------------------------------------------------------------------------------------------------------------------------------------------------------------------------------------------
>I28614_M040_Malvaceae_Hydrogaster_trinervis_seq1
----------------------------------------------------------------------------------------------------------------------------------------------------------------------------------------------------------------------------------------------------------------------------------------------------------------------------------------------------tgatcaatcatcacatcaaccaggcaatgaaagttcartctc---aaacaattcartssttgaagaatcmtgggatgatgaagtgctacgtaaaacacgrgaattcaacaaattgacta--gggagcatccccatgatgaaaaagcatggctagcctttgcagagttccaggacaagattgcyagtatgcaacgacagaaaggtgttcgcttacagactcktgaaaagaagat-----------------------tagtatacttgagaaggcaactgaghttaatcchrataatgaabaactcttgcttwsycttatgaagdcctatc-aaaadagggataatacwratttgttatttgtgagatgggagaacttacttrtgcagcattcggghagttatacgttgtggagagaattcbtgcatattgctcarggggagttctccagatttaaggtttcagatatgagaaaaatgtatgctcatgcaatccaagctctvtctgctacctrcagcaagcagtttaggcagg-----ttcttaattt----------------------artgcatwtt--ag-----------------tttcttt--cctytad-ttttbtratt------tgrttgttgahtrgtattttgtttrtgatdca------------yytth---gattac-----t-ttta-a------tgtyactgc-------tgtcarktaatgtctt--------gtttatgta-----tttygtyaagttatattcac------------------w----trtrtttgtact---ttgtagcagtgtttcatw-----------------------------------------------------------------------------------------------------------------------------------------------------------------------------------------------------------------------------------------------------------------------------------------------------------------------------------
>I28615_M041_Malvaceae_Pterygota_brasiliensis_seq1
------------------------------------------------------------------------------------------------------------------------------------------------------------------------------------------------------------------------------------------------------------------------------------------------------------------------------------------------cagatattcaatcattggctcaacttggtgaagaaagttcaatctc---taacaattcaatcattgaagaatcttgggaggatgaagtgttacgtaaaacaagggaattcaacaaattgacta--gggagcatccgcatgatgaaaacgcatggctagcctttgctgagttccaggataaggttgcaagtatgcaacggcggaaatgtgttcgcttacagactcttgaaaagaagat-----------------------tagcatacttgagaaggcaactgagcttaatccggataacgaacaactcttgctttgtcttatgaaaacctatc-aaaaaagggataatactgatgtgttgattgggagatgggaaaacatacttatgcagcattcagggagttatatgctgtggagagaattcttgcatgttgttcagggggagttctcgagatttaaggtttcagatatgagaaaaatatatgcacatgcaatccaagctttatcttctacctgcagcaagcagtttaggcagg-----ttcttaattt----------------------agtgcttttt--ag-----------tttttttattttgt-cctttgt-ttctatggta------ttagtgatgaatgatattt---------tgcat-----------ctttc---aattaa------------a--------ttagtgc-------tgtcaagtaatgcctg--------gt---------------------------------------------------------------------------------------------------------------------------------------------------------------------------------------------------------------------------------------------------------------------------------------------------------------------------------------------------------------------------------------------------------------------------
>I28616_M042_Malvaceae_Leptonichya_maranta_seq1
------------------------------------------------------------------------------------------------------------------------------------------------------------------------------------------------------------------------------------------------------------------------------------------------------------------------------------ttattcctttatcagatagtcaatctcatggtcatcttggtgatgaaatttcaacccc---aaacgattcaatcattgaagaatcttgggaggatgaagtgctgcgcaaaacacgggaattcaacaaattgacta--gggagcatccccatgatgaaaaagcttggctagactttgcagaattccaggacaaggttgccagtatgcaacataagaaaggcgttcgtttgcagactctcgaaaagaagat-----------------------tagcatacttgagaaggcaactgagcttaatccggataatgaacaactcttgctttgtcttatgaaggcctatc-aaaaaagggataatactgatgtgttaattgggagatgggaaagtgtactcatgcagcattcaggtagttatatcttgtggagagaattcttgcatgttgttcaaggggagttctccagatttaaggtttcagatatgagaaaattttatgcacatgctctccaagctctatctgctacctgcagcaggcagtttaggcagg-----ttcttaattt----------------------agtgcgtttt--ag----------------ttcttttc--ctttagt-ttttctggta------ttaatgatgratgatcctttctttgtgatgca------------ttttc---aattat-----tttttatattaatagcataatgt-------tgttaattaatgcctc--------atttatgca------tttgtgaaggtata------------------------------------------------------------------------------------------------------------------------------------------------------------------------------------------------------------------------------------------------------------------------------------------------------------------------------------------------------------------------------------------------
>I28618_M044_Malvaceae_Pentace_laxiflora_seq1
-----------------------------------------------------------------------------------------------------------------------------------------------------------------------------------------------------------------------------------------------------------------------------------------------------------------------------------------------------------------cctcaacttggtgatgaaatttcgatctc---gaacaattcagtcattgaagaatcctgggaggatgaagtgctacgtaaaacacgggaattcaacaaattgacta--gggagcatcctcatgatgaaaaagcatggctggcctttgcagagtttcaggataaggttgccagtatgcagcgacagaaaggtgttcgcttacagactcttgaaaagaagat-----------------------tagcgtacttgagaaggcaactgagcttaatccagaaaatgaacaactcttgctttgtcttatgaaggcctata-aaaaacgggataacactgatatgttgattgggagatggcaaaatgtacttatgcagcattcggggagttataagttgtggagagaattcttgtgggttgttcaaggggaattctccagatttaaggtttcggatatgagaaaaatttatgcacattcgatccaagctctatctgctacttgcagcaagcagtttaggcagg-----ttcttaattt----------------------agtgcatttt--ag--------------ttttcttttg--cctttgt-ttctctggaa------ttagtgacaaatga----ttctttttgatgca------------tttcc---aattaa------------a--------t------------------------------------------------------------------------------------------------------------------------------------------------------------------------------------------------------------------------------------------------------------------------------------------------------------------------------------------------------------------------------------------------------------------------------------------------------------------
>I28619_M045_Malvaceae_Phragmotheca_mammosa_seq1
--------------------------------------------------------------------------------------------------------------------------------------------------------------------------------------------------------------------------------------------------------------------------------------------------------------------------------------------------gatattcgatcgtcgccttatcttggcgatgaaagtttgatctc---aaacaattacgtcattgaagaatcttgggaggatgaagtgctacgtaaaacacgggaattcaacaaattgacta--gggagcatccccatgatgaaaaagcatggctagcctttgcagagttccaggacaaggttgccagtatgcaacgacagaaaggtgttcgcttacagactcttgaaaagaagat-----------------------tagcatacttgagaaggcaactgagcttaatccdgataacgaacaaatcttgctttgtcttatgaaggcctatc-aaaaaagggataatactgatgtgttgattgggagatgggaaaatgtwcttatgcagcattcagggagttatatgttgtggagagaattcttgcatgttgttcaaggggagttctccagatttaaggtttcagatatgagaaaaatgtatgcacatgcgatccaagctctatctgctacttgcagcaagcagtttagacagg-----ttcttaattt----------------------agtgcatttt--ag----------------ttttttta--ccttggt-ttctctggtg------ttagtgacgaatgatattttctttctcatgcat-----------ttttc---aattaa------------a--------cta------------gtcaggtaatggctg--------gtatatgt---------tgtgaagttatatgaac------------------a----tatatctata-------act------------------------------------------------------------------------------------------------------------------------------------------------------------------------------------------------------------------------------------------------------------------------------------------------------------------------------------------------
>I28620_M046_Malvaceae_Camptostemon_shultzii_seq1
------------------------------------------------------------------------------------------------------------------------------------------------------------------------------------------------------------------------------------------------------------------------------------------------------------------------------ttgatttcattcctttatcagatattcaatcatcacctcatcgtggtgatgaaagttcaatctc---aaacaattcagtcattgwrrawwyywgggargayraagtgctacgtaaaacaygggaattyaacaaattgacca--gggagcatccccatgaygaaaaagcawggctaacctttgcagagttccaggacaaggttgccagtatgcaacgacagaaaggtgttcgcttacagactcttgaaaagaagat-----------------------tagcatacttgagaaggcaactgagcttaatccggatarcraacaaatcytgctttgtctaatgagrgcctatc-waaaaagrgataatactratgtgttgattgggagatgggaaaacgtacttatgsagcadtcagggagtyatatgttgtggagagaattcttgcatgttkttcaaggggarttctccwgatttaaagtttcagatawgagaaaaatgtatgcacatgcgatccaarctctatctgctacctgcwacaagcaatttagacaaa-----ttcttaattt----------------------agtgcatttt--ag-----------ytttttgttttta--ccttggt-ttctctggta------ttaddgkyraacswtmatttctttctcatgcaa-----------ttttc---aattaa------------a---------------------------------------------------------------------------------------------------------------------------------------------------------------------------------------------------------------------------------------------------------------------------------------------------------------------------------------------------------------------------------------------------------------------------------------------------------------------------
>I28621_M153_Malvaceae_Trichospermum_sp_seq1
-----------------------------------------------------------------------------------------------------------------------------------------------------------------------------------------------------------------------------------------------------------------------------------------------------------------------------------------------------rwtgatcctttatatgaactaggcaatkraagttcaatsyc---aaacaattcaatccttgamgaatcatgggatgatgaagtsctacgtaaaacgcgggaattcarcaaattkacta--gggagcatccccrdgatgaaaaagcatggctvggstttgcagagttccaggacaaggttgccagtatgcaacgtcagaaaggtgttcgcttacagactcttgaaaagaagat-----------------------tagtatacttgagaaggcaactgagcttaatcctgataatgaacaactcttgatttgtcttatgaaggcctatc-araaaagggataatacggatttrttatttgcgagatgggagaacttacttatgcagcattcdggtagttatacgttgtggagagaatthttgcatattdctcaaggggagttctccagatttaaggtttcagatatgagaaaaatgtatgctcatgcaatccaagctctatctgctaccrgcwgcaagcagtttaggcagg-----ttcttaattt----------------------agcgcatttt--ag-----------------tttcttk--cctatat-ttttctgatt------tgattgttgaatgbtattttgtttgtgatgca------------ttttc---arttac-----t-ttta-a------cattactgc-------tgtcaagtaatgcctt--------gtttatgta-----ttttatcaagttatgtttgc------------------a----tsdatttgtact---tcgtagcgttgtttcattrakrg------------------------------------------------------------------------------------------------------------------------------------------------------------------------------------------------------------------------------------------------------------------------------------------------------------------------------
>I28623_M048_Malvaceae_Abroma_augusta_seq1
---------------------------------------------------------------------------------------------------------------------------------------------------------------------------------------------------------------------------------------------------------------------------------------------------------------------------ctgctgatttcattcctttatcagatagtcaatcatcatgtcatcttggtgatgaaagttcaatctc---aaacaattcaatcattgaagaatcttgggaggatgaagtgctacgtaaaacacgagaattcaataaattgacta--gggagcatccccatgatgaaaaagcttggctagcctttgcagaattccaggacaaggttgccagtatgcaacgtcagaaaggcgttcgcttacagactcttgaaaagaagat-----------------------tagcatacttgagaaggcaactgagcttaatccagataatgagcaactcttgctttgtcttatgaaggcttatc-aaaaaagggataatactgatgtgttaattgggagatgggaaagtgtacttatgcagcattcaggtagttgtatgttgtggagagaattcttgcatgttgttcaaggggagttctccagatttaaggtttcagatatgaggaaattttatgcacatgcaatccaagctctatctgctacctgcagcaagcagtttaggcagg-----ttcttaattt----------------------agtgcatttt--ag-----------------ttatttt--ccttttt-ttttctggta------ttagtgatgaatgatattttctttgtgatgct------------ttttc---aattct-----ttttaata--------agaatgc-------tgtcaagtaatgccta--------atttatgta-----tttggtaaagttatatgcac------------------a----tacatttgtaat--------------------------------------------------------a-----------------------------------------------------------------------------------------------------------------------------------------------------------------------------------------------------------------------------------------------------------------------------------------------
>I28624_M049_Malvaceae_Corchoropsis_tomentosa_seq1
-----------------------------------------------------------------------------------------------------------------------------------------------------------------------------------------------------------------------------------------------------------------------------------------------------------------------------------------------------------tggttgcctcaagtaggtgaggaaagttcgatctc---aaacaattcagtgattgaagaatcttgggaggatgaagtgttgcgtaaaacccgggaattcaacaaattgacta--gggagcatccccatgatgaaaaagcatggctagactttgcagagttccaggacaaggttgccagtatgcaacgacggaaaggtgttcgcttacagactcttgaaaagaagat-----------------------tagcatacttgagaaggcaactgagctcaatccagataacgaacaactcttgctttctcttatggaggcctata-aaaagcgggataatactgatgtattgattgggagatgggaaagcatgcttatgcagcattcagggagttatatattgtggagagaattcttgcatgttgttcaaggggagttctccagatttaaggtttcagatttgagaaaaatatacgcacatgcaatccaggctctatcttctgcctgcagcaagcagtttaggcagg-----ttcttgactt-----------------------------------------tccct----------------cctttgt-ttcttgg------------------------------------atgcat-----------ttttc---tattga------------a--------tttgttctgtcaactgtcaagtaatgtgt---------gtctatgta-----ttttgtcaagttatttctac------------------a----tatgcttata-------actgcattgtatttacagaggcaaag---ttgacttattttgatc-gtat---gatatta---------------------------------------------------------------------------------------------------------------------------------------------------------------------------------------------------------------------------------------------------------------------------------------
>I28625_M193_Malvaceae_Apeiba_tibourbou_seq1
----------------------------------------------------------------------------------------------------------------------------------------------------------------------------------------------------------------------------------------------------------------------------------------------------------------------------------------------------tgatcaaccatcacatcaacttggcgatcaaagttcaatctc---aaacaattcaatcattgaagaatcatgggaggatgaggtgctacgtaaaacaygggagttcaacwaatkgacta--gggagaayccccatgatgaaaaagcatggytagcctttgcagatttccaggacaaggttkccagcatgcaacgacagadaggtgttcgcttwsagactcttgaaaagaagatkamcmtacttgagaakgcammyktagcatacttgagaaggcaaccgagcttaatcchgataahgaacatctcttgctttgtcttatgaaggcvtatcmaaaaaagggataatactgatgtgttaattgggagatgggagaacttacttatgcagcattcaggtagttatatgwtgtggagagaattcttgcatgttgttcaaggggagttctccagatttaaggtttcwgatctgagaaaaatktatgcacatgcggtccaagctctatctgcdwmctkmakcwascagtttaggcagg-----ttcttaattt----------------------agtgcrtttt--ag-----------------ttkcctt--cctwtatttttttttatt------tgattgatgaatgatattttcattstgatrca------------ttttc---aattac-------------------ttttaatgt-------tgtcaagtaatgcctc--------gtttatgta-----ttttgtcamgttatat---------------------------tatatttgtg-------gcagtgttgc-----------------------------------------------------------------------------------------------------------------------------------------------------------------------------------------------------------------------------------------------------------------------------------------------------------------------------------------
>I28626_M226_Malvaceae_Helicteres_guazumifolia_seq1
--------------------------------------------------------------------------------------------------------------------------------------------------------------------------------------------------------------------------------------------------------------------------------------------------------------------------------------------------------caatcatcgcctcaacttggtgatgagaatttgatatc---aaacgattcaatcattgaagaatcttgggaggatgaagtgctacgtaaaacgcgggaattcaacaaattgacta--gggaacatcctcatgatgaaatggcatggctagcttttgcagagttccaggacaaggttgcaagtatgcagcggcagaaaggagttcgcttacagactcttgaaaagaagat-----------------------tagcattcttgaaaaggcaactgagcttaatccagataatgaacaactgctgctttgtcttatgaaggcctatc-aaaaaagggataatactgaccagttgattgggagatgggaaaatgtacttatgcagcattcagggagttatatattgtggagagaattcttgcatgttgttcaaggggagttctccagatttaaggtttcagatttgagaaaaatatatgggcatgcaatccaagctctttcagctacctgcagcaagcagtttaggcagg-----ttcttaattt----------------------actgcatttt--ag-----------attttttctgttg--tttccat-ttctccaata------ttagtgacgaatgatatttgcttgctgatgcat-----------tttc----agttaa------------a--------ccactgc-------tgttaagtaat-cttg--------ttgcatacattattttttaaaaagttatatgaac------------------t----t-------------------------------------------------------------------------------------------------------------------------------------------------------------------------------------------------------------------------------------------------------------------------------------------------------------------------------------------------------------------
>I28628_M051_Malvaceae_Werklea_horrida_seq1
--------------------------------------------------------------------------------------------------------------------------------------------------------------------------------------------------------------------------------------------------------------------------------------------------------------------------------------------------------caatcatctcctcaacgtggcgaagaaagttctatctc---aaacaattcagtcwtygaggaatcttgggaggatgaagtgctacgtagaacacgggaattcaacaaattaacca--gggagcatccccatgatgaaaaagcatggctagcctttgcagarttccaggacaaggttgcragtatgcaacgacagaaaggygttcgsttacagactcttgagaagaagat-----------------------tagcatacttgagaaggcaactgagcttaatccggataaygaacaaatcttgmtttgtctaatgagggcctatc-aaaaragagataatactgatgtgttgattgrgagatgggaaaatktgcttatgcagcattctgggagttwtatgctgtggagrgaattcttgcahgttgttgaaggggagttctccagatttaaagtttcagatatgagaaaaatgtaygcacatgcwatccaagcwctatcttcwacctgcaacaagcagtttagacagg-----ttcttaatct----------------------agtgcatttt--at--------------tttattttta--ccttggt-ttctctagta------ttagtggtsaacaatattttctttctcatgta--------------------------------------------------------------gtcaagtaatgcctg--------gtgtatgta-----tgttatgaatctatatgaac------------------a----tatattta------------------------------------------------------------------------------------------------------------------------------------------------------------------------------------------------------------------------------------------------------------------------------------------------------------------------------------------------------------
>I28629_M052_Malvaceae_Spirotheca_rosea_seq1
-------------------------------------------------------------------------------------------------------------------------------------------------------------------------------------------------------------------------------------------------------------------------------------------------------------------------------------------------------------gtcgcctcatcttggtgatgaaagttcaatctc---aagcaatttgatcattgaagaatcttgggaggatgaagtgctacgtaaaacacgggagttcaacaaattgacca--gggagcatccccatgatgaaaaagcatggctagcctttgcagagttccaggacaaggtcgccagtatgcaacgacagaaaggtgttcgcttacagactcttgaaaagaagat-----------------------cagcatacttgagaaggcaactgagcttaatccggataatgagcaaatcttgctttgtcttatgaaggcttatc-agaaaagggataatactgatgtgttgattgcgagatgggaaaatgtacttatgcagcattcagggagttatatgttgtggagagacttcttgcatgttgttcaaggggagttctccagatttaaggtttcagatacgagaaaaatgtatgcacacgcgatccaagctctatccgctgcatgcaacaagcagttcagacagg-----ttcttaattt----------------------agtgcatttt--at-----------------tgtttta--ccttggt-ttctctggta------ttagtgttgaatgatattttttttctcatgtat-----------ttttc---aagtaa------------a--------cta------------ggcaagtaatgtctg--------gtgtatgta-----tgttgtgaagttatatgaac------------------a----tatatttata-------act------------------------------------------------------------------------------------------------------------------------------------------------------------------------------------------------------------------------------------------------------------------------------------------------------------------------------------------------
>I28630_M053_Malvaceae_Huberodendron_swietenioides_seq1
----------------------------------------------------------------------------------------------------------------------------------------------------------------------------------------------------------------------------------------------------------------------------------------------------------------------------------tttcattcctttatcagatattcaatcgtcgcctcatcttggtgatgaaagttcaatctc---aaacaatttgatcattgaggaatcttgggaggatgaagtgctgcgtaaaacacgggaattcaacaaattgacca--gggagcatccccatgatgaaaatgcatggctagcctttgcagagttccaggacaaggttgccagtatgcaacgacagaaaggtgttcgcttacagactcttgaaaagaagat-----------------------tagcatacttgagaaggcaactgagcttaatccggataaagaacaaatcttgctttgtcttatgagggcctatc-aaaaaagggataatactgatgtgttgattgggagatgggaaaacgtacttatgcaacattcagggagttatatgttgtggagagaattcttgcatgttgttcaaggggagttctctaaatttaaggtttcagatatgagaaaaatgtatgcacatgcgatccaagctctatctgctacatgcaacaagcagttcagacagg-----ttctt-attt----------------------agtgcagttt--agtt-------ttttttttttttttt--tyttggt-ttctctggta------ttagtgatgaatgatattttctttctcatgcat-----------ttttc---aattaa------------a--------cta------------gtcaagtaatgtctg--------gtgtttgta-----tgttgtaaagttttatgaac------------------a----tatatttata-------actgcatt-------------------------------------------------------------------------------------------------------------------------------------------------------------------------------------------------------------------------------------------------------------------------------------------------------------------------------------------
>I28631_M054_Malvaceae_Trochetiopsis_benjaminae_seq1
--------------------------------------------------------------------------------------------------------------------------------------------------------------------------------------------------------------------------------------------------------------------------------------------------------------------------------------------------gatattcaattgttgcctcaagtaggtgatgaaagttcagtctc---aaacaattcagtggtagaagaatcttgggaggatgaagtgttgcgcaaaactcgggaattcaacaaattgacta--gggagcatccccatgatgaaaaagcatggctagactttgcagagttccaggacaaggttgccagcatgcaacgacggaaaggtgttcgcttacagactcttgaaaagaagat-----------------------tagcatacttgagaaggcaactgagctaaatccagataatgaacagctcctgctttctcttatggaggcctatc-aaaagcgggataatactgatgtgttgattgggagatgggaaaacatgcttatgcagcattcagggagttatatattgtggagggaattcttgcatattgttcaaggagagttctccagatttaaggtttcagatttgagaaagatttatgcacatgcaatccaagctctatcttctgcctgcagcaagcagtttaggcagg-----ttcttaactt-----------------------------------------tccct----------------ccttagt-ttcttgg------------------------------------atgca------------ttttc---tattaa------------a--------ttagtgctttcaactgtcaagtaatgtgtg--------gtctatgtg-----ttttttcaagttattccaac------------------a----tattcttata-------actggattgcttacaagggggaaaag---ttgacctattttgatc-atat---gatgttatag-gtccttcgtttctt---------------------------------------------------------------------------------------------------------------------------------------------------------------------------------------------------------------------------------------------------------------------
>I28632_M055_Malvaceae_Eriolaena_candollei_seq1
--------------------------------------------------------------------------------------------------------------------------------------------------------------------------------------------------------------------------------------------------------------------ar---------------------------------------------------------------------wtcrccatgtttttcaaagtctcatcaaat-gccgccgaccaccgcrtctc---mmmswmttywgkgsymgrrraawmwyrsgaggatgaagtdttgcgtaaaactcgggaattcaacaaattgacta--gggagvatccccatgahgaaaaagcatggctagactttgcagagttccaggacaaggttgccagyatgcaacgacggaaaggtgttcgyttacagactcttgaaaagaagat-----------------------tagcatacttgagaaggcaactgagctcaatccagawaatgaacaactcttgctttctcttatggaggcctatc-raaagcgggataataytgatrtgttgattgggagatgggaaaacatgcttatgcagcattcrrggagttatatabtgtggagagaattcttgcatattgttcaaggagagttctccagatttaaggtttcagatttgagaaagatttatgcacatgcaatccaagctctatcttctgcctgyagsaagcagtttaggcagg-----ttcttaactt-----------------------------------------tycct----------------ccttagt-ttcttgg------------------------------------atgca------------tyttc---tattaa------------a--------tkactgctgtcaacagtcaagkrakgtrtr--------swyyatgyg-----tywtgtyrwgttatttcaac------------------a----tatgctttta-------actg-----------------------------------------------------------------------------------------------------------------------------------------------------------------------------------------------------------------------------------------------------------------------------------------------------------------------------------------------
>I28633_M056_Malvaceae_Adansonia_digitata_seq1
-------------------------------------------------------------------------------------------------------------------------------------------------------------------------------------------------------------------------------------------------------------------------------------------------------------------------------------------------------------gtcacctcatcttggtgatgaaggttcaatctc---gaacaatttgatcatcgaagaatcttgggaggatgaagtactgcggaaaacacgggaattcaacaaattgacca--gggagcatccccatgatgaaaaagcgtggctagcctttgctgagttccaggacaaggttgccagtatgcaacgacagaaaggtgttckcttacagactcttgaaaagaagat-----------------------cagcatacttgagaaggcaactgagcttaatccagataatgaacaaatcttgctttgtcttatgaaggcttatc-agaaaagggataatactgatgtgttgattgcgagatgggaaaacgtacttatgcagcattccgcgagttatatgttgtggagggaattcctgcatgttgttcaaggggagttctccagatttaaggtttcagatatgagaaaaatgtatgcacatgcgatccaagctctatctgctacatgcaacaagcagctcaaabagg-----ttcttaattt----------------------agtgcatttt--ag-------------------ttttt--ccttggt-ttctgtggta------ttagygatgaatgctattttcattctcacgtat-----------ttktc---aattaa------------a--------yta------------gggaagtaatgtctg--------gtttatgta-----tgttgtgaagctatatggac------------------a----tgtatttata-------actgaattgcatttaaggttgcaa---------------------------------------------------------------------------------------------------------------------------------------------------------------------------------------------------------------------------------------------------------------------------------------------------------------------------
>I28635_M058_Malvaceae_Byttneria_aculeata_seq1
---------------------------------------------------------------------------------------------------------------------------------------------------------------------------------------------------------------------------------------------------------------------------------------------------------------------------------------------------------------------------------aaagttcaatctc---aaataattcattcattgaagaatcttgggaggatgaagtgctycgtaaaacacgggaattcaacaaagtgacta--gggagcatccccacgatatagaagcttggctggcatttgcagaatttcaggacaaggttgccagtatgcaacgtcagaaaggcgttcgcttacaaactcttgaaaagaagat-----------------------tagcatactggagaaggctactgaacttaatccagataatgaacaaatcttactttgtcttatgaaggcctatc-aaaaaagggatartactgatgtgttaattgggaggtgggaaaatatattggtgcagcattcagccagttatgtgttatggagagaatttttgcacgytgttcarggggagttctccagatttaaggtttcagatatgagaaaattttatgcacatgcaatccaagctctatctgctacctgcggccggcagtttaggcagg-----ttcttaattt----------------------atggcttttc------------------------------ctttaat---ttttggta------ttagtgataactgacatgtttct-----------a---tgataaatttc---agctag------ttttt-a------ttttaattc-------tgttgactaaagcctc--------aattatgta-----tttggtaaagtt---------------------------------------------------------------------------------------------------------------------------------------------------------------------------------------------------------------------------------------------------------------------------------------------------------------------------------------------------------------------------------------------------
>I28636_M059_Malvaceae_Pterospermum_pierrei_seq1
--------------------------------------------------------------------------------------------------------------------------------------------------------------------------------------------------------------------------------------------------------------------------------------------------------------------------------------------------------------------------------------------------------------------------------------------------------gaattcaacaaattgactagcgggaacatccccatgatgaaaaagcatggctagactttgcagagtttcaggacagggttgccagtatgcaacgacggaaaggtgttcgctcccagactcttgaaaagaagat-----------------------tagcatacttgagaaggcaaytgagctcaatccagataatgaacaactcttgcttttgcttatgaaggcttatc-aaaagcgggataatactgatgtgttgattgggagatgggaaaatgtgcttatgcagcattcagggagttacatattgtggagagaattcttgcatgttgttcaaggggatttttccagatttaaggtttcagagttgagaaaaatatacacacatgcaatccaagctctatcttctaactgcagcaggcagtttaggcagg-----tkstymactttaaaagaaaaaaataaaagtgaaatgcaysms------------------------------mcywyrk-ktytsgrrwa------wyastgwyraatgctgttttc-----------------------ttttg---------------------a----------------------tg---------------------------------------------------------------------------------------------------------------------------------------------------------------------------------------------------------------------------------------------------------------------------------------------------------------------------------------------------------------------------------------------------------------------------------------------------
>I28637_M060_Malvaceae_Duboscia_vifidiflora_seq1
---------------------------------------------------------------------------------------------------------------------------------------------------------------------------------------------------------------------------------------------------------------------------------------------------------------------------------------ttcctttattggatgaccaatcgtcacgtcaacttg---atgaaagttcaatctc---aaacaattctatcattgaagaatcatgggaggatgaagtgctacgtaaaacacgggagttcaacaaattgacta--gggaggatccccatgatgaaaaagcatggctagcatttgcagagttccaggacagggttgccagtatgcaacgacagaaaggtgttcgcttgcagactcttgaaaagaagat-----------------------tagcatacttgagaaggcaactgagcttaaccctgataatgaacaactcttgctttgtcttatgaaggcacatc-aaaaaagggataatactgatgtgttaattgggagatggragaacttacttgtacagcattcaggtagttatatgttgtggagagaattcttgcatgttcttcaaggggagttctccagatttaaggtttcagatatgagaaaaatgtatgcacatgccgttcaagctctatctgctacctgcagcaagcagtttaggcagg-----ttcttaattt----------------------agtgcatttt--ag-----------------tttgctt--cctttat-ttttctgat-------tgattgatgaatggtattttcattatgatgca------------wtttcaa-aattac-------------------ktttaacat-------tgtcgagttatgcctc--------atttatgta-----ttttgtcaaattatacttgc------------------a----tgtatctgtg-------gc-------------------------------------------------------------------------------------------------------------------------------------------------------------------------------------------------------------------------------------------------------------------------------------------------------------------------------------------------
>I28638_M061_Malvaceae_Basiloxylon_brasiliensis_seq1
---------------------------------------------------------------------------------------------------------------------------------------------------------------------------------------------------------------------------------------------------------------------------------------------------------------------------------------ttcctttatcagatattcaatcattggctcaacttggtgatgaaagttcagtctg---taacaattcaatcactgaagaatcatgggaggatgaagtgctacgtaaaacacgggaattcaacaaattgacta--gggagcatccccatgatgaaaaagcatggctagccttygctgagttccaggacaadgttgctagtatgcaacggcagaaaggtgttcgcttgcagactcttgaaaagaagat-----------------------tagcatacttgagaaggcaactgagcttaatccggataacgaacaactcttgctttgtcttatgaagacctatc-aaaaaagggataatactgatgtgttggttgggagatgggaaaacatacttgtgcagcattccgggagttatatgttgtggagagaattcttgcacgttgttcaaggggagttctcaagatttaaggtctcagttatgagaagaatatatgcacatgcaatccaagctctatcttctacctgctgcaagcagtttaggcagg-----ttcttaattt----------------------agtgcatttt--ag-------------tttttattttgt-cctttgt-ttctctggta------ttagtgatgaatgatattt---------tgca------------ttttc---aattaa------------a--------ttagtgc-------tgtcgagtaatgcctg--------gtgtacata-----tattatcaggt---------------------------atgcaaatatttat-----------------------------------------------------------------------------------------------------------------------------------------------------------------------------------------------------------------------------------------------------------------------------------------------------------------------------------------------------------
>I28639_M249_Malvaceae_Gyranthera_amphibiolepis_seq1
--------------------------------------------------------------------------------------------------------------------------------------------------------------------------------------------------------------------------------------------------------------------------------------------------------------------------------------attcctttatcagatattcaatcgtctcctcatcttggtgatgaaagttcaatctc---aaacaatttgatcattgaagaatcttgggaagatgaagtgctgcgtaaaacacgggaattcaacaaattgacca--gggagcatccccatgatgaaaaagcatggttagcctttgcagagttccaggacaaggttgccagtatgcagcgacagaaaggtgtccgcttacagactcttgaaaagaagat-----------------------tagcatacttgagaaggcaactgagcttaatccagataaagaacaaatcttgctttgtcttatgaaggcctatc-aaaaaagggataatactgatgtgttgattgggaaatgggaaaacgtacttatgcagcattcagggagttatatgttgtggagagaattcttgcgtgttgttcaaggggagttctccagatttaaggtttcagatatgagaaaaatgtatgcacatgcgatccaagctctatctgctgcatgcaacaagcagttgagacagg-----ttctt-attt----------------------agtgcagttt--ag-----------------ttttttt--tcttggt-ttctctggta------ttagtgatgaatgatattttctttctcatgcat-----------ttttc---aattaa------------a--------cta------------gtcaagtaatgtctg--------gtgtttgta-----tgttgtgaagttttatgaac------------------a----tatatttata-------actgt----------------------------------------------------------------------------------------------------------------------------------------------------------------------------------------------------------------------------------------------------------------------------------------------------------------------------------------------
>I28640_M062B_Malvaceae_Diplodiscus_paniculatus_seq1
---------------------------------------------------------------------------------------------------------------------------------------------------------------------------------------------------------------------------------------------------------------------------------------------------------------------------------------------------------------------------------------------------------------------------------atgaagtgctacgtaaaacacgggaattcaacaaatwramwa--rgrarmrtssccrkkmkgaaaaagcatggctggcctttgcagagtttcaggataaggttgccagtatgcaacgacagaaaggtgttcgcttacagactcttgaaaagaagat-----------------------tagcatacttgagaaggcaactgagcttaatccagaaaatgaacaactcttgctttgtctgatgaaggcctatc-aaaagcgggataacactgatatgttgattgggagatggcaaaatgtacttgtgcagcattccgggagttataagttgtggagagaattcttgtgggttgttcaaggggaattctccagatttaaggtttcggatatgagaaaaatttatgcacattcgatccaagctctatctgctacttgcagcaagcagtttaggcagg-----ttcttaattt----------------------agtgcatttt--ag--------------ttttcttttg--cctttgt-ttctttggaa------ttagtgataaatga----ttctttttgatgca------------tttcc---aattaa------------a---------------------------------------------------------------------------------------------------------------------------------------------------------------------------------------------------------------------------------------------------------------------------------------------------------------------------------------------------------------------------------------------------------------------------------------------------------------------------
>I28641_M063_Malvaceae_Brownlowia_peltata_seq1
-----------------------------------------------------------------------------------------------------------------------------------------------------------------------------------------------------------------------------------------------------------------------------------------------------------------------------------------------tcagacatccaatcatcgcctcaacttggtgatgaaatttcgatctc---gaacaattcagtcattgaagaatcctgggaggatgaagtgctacgtaaaacacgggaattcaacaaattgacta--gggagcatcctcatgatgaaaaagcatggctggcctttgcagagtttcaggataaggttgccagtatgcaacgacagaaaggtgttcgcttacagactcttgaaaagaagat-----------------------tagcatacttgagaaggcaactgagcttaatccagaaaatgaacaactcttgctttgtcttatgaaggcctata-aaaaacgggataacactgatatgttgattgggagatggcaaaatgtacttatgcagcattcggggagttataagttgtggagagaattcttgtgggttgttcaaggggaattctccagatttaaggtttcggatatgagaaaaatttatgcacattcgatccaagctctatctgctacttgcagcaagcagtctaggcagg-----ttcttaattt----------------------agtgcatttt--ag--------------ttttcttttg--cctttgt-ttctctggaa------ttagtgacaaatga----ttctttttaatgca------------tttcc---aattaa------------a--------ttagttc-------tgtcaagtagtgcctc--------atatgtgta-----ttt------------------------------------------------------------------------------------------------------------------------------------------------------------------------------------------------------------------------------------------------------------------------------------------------------------------------------------------------------------------------------------------------------------
>I28642_M064_Malvaceae_Burretiodendron_esquirolii_seq1
----------------------------------------------------------------------------------------------------------------------------------------------------------------------------------------------------------------------------------------------------------------------------------------------------------------------------------------------------------------------------------------------------------------------------ggaggatgaagtgttacgtaaaacccgggaattcaacaaattgacta--gggagcatccccgtgatgaaaaagcatggctagactttgcagagttccaggacaaggttgccagtatgcaacgacggagaggtgttcgcttacagactcttgaaaagaagat-----------------------tagcatacttgagaaggcaactgagctaaatccagagaatgaacaactattgctatctcttatgaaggcctatc-aaaaacgggataatactgatgtggtgattgggagatgggaaaacatacttgtgcagcattcagggagttatttattgtggagagaattcttgcatgttgttcaaggggagttctccaaatttaaggtttcagatataagaaaaatatacgcacatgcaatccgagctctattttctacctgcgggaagcagtttaggcagg-----ttcttaactt-----------------------------------------tcccc----------------cctttgt-ttctcg------------------------------------------------------------------------------------------------------------------------------------------------------------------------------------------------------------------------------------------------------------------------------------------------------------------------------------------------------------------------------------------------------------------------------------------------------------------------------------------------------------------------------------------------------------
>I28643_M065_Malvaceae_Hermannia_flammea_seq1
-----------------------------------------------------------------------------------------------------------------------------------------------------------------------------------------------------------------------------------------------------------------------------------------------------------------------------------------------------agtcaatcatcatctgggcttggtgatgaaaggtcaatctc---aaacagttcggttattgaagaatcttgggaggatgaagtgctacgtaaaacgagggaattcaacacattgacta--gggagcatcctcatgatgaaaaagcatggctagcctttgcarcatttcaggataaggttgccagtatgcaacgacagaaaggtgttcgcttacagactcttgaaaagaagat-----------------------tagcatacttgagaaggcaactgagcttaatccagataatgaacaactcttgctttgtcttatgaaagcctatc-agagaagggatactnctgatatattaattgggagatgggaaaatgtacttttgcagcattcaggtagttatatgttgtggagagaattcttgcatgttgttcaaggggagttctccagattcaaggtctcagatatgagaaaaatgtatgcacatgcgatccaagctctatctgcttcctgcagcaagcagtttaggcagg-----ttcttaattt----------------------agtgcattta--ag------------------tttttc--ccttcat-ttttctggta------ttactgatgagtgattgtttctttatggtgcat-----------tttc----aattat-----tgyttata--------tttctgc--------ttcaagtaatttctc--------atacagtta-----ttatgtcaaattatatgcat------------------g----tattgt--------------------------------------------------------------------------------------------------------------------------------------------------------------------------------------------------------------------------------------------------------------------------------------------------------------------------------------------------------------
>I28644_M066_Malvaceae_Thomasia_solanaceae_seq1
-------------------------------------------------------------------------------------------------------------------------------------------------------------------------------------------------------------------------------------------------------------------------------------------------------------------------------------------tttatcagatagtcaatcatctcgtcaacttggtgatgaaagttcaaactc---aaatgattcagtcattgaagaatcttgggaggatgaagtgctacgtaaaacacgggaattcaacaaattgacga--gggagcatccacatgatgaaatagcgtggctagcctttgcagagttccaggacaaggttgctagtatgcaacgacagaaacgtgttcgcttacagactcttgaaaagaagat-----------------------tagcatacttgagaaggcdactgagcttaatccagataatgaacaactcttgctttgtcttatgaaggcctatc-aaaaaagggataatactgatgtgttaattgggagatgggaaagcgtacttatgcagcattcaggtagttatatgttgtggagagaattcttgcatgttgttcaaggggagttctccagatttaaggtttcagatatgagaaaaatgcatgcgcatgcaatccaagctctatcttctacctgcagcaagcagcttaggcagg-----ttcttaattt----------------------agtgcattta--ag-----------------ttttttct-cctttat-tttcctggta------ttaatgaggaatgatatgttctttgtaatgcc------------ttttc---aattat-----ttttt-------------actgc-------tgtcaactatttcctc--------atacatgta-----ttttgtcaagttatatgcat------------------g----tgaatttata-------acagcattggactt-------------------------------------------------------------------------------------------------------------------------------------------------------------------------------------------------------------------------------------------------------------------------------------------------------------------------------------
>I28645_M067_Malvaceae_Guichenotia_ledifolia_seq1
----------------------------------------------------------------------------------------------------------------------------------------------------------------------------------------------------------------------------------------------------------------------------------------------------------------------------------------------------------------gcgtcaacttggttatgaaagttcaaactc---aaatgattcagtcattgaagaatcttgggaggatgaagtgctacggaaaacacgggaattcaacaaattgacta--gggagcatccgcatgatgaaatagcatggctagcctttgcagagttccaggacaaggttgccagtatgcaacgacagaaaggtgttcgcttacagactcttgaaaagaagat-----------------------tagcatacttgagaaggcaactgagcttaatccagataacgaacaactcttgctttgtcttatgaaggcctatc-aaaaaagggataatactgatgtgttaattgggagatgggaaaacgtacttatgcagcattcaggtagttatatgctgtggagagaattcttgcatgttgttcaaggggagttctccagatttaaggtttcagatataagaaaaatgtatgcgcatgcaatccaagctctatttgctacctgcagcaagcagcttaggcagg-----ttcttaattt----------------------agtgcaatta--ag-----------------ttttttct-cctttat-tttcctggta------ttaatgaggaatgatatgttctttgtaatgct------------ttttc---aattat-----tttttata--------tcacttc-------tgtcaactatttcctc--------atacatgtatt---ttttgtcaagttatatgcat------------------g----tgaatttata-------acag-----------------------------------------------------------------------------------------------------------------------------------------------------------------------------------------------------------------------------------------------------------------------------------------------------------------------------------------------
>I28646_M068_Malvaceae_Helmiopsis_sp_seq1
-------------------------------------------------------------------------------------------------------------------------------------------------------------------------------------------------------------------------------------------------------------------------------------------------------------------------------------------tttttcagatattcamttgttgcctcargtargtgatgaaagttcaatctc---aaacaattcagtggt---agaatcttgggaggatgaagtgttgcgtaaaactcgggaatthaacaaattgacta--gggagcatccccatgatgaaaaagcatggctagacttygcagagttccaggacaaggttgccvgyatgcaacgacggaaaggtgttcgcttacagactcttgaaaagaagat-----------------------tagcrtacttgagaaggcaactgagctcaatccagawaatgarcaactcttgcttwctcttatggaggcctatc-aaaagcgggataatactgatgtgttgattgggagatgggaaaacatgcttwtgcagcattcarggagttatatwttgtggagagaattcttgcatattgttcaaggagagttctccagatttaaggtttcagatttgagaaagatttatgcacatgcaatccaagctctatcttctgcctghagsaagcagtttaggcagg-----ttcttaactt-----------------------------------------tccct----------------hcttagt-ttcttgg------------------------------------atgca------------ttttc---tattaa------------a--------ttagtgcwgtcaactgtcwagtaatgtgtg--------ktctatgtg-----ttktyycaagttatttcaac------------------a----tatgcttatt-------actgcattgcatttaaggaggaaaag---ttgacttattttttatcatat---gatt------------------------------------------------------------------------------------------------------------------------------------------------------------------------------------------------------------------------------------------------------------------------------------------
>I28647_M069_Malvaceae_Cheirolaena_linearis_seq1
-------------------------------------------------------------------------------------------------------------------------------------------------------------------------------------------------------------------------------------------------------------------------------------------------------------------------------------------------------------------------agtggatgggagatcagtctc---aaacaattcattggtagaagaatcttgggaggatgaagtgctgcgtagaactcgcgaattcaacaaattgacta--gggagcatccccatgatggaaaagcatggctagactttgcagagttccaggacaaggttgccagcatgcaacgacggaaaggtgttcgcttacagactcttgaaaagaagat-----------------------tagcatactcgagaaggcaactgagctcaatccagataatgaacaactcttgctttctcttatggaggcctatc-aaaagcgggataatactgatgtgttgattgggagatgggaaaacatgcttatgcagcattcagggagttatatattgtggagagaattcttgcatattgttcaaggagagttctccagatttaaggtttcagatttgagaaagatttatgcacatgcaatccaagctctatcatctgcctgcagcaagcagtttaggcagg-----ttcttaactt-----------------------------------------tccct----------------ccttagt-ttcttgg------------------------------------atgca------------ttttc---tattaa------------a--------tcagtgcttcccactgtcaagtaatgtgtg--------gtctatgtg-----ttttgtcaagttattccaac------------------a----tatgcttata-------actgcattgttttcaaggaagaaaag---ttgacttattttgacc-atat---ga--------------------------------------------------------------------------------------------------------------------------------------------------------------------------------------------------------------------------------------------------------------------------------------------
>I28648_M070_Malvaceae_Helmiopsiella_madagascariensis_seq1
-------------------------------------------------------------------------------------------------------------------------------------------------------------------------------------------------------------------------------------------------------------------------------------------------------------------------------tgatttcattcctttttcagatattcaattgttgcctcaagtaggtgatgaaagttcaatctc---aaacaattcagtggtagaagaatcttgggaggatgaagtgttgcgtaaaactcgggaattcaacaaattgacta--gggarcatccccatgatgaaaaagcatggctagacttygcagagttccaggacaaggttgcyagyatgcaacgacggaaaggtgttcgcttacagactcttgaaaagaagat-----------------------tagcatacttgagaaggcadctgakctcaatccagrhaatgaacaactcttgctttctcttatggaggcctatc-aaaagcgggatamtactgatgtgttgattgggagatgggaaaacatgcttatgcagcattcarggagttatatattgtggagagaattcttgcatattgttcaaggagagttctccagatttaargtttcagatttgagaaagatttatgcacatgcaatccaagctctatcttctgcctgyagsaagcagtttaggcagg-----ttcttaactt-----------------------------------------tccct----------------ycttagt-ttcttgg------------------------------------atgca------------ttttc---tattaa------------a--------ttagtgckgtcaactgtcwagtaatgtgtg--------gtckatgtg-----ttttgtcaagttatttcaac------------------a----tatgcttata-------actgcattgcatt-aaggaggaaaaa---tggacttattttttat------------------------------------------------------------------------------------------------------------------------------------------------------------------------------------------------------------------------------------------------------------------------------------------------------
>I28649_M071_Malvaceae_Goethalsia_meiantha_seq1
---------------------------------------------------------------------------------------------------------------------------------------------------------------------------------------------------------------------------------------------------------------------------------------------------------------------------ctggagattttattccgttattggatgaccaatcatcacgtcaacttggtgatgaaagttcaatctc---aaacaattctatcattgaagaatcatgggaggatgaagtgctacgtaaaacacaggagttcaacaaattgacta--gggagcatccccatgatgaaaaaacatggctagcgtttgcagagttccaggacaaggttgccagtatgcaacgacagaaaggtgttcgcttacagactcttgaaaagaagat-----------------------tagcatacttgagaaggcaactgagcttaaccctgataatgaacaactcttgctttgtcttatgaaggcctatc-aaaaaagggataatactgatgtgttagttgggagatgggagaacttacttgtacagcattcaggtagttatatgttgtggagggaattcttgcatgttcttcaaggggagttctccagatttaaggtttcagatatgagaaaaatgtatgcacatgcagttcaagctctatctgctacctgcagcaagcagtttaggcagg-----ttcttaattt----------------------agtgcatttt--ag-----------------tttgctt--cctttat-ttttctgattgattgatgattgatgaatggtattttcattgtgatgca------------tttttaa-aattac-------------------ttttaacat-------tgccaagttatgcccc--------atttatgta-----ttttgtcaagttatatttat------------------g------------------------------------------------------------------------------------------------------------------------------------------------------------------------------------------------------------------------------------------------------------------------------------------------------------------------------------------------------------------------
>I28650_M072_Malvaceae_Clappertonia_ficifolia_seq1
---------------------------------------------------------------------------------------------------------------------------------------------------------------------------------------------------------------------------------------------------------------------------------------------------------------------------------attttattccattattggatgatcaatcagcaattccacttggtgatgaaagttcaatctt---gaacaattctgtcattgarraatcatgggaggatgaagtgctacgtaaaacacgggagttcaacmaawtgacta--gggagcatcctcatgatgdaaaagcrtggctagcctttgcagagttccaggacaaggttgccagtatgcaacgacagaaaggtgttcgcttacaramtyttgaaaagaagat-----------------------tagcatacttgagaaggcaaacgagcttaatcchgataatgawcaactcttgctntghcttatgadggcctatc-aaaaaagggatratacrgatgtgttaattgdgagatgggagaacktrcttatgmagcattcaggtagttatatgttgtggagagaattcdtgcatgttgttcaaggggagttctccagatttaaggtttcdgatatkagaaaaatgtttgcacatgcdgtccaagctctatchgctacctgcagtaagcagtttaggcagg-----ttcttaattt----------------------aktgcatttt--ag-----------------tytcbtt--cctttat-tyttccratt------tkattkaygagtagtactttcct--tgatgca------------tyttg---aattac-----t--------------tttaacat-------tttcaagtaatgcctt--------gttta-----------ttattatgttatattcgt------------------g----tgcatttttg-------gcagtg---------------------------------------------------------------------------------------------------------------------------------------------------------------------------------------------------------------------------------------------------------------------------------------------------------------------------------------------
>I28652_M074_Malvaceae_Hildegardia_barteri_seq1
------------------------------------------------------------------------------------------------------------------------------------------------------------------------------------------------------------------------------------------------------------------------------------------------------------------------------------------------cagatagtctatcagtgcctcaacttggtgatgaaagttcaatctc---taacaattcaatcattgaagaatcttgggaggatgaagtgctacgtaaaacacgggaattcaacaaattgactg--gggagcatccccatgatgaaaaagcatggctagcttttgctgagttccaggacaaggttgcaagtatgcaacgaaagaaaggtgttcgcttgcagactcttgaaaagaagat-----------------------tagcatacttgagaaggcaactgtgcttaatccggataacgaacaactcttgctttgtcttatgaaaacctatc-aaaaaagggataatactgatgtgttgattgggagatgggaaagcatacttatgcagcattcagggagttatacgctgtggattgaattcttgcatgttgtacaaggggtgttctcgaggtttaaggtttcagatataagaaaaatatatgcacatgcaatccaagctctatcttctacctgcagcaagcagcttaggcagg-----ttcttaattt----------------------agtgcatttt--ag-------------ttcttattttgt-cctttg--ttttctggta------ttagtgatgaatgatattt---------tgcat-----------ttttc---aagtaa------------a--------ttggtgc-------cgtcaagtaatgcctg--------gtgtatgta-----ttttgtgaagttatat-----------------------------------------------------------------------------------------------------------------------------------------------------------------------------------------------------------------------------------------------------------------------------------------------------------------------------------------------------------------------------------------------
>I28653_M168_Malvaceae_Theobroma_cacao_seq1
----------------------------------------------------------------------------------------------------------------------------------------------------------------------------------------------------------------------------------------------------------------------------------------------------------------------------------------------------------atcatcagatcaacttgatgatgaaatttcaatctc---aaacaattcaatcattgaagaatcctgggaggatgaagtgctacgcaaaacacgggaattcaacaaattgacta--gggagcatccccatgatgaaaaagcatggctagcctttgcagagttccaggacaaggttgccagtatgcaacgacagaaaggtgttcgcctgcagactctcgaaaagaagat-----------------------tagcatacttgagaaggcaactgagcttaatccagataatgaacagcttttgctctgtcttatgaaggcctatc-aaaaaagggataatactgatgtgttagttgggagatgggaaagcatacttagtcagcattcaggcagttatatgttgtggaaagaattcttgcatgttgttcaaggggagttctccagatttaaggtttcagatatgagaaaaatgtatgcacatgcaatccaagctctatctgctacctgcagcaagcagtttaggcagg-----ttcttaattt----------------------agtgcatttt--ag-----------------tttttta--ctttatt-tcttctggtt------gtagt-atgaatgatattctctttgtgattga------------ttttc---agttgt-----t-tttt-a------tttaactgc-------tgtcaagtaatgcctt--------gattatgta-----ttttgtcaagttttatgtac------------------agcattgcatttatg------------------------gtggttaag---tttgctg---------------------------------------------------------------------------------------------------------------------------------------------------------------------------------------------------------------------------------------------------------------------------------------------------------------
>I28654_M105_Malvaceae_Pachira_aquatica_seq1
----------------------------------------------------------------------------------------------------------------------------------------------------------------------------------------------------------------------------------------------------------------------------------------------------------------------------------------------------------gtcgtcgccttatcttggtgatgaaagttcaatctt---aaacaatttgatcattgaagaatcttgggaggatgaagtgctacggaaaacacaggagttcaacaaattgacca--gggagcatccccatgatgaaaaagcatggctagcctttgcagagttccaggacaaggttgccagtatgcaacgacagaaaggcgttcgcttacagactcttgaaaagaagat-----------------------cagcatacttgagaaggcaactgagcttaatccggataatgaacaaatcttgctttgtcttatgaaggcttatc-agaaaagggataatactgatgtgttgattgggagatgggaaaacgtacttatggagcattcagggagttatatgttgtggagagaattcttgcatgttgttcaaggggagttctccagatttaaggtttcagatatgagaaaaaagtatgcacatgcgatgcaagctctatccgctgcatgcaacaagcagttcagacagg-----ttcttaattt----------------------agtgcatttt--ag-----------------tttttta--ccgtggt-ttctctggta------ttagtgatgaatgataatttctttctcatgtg------------ttttt---aattaa------------a--------ctt------------ggcaagtaatgtcta--------gtgtatgta-----tgttgtgragttatacgaac------------------a----tatagtt-------------------------------------------------------------------------------------------------------------------------------------------------------------------------------------------------------------------------------------------------------------------------------------------------------------------------------------------------------------
>I28655_M148_Malvaceae_Robinsonella_mirandae_seq1
-----------------------------------------------------------------------------------------------------------------------------------------------------------------------------------------------------------------------------------------------------------------------------------------------------------------------------------------------tcagatwttcaatcatcgcctsatcgtggtgatgaaacttyggtctc---aaacarttywgtcattgaagaatcttgggaggatgaagtgctrcgtaaaacacgggagttcaacaaactracva--grgagcatccccatgacgaaaaggcatggctagcctttgcagagttycaggacaaggttgcyartatgcaacgacagaaaggtgttcgcttacagactcttgaaaagaagat-----------------------tagcatacttgagaaggcaactgagcttaatccggatvacgaachaatcttrctttgtctaatgagggcctatc-araaaagggataatactgatgtgttgattgggagatgggaaagtgtacttrtkcakcattcagggagttatatahtgtggagdgaattcttgcatgttkttcaaggggagttctccagatttaaagtttcagatatdagaaaaatgtatgcacatgcgatccaagctctatccgctwcctgcaacaagcagttyaracagg-----ttcttaattt----------------------wgt---------------------------------------------------------------------gacyaatattttctttctcatgcat-----------tttcc---ayttaa------------ac---------------------tagtcwagaatgcctg--------gtytatgta-----tgttgtgmagttatatgaac------------------a----tatatttatw-------actgcattgcatttatggtggkaaag---tttactgttttata----------agtatgatta-taactccatttattctgaagtg-------------------------------------------------------------------------------------------------------------------------------------------------------------------------------------------------------------------------------------------------------------
>I28656_M002_Malvaceae_Tilia_americana_seq1
-----------------------------------------------------------------------------------------------------------------------------------------------------------------------------------------------------------------------------------------------------------------------------------------------------------------------------------ttcattcctttatcaaatattccatcatcggctcaacttggtgatgaaagttcgatctc---ggacaattcagtcattgaagaatcttgggaggatgaagtgctacgtaaaacacgggaattcaacaaattracta--gggakcatccccatgatgaaaargcatggctagmctttgcagagttccaggacaaggttgccagtatgcaacgacagaarggtgttcgvttacagaytcttgaaaagaagat-----------------------tagcatacttgagaaggcaactgagcttaatccagataatgaacaactcttgctttgtsttdtgaaggcytatc-aaaaaagggataatrctgatgtgttgattgggagatgggaaaacgtdcttatgcagcattcagggagttatatgttgtggagagaattcttgcaggttgttcaaggggagttctccagattyaaggtytcagatatgagaaaaatttatgcacatgcgatccaagctctatctgcyacctgcagsawgcagtttaggcagg-----ttcttawttt----------------------agtgcatttt--ag--------------ttttyttttt--cctttgt-ttctctkgaa------ttagtgacrratgatattttctttttgatgcat-----------ttttc---aattaa------------a--------tyagygc-------ygtcaagtaatgcytg--------gagtatgta-----ttttgtcaagttatatgaac------------------a----tatatttata-------a------tgcatt--------------------------------------------------------------------------------------------------------------------------------------------------------------------------------------------------------------------------------------------------------------------------------------------------------------------------------------
>I28657_M180_Malvaceae_Triumfetta_lappula_seq1
-----------------------------------------------------------------------------------------------------------------------------------------------------------------------------------------------------------------------------------------------------------------------------------------------------------------------------------------ccattattggatgatcawtcatcacttcctcttggagatgaaagttcaatctt---gaataattctgtcactgaagaatcttgggaggatgaagtgctacgtaaaacacgggagttcaacmaattgacta--gggagcatcctcatgatgaaaaarcatggctagcctttgcagagttccaggacaaggttgccagtatgcagcracagaaaggtgttcgcttacagactcttgaaaagaagat-----------------------cagcatacttgagaaggcaaatgatcttaatcccgataahgarcaactcttgatttgtctwatgaaggcctatc-agaaaagggataatvcagatgtgttaathgggagatgggagaacttacttatscagcattcagvtagttrtatgttgtggagagaattcttgcaygttgttcaaggggarttctccagatttaangtttcagatatgagaaaaatgtttgcacaygcgrtccaagctctatttgctacctgcagtaagcagtttaggcagg-----ttcttaattt----------------------agtgcattta--ag----------------------tt--ccttymt-ttwtytkatt------tgattsatgartggtactttcat--tgatgcr------------ttttt---aattac--------------------tttaacat-------tgtcaggcaatgcctt--------gttta-----------ttatcatgttatattcat------------------g----tgcagttttg-------gcagctttgcatcta------------------------------------------------------------------------------------------------------------------------------------------------------------------------------------------------------------------------------------------------------------------------------------------------------------------------------------
>I9832_V002_Malvaceae_Luehea_speciosa_seq1
cttgatttccctaaggattgaacttctgaacctgaaacgtttggaattttttctcgtacattttcttttgcaggatggatgttccacgctataaacttcataatcctgaacttttatctgcatttttatcccaagggttgtaccgttggactcagagggcttcaacatttgataaggakggtgatattgatgccctggatactaaactaaagtctgctggtcggtactggtctyctaataaygctgcccttgaacgccatartaacttaaagcgtctycggcttyttgccccccaaaattcttcagatycttttcctgcygattttattcctttattggatgatcaatcatcayrtcaaccagacaatgaaagttcaatctc---aarcaattcartcabtgaagadtcatgggatgatgaagtgctkcgtaaaacacgggaattcaacaaattgactr--ggragmatccccatgahgaaaaagcatggctrgcctttgcagagttccaggacaaggttgccagtatgcaacgacagaaaggtgttcgcttacagactcttgaaaagaagat-----------------------tagtatacttgagaaggcaabtgagcttaatcctgataatgaacaactcttgctttgtcttatgaaggcctatc-aaaaaagggataatactgatgnnttaattgcgagatgggagahcwtacttatgcagcahtcgggtagttatatgttgtggagagaattcttgcatattgttcaggggghgttctccagatttaaggtttcagatatgagaaaaatgtatgctcatgcaatccaagctctatctgctacctgcagcaagcagtttaggcagg-----ttcttaattt----------------------agtgcatttttagt-----------------tthhtty--chtthwt-ttttttgatt------kgattgatggatdgtattttgtttktgatgca------------tttty---aattac-----t-tttn-a------tgttactgc-------tgtcaagtaatgmhky--------rtttwtrww-----twyybtyvakktwwmtksws------------------w----yrwrtwwktmct---tkbtagctgtktttcattgatggtrgaaaagtttgctgaygtggtc--atrt---gatgttatar-caacagcatttcttttgaaytgataatgcaagttgatrycttattvagtacaaaataataattmwtgactgggttttktgtattgataccaatgcacakaagcagaactaataagttgatgacttggaacttatatctttccgtggataaccttgttgtataagttgcatgatagaacaagtttgtccttgggaggtaaaagcttcttttttttgaagaaaggtaaamgcttctaaatggcttaatttgcataatgacgaaatgaaaattgtcag
