# Supplementary material for: Localized Phylogenetic Discordance Among Nuclear Loci Due to Incomplete Lineage Sorting and Introgression in the Family of Cotton and Cacao (Malvaceae)
Source: Front Plant Sci. 2022 Apr 13;13:850521. doi: 10.3389/fpls.2022.850521 (PMC9043901; doi:10.3389/fpls.2022.850521)
Supplement: Supplementary file 1 [file Data_Sheet_1.ZIP › Alignments_v4/L69.fasta]

>I23352_M001_Malvaceae_Bombax_ceiba_seq1
---------------------------------------------------------------------------------------------------------------------------------------------------------------------------------------------------------------------------------------------------------------------------------------------------------------------------------------------------------------------------------------------------------------------------------------------------------------------------------------------------------------------------------------------------------------------------------------------------------------------------------------------tactcactcgttgtgacagaattggagtctcaaagaagatctctggtgttgagcgtactcgtctaaaagtcatagcamaaactttgcwgcctaagggctttggtctaactgtaaggactgttgcaactggacgttctttggaggagctgcagaaagacttggaaggtttgctt-------------------------------------------------tcaacttggaaaaatattgtagaacatgctaaatctgctgctcttgcagcagatgaaggtgtagaaggggcaacgcctgttttgctgcatagagcgatgggtcaaacactcgcagttgttcaggattactttaatgataaggtaagcc-tctatcatt--------t-a-t-ct-tgtctcccattc-----ttccattcacttat---------aty--ttc-------caacgc-------------tta-ttg-------------------------------------------------------------------------------------tac-atcagaagc---ttatgac-agtctttca------atatcccct-aatatcac-----tcctt-----------------tttt----------------gatgtaccttcaggttaacaawatgatagttgmckcgccaagaa-----------------catatcatgaggtattacattatt-gggactgaaaagcaa--tgaatgcatctcattctgca-----------------------------------------------------------------------------------------------------------------------------------------------------------------------------------------------------------------------------------------------------------
>I23353_M002_Malvaceae_Tilia_americana_seq1
---------------------------------------------------------------------------------------------------------------------------------------------------------------------------------------------------------------------------------------------------------------------------------------------------------------------------------------------------------------------------------------------------------------------------------------------------------------------------------------------------------------------------------------------------------------------------------------------------------------------------------------------------ctcgttgcgacagaattggagtctcwaaaaagatcactggtgttgagcgtacacgtctgaaagtcatagcaaaagctttgcagcctcagggctttggtctaactgtaaggactgttgctwctggwcattctttggaggagctgcagarggacttggavggtttgctt-------------------------------------------------tcaacttggaaaaatatagtwgaacatgctaaatctgcagctcttgcagcagatgaaggtgtagaaggggcaacacctgytttgctgcatagagcaatggktmaaacactctcagttgtccaggattactttaatgataaggcaagtc-tctgtcatt--------t-a-t-tt-tgtcttccdttc-----ttmcattcacttat---------acc-tttc-------caatgy------------ttta-ttt-------------------------------------------------------------------------------------tac-atcagaagc---ttatgat-artctcyyaayawttacatmccyt-aatatcay-----mtctt-----------------tttb----------------rwkkwmcytymrgktwammaaawkgkwrkykrmtymscmarraw------------------mwwwymwsrrgtattgaattatt-gtgattgaaaggcaa--tggatgcatc---------------------------------------------------------------------------------------------------------------------------------------------------------------------------------------------------------------------------------------------------------------------
>I23354_M003_Malvaceae_Herissantia_crispa_seq1
---------------------------------------------------------------------------------------------------------------------------------------------------------------------------------------------------------------------------------------------------------------------------------------------------------------------------------------------------------------------------------------------------------------------------------------------------------------------------------------------------------------------------------------------------------------------------------------------------------------------------------------------tactcactcgttgtratagaattggagtctcaaaaaagataactggtattgagcgtacgcgtctgaaagtcatagcaaaaactttgcagccagatggctttggtctaactgtaaggactgttgctactggacatcctctggaggagctgcagaaagacttggaaggtttgctt-------------------------------------------------tcaacttggaaaaatatagtagaacatgctaaatctgcagcccttgccgctgatgaaggtgtagaaggggctacacctgttttgctgcatagagcaatgggtcaaacactctcagttgttcaggattactttaatgataatgtaagt--tctttcttt--------t-a-t-ct-cgtctctgattc-----ttctgttcactcat---------acg-tttc-------caatgc------------ttta-ttg-------------------------------------------------------------------------------------tac-accttgcgc---ttataat-tgtctttga------gtatcccct-aatatcac-----ctctt-----------------attt----------------catgtaccttcaggttaacaaaatggtagttgactcgcctagaa-----------------catatcatgaggtattactttatt-gagactg--aggcaa--tgcatgcttctccttgattatttccattcatggtgtatccttgcttttattttattttcttt-atgaaat---------------------------------------------------------------------------------------------------------------------------------------------------------------------------------------------------------
>I23355_M004_Malvaceae_Malva_arborea_seq1
------------------------------------------------------------------------------------------------------------------------------------------------------------------------------------------------------------------------------------------------------------------------------------------------------------------------------------------------------------------------------------------------------------------------------------------------------------------------------------------------------------------------------------------------------------------------------------------------------------------------------------------ttttactcgcttgttgtgacagaattggagtctcaaaaaagathactggtkttgagcgtacwcgtctraaagtcatagcaaaaactttgcagccthvgggcttyggtctaactgtaaggacggttgctastggmcattctttggaggagctgaagaragacttggaaggtttgctt-------------------------------------------------tcaamwtggaaaaatatagtagaacatgctaaatctgcagctcttgctgcagatgaaggygtagaaggtgcaacacctgttttgctgcatagagcaatgggtcaaacactctcagttgttcaggattactttaatgataatgtaagt--tstgtcatt--------t-r-t-ct-tgtctcccattt-----ttctgttcacktat---------atc-tttc-------cmadkgk-----------tttw-tkgh----------------------------------------------------------------------------------------ahhhddvgv---byttbva----------------ddrbcyych-adthtcac-----ttctt-----------------tttt----------------catttahydwyaggtwwmcarwatvshcdwwkvtysbybmhbhd-----------------yhnathwhchdkyatbabathahd-vdddhyg--dggmta--tgaatgcttctctttctgcat-------------gcagcaatgcatgttcttttttatttccatttamgtt--------------------------------------------------------------------------------------------------------------------------------------------------------------------------------------------------------
>I23356_M005_Malvaceae_Lavatera_assurgentiflora_seq1
-----------------------------------------------------------------------------------------------------------------------------------------------------------------------------------------------------------------------------------------------------------------------------------------------------------------------------------------------------------------------------------------------------------------------------------------------------------------------------------------------------------------------------------------------------------------------------------------------------------------------------------------attttactcgcttgttgtgacagaattggagtctcaaaaaagatwactggtkttgagcgtacacgtctraaagtcatagcaaaaactttgcagcctmrgggcttyggtctaactgtaaggacggttgctastggmcattctttggaggagctgaagaragacttggaaggtttgctt-------------------------------------------------tcaamwtggaaaaatatagtagaacatgctaaatctgcagctcttgctgcagatgaaggygtagaaggtgcaacacctgttttgctgcatagagcaatgggtcaaacactctcagttgttcaggattactttaatgataatgtaagt--tstgtcatt--------t-r-t-ct-tgtctcccattt-----ttctgttcacktat---------atc-tttc-------cmadkg------------kttk-wtk-------------------------------------------------------------------------------------ghm-hhhddvrvb---ytwbvad-drbcyyyha------dthtcmcyt-mwttthhc--------wt-----------------ttww----------------yrwtwrccttcaggttaacaaaatgstcgytkmytykyymakww-----------------mmywtcatcaggtattacattact-gggactg--aggcwr--wrmatryywyymkktmtkmmw-------------kyasyrkgwyykwkkctat--------------------------------------------------------------------------------------------------------------------------------------------------------------------------------------------------------------------------
>I23359_M008_Malvaceae_Althaea_officinalis_seq1
--------------------------------------------------------------------------------------------------------------------------------------------------------------------------------------------------------------------------------------------------------------------------------------------------------------------------------------------------------------------------------------------------------------------------------------------------------------------------------------------------------------------------------------------------------------------------------------------------------------------------------------------ttactcactcgttgtgacagaattggagtctcaaaaaagatcactggtgttgagcgtacacgtctgaaagtcatagcaaaaactttgcagcctcrgggyttyggtctaactgtaaggacggttgctwctggacattctttggaggagctgcagaaagacttggaaggtttgctt-------------------------------------------------tyaacttggaaaaatatagtagaacatgctaaatctgcagctcttgcygcagatgaaggyrtagaaggtgcaacacctgttttgctgcatagagcaatgggtcaaacactctcagttgttcaggattactttaatgataatgtaagt--ymtgtcatt--------t-r-t-ct-tgtctcccattw-----ttytgttcacttat---------atc-tttc-------caatgg------------ttta-ttg-------------------------------------------------------------------------------------tac-atcacragc---ttatgat-aggctttca------gtatcccct-aatctcac-----ttctt-----------------tttt----------------catttaccttcaggttaagaaaatggtcgttgactcgccaagaa-----------------catatcatcaggtattacattact-gggactg--aggcta--tgaatgcatctctttctgcat-------------gcagcaat-------------------------------------------------------------------------------------------------------------------------------------------------------------------------------------------------------------------------------------
>I23360_M009_Malvaceae_Lagunaria_patersonia_seq1
------------------------------------------------------------------------------------------------------------------------------------------------------------------------------------------------------------------------------------------------------------------------------------------------------------------------------------------------------------------------------------------------------------------------------------------------------------------------------------------------------------------------------------------------------------------------------------------------------------------------------------------tattrctcactcgttgtgacagaattggratctcaaaaaagwtmacyggtgttgagcgtacrcgwctgaaagtmatagcaaaaactttgcagcctcrrggctttggtctaactgtaaggactgttgctactggacgttctdtggaggagctdcagaaagacttggaaggtttgctw-------------------------------------------------tywacytggaaaartayagtagaacawgctaaatctkcagctcttgcagcagatgaaggtgtagaaggbgcaacacctgttttgctkcatagrgcaatgggtcaaacactctcasttgttcaggattactttaatgataatgtaagtc-tytgtcayt-----------------tvtctbsyytyc-----ywwymttcsmttmd---------vyy-wttc-------cwwtvy------------wwtg-ttk-------------------------------------------------------------------------------------yah-wkyabvwbvtb-wbchwwtbnthbhythw-----cttathccht-dmyawbry-----ytyat-----------------tktw----------------catbtvvvktyarbddaabdvhatkkdavtcgccaakmhmrkmw-----------------cdtdwbdyrwkkwmwtwwactatt-gggactg--aggcaa--cgaatgcttctctttatgctt-------------gcagccatgcatg--------------------------------------------------------------------------------------------------------------------------------------------------------------------------------------------------------------------------------
>I23364_M013_Malvaceae_Grewia_sp_seq1
-----------------------------------------------------------------------------------------------------------------------------------------------------------------------------------------------------------------------------------------------------------------------------------------------------------------------------------------------------------------------------------------------------------------------------------------------------------------------------------------------------------------------------------------------------------------------------------------------------------------------------------------atattactcactcgttgcgacagaattggagtctcaaaaaaaatcactggtgtggagcgtacgcgtctaaaagtcatagcaaaaactcttcagcctgagggctttggtctaactgttaggactgttgctgctggccagtctctagaggagctgcaaaaggatttggaaggtttgctt-------------------------------------------------tcaacgtggaaaaatatagtagaacatgctaaatctgcagctcttgcagcagatgaaggtgtagaaggggcaacacctgtattgctacatagagcaatgggtcaaacactctccgtggtccaggattattttaatgataaggcaagtc-cctcttatt--------t-a-c----tgttacccattc-----ttccattcatctat---------accttttc-------ctatgc------------ttta-tt--------------------------------------------------------------------------------------tac-atcaggagctc---------------tcattaattacatccct--aataacaa-----ctctatata-------------atgt----------------------ccttcaggttaacaaaatggtggttgactcgccaagaa-----------------catatcatgaggtattgcattatt-gtgaattaaaggcaa-ttggatgcatctctttctgcat-------------gctgccatttgt---------------------------------------------------------------------------------------------------------------------------------------------------------------------------------------------------------------------------------
>I23365_M014_Malvaceae_Callirhoe_bushii_seq1
---------------------------------------------------------------------------------------------------------------------------------------------------------------------------------------------------------------------------------------------------------------------------------------------------------------------------------------------------------------------------------------------------------------------------------------------------------------------------------------------------------------------------------------------------------------------------------------------------------------------------------------------------------gtgacagaattggagtctcaaaaaagatagttggtgctgagcgtacacgcctgaaagtcatagcaaaaactttgcagccacagggatttggtctaactgtaaggacggttgctactggacattctctggaggagttgcagaaagacttggaaggtttgctt-------------------------------------------------tcaacdtggaaaaatatagtagaacatgctaaatctgcagctcttgctgcagatgaaggcgtagaaggtgcagcgcctgttttgctgcatagagcaatgggtcaaacactttcagttgttcaggattattttaatgataatgtaagt--tctgtcatt--------t-a-t-ct-cgtctcccattt-----ttctgttcacttat---------atc-tttc-------caatggt-----------ttta-ttg-------------------------------------------------------------------------------------tac-ataacaagc---ttatgat-agbctttca------gtatcccct-aatctcac-----ttctt-----------------tttt--------------ccattttaccgtcaggttaacaaaatkgwckyssmmwsrmcawrwm-----------------mwyakswwywrswwtwmtgggacc-------------------------------------------------------------------------------------------------------------------------------------------------------------------------------------------------------------------------------------------------------------------------------------------------
>I23367_M016_Malvaceae_Kitaibelia_vitifolia_seq1
-----------------------------------------------------------------------------------------------------------------------------------------------------------------------------------------------------------------------------------------------------------------------------------------------------------------------------------------------------------------------------------------------------------------------------------------------------------------------------------------------------------------------------------------------------------------------------------------------------------------------------------------attttactcactcgttgtgacagaattggagtctcaaaaaagatcactggtgttgagcgtacwcgtctgaaagtcatagcaaaaactttgcagcctcagggcttyggtctaactgtaaggacggttgctactggacattctttggaggagctgmagaaagacttggaargtttrctt-------------------------------------------------tcaacwtggaaaaatatagtagaacatgctaaatctgcagctcttgctgcagatgaaggcatagaaggtgcaacacctgttttgctgcatagagcaatgggtcaaacactctcagttgttcaggattactttaatgataatgtaagt--tstgtcatw--------t-r-t-ct-tgtctccsattt-----ttctgttcackwry---------wtm-tkwy-------mrrykk------------tywg-twk-------------------------------------------------------------------------------------ymc-stmayswsm---ytwykwt-wkkctttya------sywtcmsst-wawcwmam-----tksty-----------------kttk----------------mwtykmcmwkmasrtwwmmwmarkkrtyrywkwmyygysamkra-----------------srywtcatcaggtattacattact-gggactg--aggcta--tgaatgcttctctttctgcaw-------------gcagc----------------------------------------------------------------------------------------------------------------------------------------------------------------------------------------------------------------------------------------
>I23368_M017_Malvaceae_Sterculia_apetala_seq1
---------------------------------------------------------------------------------------------------------------------------------------------------------------------------------------------------------------------------------------------------------------------------------------------------------------------------------------------------------------------------------------------------------------------------------------------------------------------------------------------------------------------------------------------------------------------------------------------------------------------------------------------tactcacttgttgtgacagaattggaatctcaaaaaaaatcactggtgttgagcgtatacgtctgaaagtcatagcaaaaactttacagcctcagggctttggtctaactgtaagaactgttgctatcggacattctttggaggagctgcagaaggacttggaaggtttgctt-------------------------------------------------tcaacttggaaaaatatagtagaacatgctaaatctgcagctcttgcagcagatgaaggtgtagaaggggcaacgcctgttttgctgcatagagcaatgggtcaaacactctcagttgtccaggattattttaatgataaggcaagtc-tctgtcatt--------t-a-t-tt-tgtcttcca-------------ttcagttat---------acc-tttc-------caatgc------------tttw-ttttwywtywgaagyttttttttttttcytcctttttttttttttttttttttkktkktkktkktkktkktkktkkttgttggttacatac-atcagaagc---ttatcat-aatctctcaataattmcmtysstw-kgwmykmy-----ytcttt----------------tttt----------------tttgtac-------------------------------------------------------------------------------------------------------------------------------------------------------------------------------------------------------------------------------------------------------------------------------------------------------------------------------------------------------------------------------
>I23369_M018_Malvaceae_Abelmoschus_esculentus_seq1
-----------------------------------------------------------------------------------------------------------------------------------------------------------------------------------------------------------------------------------------------------------------------------------------------------------------------------------------------------------------------------------------------------------------------------------------------------------------------------------------------------------------------------------------------------------------------------------------------------------------------------------------atattagtcacccgttgtgacagaattggagtctcaaaaaagatcactggtgttgagcgtacacgtctgaaagtcatagcaaaaacattgcagcctcagggatttggtctaactgtaaggactgttgctactggacgttctttggaggagctgcagaaagacctagaaggtttgctt-------------------------------------------------tcaacttggaaaaatatagtagaacatgctaaatctgcagctcttgcagcagatgaaggtatagaaggggcaacacctgttttgcttcatagagcaatgggtcaaacactctcagttgttcaggattactttaatgataatgtaagtc-tctgtcatt--------t-a-t-ct-tttctcccattc-----ctccgttcatttat---------acc-tttc-------caatg--------------tta-gtg-------------------------------------------------------------------------------------tac-atcaagagc---ttctgtt-tgtctttca------gtatcttctgactatc-c-----ctcgt-----------------tttt----------------catgtaccttcaggttaacaaaatggtagttgactcgccaagaa-----------------cctatcatgaggtattgcattatt-gggact------------------------------------------------------------------------------------------------------------------------------------------------------------------------------------------------------------------------------------------------------------------------------------------
>I23370_M105_Malvaceae_Pachira_aquatica_seq1
----------------------------------------------------------------------------------------------------------------------------------------------------------------------------------------------------------------------------------------------------------------------------------------------------------------------------------------------------------------------------------------------------------------------------------------------------------------------------------------------------------------------------------------------------------------------------------------------------------------------------------------------------------------gattggaatctcaaaaaagatcactggtgttgagcgtacacgtctaaaagtcatagcaaaaactttgcagcctcagggctttggtctaactgtaaggactgttgcaactggacgttctttggaggagctgcagaaagacttggaaggtttgctt-------------------------------------------------tcaacttggaaaaatattgtagaacatgctaaatctgcagctcttgcagcagatgaaggtgtagaaggggcaacacctgttttgctgcatagagcaatgggtcaaacactcgcagttgttcaggattactttaatgataaggtaagcc-tctgtcatt--------t-a-t-ct-tgtctcccattc-----ttcctttcacttat---------acc--ctc-------caatgc------------ttta-ttt-------------------------------------------------------------------------------------tac-atcagaagc---ttatgac-agtctttca------atttcccct-aatatcac-----ctctt-----------------tttt----------------gatgtaccttcaggttaacaaaatgatagttgactcgccaagaa-----------------catatcatgaggtattgcattatt-gggttagaaaagcaa--tggatgcatctctttctgctt-------------gcatgcatgttcttttttatt------------------------------------------------------------------------------------------------------------------------------------------------------------------------------------------------------------------------
>I23371_M137_Malvaceae_Dombeya_wallichii_seq1
-------------------------------------------------------------------------------------------------------------------------------------------------------------------------------------------------------------------------------------------------------------------------------------------------------------------------------------------------------------------------------------------------------------------------------------------------------------------------------------------------------------------------------------------------------------------------------------------------------------------------------------------------------ttgcgacagaattggagtctcaaaaaagatcgctggctttgagcgtacacgtctgaaagtcatagcaaaaactttgcagcctcaaggctttggtctaactgtdaggactgtcgctgttggacattctttggatgaactgcagaakgacttgaacggtttgctt-------------------------------------------------tcaacttggraaaatatagtagaacatgctaaatctgcagcccttgcagcwgatgaaggtgtdgaaggggcaacacctgttttgctacatagagcaatgggtcaaacactctcagttgtccaggattactttaatgataaggcaagts-tytkymatt--------t-r-t-tt-wktttc-----------------tcacttrt---------acc-tttc-------cwatgc------------tttw-ttt-------------------------------------------------------------------------------------tac-ttcmrrars---ttywkrw-wawyyyyymrkwawtabawkcwyt-wwtwtaac-----ctctttttc-------------tttt-----tcgggtgtgtatgtgtaccttcaggttaacaaaatggtagttgactcacmwrrrr-----------------yatrwcaykakkkrkgsyrmwakw-srrkswgaaagacaa--tgaa---------------------------------------------------------------------------------------------------------------------------------------------------------------------------------------------------------------------------------------------------------------------------
>I23372_M140_Malvaceae_Chiranthodendron_pentadactylon_seq1
------------------------------------------------------------------------------------------------------------------------------------------------------------------------------------------------------------------------------------------------------------------------------------------------------------------------------------------------------------------------------------------------------------------------------------------------------------------------------------------------------------------------------------------------------------------------------------------------------------------------------------------tattactcactcgttgygacagaattggagtctcaaaaaagatyactggtgttgagcgtacrcktctgaaagtcatagcaaaaactttrcagcctcagggctttggtctaactgyaaggactgttgctacyggmcrtwctttgraggakctgcagaargacttgsaaggtttgctt-------------------------------------------------tcaacttggaaaaatatagtagaacatgctaaatctgcagctcttgcagmrgatgaaggtgtagaaggggcaayacctgktttgctgcatagagcaatgggtcaaacactctcagttgyccaggattactttaatgayaaggyaaghc-tbbndyntt--------t-h-t-yt-tbthyccchhty-----ythchhtchhhtdt---------acc-tttn-------chahkb------------tttw-wtd-------------------------------------------------------------------------------------twh-mwbmrradn---htdwkrwwvbyyyhhhwrthdywatahyymcw-whbmtyam-----ywyyw-----------------yhtb----------------twtbthmcbtywddttwrmwrawhgktvrbtbdchcavmahgdahvtwkmvtbrbgdabdvcatwhywkgrrstrwwrsrywatt-gggactgaaaggcaa--tggatgcatctct------------------------------------------------------------------------------------------------------------------------------------------------------------------------------------------------------------------------------------------------------------------
>I23373_M141_Malvaceae_Quararibea_funebris_seq1
-----------------------------------------------------------------------------------------------------------------------------------------------------------------------------------------------------------------------------------------------------------------------------------------------------------------------------------------------------------------------------------------------------------------------------------------------------------------------------------------------------------------------------------------------------------------------------------------------------------------------------------------atattactcgcccgttgtgacagaattggagtctcaaaaaagatcactggtsttgagcgtacacgtctgaaagtcatagcaaaaactttgctgcctcggggctttggtctaactgtaaggactgttgctgctggacgttctttggaggagctgcagaaggacttggaaggtttgctt-------------------------------------------------tcaacttggaaaaatatagtagaacacgctaaatctgcagctcttgcagcagatgaaggtgtagaaggggcaacacctgatttgctgcatagagcaacgggtcaaacactctcagttgttcaggattactttaatgataaggtaagtc-tc---------------t-g--------------------------catagagcaatgggtcaaacacc-tttc-------caatgc------------ttta-tcg-------------------------------------------------------------------------------------tac-atcyggagc---ttatgat-agtctttcaatag-------ccct-aatatcat-----ctctt-----------------tttt----------------gatgttccttcaggttaacaaaatggtagttgactcgccaagaa-----------------catatcatgaggtattgcattatt-gggactgaaaggcaa--tggatgcatctctttctgcat-------------gcaggcatgcatgttcctttttatttccattgatggtgtatcctcacttttattt---------------------------------------------------------------------------------------------------------------------------------------------------------------atct-------------------
>I23374_M142_Malvaceae_Hampea_nutricia_seq1
-----------------------------------------------------------------------------------------------------------------------------------------------------------------------------------------------------------------------------------------------------------------------------------------------------------------------------------------------------------------------------------------------------------------------------------------------------------------------------------------------------------------------------------------------------------------------------------------------------------------------------------------atattactcgctcgttgcaacagaattggagtctcaaaaaagatcactggtgttgagcgtacgcgcctgaaagtcatagcaaaaactttgcagccacaggggtttggtctaaccgtaaggactgttgccaccggacgttctttggaggagctgcagaaagacttggaaggtttggtt-------------------------------------------------tcaacttggaaaaatatagtagaacatgctaaatctgcagctcttgcagcagatgaaggtgtagaaggggcaacgcctgttttgctgcatagagcaatgggtcaaacactctcagttgttcaggattactttaatgataatgtaagtc---tgtcatt--------t-a-t-ct-tgtcttccattc-----ttacgtatac--------------cc-tttc-------agatgt------------ttta-ttg-------------------------------------------------------------------------------------tac-atcaggagc---ttgtgat-agtctttca------g------------------------------------------------------------------------------------------------------------------------------------------------------------------------------------------------------------------------------------------------------------------------------------------------------------------------------------------------------------------------------------------------------------------------------------------------------
>I23376_M145_Malvaceae_Heliocarpus_appendiculatus_seq1
-----------------------------------------------------------------------------------------------------------------------------------------------------------------------------------------------------------------------------------------------------------------------------------------------------------------------------------------------------------------------------------------------------------------------------------------------------------------------------------------------------------------------------------------------------------------------------------------------------------------------------------------atattactcactcgttgtgacagaattggagtctcgaaaaagatmactggcgtagagcgtacacgtctgaaagtcatagcaaaaactttgctgcctgagggmtttggtctaactgtyaggacrgttgctgctggccattctcytgaggaactgcaaaaggacttagaaggtttgctt-------------------------------------------------tcaacttggaaaaatattgtggaacatgctaaatctgcagctcttgcagcagatgaaggtgtagagggggcaacacctgtattgctgcatagakcaatgggtcaaacactctcagttgtccaggattactttaatgataaggcaagtc-tgtatgatt--------a-a-c----tgtctccyrwtt------------catgtat---------acctt-cc------cccctgc------------ttta-tt--------------------------------------------------------------------------------------tac-atcagaaagct-ckgg-ww------------waawwwtwtbcyy-wawwmcmm-----cyyyy-----------------wkaw----------------t-----yyttymrgktwrmmaaawkgkwrktkrmyysmcmarra-----------------mmwwwymwkaggta--------tt-ggtagttaaaaggcaaawrgryrmwtskmtkymtsymt-------------attggcgtgcatat-------------------------------------------------------------------------------------------------------------------------------------------------------------------------------------------------------------------------------
>I23377_M148_Malvaceae_Robinsonella_mirandae_seq1
------------------------------------------------------------------------------------------------------------------------------------------------------------------------------------------------------------------------------------------------------------------------------------------------------------------------------------------------------------------------------------------------------------------------------------------------------------------------------------------------------------------------------------------------------------------------------------------------------------------------------------------tattactcactcgwtgtgacagaattggagtctcaaaaaakatcaykggtattgagcgyacgcgwctgaaagtcatagcaaaaactttgcagccgcagggbtttggtctaactgtaaggactgttgctactggacattctttggaggagctgcagaaagacttggaaggtttgctt-------------------------------------------------tcaacttggaaaaatatagtagaacrtgctaaatctgcagctcttgcygcagatgaaggtgtagaaggggcaayrcctrttttgctgcatagagcaatgggtcaaacactctcagttgttcaggattactttaatgataatgtaagt--tctttcttt--------w-a-t-ct-ygtctccmktyy-----tyykkthmmbthhwms-----------ytty-------cmawks------------yttw-wtk-------------------------------------------------------------------------------------kkm-htmtykwgm---ktwtgat-akwstytyw------mwrtmyysywawwwyhmc-----yyytw-----------------wtty----------------mwkkwmcytymrgktwammaaawkgkwrktkrmyymscmarram-----------------mwwwhmwkrrgkwwtkmmwtwwtt-gggacca--agsmaw--ksmwtgcttctccttctgcat-------------gcagcaatgcatgttcttgtttattaccattcat-----------------------------------------------------------------------------------------------------------------------------------------------------------------------------------------------------------
>I23378_M150_Malvaceae_Ceiba_pentandra_seq1
-----------------------------------------------------------------------------------------------------------------------------------------------------------------------------------------------------------------------------------------------------------------------------------------------------------------------------------------------------------------------------------------------------------------------------------------------------------------------------------------------------------------------------------------------------------------------------------------------------------------------------------------------ctcactcgttgcgacagaattggggtctcaaagaagatctctggtgttgagcgtactcgtctaaaagtcatagcaaaaactttgcagcctaagggctttggtctaactgtaaggactgttgcaactggacgttctttggaggagctgcagaaagacttggagggtttgctt-------------------------------------------------tcaacttggaaaaatattgtagaacatgctcaatctgctgctcttgcagcagatgaaggtgtagaaggggcaacgcctgttttgctgcatagagcgatgggtcaaacactcgcagttgttcaggattactttaatgataaggta---------------------------------------------------------------------------------------------------------------------------------------------------------------------------------------------------------------------------------------------------------------------------------------------------------------------------------------------------------------------------------------------------------------------------------------------------------------------------------------------------------------------------------------------------------------------------------------------------------------------------------------------------------------------------------------------------
>I23379_M160_Muntingiaceae_Muntingia_calabura_seq1
--------------------------------------------------------------------------------------------------------------------------------------------------------------------------------------------------------------------------------------------------------------------------------------------------------------------------------------------------------------------------------------------------------------------------------------------------------------------------------------------------------------------------------------------------------------------------------------------------------------------------------------------------------------agaattggagtgtcaaaaaaaattactggtgttgagcgtacgcgattgaaagtcatagccaagactttgcagcctcagggctttggtctaaccgtaaggactgtggctgttggccattcattagaggagctgcagaaggaccttgaaggattactt-------------------------------------------------tcaacatggaaaagtatagtggaacatgcaaagtctgctgcacttgctgcagatgaaggtgtagaaggagcaatccctctcattctgcatagggcaatgggacagacactatctattgtccaagattacttcaatgagaaggcaagac---tatgatt--------t-gct-tgatgctttctaaca-----------tcctctat------gtcaaattctc-------acatggg-----------actg-tta-------------------------------------------------------------------------------------tactaatgaaaac---------------------------tgccccctaattataat-----ctttt-a-------------a---------------------tattcattgacaggttgataaaatggtagttgattctccaagaa-----------------cttatcatgaggtattatattcac------------------t------------------------------------------------------------------------------------------------------------------------------------------------------------------------------------------------------------------------------------------------------------------------------
>I23380_M161_Malvaceae_Hibiscus_tiliaceus_seq1
------------------------------------------------------------------------------------------------------------------------------------------------------------------------------------------------------------------------------------------------------------------------------------------------------------------------------------------------------------------------------------------------------------------------------------------------------------------------------------------------------------------------------------------------------------------------------------------------------------------------------------------tattagtcacccgttgtgacagaattggagtctcaaaaaagatcactggtgttgagcgtacwcgtctgaaagtcatagcaaaaacattgcagcctcagggctttggtctaactgtaaggactgttgctaccggacgwtctttggaggagctgcagaaagacytagaaggtttgcwt-------------------------------------------------tcaacttggaaaaatatagtagaacatgctaaatctgcwgctcttgcagcagatgaaggtgtrgaaggggcaacacctgttttgctgcatagagcaatgggtcaaacactctcagttgttcaggattactttaatgataatgtaagwc-tstswywtw------------t-mt-yktswcycmywy-----ttyystkywywtwt---------aym-yyty-------ymmwrtk-----------wkwg-----------------------------------------------------------------------------------------try-ayywsrvgm---kyytswk-mktstytywsk----rtmtyytywymmtmwcmy-----ctytt-----------------ttyw----------------yrtkyayyywsrkkwwmawaawrkkrkwkkwswckcsmmrarma-----------------yatmwyrwgrkrtattgcattakk-grswswg--rsrmwr--wrwryrymtctytytsyrysy-------------gcaaac---------------------------------------------------------------------------------------------------------------------------------------------------------------------------------------------------------------------------------------
>I23381_M162_Bixaceae_Bixa_orellana_seq1
------------------------------------------------------------------------------------------------------------------------------------------------------------------------------------------------------------------------------------------------------------------------------------------------------------------------------------------------------------------------------------------------------------------------------------------------------------------------------------------------------------------------------------------------------------------------------------------------------------------------------------------tattacatactcgttgtgatagaattggagtctcaaaaaaaatcactggttttgagcgtacacgcttgaaagtaattgcaaaaactttgcagcctcagggttttggactgacagtaagaactgttgctgctggctattctttagaagaacttcagaaggacttggaaggtttactt-------------------------------------------------tcaacctggaaaaatataatggagcatgcaaaatccgcagctctggctgcagatgaaggcgttgagggggcaattcctgttatactgcatagagcaatgggacaaacg---------------------------------------------------------------------------------------------------------------------------------------------------------------------------------------------------------------------------------------------------------------------------------------------------------------------------------------------------------------------------------------------------------------------------------------------------------------------------------------------------------------------------------------------------------------------------------------------------------------------------------------------------------------------------------------------------------------------------------------
>I23382_M163_Bixaceae_Cochlospermum_vitifolium_seq1
--------------------------------------------------------------------------------------------------------------------------------------------------------------------------------------------------------------------------------------------------------------------------------------------------------------------------------------------------------------------------------------------------------------------------------------------------------------------------------------------------------------------------------------------------------------------------------------------------------------------------------------------------------------------------tcaaaaaaactcrccggtgttgagcgtacacgattgaaagtaatagcaaaaactttgcagcctcagggttttggactaactgtaagaactgttgctgctggccattctttagaggaactgcagaaggacttggaaggtttactt-------------------------------------------------tcaacatggaaacatataatggaacatgcgaagtcagcagcgcttgctgcagatgaaggtgtagagggggcaattcctgttatactgcacagrgcaatggggcaaacactctctgttgtccaggattactttaatgagaaggcaaatc-actattttt--------t-a-c-gt-tgtcttcttttc----------ttccatgat------ataaacgttta-------aaatgc------------ttta-tat-------------------------------------------------------------------------------------caa-aatagaaattt-aactagt-aatctctcgataattccctcgcct-tacctcac-----tcttc---------------g-ttat----------------gtttcacattcaggttaagaaaatggtagtagactctccaagga------------------------------------------------------------------------------------------------------------------------------------------------------------------------------------------------------------------------------------------------------------------------------------------------------------------------------------------
>I23383_M166_Malvaceae_Pseudobombax_ellipticum_seq1
-----------------------------------------------------------------------------------------------------------------------------------------------------------------------------------------------------------------------------------------------------------------------------------------------------------------------------------------------------------------------------------------------------------------------------------------------------------------------------------------------------------------------------------------------------------------------------------------------------------------------------------------atgttactcactcgttgtgacagaattggagtctccaaaaaaatcactggtgttgagcgtacacgtctaaaagtcatagcaaaaaccttgcagcctcagggctttggtctaactgtaaggactgttgcagctggacgttctttagaagagctgcagaaagacttggaaggtttgctt-------------------------------------------------tcaacttggaaaaatattgtagaacatgctaaatctgcagctcttgcagcagatgaaggtgtagaaggggcaacacctgttttgctgcatagagcaatgggtcaaacacttgcagttgttcaggattactttaatgataaggtaagcc-gttgtcatt--------t-a-t-ct-tgtctcccattc-----ttccattcactaat---------acc--ttc-------caatgc------------ttta-tgt-------------------------------------------------------------------------------------tac-atcagaagc---taatgac-agtccttcg------atatcccct-aatatcac-----ctctt-----------------tttt----------------gatgtacctccaggttaacaaaatgatagttgactcgccaagaa-----------------catatcatgaggtattgtatcatt-gggactgaaaagcaa--tggatgcatctctttctgcat-------------gcaagc---------------------------------------------------------------------------------------------------------------------------------------------------------------------------------------------------------------------------------------
>I23384_M168_Malvaceae_Theobroma_cacao_seq1
-----------------------------------------------------------------------------------------------------------------------------------------------------------------------------------------------------------------------------------------------------------------------------------------------------------------------------------------------------------------------------------------------------------------------------------------------------------------------------------------------------------------------------------------------------------------------------------------------------------------------------------------atattagtcacttgttgcgacagaattrgagtctcaaaaaaggtcactggtgttgagcgtacgcgtctgaaagtcatagcaaaaactttgcagcctcagggctttggtttaaccgtaaggactgttgctgctggccattctttggaggagctgcagaaggacttggaaggtttgctt-------------------------------------------------tcaacttggaaaaatatactagaacacgctaaatctgcagctcttgctgcagatgaaggtgtagaaggagcaacacctgttttgctgcatagagcaatgggtcaaacactctcagttgtccaggattactttaatgataaggcaaggc-tctgtcatt--------t-a-t-tt-tgtctccca-tc-----ttcgattcacctat---------acc-tttt-------caatgc------------ttta-ttt-------------------------------------------------------------------------------------tac-atcataagctt-acatgat-agtcgct---------tatcccct-aatatcac-----tactt-----------------tttg----------------tatctaccttcaggttaacaaaatggtagttgattcgccaagaa-----------------catatcatgaggtattgcattatt-gggactgaaaggcaa--tggatgcatctgtttctgcat-------------gcaggcatgcatgtgcatttttgtttccattgg------------------------------------------------------------------------------------------------------------------------------------------------------------------------------------------------------------
>I23385_M169_Malvaceae_Ochroma_pyramidale_seq1
-------------------------------------------------------------------------------------------------------------------------------------------------------------------------------------------------------------------------------------------------------------------------------------------------------------------------------------------------------------------------------------------------------------------------------------------------------------------------------------------------------------------------------------------------------------------------------------------------------------------------------------------attactcactcgttgcracagaattggagtctcaaaaaagatcactggtgttgagcgtacacgtctgaaggtcatagcaaaaactttgcagcctcagggctttggtytaactktaaggactgttgcyacyggacrttctttgrargagctgcagaargacttggaargtttgctt-------------------------------------------------tcwacttggaaaaatatagtagaacatgctaaatctgcagctcttgcagcagatgaaggtgtagaaggggcaayacctgytttgctgcatagagcaatgggtcaaacactctcasttgtymaggattactttaatgataaggtaagtc-tctgtcatt--------t-a-t-ct-tgtttcccattc-----ttccattcacttat---------acc-tttc-------caatgc------------ttta-ttg-------------------------------------------------------------------------------------tac-atcagaagc---ttatgat-aatctttca------atatcccct-aatatcac-----ctctt-----------------tttt----------------gatgtaccttcaggttaacaaaatggtagttgactcgccaagaa-----------------catatcatgaggtattgcattatt-gggactgaaaggcaa--tggatgcatctctttctgcat-------------gcaggcatgcatgttctttt-------------------------------------------------------------------------------------------------------------------------------------------------------------------------------------------------------------------------
>I23387_M178_Malvaceae_Malvaviscus_arboreus_seq1
------------------------------------------------------------------------------------------------------------------------------------------------------------------------------------------------------------------------------------------------------------------------------------------------------------------------------------------------------------------------------------------------------------------------------------------------------------------------------------------------------------------------------------------------------------------------------------------------------------------------------------------tattagtcacccgttgcgacagaattggagtytcaaaaaagatcactggtgttgagcgtacacgtctgaaagtyatagcraaaacattgcagcctyrgggmtttggtstaactgtaaggacygttgctactggacgttctttggaggagctgcagaaagacytrgaaggyttrcty-------------------------------------------------tcaacttggaaaaatatagtagaacatgctaaatctgcwrctcttgcakcagatgaaggtktagaaggbgcaacmcctgtyttgctgcatagagcaatgggtcaaacactctcagttgttcaggattactttaatgataatgtaagwc-tttgtcattdrctcwtwt-m-t-yk-wstcyhhywytc-----ywsykywywtwtay---------acc-tttc-------caatg--------------ttr-gtg-------------------------------------------------------------------------------------tac-rtcrggagc---ttytgat-tgtytttca------gtatcttcttacwatcac-----ctctt-----------------tttt----------------catgtaccttcaggttaacaaaatggtagtcgactcgccaagaa-----------------catatcatgaggtattgmattatt-gggactg--aggcaa--tgagtgcatctatttctgcac-------------gcagacatgca----------------------------------------------------------------------------------------------------------------------------------------------------------------------------------------------------------------------------------
>I23388_M180_Malvaceae_Triumfetta_lappula_seq1
-------------------------------------------------------------------------------------------------------------------------------------------------------------------------------------------------------------------------------------------------------------------------------------------------------------------------------------------------------------------------------------------------------------------------------------------------------------------------------------------------------------------------------------------------------------------------------------------------------------------------------------------attactcactcgttgtgacagaattggagtctcgaaaaagataactggcgtagagcgtacacgtctgaaagtcatagcaaaaactttgctgcctgagggatttggtctaactgttaggacagttgctgctggccattctcttgaggaactgcaaaaggacttagaaggtttgctt-------------------------------------------------tcaacttggaaaaatattgtggaacatgctaaatctgcagctcttgcagcagatgaaggtgtagagggggcaacacctgtattgctgcatagagcaatgggtcaaacactctcagttgtccaggattactttaatgataaggcaagtc-tgtatgatt--------a-a-c----tgtctcccattt------------catgtat---------accttccc------cccctgc------------ttta-tt--------------------------------------------------------------------------------------tac-atcagaaagct-ctgg-at------------aaatatattccct-aataccac-----ctctc-----------------atat----------------t-----ctttcaggttaacaaaatggtagttgactcrccaagaa-----------------catatcatgaggta--------tt-ggtagttaaaaggcaaatggatgcatctctttccgcat-------------attggcgtgcatgtg---ttttgtttcaattgatagtc-------------------------------------------------------------------------------------------------------------------------------------------------------------------------------------------------------
>I23389_M181_Malvaceae_Pavonia_scheadiana_seq1
------------------------------------------------------------------------------------------------------------------------------------------------------------------------------------------------------------------------------------------------------------------------------------------------------------------------------------------------------------------------------------------------------------------------------------------------------------------------------------------------------------------------------------------------------------------------------------------------------------------------------------------ttttactcactcgttgtgacagaattggagtctcaaaaaagrtcactggtgttgagcgtacacrtctgaaagtcatagcaaaaactktgcagcctcagggstttggtctaactgtaaggacrgttgctactggacattctttggaggagctgcagaaagacttggaaggtttgctt-------------------------------------------------tcaacttggaaraatatagtagaacatgctaaatctgcagctcttgctgcagatgaaggygtagaaggtgcaacacctgttttgctgcatagagcaatgggtcaaacactctcagttgttcaggattactttaatgataatgtaagt--tstgtcatt--------t-r-t-ct-tgtctcccatwt-----ttctgttcacttat---------atc-tttc-------caatgg------------ttta-ttg-------------------------------------------------------------------------------------tac-atcacgagc---tta-gat-hggctttca------gtatccccc-aatcttac-----ttctt-----------------tttt----------------catttaccttcaggttaacaaaatggtcgttgactcgccaagaa-----------------catwwymwymrgkwwtwmmwtwmtkgggactg--aggcta--tgaa---------------------------------------------------------------------------------------------------------------------------------------------------------------------------------------------------------------------------------------------------------------------------
>I23390_M182_Malvaceae_Anoda_cristata_seq1
---------------------------------------------------------------------------------------------------------------------------------------------------------------------------------------------------------------------------------------------------------------------------------------------------------------------------------------------------------------------------------------------------------------------------------------------------------------------------------------------------------------------------------------------------------------------------------------------------------------------------------------------tactcactcrttgtgacagaattggagtctcaaaaaagrtcactggtgttgagcgtacacrtctgaaagtcatagcaaaaactktgcagcctcagggstttggtctaactgtaaggacrgttgctactggacattctttggaggagctgcagaaagacttggaaggtttgctt-------------------------------------------------tcaacttggaaraatatagtagaacatgctaaatctgcagctcttgctgcagatgaaggygtagaaggtgcaacacctgttttgctgcatagagcaatgggtcaaacactctcagttgttcaggattactttaatgataatgtaagt--tgtgtcatt--------t-g-t-ct-tgtctcccattt-----ttctgttcacttat---------atc-tttc-------caatgg------------ttta-ttg-------------------------------------------------------------------------------------tac-atcacgagc---ttatgat-aggctttca------gtatcccct-aatctcac-----ttctt-----------------tttt----------------catttaccttcaggctaacaaaatggtggttgactcgccaagaa-----------------catatcatcaggtattacattatt-gggactg--aggcta--tgaatgcttctctttctgcat-------------gcagcaatgca----------------------------------------------------------------------------------------------------------------------------------------------------------------------------------------------------------------------------------
>I23391_M183_Malvaceae_Phymosia_umbellata_seq1
----------------------------------------------------------------------------------------------------------------------------------------------------------------------------------------------------------------------------------------------------------------------------------------------------------------------------------------------------------------------------------------------------------------------------------------------------------------------------------------------------------------------------------------------------------------------------------------------------------------------------------------------------tcgttgcgacamaattggagtctcaaaaaagatcactggtattgagcgtacgcgtctgaaagttatagcaaaaacattgcagccgcatggctttggtctaactgtaaggactgttgccwctggacattctttggakgagctgcagaaagacttggaaggtttgctt-------------------------------------------------tcaacttggaaaaatatagtagaacatgcwaaatctgcmgcccttgccgcwgatgaaggtgtagaaggggcaacacctgttttgttgcatagagcaatgggtcaaacactctcagttgttcaggattactttaatgataatgtaattc-tt--------------ty-h-w-yy-tskyyyykrwty-----ytyykktymmytdw---------wmm-wtty-------cmrwks------------yttw-wtk-------------------------------------------------------------------------------------kwm-mmcytkrrs---ytwwkrw-wrkyyttth------skatcccct-aatatcgt-----ctctt-----------------attt----------------catgtamcttcaggttaacaaaawkgktrktkrmyyyycmarra-----------------mmwwwymwkrrgkwwtwmmttatt-gggaccgag---------------------------------------------------------------------------------------------------------------------------------------------------------------------------------------------------------------------------------------------------------------------------------------
>I23392_M187_Malvaceae_Ayenia_berlandieri_seq1
--------------------------------------------------------------------------------------------------------------------------------------------------------------------------------------------------------------------------------------------------------------------------------------------------------------------------------------------------------------------------------------------------------------------------------------------------------------------------------------------------------------------------------------------------------------------------------------------------------------------------------------------ttactcactcgttgtgacagaattggagtctcaaaaaagatcacaggcgttgagcgtacacgtctgaaagtcatagctaaaactttgcttccacaaggctttggtctaactgtaagaactgttgctgctggccactctttggatgagctgcagaaggacttggaaggtttgctt-------------------------------------------------tctacttggaaaaatattgtagaacatgctaaatctgcagctcttgcagcagatgagggtatagaaggggcaataccagttttgctgcatagagcaatgggtcaaacgctctcagttgtccaggattactttaatgataaggcaagtc---tattgtt--------t-a-t-gt------------------ctccattcatatat---------gtcttttc-----ccaaatgc------------tata-ttt-------------------------------------------------------------------------------------tac-ctcagaaggtc---------atttttgcaataattacatcctct-aatgtacc--tctttctt-------------------------------------aacataccttcaggttaacagaatggtagttgactcgccaagaa-----------------catatcatgaggtattgtgttgca----------agtgaaaatagatgcatgtctttttaaat-------------accagca--------------------------------------------------------------------------------------------------------------------------------------------------------------------------------------------------------------------------------------
>I23393_M189_Malvaceae_Kearnemalvastrum_lacteum_seq1
-------------------------------------------------------------------------------------------------------------------------------------------------------------------------------------------------------------------------------------------------------------------------------------------------------------------------------------------------------------------------------------------------------------------------------------------------------------------------------------------------------------------------------------------------------------------------------------------------------------------------------------------tttactcactcgttgtgacagaattggagtctcaaaaaagatcactggtgttgagcgtacacgtctgaaagtcatmgcaaaaactttgcagccwmagggctttggtstaactgtaaggackgttgctactggacattctttggaggagctgcagaaagacttggaaggtttgctt-------------------------------------------------tcaacwtggaaaaatatagtagaacatgctaaatctgcagctcttgctgcagatgaaggcgtagaaggtgcaacacctgttttgctgcatagagcaatgggtcaaacactytcagttgttcaggattactttaatgataatgtaagt--tctgtvatt--------t-a-t-ct-tgtctcccattt-----ttctkttcacttat---------ath-tttc-------caatkg------------ttta-ttg-------------------------------------------------------------------------------------tac-atmavvvsh---twwkrww-rgsyttymr------kwwycccyw-awhyymmy-----tyytt-----------------ttty----------------mwwtwwmytymrgkttaacaaaatggtcgttgactcgcmarram-----------------mwwwymwymrgkwwtwmmwtwmyk-ggrmykr--rg-------------------------------------------------------------------------------------------------------------------------------------------------------------------------------------------------------------------------------------------------------------------------------------
>I23394_M229_Malvaceae_Malvastrum_americanum_seq1
--------------------------------------------------------------------------------------------------------------------------------------------------------------------------------------------------------------------------------------------------------------------------------------------------------------------------------------------------------------------------------------------------------------------------------------------------------------------------------------------------------------------------------------------------------------------------------------------------------------------------------------------ttactcactcgttgtgacagaattggagtctcaaaaaagatcactggtgttgagcgtacacgtctgaaagtcatagcaaaaactttgcagcctcagggctttggtctaactgtaaggacrgttgctactggacattctctggaggagctgcagaaagacttggaaggtttgctt-------------------------------------------------tcaacttggaaaaatatwgtagaacatgctaaatctgcagctcttgcagcagatgaaggcgtagagggcgcaacacctgytttgctgcatagagcaatgggtcaaacactctcagttgttcaggattactttaatgataaygtaagt--tctgtcatt--------t-a-t-cc-tgtctcccattt-----ttctgttcacttgt---------atc-wttc-------cgatga------------ttta-ttg-------------------------------------------------------------------------------------tac-attacgagc---ttataat-aggctttca------gtatctcct-aatctcactgcttttttt-----------------tttt----------------hhttthhtttnvggttaacaaaatggtcgttgactcgccaagaa-----------------catatcatcagg--ttaacytact-gg----------------------------------------------------------------------------------------------------------------------------------------------------------------------------------------------------------------------------------------------------------------------------------------------
>I23395_M236_Malvaceae_Fuertesimalva_jacens_seq1
-----------------------------------------------------------------------------------------------------------------------------------------------------------------------------------------------------------------------------------------------------------------------------------------------------------------------------------------------------------------------------------------------------------------------------------------------------------------------------------------------------------------------------------------------------------------------------------------------------------------------------------------atttyactcgcttgttgtgacagaattggagtytcaaaaaagatyactggtkttgagcgtacwcgtctraaagtcatagcaaaaactttgcagcctcrgggcttyggtctaactgtaaggacggttgctactggmcattctttggaggagctgmagaragacttggaaggtttgctt-------------------------------------------------tcaahwtggaaaaatatagtagaacatgctaaatctgcagctcttgctgcagatgaaggygtagaaggtgcaacacctgttttgctgcatagagcaatgggtcaaacactctcagttgttcaggattaytttaatgataatgtaagt--tstgtcatt--------t-r-t-ct-tgtctcccaytt-----ttctgttcacttat---------atc-tttc-------cmatgg------------ttyr-wtg-------------------------------------------------------------------------------------gwy-wwbwskasm---tkaygak-mkkcywkya------kymycymmt-mwyayywc--------tt-----------------yttt----------------catttaccttcaggttaacaaaatggtcgttgaytcgccaagaa-----------------catatcatcaggtattacattact-ggractg--aggcta--tgaatgcttctctttctgcat-------------gcagcatgt------------------------------------------------------------------------------------------------------------------------------------------------------------------------------------------------------------------------------------
>I23396_M019_Malvaceae_Allosidastrum_pyramidatum_seq1
-----------------------------------------------------------------------------------------------------------------------------------------------------------------------------------------------------------------------------------------------------------------------------------------------------------------------------------------------------------------------------------------------------------------------------------------------------------------------------------------------------------------------------------------------------------------------------------------------------------------------------------------atattactcactcgatgtgacagaattggagtctcaaaaaagatcactggtattgagcgcacgcgtctgaaagtcatcgcaaaaactttgcagccgcagggctttggtctaactgtaaggactgttgctactggacattctttggaggagctgcagaaagacttggaaggtttgctt-------------------------------------------------tcaacttggaaaaatatagtagaacatgctaaatctgcagctcttgctgcagatgagggtgtagaaggggcaactcctgttttgctgcatagagcaatgggtcaaacactctcagttgttcaggattactttaatgataatgtaagt--tatttcttt--------t-a-t-ct-cgtctcccattc-----ttctgttcacttat---------acc-tttc-------caatgc------------ttta-gtg-------------------------------------------------------------------------------------tac-gtcatgagc---ttatgat-agtttttca------gtatcccct-aatatcac-----ctctt-----------------attt----------------catgtaccttcaggttaacaaaatgttggtcgactcgccaagaa-----------------catatcatgaggtattacattatt-ggg-------------------------------------------------tatcctcgcttttattttatttttcttaatgaaatt--------------------------------------------------------------------------------------------------------------------------------------------------------------------------------------------------------
>I23397_M020_Malvaceae_Melochia_betonicifolia_seq1
---------------------------------------------------------------------------------------------------------------------------------------------------------------------------------------------------------------------------------------------------------------------------------------------------------------------------------------------------------------------------------------------------------------------------------------------------------------------------------------------------------------------------------------------------------------------------------------------------------------------------------------------tactcactcgttgtgacagaatcggaatctcaaaaaagatcactggcgttgagcgtacacgcctgaaagtcatagcaaaaactttgcagcctcagggctttggtctaactgtgaggactgttgctgctggacattctttggaagagctgcagaaagacttggaaggtttgctt-------------------------------------------------tcaacttggaaaaatatagtagaacatgctaaatcagcagctcttgcagcagatgaaggtgtagaaggggcaacacctgttttgttgcatagagcaatgggtcaaacactctcagttgtccaggattactttaatgacaaggcaggcc-tctgtaatt------------t-at-tgtctctccatc-----ttccattcatctat---------accttttt-------caatgc------------ttta-ttt-------------------------------------------------------------------------------------tac-atcagaagctt-acacgat-tttctcttaataa--ctatactct-aatatcac-----ttttt---------------tatttt----------------aatgtaccatcaggttaccaaaatgatagttgactcgcaaagaa-----------------catatcatgaggtat-gtattatt-agaactgaaaggcaa--tg-----------------------------------------------------------------------------------------------------------------------------------------------------------------------------------------------------------------------------------------------------------------------------
>I23398_M021_Malvaceae_Sidastrum_micranthum_seq1
-------------------------------------------------------------------------------------------------------------------------------------------------------------------------------------------------------------------------------------------------------------------------------------------------------------------------------------------------------------------------------------------------------------------------------------------------------------------------------------------------------------------------------------------------------------------------------------------------------------------------------------------attactcactcgwtgtgacagaattggagtctcaaaaaagatcgctggtattgagcgtacgcgtctgaaagtcatagcaaaaactttgcagccccagggctttggtctaactgtaaggactgttgctactggacattctttggaggagctgcagaaagacttggaaggtttgctt-------------------------------------------------tcaacttggaaaaatatagtagaacatgctaaatctgcagctcttgcygcagatgaaggtgtagaaggggcaacacctgttttgctgcatagagcaatgggtcaaacactctcagttgttcaggattactttaatgataatgtaast--tctttcttt--------t-a-t-ct-cgtctcccattc-----ttctgttcgcttgt---------aca-tttc-------caatgc------------tttg-ttg-------------------------------------------------------------------------------------tgc-atcctgagc---ttayga---gtctttca------gtatcccct-aatatcac-----ctctt-----------------attt----------------catgttccttcaggttaacaaaatggtagttgactcgccaagaa-----------------catatcatgaggtatgacattctt-cagactg--aggcaa--cgcatgcttctccttctgcat-------------gcagcaatgcatgttct----------------------------------------------------------------------------------------------------------------------------------------------------------------------------------------------------------------------------
>I23399_M022_Malvaceae_Gaya_dominguensis_seq1
------------------------------------------------------------------------------------------------------------------------------------------------------------------------------------------------------------------------------------------------------------------------------------------------------------------------------------------------------------------------------------------------------------------------------------------------------------------------------------------------------------------------------------------------------------------------------------------------------------------------------------------------------------atagaattggagtctcaaaaaagatcactggtattgagcgtacgcgtctgaaagtcatagcaaaaactttgcagccagagggctttggtctaactgtaaggactgttgctagtggacattctctggaggagctgcagaaagacttggaaggtttgctt-------------------------------------------------tcaacttggaaaaatatagtagaacatgctaaatctgcagcccttgccgcagatgaaggtgtagaaggggctacacctgttttgctgcatagagcaatgggtcaaacactctcagttgttcaggattactttaatgataatgtaagt--tctttcttt--------t-a-t-ct-cgtctccgattc-----ttctgttcactcat---------acg-tttc-------caatgc------------ttta-ttg-------------------------------------------------------------------------------------tac-accttgagc---ttataat-agtctttga------gtatcccct-aatatcac-----ctctt-----------------attt----------------catgtaccttcaggttaacaaaatggtagttgactcgcctag--------------------------------------------------------------------------------------------------------------------------------------------------------------------------------------------------------------------------------------------------------------------------------------------------------------------------------------------
>I28591_M023_Malvaceae_Neobuchia_paulinae_seq1
-----------------------------------------------------------------------------------------------------------------------------------------------------------------------------------------------------------------------------------------------------------------------------------------------------------------------------------------------------------------------------------------------------------------------------------------------------------------------------------------------tga-cctcgtttctcctccattaattcc----------cgttctg--------ttcttgctcta---------aatcgtgggtcatttagttgcttg----------tgtttctgaactag-ttttcctgggttgcagatattactcactcgttgcgacagaattggtgtctcaaagaagatctctggtgttgagcgtactcgtctaaaagtcatagcaaaaactttgcagcctaagggctttggtctaactgtaaggactgttgcaactggacgttctttggaggagctgcagaaagacttggaaggtttgctt-------------------------------------------------tcaacttggaaaaatattgtagaacatgctaaatcagcagctcttgcagcagatgaaggtgtagaaggggcaacgcctgttttgctgcatagagcgatgggtcaaacactcgcagttgttcaggattactttaatgataaggtaagcc-tctgtcatt--------t-a-t-ct-tgtctcccattc-----ttccattcacttat---------atc--ttc-------cgatgc-------------tta-ttg-------------------------------------------------------------------------------------tac-atcagaagc---ttgtgac-agtctttca------atatcccct-aatatcac-----ccctt-----------------tttt----------------gatgtacctt----------------------------------------------------------------------------------------------------------------------------------------------------------------------------------------------------------------------------------------------------------------------------------------------------------------------------------------------------------------------------
>I28593_M024_Malvaceae_Carpodiptera_cubensis_seq1
------------------------------------------------------------------------------------------------------------------------------------------------------------------------------------------------------------------------------------------------------------------------------------------------------------------------------------------------------------------------------------------agtgcaagttgtgaaagaagggttgggtacaaaaggtcccacattgact------gcttatccaaaattaagaagcagattctgggta----ttttccc-----------------ctcctttaatctc----------cttcctg--------ccctgtctcta---------aatcatggttcttaaagttgctttc------tttcttttctgaactag-ttctccttggttgcagatattactcactagttgtgacagaattggagtctcaaaaaagatcactggtgttgagcgtacacgtatgaaagtcatagcaaaaactttgcagcctcagggctttggtctaactgtaaggaccgttgctcctggacattctctggaggagctgcagaaggacttggaaggtttgctt-------------------------------------------------tcaacttggaaaaatatagtggagcatgctaaatctgcagctcttgcagcagatgaaggtgtagaaggcgcaatacctgttttgcttcatagggcaatgggtcaaacactctcagttgtccaggattactttaatgataaggcaagtc-tctgttatt--------t-att-tt-tgtctcccattt-----ttcgattgacttat---------acc-tttc-------caatgc------------ttt--ttt-------------------------------------------------------------------------------------tac-atcagaagc---ttatgat-a---tctcaataattatatcgctt-aatgtcac-----ttttt-----------------ttt------------------atgtaccttcaggttgac-------------------------------------------------------------------------------------------------------------------------------------------------------------------------------------------------------------------------------------------------------------------------------------------------------------------------------------------------------------------
>I28594_M025_Malvaceae_Herrania_nitida_seq1
------------------------------------------------------------------------------------------------------------------------------------------------------------------------------------------------------------------------------------------------------------------------------------------------------------------------------------------------------------------------------------------------------------------gggtacaaaaggtcccacattgact------gcttatccaaaattaagaagcagattctgggta----ttttccctttta-ccttatttcccctcctttaatccc----------ctctctg--------ctctttcttt----------aatcatggtccattaagttgcttg----------tttttatgaactat-ttctcctgggttgcagatattactcacttgctgtgacagaattggagtctcaaaaaaggtcactggtgttgagcgtacgcgtctgaaagtcatagcaaaaactttgcagcctcagggctttggtctaactgtaaggactgttgctgctggccattctttggaggagctgcagaaggacttggaaggtttgctt-------------------------------------------------tcaacttggaaaaatatagtagaacatgctaaatctgcagctcttgctgcagatgaaggtgtagaaggagcaacacctgttttgctgcatagagcaatgggtcaaacactctcagttgtccaggattactttaatgataaggcaagtc-tctatcatt--------t-a-t-tt-tgtctccca-tc-----ttcgattcaccgat---------acc-tttt-------caatgc------------ttta-ttt-------------------------------------------------------------------------------------tac-atcataagctt-acatcgt-agtcgct---------cattccct-aatatcac-----ttctt-----------------tttt----------------tatctaccttcaggttaacaaaatggtagttgattcgc------------------------------------------------------------------------------------------------------------------------------------------------------------------------------------------------------------------------------------------------------------------------------------------------------------------------------------------------
>I28595_M184_Malvaceae_Guazuma_ulmifolia_seq1
--------------------------------------------------------------------------------------------------------------------------------------------------------------------------------------------------------------------------------------------------------------------------------------------------------------------------------------------------------agtgggaccatgtccgaaagggcaccaaaataatagtgcaggttgtcaaagaaggattgggtacaaaaggtcccacattgact------gcttatccgaaattaagaagcagattctgggta----tattcccttt--------------cacctttaatcca----------ctctcag--------ttctctctct-----------------------ctaatcactta-----------ttttatgaactat-ttctcctggtttgcagatattactaacttgttgcaacagaattggagtctcaaaaaaggtcactggtgttgagcgtacacgtctgaaggtcatagcaaaaactttgcagcctcagggctttggtctaactataaggactgttgctgccggccattctttggaggagctgcagaaggacttggaaggtttgctt-------------------------------------------------tcaacttggaaaaatatagtagaacatgctaaatctgcagctcttgctgcagatgaaggtgtagaaggagcaacacctgttttgctacatagagcaatgggtcaaacactctcagttgtccaggactactttagttataaggcaagtc-tctgtcatt--------t-a-t-tt-tgtcttccac----------------cttat-------ataca-tttt-------taatgc------------ttta-att-------------------------------------------------------------------------------------tac-atcagaagctc-acacgat-agttgctca---------tcccca-aatatcac-----ttcttt------------------------------------tatgtactttcaggttaacaaaatggttgttgattcgccaagaa-----------------catatcrtgaggtattacattttt-gggacg------------------------------------------------------------------------------------------------------------------------------------------------------------------------------------------------------------------------------------------------------------------------------------------
>I28596_M026_Malvaceae_Ruizia_cordata_seq1
----------------------------------------------------------------------------------------------------------------------------------------------------------------------------------------------------------------------------------------------------------------------------------------------------------------------------------------------------------------------------ggcaccaaaataattgtacaagttgtgaaagaaggattgggtacaaaaggtcccacactgact------gcatatccaaaattaagaagcagattctgggta----ttttstc-----------------ttgctttwatccc----------ct-----------------ctytcta---------aatygtggttcattaagttgcttt-----------ttttyyraactag-ttctccttggttscagatattactcackcrttgcgacagaattggagtctcaaaaaaratcrctggykttgagcgtacacgtctgaaagtcatagcaaaaastttgcagccwcaaggctttggtctaactgtaaggactgtcgctgttggacattmtttggatgaactgcwgaaggacttgaacggtttgctt-------------------------------------------------tcaacttggaaaaatatagtagaacatgctaaatctgcagcccttgcagcagawgaaggtgtagaaggggcaacacctgttttgctacatagagcaatgggtcaaacactctcagttgtccaggattrctttaatgataaggcaagts-tytgymatt--------t-r-t-tt-tktttc-----------------tsacttat---------acc-tttc-------cdatgc------------tttw-ttt-------------------------------------------------------------------------------------tac-wtcrgaagy---ttmtgat-aatctctcagtaawtacatgcatt-aatataac-----ctctt-----------------tttc-ttttttgggt-------------------------------------------------------------------------------------------------------------------------------------------------------------------------------------------------------------------------------------------------------------------------------------------------------------------------------------------------------------------------------------------
>I28597_M027_Malvaceae_Melhania_velutina_seq1
----------------------------------------------------------------------------------------------------------------------------------------------------------------------------------------------------------------------------------------------------------------------------------------------------------------------------------------------------------------------------------------------------------------------------------------------------------------------------tgggtat--atttttac-----------------ttgcttttawccc----------ct-----------------cacacta---------aatcatggttcattaagttgcttt-----------ttttgtgaactag-ttctccttggttgcagatattactcgctcgttgcgacagaattggagtctcaaaaaagatcactggtgttgagcgtacacgtctgaaagtcatagcaaaaactttgcagccacaaggctttggtctaactgtaaggactgtcgctgttggacattctttggatgaactgcagaaggacttgaacggtttgctt-------------------------------------------------tcaacttggaagaatatagtagaacatgctaaatctgcagcccttgcagcagatgaaggtgtagaaggggcaacacctgttttgctacatagagcaatgggtcaaacactctcagttgtccaggattactttaatgataaggcaagtc-tctgtaatt--------t-a-t-tg-tttctc-------------------aattgt---------acc-tttc-------ctatgc----------tttttt-ttc-------------------------------------------------------------------------------------tac-atcagaagt---ttatgat-aa--tctcag-------------t-aatataac-----ctctt-----------------tttctttttttgggtgtgtatgtgtaccttcaggttaacaaaa---------------------------------------------------------------------------------------------------------------------------------------------------------------------------------------------------------------------------------------------------------------------------------------------------------------------------------------------------------------
>I28598_M028_Malvaceae_Glyphaea_brevis_seq1
--------------------------------------------------------------------------------------------------------------------------------------------------------------------------------------------------------------------------------------------------------------------------------------------------------------------------------------------------------------------------------------------------------------------gtacaaaaggtcccacattgact------gcttatccaaaattaagaagcagattctgggta----tctccgtttga--ccttatatcccctcctttaatgcc----------ctctcta--------ctctctctct----------gatcatggttcattaagttgct------------tttctctgaactaa-ttctcctggctttcagatattactcactcgttgtgacagaattggagtctcaaaaaagatcactggtgtagagcgtacgcgtctgaaagtaatggcaaaatctttgcagccgcagggctttggtctaactgttaggactgttgctgctggccattctgtagaggagctgcaaaaggacttggaaggtttgctt-------------------------------------------------tcaacatggaaaagtatagtagaacatgctaaatctgcagctcttgcagcagatgaaggtgtagaaggggcaacacctgtattgctgcatagagcaatgggtcaaacactctcagttgtccaggattactttaatgataaggcacatc-tctatcatt--------t-a-c----tgtttcccgttc-----atccatttatctat---------acctatgc--------------------------tta-tt--------------------------------------------------------------------------------------cac-gccagaagctc-tc--------------aataattata-tccct-aatatcac-----ctcta-----------------ttat----------------tatgtaccttcaggttaacaaaatggttgttgactcaccaagaa-----------------cgtatca------------------------------------------------------------------------------------------------------------------------------------------------------------------------------------------------------------------------------------------------------------------------------------------------------------------
>I28599_M029_Malvaceae_Desplatsia_dewevrei_seq1
------------------------------------------------------------------------------------------------------------------------------------------------------------------------------------------------------------------------------------------------------------------------------------------------------------------------------------------------------------------------------------------------------caaagaaggattgggtacaaaaggtccaacgttgact------gcttatccaaaattaagaagcagattctgggta----tttcccttttg--ccttatttatcctcctttattttc----------ctctctg------ctctctctctct----------tatcatgggtcattaagttgctca---------ttttttccgaattaa-ttctcctggcttgcagatattactcaccagttgtgacagaattggagtctcaaaaaaaatcactggtgtggagtgtactcgtctgaaagtcatagcaaaaactcttcagcctcagggctttggtctaactgttaggactgttgctgctggccattctatggaggagctgcaaaaggatttggaaggtttgctt-------------------------------------------------tcaacgtggaaaaatatagtagaacatgctaaatctgcagctcttgcagcagatgaaggcgtagaaggggcaacaccggtattgctgcatagagcaatgggtcaaacactctctgttgtccaggattactttaatgataaggcaagtc-cctattatt--------t-a-c----tgtctccccttc-----gtccattcatctat---------accttttc-------ccatgc------------ttta-tt--------------------------------------------------------------------------------------tac-atctggagctc-tc--------------gttaattata-tccct-aatattaa-----ctgtt-----------------tc-t----------------aatgtaccttcaggttagcaaaatggtagttgactcgc------------------------------------------------------------------------------------------------------------------------------------------------------------------------------------------------------------------------------------------------------------------------------------------------------------------------------------------------
>I28600_M146_Malvaceae_Mortoniodendron_guatemalense_seq1
----------------------------------------------------------------------------------------------------------------------------------------------------------------------------------------------------------------------------------------------------------------------------------------------------------------------------------------------------------------------cgaaagggcaccaaaataattgtgcaagttgtgaaagaaggattgggtacaaaaggtcccacattgact------gcttatccaaaattaagaagcagattctgggta----ttttcctct-----------------------------------------------------ccttctctcta---------gatcatggttcattaaattgcttg----------tatttctgagctag-ttctccttttttgcagatattactcactcgttgcgacagaattggagtctcaaaaaagatcactggtgttgagcgtacacgtctgaaagtcatagcaaaatctttgttgcctcagggctttggtctaactgtaaggactgttgctacaggacattctttggaggagctgcagaaggacttggaaggtttgctt-------------------------------------------------tcaacttggaaaaatatagttgaacattctaaatctgcagctcttgccgcagatgaaggtgtagaaggggcaacacctgttttgctgcatagagcaatgggtcaaacactctcagttgcccaggattactttaatgacaaggcaagtc-tctgtcatt--------t-a-t-tt-tgtctcccattc-----ttcgattcacttat---------acc-tttc-------cattgc------------ttta-ttt-------------------------------------------------------------------------------------tac-ctcagaagc---ttatggt-aatctctcaacatttacgtccctt-aatatcac-----atttt-----------------tttt-----------------atgtaccttcaggttaacaaaatggtagtcgactcgccaagaa-----------------catatcatgaggtatt---------------------------------------------------------------------------------------------------------------------------------------------------------------------------------------------------------------------------------------------------------------------------------------------------------
>I28601_M030_Malvaceae_Sparmannia_africana_seq1
------------------------------------------------------------------------------------------------------------------------------------------------------------------------------------------------------------------------------------------------------------------------------------------------------------------------------------------------------------------------------------------------------------------------------tcccacattgact------gcttatccaaaattaaaaagcagattctggg----------------------tat-ttccctcctttaatcgc----------ctctctgctctctctctctctgttt------------tcatagttcattaagttggttg----------tttctctgacctaa-ttctcctggcttgyagatattactcactcgttgcgacagaattggagtctcgaaaaagatcactggtgtagagcgtacgcgtctgaaagtcatagcaaaaactttgctgcctcaggggtttggtctaactgttaggactgttgctgctggccattctctagaggagctgcagaaggacttggagggtttgctt-------------------------------------------------tcaasttggaaaaatatagtagaacatgctaaatctgcdgctcttgcagcagatgaaggtgtagaaggggcaacgcctgtattgctgcatagagcaatgggtcaaacactctcagttgtccaggattactttaatgataaggcaagtc-tgtattatt--------t-a-c----tgtctcstattg-----atccattcatctat---------accttttc-------ccctgc------------gtta-tt--------------------------------------------------------------------------------------tac-atcagaagttc-tc--------------gataa----------t-tgtatcac-----ctctt-----------------gtat----------------tatgtaccttcaggttagcaaaatggtagttgactcaccaagaa-----------------catatcatgaggtatt---------------------------------------------------------------------------------------------------------------------------------------------------------------------------------------------------------------------------------------------------------------------------------------------------------
>I28602_M031_Malvaceae_Mollia_sp_seq1
-----------------------------------------------------------------------------------------------------------------------------------------------------------------------------------------------------------------------------------------------------------------------------------------------------------------------------------------------------------------------------------------------------------------------------------------------------rtccagaattaagaagcagattctgggta----tttctatttta--ccttatttcccctccattaatccc----------ctmtctgc--tgtctctctctctct----------tatcatggttcattamgttgcttd----------kttttctgaachaa-ttctcctgrcttgcagwtattactcacttgttgcaacartattggagtctcaaaaaaaatcactggtgtggagcgtacacghctgaaagtcatagcaaaadctcttcagcctcagggctttggkctaactgttaggactgttgctgctggccattctctggaggagctgcaaaaggatttggdaggtctgctt-------------------------------------------------tcaacdtggaaaaatatagtagaacatgctaaatctgcagctcttgcagcagatgaaggtgtagaaggggcaacacctgtattgctgcatagagcaatgggtcaaacactctctgttgtccaggattactttaatgataaggcragyc-cctattatt--------y-w-h----tststcyccbattc---taccattcatctat---------aycttttt------cccrtgc------------tttw-tt--------------------------------------------------------------------------------------tac-wtcaggagctc-tc--------------awtaattata-tccct-aatatcwm-----cyrtt-----------------yyay----------------maykyatctatatctttccmaaatggtagttgaykckyyw----------------------------------------------------------------------------------------------------------------------------------------------------------------------------------------------------------------------------------------------------------------------------------------------------------------------------------------------
>I28603_M223_Malvaceae_Gossypium_hirsutum_seq1
----------------------------------------------------------------------------------------------------------------------------------------------------------------------------------------------------------------------------------------------------------------------------------------------------------------------------------------------------------------------------------------------------------------ttgggtacaaaaggtcccactctgact------ccttatccaaaattaagaagcagattctgggta----ttttctc--------tystttctcctacttcaattcc----------atctctg----------ccctgtcta---------aagcatgactctataagttgctta----------tttttctgaagtag-ttttcctgggttgcagatattactcrcttgttgcgacagaattggagtctcaaaaaagataactggtgttgagcgtacacgcctgaaagtcatagcaaaaactttgcagccgcaggggtttggtctaactgtaaggactgttgccactggacgttctttggaggagctgcagaaagacttggaaggtttgctt-------------------------------------------------tcgacttggaaaaatatagtagaacatgctaaatctgcrgctcttgcagcagatgaaggtgtagaaggggcaacwcctgttttgctgcatagagcaatgggtcaaacactctcagttgttcaggattactttaatgataatgtaagtc---tgtcatt--------t-a-t-ct-tgtcttccattc-----ttccgtatac--------------cc-tttc-------agatgt------------ttta-ttt-------------------------------------------------------------------------------------tac-attaggagc---ttatgat-rgtctttca------gtatcacct-aatatcac-----ctctt-----------------tttt----------------catgtacctttca-------------------------------------------------------------------------------------------------------------------------------------------------------------------------------------------------------------------------------------------------------------------------------------------------------------------------------------------------------------------------
>I28604_M032_Malvaceae_Entelea_arborescens_seq1
------------------------------------------------------------------------------------------------------------------------------------------------------------------------------------------------------------------------------------------------------------------------------------------------------------------------------------------------------------------------------------------------------------------------------------------------------tacaaaattaaaaagcagattctggg----------------------tat-ttccctcctttaatcgc----------ctctctgctctctcyctctctctctgtgtgtgtgtgatcatagttcattaagttggttr----------tttctctgaaytaa-ttctcctggcttgcagatattactcactcgttgcgacagaattggagtctcgaaaaagatcactggtgtagagcgtacgcgtctgaaagtcatagcaaaaactttgctgcctcaggggtttggtctaactgttaggachgttgctgctggccattctytagaggagctgcagaaggacttggagggtttgctt-------------------------------------------------tcaacttggaaaaatatagtwgaacatgctaaatctgcagctcttgcagcagatgaaggtgtagaaggggcaackcctgtattgctgcatagagcaatgggtcaaacactctcagttgtccaggattactttaatgataaggcaagtc-trtattatt--------t-a-c----tgtctcctatng-----gtccattcatctat---------accttttc-------ccctrc------------ktta-tt--------------------------------------------------------------------------------------tac-atcagaagctc-tc--------------gataa----------t-tatatcac-----ctctt-----------------gtat----------------tatgtaccttcaggttagcaaaatggtmgttgactcaccaagaa-----------------cagatcatgaggtat----------------------------------------------------------------------------------------------------------------------------------------------------------------------------------------------------------------------------------------------------------------------------------------------------------
>I28605_M235_Malvaceae_Abutilon_sp_seq1
--------------------------------------------------------------------------------------------------------------------------------------------------------------------------------------------------------------------------------------------------------------------------------------------------------------------------------------------------------------------------------------------------------------------------aaggtcccacactgact------gcttatccaaaattaagaagcagattctgggta----ttttctc--------t------------------------------------tg--------ttgtctctcta---------aatcatggttcattaagttgctta----------tttttcttaagtag-ttttcttgggttgcaggtattactcactcgttgtgacagaattggagtctccaaaaagatcactggtattgagcgtacacgtctgaaagtcatagcaaaaactttgcagccgcagggctttggtctaactgtaaggactgttgctactggacattctttggaggagctgcagaaagacttggaaggtttgctt-------------------------------------------------tcaacttggaaaaatatagtagaacatgctaaatctgcagcccttgccgcagatgaaggtgtagaaggggcaacacctgttttactgcatagagcaatgggtcaaacactctcagttgttcaggattactttaatgataatgtaagt--tctttcttt--------t-a-t-ct-tgtctctgattc-----ttctgtccacttac---------acg-tttc-------caatgc------------ttta-ttg-------------------------------------------------------------------------------------tac-accttgagc---ttatgat-agtctttca------gtatcccct-aatatcgt-------------------------------------------------------------------------------------------------------------------------------------------------------------------------------------------------------------------------------------------------------------------------------------------------------------------------------------------------------------------------------------------------------------------------------------
>I28606_M033_Malvaceae_Reevesia_formosana_seq1
------------------------------------------------------------------------------------------------------------------------------------------------------------------------------------------------------------------------------------------------------------------------------------------------------------------------------------------------------------------------------------------------------------------------------tcccacattgact------gcttatccaaaattaagaagcagattctgggta----tttcacc--------ttgtttcccctcctttaattcc----------ctctctg----------ctctctcta---------aatcatggttctttaagttacttt-------ttttttttctgaactag-ttctcctgggttgcagatattactcactcgttgtgacagaattggagtctcaaaaaagattactggtgttgagcgtacacgtctgaaagtcgtagcaaaaactttgcagcctcagggctttggtctaactgtaaggactgttgcttctggacattctttggaggagctacagaaggacttggaaggtttgctt-------------------------------------------------tcaacttggaaaaatatagtagaacatgctaaatctgcagctcttgcagcagatgaaggtgtagaaggggcaatgcctgttttgctgcatagagcaatgggtcaaacactctcagttgtccaggattactttaatgataaggcaagtc-tccctcatt--------t-a-t-tt-tgtctcccattt-----ttctgttcgcttat---------acc-tttc-------caatgc------------ttta-ttt-------------------------------------------------------------------------------------tac-atcagaagc---ttatgat-ggtctctcaataactacatcccct-tatgtcac-----ctctt-----------------tttt----------------gatgtaccttc---------------------------------------------------------------------------------------------------------------------------------------------------------------------------------------------------------------------------------------------------------------------------------------------------------------------------------------------------------------------------
>I28607_M034_Malvaceae_Mansonia_altissima_seq1
----------------------------------------------------------------------------------------------------------------------------------------------------------------------------------------------------------------------------------------------------------------------------------------------------------------------------------------------------------------------------------------------------------------------------gctcccacattgact------ryttawmcaaaattaagaagcagattctgggta----cttttcctttca-tcttgttttgtctcttttaatc------------ctttctg--------ttttctctttg---------aatcattgttcattaagttgcttg----------tgtttctgaactag-ttcttctgg-ttgcagatattacttacttgttgcaacagaattggagtctcaaaaaagattactggtggggagcgtacacgtctgaaagtcatagcaaaaactttgcagcctcagggctttggtctaactgtaaggactgttgctactggacgttctttggaggagctgcacaaggacttggaaggcttgctt-------------------------------------------------tcaacttggaaaaatatagtagaacatgctaaatccgcaactctagcagcagatgaaggtgtagaaggggcagcacctgttttgctgcatagagcaatgggtcaaacactttcagttgtccaggattacttcaatgataaggcaagtc-tctttcatt--------t-t-c-tt-tctctcccattc-----ttccattcactgtt---------acc-attc-------gaatgc------------tgta-tgt-------------------------------------------------------------------------------------tac-atgagaagt---ttatgataattctcttaataattacatccc-t-aatatcac-----ccttactttttttttttttgccctct----------------tttgtaccttcaggttaacaaaatggtagttg------------------------------------------------------------------------------------------------------------------------------------------------------------------------------------------------------------------------------------------------------------------------------------------------------------------------------------------------------
>I28608_M035_Malvaceae_Hosfordia_alata_seq1
------------------------------------------------------------------------------------------------------------------------------------------------------------------------------------------------------------------------------------------------------------------------------------------------------------------------------------------------------------------------------------------------------gammkraksawtkgrtwcamaarktcmywcackractttgtcagcytwwcmramattaagaagcagattctggkta----ttttctt--------ttgtttctcctacttaat-------------------tg--------ctctctctgt--------------------------------------------tttttcttaagttg-ttttcttgggttgcaggtattactcactcgttgcgacagaattggagtctcaaaaaagatcactggtattgagcgtacgcgtctgaaagttatagcaaaaacattgcagccgcaaggctttggtctaactgtaaggactgttgccactggacattctttggaggagctgcagaaagacttggaaggtttgctt-------------------------------------------------tcaacttggaaaaatatagtagaacatgctaaatctgccgcccttgccgcagatgaaggtgtagaaggggcaacacctgttttgttgcatagagcaatgggtcaaacactctcagttgttcaggattactttaatgataatgtaagt--tctttcttt--------t-a-t-ct-tgtctctgattc-----ttctgttcacttat---------aca-tttc-------caatgc------------ttta-ttg-------------------------------------------------------------------------------------tac-accttgagc---ttatgat-agtctttca------gtatcccct-aatatcgt-----ctctt-----------------attt----------------catgtaccttcaggttaacaaaatggtagttgactctccgagaa-----------------catat--------------------------------------------------------------------------------------------------------------------------------------------------------------------------------------------------------------------------------------------------------------------------------------------------------------------
>I28609_M036_Malvaceae_Pentaplaris_davidsmithii_seq1
--------------------------------------------------------------------------------------------------------------------------------------------------------------------------------------------------------------------------------------------------------------------------------------------------------------------------------------------------------------------------------------------------ttgtgaaagaaggattgggtacaaaaggtcccacattgact------gcttatccaaaattaagaagcagattctgggta----ttttccc--------ttgtttctcctcctttaattcc----------ctttctg--------ttctctctcta---------aatcatggttcatttagttgcttg----------tttttctgaagtgg-ttttcctgggtagcagatattactcacttgttgtgacagaattggaatctcaaaaaagatcactggtgttgagcgtacacgtctgaaagtcatagcaaaaactttgcagcctcagggctttggtctaactgtaaggactgttgctactggccgttctttggaggagctgcagaaagacttagaagctttgctt-------------------------------------------------tcaacttggaaaaatatagtagaacatgctaaatccgcagctcttgcagctgatgaaggtgtagaaggggcaacacctgttttgctgcatagagcaatgggtcaaacactctcagttgttcaggattactttaatgataacgtatgtc-cctgtcatt--------t-a-t-ct-tgtctcccattg-----ttccattcacttat---------acc-tttc-------caatgt------------tttatttg-------------------------------------------------------------------------------------tac-atcaggagc---ttatgat-agtctttca------atatcccct-aataccac-----ctctt-----------------cttt----------------cat-----------------------------------------------------------------------------------------------------------------------------------------------------------------------------------------------------------------------------------------------------------------------------------------------------------------------------------------------------------------------------------
>I28610_M037_Malvaceae_Heritiera_littoralis_seq1
----------------------------------------------------------------------------------------------------------------------------------------------------------------------------------------------------------------------------------------------------------------------------------------------------------------------------------------------------------------------------------------------------ttttaggtrkgrttggktrywwwrggtcycasattgacg------gcttacccaaaattaaggagcagattctgggta-------tccc-----------------ctcctttaatccc----------ccctctg--------ccctctctgta---------aatcatggttcattaacttgcttg----------tttttctgaactag-tactcctgtgttgcaggtattactcactcgttgcaacagaattggagtctcaaaaaaaatcactggtgttgagcgtacacgtctgaaagtcatagcaaaaactttgcagcctcagggctttggtctaactgtaagaactgttgctgccggacattctttggaggagctgcagaaggacttggaaggtttgctt-------------------------------------------------tcaacttggaaaaatatagtagaacatgctaaatctgcagctcttgcagcagatgaaggtgtagaaggggcaacacctgttttgctgcatggagcaatgggtcaaacactctcagttgtccaggattactttaatgataaggcaactc-tctgtcatt--------t-a-t-tt-cg--------tc-----tttcattcagctat---------acc-tttc-------caatgt------------ttta-ttt-------------------------------------------------------------------------------------tac-attggaars---ktatgat-aatctctcaataattacatcccct-gatatgac-----ccttt-----------------tttt-----------------atgtattgactbsm-----------------------------------------------------------------------------------------------------------------------------------------------------------------------------------------------------------------------------------------------------------------------------------------------------------------------------------------------------------------------
>I28611_M062A_Malvaceae_Durio_zibethinus_seq1
-------------------------------------------------------------------------------------------------------------------------------------------------------------------------------------------------------------------------------------------------------------------------------------------------------------------------------------------------------------------------------------ataattgtgcaagttgtgaaagaaggattgggtacaaaaggtccaacattgact------gcttacccaamattaagaagcaggttctgggta----ttttccc-----------------ctcctttaactcc----------ttctctg--------ccttctctcta---------aatcacgrttcattragttgcttg----------tttttctmawctar-ttctcctgggttgcagatattackcactcgytgcgacagaattggagtctcwaraaagatcastggwgttgagcrtacacgtctgaragtcatagcwaaaactttgcagccycagggctttggtctaactgtaaggactgttgctayyggacattcwwtggaggagytscagaaggacttggmmggtttgctt-------------------------------------------------tcaacwtggaaaartatagbagaacatgctaaatcwgcdgctcttgcagcagatgaaggtgtagaaggggcaacacctgttttgctgcatagagcaatgggtcaaacactctcagttgtccaggattaytttaatgatamdgcahgtc-tctgtcatt--------t-a-t-tt-trtctcccwttc-----tkmcatycacttat---------acc-tttc-------caatgc------------ttta-ttt-------------------------------------------------------------------------------------tac-atcagaagc---ttatgat-artctctcwayaattayakccyyt-aatatcac-----ctctt-----------------yttk----------------katgtaccttcaggttaacaaaatgg------------------------------------------------------------------------------------------------------------------------------------------------------------------------------------------------------------------------------------------------------------------------------------------------------------------------------------------------------------
>I28612_M038_Malvaceae_Brachichyton_bidwillii_seq1
----------------------------------------------------------------------------------------------------------------------------------------------------------------------------------------------------------------------------------------------------------------------------------------------------------------------------------------------------------------------------------------------------------------------------------------------------------aaattaagaagcagattctgggta----ttttccc-----------------ctcctttaatccc----------ctctctg--------ccctctctgta---------aatcatggttcattaacttgcttg----------tttttctgaactag-yactcctgtgctgcagatattactcactcgttgtgacagaattggagtctcaaaaaaaatctctggcgttgagcgtacacgtctgaaagtcatagcaaaaactttgcaacctcagggctttggtctaactgtaagaactgttgctagtggacattctttggaggagctgcagaaagacttggaaggtttgctt-------------------------------------------------tcaacttggaaaaatatagtagaacatgctaaatctgcagctcttgcagcagatgaaggtgtagaaggggcaactcctgttttgctgcatagagcaatgggtcaaacactctcagttgtccaggattactttaatgataaggcaagtc-tgtc-attt--------t-c-t-tt-tgtctt-ccatt-----cttcattcacttgt---------ata-tttc-------caatgc------------ttta-tt--------------------------------------------------------------------------------------tat-gtcagaagc---ttatgat-aatctctcaataattacatccctt-gawatrrm-----ytswk-----------------twty-----------------atryrmsttcaggtta---------------------------------------------------------------------------------------------------------------------------------------------------------------------------------------------------------------------------------------------------------------------------------------------------------------------------------------------------------------------
>I28613_M039_Malvaceae_Eriotheca_macrophylla_seq1
-------------------------------------------------------------------------------------------------------------------------------------------------------------------------------------------------------------------------------------------------------------------------------------------------------------------------------------------------------------------------------------------------------------------------aaaggtcccacattgact------gcttatccaaaattaagaagcagattctgggta----ttttccctttta-ccttgtttctcctctgccaattcc----------ctctctd--------ttctctctcta---------aatcgtggttcatttagttgcttg----------tgtttctgaactag--ttkccygggttgcagatattactcactcgttgcaacaggattggagtctcaaaaaagatcactggtgttgagcgtacacgtctaaaagtcatagcaaaaactttgcagcctcagggvtttggtctaactgtaaggactgttgcaactggacgttctttggaggagctrcrgaaagacttggaaggtttgctt-------------------------------------------------tcaacttggaaaaatattgtagaacatgctaaatctgcagctcttgcagcagatgaaggtgtagaaggggcaacacctgttttgctgcatagagcaatggvtcaaacactcgcagttgttcaggattactttaatgataaggtaagcc-tctgtcatt--------t-a-t-ct-tgtctcccattc-----ttcctttcacttat---------acc--ytc-------caatgc------------ttta-ttt-------------------------------------------------------------------------------------tac-atcagaagc---ttatgac-agtctttca------atatcccct-aatatcac-----ctctt-----------------tttt----------------gatgtaccttcaggttaacaaaatgatagttgactcgccaagaa-----------------catatcacg----------------------------------------------------------------------------------------------------------------------------------------------------------------------------------------------------------------------------------------------------------------------------------------------------------------
>I28614_M040_Malvaceae_Hydrogaster_trinervis_seq1
-----------------------------------------------------------------------------------------------------------------------------------------------------------------------------------------------------------------------------------------------------------------------------------------------------------------------------------------------------------------------------------------------------------------------------------------------------------aattaagaagcagattctgggta----ggtccatttta--ccttatttccacgacattaatccc----------ccctatg--------ctctctcttt----------tatcatggttcattaagttgcttg----------cttttctgaactaa-ttctcgtgattcgcagatattactcactcgttgcaacagtattggagtctcaaaaaaactg--tggtgtggagcgtatgcgt------gtgatagcaaaaactcttcagcctcagggctttggtctaacagttaggactgttgctgctggccattctctggaggagctgcaaaaggatttggaaggtctgctt-------------------------------------------------tcaacatggaaaaatatagtagaacatgctaaatctgcagctcttgcagcagatgaaggtgtagaaggggcaacacctgtattgctgcatagagcaatgggtcaaacactatca---gtacaggattactttaatgataaggcaagtc-cctattatt--------tta-c----tgtctcccattc-----ttatattcatctat---------accttttc-------ccatgc------------ttta-tt--------------------------------------------------------------------------------------tac-atcagtagctc-tc--------------attaattgta-tcctt-aatatcta-----ccctt-----------------ttat----------------aatgtaccttcaggttaacaaaatggtagttgactcaccaa---------------------------------------------------------------------------------------------------------------------------------------------------------------------------------------------------------------------------------------------------------------------------------------------------------------------------------------------
>I28615_M041_Malvaceae_Pterygota_brasiliensis_seq1
-----------------------------------------------------------------------------------------------------------------------------------------------------------------------------------------------------------------------------------------------------------------------------------------------------------------------------------------------------------------------------------------------------------aaggattgggtacaaaaggtcctacattgacg------gcttacccaaaattaagaagcagattctgggta----ttttccc-----------------ttcctttgatccc----------ctctctg--------ccctctctgta---------aatcaagtttccataacttgcttg----------ttttcctgaactag-tactgctgggttgcaggtattactcactcgttgcgacagaattggagtctcaaaaaaaatcactggtgttgagcgtacacgtctgaaagtcatagcaaaaactttgcagcctctgggttttggtctaactgtaagaactgttgctagcggacattctttggaggagctgcagaaggacttggaaggtttgctt-------------------------------------------------tcaacttggaaagatatagtagaacatgctaaatctgcagctcttgcagcagatgaaggtgtagaaggggcaacacctgttttgctgcatagagcaatgggtcaaacactctcagtcgtccaggattactttaatgataaggcaagtc-tctg-catt--------t-a-t-tt-tgtc-----ttc-----ttccatttacttat---------acc-tttc-------caatgc------------tttg-ttt-------------------------------------------------------------------------------------tac-atcagaagc---ttatgtt-aatctctcaataattacatccctg-gatacaac-----ctctt-----------------tttt-----------------atgtacctccaggttaacaaaa---------------------------------------------------------------------------------------------------------------------------------------------------------------------------------------------------------------------------------------------------------------------------------------------------------------------------------------------------------------
>I28616_M042_Malvaceae_Leptonichya_maranta_seq1
-----------------------------------------------------------------------------------------------------------------------------------------------------------------------------------------------------------------------------------------------------------------------------------------------------------------------------------------------------------------------------------------------------tcaaagaaggattgggtacaaaaggtcctacattgact------gcttatccaaaattaagaagtagattctgggta----ttttccctttca-stktatttsccgttctttaatccc------------ctctg--------ccctctgtgt----------aatcctggtccagtaagtatcttg----------tycttctgarctac-ttctccttggttgcagattttacttactcgctgcgacagaattggagtctcaaaaaagatcactggtgttgagcgtacgcgtctgaaagtcatagcaaaaactttgctgcctcagggctttggtctaactgtaagaactgttgctgctggccattccttggatgagctgcagaaggacttggaaggtttgctt-------------------------------------------------tcaagttggaaaaatatcgtagaacatgctaaatctgcagcccttgcagctgatgaaggcgtagaaggggcaactcctgttttgctgcatagagcaatgggtcaaacactgtcagttgtccaggattactttaatgataaggcaagtc-tttgtcatt--------t-a-t-tt-tgtctc-cattc-----atccatttatctat---------accttttc-------caatgc------------ttta-ttt-------------------------------------------------------------------------------------tac-atcagaagatc---------agtctctcaataattacacmcmct-aatataac-----ctcttc----------------tttt----------------tatgtac-------------------------------------------------------------------------------------------------------------------------------------------------------------------------------------------------------------------------------------------------------------------------------------------------------------------------------------------------------------------------------
>I28617_M043_Neuradaceae_Neurada_procumbens_seq1
--------------------------------------------------------------------------------------------------------------------------------------------------------------------------------------------------------------------------------------------------------------------------------------------------------------------------------------------------------------------------------------------------------------------------------------------------------caaaattaagaaacagattcaaggtatgggtaaatttttgga-cctcgamttatttccttaattgtg--------------------------------------------tgctttagtttaattagcttgctttgcgtacctgtaaagcctaaactaa--ttccctgacttgcaggtattacttactygrtgtgatagaattgggatctcaaagaaawtttctggtgttkagcgcaccaggttgaaagtcatagcaaagrcactgcagcctraaggttttggtctaactgtaaggactgttgctgctggccattctttagagghattacagaaagacttagaaggtttacttdacaaaatctryggctcttgctgcagatgaaggtgtagaaggggccacccctacttggaaacacatyattgaacatgcaaaatctdcggctcttgctgcagatgaaggtgtagaaggggccaccccaattatattgcatagagctatraatcaaacactttcagttgtccargattacttcaatgagaaggcaagtc-tctatcatt--------t-gttttt-----------------gtctagttcwtccaw-------------tttc-----ctgcatgca-----------tctg-tta--------aaa-----------------------------------------------------------------------------------------------------------------awgtctcct-----------gaactctct----------------attt-------------actgytgtacctccaggttaagaaaatggtagtcractcaccaagaa-----------------catatswtgaggtawkttkktgmw--------------------------------------t-------------gcaatcttgc-----------------------------------------------------------------------------------------------------------------------------------------------------------------------------------------------------------------------------------
>I28618_M044_Malvaceae_Pentace_laxiflora_seq1
---------------------------------------------------------------------------------------------------------------------------------------------------------------------------------------------------------------------------------------------------------------------------------------------------------------------------------------------------------------------------ggggaccaaaataatagtgcaagttgtgaaagaaggcttgggtacaaaaggtcccacattgact------gcttatccgaaattaagaagcagattctgggta----ttttccc-----------------ctcctttaatccc----------ctttctg---------cctctttcta---------aatcatgtttgattaagttgcttg----------tttttctgaactag-ttctscttggttgcagatattactcactcgttgcaacagaattggagtctcaaaaaagatcactggtgttgagcgtacacgtctgaaagtcatagcaaaaactttgcagcctcagggctttggtctaactgcaaggactgttgccactggacattccttggaggagctgcagaaggacttggaaggtttgctt-------------------------------------------------ttaacttggaaaaatatagtggaacatgctaaatctgcagctcttgcagcagatgaaggtgtagaaggggcaacacctgttttgctgcatagagcaatgggtcaaacactctcagttgttcaggattactttaatgataaggcaagtc-tctgttwwt--------t-a-t-tt-catttcccattc-----ttccattgactttt---------agc-tttc-------caatgc------------ttta-gtt-------------------------------------------------------------------------------------tac-atcagaata---tctcaat-aatt-----------atatccctt-aatatcac-----kt-tt-----------------ttt------------------atgtaccttcaggttaacaaattggtagty-------------------------------------------------------------------------------------------------------------------------------------------------------------------------------------------------------------------------------------------------------------------------------------------------------------------------------------------------------
>I28619_M045_Malvaceae_Phragmotheca_mammosa_seq1
-----------------------------------------------------------------------------------------------------------------------------------------------------------------------------------------------------------------------------------------------------------------------------------------------------------------------------------------------------------------------------------------ttgtgcaagttgagaaagaaggattgggtacaaaaggtcccacattgact------gcttatccaaaattaagaagcagattctgggta----ttttccctttta-ccttgtttytcctcctttaattcc----------ctctctg--------ttgtctctcta---------aatcatggttcatwgagttgcttg----------tttttctgaactag-tttttctgggttgcagrtattdctcactcgttgtgacagaattggaatctcaaaaaagatcactggtgttgagcgtacacgtctgaaagtcatagcaaaaactttgcagcctcrgggctttggtctaactgtaaggactgttgctactggacgttctttggaagagctgcagaaagacttggagggtttgctt-------------------------------------------------tyaacttggaaaaatatagtagaacacgctaaatctgcagctcttgcagcagatgaaggtgtagaaggrgcaacacctgatttgctgcatagagcaatgggtcaaacactctcwgttgttcaggattactttaatgataaggtaartc-tctgtcatt--------t-a-t-ct-agtctcccattc-----ttccatthacttgt---------acc--ttc-------caatgc------------ttta-ttg-------------------------------------------------------------------------------------tat-atcrggagc---ttatgat-agtctttca------gtatcccct-aatatcac-----ctctt-----------------ttct----------------gatgtaccttcaggttaacaaaatggtagttgactcaccaagaa-----------------catatcatg----------------------------------------------------------------------------------------------------------------------------------------------------------------------------------------------------------------------------------------------------------------------------------------------------------------
>I28620_M046_Malvaceae_Camptostemon_shultzii_seq1
---------------------------------------------------------------------------------------------------------------------------------------------------------------------------------------------------------------------------------------------------------------------------------------------------------------------------------------------------------------------------------------------------------------------------------------------------------------------------------d----kkhnhwc--------tcatttctmytmcwtkwattck----------mkmyctg--------ttctctctcta---------aatcatggttcattaagtt-------------tatttttctgaagtaa-ttgtcctggtttacagatattactcactcgttgcaacagaattggaatctcaaaaaagatcactggtgttgagcgtacgcgtctgagagtcatagcaaaaactttgcagcctcagggctttggtctaactgtaaggactgttgctactggacgttctttggaggagctgcagaaagacttggaaggtttgctt-------------------------------------------------tcaacttggaaaaatatagtagagcatgctaaatctgctgctcttgcagcagatgaaggtgtagaaggggcaacgcctgttttgctgcatagagcaatgggtcaaacactctcagttgttcaggattactttaatgataatgtaagtc-tctgccatt--------t-a-t-ct-tgtctccctttc-----ttccattmaswtg----------------------------------------------------------------------------------------------------------------------------------------yay-wtcwggarc---tywksaw-arkcttwca------mkatysyss-awtatsaa-----cg------------------------------------------------------------------------------------------------------------------------------------------------------------------------------------------------------------------------------------------------------------------------------------------------------------------------------------------------------------------------------------------------------------------------------
>I28621_M153_Malvaceae_Trichospermum_sp_seq1
-----------------------------------------------------------------------------------------------------------------------------------------------------------------------------------------------------------------------------------------------------------------------------------------------------------------------------------------------------------------------------------aaataattgtgcaagttrtcaaagaaggwttgggtacaaaaggtcccacattgact------gcttatccaaaattaagaagcagattctgggta----tttccgttttw--ccttatttcccctccattaatcck-------------------------ktctctctct----------trtcatggttcattaagttgcttg----------tttttctgaactaa-ttctcctngcttgcagatattactcacthgttgcgacagtattggagtctcaaaaaaaatcactggtgtggagcgtangcgtcwgaaagtcatagcaaaaactcttcagcctcagggttttggcctaactgttangactgttgctgctggccattctctggangagctgcaaaaggatttggaaggtctgctt-------------------------------------------------thaacdtggaaaaatatagtagaacatgctaaatmtgcagctcttgcaghagatgaaggtgtagaaggggcaacacctgtattgctgcatagakcaatgggtcaaacactctctgttgtccaggattacttyaatgataaggcaagyh-cctadtatt--------t-a-c----tttctycchttc-----tkccattcagctat---------accttttcgrcttttccttgc------------ttta-tc--------------------------------------------------------------------------------------tac-rtcaggagcgk-tc--------------attaattata-tycct-aatatcaa-----ctctt-----------------ttaw----------------aatgtaccttcaggttgacaaaatggyagttgactcgccgagma------------------------------------------------------------------------------------------------------------------------------------------------------------------------------------------------------------------------------------------------------------------------------------------------------------------------------------------
>I28623_M048_Malvaceae_Abroma_augusta_seq1
----------------------------------------------------------------------------------------------------------------------------------------------------------------------------------------------------------------------------------------------------------------------------------------------------------------------------------------------------------------------------------------------------gtcaaagaagggttgggtacaaaaggtcccacattgact------gcttatccaaaattaagaagcagattctgggta----ttttccctttcacctttatttcccctcctttaatccc----------ctctctg--------ctctatctct----------aatggtggtccattaagttggttg----------tttttctgaactgc-ttctcctgggttgcagattttactcactcgttgcgatagaattggagtctcaaaaaaaatcactggagttgagcgtacgcgtctgaaagtcatagcaaaaactttgctgcctcagggctttggtctaactgtaagaactgttgctgctggccactctttggaggagctgcagaaggacttggatggtttgctt-------------------------------------------------tcaacttggaaaagtattgtagaacatgctaaatctgcagctcttgcagcagatgaaggagtagaaggggcagcacctgttttgctgcatagagcaatgggtcaaacactctcagttgtccaggattactttaatgataaggcaag---tctgtcatt--------t-a-t-tt-tgt--------------ctccattcatttat---------accttttc-------caatgt------------ttta-att-------------------------------------------------------------------------------------tac-atcagaagctc---------agtctctcaataattacatcccct-aatataac-----ctctt-----------------tttt----------------tatgtgtcttcaggttaaagaaatggtagttgactcgccaagaa-----------------catatcatgaggtattg--------------------------------------------------------------------------------------------------------------------------------------------------------------------------------------------------------------------------------------------------------------------------------------------------------
>I28624_M049_Malvaceae_Corchoropsis_tomentosa_seq1
----------------------------------------------------------------------------------------------------------------------------------------------------------------------------------------------------------------------------------------------------------------------------------------------------------------------------------------------------------------------------------------------------------------------acaaaaggtcccacactgact------gcatatccaaaattaagaagcagattctgggta----ttttccc-----------------ttgctttaatccc----------ctctctc--------acccctctcta---------aatcgaggttcattaagttgctta----------tttttcttaacaag-ttctccttggttgcaggtattactcacgcgttgcgacagaattggagtctcaaaaaagatcactggttttgagcgtacacgtctgaaagtcatagcaaaaactttgcagcctcagggctttggtctaactgtaaggactgtcgctgttggacattctttggatgaactgcagaaggacttgaacggtttgctt-------------------------------------------------tcaacttggaaaaatatagtagaacatgctaaatctgcagctcttgcagcagatgaaggtgtagaaggggcaacacctgttttgcttcatagagcaatgggtcaaacactctcagttgtccaggattactttaatgatagggcaagtc-tctgtcatt--------t-a-t-tt-tgtttc-----------------tcacttgt---------acc-tttc-------caatgc------------ttta-ttt-------------------------------------------------------------------------------------tac-atcagaagc---atataat-agcctctcagtaattacatcgctt-aatataac-----ctctt-----------------tttc-ttttttgggtgtg--tatgta--------------------------------------------------------------------------------------------------------------------------------------------------------------------------------------------------------------------------------------------------------------------------------------------------------------------------------------------------------------------------------
>I28625_M193_Malvaceae_Apeiba_tibourbou_seq1
-------------------------------------------------------------------------------------------------------------------------------------------------------------------------------------------------------------------------------------------------------------------------------------------------------------------------------------------------------------------------------------------------------------------ggtaccaaaggtcccacactgact------gcttatccaaagttaagaagcagattctgggta----tttcyctttca--ccttat-ttccctcctttaatttc----------ctatctgctctstctctctctctgt----------gatcatggttcattaagttggytg---------tttctcctaaactaa-ttcyyctggcttgcagatattaytcactcgttgcgacagaattggagtctcmaaaaagatcactggtgtagagcgkahrcggctgaaagtcatagcaaaaactttgcagcctcagggctttggtctaactgttaggwccgttgctgctggccattgtctagaggagctgcaaaaggacttggagggtttactt-------------------------------------------------tcaacdtggaaaartatagtagaacatgctaaatctgcagctcttgcagcagatgaaggtgtagaaggggcaghgcctgtactgctgcatagagcaatgggtcaaacdctctcagttgtccaggattactttaatgataaggcaagtc-yrtattrtt--------t---c----tgtctccydttd-----gtccattcattwat---------accttthc-------vcctgc------------atta-tt--------------------------------------------------------------------------------------kac-atcagaatcty-tswr------------gataatgatatcccct-ratatcac-----ccctt-----------------acat----------------tatgtcccctcaggttagcaaaatggtagttgactcgccaagaa-----------------catatcatgaggtattgcattatt-------------------------------------------------gg----------------------------------------------------------------------------------------------------------------------------------------------------------------------------------------------------------------------------------------------
>I28626_M226_Malvaceae_Helicteres_guazumifolia_seq1
---------------------------------------------------------------------------------------------------------------------------------------------------------------------------------------------------------------------------------------------------------------------------------------------------------------------------------------------------------------------------------------------------------------------tacaaaagcccccacattgact------ccttatccaaaattaagaagcagattttgggta------ttttcttaca-ccttgtttccccttcttaaatc------------ctttctg--------ctctttctttg---------aatcattgttcattaagttgcttg----------tgtttctgaactag-ttctcttgg-ttgcagatattacttactcgttgcaacagaattggaatctcaaaaaagatcactggtgttgagcgtacacgtctgaaagtcatagcaaaaatgttgcagcctaagggctttggtctaactgtaaggactgttgctactggacgttctttggaggagctgcaaaaggacttgaaaggcttgctt-------------------------------------------------tcaacttggaaaaatatagtagaacatgctaaatctgcagctcttgcagcagatgaaggtgaagaaggggcaacacctgttttgctgcatagagcaatgggtcaaacactctcagttgtccaggattacttcaatgataatgcaagtc-tctgtcatt--------t-a-t-tt-tatctcccattc-----ttccattcactgtt---------acc-ttta-------caatgc------------tgca-ttt-------------------------------------------------------------------------------------tac-atcagaagc---ttatggt-actctctcaataattacatctc-t-aatatcac-----ccttctttctttcccctt----cttt----------------tatgtgccttcaggtta---------------------------------------------------------------------------------------------------------------------------------------------------------------------------------------------------------------------------------------------------------------------------------------------------------------------------------------------------------------------
>I28628_M051_Malvaceae_Werklea_horrida_seq1
----------------------------------------------------------------------------------------------------------------------------------------------------------------------------------------------------------------------------------------------------------------------------------------------------------------------------------------------------------------------------------------------------gttaaagaaggattgggtacaaaaggtcctacactgacc------gcttatccaaaattaagaagcagattctgggta----tttytct---------tgtttctcctactttagttcc----------ctctcta----------------------------aatcatggttcataaagttgctta----------tttttctgaagtagtttttcctggwttrcagatattagtyrcccgttgygacagaattggagtctcaaaaaagatcactggtgttgarcgtacrygtctgaaagtcatagcraaaacattgcagcctcagggmtttggtctaactgtdaggactgttgctacyggacgttctttggaggagctgcagaaagacbtagaaggtytgctt-------------------------------------------------tcaacttggaaaaatatagtasaayaygctaaatytgcagctcttkcagcaratgaaggtgtagaaggbgcaacacctgttttgctgcatagagcaatgggtcaaacacwctcagttgttcaggattactttaatgayaatgtaagtc-tctgwcatt--------t-r-t-yt-tgtctcccaytc-----tyccgttcatttata-------cact-tttc-------caatg--------------tta-gtg-------------------------------------------------------------------------------------tam-akcaggagc---ttctgat-tgtctttca------gtatcttcataatatcac-----ctctt-----------------tttt----------------catgtaccttcaggttaacaaaatggtagttgactcgccaagaa-----------------catatcatgaggtatt---------------------------------------------------------------------------------------------------------------------------------------------------------------------------------------------------------------------------------------------------------------------------------------------------------
>I28629_M052_Malvaceae_Spirotheca_rosea_seq1
--------------------------------------------------------------------------------------------------------------------------------------------------------------------------------------------------------------------------------------------------------------------------------------------------------------------------------------------------------------------------------------------------------------gattgggtacaaaaggtcccacactgact------gcttatccaaaattaagaagcagattctgggta----ttttccctttta-cctc---tttactccatcaattcc----------ctctctg--------ttttctctgta---------aaccatggttcatttagttgcttg-----------gtttctgaaatcg-tttttctgggttgcagatattactcactcgttgtaacagaattggagtctcaaaaaagatcactggtcttgagcgtacacgtctgaaagtcatagcaaaaactttgcagcctcagggctttggtctaactgtaaggactgttgcaactggacgttctttggaggagctgcagaaagacttggaaggtttgctt-------------------------------------------------tcaacttggaaaaatattgtagaacatactaaatctgcagctcttgcagcagatgaaggtgtagaaggggcaacgcctgttttgctgcatagagcaatgggtcaaacactcgcagttgttcaggattactttaatgataaggtaggtc-tctgtcatt--------t-a-t-ct-tttctaccattc-----ttccattcgcatat---------acc--ttc-------gaatgc------------ttta-ttg-------------------------------------------------------------------------------------taa-atcagaagc---ttatgac-agtctttca------atatcccct-aatatcac------tctt-----------------tttt----------------gatttaccttcaggttaacaa-----------------------------------------------------------------------------------------------------------------------------------------------------------------------------------------------------------------------------------------------------------------------------------------------------------------------------------------------------------------
>I28630_M053_Malvaceae_Huberodendron_swietenioides_seq1
--------------------------------------------------------------------------------------------------------------------------------------------------------------------------------------------------------------------------------------------------------------------------------------------------------------------------------------------------------------------------------------------------------------------------------ccacattgact------gcttatccaaaattaagaagcagattctgggta----ttttccctttta-ccttgtttctcctcctttaattcc----------ctctcta--------ttctctctcta---------aatcatggatcattaagttgcttg----------tttttctgaactag-tttttctgggttgcagatattactcactcgttgcaacagaattggagtctcaagaaagatcactggtgttgagcgtacgcgtctgaaagtcatagcaaagactttgcagcctcaaggctttggtctaactgtgaggactgttgctacgggacgttctttggaggagctgcagaaagacttggaaggtttgctt-------------------------------------------------tcaacttggaaaaatatagtagaacatgctaaatctgcagctcttgcggcagatgaaggtgtagaaggggcaacacctgttttgctgcatagagcaatgggtcaaacactctcagttgttcaggattactttaatgataaggtaagtc-actgtcatt--------t-a-t-ct-tgtctcccattc-----ttccattcacttat---------acc-tttc-------caatgc------------ttta-ttg-------------------------------------------------------------------------------------tac-atcataagc---ttatgat-agtctttca------agatccctt-aatatcac-----ctctt-----------------tttc----------------gatgtatctccaggttaacaaaatggtagttgactcaccaagaa-----------------cata---------------------------------------------------------------------------------------------------------------------------------------------------------------------------------------------------------------------------------------------------------------------------------------------------------------------
>I28631_M054_Malvaceae_Trochetiopsis_benjaminae_seq1
----------------------------------------------------------------------------------------------------------------------------------------------------------------------------------------------------------------------------------------------------------------------------------------------------------------------------------------------------------------------------------aaaataattgtacaagttgtgaaagaaggattgggtacaaaaggtcccacactgact------gcatatccaaaattaagaagcagattctgggtat--atttttac-----------------ttgcttttatccc----------ct-----------------cacacta---------aatcatggttcattaagttgcttt-----------ttttgtgaactag-ttctccttggttgcagatattactcgctcgttgcgacagaattggagtctcaaaaaagatcactggtgttgagcgtacacgtctgaaagtcatagcaaaaactttgcagccacaaggctttggtctaactgtaaggactgtcgctgttggacattctttggatgaactgcagaaggacttgaacggtttgctt-------------------------------------------------tcaacttggaagaatatagtagaacatgctaaatctgcagcccttgcagcagatgaaggtgtagaaggggcaacacctgttttgctacatagagcaatgggtcaaacactctcagttgtccaggattactttaatgataaggcaagtc-tctgtaatt--------t-a-t-tg-tttctc-------------------acttgt---------acc-tttc-------ctatgc----------tttttt-ttc-------------------------------------------------------------------------------------tac-atcagaagt---ttatgat-aa--tctcag-------------t-aatataac-----ctctt-----------------tttc--tttttgggtgtgtatgtgtaccttcaggttaacaaaatggtggttgactcaccaagaa-----------------catatcatgaggtatggcact----------------------------------------------------------------------------------------------------------------------------------------------------------------------------------------------------------------------------------------------------------------------------------------------------
>I28632_M055_Malvaceae_Eriolaena_candollei_seq1
--------------------------------------------------------------------------------------------------------------------------------------------------------------------------------------------------------------------------------------------------------------------------------------------------------------------------------------------------------------------------------------------------------------------gtacaaaaggtcccacactgmmt------scwtmtycamarttawgargcagattctgggta----ttttgtc-----------------ttgcttttatccc----------ct-----------------ctctcta---------aatcgtggttcattaagttgcttt-----------ttttctgaactag-ttctccttggttgcagatattacacactcgttgcgatagaattggagtctcaaaaaagatcactggtgttgagcgtacacgtctgaaagtcatagcaaaaactttgcagccacragrctttggtctaactgtaaggactgtcgctgttggacattctttggatgaactgcagaaggabttgaayggtttgctt-------------------------------------------------tcaacttggaaaaatatagtagaacatgctaaatcwgcagcccttgcaghagatgaaggtgtagaaggggcaacacctgttttgctacatagagcaatgggtcaaacactctcagttgtccaggattactttaatgataaggcaagtc-tctgtaatt--------t-d-t-tt-tgtttc-----------------tcacttat---------acc-tttc-------ctatgct--------ttttttt-ttt-------------------------------------------------------------------------------------hnb-nwbwddbdt---wtatgat-aatctctcag-------------t-aatataat-----ctmtt-----------------tttchtttttkbkvytaatcctttgtttttcwwr------------------------------------------------------------------------------------------------------------------------------------------------------------------------------------------------------------------------------------------------------------------------------------------------------------------------------------------------------------------------
>I28633_M056_Malvaceae_Adansonia_digitata_seq1
-----------------------------------------------------------------------------------------------------------------------------------------------------------------------------------------------------------------------------------------------------------------------------------------------------------------------------------------------------------------------------------------------aagttgtgaaagaaggattgggtaccaaaggtcccacattgact------gcttatccaaaattaagaagcagattttgggta----ctttccctttta-cctcatttctcctcctctaattcc----------ctctcag--------ttctctctcta---------agtcctggttcatttagttgcctg----------tgtttctgaactag-ttttcctgggttgcagatattactcactcgttgtgacagaattggartctcaaaaaagatcactggtgttgagcgtayacgtctgaaagtcatagcaaaaactttgcagcctcagggctttggtctaactgttaggactgttgctacbggacgatctttggakgagctgcagaaagacttggaaggtttgctt-------------------------------------------------tcaacttggaaaagtatagtagaacatgctaaatctgcagctcttgcagcagatgaaggtgtagaaggggcagcacctgttttactgcatagagcaatgggtcaaacactctccgtcgttcaggattactttaatgataaggtaagtcacttgtcatt--------t-a-t-ht-tgtctcccatta-----ctccaytcacttat---------acc-tttc-------caatgc------------ttta-ttg-------------------------------------------------------------------------------------tac-atcagaatc---ttatgat-catctttca------atttcgcct-aatatcac-----ctcct-----------------tttt----------------tatktacctccaggttaacagaatggtagttgactcgccaagaa-----------------catatc-------------------------------------------------------------------------------------------------------------------------------------------------------------------------------------------------------------------------------------------------------------------------------------------------------------------
>I28635_M058_Malvaceae_Byttneria_aculeata_seq1
----------------------------------------------------------------------------------------------------------------------------------------------------------------------------------------------------------------------------------------------------------------------------------------------------------------------------------------------------------------------------------------------------------------------acaaaaggtcccacattgact------gcatatcctaagttaaaaagcagattctgggta----tttttcttttcc--------ctttctccttttggcct----------ctacttt----------------------------gattacggtacatgaagtagcct-----------ttttttttaaatat-tgatcctggattgcagattttactcactcgttgtgacagaattggagtctcaaaaaagatcactggtgtggagcgtacacgtctgaaagtcattgctaaaactttgcttcctcaaggctttggtctaactgtaagaactgttgctgctggccactctttggatgagctgcagaaggacttggaaggtttgctt-------------------------------------------------tctacttggaaaaatattgtagagcatgctaaatctgcagctcttgcagcagatgagggtgttgaaggggcaacacctgctttactgcatagagcaatgggtcaaacactctcagttgtccaggattactttaatgataaggcaag-----tgtcatt--------t-a-t-gt------------------ctgcattcatccat---------gtcttttt-----cacaatgctctcttttcttttttc-ttt-------------------------------------------------------------------------------------tac-ctcagaagctc---------agttttgctataattacatcctct-aacgtacc--tctttctt-------------------------------------aacataccttcaggttaacaaaatggtagttgactcgccaagaa-----------------catatcatgaggtattgcat-----------------------------------------------------------------------------------------------------------------------------------------------------------------------------------------------------------------------------------------------------------------------------------------------------
>I28636_M059_Malvaceae_Pterospermum_pierrei_seq1
------------------------------------------------------------------------------------------------------------------------------------------------------------------------------------------------------------------------------------------------------------------------------------------------------------------------------------------------------------------------------------------------------------------------------------------------------------------aagcagattctgggta------gtccc-----------------ttgctttaatcac----------ctctctt--------ccctctctcca---------aatcgkggttc-ttaagttgcttt------------tttctgaactag-ttctccttggttgcagatattactcacttgctgcgacagaatcggagtctcgaaaaagattacaggtgttgagcgtacacgtctgaaagtcatagcaaaaactttgcagcctcatggctttggtctaactgtaaggactgttgctgtygggcattctttggaggagctgcagaatgacttgaacagtttgctt-------------------------------------------------tcaacttggaaaaatatagtagaacatgctaaatctgcagctcttgcagcagatgaaggtgtagaaggggcaacacctgttttgctgcatagagcaagggrtcaaacactctcagttgtccaggat---------------------------------------------------------------------------------------------------------------------------------------------------------------------------------------------------------------------------------------------------------------------------------------------------------------------------------------------------------------------------------------------------------------------------------------------------------------------------------------------------------------------------------------------------------------------------------------------------------------------------------------------------------------------------------------------------------------------
>I28637_M060_Malvaceae_Duboscia_vifidiflora_seq1
------------------------------------------------------------------------------------------------------------------------------------------------------------------------------------------------------------------------------------------------------------------------------------------------------------------------------------------------------------------------------------------tgtgcaagttgtcaaagaaggattgggtacaaaaggtcccacattgact------gcctatccaaaactaagaagcagattttgggta----tttccttttca--ccttat-tcccctcctttaatccc----------ctctctg------ctctctctctct----------aatcatggttcgttgagttgctta----------tttttctgaactaa-ttgtcctggtttgcagatattactcactcgttgcgacagaattggtgtctcgaaaaagatcactggtgtggagcgtacacgtctgaaagtcatagcgaaaacacttcagcctcagggctttggtctaactgttaggactgttgctgctggccattctctggaggagctgcaaaaggacttggaaggtttgctt-------------------------------------------------tcaacttggaaaaatattgtagaacatgctaaatctgcagctcttgcagcagatgaaggtgtagaaggggcaacacctgtattgctgcatagagcaatgggtcaaacactctccgttgtccaggattactttaatgataaggcaagtc-cttattatt--------t-a-c----tgtctcccattc-----ttccattcatctat---------accttttc-------ccatgc------------ttta-ttt-------------------------------------------------------------------------------------tac-atcaggacctc-tc--------------attaatt-tattctct-catataaa-----ctctt-----------------ttat----------------aatgtaccttcaggttaacaaaa---------------------------------------------------------------------------------------------------------------------------------------------------------------------------------------------------------------------------------------------------------------------------------------------------------------------------------------------------------------
>I28638_M061_Malvaceae_Basiloxylon_brasiliensis_seq1
----------------------------------------------------------------------------------------------------------------------------------------------------------------------------------------------------------------------------------------------------------------------------------------------------------------------------------------------------------------------------------aaaataattgtgcaagttgtgaaagaaggattgggtacaaaaggacccacattgacg------ccttacccaaaattaagaagcagattctgggta----ttttcct-----------------ctcctttaatccc----------ctctcta--------ccctctccgta---------aatcatggtccattaagttgcttg----------tttttctgaactag-tactyctgggttgcagatattactcacttgttgtgacagaattggagtctcaaaaaaaatcactggtgttgagcgtacacgtctgaaagtcatagcaaaaactttacagccccagggcttgggtctaactgtaagaactgttgctatcggacattctttggaggagctgcagaaggacttggaaggtttgctt-------------------------------------------------tcaacttggaaaaatatagtagaacatgctaaatctgcagctcttgcagcggatgaaggtgtagaaggggcaacgcctgttttgctgcatagagcaatgggtcaaacactctcagttgtccaggattactttaatgatagggcaagtc-tctgtcatt--------t-a-t-tt-tg--------tc-----ttccattcgcttat---------acc-tttc-------caatgc------------ttta-ttttacatcagaagcttctcttttttttt--------------------------------------------------ttggttacatac-atcagaagc---ttatcat-aatctctcaataattacatccctt-gatatgac-----ttctt-----------------tttt-----------------atgtaccttcaggttaataa-----------------------------------------------------------------------------------------------------------------------------------------------------------------------------------------------------------------------------------------------------------------------------------------------------------------------------------------------------------------
>I28639_M249_Malvaceae_Gyranthera_amphibiolepis_seq1
-------------------------------------------------------------------------------------------------------------------------------------------------------------------------------------------------------------------------------------------------------------------------------------------------------------------------------------------------------------------------------------------------------------------------------------ttgact------gcttatccaaaattaagaagcagattctgggta----ttttccctttta-ccttgtttctcctcctttaattcc----------cgctcta--------ttttctctcta---------aatcatggatcattaagttgcttg----------tttttctgagctag-ttttcctgggttgcagatattactcactcgttgcaacagaattggagtctcaaagaaggtcactggtgttgagcgtatccgtctgaaagtcatagcaaaaactttgcagcctcagggctttggtctaactgtaaggactgttgctactggacgttctttggaggagctgcagaaagacttggaaggtttgctt-------------------------------------------------tcaacttggaaaaatataatagaacatgctaaatctgcagctcttgcagcagatgaaggtgtagaaggggcaacacctgttttgctgcatagagcaatgggtcaaacactctcagttgttcaggattactttaatgataaggtaagcc-tctgtcatt--------t-a-t-ct-tgtctcccattc-----ttccattcacttgt---------acc-tttc-------caatgc------------ttta-tcg-------------------------------------------------------------------------------------tac-atcagaagccttttatgat-agtctttca------atatcccct-aatatcac-----ttctt-----------------tttc----------------gatgtatctccaggttaacaaaatggtagttgactcgccaagaa-----------------cat----------------------------------------------------------------------------------------------------------------------------------------------------------------------------------------------------------------------------------------------------------------------------------------------------------------------
>I28640_M062B_Malvaceae_Diplodiscus_paniculatus_seq1
-------------------------------------------------------------------------------------------------------------------------------------------------------------------------------------------------------------------------------------------------------------------------------------------------------------------------------------------------------------------------------------------------------------------------------------------------------------------------------------------------------------------------------------------------------------kr---------ratcatgtttcattaagttgcttg----------tttttctgaactag-ttctcmttggttgcagatattactcactcgttgcaacagaattggagtctcaaaaaagatcactggtgttgagcgtacacgtctgaaagtcatagcgaaaactttgcagcctcagggctttggtctaaccgtaaggactgttgcgactggacattccttggaggagctgcagaaggacttgaaaggtttgctt-------------------------------------------------tcaacttggaaaaatataatggaacatgctaaatctgcagctcttgcagcagatgaaggtgtagaaggggcaacacctgttttgctgcatagagcaatgggtcaaacactctcagttgttcaggattactttaatgacaaggcaagtc-tctattatt--------t-a-t-tt-ygtttcccattc-----ttccattgactttt---------agc-tttc-------caatgs------------w------------------------------------------------------------------------------------------------------------------------------------------------------------------------------------------------------------------------------------------------------------------------------------------------------------------------------------------------------------------------------------------------------------------------------------------------------------------------------------------------------------------------------------------------------------------------------------------
>I28641_M063_Malvaceae_Brownlowia_peltata_seq1
--------------------------------------------------------------------------------------------------------------------------------------------------------------------------------------------------------------------------------------------------------------------------------------------------------------------------------------------------------------------------------------------------------aagaaggcttgggtaccaaaggtcccacattgact------gcttatccgaaattaaaaagcagattctgggta----ttttccc-----------------ctcctttaatccc----------ctttctg---------cctctctcta---------aatcatgtttcattaagatgcttg----------tttttctgaactag-ttctccttggttgcagatattactcacttgttgcaaaagaattggagtctcaaaaaagatcactggtgttgagcgtacacgtctgaaagtcatagcaaaaactttgcagcctcagggctttggtctaactgtaaggactgttgccactggacattccttggaggagctgcagaaggacttggaaggtttgctt-------------------------------------------------tcaacttggaaaaatatagtggaacatgctaaatctgcagctcttgcagcagatgaaggtgtagaaggggcaacacctgttttgctgcatagagcaatgggtcaaacactctcagttgttcaggattactttaatgataaggcaagtc-tctgttatt--------t-a-t-tt-cgtttcccrttc-----ttccattgactttt---------agc-tttc-------caatgc------------tttw-ttt-------------------------------------------------------------------------------------tac-atcagaata---tctcaat-aatt-----------atatccctt-aatatcac-----ttctt-----------------ttt------------------atgtaccttcaggttaacaaattg-------------------------------------------------------------------------------------------------------------------------------------------------------------------------------------------------------------------------------------------------------------------------------------------------------------------------------------------------------------
>I28642_M064_Malvaceae_Burretiodendron_esquirolii_seq1
-----------------------------------------------------------------------------------------------------------------------------------------------------------------------------------------------------------------------------------------------------------------------------------------------------------------------------------------------------------------------------------------------------------------------------------------------------------------------------------------------------------------------------------------------------cctctttcta---------aatcatgtttgattaagttgcttg----------tttttctgaactag-ttctgcttggttgcagatattactcactcgttgcaacagaattggagtctcaaaaaagatcactggtgttgagcgtacacgtctgaaagtcatagcaaaaactttgcagcctcagggctttggtctaactgcaaggactgttgccactggacattccttggaggagctgcagaaggacttggaaggtttgctt-------------------------------------------------ttaacttggaaaaatatagtggaacatgctaaatc----------------------------------------------------------------------------------------------------------------------------------------------------------------------------------------------------------------------------------------------------------------------------------------------------------------------------------------------------------------------------------------------------------------------------------------------------------------------------------------------------------------------------------------------------------------------------------------------------------------------------------------------------------------------------------------------------------------------------------------------------------------------------------------------------------------
>I28643_M065_Malvaceae_Hermannia_flammea_seq1
c-----------------------------------------------------------------------------------------------------------------------------------------------------------------------------------------------------------------------------------------------------------------------------------------------------------------------------------------------------------------------------------------------------------------------------tcccacattgact------gcttatccaatactaagaagcagattctgggta----tttttgctttca-ccttaatatccctcctttaatccc----------ctctcag--------ctatctttac----------agtcgtgtccctctatgttacttg----------tttttctgaactag-ttttcctggactgcaggtactagtcactcgttgtgatagaattgcaatctcaaaaaagatcactggtgttgagcgtgggcgcctgaaagtcatagcaaaagctttgcaacctcaaggctttggtctaactgtaaggactgttgccgctggccattctttggaggagctgcacaaggacttagaaggtttgctt-------------------------------------------------tcaacttggaaaaatatagtagagaatgctaaatctgcagctcttgcagcagatgaaggtgtagcaggggcagcacctgctttattgcatagagcaatgggtcaaacgctctcagttgtccgggattacttcaatgacaaggcaaaca-tctttgatt--------t-a-t-tt-tgttttccattc----a----------ctat---------atcttttc-------caatgc------------tgta-tt--------------------------------------------------------------------------------------tac-atcataagc---ttaca---tgtctctcaataattacactccct-attatgac-----ctcctt----------------ttat------------------tgtaccttcaggttaacaaaatgatagttgactcaccaagaa-----------------catatcacgaggtatcat-------------------------------------------------------------------------------------------------------------------------------------------------------------------------------------------------------------------------------------------------------------------------------------------------------
>I28644_M066_Malvaceae_Thomasia_solanaceae_seq1
-------------------------------------------------------------------------------------------------------------------------------------------------------------------------------------------------------------------------------------------------------------------------------------------------------------------------------------------------------------------------------------------gtgcaagttgtcaaagaaggattgggtacaaaaagtcccacattgact------gcttatccaaaattaagaagcagattctgggta----ttttccctttca-ccataattgcccttctttaatc------------ctctctg--------ctttctctct----------aaccacggtccgttaagttgcttg----------ttcttctgaactag-ttatcctgggttgcaggtattactcactcgttgctgcagaattggagtctcaaaaaagatcactggtgttgagcgtacacgtctgaaagtcatagcaaaatctttgctgcctcagggctttggtctaactgtaaggactgttgctgcttgccattctatggaggagctccggaaggacttagaaggtttgctt-------------------------------------------------tcaacttggaaaaatatagtagaacatgctaaatctgcagctcttgcggcagatgaaggtatagaaggggcaacacctgttttgcttcatagagcaatgggtcaaacactctcagttgtccaggattactttaatgacaaggcaagcc-tctgtcgtt--------t-a-t----tgtctcccattc-----ttccattcatctat---------accttttt-------caatgc------------ttta-ttt-------------------------------------------------------------------------------------tac-atcagaagctt-gcatggt-actctctcaataattgtatcccct-aatatcac-----ctctt-----------------tttt----------------tatgcaccttcaggttaacaaaatggtagttgactcgccaagaa-----------------catatcatg----------------------------------------------------------------------------------------------------------------------------------------------------------------------------------------------------------------------------------------------------------------------------------------------------------------
>I28645_M067_Malvaceae_Guichenotia_ledifolia_seq1
--------------------------------------------------------------------------------------------------------------------------------------------------------------------------------------------------------------------------------------------------------------------------------------------------------------------------------------------------------------------------------------------------ttgtcaaagaaggattgggtacaaaaagtcccacattgact------gcttatccaaaattaagaagcagattctgggta----ttttccctttca-ccataattgcccttctttaatc------------ctctttg--------ctttttctct----------aaccacggtccgttaagttgcttg----------ttcttctgaattag-tcatcctgggttgcagatattactcactcgttgctgcagaattggagtctcaaaaaagatcactggtgttgagcgtacacgtctgaaagtcatagcaaaaactttacagcctcagggctttggtctaactgtaaggactgttgctgctggccattctatggaggagctccggaaggacttggaaggtttgctt-------------------------------------------------tcaacttggaaaaatatagtagaacatgctaaatctgcagctcttgcggcagatgaaggtgtagaaggggcaacacctgttttgcttcatagagcaatgggtcaaacactctcagttgttcaggattactttaatgacaaggcaagcc-tctgtcatt--------t-a-t----tgtctcacattc-----ttccattcatctat---------actttttt-------cattgc------------ttta-ttt-------------------------------------------------------------------------------------tac-atcagaagctt-gcatggt-actctctcaataattatattccct-aatatcac-----ctctt-----------------tttt----------------tatgcacc-tcaggttaacaaaatggtagttgactcg-------------------------------------------------------------------------------------------------------------------------------------------------------------------------------------------------------------------------------------------------------------------------------------------------------------------------------------------------
>I28646_M068_Malvaceae_Helmiopsis_sp_seq1
-------------------------------------------------------------------------------------------------------------------------------------------------------------------------------------------------------------------------------------------------------------------------------------------------------------------------------------------------------------------------------------------gtacaagttgtgaaagaaggattgggtacaaaaggtcccacactgact------gcatatccaaaattaagaagcagattctgggta----ttttttc-----------------ttgcttttatccc----------ct-----------------ctctcta---------aatcgtggttcattaagttgcttt----------gttttctgaactag-ttctccttaattgcagatattactcactcgttgcgacagaattggagtctcaaaaaagatcactggtgttgagcgtacacgtctgaaagtcatggcaaaaactttgcagccacaaggctttggtctaactgtaaggactgtcgctgttggacattctttggatgaactgcagaaggatttgaacggtttgctt-------------------------------------------------tcaacttggaaaaatatagtagaacatgctaaatcagcagcccttgcagcagatgaaggtgtagaaggggcaacacctgttttgctacatagagcaatgggtcaaacactctcagttgtccaggattactttaatgataaggcaagtc-tctgtaatt--------t-a-t-tt-tgtttc-----------------tgacttat---------acc-tttc-------ctatgcc--------ttttttt-ttt-------------------------------------------------------------------------------------tac-atcagaagt---ttatgat-aatctctcag-------------t-aatataat-----ctatt-----------------tttc-ctttttgggtgtgtatgtgtaccttcaggttaacaaaatggtggttgac----------------------------------------------------------------------------------------------------------------------------------------------------------------------------------------------------------------------------------------------------------------------------------------------------------------------------------------------------
>I28647_M069_Malvaceae_Cheirolaena_linearis_seq1
-----------------------------------------------------------------------------------------------------------------------------------------------------------------------------------------------------------------------------------------------------------------------------------------------------------------------------------------------------------------------------------------ttgtacaagttgtgaaagaaggattgggtacaaaaggtcccacactgact------gcatatccaaaattaagaagcagattctgggtat--tttttttc-----------------ttgcctttatccc----------ct-----------------cgcacta---------aatcttggttcattaagttgcttt-----------ttttctgaactcg-ttctccttggttgcagatattactcactcgttgcgacagaattggagtctcaaaaaagatcactggtgttgagcgtacacgtttgaaagtcatagcaaaaactttgcagccacaaggctttggtctaaccgtaaggactgttgctgttggacattctttggatgaactgcagaaggacttgaatggtttgctt-------------------------------------------------tcaacttggaaaaatatagtagaacatgctaaatctgcagcccttgcagcagatgaaggtgtagaaggggcaacacctgttttgctacatagagctatgggtcaaacactctcagttgtccaggattactttaatgataaggcaagta-tctttaatt--------t-a-t-tt-cgtttc-------------------acttat---------acc-tttc-------ctatgc-----------ttttt-ttc-------------------------------------------------------------------------------------tac-atcaaaagt---ttatgat-aatctctcag-------------t-aatataac-----cactt-----------------ttta-ttttttgggtgtgtatgtgtacctttaggttaataaaatggtggttgactcac------------------------------------------------------------------------------------------------------------------------------------------------------------------------------------------------------------------------------------------------------------------------------------------------------------------------------------------------
>I28648_M070_Malvaceae_Helmiopsiella_madagascariensis_seq1
-------------------------------------------------------------------------------------------------------------------------------------------------------------------------------------------------------------------------------------------------------------------------------------------------------------------------------------------------------------------------------------------------------aaagaaggattgggtacaaaaggtcccacactgact------gcatatccaaaattaagaagcagrttctgggta----tttthyc-----------------ttgctttwatccc----------ct-----------------ytcycta---------aatyrtggttcattaagttgcktt--------tttttttctgaactag-ttctccttmdttgcagatattactcackcrttgygacagaattggagtctcaaaaaagatcrctgghgttgagcgtacacgtctgaaagtcatagcaaaaactttgcagccwcaaggctttggtctaactgtaaggactgtsgctgttggasattctttggatgaactgcagaaggayttgaacggtttgctt-------------------------------------------------tcaacttggaaaaatatagtagaacatgctaaatcwgcagcccttgcagcagatgaaggtgtagaaggggcaacacctgttttgctanatagagcaatgggtcaaacamtctcagttgtccaggattactttaatgataaggcaagts-thtkymatt--------t-a-t-ttatktttc-----------------tcacttat---------dcc-ttth-------cwatgctt-------ttttttw-ttt-------------------------------------------------------------------------------------tac-wtcagaagy---ttwtgat-aatctctcagtaattacatgcatt-aatataay-----ctmtt-----------------tttc-ytttttgggtgtgtrtgtrtaccttcaggttaataaaatggtggttgactca-------------------------------------------------------------------------------------------------------------------------------------------------------------------------------------------------------------------------------------------------------------------------------------------------------------------------------------------------
>I28649_M071_Malvaceae_Goethalsia_meiantha_seq1
------------------------------------------------------------------------------------------------------------------------------------------------------------------------------------------------------------------------------------------------------------------------------------------------------------------------------------------------------------------------------------------------------------------------------------------------------------actaagaagcagattttgggta----tttccctttca--ccttatctmccctcctttaatccc----------ctctctg--------ctctctctct----------agttatggttccttaagttgcttg----------tttttctgaactaa-ttgtcctggtttgcagatattactcacttgttgtgacagaattggagtctcaaaaaagatttctggtgtggagcgtacacgtctgaaagtcatagcaaaaactcttcagcctcagggctttggtctaactgttaggactgttgctgctggccattctctggaggagctgcaaaaggacttggaaggtttgctt-------------------------------------------------tctacttggaaaaatatagtagaacatgctaaatctgcagctcttgcagcagatgaaggtgtagaaggggcaatacctgtattgctgcatagagcaatgggtcaaacactttctgttgtccaggattactttaatgataaggcaagtc-cttattatt--------t-a-c----tgtctcccattcttccattccattcatctat---------accttttc-------ccatgc------------ttta-ttta------------------------------------------------------------------------------------tat-atcaggatctc-tc--------------cttaattatatttcca-aatatcaa-----ctctt-----------------ttat----------------aatgtaccttcaggttaacaaaatggtagttgac----------------------------------------------------------------------------------------------------------------------------------------------------------------------------------------------------------------------------------------------------------------------------------------------------------------------------------------------------
>I28650_M072_Malvaceae_Clappertonia_ficifolia_seq1
-------------------------------------------------------------------------------------------------------------------------------------------------------------------------------------------------------------------------------------------------------------------------------------------------------------------------------------------------------------------------------------------------------------------------------------ctgact------gcttatccaaaattaagaagcagattctgggta----tttgcctttta--ccttattttgcctcctttaatctt----------ctctctg--------ctctctcttt----------gatcattgttcattaagttggttg----------tttttctcaatta---tctcctggcttgcagatattactcactcgttgtgacagaattggagtctcgaaaaagatcagtggtgtagagcgtacgcgtatgaaagtcatagcaaaaactttgcagcctgagggctttggtctaactgttaggacagttgctgctggccattctctcgaggaacttcaaaaggacttggaaggtttgctt-------------------------------------------------tcaacttggaaaaatatagtggaacatgctaaatctgcagctcttgccgcagatgaaggtgtagagggggcaacacctgtattgctgcatagggcaatgggtcaaacactctcagttgtccaagattactttaatgataaggcaagtc---tattatt--------t-a-c----tgtctcccattt------------catgtat---------accttttc-------ccatgc------------ttta-tt--------------------------------------------------------------------------------------tac-atcagaaagct--------------ctcgataaatatattccct-aataccac-----ctctt-----------------ttat-t--------------------ctttcaggttaacaaaatggtagttgactcaccaagaa-----------------catatcatgaggtattccattctt-ggtagttaaaggcaa---------------------------------------------------------------------------------------------------------------------------------------------------------------------------------------------------------------------------------------------------------------------------------
>I28652_M074_Malvaceae_Hildegardia_barteri_seq1
--------------------------------------------------------------------------------------------------------------------------------------------------------------------------------------------------------------------------------------------------------------------------------------------------------------------------------------------------------------------------------------------------ttgtgaaagaaggattgggtacaaaaggtcccacattgacg------gcttacccaaaattaagaagcagattctgggta----gattccc-----------------ctcctttaatccc--------------ctc--------ccctctctgta---------aatcaggattcattaagatgcttc----------tttttctgaactag-tacttctgtgttgcagatattactcacttgttgtgacagaattggagtctcaaaaaaaatcactggtgttgagcgtactcgtcttaaagtcatagcaaaaactttgcagcctcagggctttggtctaactgtaagaactgttgctaccggacattctttggaggagctgcagaaagacttggaaggtttgctt-------------------------------------------------tcaacttggaaaaatatagtagaacatgctaaatctgcagctctcgcagcagatgaagrtgtagaaggggcaacacctgttttgctgcacagagcaatgggtcaaacactatcagttgtccaggattactttaatgataaggcaagtt-cc--------------------------------attc-----ttccattcacttgt---------agc-tctc-------caatgc------------ttta---------------------------------------------------------------------------------------tttac-atcagaagc---atactat-aatttctcaataattacatccctt-gatatggc-----ctctt-----------------tttt-----------------atgtaccttcaggttaacaaaatggtagttgactcgccaagaa-----------------catatcatgaggtattgcattatt-ggga--------------------------------------------------------------------------------------------------------------------------------------------------------------------------------------------------------------------------------------------------------------------------------------------
>I28653_M168_Malvaceae_Theobroma_cacao_seq1
-------------------------------------------------------------------------------------------------------------------------------------------------------------------------------------------------------------------------------------------------------------------------------------------------------------------------------------------------------------------------------------------------------------------ggtacaaaaggtcctacattgact------gcttatccaaaattaagaagccgattctgggta----ttttccctttta-ccttatttcccctcctttaatccc----------ctctctg--------ctctttctct----------aatcatggtccattaagttgcttg----------tttttatgaactat-ttcacctgggttgcagatattagtcacttgttgcgacagaattggagtctcaaaaaaggtcactggtgttgagcgtacgcgtctgaaagtcatagcaaaaactttgcagcctcagggctttggtttaaccgtaaggactgttgctgctggccattctttggaggagctgcagaaggacttggaaggtttgctt-------------------------------------------------tcaacttggaaaaatatactagaacacgctaaatctgcagctcttgctgcagatgaaggtgtagaaggagcaacacctgttttgctgcatagagcaatgggtcaaacactctcagttgtccaggattactttaatgataaggcaaggc-tctgtcatt--------t-a-t-tt-tgtctccca-tc-----ttcgattcacctat---------acc-tttt-------caatgc------------ttta-ttt-------------------------------------------------------------------------------------tac-atcataagctt-acatgat-agtcgct---------tatcccct-aatatcac-----tactt-----------------tttg----------------tatctaccttcaggttaacaaaatggtagttgattcgccaagaa-----------------catatcatgaggtattgca------------------------------------------------------------------------------------------------------------------------------------------------------------------------------------------------------------------------------------------------------------------------------------------------------
>I28654_M105_Malvaceae_Pachira_aquatica_seq1
------------------------------------------------------------------------------------------------------------------------------------------------------------------------------------------------------------------------------------------------------------------------------------------------------------------------------------------------------------------------------------------------------gaaagaaggattgggtacaaaaggtcccacattgacc------gcttatccaaaattaagaagcagattctgggta----ttttccctttta-cctcatttctcctctggcaattcc----------ctctctg--------ttctctcttta---------aatcatggttcatttagttgcttg----------tgtttctgaactac-ttttcccgggttgcagatattactcactcgttgcaacaggattggaatctcaaaaaagatcactggtgttgagcgtacacgtctaaaagtcatagcaaaaactttgcagcctcagggctttggtctaactgtaaggactgttgcaactggacgttctttggaggagctgcagaaagacttggaaggtttgctt-------------------------------------------------tcaacttggaaaaatattgtagaacatgctaaatctgcagctcttgcagcagatgaaggtgtagaaggggcaacacctgttttgctgcatagagcaatgggtcaaacactcgcagttgttcaggattactttaatgataaggtaagcc-tctgtcatt--------t-a-t-ct-tgtctcccattc-----ttcctttcacttat---------acc--ctc-------caatgc------------ttta-ttt-------------------------------------------------------------------------------------tac-atcagaagc---ttatgac-agtctttca------atttcccct-aatatcac-----ctctt-----------------tttt----------------gatgtaccttcaggttaacaaaatgatagttgactcg-------------------------------------------------------------------------------------------------------------------------------------------------------------------------------------------------------------------------------------------------------------------------------------------------------------------------------------------------
>I28655_M148_Malvaceae_Robinsonella_mirandae_seq1
-------------------------------------------------------------------------------------------------------------------------------------------------------------------------------------------------------------------------------------------------------------------------------------------------------------------------------------------------------------------------------------------------------------------ggtacaaaaggtcccacactgacy------gcttatccaaaattaagaagcagattctgggta----ttttctc--------ttgtttctcctacttcatttcc----------ctctctg--------ttctytytcta---------aatcatggttcattaagttgctta----------tttttcttaagtak-ttttcttrggttgcagatattactcactcgwtgtgacagaattggagtctcaaaaaakatcaykggtattgagcgyacgcgwctgaaagtcatagcaaaaactttgcagccgcagggbtttggtctaactgtaaggactgttgctactggacattctttggaggagctgcagaaagacttggaaggtttgctt-------------------------------------------------tcaacttggaaaaatatagtagaacrtgctaaatctgcagctcttgcbgcagatgaaggtgtagaaggggcaabrcctrttttgctgcatagagcaatgggtcaaacactctcagttgttcaggattactttaatgataatgtaagt--tctttcttt--------w-a-t-ct-ygtctccmktyc-----ttctgttcacttay---------acs-tttc-------caatgc------------ttta-ttg-------------------------------------------------------------------------------------trctatcttgagy---ttrwkat-agtctttca------rtatcctgt-aatatcac-----ctctt-----------------attt----------------catgtaccttcaggttaacaaaatggtagttgactcaccaagaa-----------------c------------------------------------------------------------------------------------------------------------------------------------------------------------------------------------------------------------------------------------------------------------------------------------------------------------------------
>I28656_M002_Malvaceae_Tilia_americana_seq1
-------------------------------------------------------------------------------------------------------------------------------------------------------------------------------------------------------------------------------------------------------------------------------------------------------------------------------------------------------------------------aagggcaccaaaataattgtgcaagttgtgaaagaaggattgggtacaaaaggtcccacgttgact------gcttatccaaaattaagaagtagattctgggta----ttttccctttca-ctttatttcccctcctttaatcycmtytrctcysctctytg--------ctctctctcta---------ratcatggttcattaagttgcttg----------tttttctvarctag-ttctymtgkgttgcagatattactcactcgttgcsacagaattggagtctcwaaaaagatcastggtgttgarcgtacacgtctgaaagtcatagcwaaadctttgcagcctcagggctttggtctmactgtaaggactgttgctwctggwcattctttggaggagctgcagarggacttggamggtttgctt-------------------------------------------------tcaacttggaaaaatatagtwgaacatgctaaatctgcagctcttgcagcagatgaaggtgtagaaggggcaacacctgytttgctgcatagagcaatggktmaaacactctcagttgtccaggattactttaatgataaggcaagtc-tctgtcatt--------t-a-t-tt-tgtcttccwttc-----ttmcattcacttat---------acc-tttc-------caatgy------------ttta-ttt-------------------------------------------------------------------------------------tac-atcagaagc---ttatgat-artctchyaayawttacatmccyt-aatatcay-----mtctt-----------------tttg----------------gatgtaccttcaggtt----------------------------------------------------------------------------------------------------------------------------------------------------------------------------------------------------------------------------------------------------------------------------------------------------------------------------------------------------------------------
>I28657_M180_Malvaceae_Triumfetta_lappula_seq1
----------------------------------------------------------------------------------------------------------------------------------------------------------------------------------------------------------------------------------------------------------------------------------------------------------------------------------------------------------------------------------------------------------------------------------acactgact------gcttatccaaaattaagaagcagattctgggta-----------ttca--ccttattttgcytcctttaat--------------------------------------------------------ttcattgagttggttg----------attttctgaamtaa-ttyccytggcttgcagatattactcactcgttgtgacagaattggagtctcgaaaaagatmactggcgtagagcgtacacgtctgaaagtcatagcaaaaactttgntgcctgabggmtttggtctaactgtyaggacrgttgctgctggccattctcttgaggaactgcaaaaggacttagaaggtttgctt-------------------------------------------------tcaacttggaaaaatattgtggaacatgctaaatctgcagctcttgcagcagatgaaggtgtagagggggcaacacctgtattgctgcatagagcaatgggtcaaacactctcagttgtccaggattactttaatgataaggcaagtc-tgtatgatt--------a-a-c----tgtctcccattt------------catgtat---------accttccc------cccctgc------------ttta-tt--------------------------------------------------------------------------------------tac-atcagaaagct-ckggtat------------aaatatattccct-aataccac-----ctctc-----------------atat----------------t-----ctttcaggttdacaaaatggtagttgactcrccaagaa-----------------catatcatgaggta--------tt-ggta--------------------------------------------------------------------------------------------------------------------------------------------------------------------------------------------------------------------------------------------------------------------------------------------
>I28658_M160_Muntingiaceae_Muntingia_calabura_seq1
--------------------------------------------------------------------------------------------------------------------------------------------------------------------------------------------------------------------------------------------------------------------------------------------------------------------------------------------------------agtgcaagcatatctggtgctgctcaa-----------------------------------acatacatgcatacatacaca----taacacatgcacaagcacacatgcaaatatataca----tacttgcatgca-----------tgtacattacatac-------------------------atatgtgtgtat------attgtatttgtgcattagcttgcttac---------tttctttgaaaaag-ttcccttggggtacagatactgctcagtcgctgtgatagaattggagtgtcaaaaaaaattactggtgttgagcgtacgcgattgaaagtcatagccaagactttgcagcctcagggctttggtctaaccgtaaggactgtggctgttggccattcattagaggagctgcagaaggaccttgaaggattactt-------------------------------------------------tcaacatggaaaagtatagtggaacatgcaaagtctgctgcacttgctgcagatgaaggtgtagaaggagcaatccctctcattctgcatagggcaatgggacagacactatctattgtccaagattacttcaatgagaaggcaagac---tatgatt--------t-gct-tgatgctttctaaca-----------tcctctat------gtcaaattctc-------acatggg-----------actg-tta-------------------------------------------------------------------------------------tactaatgaaaac---------------------------tgccccctaattataat-----ctttt-a-------------a---------------------tattcattgacaggttgataaaatggtagttgattctccaagaa-----------------cttatcatgaggtattatattca--------------------------------------------------------------------------------------------------------------------------------------------------------------------------------------------------------------------------------------------------------------------------------------------------
>I9832_V002_Malvaceae_Luehea_speciosa_seq1
ccctgatgagcattcagctactaatgaaattgaacatcccttagaagatgttattttcattgaagatgctgcagaagatgactctgaggatgaagatgttcagtttttgcataatggatatgaggawaatgacgttgatgaggattttgatgtttcagaagttcttaagcaaagttcgaaygstagtgtagttgattatggtgaagcagatgctgawtttgaggatttgttagayggagarcaccatttggaagragggattctymttggytcctcctctttagaaacatctamtggctyttcagygtcacatttccaagatgtagaggatgstgatgaaaayaagtggcaacatgtccgaaagggcaccaaaataattgtgcaarttgtcaargaaggattgggtacaaaaggtcccahrttgact------gcttatccaaaattaaraagcagattctgggta----tttccctttca--ccttatttcccybchttwawyccc----------yyycywv--------nyyyhyhbmd----------vdyhdkgdtbhddwadktksytnd----------tttthhkdamcvah-wnhyhhkgnttkkhrgdtattactcactcgttgtgacagaattggagtctcaaaaaagatcdctggtgtggagcgtacacgnctbaaagtcatagcaaaaactcttcagcctcagggctttggtctaactgtaaggactgttgctgctggccattctvtggaggagctgcaaaaggacttggaaggattgctt-------------------------------------------------tcaacttggaaaaatatagtagaacatgctaaatctgcagctcttgcagcagatgaaggtgtagaagnggcaacacctgtattgctgnatagagcaatgggtcaaacactctcagttgtccaggantactttaatgataaggcaaktc-cctattatt--------t-a-c----tgtctcccattd-------------atccat---------acctttty-------scwtkh------------hnya-tthhbtmdk-------------------------------------------------------------------------------bav-mtctndakhnythhaynmh-tahwwtymn----------------mdyktywm-----ywmtd-----------------tkmy----------------wdyrkrbywwcadrytrwyadhhdrntmgyyrmctcgccaagaa-----------------catatcatgaggtattgcattatt-gggacttaaagggca--attagacatctttttctgcat-------------gctggcatgcatgcatagtt-tgtttcaattgatggtgtatgctctcttttgcttttaatttttaatgaaatttcaactaaagatagtaattcattttgtttataaagaaaaagtgccttcaatctttctacctggtatttcttgttctactttaccagagctatccatacatcttactctccttttacttattattttctatgaaatggtaagatctcaacttttcctttttgtgt
