# Supplementary material for: Localized Phylogenetic Discordance Among Nuclear Loci Due to Incomplete Lineage Sorting and Introgression in the Family of Cotton and Cacao (Malvaceae)
Source: Front Plant Sci. 2022 Apr 13;13:850521. doi: 10.3389/fpls.2022.850521 (PMC9043901; doi:10.3389/fpls.2022.850521)
Supplement: Supplementary file 1 [file Data_Sheet_1.ZIP › Alignments_v4/L94.fasta]

>I23352_M001_Malvaceae_Bombax_ceiba_seq1
-----------------------------------------------------------------------------------------------------------------------------------------------------------------------------------------------------------------------------------------------------------------------------------------------------------------------------------------------------------------------------------------------------------------------------------------------------------------------------------------------------------tgcaagtggagcwgatattgcgac--acttgcattgagcttaaaaaagcccttgcg-----tcctctgtggatttctcagaaaaccgtcatctggataaatgaagtgccggattatgattcttgggatttcacacctataattcttgtttctgcctcttcttcgaatggagtaactcaacataggacta---cctcggagtttagctggaactatataccgggagctggagatgatgaagaaagttgggctaggggcttgtctcctaatctcttttggaataatgcctacaatcttattagctctggacctgatttgtgtaaccagagggttgctgatatagtcgagaaggacagagtatatcgttctcaaagggggcagaa--tgcccctcagatcactgcca--agccctcagtctctgggag---tacacctcatcttccttgtttagagcccctatcgtgttcagatctttcaaaccttaagat---tagctcttccaatgaagaatgtggaatattttggctaggatctactaagcttgctgtgggcgcatctcaagttggtatgattcattagagattcctctaattagtcatccattattgctactttcattagtt-acaaaattctgttttat-atttttcttt--ttttgcata--------------------------------------------------------
>I23353_M002_Malvaceae_Tilia_americana_seq1
------------------------------------------------------------------------------------------------------------------------------------------------------------------------------------------------------------------------------------------------------------------------------------------------------------------------------------------------------------------------------------------------------------------------------------------------tctgaaacagagaaggcaacaattgaggatcggttagaaggrtggaccaaagacctggatgcaagtggagctgatattgcggc--tcttgcatcwtgcttaaaaaagccattgcg-----tcctctatggatttctcagaaaactgtcatctggataaacgaagtgcctgattatgattcttgggatttcacaccaataattcttstttctgcctcttccacaagtggcgtaactcaacataggacya---cctcagagtttagctggaattatataccaggwgctggagatgatgaagaaagctgggctaggggyttgtctcctaatctcttttggaatcatgcctatgaycttattagctcaggacctgatttgtgtamccagaagrttgctgatatagttgagaaggacagagtatrtcrtgctcaaagggggcagaa--tgcccctcagatcactgcca--agccctcaatctctgggag---ttcacctaatcttccttgtttagaccccctattgtgttcagatctttcaaaccttaacat---tagctcttctgatgaagaatgtggaatattttgcctaggatctactgatcttgctctggctgcatctcaagttggtatgatgc-------------------------------------------------------------------------------------------------------------------------------------------------
>I23354_M003_Malvaceae_Herissantia_crispa_seq1
----------------------------------------------------------------------------------------------------------------------------------------------------------------------------------------------------------------------------------------------------------------------------------------------------------------------------------------------------------------------------------------------------gttctgttgattgggattgttcgttgcatcttcccctttgggtttccgaaacagagaaggctgcaattgaggaccggttagaaggatggactaaagacctggatgagagtggagctgatatcgcggc--tcttgcatcttgtttaaagaagcctttgcg-----tcctctatggatttctcagaaaactgtcatctggataaatgaagtgccggattatgattcttgggatttcacaccaataattcttctttctgcctcttcctcgagtggagtaactcaacattggacca---cctcggagtttagttggaattatataccaggagcaggggacgacgaagaaagttgggccaggggcttgtctcctaatctcttttggaatcatgcctatgatcttattaccaccggacctgatttctgtaaccagaaagttgctgatatagttgagaaggacagagtatatcgttctcaaaggggccagaa--tgcccctcagatcactgcca--aaccttcaatctctgggaa---ttcacctaatcttccttgtttagatcccctatcgagttcggatctttcaaaccttacaat---tagctcttccgatgaagaatgtggaatattttggctaggatctactaatcttgctctcggcacatctcaagttggtatgatgtattaccaattccgcccatgatt--------------------------------------------ttttgttttcca-----ttttccatgtgccttatactt-----------------------------------------
>I23355_M004_Malvaceae_Malva_arborea_seq1
------------------------------------------------------------------------------------------------------------------------------------------------------------------------------------------------------------------------------------------------------------------------------------------------------------------------------------------------------------------------------------------------------------------------------------------------------------------------------------------------aaagacctcgatgctagtggagctgatatygcgtc--tcttgcatcgtgcttaaagaagcctttgcg-----tcctttatggatttctcagaaaactgtcatctggataaaygaagtgccggattatgattcttgggatttcacnccgataattcttctttctgcctcttcctcgagtggagttattcaacataggacta---cctcrgagtttagytggaattatatacchggagctggagatgatgaagaaagttgggctagggggttgtctcctaatctcttttggaatcatgcctatgatcttattagygccggaccagatttgtgtaaccagaaggttgccgatatagttgagaaggatagagtatatcgttctcaaaggggrcagaa--tgctcctcagatcagtgcta--aaccctcaatctccgggag---ctyacrtgatcttccttgttyggagcytctatcgtgttcagatctttcaaacmttacgrt---tagctcttccgatgaagaatgtggaatattttggctaggatctactaatcttgctctcggcgcatctcaagttggtatgatgtattgccarttccgctcgtgatt-----------gctag---------------------ggttttgttttgtttttcyy-ytttttttcatgtgcttcatactttat--------------------------------------
>I23356_M005_Malvaceae_Lavatera_assurgentiflora_seq1
----------------------------------------------------------------------------------------------------------------------------------------------------------------------------------------------------------------------------------------------------------------------------------------------------------------------------------------------------------------------------------------------------------------------------------------------------------------------------------------------------acctcgaagctagtggagctgatatcacgtc--tcttgcatcgtgcttaaagaagcctttgcg-----tcctttatggatttctcagaaaactgtcatctggataaaygaagtgccggattatgattcttgggatttcackccgataattcttctttctgcctcttcctcgagtggagttattcaacataggacta---cctcrgagtttagytggaattatataccyggagctggagatgatgaagaaagttgggctagggggttgtctcctaatctcttttggaatcatgcctatgatcttattagygccggaccagatttgtgtaaccagaaggttgccgatatagttgagaaggatagagtatatcgttctcaaaggggdcagaa--tgctcctcagatcagtgcta--aaccctcaatctccgggag---ctyacrtgatcttccttgttyggagcytctatcgtgttcagatctttcaaacmttacgrt---tagctcttccgatgaagaatgtggaatattttggctaggatctactaatcttgctctcggcgcatctcaagttggtatgatgtattgccagttccgctcgtgatt-----------gctag---------------------ggttttgttttgtttttcct-ttttttttcatgtgcttcatactttattttgcttatgtggtggtgcagttgaacgtgcatcgaac
>I23359_M008_Malvaceae_Althaea_officinalis_seq1
---------------------------------------------------------------------------------------------------------------------------------------------------------------------------------------------------------------------------------------------------------------------------------------------------------------------------------------------------------------------------------------------------------------------------------------------------------------------------------------------accaaagacctcgacgtgagcggagctgatatcgcatc--tcttgcatcgtgcttgaagaagcctttgcg-----tcctttatggatttctcagaaaactgtcatctggataaatgaagtgccggattatgattcttgggatttcacgccrataattcttctttctgcctcttcctcgagcggagtaattcaacataggacta---cctcggagtttagctggaattatatacctggagctggagatgatgaagaaagttgggctagggggttgtctcctaawctcttttggaatcatgcctatgatcttattagcvccggaccagatttgtgtaaccasaaggttgctgayatagttgagaaggatagagtatatcrttctcaaagggggcagaa--tgctcctcagatcagtgctr--aaccytcmrtckstgggag---ctcamgtaatcttccttgtttggagcctctattgtgttcagatctttcaaaccttacwat---tagctcttccgatgaagaawgtggaatattttggctaggatctactaatcttgctctcggcacrtctcaagtcggtatgatgtattgccaattcggctcgtgatt-----------gctacttccatttagttataggattttgttttgctttgtttttcc---tttt------------------------------------------------------------
>I23360_M009_Malvaceae_Lagunaria_patersonia_seq1
--------------------------------------------------------------------------------------------------------------------------------------------------------------------------------------------------------------------------------------------------------------------------------------------------------------------------------------------------------------------------------------------------------------------------------------------------------------------------------------------------------ggatgcaagtggagccgatatcgcmgc--tcttgcatcgtgcttaaagaagcccttgcg-----acctctatggatttctcagaaaactgtcatctggataaatgaagtgccggattatgattcttgggatttcacaccaataattcttctttctgcctcttactcaagcggagtaactcaacattggacta---cctcagaatttagctggaattatataccaggagccggagatgatgaagaaagttgggctaggggcttgtctccaaatctcttttggaatcatgcctatgatcttattagctctggccctgatttgtgtaaccagaaggttgctgatatagttgagaaggatagagtatatcatgctcaaagggggcagaa--tgcccctcagatcactgcta--agccctcaatcactgggag---tgcacctcatcttccttgtttagagcctctttcgtcttcagatctgtcaaaccttacaat---tagctcttctgatgaagaatgtggaatattttggttgggatctactaatcttggtatt--------------------------------------------------------------------------------------------------------------------------------------------------------------------------
>I23361_M010_Malvaceae_Allyogyne_huegelli_seq1
-------------------------------------------------------------------------------------------------------------------------------------------------------------------------------------------------------------------------------------------------------------------------------------------------------------------------------------------------------------------------------------------------------ctgtcgattgggattgttcattgcaccttcccctttgggtttccggaacggagaaggcagcaatcgaggagcggttagaaggatggaccaaagacctggaagcaagtggagctgatattgcaac--gcttgcatcctgcttgaagaagcctttgcg-----gcctttatggatttctcagagaactgtcatctggataaatgaagtg------------------------------------------------------------------------------------------------------------------------------------------------------------------------------------------------------------------------------------------------------------------------------------------------------------------------------------------------------------------------------------------------------------------------------------------------------------------------------------------------------------------------------------------------------------------------------------------------------------------------------------
>I23364_M013_Malvaceae_Grewia_sp_seq1
-----------------------------------------------------------------------------------------------------------------------------------------------------------------------------------------------------------------------------------------------------------------------------------------------------------------------------------------------------------------------------------------------------ttstgttgattgggattgttccttgcaccttcccctttgggtttccgggacagagaaggcggctatagagaagaggttagaaggatggaccaaagacctggaagccagtggagctgatattgctgc--tcttgcatcttgcttgaaaaagccattgcg-----tcctctatggatttctcagaaaactgtcatttggataaatgaagtgcctgattatgattcttgggatttcacaccgataattcttctttctgcctctgcctcaactggggtaccccaacataggagta---cctcagagtttagctggaactatataccaggagctggagacgatgaagaaagctgggctaggggcttgtctcctaatctcttttggaatcatgcctatgatatcattagctctgggcctgatttgtgtaacaagaaggttgctgatatagttgagaaggaccgagtatatcgtgctcaaagggggcagaa--tgctccacagattactgcca--agccctcaatatcagaaag---ttcagctaatcttgtttcttcaggtcatctgttatgctcagatttttcaaatctcaatgt---tagctgttccaatgaagaatccggaatattttggctaggaagtactaaacttgcattgggctcatctcaagttggtaagatagatcagcaattcttctcattgaccatgcatttttgcttcttttatttagttgtaaaattgtgttgttctatttttcttt--ctttctt----------------------------------------------------------
>I23365_M014_Malvaceae_Callirhoe_bushii_seq1
----------------------------------------------------------------------------------------------------------------------------------------------------------------------------------------------------------------------------------------------------------------------------------------------------------------------------------------------------------------------------------------------------------------------------------------------------------------------------------------------ccaaagacctggaagccagtggagctgatatcgcgac--tcttgcatcgtgcttaaagaagcctttgcg-----tcctctatggatttctcagaaaactgtcatctggataaatgaagtgccggattatgattcttgggatttcacaccgatgattcttctttctgcctcttcctcgagtggagtcattcaacataggacta---cctcggwgtttagctggaattatataccyggagccggagacgatgaagagagttgggctaggggtttgtctcctaatctcttttggaatcatgcctatgatctaattagcgccggaccagatttgtgtaaccagaaggttgctgatatagttgagaaggatagagtatatcgttctcaaaggggacagaa--tgctcctcagatctctgtta--aaccctcaatctctgggag---ctcacccgatcttccttgtttagaacccttatcgtgttcagatctttcaaaccttacgat---tagctcttccgatgaagaatgtggaattttttggctaggatctactaggcttgctctcggcgcatctcaagtc-----------------------------------------------------------------------------------------------------------------------------------------------------------
>I23367_M016_Malvaceae_Kitaibelia_vitifolia_seq1
---------------------------------------------------------------------------------------------------------------------------------------------------------------------------------------------------------------------------------------------------------------------------------------------------------------------------------------------------------------------------------------------------------------------------------------------------------------------------------------------------------gaygcgagcggagctgatatcgcrwc--tcttgcatcgtgcttaaagaagccyktgcg-----tcctytatggatttctcagaaaactgtcatctggataaatgaagtgccggattatgattcttgggatttcacgccgataattmttctttctgcctcttcctcgagyggagtaattcaacataggacta---cctcrgagtttagctggaattatatacctggagcyggagabgatgaagaaagttgggctaggggbttgtctcctaatctcttttggaatcatgcctatgatctwwttagcgccggaccagatttgtgtaaccagaaggttgctgatatagttgagaaggatagagtatatcgttctcaaagggggcagaa--ygctcctcagatcagtgcta--aaccctcaatctctgggag---ctcamvtaatcttccttgtttggagcctctattgtgttcagatctttcaaaccttacrat---tagctcttycgatgaagaatgtggamtrttttggctaggatctactaatcttgctctcggcaygtctcaagtcggtatgatgtattgccaattccgctcgtgatt-----------gctacttccatttagttataggattttgttttgttttgtttttcc---tttttttcatgtgcttcatactttattttgctt--gtggtgca---------------------
>I23368_M017_Malvaceae_Sterculia_apetala_seq1
-----------------------------------------------------------------------------------------------------------------------------------------------------------------------------------------------------------------------------------------------------------------------------------------------------------------------------------------------------------------------------------------------------------tgattgggattgttccttgcaccttcccctttgggtttctgaaacagaaaaggcagcaattgaggaccggttagaaggatggaccaaagacctggatgcaagtggagctgatattgcgtc--tcttgcattgtgcttaaaaaagcccttgcg-----tcctctatggatttctcagaaaaccgtcatctggataaacgaagtgcctgattatgattcttgggatttcacaccaatwattcttgtttctgcatcttccacaagtggcttaactcaacataggacta---cctcagagtttagctggaattatataccaggagctggagatgatgaagaaagctgggctaggggcttgtctcctaatctcttttggaatcatgcctttgatcttattagctcaggacctgatttatgtaaccagaaggttgctgatatagttgagaaggacagagtatatcgtgctcaaagggggcaga--------ctcagattactgcga--tgccctcaatctccgggag---ttcacctcatcttccttgttcagdmcccctattgtgttcagatctttcaaaccttaatat---tagctcttctgatgaagaatgtggaatattttggctaggatctactaatcttgctctggcagcatctcaagttggtatgaggcataagcaattcctgtcattggttatccattattgcaacttccatttagttacaaaattttctttttctcttttttttt--tttttaataacatg---------------------------------------------------
>I23369_M018_Malvaceae_Abelmoschus_esculentus_seq1
----------------------------------------------------------------------------------------------------------------------------------------------------------------------------------------------------------------------------------------------------------------------------------------------------------------------------------------------------------------------------------------------------------------------------------------------------------------------------------------------ccaaagatttggwagcaagtggagctgatattgcaac--tcttgcatcgtgcttgaagaagcctttgcg-----tcctctatggatttctcagaaaactgtcatctggataaatgaagtgccggattatgattcttgggatttcacaccgataattcttgtttccgcctcttcctcgagtggagtaactcaacccaggacga---cctcagagtttagctggaactatatacctggagctggagatgatgaagaaagttggtctaggggtttgtctcctaatctcttctggaaccatgcctatgatctaattagttctggaccagatttctgtaaccagaaagttgctgatatagttgagaaggatagagtatatcgtgcacaaagagggcagaa--tgcccctcagatatctgtca--aaccctcaatctctggaag---ctcacccaatcttccttttttagagccccttctgtgttcagatctttcaagccccacaat---tagttcttctaatgaagattgcggaatattttggctaggatttactaatcttgctattggtgcatctcaagttggtatgatgtattagcaatgctatt----------------------------------------------------------------------------------------------------------------------------------
>I23370_M105_Malvaceae_Pachira_aquatica_seq1
---------------------------------------------------------------------------------------------------------------------------------------------------------------------------------------------------------------------------------------------------------------------------------------------------------------------------------------------------------------------------------------------------------------------------------------------------------------------------------------------------gacctggaagcaagtggagctgatattgcgac--tcttgcatcatgcttaaaaaagcccttgcg-----tcctctatggatttctcagaaaaccgtcatctggataaatgaagtgccggattatgattcttgggatttcacaccgataattcttgtttctgcctcttcctcgagtggagtaactcaacataggacta---cctcagagtttagctggaactatataccaggagctggagatgatgaagaaagctgggctaggggcgtgtctcctaatctcttttggaatcatgcctacgatcttattagctccggacctgatttgtgtaaccagaaggttgctgatatagtcgagaaggacagagtatatcgtgctcaaagggggcaaaa--tgcccctcagatcactgcca--agccctcaatctctgggag---cacacatcatcttccttgtttagagcccctatcgtgttcagatctttcaaaccttaagat---tagctcttccaatgaagaatgtggaatattttggctaggatctactaaacttgctgtgggcgcatctcaagttggtatggtgcattagcaattcctctcattagtcatccattattgctact----------------------------------------------------------------------------------------------------------
>I23371_M137_Malvaceae_Dombeya_wallichii_seq1
----------------------------------------------------------------------------------------------------------------------------------------------------------------------------------------------------------------------------------------------------------------------------------------------------------------------------------------------------------------------------------------------------------------------------------------------------------------------------------------------------acctggatgcaagtggagctgatactgcagc--tcttgcatcatgcttgaaaaatccctttcg-----tcctctatggatttctcagaaaactgtaatctggataaatgaagtgccagattatga--cttgggatttcacaccaataattcttgtttctgcgtcttccacgagtggcgtagctcaacatagaacta---cctcagagttcagcaggaattatataccaggagctggagatgatgaagaaagttgggctaagggcttgtctcctcatcacttttggaatcatgcttgaacttttagattagttgaaaaatggttgtttgatgacgtgctta-tgatgttgcctaaatctatctttcatgtcagtgacaataagaagtaacc-ttttcctgtgattt--gatt----gccttatactttgcttgtgtttcacgttacatctctgttataaaa----tattctgtttagatattagatagttt--------tcgcagtctaaatttatattttaaaatttttatttaaatttcgtctaaattt----tacatatattttaag-------------------------------------------------------------------------------------------------------------------------------------------------------------
>I23372_M140_Malvaceae_Chiranthodendron_pentadactylon_seq1
-----------------------------------------------------------------------------------------------------------------------------------------------------------------------------------------------------------------------------------------------------------------------------------------------------------------------------------------------------------------------------------------------------ttctgttgattgggattgttccttgcaccttcccctttgggtttccgaaacagagaaggcagcaattgaggacaggttagaaggatggwccaaagacctcgatgcaagtggagctgatattgcggc--tcttgcatcgtgcttaaaaaagcccttgcg-----tcctctatggatttctcagaaaactgtcatttggataaatgaagtgccggattatgattcttgggatttcacaccaataattcttgtttckgcctcttcctcgagyggagtaactcaacataggacta---cctcagagtttagctggaattatataccaggagctggagatgatgaagaaagctgggctaggggcttctctcctaayctcttttggaatcatgcctatgatctyattagctcaggacctgatttgtgtaaccagaatgttgctgatatagttgagaaggacagagtatatcgtgctcaaagggggcagaa--tgcccctcagatcactgcca--agccctcaatctctgggag---ttcacctcatcttccttgtttagaccccytattgtgttcagatctttcaaaccttaagat---tagctcgtccgatgaagaatgtggaatattttggttaggatctactaatcttgctctgggcgcatctcaagctggtatgatgcattagcaattcctctcattggtcatccattactgctactttcattagtt------------------------------------------------------------------------------------------------
>I23373_M141_Malvaceae_Quararibea_funebris_seq1
----------------------------------------------------------------------------------------------------------------------------------------------------------------------------------------------------------------------------------------------------------------------------------------------------------------------------------------------------------------------------------------------------attctgttgattgggattgttccttgcaccttcctctttgggtttctgaaacagagaaggcagcaattgaggaccggttagaaggatgggccaaagatctggatgcaagtggagctgatattgcgac--tcttgcattgtgcttaaaaaagcctttgcg-----tcctctatggatttctcagaaaactgtcatctggataaatgaggtgccggattatgattcttgggatttcacaccaataattcttgtttctgcctcttcctccagtggagtaactcaacataggacta---cctcggagtttagctggaattatataccaggagctggagatgatgaagaaagctgggctaggggcttgtctcctaatcacttttggaatcatgcttatgatcttattagctcaggacctgatttgtgtaaccggaaggttgttgatatagttgagaaggaccgggtatatcgtgctcaaagggggcagaa--tgcccctcagatcactgtca--agccctcaatctctgggag---ttcacctcmtcttccttgtttagagcctgtattgtgctcagatctttcaaaccttaagat---tctctcttccaatgaagaatgtggaatattttggctaggatctactaatcttgctctgggcgcatctcaagttggtatgatgcattagcaattcctctcatggtt-atcaattatttctactttcatttagt-tacaaattttattttattttattttat--------------------------------------------------------------------
>I23374_M142_Malvaceae_Hampea_nutricia_seq1
-------------------------------------------------------------------------------------------------------------------------------------------------------------------------------------------------------------------------------------------------------------------------------------------------------------------------------------------------------------------------------------------------------------------------------------------------------------------------------------------------aagacctggatatgagcggagctgatattkcgac--ccttgcatcgtgcttaaagaagcctttgcg-----tcctctatggatttctcagaaaactgtcatctggataaatgaagtaccggattatgattcttgggatttcacacctataattcttgtttctgcgtcttccacgagtggagtaactcaacataggacta---cctcagagtttagttggaattatatacccggagctggggatgatgaagaaagttgggctaggggcttgtctcctaatctcttttggaatcatgcctacgatcttattagcaccggacctgatttatgtaaccagcaggttgctgacatagttgagaaggacagagtatatcgtgctcgaagagggcagga--tgcccctcagatcactgtca--aagcctcaatctctgagag---ctca---------ccttgtttggaccctctattgttttcagatctttcaaatgttacgat---tagctcttccgatgaagaacgtggaatattttggctaggatctactaatcttgctctggtctcatctcaaatcggtatgatgtattagcaaaatacgctcatgattgctaatttccttagaagttccaagtatgtctgatggattttatctgctttaaaat--cccacataattgaacct---------------------------------------gtaggacta
>I23378_M150_Malvaceae_Ceiba_pentandra_seq1
-------------------------------------------------------------------------------------------------------------------------------------------------------------------------------------------------------------------------------------------------------------------------------------------------------------------------------------------------------------------------------------------------------------------------------------------------------------------------------------------------aagacctggatgcaagtggagctgatatcgcaac--acttgcattgagcttaaaaaagcccttgcg-----tcctctgtggatttctcagaaaacggtcatctggataaatgaagtgccagattatgattcttgggatttcacaccaataattcttgtttctgcctcttcttcgagtggggtaactcaacataggacta---cctcggagtttagctggaactatataccaggagctggagatgatgaagaaagttgggctaggggcttgtctcctaatctcttttggaataatgcctatgatcttattagctccggacctgatttgtgtaaccagaaggttgccgatatagttgagaaggacagagtatatcrtgctcaaagggggcagaa--tgcccctcagatcactgcca--agccctcaatctctggaag---tacacctcatcttacttgtttacagcccctatcgtgttcagatctttcaaaccttaagat---tagctcttccaatgaagaatgtggaatattttggctaggatctactaagcttgctgtgggcgcatctcaagttggtaagattcattagcgattcctctaattagtcatccattattgctactttcattagtt-acaaaattctgttttta------------------------------------------------------------------------------
>I23380_M161_Malvaceae_Hibiscus_tiliaceus_seq1
------------------------------------------------------------------------------------------------------------------------------------------------------------------------------------------------------------------------------------------------------------------------------------------------------------------------------------------------------------------------------------------------------tctgttgattgggattattcattgcaccttcccctttgggtttccgaaacggagaaggcagcaatcgaggaccggttagaaggatggaccaaagacctggaagcaagtggagctgatattgcaac--tcttgtatcgtgcttgaagaagcctttgcg-----tcctctatggatttctcagaaaactatcatctggataaatgaagtgccggattatgattcttgggatttcacacctatacttcttgtttctgcctcttcctcgagtggagtaactcaacacaggacga---cctcagagtttagctggaactatataccaggagctggagatgatgaagaaagttgggcaaggggcttgtctcctaatctcttctggaaccatgcctactatcttattagttcgggaccagatttgtgtaaccagaaagttgctgatatagttgagaaggatagagtatatcgtgcacaaagagggcaaaa--tgcccctcagatctctgcca--aaccctcaatctctggaag---ctcacctaatcttccttgtttagatcctctattgtgttcagatctttcaagccctgcgat---tagctcctctgatgaagattgcggaatattttggctaggatctactaatcttgctattggtgcatctcaagttggtatgatgtattagcaat----------------------------------------------------------------------------------------------------------------------------------------
>I23383_M166_Malvaceae_Pseudobombax_ellipticum_seq1
----------------------------------------------------------------------------------------------------------------------------------------------------------------------------------------------------------------------------------------------------------------------------------------------------------------------------------------------------------------------------------------------------attytgttgattgggattgttccttgcaccttccsctttgggtttccgaaacggagaaggcagcaattgaggaccggttagaaggatggactaaagacctggatgcaagtggagctgatattgcgac--actttcattgtgcttaaaaaagccgttgcg-----tcctctgtggatttctcagaaaactgtcatctggataaatgaagtgccagattatgattcttgggatttcacgccaataattcttgtttctgcctcttcctcgagtggagtaactcaacataggacta---cctcggagtttagctggaactatataccaggagctggagatgatgaagaaagttgggctaggggcttgtctcctaatctcttttggaataatgcctatgatcttattagctccggacctgatttgtgtaaccagaatgttgccgatatagtcgagaaggacagagtatatcgtgctcaaagggggcagaa--tgcccctcagatcactgcca--agccctcaatctctgggag---tacacctcatcttccttgtttagagcccctcttgtgttcagatctttcaaaccttaagak---tagctcttccaatgaagaatgtggaatattttggctaggatygactaagcttgctgtgggcgcatctcaaattggtatgattcattagcgattcctctaattagtcatccattattgctactttcattagtt-acaaatttttgtttttatatttttcttt--ttttgcgtatgctgcc-------------------------------------------------
>I23384_M168_Malvaceae_Theobroma_cacao_seq1
----------------------------------------------------------------------------------------------------------------------------------------------------------------------------------------------------------------------------------------------------------------------------------------------------------------------------------------------------------------------------------------------------attctgtcgattgggattgttcattgcaccttcccctttgggtttctgggacagagaaggcagcaattgaggatcggttagaaggatggactaaagacctaaatgcgagtggggctgatattgcggc--tcttgcctcgtgcttaaaaaagcccttgcg-----tcctttatggatttctcagaaaactgtcatctggataaatgaagtacctgatcatgattcttgggatttcacgccaataattcttgtttctgcctcttcctcgactggtgtaactcaacataggacta---cctcagagtttagctggaattatataccaggagctggagatgatgaagaaagctgggctaggggattgtctcctaatctcttttggaatcatgcctatgatcttattagctccgggccagatttgtgtaaccagaaggttgctgatatagttgagaaggacagagtatatcgtgctcaaagggggcagaa--tactccacagatcactgcca--agaccacaatatctggaac---ttcacctaatcttccttgtttagaccccctgttatgttcagatatttcaaaccttaacat---tagctcttctgatggagaatgtggaatattttggctaggatctactaatgttgctctgggctcatctcaagttggtatgatgaattggcagttccttgcattggtcatccattctcactactttcttttagttacaaaaatttgttgtttttctttttttt--ttttggttata------------------------------------------------------
>I23385_M169_Malvaceae_Ochroma_pyramidale_seq1
------------------------------------------------------------------------------------------------------------------------------------------------------------------------------------------------------------------------------------------------------------------------------------------------------------------------------------------------------------------------------------------------------------gattgggattgttccttgcaccttcccctttgggtttctgaaacagagaaggcagcaatcgaggaccggttagaaggatggaccaaagacctggatgcaagtggagctgatattgcgac--tctagcatcgtgcttaaaaaagcccttgcg-----tcctctatggatttctcagaaaactgtcatctggataaatgaagtgccggattatgattcttgggatttcacaccaataattcttgtttctgcctcttcctcgagtggagtaactcaatgtaggacta---cctcagagtttagctggaattatataccaggagctggagatgatgaagaaagctgggctaggggcttgtctcctaatctcttttggaatcatgcttatgatcttattagctcaggacctgatttgtgtaaccagaaggttgctgatatagttgagaaggacagagtatatcgtgctcaaagggggcagaa--tgcccctcagatcactgcca--agccctcaatctctgggag---ttcacctcatcttccttgttcggagcccctattgtgttcagatctttcaaaacttaagat---tagctctaccaatgaagaacgtggaatattttggctaggatctactaatcttgctctggctgcatctcaagttggtatgatg--------------------------------------------------------------------------------------------------------------------------------------------------
>I23387_M178_Malvaceae_Malvaviscus_arboreus_seq1
------------------------------------------------------------------------------------------------------------------------------------------------------------------------------------------------------------------------------------------------------------------------------------------------------------------------------------------------------------------------------------------------------------------------------------------------------------------------------------------------------------gccagtggagctgatattgcaac--tcttgcatcgtgcttgaagaagcctttgcg-----tcctctatggatttctcagagaactgccatctggataaatgaagcgccggattatgattcttggggtttcacaccgataattcttgtttccgcttcttactcgagcggagcaactcaacacaggacgg---cctcggagtttagctggaattatataccaggagctggagatgatgaagaaagttgggcta-gggcttgtctcctaatctattctggaaccatgcctattatcttattagcacaggaccagatttctgtaaccagaaagttgctgatatagttgagaagg-------mtattgtgctcaaaggggacagaa--tactccycagatcactgtca--aaccctcaatctctgggag---ctcaccgaatcttacttgtttagagcccctaccttgt--------------------------------------------------------------------------------------------------------------------------------------------------------------------------------------------------------------------------------------------------------------
>I23388_M180_Malvaceae_Triumfetta_lappula_seq1
-------------------------------------------------------------------------------------------------------------------------------------------------------------------------------------------------------------------------------------------------------------------------------------------------------------------------------------------------------------------------------------------------------------------------------------------------------------------------------------------------aagacctggasgcgagtggagctgatatcgcggt--tcttgcrtcgtgcttaaagaagccyttgcg-----tcctctatggatttctcagaaaactgtcatctggataaatgaagtgccggattatgattcttgggatttcacrccgataattcttctttctgcctcttcctcgagyggagtaattcaacatmggacta---cctcggagtttagctggaattatataccwggagctggagaygatgaagaaagttgggcyaggggsttgtctcctaatctcttttggaatcatgcctatgatcttatyagcrccggrccwgatttgtgtaaccrgaaggttgcygatatagttgagaaggatagmgtatatcgttctcaaagggggcagaa--tgcycctcagatcgctgcta--aaccctcaatctctgggag---ctcacctagtcttccttgtttggagcctctattgtgttcagatctttcaaaccttacgat---tagctcttctgatgaagaatgtggaatattttggctaggatctactaatcttgctctcggcgcatctcaagtcggtatgatgtattgccaattccgctcgtgatt-----------gct-------------------------------------------------------------------------------------------------------------
>I23389_M181_Malvaceae_Pavonia_scheadiana_seq1
----------------------------------------------------------------------------------------------------------------------------------------------------------------------------------------------------------------------------------------------------------------------------------------------------------------------------------------------------------------------------------------------------------------------------------------------------------------------------------------------ccaaagacctggaygygagcggagctgmtatcgcgac--tcttgcrtcgtgcttaaagaagccyttgcg-----tcctctatggatttctcagaaaactgtcatctggataaatgaagtgccggattatgattcttgggatttcacdccgataattcttctttctgcctcttcctcgagyggagtaattcaacatmggacta---cctcrgagtttagctggaattatathccwggagctggagaygatgaagaaagttgggcyaggggbttgtctcctamtctcttttggaatcatgcctatgatcttwtyagcrccggrccwgatttgtgtaaccrgaaggttgcygatatagttgagaaggatagmgtatatcgttctcaaagggggcagaa--tgcycctcagatcvctgcya--aaccctcaatctctggrag---ctcacctartcttccttgyttrgarccyytatygtgttcagatctttcaaaccttacgat---tagctcttcyratgaagaatgtggaatattttggctaggatctactaatcttgctctcggcgcatctcaagtcggtatgatgtattgccaattccgctcgtgatt-----------gctacttccatttagttata--------------------------------------------------------------------------------------------
>I23390_M182_Malvaceae_Anoda_cristata_seq1
-----------------------------------------------------------------------------------------------------------------------------------------------------------------------------------------------------------------------------------------------------------------------------------------------------------------------------------------------------------------------------------------------------ttcwgttgattgggattgttcattgcacctacccctttgggtttcygaaacagagaaggcatcaatcgaggatcggttagaaggatggaccaaagacctkgatgygagcggagctgmtatcgcgac--tcttgcgtcgtgcttaaagaagccyttgcg-----tcctctatggatttctcagaaaactgtcatctggataaatgaagtgccggattatgattcttgggatttcacrccgataattcttctttctgcctcttcctcgagyggagtaattcaacatmggacta---cctcggagtttagctggaattatataccwggagctggagaygatgaagaaagttgggcyaggggbttgtctcctaatctcttttggaatcatgcctatgatcttatyagcrccggrccwgatttgtgtaaccrgaaggttgctgatatagttgagaaggataghgtatatcgttctcaaagggggcagaa--tgctcctcagatcdctgcya--aaccctcaatctctgggag---ctcacctartcttccttgtttdgagccyytatygtgttcagatctttcaaaccttacgat---tagctcttcyratgaagaatgtggaatattttggctaggatctactaatcttkctctcggcgcatctcaagtc-----------------------------------------------------------------------------------------------------------------------------------------------------------
>I23391_M183_Malvaceae_Phymosia_umbellata_seq1
--------------------------------------------------------------------------------------------------------------------------------------------------------------------------------------------------------------------------------------------------------------------------------------------------------------------------------------------------------------------------------------------------------------------------------------------------------------------------------------------------------------------------------tac--tctcgcatcgtgcttaaagaagccgttgcg-----tcctctatggatatctcagagaactgtcatatggataaatgaagtgcctgattatgattcttgggatttcacaccaataatactggtttctgcctcatcctcgagcggtataattcaacctaggactagctcctcggagtttagctggaattatattccgggagctggggatgatgaagaaagttgggctaggggcttgtctcccaatctcttttggaatcatgcctatgatcttatcagcgccggacctgatttctgtaaccagaaggtagctgatatagttgagaaagatcgagtatatcgttctcaaagggggcagaa--tgcccctcagatcactatca--aaccttcaaactctgggaa---ttcacctaatcttccttgtttaga------------ttcagatctttcaaaccttacaat---aacctcttctgatgaagaatgtggaatgttttggctgg----------------------------------------------------------------------------------------------------------------------------------------------------------------------------------------------
>I23392_M187_Malvaceae_Ayenia_berlandieri_seq1
-----------------------------------------------------------------------------------------------------------------------------------------------------------------------------------------------------------------------------------------------------------------------------------------------------------------------------------------------------------------------------------------------------------------------------------------------------------------------------------------------------------------------------------------------------------cccttgcg-----tcctttatggatttctcagaaaactgtcatctggataaatgaagtacctgatcatgattcttgggatttcacgccaataattcttgtttctgcctcttcctcgactggtgtaactcaacataggacta---cctcagagtttagctggaattatataccaggagctgkagatgatgaagaaagctgggctaggggattgtctcctaatctcttttggaatcatgcctatgatcttattagctccgggccagatttgtgtaaccagaaggttgctgatatagttgagaaggacagagtatatcgtgctcaaagggggcagaa--tactccacagatcactgcca--agaccacaatatctggaac---ttcacctaatcttccttgtttagaccccctgttatgttcagatatttcaaaccttaacat---tagctcttctgatggagaatgtggaatattttggctaggatctactaatgttgctctgggctcatctcaagttggtatgatgaattggcagttccttgcattggtcatccattctcactactttcttttagttacaaaaatttgttgtttttctttttttt--tttttggtta-------------------------------------------------------
>I23393_M189_Malvaceae_Kearnemalvastrum_lacteum_seq1
------------------------------------------------------------------------------------------------------------------------------------------------------------------------------------------------------------------------------------------------------------------------------------------------------------------------------------------------------------------------------------------------------tctgttgattgggattgttcattgcacctacccctttgggtttccgaaacagagaaggcatcaatcgaggatcggttagaaggatggaccaaagaccttgatrcgagcggagctgatatcgcgac--tcttgcatcrtgcttaaagaagcchttgcg-----tcctctatggatttctcagaraastgtcatctggataaatgaagtgccggattatgattcttgggatttcacaccgayaattcttctttctgcctcwtcctcgascggagtaattcaacmtaggacta---cctcrgagtttagbtggaattatataccwggwgctggagaygatgaagaaagttgggctaggggkttgtctcctaatctcttttggaatcatgcctaygatcttattagcgccggaccagatttstgtaaccagaaggttgctgatatagttgagaaggatagagtatatcgttctcaaagggggcagaa--tgctcctcagrtcrcwgcya--aaccctcaatctctgggag---ctcayctaatcttccttgtttrgrgmcyhtatbgtgttcagatctttcaaaccttacgdt---tagctcttccratgaagaatgtggaatawtttggctaggatctactaatcttgctctcggcvcatctcaagtcggtatgatgtattvcc-attctgctcgtgatt-----------gctactttcatttwrkywwwamaw----------tttktttttcc---------acctgtgcc-------------------------------------------------
>I23394_M229_Malvaceae_Malvastrum_americanum_seq1
---------------------------------------------------------------------------------------------------------------------------------------------------------------------------------------------------------------------------------------------------------------------------------------------------------------------------------------------------------------------------------------------------------------------------------------------------------------------------------------------accaaagacctagatgcgagtggagctgatatcgcgtc--tcttgcatcgtgcttaaagaagcctttgcg-----tcctctatggatttctcagaaaactgtcatctggataaatgaagtgccggattatgattcttgggatttcacaccgataattcttctttctgcytcktcctcgascggagtaattcaacatagracka---cctcggagtttagctggaattatatacctggagctggagatgatgaagaaagttgggctagggggttgtctcctaatctcttttggaatcatgcctatgatcttattagygccggaccrgatwtgtgtaaccagaagrttgctgatatagttgagaaggatagagtatatcgttctcaaagggggcagaa--tgctcctcagatcaktgcya--arccctcaatctctgggag---ctcaccwartctyccttgtttrgagccyyyaytgtgttcagatctttcavaccttacgat---tasctcttccgatgaagaatgtggaatattttggmtmggatctactaatcttgctctcggcgcrtctcaagtcggtatgatgcattgccaattctgctcgtgatt-----------gcta----------------------------------------------------------------cttta---------------------------------------
>I23395_M236_Malvaceae_Fuertesimalva_jacens_seq1
---------------------------------------------------------------------------------------------------------------------------------------------------------------------------------------------------------------------------------------------------------------------------------------------------------------------------------------------------------------------------------------------------------------------------------------------------------------------------------------------accaaagacctcgatgctagtggagctgatatcgcgtc--tcttgcatcgtgcttaaagaagcctttgcg-----tccattatggatttctcagaaaactgtcatctggataaatgaagtgccggattatgattcttgggatttcactccgataattcttctttctgcctcttcctcgagcggagttattcaacataggacta---cttcggagtttagctggaattatatacctggagccggagatgatgaagaaagttgggctagggggttgtctcctaatctcttttggaatcatgcctatgatcttattagtgccggacccgatttgtgtaaccagaaggttgccgatatagttgagaaggatagagtatatcgttctcaaaggggacagaa--tgctcctcagatcagtgcta--aaccctcaatctccgggat---ctcacgtgatcttccttgtttggagcctctatcgtgttcagatctttcaaaccttacgat---taactcttctgatgaagaatgtggaatattttggctaggttctactaatcttgctctcggcgcatctcaagttggtatga---attgctgattccgctcgtgatt-----------gctag---------------------ggttttgttttgtttttcc---tttttttcatgtgcttcatactttattttgcttatgtggtgtg---------------------
>I23396_M019_Malvaceae_Allosidastrum_pyramidatum_seq1
----------------------------------------------------------------------------------------------------------------------------------------------------------------------------------------------------------------------------------------------------------------------------------------------------------------------------------------------------------------------------------------------------attctgttgattgggattgttcattgcatcttcctctttgggtttccgaaacagagaaggcagcaatcgaggaccggttagaaggatggaccaaagacctggaaacaagtggagctggtattgcaac--tcttgcatcctgcttaaagaagcctctgcg-----tcctctatggatatctcagaaaactgtcatatggataaacgaagtgcctgattatgattcttgggatttcacgccaataattctcgtctctgcctcatcctcgagtggagtaattcaacataggacta---cctcggagtttagcgggaattatataccaggagctggagatgatgaagaaagttgggctaggggattgtctcccaatctattttggaatcatgcctatgatcttattagtgccggacctgatttctgtaaccagaaggtagctgatatagttgagaaggatagagtgtatcgttctcaaagggggcagaa--tgcacctcagatcactgcca--aaccctcgatatctgggag---ctcacctaatcttccttgtttagatcccctatcgtgttcagatctttcaaaccttacaat---tagctcttctgaagaagaatgtggaatactttggctaggatctactaatcttgctctcggtgcatctcaagtcggtatgatgtattgccaattccgctcatgact-----------gctactttcatttag-------------------------------------------------------------------------------------------------
>I23398_M021_Malvaceae_Sidastrum_micranthum_seq1
---------------------------------------------------------------------------------------------------------------------------------------------------------------------------------------------------------------------------------------------------------------------------------------------------------------------------------------------------------------------------------------------------------------------------------------ctttgggtttccgaaacagagaaggcggccatcgagaaccggttagaaggatggaccaaagacctggatgagagtggagctgatattgcggc--tcttgcatcgtgtttaaagaagcctttgcg-----gcctttatggatctctcagaaaactgccatctggataaatgaagtgccagattatgattcttgggatttcgcaccaataattcttctttctgcctcttcctcgagcggagtaacacaacataggacta---cctcagagtttagctggaactatataccaggagcgggggacgatgaagaaagttgggctaggggcttgtctcctaatcttttttggaatcatgcctacgatcttattagcaccggacctgatttctgtaaccagaaagttgctgatattgtcgagaaggatagagtatatcgttctcaaagggggcagaa--tgcccctcagatcactgcca--aaccttcgatctctgggaa---ttcacctaatcttccttgtttagatcccctatcgtgttcggatctttcaaaccttacaat---tagctcttcaga------------------------------------------------------------------------------------------------------------------------------------------------------------------------------------------------------------------------
>I23399_M022_Malvaceae_Gaya_dominguensis_seq1
----------------------------------------------------------------------------------------------------------------------------------------------------------------------------------------------------------------------------------------------------------------------------------------------------------------------------------------------------------------------------------------------------gttctgttgattgggattgttcattgcatcttcccctttgggtttccgaaacagagaaggcagcaattgaggaccggttagaaggatggaccaaagacctggatgagagtggagctgatatcgcggc--tcttgcatcgtgtttaaagamgcctttgcg-----tcctttatggatttctcagaaaactgtcatctggattaatgaagttccggattatgattcttgggatttcacaccaataatccttctttctgcctcttcctcgagtggagtaactcaacatcggacga---cctcggagtttagttggaattatatacccggagcaggggacgatgaagaaagttgggctaggggcttgtctcctaatctcttttggaatcatgcctatgatcttattagtaccggacctgatttctgtaaccagaaagttgctgatatagttgagaaggatagagtatatcgttctcaaagggggcagaa--tgcccctcagatcactgcca--aaccttcaatctctgggaa---ttcacctaatcttccttgtttagatcccctatcgtgttcggatctttcaaaccttacaat---cagctcttccgatgaagaatgtggaatattttggctaggatctactaatcttgctctcggcacatctcaagttggtacgacgtatttccaattccgcccatgatt-----------gctactttcatctagt---------gccttatactttgttttgcttatgtggtgcagtggagcgtacatctaacgttgat--------------------------------
>I23366_M015_Malvaceae_Firmiana_simplex_seq1
---------------------------------------------------------------------------------------------------------------------------------------------------------------------------------------------------------------------------------------------------------------------------------------------------------------------------------------------------------------------------------------------------------------------------------------------------------------------------------------------------------------------------------------ttgcattgtgcttaaaaaagcccttgcg-----tcctctatggatttctcagaaaactgtcatctggataaatgaagtgcctgattctgattcttgggatttcacaccaataattcttgtttctgcctcttccacaagtggtttaactcaacataggacta---cctcagagtttagctggaattatataccaggagctggagatgatgaagaaagctgggctaggggcttgtctcctaatctcttttggaatcatggctttgatcttattagttcaggacctgatttgtgcaaccagaaggttgctgatatagttgagaaagacagagtatatcgtgcccaaagggggcagaa--tgcccctcagatcactgcca--agccctcagtctctgagag---tccaactcatcttgcttgtttagaccccctattgtgttcggatctttcaaaccttaacgt---taacttttctgatgaagaatgtggaatattttggctaggatctactaatcttgctctggcagcatctcaagttggtacgag---------------------------------------------------------------------------------------------------------------------------------------------------
>I28591_M023_Malvaceae_Neobuchia_paulinae_seq1
------------------------------------------------------------------------------gcacttgaccaagtg----------------ctagggctgaggctgctt----gac-t------------------------------------------------------------------------------------------tgcctc-gttagtcg-------aaattgac-tgctgcatt---ctggta--------gaag---cactttcttgttctta--------tcttctgagttgc--------------------------ctctc------tgcaggaatcagatgcagggtacaattctgttgattgggattgttcattgcaccttcccctttgggtctctgaaacggagaaggcagcaattgaggaccggttggaaggatggactaaagacctggatgcaagtggagctgatattgcgac--acttgcattgagcttaaaaaagcccttgcg-----tcctctgtggatttctcagaaaaccgtcatctggataaatgaagtgccggattatgattcttgggatttcacaccaataattcttgtttctgcctcttcttcaagtggagtaactcaacataggacta---cctcggagtttagctggaactatataccaggagctggagatgatgaagaaagttgggctaggggcttgtctcctaatctcttttggaataatgcatacgatcttattagctctggacctgatttgtgtaaccagaaggttgctgatatagtcgagaaagacagagtatatcgtgctcaaagggggcagaa--tacccctcagatcactgcca--agccctcattctctgggag---tacatctcatcttccttgtttagagcccctatcttgttcagatctttcaaaccttaagat---tagctcttccaatgaagaatgtggaatattttggctaggatctactaagcttgctgtaggcgcatctcaagttggtacgatt--------------------------------------------------------------------------------------------------------------------------------------------------
>I28593_M024_Malvaceae_Carpodiptera_cubensis_seq1
------------------tgctctttgcacc-----ggtatcattcataa--------------------tatgtcaagcagttgatcaagtg----------------------------------------------------------------------------------ttt----------------gggtt-gaatcgcggcgtgatatgcagaaagctgcctc-gttgctca-------aaagtga----ttgcatt--ccccgta--------ggag---cactttcttgttcctg--------tcatcttacttgc--------------------------ttttc------tgcaggattcagatgcaggacggaattttgttgattgggattcttccttgcacctccccctttgggtttcagaaactgagaaggcagcaattgaggacaggttagaaggatggaccaaagacctggatgcaagtggagctgatattgcggc--tcttgcatcatgcttaaaaaagcccttgcg-----tcctctgtggatttctcagaaaactgtcatctggataaatgaagtgcctgattacgattcttgggatttcacacctataattcttgtttctgcctcttcagcaagtggcgtaactcaacataggacta---cctcagagtttagctggaattatataccaggagctggagatgatgaagaaagctgggctaggggcttgtctcctaatctcttttggaatcatgtcaatgatcttattagctcaggacctgatttgtgtaaccagaaggttgctgatatggttgagaaggacagagtatatcgtgctcaaagaggccagaa--tgcccctcagatcactgcca--agccctcaatttccgggag---ttcgtctcatcttccttctttagaccccttattgcattcagatctttcaaaccttaaaat---tagcttttcagataaagaatgtggaatattttg---------------------------------------------------------------------------------------------------------------------------------------------------------------------------------------------------
>I28594_M025_Malvaceae_Herrania_nitida_seq1
----------------------------------------------------------------------------------ttgatcaagtg----------------ttagggctgagactgcat----gac-ttgc----------------------atttatgctttttctct----------------gggtt------gaggtgtgatgcacaagaagctgcctc-attgattg-------aaagtga----ctgcatt---tttgtagaaacatagaag---cactttcttgttcctg--------tcttctgacttgc--------------------------ttctc------tgcaggattcagatgcagggcagaattctgttgattgggattgttcattgcaccttcccctttgggtttctgggacagagaaggcagcaattgaggatcgcttagaaggatggactaaagacctaaatgcgagtggggctgatattgtggc--tcttgcctcgtgcttaaaaaagcccttgcg-----tcctttatggatttctcagaaaactgtcatctggataaatgaagtacctgatcatgattcttgggatttcacaccaataattcttgtttctgcctcttcctctactggtgtaactcaacataggacta---cctcagagtttagctggaattacataccaggagctggagatgatgaagaaagctgggctaggggattgtctcctaatctcttttggaatcatgcctatgatcttattagctccgggcctgatttgtgtaaccagaaggttgctgatatagttgagaaggacagagtatatcgtgctcaaagggggcagaa--tgctccacagatcactgcca--atcccccaatatctggaac---ttcacctagtcttccttgtttagatgccctgttatgttcagatatttcaaaccttaacat---tagctcttctgatgaagaatgtggaatattttggctaggatctactaatgttgctmtgggctcatctcaagttgg---------------------------------------------------------------------------------------------------------------------------------------------------------
>I28595_M184_Malvaceae_Guazuma_ulmifolia_seq1
aagtgt---------------------------ttgagtattcataataacttgagtcatttaattcttaaatggccaaaacttttgcgaaggtattcatagtattaattgttagctgagattgcat----gac-ttgc----------------------atttgtgcttttgttc-----------------------gggttgaggtgcggtgcactgaaagctgcctc-------------------------------------------------------------------------------------attgatttgt--------------------------ttctc------tgcaggtgtctgatgcagggcagaattttgttgattgggattgttccttgcaccttcccctctgggtttctgcaacagagaaggcagcgattgaggatcggttagaaggatggaccaaagacctaaatgcgagtggggctgatattgcagc--tctggcctcgtgcttaaaaaagcccctgcg-----tcctttatggatttctcagagaactgtcatctggataaatgaagtgcctgatcatgattcttgggatttcacaccaataattcttgtttctgcctcttcctcaactggcataattcaacataggacta---catcggagtttagttggaattatataccaggagctggagatgatgaagaaagctgggctaggggattgtctgctaatctcttttggaatcatgcctatgatattattagctccgggcctgatttgtgtaaccagaaggttgctgatatagttgagaaggacagagtttatcgttcccaaaggggtcagaa--tgctccacagatcgctgcta--agccctcaataaatggaag---ttcacctaatcttccttgtttagacaccctattatgttcagatctttcaaatcttaacat---ttgctcttctgaggaagaatgtagaatattttggctgggatctactaatcttgccctgggctcttctc----------------------------------------------------------------------------------------------------------------------------------------------------------------
>I28597_M027_Malvaceae_Melhania_velutina_seq1
-----------------------------------------------------------------------------------------------------------------------------------tac-ttgc----------------------atttatttatttattggtt-------------tggatt-gcatggaggtatgatatgctgaaagttgcttc-attgtttc------aaaagtga----ctatgtt--cctggta--------ggag---cactttcttgttccca--------tattctgacttgc--------------------------ttctc------tttaggagttagattcagggcagaattcagctgattgggattgttccttgcaccttcccctttgggtttctgaaacagagaaggcagcaattgaagaccggatagacggatggaccaaagacctggatgcaagtggtgctgatattgcagc--tcttgcatcatgcttgaaaaagcccttgcg-----tcctctatggatttctcagaaaactgttatctggataaatgaagtgccggaatatgattcttgggatttcacaccaataattcttgtttctgcgtcttccacaagcggcgttgctcaacatagaacta---cctcagagttcagctggaattatataccaggagctggagatgatgaggaaagttgggctaggggcttgtctccgcatcacttttggagtcatgcctatgaccttattagctcgggacctgatttatgtaaccagaaggttgctgatatagttgagaaggaccgagtctttcgtgctcaaaggggacagaa--tgcccctcagatcactgcaa--agccctcagtctctaggag---ttcacctcatcttccttgtttagacccccacttgtattcagatctgtcaaacctgaacgt---aagctcttccgaggaaggatgtggaatagt------------------------------------------------------------------------------------------------------------------------------------------------------------------------------------------------------
>I28598_M028_Malvaceae_Glyphaea_brevis_seq1
---------------------------------------------cataac---------------------tgataagaacttgatagtgtg----------------ttagggttgagatt-----------------------------------------------------------------------------------aggcatgaagcacasaaagctgcctt-gktgcttg-------aacgtgac--tggkcgtt---ctggta--------gaaa---cgccttcttctccttc-----atctcgtctcgctttc--------------------------ttctc------tgcaggagtcaggt------cagggttctattgattgggattgctccttgcaccttcccctttgggtttccgggacagagaaggcggctatagaggagagattagaaggatggaccaaagacctagaggcaagtggagctgatatcgcggc--tcttgcatcttgcttaagaaagcccttgcg-----tcctctatggatttctcagaaaactgtcatttggataaatgaagtgcctgattatgattcttgggatttcacaccaataattcttgtttcggcctcttccccgagtggggtaactcaacataggacta---cctcagagtttagctggaactatataccaggagctggagatgatgaagaaagctgggctaggggcttgactcctaacctcttttggaatcatgcgtacgatatcattagttcagggcctgatttgtgtaaccagaaggttgctgatatagttgaaaaggacagagtatatcgtgctcaaagggggcagaa--tgcccctcagatcactgcca--agccctcaatatctgaaag---ttctcctaatcatctttctttagatcctctgttatgctcggatctttcaaacctcaatgt---tagctattctaatgaagaatccagaatattttggcttggaagtactaatcttgctctgagctcatctcaagttggtat------------------------------------------------------------------------------------------------------------------------------------------------------
>I28600_M146_Malvaceae_Mortoniodendron_guatemalense_seq1
----------------------------------------------------------------------------------ttgaccaagtg----------------ttagggctgagagtgctt----gcc-ttgc----------------------ktttatgctttttgttt----------------gggtt-gcatggaggtgtgaagtgcagaaagctgcctc-attgctcg-------aaagtga----ctgcatt--cccggta--------ggag---cactttcttgttcttg--------tcttctgacttgc--------------------------ttcta------tgcaggaatcagatgcggggcagaattcttttgattgggattgttccttgcaccttcccctttgggtttctgaaacagagaaggcaacaattgaggaccggttagaaggatggaccaaagatctggatgcaagtggagcagatgttgcggc--ccttgcatcatgcttaaaaaaacccctgcg-----tccactgtggatttctcagaaaactgtcatctggataaacgaagtgcctgattatgattcttgggatttcacaccaataattcttgtttctgcctcttccacaagtagcataactcaacataggacta---cctcagagtttagctggaactatataccgggagctggagatgatgaagaaagctgggctaggggcttgtctcctaatctcttttggaaccatgcctatgaccttattagctcaggacctgatttgtgtaaccagaagattgctgatatrgttgagaaggacagagtatatcgtgctcaaagggggcagaa--tgcccctcagatcactgcca--agccctcaatctctgggag---ttctcctcatcttccttgtttagaccccctattgtgttcagatctttcaaacctgaacat---tagctcttctgatgaagaatgtggaatattttggctaggatctactaatcttgctctggccgcatctcaagttggtatgaggcattagcaattcc-------------------------------------------------------------------------------------------------------------------------------------
>I28601_M030_Malvaceae_Sparmannia_africana_seq1
--------------------------------------------------------------------------------------------------------------tttaattgttaayatgt----yat-ttcctcrtrtmrtgymcwwwataccaatttatactttatgyyw---------------ggtstt-gcmatgaggcatkatgctyagaaagctgtytc-attgctcg-------aaagtga----ctgcatt---ttggta--------gaag--atactttcttcaycttcttttaatctcttctgacttgc--------------------------ttctc------tgcagragtcagatashgggcagaaatctgttgattgggattgttccttgcaccttcccctttgggtttccggaacagagaagkcagctatagaggadagattagaaggatggaccaaagacctcgavgcgagtggagctgatattgcggc--tbtygcctcttgcttaaaaaagcccttgcg-----tcctctmtggatttctcagagaactgtcatctggataaatgaagtgcctgattatgattcttgggatttcacgccaataattcttgttaacgcctcatcctcaaccggggtaactcaacataggacta---cctcggagtttagctggaactatataccgggagccggggacgatgaagaaagctggtctaggggcttgacrcctaatctcttttggaatcatgcctacgatctcattagctcggggcctgagttgtgtaaycagaaggtggctgatttagttgagaaggatagagtatatcgtgctcaaagggggcagad--tgctccacagatcaccgcca--agccctcaatatctgaaag---ttcgcataatcttctttctgtwgattcccagttatgctcggatctttcaaacctcgatgt---tagctgttctgaygaagaatctggaatatattggctaggaagtactaatcttgctctgagctcatctcaatttggtatgataaatttgcaattcttctt---------------------------------------------------------------------------------------------------------------------------------
>I28603_M223_Malvaceae_Gossypium_hirsutum_seq1
-------------------------------------------------------------------------------------------------------------------------------------------------------------------------------------------------------------------------------------ccc-aattttca-------tgattgg----tagtttt---ctggtg--------gaag---aaatttcttgttcttg--------tcttctaacttgct----------------------ttattctc------tgcaggattcaaatacagggtgtaactctcatgattgggattgttcattgcatcttcccctttgggtttcygaaactgagaaggcagcaattgaggaccgattagaaggatggaccaaagacctggaaacaagyggagctgatattgygat--ccttgcatcgtgcttraagaagcctttgcg-----tcctctatggatttctcagaaaactgtyatctggataaatgaagtaccggattatgattcttgggatttcacacctataattcttgtttctgcgtcttccacragcggagtaactcaacataggacta---cctcagagtttagttggaattatatacctggagctggggatgatgaagaaagttgggctaggggcttgtctcctaatctcttttggaatcatgcctatgatcttattagcactggacctgatgtatgtaaccagaaggttgctgatatagttgagaaggacagagtatatcgtgctcgaagagggcaaga--tgcccctcagatcactrtca--aaccctcaatctctgagag---mtca---------ccttgtttggaccctswwttgtgttcagatctttcwaacattacgat---tagcycttctgatgaagaacgtggaatattttggctaggatctactgatcttgctcttggctcatctcaaatcggtatgatgtattag--------------------------------------------------------------------------------------------------------------------------------------------
>I28604_M032_Malvaceae_Entelea_arborescens_seq1
-------------------------------------------------------------------------------------------------------------------------------------------------------------tgcaatttatactttttgttt----------------gtgtt-gcaatgaggcatgatgctcagaaagctgtctc-attactcg-------aaagtga----ctgaatt---ttggta--------gaag---cactttcttcatcttc--ttaatctcttctgatttgt--------------------------atatcg----ttgcaggagtcagatacagggcagaattctgttgattgggattgttccttgcaccttcccctttgggtttccggaacagagaaggcaactatagaggagaggttagaaggatggaccaaagaccttgatgcgagtggagctgatattgcagc--tctcgcctcttgcttaaaaaagcccttgcg-----tcctctatggatttctcagaaaactgtcatctggataaatgaagtgcctgattacgattcttgggacttcacgccgataattcttgttaacgcctcatcctcaactggggtaacgcaacaaaggacta---cctcagagtttagctggaactatataccgggagccggagacgatgaagaaagctgggctaggggcttgacacctaatctcttttggaatcatgcctatgatctcattagctcggggcctgaattgtgtaaccagaaggtggctgatttagttgagaaggatagagtatatcgtgctcaaagggggcaaaa--tgctccacagatcaccgcca--agccctcaatatctgaaag---ttcacctaatcttctttctataaatccccagttatgctcggatctttcaaacctcaattt---tagctgttctgacgaagaatctggaatatattggctaggaagtactaatcttgctctgagctcatctcaa--------------------------------------------------------------------------------------------------------------------------------------------------------------
>I28605_M235_Malvaceae_Abutilon_sp_seq1
----------------------------------------------------------------------------------ctaatcatgat-------------gcctcattgctggagcgggtt----agtaatgc------------------------tgatgtttctctsttya--aaktttcwt---------------aaattttatgtcaattcaacttcttgaatytrccg-------atttcaa----ttgcttccgattygcct--------------ygatttatgtawyctg-----aattttttttattatt------------------------tattyty------tgyaggattcagatgcaggrcacagttctgttgattgggattgttcattgcatcttcccctytgggtttccgaaacagagaaggcagcaatcgaggaccggttagaaggatggaccaaagacctggaagcaagtggagctgmtattgcgac--tcttgcwtcgtgcttaaagaagcctttgcg-----tcctctatggatatctcagaaaactgtcatatggataaatgaagtgcctgattakgattcwtgggatttcaccccaatmattmtggtttctgcctcatcctcgagcggagtaattcaacataggacta---cctcggagtttagctggaattacataccaggagctggagatgatgaagaaagttgggctaggggcttgtctcccaatctcttttggaatcatgcctatgatcttattagcgccggaccygattcctgtaaccagaaggtagctgatatagttgagaaggatagagtatatcgttctcaaagggrgcagaa--tgcccctyakatcactgcca--arccttcaatctctgggaa---ttcacctaaycttccttgtttagatcccctdtcgtgttcggatctttcaaaccttaywaywwktwrskmtcgcgatgaagaat----------------------------------------------------------------------------------------------------------------------------------------------------------------------------------------------------------------
>I28606_M033_Malvaceae_Reevesia_formosana_seq1
-----------------------------------------------------------------------------------------agtg----------------ttagtgctgagagttgct----gaa-ttgc----------------------atttatgcctctttttt----------------gggtt-gcaaggaggtgtgatgcacaaaaag--------gctacccct-----caaaggga----ctgcatt---cttata--------gtgg---cactttcttgttcctg--------tcttctgacttgc--------------------------ttctc------tgcagga-tcagatgcagggcacagttctgttgattgggattgttccttgcaccttcccctttgggtttctgaaacagagaaggcggcaattgaggaccggttggaaggatggaccaaagaccttgaagcaagtggagctgatattgtggc--ccttgcttcgtgcttaaaaaagcccttgcg-----tcctctatggatttcgcagaaaactgttatatggataaacgaagtgcctgactatgattcttgggatttcacaccaataattcttgtttctgcctcttccacaagtggtgtaactcaacataaaacta---cctcagagtttagctggaattatataccaggagctggagatgatgaagaaagctgggctaggggcttgtctcccaatctcttttggaatcatgcctatgatcttattagctcaggacctgattcttgtaaccaaaaggttgctgatatagttgagaaggacagagtatatcgtgctcaaaggggacagaa--tgttcctcagatcactgcca--agccctcaatgtctgagag---ttcacctaatcttccttgtttagaccgccaattgtgttttgatyywtcmawwywtwwcay---kmrywykyyyrwkkaarwatrtkgwmwawtttmkytagrwyytwcyaatcttgctctkgymaywtcymw---------------------------------------------------------------------------------------------------------------------------------------------------------------
>I28607_M034_Malvaceae_Mansonia_altissima_seq1
----------------------------accaatcatatattattcataata------------------tgccaaaccctttggatcaagtg-----------------ttaggctgagagttgcc----gac-ttgc----------------------atttatgcccctggttt---------------ggcgct------------------taaaaaagctacccc------ttt-------aaagcga----ctgcatt---cttata--------gtgg---cactttcttgttccag--------tcttctgacttgc--------------------------ttttc------tgc-tgattaagatgcagggcacacttctgttgattgggattgttccttgcaccttcccctttgggtttctgaaacagagaaggcagcaattgaggaccggttagaaggatggaccaaagacctggaagcaagtggagctgatattgcggc--tcttgcgtcctgcttaaagaagcccttgcg-----tcctctatggatttctcagaaaactgttatatggataaacgaagtgcctgactatgattcttgggatttcacaccaataattcttctttctgcttcttccacgaatggtgtaactcaacataggagta---ccacagagtttagctggaactatatacctggcgccggagatgacgaagaaagctgggctaggggcttgactcccagtcttttttggaatcatgcctatgatcttatcagctcaggacctgatttgtgtaaccaaaacgttgctgatatagttgagaaggacagagtatatcatgctcaaagggggcagaa--tgcccctcagatcattgcga--aggcctcaatgtctgagag---ttcacctcatcttccttgtttagacccacggttgtgtgttgagctttcaaacctaaacat---gggctcttctgatgaagaatgtggaatattttggctaggatctactaatcttgctgtggctgcatctcaagttggtatgatgcattaacaattcct------------------------------------------------------------------------------------------------------------------------------------
>I28608_M035_Malvaceae_Hosfordia_alata_seq1
--kyk--------------------------------------------------------------------------------------------------------------------------------------------------------------------------------------------rrrgkt-tytgggggaggtgakraatttkrygwyrrttcaacttcttgaattttcatarttaccaatttcaat------------------------tvstagtttattcccc------cccystccratttgcctcgatttatgtatyykrawttcttattctc------ygcaggattcagatgcagggcacagttctgttgrttgggattgttcattgcatctncccctttgggtttchgaaacagakaaggcagcaatcgaggaccggttagaaggatggaccaaagacctggaagcaagtggagctgvtattgckac--tcttgcatcgtgcttaaagaagcctttgcg-----tcctctatggatatctcagaaaactgtcatdtggataaatgaagtgcctgattwtgattcttgggatttcaccccaataatwctggtttctgcctcwtcctygagcggagtaattcaacstaggacta---cctcrgagtttagctggaattatataccaggagctggagatgatgaagaaagttgggctaggggcttgtctcccaatctcttttggaatcatgcctatgatcttatcagygccggacctgatttctgtaaccagaaggtagctgatrtagttgaraaggatagagtatatcgttctcaaagggggcagaa--tgcccctcagatcactgmca--aaccttcaavctctksraa---ttcacctaatcttcsttgtttagatcccytatcgtgttcggatctttcaaaccttacakt---tagctcttccgatgaagaatgtggaatattttggctggggtytaytaawmytrytytyrgykyawctcaagtcg----------------------------------------------------------------------------------------------------------------------------------------------------------
>I28609_M036_Malvaceae_Pentaplaris_davidsmithii_seq1
--------------------------------------------------------------------------acaagcacttgaccaagtg----------------atagggctgagactgcat----gat-ttgc----------------------aagtatgctt---------------------------------------atgatgcacaagaagctgcctcgacttgttg-------aaattgg----ctgcatt---ctggta--------ggag---cactttctgkttcctg--------tcttctgacttgc-----------------------ttattctc------tgcaggagtcagatgcagggcacaattctgttgattgggattgttccttgcaccttcccctttgggtttccgaaacagagaaggcagcaattgaggaccggttggaaggatggaccaaagacctggatgcgagtggagctgatattgcaac--tcttgcaacgtgcttaaaaaagcccttgcg-----tcctctatggatttctcagaaaactgtcatctggataaatgaagtgccagattatgattcttgggatttcacaccactaattcttgtttctgcctcttcctccagtggagtaattcaacataggacta---cttcagagtttagttggaattatataccaggagctggagatgatgaagaaagctgggctaggggcttgtctcctaatctcttttggaatcatgcctatgatcttattagcgcagtacctgatttatgtaaccagaaggttgctgatatagttgagaaggatagagtatatcgtgctcaaagggggcagaa--tgtccctcagatcactgcca--agccctcaatctctaggag---ttcacctcatcttccttttttggagcccctattgtgttcagatctttcaaaccttaagat---taactcttctgatgaagaatgtggaatattttggctaggatctactaatcttgctctgggcgcatctcaagttggtatgatgcattagcaattcctctcattgt----------------------------------------------------------------------------------------------------------------------------
>I28610_M037_Malvaceae_Heritiera_littoralis_seq1
-----------------------------------------------------------------------------------tgaccaattg-----------------ttaagctgagaatgctt----cac-ttgc----------------------atttatgctttttgttt----------------gagttggcatggggatgggatgtgcagaaagctgcctt-attgctcg-------aaagtga----ctgcatt--ccctgta--------gatg---cgctttcttgttcctg--------tcttctaacttgc--------------------------ttctc------tgcaggagtcagatgaacggcagaattctgttgattgggattgttccttgcaccttcccctttgggtttctgcaacagaaaaggcagcaattgcggaccggttagaaggatggactaaagacctggatgcaagtggagctgatattgcgtc--tctggcatcttgcttgaaaaagcccttgcg-----tcctctatggatttctcagaaaactgtcatctggataaatgaagtgcctgattatgattcttgggatttcacaccaataattcttgtttctgcgtctgccccaagtggcttaactcaacataggacta---cctcagagttcagctggaattatataccaggagctggagatgatgaagaaagctgggctaggggcttgtctcctaatctcttttggaatcatgcctttgatcttattagctcaggacctgatttgtgtaaccagaaggttgctgatatagttgagaaggacagagtttatcatgctcaaagggggcagaa--tgcccctcggatcactgcca--agccctcaatctctgggag---ttcacctcatcttcctttgttagaccccctattgtgttcagatctttcaaacattaatat---tagctcttctgatgaagaatgtggaatattttggctaggatctactaatcttgcgctggcagcatctca---------------------------------------------------------------------------------------------------------------------------------------------------------------
>I28611_M062A_Malvaceae_Durio_zibethinus_seq1
-------------------------------taaagagcatcattcatgat--------------------atgacaagcacttgactaagtg----------------ttagggctgagactgcat------------------------------------ttatgcttttttgttt------------------------tgggtatatgttacagaggaagctacctc-attggttg-------aaattga----ctgcatt---ctggta--------gaag---tactttcttgttcctg--------ttttctgacttgc--------------------------ttctc------tgcaggagtcagatgcagggcacaattctgttgattgggattgttccttgcaccttcccctttgggtttccgaaacagagaagtcagctattgaggaccggttagaaggatggaccaaagacctggatgcaagtggagctgatattgcgac--tcttgcatcgtgcttaaaaaagcccttgcg-----tcctctatggatttctcavaaaactgtcatctggataaacgaagtgccggattatgattcttgggatttcacaccaataattcttgtttctgcctcttcctcgagtggagtaactcaacataggacta---cctcagagtttagctggaattatataccaggagctggagatgatgaagaaagctgggctaggggcttgtctcctaatctcttttggaatcatgcctatgatcttattagctcaggacctgatttgtgtaaccagaaggttgctgatatagttgagaaggacagagtgtatcgtgctcaaagggggcagaa--tgcccctcagatcactgcca--agccctcaatatctgggaa---ttcacctcatcttccttgtttaggccccctattgtgttcagatctttcaaaccttaagat---tatctcttctgatgaaggatgtggaatattttggctaggatctactaatcttgctctgggctcatctcaagttggtatgatgcattagcaattc--------------------------------------------------------------------------------------------------------------------------------------
>I28612_M038_Malvaceae_Brachichyton_bidwillii_seq1
-------------------------------------------------------------------------------------------tt----------------gttaagctgagagtgctt----gac-ttgc----------------------atttatgctttttgttt----------------gagtt-gcatggaggagtgatgtgaagaaagctgcatc-attgctcg-------aaagtga----ctgcatt--ccctgaatccctggaggag---cactttcttgttcctg--------tcatctgacttgc--------------------------ttctc------tgcaggagtcaaatgcagggcagaattctgttgattgggattgttccttgcaccttcccctttgggtttctgaaacagaaaaggcagcaattgaggaccggttagaagggtggaccaaagacctggatgcaagtggagctgatattgcgtc--tcttgcatcgtgcttaaaaaagcccttgcg-----tcctctatggatttctcagaaaactgtcatctggataaacgaagtgcctgattatgattcttgggatttcacaccaataattcttgtttctgcctcttccacaagtggcttaactcaacataggacta---cctcagagtttagctggaattatataccaggagctggagatgacgaagaaagctgggctaggggcttgtctcctaatctcttttggaatcatgcctttgatcttattagctcaggacctgatttgtgtaaccagaaggttgctgatatagttgagaaggaaagagtatatcgtgctcaaagggggcagag--tgcccctcagatcactgcca--agcccgcaatctctgggag---ttcacctcatcttccttgttcagactccgtattgtgttcagatctttcaaaccttaacat---tagctcttctgatgaagaatgtggaatattttggctaggatctactaatcttgctctggcagcatcccaagttggtacgaggcawtagcaattcctg-----------------------------------------------------------------------------------------------------------------------------------
>I28613_M039_Malvaceae_Eriotheca_macrophylla_seq1
------------aaaagatgctgtttgcacctattgagcatcgttcgtaat-------------------tgagacaagcacttgaccaagtg----------------ctatggctgcgactgcgt----gac-t------------------------------------------------------------------------------------------kgcctc-attggtcg-------aaattta----ctttgtt---ctggtg--------gaag---cactttcttgttctta--------tcttctgagttgc--------------------------ttctc------tgcaggaatcagatgcagggcacagttctgttgattgggattgttccttgcaccttcccctttgggtttchgaaacggagaaggcagcaattgaggaccrgttagaaggatggactaaagacctggaagcaagtggagctgatattgtgac--tcttgcatcatgcttaaaaaagcccttgcg-----tcctctatggatttctcagaaaaccgtcatctggataaatgaagtgccggattatgattcttgggatttcacaccgataattcttgtttctgcctcttcctcgagtggagtaactcaacataggacta---cctcagagtttagctggaactatataccaggagctggagatgatgaagaaagctgggctaggggcttgtctcctaagctcttttggaatcatgcctacgatcttattagcaccggacctgatttgtgtaaccagaaggttgctgatatagtcgagaaggdcagagtatatcgtgctcaaagggggcagaa--tgcccctcagatcactgcca--agccctcaatctctgggag---tacacctcatcttccttgtttagagcccctatcgtgttcagatctttcaaaccttaagat---tagctcttccgatgaagaatgtggaatattttggctaggatctactaaacttgctgtgggcgcatctcaagttggtatga----------------------------------------------------------------------------------------------------------------------------------------------------
>I28615_M041_Malvaceae_Pterygota_brasiliensis_seq1
--------------------------------------------------------------------------------------------------------------ttaagctgagagttttt----tac-ttgc----------------------ttttatgctttttgttt----------------aagtt-gcatggaggtttgatgcacggaaagctgcctc-attgcttg-------aaagtga----ccgcatt--ccctgta--------ggag---cactttcttgttcctg--------tcttctgacttgc--------------------------ttctc------tgcaggattcaagtgcagggaagaattctgttgattgggattgttccttgcaccttcctctttgggtttctgaaacagagaaggcagcaattgaggaccggttaggaagatggaccagagatctggatgcaagtggagctgatatagcatc--tcttgcttcatgcttaaaaaagcccttgcg-----tcctctatggatttctcagaaaactgtcatctggataaatgaagtgcctgattatgattcttgggattttacaccaataattcttgtttctgcctcttccacaagtggcttaactcagcataggacta---cctctgagtttagctggaattatataccaggagctggagatgatgaggaaagctgggctaggggcttgtctcctaatctcttttggaatcatgcctttgatcttattagttcaggacctgatttgtgtaaccagaaagttgctgatatagttgagaaggacagagtatatcgtgcacaaagggggcagaa--tgtccctcagatcactgcca--agccctctgtctctgggaa---tccacctcatcttccttgtttagaccccctatcgtgttcagatatttcaaaccttaacat---tagctcttctgatgaagaatgtggaatattttggctaggatctactaatcttgctctggcagcatctcaagttggtatga----------------------------------------------------------------------------------------------------------------------------------------------------
>I28616_M042_Malvaceae_Leptonichya_maranta_seq1
----------------------------------------------------------------------------caaaaattggccaaaat----------------tcttgagtgagacgttat----gac-ttgc----------------------atttatgatttatgctttt---------tacattggtt-gcaaggaggtatgatgcgtagaaagctgcctc-attgctcg-------aaagtga----cagcatt---ctggca--------kaat---tgctttcttgttcctg--------tcttctgacttgc--------------------------ttctc------tgcaggrgtcagagagagggaagaattctgttgattgggattgttccttgcaccttcccctttgggtttctgaaacagagaaagctgctattgaggaccggttagaaggatggaccaaagacttggaagctagtggagccgatattrctgc--tcttgcatcatgcttaagaaagcccttgcg-----tcctctatggatatctcagaaawctgtcatctggataaatgaagtgcctgatcacgactcttgggatttcacaccaataattcttgtttctgcctcttyctcaaccggcgtagctcaacataggacta---cctcagagtttagctggaattatataccaggagctggagatgatgaagaaagctgggctaggggcttgtctcctaatctyttttggaatcatgcctatgatcttattagctcagagcctgatttatgtaaccagaaggtagctgatatagttgagaaggacagagtatatcgtgctcaaagggggcagac--tgctccgcagatcactgcca--agccctcaatatctggaag---ttcacctaatcttccttgtttagaccccctgttatgttcagatctttcaaaccttaacat---tatctcttccagtgaagaawgcagaatattttggctaggctctactaaccttgctctgggctcatctcaagtaggtatgatgaatcaataatttctctcactggtcatca----------------------------------------------------------------------------------------------------------------------
>I28618_M044_Malvaceae_Pentace_laxiflora_seq1
-------------------------------------------------------------------------------------------------------------ttagggctgagactgctt----ggctttgc----------------------atttatgcatgttttttct---------tttaagggtt-gaatggaggtgtgatgcgcagaaagttgcctc-attgctcc-------aaagtga----ctgcatttcccccgta--------ggag---ctctttcttgctcctg--------tcttctgacttgc--------------------------tttcc------tgcaggagtcagatgctggacggaattctgtcaattgggattgttccttgcacctccccctttgggtttcagaaactgagaaggcagcaattgaggaccggttagaaggatggaccaaagacctggatgcaagtggagctgatattgcagc--tcttgcatcttgcttaaaaaaacccttgcg-----gcctctctggatttctcagaaaactgtcatctggataaatgaagtgcctgattatgattcttgggatttcacaccaataattcttgtttctgcctcttcaacaactggcataacacaacataggacta---cctcagagtttagctggaattatataccaggagctggagatgatgaagaaagctgggctaggggcttgtcccctaatctcttttggaatcatgcctatgatcttattacctcaggacctgatttgtgtaaccagaaagttgctgatatagttgagaaggacagagtatattgtgctcaaaggggccagta--tgctcctcagatcactgcca--agccctcattctctgggag---ctcaactcgtgttccttctttagaccccctactgtgttcagatctttcaaaccttaaaat---tagctcttcagatgaagattgtggaatattttggcttggatctactaatcttgctttggctgcatctcaagttggtatgaggcattagcaattcctctcactggttg-------------------------------------------------------------------------------------------------------------------------
>I28619_M045_Malvaceae_Phragmotheca_mammosa_seq1
-----------------------------------------------------------------------attgcgagtccccctcc---------------------ctcgggctcagactgcgt----gac-ttgc----------------------atgtacgctt---------------------------------------atgatacacaggaagctgcctc-attgattg-------aaactga----ctgcatt---ctggta--------gaag---tactttcttgttcctg--------tcttctgacttgct----------------------ttcttctc------tgcaggagtcagatgcagggcacaattctgttgattgggattgttccttgcaccttcctctttgggtttccgaaacagagaaggcagcaattgaggaccggttagaaggatggaccaaagacctggatgcaagtggagccgatattgcgac--tcttgcattgtgcttaaaaaagcccttgcg-----tcctctatggatttctcagaaaactgtcatctggataaatgaagtgccggattatgattcttgggatttcacaccaataattcttgtttctgcctcttcctccagtggagtaactcaacataggacta---cctcagagtttagctggaattatataccgggagctggagatgatgaagaaagctgggctaggggcttgtctcctaatcacttttggaatcatgcttatgatcttattagctcaggacctgatttgtgtaaccagaaggttgctratatagttgagaaggaccgggtatatcgtgctcaaagggggcagaa--tgcccctcagatcactgcca--agccctcaatctctgggag---ttcacctcatcttccttgtttagagcccgtattgtgcttagatctttcaaaccttaggat---taactcttccaatgaagaatatggaatattttggctaggatctactaatcttgctctgggtgcatcacaagttggtatgatga-------------------------------------------------------------------------------------------------------------------------------------------------
>I28620_M046_Malvaceae_Camptostemon_shultzii_seq1
--------------------------------------------------------------------------------------------------------------------------------------------------------------------------------------------------------------------------------------------------------------------------------------------------------------------------tcttctgacttgc-----------------------ttattctc------tgcaggattcagatactgcgcactgttctgttgattgggactgttcattgcaccttcctctttgggtttcygaaacygagaaggcagcaatcgagaaccggttagaaggatggaccaaagacctggatgcgagtggagctgatattgcaac--tcttgcatcgtgcttaaagaagcccttgcg-----gcctctatggatttctcagaaaactgtcatctggataaatgaagtgccggattatgattcttgggatttcacaccgataattcttgtttcttcctcttccttgagcggagtaacacagcatcggacta---cctcagaatttagctggaattatataccaggagctggagatgatgaagaaagttgggctaggggcttgtctcctaatctcttttggaatcatgcctatgatcttattagcgctggccctgatttgtgtaaccagaaggttgctgatatagttgagaaagatagagtgtatcgtgctcaaagggggcagaa--tgcccctcagatcactgcta--agccctcagtctctgggag---ttcacctcatcttccttgtttagagtccctattgtcttcagatctttcaaaccttacaat---tagc---tccaatgaagaatgtggaatattttggctgggatctactaatcttggtat---------------------------------------------------------------------------------------------------------------------------------------------------------------------------
>I28621_M153_Malvaceae_Trichospermum_sp_seq1
---------------------------------------------------------------------------caagaagtagactgagtsttag---------ggttgagaattgagaccatgt----gac-ttkc----------------------atttgtgcttcttgttt---------------rtkttt-scaatgaggyatgatkcacrgaaarctgccty-aktgcttg-------amagtga----ctgcatt---ttgsta--------gaat---taytttmttcttcttc-----atctcttcwgactyvc--------------------------ttatc------tgcaggavtcagatacaggacagaattctgttgattgggattgttccttgcaccttcccctttgggtttccgaaayvgaaaaggcggctntagaggagaggttagaaggatggaccaaagacctggatgbgagtggagctgatattgctgc--tcttgcatcttgcttdaaaaagcchdtgcg-----tcctctatggatttctcagaaaacwgtcatctggataaatgaagtgcctgattatgattcttgggatttcacgccnataattcttgtttctgcctcttcctcaactggggtagcccaacataggacta---cctcagagtttagctggaactatataccaggagctggagacgatgaagaaagctgggctaggggcttgtctcctaatctnttttggaatcatgchtatgatctcattagctcagggcctgatttatgtaacaakaaggttgctgatatagttgagaaggacagagtntatcgtgctcaaagggggcagaa--tgctccacagatttctgyca--agccctcartatcmgaaac---ttcacctaatcttctttctyyakrtcccccattatgctcagatctttyaaacctcaatgt---tgrctgttycaatgaagaatcyggaatawtttggctaggaagtwctaatcttgcyctmggctcatctcaagttggtttgatagatcagcgattcttctcattgacc--------------------------------------------------------------------------------------------------------------------------
>I28623_M048_Malvaceae_Abroma_augusta_seq1
-----------------------------------------------------------------------------aaaggttgatcaagtg----------------ttagggctgagactgcat----gac-ttgc----------------------atttatgctttttgct-----------------gggtt------gaggtgtgatgcacaaaaagctgcctc-attggtcg-------aaagtaa----ctccatt---ctggtagaaacattgaag---cactttcttgttcctg--------tcttctgacttgc--------------------------ttatc------tgcaggagtcagatacagggaagaattctattgattgggattgttccttgcacctaccactttgggtttccggaacagagaaggcagtgattgaggagcggttagaaggatggaccaaagacctaaatgcaagtggagctgatattgcggc--tcttgcatcgtgcttaaaaaagcccttgcg-----tcctctatggatttctcagaaaacagtcatctggataaatgaagtgcctgatcatgattcttgggatttcacaccaataattcttgtttctgcctcttcctcaactggtgtaactcaacataggacta---cctcagagtttagctggaattatataccaggagctggagacgatgaagaaagctgggctaggggcttgtctcctaatctcttttggaatcatgcatatgatcttattagctctgggcctgatttgtgtaatcagaaggttgctgatatagttgagaaagacagagtctatcgtgctcaaagggggcagaa--tgctccacagatcactgcca--agccctcaatatctgaaag---ttcacctaatcttccttgtttagaccccctcttatgttctgatctttcaaaccttaacat---tggatcttctgatgaagaacgtggaatattttggcttggatctactaatcttgctttgggctcatctcaagttggta-------------------------------------------------------------------------------------------------------------------------------------------------------
>I28624_M049_Malvaceae_Corchoropsis_tomentosa_seq1
-----------------------------------------------------------------------------aaaatttggcctaaat-------------tattagcaaccagtatcattt---agaaattag----------------aatgtgacatgtgctt-----------------gaccaagtgtt-cgggctaagagtgaaacacagaaagttgcctc-attgctcg-------aaagtgt----ctgcatt--tatggta--------ggag---cactttcttgctccca--------tcttctgacttgc--------------------------ttcac------tacaggagtcagattcagggcagaatttgtctgattgggattgttccttgcaccttcccctttgggtttcggaaacagagaaggctgcaattgaggaccggttagaaggatggaccaaagacctggatgcaagtggagcagatattgcagc--tctcgcatcatgcttgaaaaagcccttgcg-----tcctctatggatttctcagaaaactgtcatctggataaacgaagttccagattatgattcttgggatttcacaccaataattcttgtttccggctcttccacaagtggtgtagctcagcatagaacta---cctcagagttcagctggaattatattccaggagctggagacgatgaagaaagttgggctaggggcttgtctcctagtctcttttggtatcatgcctatgatcttattagctcaggacctgatttgtgtaaccagaaggttgctgatatagttgagaaagacagagtctatcgtgctcagagggggcagaa--tgcccctcagatcactgcca--agcccttagtctctgggag---ttcacctcatcttccttgttcagactcccaattgtattcagatctttcgaacgtgaatgt---aagctcttctgwggaagaatgtggaatattttggctaggatctac---------------------------------------------------------------------------------------------------------------------------------------------------------------------------------------
>I28626_M226_Malvaceae_Helicteres_guazumifolia_seq1
----------------------------------------------------------------------------caacttttcatcgttttcaa------------tcctgttttacaattgggt----ttc-ttgt--------------------taattcaatttttcyaattttcctaattacccaagtcgtt-taattgttaatttcttttctgtaagctacccc------tct-------agagcga----gtgcatt---cttata--------gtga---cactttcttgtccctg--------tctcctgacttgc--------------------------ttctc------tgctgga-taagatgcagggcacacttctgttgattgggattgttccttgcaccttcccctttgggtttctgaaacagagaaggcatcaattgaggaccggttagaaggatggaccaaagacctggaagcaagtggagctgatattgcggc--tcttgcatcgtgcttmaaaaagcccttgcg-----tcccctatggatttctcagaaaactgtcatatggataaacgaagtgcctgactatgattcttgggatttcacaccaataattcttctttctgcatcttccccaaatggtgtwactcaacataggagta---cctctgagtttagctggaattatatacctggagctggagatgatgaagaaagctgggctaggggcttgactcccagtcttttttggaatcattcctatgatcttatcagctcaggacctgatttgtgtaaccaaaaggttgctgatatagttgagaaggacagagtatatcgtgctcaaagggggcagaa--tgcccctcagatcactgcca--agccctcaatgtctgagag---ttcacctcatcttccttgtttagaatcacagttgtgtgttgatctttcaaatcttaacat---ggactcttctgatgaggaaagtgkaatattttggctaggrtctactaatcttgctctggccgcttctcaagttggtatgatgcatta---------------------------------------------------------------------------------------------------------------------------------------------
>I28628_M051_Malvaceae_Werklea_horrida_seq1
------------------------------------------------------------------------------------------------------------------------------t---aaatttttc----------------------at----------------------------------------------------------------------atttatcc-------aaatcaa-------------ttttgtc--------gatt---cgcttcaattt----------atgtcttctctctcgg------------------------ttttctc------tgcaggattcagatgcagggcacgattctgttgattgggattattcattgcaccttcccctttgggtttccgaaacagagaagacagctatcgaggaccggttagaatgatggaccaaagacctggaagcaagtggagctgatattgcaat--tcttgcatcgtgcttgaagaagcctttgcg-----tcctctatggatttctcag-aaactgtcatctggacaaatgaagtgccggattacgattcttggg-tttcagaccaataatttttgtttctgcctcttcctcaagtggagtaactcaacacaggacaa---cctcagagtttagctggaattatataccaggagctggagatgatgaagaaagttgggcgaggggcttgtctcctaatctcttctggaaacgtgcctacgatcttattaggtcgggaccagatttgtgtaaccagaaagttgctgatatagttgataaggatagagtatatcgtgcacaaagagggcagaa--tgcccctcggatctctgtca--aaccctcaatctctggaag---ctcacctaatcttccttgtttagagcccctattgtgttca-----------------------------------------------------------------------------------------------------------------------------------------------------------------------------------------------------------------------------------------------------------
>I28629_M052_Malvaceae_Spirotheca_rosea_seq1
------cccctaaaagaatgctgtttgcacctattgagcatcg-ttctaat-------------------tatgacaagcacttgaccaagtg----------------ccatggctgagactgcct----gac-------------------------------------------------------------------------------------------ttgcctc-gttggtcg-------aaattta----ctgcatt---ctggta--------gaaa---cactttcttgttctta--------tcttttgagttac--------------------------ttccc------tgcaggaatcagatgcagggcgcaattctgttgattgggattgttccttgcaccttcccctttgggtttctgaaacggagaaggcagcgattgaggaccgggtagaaggatggactaaagacctggaagcaagtggagctgatattgcgac--tcttgcatcttgcttaaaaaagcccttgcg-----tcccctgtggatttctcagaaaaccgtcatctggataaatgaagtgccggattatgattcttggaatttcacaccaataattcttgtttctgcctcttcctctggtggagtaactcagcataggacta---cctctgagtttagctggaactatataccaggagctggagatgatgaagaaagctgggctaggaacttgtctcctaatctcttttggaaaaatgcctatgatcttattagctctggacctgatttgtgtaaccagaaggttgctgatatagtcgagaaggacagagtatatcgtgctcaaag--------------------gatcactgcca--agtcctcaatctctgggag---tacacctcatcttccttgtttagagcccctatcgtgttcagatctttcaaaccttacggt---taacttttcggacgaagaatgtggaatattttggctaggayctactaagcttgccgtgggcvcatcksaagwk-----------------------------------------------------------------------------------------------------------------------------------------------------------
>I28630_M053_Malvaceae_Huberodendron_swietenioides_seq1
-----------taaaaaatgctttttgcacctgttgagcgtcattcataatatgg--------------cattgacaggcacttgaccaagtg----------------ctagggctgagactgcgt----gac-t------------------------------------------------------------------------------------------tgcctc-attggtcg-------aaaatga----ctgcatt---ctggta--------gaag---tactttcttgttcctg--------tcttctgacttgc--------------------------ttctc------tgcaggagttagatgcagggcgcaattctgttgattgggattgttccttgcaccttcccctttgggtttctgaaacagagaaggcagcaattgaggaccggttagaaggatggaccaaagacctggatacaagtggagctgatattgcggc--tcttgcatygtgcttaaaaaagcccttgcg-----tcccctatggatttctcagaaaactgtcatctggataaatgaagtgccggattatgattcttgggatttcacaccaataattcttgtrtctgcctcttcctcgagtggagtaactcaacacaggacta---cctcagagtttagctggaactatattccaggagctggagatgatgaagaaagctgggctrggggcttgtcccctaatctcttctggaatcatgcctmtgatcttattagctcaggaccagacttgtgtaaccagaaggttgctgatatagttgagaaggacagagtatatcgtgckcaaagggggcagaa--tgcccctcagatcactgcca--agcccttgatctctggcag---ttcacctcatcttccttgtttagagccccaattgtgttcagatctttcaaaccttaagat---tagctcttctgatgaagaatgtggaatattttggctaggatctactaatctcgctctgggtgcatctcaactttgtatgatgcattagcaactct-------------------------------------------------------------------------------------------------------------------------------------
>I28631_M054_Malvaceae_Trochetiopsis_benjaminae_seq1
----------------------------------------------------------------------------------------------------------------------cgtgtgctcttccgat-ctgg----------------------atttatttatttattggtt-------------tggatt-gcatggaggtatgatatgctgaaagttacttc-attgtttc------gaaagtga----ctatgtt--cctggta--------ggag---cactttcttgttccca--------ttttctgacttgc--------------------------ttctc------tttaggagttagattcagggcagaattcagctgattgggattgttccttgcaccttcccctttgggtttctgaaacagagaaggcagcaattgaagaccggatagacggatggaccaaagacctggatgcaagtggtgctgatattgcagc--tcttgcatcatgcttgaaaaagcccttgcg-----tcctctatggatttctcagaaaactgttatctggataaatgaagtgccggaatatgattcttgggatttcacaccaataattcttgtttctgcgtcttccacaagcggcgttgctcaacatagaacta---cctcagagtttagctggaattatataccaggagctggagatgatgaggaaagttgggctaggggcttgtctccgcatcacttttggagtcatgcctatgaccttattagctcgggacctgatttatgtaaccagaaggttgctgatatagttgagaaggaccgagtctttcgtgctcaaaggggacagaa--tgcccctcagatcactgcaa--agccctcagtctcgaggag---ttcgcctcatcttccttgtttagacccccacttgtattcagatctgtcaaacctgaacgt---aagctcttcagaggaaggatgtggaatagtttggataggatctactaaccttgctctggccacatatcaagttggta-------------------------------------------------------------------------------------------------------------------------------------------------------
>I28632_M055_Malvaceae_Eriolaena_candollei_seq1
----------------------------------------------------------------------------------------------------------------------------------------------------------------------------------------------------------------------------------------------------------------------------------------------------------------------------------------------------------------------------------------------------------------------tattccagtatctgtccattt--------------------------------------------------------------------------actggtatctgagctatacctaacaatgcttkaaaaatcscttrcgkccccccctctatggatttctcagaaaactgtaatctggatagatgaagtgccgaattatgactcttgggatttcacaccaataattcttgtttctgcgtcttccacgagtggtgtagctcaacatagaacta---cctcagagttcagctggaattatataccagaagccggagatgatgaagaaagttgggctagggscttgtctcctcatcacttttggaatcatgcttgaacttttagattagttgaaaaatggttgtttgatgacgtgatta-tgatgttgcctaaatctatctttcatgtcagtgacaataagaagtaagcttttttctgtgattttcagttkggggtttggggtttggggtt------------------------------------------------------------------------------------------------------------------------------------------------------------------------------------------------------------------------------------------------------------------------------------------------------
>I28633_M056_Malvaceae_Adansonia_digitata_seq1
---------tgggtttcatgttaattgaagtttttga---tttttcataat-------------------tgccggaattgattttgaaagtg----------------ctagggctgaggctgcgt----gac-------------------------------------------------------------------------------------------ttgcctc-gttggtca-------aaattga----ctgcatt---ctggta--------gaag---cactttcttgttctta--------tcttgtgagttgc--------------------------ttctc------tgcaggagtcagatgcagggtgcaattctgttgattgggattgttccttgcaccttccactttgggtttcggaaacagagaaggcagcaattgaggaccggctagaaggatggactaaagacctggatgcaagtggagctgatattgcgac--acttgcatcgtgcttaaaaaagcccttgcg-----tcctctgtggatttmtcagaaaactgtcatctggataaatgaagtgccggactatgattcttgggattttacaccaataattcttgtttctgcctcttcctcgagtggagtaactcaacataggacta---cctcagagtttagctggaattatatacccggagctggagatgatgaagaaagctgggctaggggtttgtctcctaatctcttttggaatcatgcctacgatcttattagctccggacctgatttgtgtaaccagaaggtggcagatatagtcgagaaggacagagtatatcgtgctcaaagggggmagaa--tgcccctcagatcactgcca--agccctcaatttctgggag---ttcacctcatcttcgttgtttagagcccctatcatgttckgatctttcaaatcttaagat---tagatcttctgatgaagaatgtggaatattttggttaggatctactaatcttgctgtgggcgcatctcatgttggtatgatgcattagcaatt---------------------------------------------------------------------------------------------------------------------------------------
>I28636_M059_Malvaceae_Pterospermum_pierrei_seq1
--------------------------------------------------------------------------------------------------------------------------tgctt----gac-ttgc----------------------atttacgcttttttggttt-------------tgtgtt-gcgtggacatgtgatacgcarawarmtryctw-awykmtsr-------saarwww----ywrymtt--ystrrtta-------gggg---aaatttctggttcctg--------tcttctgacttgc--------------------------ttctc------tgcaggagctgggttcagggcagaattcggctgattgggattgttccttgcacctacccctttgggtttctgaaatagagaaggcagcaattgaggaccggttagaaggatggactaaagacctggatgaaagtggagctgatattgcagc--tcttgcgtcatgcttaaaaaagcccttgcg-----tcctctatggatttctcagagaactgtcatctggataaatgaagtgccagattatgattcttgggatttcacaccaataatgcttgtttccgcctcttccacaagtggcgtagctcaacatagaacaa---cctcagaatttagctggaattatataccaggagctggggatgatgaagaaagctgggctaggggcttgtctcctaatctcttttggaatcatgcctatgatcttattagctcaggacctgatttgtgtaaccagaaggttgccgacatagttgagaaggatagagtctatcgtgctcaaagggggcagaa--tgctcctcaggtcamtgcca--agccctcagtctctaggag---ttcacctcatcttccttrtttaaacccccaaktctgttcagatctttcaaacatgaacat---ttgctcttctgaggaagaatgtggaatatt------------------------------------------------------------------------------------------------------------------------------------------------------------------------------------------------------
>I28637_M060_Malvaceae_Duboscia_vifidiflora_seq1
----------------------------------------------------------------------------------------------------------------gggctgagaccatat----gac-ttgc----------------------atttgtgattcttgttt---------------gtgttt-gcaatgaggcatgatgcatggaaagctgcctc-attgcttg-------aaggttg----ctgcatt---tgggta--------gaag---caatttctgcttcatt--------tcttctgacttgc--------------------------ttctc------tgcaggagtcagatacagcgcagaattctgttgattgggattgttccttgcacctccccctttgggtttctggaacagagaaggcggctatagaggagaggttagaaggatggaccaaagacctggaggtgagtggagctgatattgtggc--tcttgcatcttgcttaaaaaagcccctgcg-----tcctttatggatttctcagaaaactgtcatctggataaatgaagtgcctgattatgattcttgggatttcacaccaataattcttgtctctgcgtcttcctcaactggggtagctcaacataggacta---cctcagagtttagctggaactatataccaggagctggagacgatgaagaaagctgggctaggggcttgtctcctaatctcttttggaatcatgcctacgatctcattacctcagggcctgatttatgtaacaagaaggttgctgatatagttgagaagaacagagtatattgtgctcaaagggggcagaa--tgctccacagatcactgcca--agccctcaatatcagaaag---tccacctaatcttctttctttagatctcctgtcatgctcagatctttcaaaccttaatgt---tagctgttccratgaagaaactggaatattttggctaggaagtactaatattgctctgggctcatctcaagctggtatgataa----------------------------------------------------------------------------------------------------------------------------------------------tag
>I28638_M061_Malvaceae_Basiloxylon_brasiliensis_seq1
---------------------------------------------------------------------------------cttgactaattg-----------------tgtggctgggagtggtt----gac-ttgc----------------------atttatgctttttgttt----------------gtgttggcatcgaggtgtgatgtccagaaagctgcctc-attgctct-------aaagtga----ctgcatt--ccttgta--------ggtg---caccttcttgttcctg--------tcttctgacttgc--------------------------ttctc------tgcaggagtcaaatgcagggcagaattctgttgattgggattgttccttgcaccttcccctctgggtttctgaaacagaaaaggcagcaattgaggaccggttagaaggatggaccaaagacctggatgcaagtggagctgatattgcgtc--tcttgcattgtgcttaaaaaagcccttgcg-----tcctctatggatttctcagaaaaccatcatctggataaatgaagtgcctgattatgattcttgggatttcacaccaataattcttgtttctgcatcttccacaagtggcttaactcaacataggacta---cctcagagtttagctggaattatataccaggagctggagatgatgaagaaagctgggcgaggggcttgtctgctaatctcttttggaatcatgcctttgatcttattagctcaggacctgatttatgtaaccagaaggttgctgatatagtagagaaggaaagagtatatcgtgctcaaagggggcaga--------ctcagatcactgcca--tgccttcagtctccgggag---ttcacctcatcttccttgttcagaccccctatcgtgttccaatctttcaaaccttaatat---tagctcttctgatgaagaatgtggaatattttggctaggatctactaatcttgctctggcagcatctcaagttggtatgagg--------------------------------------------------------------------------------------------------------------------------------------------------
>I28639_M249_Malvaceae_Gyranthera_amphibiolepis_seq1
----------------gatgctttttgcacctcttgagcatcattcataatatga--------------cattgacaggcactggaccaagtg----------------ccagggctgagactgcgt----gac-t------------------------------------------------------------------------------------------tgcctc-attggtcg-------aaattga----ctgcatt---ctggta--------ggag---cactttcgtgttcctg--------tcttctgacttgg--------------------------ttctc------tgcaggagtcagatgcagggcgcaattctgttgattgggattgttccttgcaccttcccctttgggtttctgaaacggagaaggcagcaattgaggaccggttagaaggatggaccaaagacctggatacaagtggagctgatattgcgac--tcttgcgtcatgcttaaaaaagcccttgcg-----tcccctatggatctctcagaaaactgtcatctggataaatgaagtgccggattatgactcttgggatttcacaccaataattcttgtttctgcctcttcctcgagtggagtaactcaacataggacta---cctcagagtttagctggaactatattccaggagctggagatgatgaagaaagctgggctaggggcttgtctcctagtctcttctggaatcgtgcctatgatcttattagctcaggacctgatttgtgtaaccagaaggttgctgatatagttgagaaggacagagtatatcgtgctcaaagggggcagaa--tgcccctcagatcactgcca--agccctcgatctctgggag---ttcacctcatcttccatgtttagagccacaattgtgttcagatctttcaraccttaagat---tagctcatccgatgaagaatgtggaatattttggctaggatctactaatctcgctctgggcacatctcaagttggta-------------------------------------------------------------------------------------------------------------------------------------------------------
>I28640_M062B_Malvaceae_Diplodiscus_paniculatus_seq1
---------------------------------------------------------------------------------------------------------------------------------------------------------------------------------------------------------------------------------kwgcctc-attgctcc-------aaartrr----ctgcatttcccccgta--------ggag---ctctttcttgctcctg--------tcttctgacttac--------------------------tttcc------tgcaggagtcagatgctggacagaattctgtcgattgggattgttccttgcacctccccctttgggtttcagatactgagaaggcagcaattgaggaccggttagagggatggaccaaagacctggatgcaagtggagctgatattgcggc--tcttgcatcgtgcttaaagaaacccttgcg-----gcctctgtggatttctcagaaaactgtcatctggataaatgaagtgcctgattatgattcttgggatttcacaccaataattcttgtttctgcctcttcaacaagtggcgtaacacaacataggacta---cctcagagtttagctggaactatataccaggagctggagatgatgaagaaagctgggctaggggcttgtcccctaatctcttatggaataatgcctatgatcttattacctcaggacctgatttgtgtaaccagaaagttgctgatatagttgagaaggacagagtatatcgtgctcaaaggggccagaa--tgctcctcagatcactgcca--agccctcattctctgggag---ttcacctcatgttccttctttagaccccatactgtgttcagatctttcaaaccttaaaat---tagctcttcagatgaagatcgtggaatat-------------------------------------------------------------------------------------------------------------------------------------------------------------------------------------------------------
>I28641_M063_Malvaceae_Brownlowia_peltata_seq1
-----------------------------------------------------------------------------------------------------------------------gagtgctt----ggc-ttgc----------------------atttatgcatttttttt---------------agggtt-gaatggaggtgtgatgcgcagaaagttgcctc-aatgctcc-------aaagtga----ctgcatttcccccgta--------ggag---ctctttcttgctcctg--------tcttctgacttgc--------------------------tttcc------tgcaggagtcagatgctggacggaattctgtctgttgggattgttccttgcacctccccctttgggtttcagaaactgagaaggcagcaattgaggaccggttagaaggatggaccaaagacctggatgcaagtggagctgatattgcagc--tcttgcatcatgcttaaaaaaacccttgcg-----gcctctgtggatttctcagaaaactgtcatctggataaatgaagtgcctgattatgattcttgggatttcacaccaataattcttgtttctgcctcttcaacaagtggcataacacaacataggacta---cctcagagtttagctggaattatataccaggagctggagatgatgaagaaagctgggctaggggcttgtcccctaatctcttttggaatcatgcctatgatcttattacctcagggcctgatttgtgtaaccagaaagttgctgatatagttgagaaggacagagtatatcgtgctcaaaggggccagaa--tgctcctcagatcactgcca--agccctcattctctgggag---ttcaactcatgttccttctttagaccccctactgtgttcagatctttcaaaccttaaaat---tagctcttcagatgaagattgtggaatattttggcttggatctactaatcttgctttggctgcatctcaagtcggtatgaggcattagcaattcctctcactggttat------------------------------------------------------------------------------------------------------------------------
>I28642_M064_Malvaceae_Burretiodendron_esquirolii_seq1
-----------------------------------------------------------------------------------------------------------------------------------------------------------------------------------------------------------------------------------------------------------------------------------------------------------------------------------------------------------------------------------------------------------------------------------------------------------------------------------------------------------------------------------------------------------------------------------------------------------------------------------------------------taattcttgtttctgcctcttcaacaactggcataacacaacataggacta---cctcagagtttagctggaattatataccaggagctggagatgatgaagaaagctgggctaggggcttgtcccctaatctcttttggaatcatgcctatgatcttattacctcaggacctgatttgtgtaaccagaaagttgctgatatagttgagaaggacagagtatattgtgctcaaaggggccagta--tgctcctcagatcactgcca--agccctcattctctgggag---ctcaactcgtgttccttctttagaccccctactgtgttcagatctttcaaaccttaaaat---tagctcttcagatgaagattgtggaatattttggcttggatctactaatcttgctttggctgcatctcaagttgg---------------------------------------------------------------------------------------------------------------------------------------------------------
>I28644_M066_Malvaceae_Thomasia_solanaceae_seq1
------------------------------------------------------------------------------------------gtg----------------ttatggctgagactgcat----cgc-ttgc----------------------atttatgctttttgttt----------------gcgct---gaggaggtgtgatgcacagaaacctgcctc-attggttga-----aaaagtga----cagcatt---ctggtagaaatgtagaag---cactttcttcttcctg--------tcttctgacttgc--------------------------tactc------tgcaggagccagattcagggcggagttctgttgattgggattgttcgttgcaccttcccctttgggtttctgcaacagagaaggcagctattgaggaccggttagaaggatggaccaaagacctggatgcaagtggagctgatattgcgac--tcttgcatcgtgcttaagaaagccattgcg-----tcctctatggatttctcagaaaactgtcatctggataaatgaagttcctgatcatgattcttgggatttcacaccaataatgcttgtttctgcctcttcctcaactggcgtaactcaaaataggacta---cctcagaatttagctggaactatataccaggagctggagatgatgaagaaagctgggctaggggcttctctcctaatctcttttggaatcatgcctatgatcttattggctcagggcctgatatgtgtaaccagaaggttgctgatatagttgagaaagacagagtatatcgtgctcaaagggggcagaa--tgctccacagatcactgcca--agccctcaatgtctggaaa---ctcacctaatcttccttgtatggaccccctgttatgttcagatctttcaaaccttaccat---tagctcttctgaagaagaatgtggaatattttggctgggatctactaatcttgctctgggctcatctcaagttggtatgataacttag--------------------------------------------------------------------------------------------------------------------------------------------
>I28645_M067_Malvaceae_Guichenotia_ledifolia_seq1
---------------------------------------------------------------------------caaggacttgatcaagtg----------------ttatggctgagactgcat----cgc-ttgc----------------------atttatgctttttgttt----------------gcgtt---gaggaggtgtgatgcacagaaagctacctc-attggttg-------aaagtga----cagcatt---ctggtagaaattaagaag---cactttcttgttcctg-----tcttcttctgacttgc--------------------------ttctc------tgcaggagccagatgcagggcggagttttgttgattgggattgttcgttgcaccttcccctttgggtttctgcaacagagaaggcagctattgaggaccggttagaaggatggaccaaagacctggatgcaagtggagctgatattgcaac--tcttgcatcgtgcttaagaaagccattgcg-----tcctctatggatttctcagaaaactgtcatctggataaatgaagttcctgatcatgattcttgggatttcacaccaataatgcttgtttctgcctcttcctcaactggtgtaactcaaagtaggacta---cctcagaatttagctggaactatataccaggagctggagatgatgaagaaagctgggctaggggcttctctcctaatctcttttggaatcatgcctatgatcttattagctcagggcctgatatgtgtaaccagaaggttgctgatatagttgagaaagacagagtatatcgtgctcaaagggggcagaa--tgctccacagatcactgcca--agccctcaatgtctggaaa---ctcacctaatcttccttgtatggacccctttttatgtacagatctttcaaaccttaccat---tagctcttctgaagaagaatgtggaatattttggctgggatctactaatcttgctctgggctcatctcaagttggtatgataacttagcaa-----------------------------------------------------------------------------------------------------------------------------------------
>I28646_M068_Malvaceae_Helmiopsis_sp_seq1
----------------------------------------------------------------------------------------------------------------------------------------------ta-----------------------------------------------------------------------------------------tatattcgt-----aagagggag--gcaacgaa--cacaaca--------gaat---cattgttttgtcttca-----------------------------------------------tcctcaatcttcacatcaagttgttacagatatgtgattatttgattgaagac-attccagcatctgtcccttt--------------------------------------------------------------------------actggtatatgagccatatttaacaatgtttgaaaaatcccttgcg--tcctcctctattgatttctcagaaaactgtaatctggataaatgaagtgccggattatgactcttgggatttcataccaataattcttgtttctgcgttttccacgagtggcgtagctcaacatagaacta---ccccagagttcagctggaattatataccaggagctggagatgatgaagaaagttgggctaggggcttctctcctcatcacttttggaatcatgcttgaacttttatattatttgaaaaatggttgtttgatgacgtgatta-tgatgttgcctaaatctatctttcatgtcagtgaaaataagaagtaagc-tttttctgtgatttttagtt----gccttatactttgctttg--cttatatggtgct-------------------------------------------------------------------------------------------------------------------------------------------------------------------------------------------------------------------------------------------------------------------------------------g
>I28647_M069_Malvaceae_Cheirolaena_linearis_seq1
-----------------------------------------------------------------------------------------------------------ttttaggactaaaagtactt----tac-ttga----------------------atttatttatttattggtt-------------tggatt-gcatggaggtgtgatatgctgaaagttgcttc-attgtttc------aaaagtga----ctatgtt--cctggta--------ggag---cacttccttgttccca--------tcttctgacttgc--------------------------ttctc------tttaggagttagattcagggcagaattcggctgattgggattgttccttgcaccttcccctttgggtttctgaaacagagaaggcggcaattgaagaccggatagacgggtggaccaaagacctggatgcaagtggtgctgatattgcagc--tcttgcatcatgcttgaaaaagcccttgcg-----tcctctatggatttctcagaaaactgtaatctggataaatgaagtgccggaatatgattcttgggatttcacaccaataattcttgtttctgcttcttccacaagcggcgtagctcaacatagaacta---cctcagagttcagctggaattatataccaggagctggagatgatgaggaaagttgggctaggggcttgtctccacatcacttttggaaccatgcctatgcccttattggctcgggtcctgatttgtgtaaccagaaggttgctgatatagttgagaaggaccgagtctttcgtgctcaaagggggcagaa--tgcccctcagatcaatgcaa--agccctcgatctctaggag---ttcacctcattttccttcattagatccccacttgtattcagatctttcaaacctgaacgt---aagctcttccgaggaaggatgtggaatatgttggctaggatctactaaccttgctctggccgcatatcaagttggtatgggcatt-----------------------------------------------------------------------------------------------------------------------------------------------
>I28649_M071_Malvaceae_Goethalsia_meiantha_seq1
------------------------------------------------------------------------------------------------------------------gctgagaccatgt----gac-ttgc----------------------atttgtgcttcttgttt---------------gtgttt-gcaatgaggcatgatgcacagaaagctgcttc-attgttgg-------aaaggtg----ttgcatt---tgggta--------gaagcgctattttctttttcatt--------tcttctgacttgc--------------------------ttctc------tgcaggagtcagatacaaggcagaattctgttgattgggattgttcgttgcaccttcccctttgggtttctggaacggagaaggcggctatagaggagaggttggaaagatggaccaaagaccttgatgcgagtggagctgatattgcggc--tcttgcagcttgcttaaaaaagcccttgcg-----tcctttatggatttctcagaaaactgtcatctggataaatgaagtgcctgattatgattcttgggatttcacgccaataattcttgtttctgcctcttcctcaactggggtaactcaacataggacta---cctcagagtttagctggaactatataccaggagctggagatgatgaagaaagctgggctaggggcttgtctcctaatctcttttggaatcatgcctatgatctcattagctcagggcctgatttatgtaacaagaaggttgctgaaataattgagaaggacagagtatatcgtgctcaaagggggcagaa--tgctccacagatcactgcca--agccttcaatatcagaaag---ttcaccaaatcttctttcttcagatcccatattatgcgcagatctttcaaacctcaatat---tagctgttccgacaaagaatccagaatattttggctaggaagtacgaatattgctctggcctcatctcaagttgg---------------------------------------------------------------------------------------------------------------------------------------------------------
>I28652_M074_Malvaceae_Hildegardia_barteri_seq1
------------------------------------------------------------------------------------------------------------cgtttggctcagagtgctt----ggt-ttgc----------------------atataagctttttgttt----------------gggctggcatggaggagcaacgtgcagaaagctgcctc-gttgctcg-------aaagtga----ctgaatt--ttctgta--------gttg---cattttcttgttactg--------tcttctgacttgc--------------------------ttctc------tgcaggagtcaaatgcagggcagaattctgttgattgggattgttccttgcaccttcctctttgggtttctgaaacagaaaaggcagcaattgaggaccggttagaaggatggaccaaagacctggatgcaagtggagttgatattgcatc--tcttgcatcatgcttaaaaaagccattgcg-----tcctctatggatttctcagaaaactgtcatctggataaatgaagtgcctgattatgattcttgggatttcacaccaataattcttgtttctgcatcttccacaagtggtttgactcaacataggacta---cctcagagtttagctggaattatataccaggagctggagacgatgaagaaagctgggctaggggcttgtctcctaatctcttttggaatcatgcctttgatcttattagttcaggacctgatttgtgcaaccagaaggttgctgatatagttgagaaggacagagtgtatcgtgcccaaagggggcagaa--tgcccctcagatcactgcca--agccctcagtctctgagag---tccaactcatcttccttgtttagacctcctattgtgttcggatctttcaaaccttaaagt---taactcttgtgatgaagaatgtggaatatattggctaggatctactaatcttgctctggcagcatctcaagttggtatgaggcattaac------------------------------------------------------------------------------------------------------------------------------------------t
>I28653_M168_Malvaceae_Theobroma_cacao_seq1
-------------------------------------------------------------------------------aacttgatcaaggt----------------ttagggctgagactgcat----gac-ttgc----------------------atttatgctttttctct----------------gggtt------gaggtgtgatgcacagaaagctacctc-attgattg-------aaagtga----ctgcatt---ttggtagaaacatagaag---cactgtcttgttcctg--------ttttctgacttgc--------------------------ttctc------tacaggattcagatgcagggcagaattctgtcgattgggattgttcattgcaccttcccctttgggtttctgggacagagaaggcagcaattgaggatcggttagaaggatggactaaagacctaaatgcgagtggggctgatattgcggc--tcttgcctcgtgcttaaaaaagcccttgcg-----tcctttatggatttctcagaaaactgtcatctggataaatgaagtacctgatcatgattcttgggatttcacgccaataattcttgtttctgcctcttcctcgactggtgtaactcaacataggacta---cctcagagtttagctggaattatataccaggagctggagatgatgaagaaagctgggctaggggattgtctcctaatctcttttggaatcatgcctatgatcttattagctccgggccagatttgtgtaaccagaaggttgctgatatagttgagaaggacagagtatatcgtgctcaaagggggcagaa--tactccacagatcactgcca--agaccacaatatctggaac---ttcacctaatcttccttgtttagaccccctgttatgttcagatatttcaaaccttaacat---tagctcttctgatggagaatgtggaatattttggctaggatctactaatgttgctctgggctcatctcaagttggtatgatgaattggcagttccttgcattg-----------------------------------------------------------------------------------------------------------------------------
>I28654_M105_Malvaceae_Pachira_aquatica_seq1
-ctctgcccctaaaaagatgccgtttgcacctattgagcatcgttcgtaat-------------------tgagacaagcacttgaacaagtg----------------ctatggctgcgactgcgt----gac-t------------------------------------------------------------------------------------------tgcctc-aktggtcg-------aaattta----ctttgtt---ctggtg--------gaag---cactttcttgttctta--------tcttctgagttgc---------------------------tctc------tgcaggaatcagatgcagggcacagttctgttgattgggattgttccttgcaccttcccctttgggtttccaaaacggagaaggcagcaattgaggaccggttggaaggatggactaaagacctggaagcaagtggagctgatattgcgac--tcttgcatcatgcttaaaaaagcccttgcg-----tcctctatggatttctcagaaaaccgtcatctggataaatgaagtgccggattatgattcttgggatttcacaccgataattcttgtttctgcctcttcctcgagtggagtaactcaacataggacta---cctcagagtttagctggaactatataccaggagctggagatgatgaagaaagctgggctaggggcgtgtctcctaatctcttttggaatcatgcctacgatcttattagctccggacctgatttgtgtaaccagaaggttgctgatatagtcgagaaggacagagtatatcgtgctcaaagggggcaaaa--tgcccctcagatcactgcca--agccctcaatctctgggag---cacacatcatcttccttgtttagagcccctatcgtgttcagatctttcaaaccttaagat---tagctcttccaatgaagaatgtggaatattttggctaggatctactaaacttgctgtgggcgcatctcaagttggtatggtgcattagcaattcctctcattagtcat------------------------------------------------------------------------------------------------------------------------
>I28656_M002_Malvaceae_Tilia_americana_seq1
---------------------------------------------------------------------------caagcacttgaccaagtg----------------ttagggctgagagtgctt----gac-wtgc----------------------rtttatgctttttgttt----------------gkgtt-gcatggaggtgtgatgcgcagaaagctgcctc-attgcttg-------aragtga----ctgcatt--cyyrgta--------ggag---cactttcttgttcctg--------tcttctgacttgc--------------------------ttctc------tgcaggagtcagatgcagggcagaattctgttgaytgggattgbtccttgcaccttcchctttgggtttctgaaacagagaaggcavcaattgaggahcggttagaaggdtggaccaaagacctggatgcaagtggagctgatattgcggc--tcttgcatcwtgcttaaaaaagccmttgcg-----tcctctatggatttctcagaaaactgtcatctggataaacgaagtgcctgattatgattcttgggatttcacaccaataattcttstttctgcctcttccacaagtggcgtaactcaacataggacba---cctcagagtttagctggaattatataccaggwgctggagatgatgaagaaagctgggctagggghttgtctcctaatctcttttggaatcatgcctatgancttattagctcaggacctgatttgtgtamccagaagrttgctgatatagttgagaaggacagagtatrtcdtgctcaaagggggcagaa--tgcccctcagatcactgcca--agccctcaatctctgggag---ttcacctmatcttccttgtttagaccccctwttgtdttcagatctttyaaaccttaacat---tagcycttctgatgaagaatgtggaatattttgsctaggatctactratcttgctctggctgcatctcaagttggta-------------------------------------------------------------------------------------------------------------------------------------------------------
