# Supplementary material for: Localized Phylogenetic Discordance Among Nuclear Loci Due to Incomplete Lineage Sorting and Introgression in the Family of Cotton and Cacao (Malvaceae)
Source: Front Plant Sci. 2022 Apr 13;13:850521. doi: 10.3389/fpls.2022.850521 (PMC9043901; doi:10.3389/fpls.2022.850521)
Supplement: Supplementary file 1 [file Data_Sheet_1.ZIP › Alignments_v4/L174.fasta]

>I28591_M023_Malvaceae_Neobuchia_paulinae_seq1
---------------------------------------------------------------a-------------------------------------------------ctgaattgatagaaagctcacaaaat------------catcttttagtg--ggc---------------cttgg---------cccaa-----------------aagctata-----------agaaaatcgt-tggc--c--caaaca---------------ttcca-----------------------------------------tgaaaaaccct------agaaagccct--ccatgt-------------------------------ccatc-a-agc--------------tgc-ttctttta---------gcaaac----gaaagaggaagaaagaaaatggcgata-------gagagctacgtggtgatccacaacatagcaaagaggcacaacgtcggaacgctagctagaagtgccactgccttcggagtcagtgaaataatcctagtcggccgccgtgacttcaacgccttcggcagccacggctccacctcccatctccgtttccgccacttccattccctcgcagacgcacgccttttcctcaaagtaaaca-------------------tcc----------ttttccctctcc-------------ctaac-aaaatcacgtct-caaaatcctttatttct-----taaattttttcgtttt------------------ttt---ggat-tccaaattta---taattttgttttaag---------------------------------------------------------------------------------------------------------------------------------
>I28593_M024_Malvaceae_Carpodiptera_cubensis_seq1
-----------------------------------------------------------------------------------------------------------------------------------aa--------------------------ttaa--aaa---------------tttat--------tatcaatacgg------------aagtat--------------tgatattaa-tgt-------aacaa-----tgtaaataattttttt--ttaaatgaaataaaa-----------------------agaaaaacact----agaaaaacccttc--------------------------------------------a-agc--------------tta-ttctttta--------ggcagat----caaaaagg----aagaaaatggcgata-------gagagctacgttgttgtccacaacatagcgaaaaggcacaacgtcgggactttagctagaagcgccaccgcctttggtgtcagcgaagtaattctagtcggccgccgtgacttcaacgccttcggcagccacggctctacctcccacctccgtttccgccactttcattccctcaacgacgcccgccttttcctcaaagtaaaca-------------------tc-----------cttttcctctcc-------------ctatc-aaacccatgtct-caaaattcccattattt-----caattttttttt----------------------aaa---aaaa-tttggctgta--------ctttttttaggagaaagattgtgatatttgtggggttgagatcactggtggtgccttttc-------------------------------------------------------------------------------
>I28594_M025_Malvaceae_Herrania_nitida_seq1
---------------------------------------------------------------------------------------------------cggtgtgcaacgcgcggaccagcattaaagaaagtgga---------------------tcttg--ggc----------------ttgg--------gcccaa-----------------aagcag----------------acagcaa-----------aagaa---------------------------------ttaaa-----------------------aataaaaccct----agaaaaacccct--ccatag-------------------------------ctttc-a-agc--------------ttc------------------gcggatc--acaaagagtgga-aacaacatgtcgatg-------gagagctacgtgctggtccacaacatagcaaagaagcacaacgtcggaacgctagctagaagtgccaccgccttcggcgtcagtgaaataattatagtcggccgccgtgacttcaacgccttcggtagccacggctccacttcccacctccgtttccgccacttccattccctcaccgacgcccgcctttacctcaaagtaaaca-------------------tc-----------tttttcctctcc-------------ctaac-aaacccatgtcc-caaaatcccttcttctt-----caaccttttattgaa------------------------------attaactgta----ttttccactttaaggagaaagattgtgatatttgtggggttgagatcaccgacggtgccgtttcagtaactgagcatcctttcaagaaaagcactgcttttcttct-------------------------------------
>I28595_M184_Malvaceae_Guazuma_ulmifolia_seq1
--------------------------------------------------------------------------------------------------------------------agctgtgtacaatggcatggg---------------------tcttg--ggc---------------tttgg--------gcccaa-----------------aagcga----------------acagcag-----------aagaa---------------ttaaaaa-ataataataacaraa-----------------------tagaaaaccct----aattaaacccct--ccatgg-------------------------------attgg-a-aac--------------tcc-tcctttta---------gcaggtc--acaaagagggga-aacaacatggcgata-------gagagctacgtggtggtgcacaacatagcaaagaggcacaacgtcggaacactagctagaagcgccaccgccttcggcgtcagcgaagtaatcctagtcggccgccgtgacttcaacgccttcggcagccatggatccacctcccacctccgtttccgscacttccattccctagccgacgcycgccttttcctcaaagtaaaca-------------------tc-----------tttttcctctgc-------------ctaac-aaacctatgtcc-caaaatcccttcttttt-----cagccttttgtttatta----------------------------actgacagttgtgatatatcaaattaaggagaaagattgtgatatttgtggggttgagatcacggacggtgccgtctcggtaactgagcatcctttcaagaarakcw--------------------------------------------------
>I28596_M026_Malvaceae_Ruizia_cordata_seq1
----------------------------------ataaaataaaaatttaaa-------------------------------------------------------------tgaaattataagaaaagcaa---------------------------gtg--ggc---------------cttag--------gcccaa-----------------aagcga----------------aaaccaa-ttt-------aagaa-------ttttcagttttt------------aaaaaaa-----------------------tacaaaaccct----agaaaaaccccc--caactg-------------------------------ctacc-a-agc--------------ttc-gt---tta---------gcagat----caaagg--------aaaaatggcgata-------gagagctacgtgattgtccacaacatagcaaagaggcacaacgtcggaacgttagcaagaagcgccaccgcctttggagtcagcgaggtgatcttagtcggccgccgtgacttcaacgctttcggcagccacggckccacctcccacctccgtttccgccacttccattccctcaccgacgcccgcctgttcctcagagtaaaca-------------------tc-----------tttctcctttctct-----------ctaac-aaactcatctct-caaaatcccttaaa--------------------------------caattt----tat---aatt-tctgacttcg---tttttcctttccaaggaaaaagattgtgatatttgtggggttgagattgctgacggtgccttttcaataactgatcatccgttcaagaaaagcactgcttttcttcttggtaatgaggtgaaact-------------------
>I28597_M027_Malvaceae_Melhania_velutina_seq1
------------------------------------------------------------------------------------------------------------------gaaattataagaaaagtaa---------------------------ctg--ggc---------------cttag--------gmccaa-----------------aagcga----------------aaaccaatttt-------aagaa-------ttttcrgttttttt--tttttttaaaaaaaa-----------------------tacaraaccct----agaraaacccmt--caaccg-------------------------------ctrcc-a-agc--------------ttc-rt---tta---------gcagat----caaarg--------aaaaatggmkata-------gagagctacgtgrttgtccacaacatagcaaagaggcacaacgtcggracgttagcgagaagcgccaccgcstttggagtcmgcgaagtgatcttagtcggccgmcgtgacttcaacgctttcggcagccacggctccacwtcccacmtmcgtttccgccacttccattccctcaccgacgcccgccttttcctcaaagtaaaca-------------------tc-----------tttctcctbtctgt-----------ctaac-aaactcathtct-yaaaatmccttaaam-------------------------------caattt----tat---aatt-tytgacttcg---tttttcctttccaaggaaaaagattgtgatatttgtggggttgagattactgacggtgccttttcaataactgatcatcctttcaagaaaagcactgcttttcttcttggtaa-------------------------------
>I28598_M028_Malvaceae_Glyphaea_brevis_seq1
----------------------------------------------------------------------------------------------------------------------------------------------------------------------gc---------------ctcgg--------gcccag-----------------aagaag----------------aattcaa------------agaaa---tgcccaccaa---------aaagttcaaaaaaaata---------------------aaataaaccct----agaaaaacccct--ccatgg-------------------------------cgatc-g-att--------------tgc-gacttttg---------gcagat----caaagagggga-gaatcaatggcgatt-------gagagctacgtggtggtccataacatagcgaagaggcacaacgtcggaaccttagctagaagcgccaccgccttcggtgtcagcgaaataatcctagttggccgccgtgatttcaatgccttcggcagccacggctccacttcccacctccgattccgccacttccattccctcaccgacgcctcccttttcctcaaagtaaata-------------------tc-----------tttttcctctcc-------------ctaac-aaacccattctc-caaaaccccttcttttc-----taacmtttttcttaaa----------------------------------------aa--aataaatttgtaggagaaagattgtgatatttgtggggttgagataacagagggtgctgtttcagtaaccgagcatcctttcaagcgaagcactgcttttctacttggtaatg-----------------------------
>I28599_M029_Malvaceae_Desplatsia_dewevrei_seq1
-------------------------------------------------------------------------------------------------------tgcagaagtgtat--------------------------------------------------at---------------ctggg------cctaccaa---------------------------------------aaactgg-cgg------------------------------------------------------------------------caaataaacccta---gaaagtaga-ag--aagagcccc-----------------tcagttctgacattac-a-agc-------------aagc-------------------aagct----taaagaggaa--aaagccatggcgata-------gagagctacgtgctcgtccacaacatagcaaagcggcacaacgtcggaacactagctagaagcgccaccgcctttggcgtcactgaaattattctagtcggccgccgtgatttcaacgcctttggcagccacggctctacttcccacctaagtttccgccacttttattccctcgccgacgcctgcctctacctcaaagtaataa-------------------tg-----------ttc-ttcctttc-------------ctaac-aaatccatgtcaccaaaatcacttgttttt-----taacactttttc----------------------ttc-----------------------ttaatttttgaaggataaagattgtgatatttgtggggttgagatcgcagatggtgccgtttccgtaactgagcatccttt-------------------------------------------------------------
>I28600_M146_Malvaceae_Mortoniodendron_guatemalense_seq1
--------------tga--aaaaatatacgggactacacgacaaaatccagatgcg------------------------------------------ktaagtcaagggcccttcactcgtaagaaaagaaa---------------------------gtg--ggc---------------cctgg--------gcccaa-----------------aaacgt----------------aagccag----------------------------------------------------------------------------cgggaaaaccct-----agagaacccct--ccgttg-------------------------------cgacc-a-agc--------------ttt-ttctttta---------gcagat----caaagagaaag-aagaatatggcgata-------gaaagctacgtggttgtccacaacatagcgaagaggcacaacgtcgggacgttagcaagaagcgccaccgcttttggagtcagcgaagtaatcctagttggccgccgtgatttcaacgccttcggcagccacggttccacctcccacctccgtttccgccacttccattcactcaccgacgcccgcctttttctcaaagtaaaca-------------------tc-----------ttttctatatcc-------------ctaac-aaacccatgtct-caaaatcccttcttttt-----taactgttgttggat-------------------ttt--------ttttactgta-----attttcttttaaggagaaagattgtgatatttgtggggttgagatcactgacggtgccttttcaataactgatcatcctttcaa----------------------------------------------------------
>I28601_M030_Malvaceae_Sparmannia_africana_seq1
----------------------------------------------wtyaaatccg--------------------------------------------atttttttttaaatcggattdtcatacaadwbgkgtta---------------dttttgttca--ggc---------------ctcag------------------------ygggcttgagccc----------------aagacta-----------aagaa---------------------------------aaaag-----------------------tcaaaaacmct----aagaaacctctt--ccatgg-------------------------------ctacc-g-agg--------------ctc-ttccgttc-------tcctcgam----arasyvdarmm-rcgatggcggcgatagagagctgagagctacgtgctagtccacaacatagcaaagcggcacaacgtcggaacgctagctagaagcgccaccgccttcggcgtcagcgaaathatcttagtyggycgccrtgatttcaacgccttcgrcagcsacggctchacctcccacctcygtttccgccacttccattccctcaccgacgcycgcctttacctcraagtaacaa-------------------tht----------tttttcchctac-------------ctgay-aaayccatgtcg-yaaaacycttcaatttt-----taasctttttcat-----------------------------------------------ttaattcttgaaggagaaggactgtgatatttgtggggttgagatcacagayggtgccgtttctgtaactaaacatc-----------------------------------------------------------------
>I28602_M031_Malvaceae_Mollia_sp_seq1
ttgtctttccctttc-------------------------------cttaaactwc-------------------------------------------takttmtggaatttwaagtaywmatacagcgtaa--------------------------------agcg-----------taatttts-------------------------------acatgt-------------gtasaggtattsggtw-----aggaaatga-----------ctttgg------------------------------ggctktgggcaaataaacccta---gtaaraaccyct--ccatgg-------------------------------sygag-m-rac--------------ktwattctttta---------gaagat----cmaaagtggaa-aaagcmatggcgaya-------gagagctacgtgctcatccacaacatagcaaagcggcacaacgtcggaacgctagctagaagcgccaccgcctttggmgtcgchgaaatcatwctagtcggccgccgtgatttcaacgcctttggcagycabggctctacttcccacctccbtttycgccacttytatkcyctcgcwgahgcctgcctttacctcaaagtaatdha-------------------------------tgttwtycyttt-------------ctavc-aaatccatdwmh-haaaaycacttcyyttw-----taacrcttyttytgthc-------------------------------------------wtratttttgaaggagaaarattgtgatatttgtggggttgagatcacagatgrtgccgtttccgtaactgagcayccyttcaagagaagcaccgctttt------------------------------------------
>I28603_M223_Malvaceae_Gossypium_hirsutum_seq1
------------------------------------ccttaaaaaaattaaa---------------------------------------------------------------aagaaattagaaaagata---------------------------atg--ggc---------------cttgg---------cctaa-----------------aagggc---------------aaagcmggccmg-------tagam-------------------------------------------------------------gaaaaaaaccc----tagaaaacccct--ccatgt-------------------------------ctacc-a-agy-------------tstc-ttcttttr---------gaagatg--aatgagtavagg-agaaaaatggctata-------gagagctacgtggtggttcacaatatagcaaagaggcacaacgtcggaaccctagctagaagcgccaccgcctttggagtcrccgaactaatcttagttggccgccgtgacttcaacgccttcggcagccacggctccacytcccatctccgtttccgccacttccattccctcaccgacgctcgcctcttccttaaagtaaack-------------------tc-------------------------------------taac-caacccatttct-ctaaatcyttatttctt-----aamctttttcaatttgg---atcctaattt----gyt--------tttgamwttt-ttttactgtattttaaggagaaagattgtgatatttgcggggttgagatcacagaggacgctgtttccataactgatcatcct---------------------------------------------------------------
>I28604_M032_Malvaceae_Entelea_arborescens_seq1
------------------------------------------------------------------------------------------------------tttttttctggcctcctaagaatgaaarcgcctctt---------------tacatgttca--ggc---------------ctcag--------cccttattttaaactgtgggcttgagccc----------------aaracta-----------aagaa---------------------------------------------------------------aaaaaccct----aagaaacctctt--ccatgr-------------------------------ctacc-g-agg--------------ctc-ttccgttc--------------a----aagaggaaaaa-mcgatggcggcsata-------gagagctacgtggtagtccacaacatagcaaagcggcacaacgtcggaacgctagctagaagcgccaccgccttcggcgtcagcgaaataatcttagnhggccgcvgtgatttcaacgccttcggcagccacggmtccacctcccacctccgtttccgccacttccattccctcaysgacgcccgcctttacctcaaagtaacaa-------------------tct----------tttttcccctac-------------ctgay-aaacccatgtsg-caaaacccttcwahttt-----taaccwttttcrt-----------------------------------------------ttaattcttgaaggagaaggattgtgatatttgtggggttgagatcacagacggygccgtttctgtaactgagcatc-----------------------------------------------------------------
>I28605_M235_Malvaceae_Abutilon_sp_seq1
-----------------------------------------------tcactttcg--------------------------------------------------------gtctaaaaaaaaaaaaagaaa------------------gttaactatctaggggggggaaagatgtatagttcag-------gggctaatt-------------ttgcatat----------------aagccaa-----------------------------------------------------------------------------aagaaaaaccc----tagaaaacccct--ccatgt-------------------------------ctatc-a-agc--------------ttggttctttta---------gcagatg---aaaagagtaag-aagaaaatggcgata-------gagtgctacgtgttggtccacaacatagcaaagaggcacaacgtcggcaccctagctagaagcgccacggccttcggagtcagcgaattgatcttagtcggccgccgtgacttcaacgccttcggcagccacggctcgacctcccatctccgtttccgccacttccattccctcgccgacgcccgcaccttcctcaaagtaaaca-------------------cct----------tttcgcctctcc-------------gtaa-------------------------------------tcaacttttttagctttcggattctaattttgt-tttaaaaaat-tttga----------ctgtattttgaaggagaaagattgtgatatttgtggggttgagatcacagagggtgctgtttcaataactgatcatcctttcaagaaaagcactgcatt-------------------------------------------
>I28606_M033_Malvaceae_Reevesia_formosana_seq1
------------------------------------------------------------------------------------------------------------------------------------------------------------------------------------------------------ccaa-----------------aaactt----------------aaatcaa-tag-------gagaa------------------------------ttaaaaaa-----------------------aaaaaaaacct----agaaaaaaccct--ccaggg-------------------------------ctatt-g-agc--------------ttc-ttctttta---------gcagat----caaagagagaa-gagaatatggcgata-------gagagctacgtggttgtccacaacatagcaaagaggcacaacgttggaacactagctagaagcgccactgccttcggcgtcagcgaaataatcctagtcggccgccgtgacttcaacgccttcggcagccacggttccacctcccacctgcgtttccgccacttccattcccttaatgacgcccaagttttcctcaaagtaaaca-------------------tc-----------ttttccatctcc-------------ctaac-aaacccatcgct-caaaatccttttttttt------------------------------------------------------------------------tttwwwaaaaaaahtgactgtattt--------------------------------------------------------------------------------------------------------------
>I28607_M034_Malvaceae_Mansonia_altissima_seq1
--------------------------------------------------------------------------------------------------------------------------------------------------------------------------------------------------------------------------------t----------------aatttaa-tag-------aagaa---------------ttttt-----------aaaagaataga-aattaaaattaaaatattaaagaaaccct----agaatcgcccct-gccatgg-------------------------------ctagc-a-agc--------------ttc-tactttta---------gcagat----caaagagaaag-ctgaaaatggcaata-------gagagctacgtgattgtmcacaacatagcgaagaggcacaacgtcgggacgttagcaaggagtgccaccgctttcggagtcaccgaaataatcttagtaggccgccgtgacttcaacgccttcggcagccacggctcgacctcccacctgcgtttccgccacttccattccctcggtgatgcccgccttttcctcaaagtaaata-------------------tc-----------tttttcctcttc-------------ctaaa-aaacccatgtct-taaaatcccttcttttt-----caacttttaatcttgt----attctaattttttgttt---ttat-ttttactgta--------tttttctt-----------------------------------------------------------------------------------------------------------------------------------
>I28608_M035_Malvaceae_Hosfordia_alata_seq1
---------------------------------------------gttaactttc-------------------------------------------------------------ctaaaaaaaaaaaaaag------------------gttaactatcta--ggtgggaaatatgtatagtttag-------gggctaatt-------------ttgcatat----------------aagccaa-----------------------------------------------------------------------------aagaaawaccc----tagaaaacccct--ccaygt-------------------------------cyrtc-a-agc--------------ttggttctttta---------gcagatg---aaaagagtaag-aagaaaatggcgata-------gagtgctacgtgttggtccacaacatagcaaagaggcacaacgtcggaacyctagctagaagcgccaccgccttcggcgtcagcgaattgatcttagtcggccgccgtgacttcaacgccttcggcagccacggctcmacctcccatctccrtttccgccacttccatthcctygccgacgcccgcaccttcctcaaagtaaaca-------------------cct----------tttcgcctctcc-------------ytaat-taacccatttct-caaaatcctttatkwstkattcttaacttttttagctttgggattctaattttgt-ttt-aaaaaw-tttga----------ctgtattttgaaggagaaagattgtgatatttgtggcgttgagatcacag--------------------------------------------------------------------------------------------
>I28610_M037_Malvaceae_Heritiera_littoralis_seq1
--------------------------------------------------------------------------------------------------------attaacaagtctaccggatagaaaagaaa---------------------------gtg--ggc---------------attgg--------gctcaaaa---------------aaacgt----------------aaatcag-tag-------aagaa---------------tt-----------------aaaa-----------------------aaaaaaaacct----agaaaaacccct-----------------------------------------gct-a-aac------------------tacttgca---------gtagat----caaagaaaagg-aagaaaatggcgata-------gagagctacgtggttgtccaccacatagcgaagaggcacaacgttgggacgttagcaagaagcgccaccgcctttggagtcagcgaagtgatcctagtcggccgccgtgacttcaacgccttcggcagccacggctccacctcgcaccttcgtttccgccacttccattccctcaccgacgcccgccttttcctcaaagtaaaca-------------------tc-----------tttttcatatcc-------------ctaac-taacccatgtct-caaaatcccttcttttc-----tatttttttttatt-------------------------------tttgactgta-----tttttctttgaaggagaaagattgtgatatttgtggggttgagatcactgaag-----------------------------------------------------------------------------------------
>I28611_M062A_Malvaceae_Durio_zibethinus_seq1
------------------------------------------------------------------------------------------------------------------------------------------------------------------g--ggc---------------cttgg--------gcccaa-----------------aaactt----------------mgaggaa-------------gaa-----------------------tttamtttaaaaaaa-----------------------aaaaaaaaccy----arraaaacccct--atggcc-------------------------------gtacc-a-agc--------------att-ttctttta---------gcagat----caaaagagaaggaagaaaatggcgata-------gagagctacgtggttgtccacaacatagcgaagaggcacaacgtcggaacgctagcaagaagcgcaaccgccttcggagtcagcgaactaatcctagttggccgccgtgacttcaacgcctttggcagccacggctccacctcccacctccgtttccgccacttccattccctcaccgacgcccgccttttcctcaaagtaaaca-------------------tc-----------cttttcctctcc-------------ctaac-aaaccbatgtct-caaagtcccttcttttt-----taaccttttatttggat--tccattttttt----gtt---aatt-gttgactgta-----tttttcttttaaggagaaagattgtgatatttgtgggattgagatcacagaaaatgccgtttcagtgactgatcatcctttcaagaaaagcactgcttttc-----------------------------------------
>I28612_M038_Malvaceae_Brachichyton_bidwillii_seq1
-------------------------------------------aaaataaagtgg---------gtgcatgcgttaaggcgtccaacttgaat-ggcctaactcattaagaagtctactggtaagaaaaaaaaaca-----------------------ggtg--ggc---------------cctga--------gctaaaaa---------------aaa-----------------------aag-taa-------aagaa---------------tt------------taattaaaa-----------------------aaaaaaascct----agaaaaacccmt-----------------------------------------ttc-a-agc------------------wtsttgta---------gcagat----caaaraaaagg-aagaaaatggcgata-------gagagctacgtggttgtccacaacatagcgaagaggcacaacgtcgggacgttagcaagaagcgccaccgcctttggagtyagcgaagtgatcctagtcggccgccgtgacttcaacgccttcggcagccaygggtccacttcccaycttcgtttccgccacttccattcccttaccgacgcccgccttttcctcaaagtaaaca-------------------tc-----------tttttcctatcc-------------ctaac-taacccaagtct-caaaatcccttcttttt-----a---------------------------tt----ttt---aatt-tttgact-ta-----tttttcttsgaaggagaaagattgtgatatttgtggagttgagatcactgacggtgcctt----------------------------------------------------------------------------------
>I28613_M039_Malvaceae_Eriotheca_macrophylla_seq1
---------------------------------------------------------------------------------------------------------------------------------------------------------------------gay---------------attgk---------yyyww-----------------wywtkt----------------waagcag-tgg-----------------------cmkttttt-w-----tttttaagaaaaa------------------------------ccc----tagaaaacccct--ccgcgt-------------------------------ctatc-acggc--------------tgc-ttctttta---------gcagwc----gaaagagtwag-ragaaaatggcrata-------gagagctacgtggtgatccacaacatagcaaagaggcacaacgtcgggacgctagctagaagcgccacggccttcggagtcagcgaagtaatcmtagtcggccgccgtgacttcaacgccttcggcdgccacggctccacctcccatctgcgtttccgccacttccattccctcgccgacgcccgccttttcctcaaagtaaacr-------------------tcc----------tttttcccytcc-------------ctaac-aaacccatgtct-caaaatcatttctttct-----taacttttttttyttt-------ttyhhtt----ttt---kgrw-ttcvaattcc---aaattttgtttt------------------------------------------------------------------------------------------------------------------------------------
>I28614_M040_Malvaceae_Hydrogaster_trinervis_seq1
------------------------------tgtacggcccaagaagattggattcat----------------------------------------ttgatttgcagaattgtaatggcacatgaacaaaaaa------------------gggccaattca--agt---------------ctggg------cctgccca---------------------------------------aacctgg-cgs------------------------------------------------------------------------cagataaaccct----aagaaaaaccca--ccatgg-------------------------------ctgctta-agc--------------ttc-ttctcctg---------gaaggt----caaagcggaa--gaagccatggcgata-------gagagctacgtgctggtccacaacatagcaaagcggcacaacgtcgggacgctggccagaagcgccaccgccttcggcgtctccgagatcattctggtcggccgccgtgatttcaacgcctttggcagccacggttccacttcccatctccgcttccgccacttctattccctcgccgacgcctgcctctacctcaaagtaagcg-------------------tg-----------tttcttccttgc-------------ctgac-atacccatgtcg-caaaatcacttcttttt------aacattgcttg----------------------ttc-----------------------ttaatttttgaaggagaaagattgtgacatctgtggggttgagatcactgatacagccgtttctgtaactgagcacccttttaagagtagcactgcttttcttcttggtaatga---------------------------g
>I28615_M041_Malvaceae_Pterygota_brasiliensis_seq1
at----------------------------------ccaaaaaaaattaaagattt---------------------------------------------------------tctatttgttaaaaaagaaatcctatgtatagcaaattaataacatagta--gcc-------------ggtacga--------acccaaa----------------aaactt----------------aaatagg-tgg-------aataa-----------------------------ctaagaaaa-----------------------agagaaaccct----agaaaaacccct-----------------------------------------gcc-a-agg------------------ttcttttg---------gcagat----caaagaaaagg-aagaaaatggcgata-------gagagctacgtggttgtccacaacatagcgaagaggcacaacgtcgggacgttagcaagaagcgccaccgcctttggagtaagcgaagtgatcctagtcggccgccgtgatttcaacgccttcggcagccacggttccacctcccaccttcgtttccgccacttccactccctcaccgacgcccgccttttcctcaaagtaagca-------------------tc-----------tttttcatatcc-------------ctaac-taacccatgttt-caaaactcctttttttt-----tttatcttttgt----------------------ttt---tatt-gttgactgta------ttttctttgaaggagaaagattgtgatatttgtggggttgagatcactgaaggtgccctttcagtaactaatcatcctttcaagaaaagcactgcttttcttcttggtaatga----------------------------
>I28616_M042_Malvaceae_Leptonichya_maranta_seq1
---------------------------------------------------------------------------------------------------artkwawargaaaatgaaaatataagaaaagaaa---------------------------gtg--ggc---------------cttcg--------gccttgggcc-------------aaacgt----------------aagcmag-cag-------aagaa---------------tttttt------------taaaa-----------------------agmaaaaccct----agaataacccct--ccatgg-------------------------------atatc-a-agt--------------tac-ttctttta---------gcagat----caaagagagaa-cagaccatggcgata-------gagagctatgtagtggttcacaacatagcaaagaggcacaacgtcggaacgctagcaagaagcgccactgccttcggcgtcagcgaagtaattttagtcggccgccgtgacttcaacgccttcggcagccacggctccacttcccacctccgtttccgccacttccattccctcagcgatgcttgccttttcctcaaagtaaaca-------------------tc-----------wttttcctctcc-------------ctaac-agacccgtgtcc-caaattcccttattttc-----taaccctcctya----------------------ttt-----------------------ttaatttttgaaggagaaggattgtgatatttgtggggttgagatcacagacgatgccgtgtctgtaactgagcatccttttaagaaaagcactgcttttcttcttggtaatgaggtaaaacc-------------------
>I28617_M043_Neuradaceae_Neurada_procumbens_seq1
---------------------------------------------------------------------------------------------------------------------------------------------------------------------------------------ctccg------------------------------------------------------------------------------------------------------------------------------------ctattcaccaaaccct----agagaaacctccatcagtgtctccac------------------------cctccc-c-gacag----------------ttctatcaaatagcatagaaggtg---ataagaacggt-gaagaaatggttatt-------gagagctacgtggtggtacataatattgcaaagaggcacaatgtcggtacactagctagaagcgccaccgctttcggagtcagcgaactcatcctcgttggccgccgaggcttcaactccttcggaagccacggttccacctctcacctccgcttccgccacttccactccctctccgacgctcgcgtctttctcaaggtatatcaattagtatgcacacgcactcgcaatattaaattatactagtat-------------ttaag-caatccaagctt-catatttgtttgttgttg-------------------------------------------------attaattaag-----tttatatttgcatagga----------------------------------------------------------------------------------------------------------------------------g
>I28618_M044_Malvaceae_Pentace_laxiflora_seq1
------------------------------------------------------------------------------------------------------------------------------------g--------------------------------------------------------------------------------------aaatctcttgctataatttataaagcaaa-aaa-------aatat---------------tcttt--------ctaraaaaaataaa-----aa------------ataaaaaccctagaaaadaaaacccct--ccatggt-------------------------gtcaactgtc-a-agc--------------ttc-aactttta---------gcagat----caaagagagcg-tagaaaatggcgata-------gagagctacgtggttgtccacaacatagcgaaaaggcacaacgtcgggactctagcaagaagcgccaccgcctttggtgtcagcgaagtaattctagtcggccgccgtgacttcaacgctttcggcagtcacggctccacctcccacatccgtttccgccacttccattccctaaacgacgcccgccttttcctcaaagtaaaca-------------------tc-----------tttttcctwwcc-------------gtaac-aaacccatgtst-caavatsccythtbtyb-----kyvgwrcytybyya--------------------aat---rraw-tttgagtg-------tttttttttwargrrraarrwtkgtgatatttgtggggttgagatcactgacggtgccgc----------------------------------------------------------------------------------
>I28619_M045_Malvaceae_Phragmotheca_mammosa_seq1
-----------------------------------aaaataaaaaattcaaataat--------------------------------------atacttaaaaagttaaaaatgaatttataagaaaagata---------------------------gtg--ggg---------------cttag---------------------------cccaaamcgt----------------aaagcag-tag-------aagta-----------------------------aacaataaaca---------------------ataaaaaccct----agaaaacccctg----atgt-------------------------------ctatc-a-agc------------------ttctttta---------gcggat----gaaagggtgag-aagaaaatggcgata-------gagwgctacgtggtggtccacaacatagcaaagaggcacaacgtyggaacgctagctagaagcgccaccgcctttggagtcagcgaagtaatcctagtcggccgccgtgacttcaacgccttcggcagccacggctccacctcacatctccgtttccgccacttccattccctcaccgacgcccgccttttcctcaaagtaaaca-------------------tt-----------cttttcctctcc-------------ctaac-aaacccatgtct-ctaaatccttacttwam-----thtttttttttttkgv----wtyywawttgtt--ttt---aatt-tttgactgta-----attttcttttaaggagaaagattgtgatatttgtggggttgagatcacagacagtgctgtttcaataactgaccatcctttcaagaaaagcactgcttttcttctaggtaatgaggtaaaa---------------------
>I28621_M153_Malvaceae_Trichospermum_sp_seq1
----------tttttgggtaagtaataatatgtacggcccaataagattggattga---------------------------------------------cttgmaaaattgtat-wgcacatgaaaagaaa--------------------agggcctaca--agt---------------ctcgg------cctachaa---------------------------------------aaactgg-cggc------aaagr------------------------------------------------------------caaataaaccct----aggaaaacccat--ccatgatcc-----------------atggctggctagtgac-a-agc--------------ttctthchtttw---------gadgat----caaagaggaa--aargccatggcgada-------gagagctahgtgctcgtscacaacatagcaaagcggcacaacvtcggavcgctagctagaagcgccacbgcctttggcgthactgaaatcattctagtcgghcgccgtgatttcaacgcctttggbagccacggttctacttcccatctccgtttccgccacttttattccctcgccgacgcctgcctttayctcaaagtaataa---------------------t----------gttttccmtttb-------------ctgac-aaatccatgtca-caaaatcactttvtttt-----taacatttttttyttg------------------ttc-----------------------ttaatttttgaaggataaagattgtgatatttgtggggttgagatcacagatgstgccgtttccgtaactragcatcctttcaagagaagcactgcttttcttcttggtaacgag--------------------------g
>I28623_M048_Malvaceae_Abroma_augusta_seq1
------------------------------------------------------------------------------------------------------------------------------aatgagg--------------------------tttg--ggc---------------cttgg--------gccgg------------------agacgt----------------aaaccag-cgg-------tggaa---------------tttta---------aaaaggaaa----------------------taaaagaaccct----agaaaaacccct--ccatgg-------------------------------ctatc-a-act--------------ccc-ttctttaa---------gcagat----caaagagggaa-aaaaccatggcgata-------gagtgctatgtagtggttcacaacatagcaaagaggcacaacgtcggaacgctagcaagaagcgccaccgccttcggcgtcagcgaaataatcctagtcggccgtcgtgacttcaacgccttcggcagccacgggtccacttcccacctccgtttccggcacttccactccctcaccgacgcgcgccttttcctcaaagtaaaca-------------------tc-----------ttttccctcctc-------------ctaat-aaacccatgtcc-caaaatcccttcttttt-----taaactttatttttta--------------------------------------------aaaacttttgaaggaaaaagattgtgatatttgtggggttgagatcgctgaaggtgccgtgtcagtaactgagcatcctttcaagaaaagcactgcttttcttcttgg----------------------------------
>I28624_M049_Malvaceae_Corchoropsis_tomentosa_seq1
--------------------agccattagtacactcaaattattttttaaaa-------------------------------------------------------------tgaaattataagaaaagaaa---------------------------gtg--ggc---------------cttgg--------gctcca-----------------aagcga----------------aaaccaa-tat-------atgaa-------ttttctgttttt-----------taagaaaa-----------------------gacaaa-accc----tagaaaaaccca--ccaccg-------------------------------ctacc-g-agc--------------ttc-ttctgtta---------gcagat----cagaag---------aaaatggcgatg-------gagagctacgtggttgtccacaacatagcgaagaggcacaacgtcggaacgttagcgagaagcgccaccgcctttggagtcagcgaggtgatcttagtcggccgccgtgacttcaacgcttttggcagccatggctccacttctcacctccgtttccgccacttccattccctcactgacgcccgccttttcctcaaagtaaaca-------------------tc-----------tttttcctctac-------------ctaac-aaacccatttct-ctaaaacccttaaa----------------------------------attt----taa---aatggtttgacttcg----tatttcttttcaaggaaaaagattgtgatatttgtggagttgagatcacagacggtgccttttcaataactgatttgcgtcgttcgtataatg--------------------------------------------------
>I28625_M193_Malvaceae_Apeiba_tibourbou_seq1
---------------------wtgtcgtatgtggaaatatgggagattwaacat----------gwctaaattttttkagatcataatta-------------------atactatacatawgtggaaggaaa---------------------------gtg--ggc---------------cttga--------gccsa------------------atattt----------------waactag-tag-------aagaa---------------------------------wtaaa-----------------------drwaaaamccyw---rraaaaccyctt--mcmtgg-------------------------------cytcc-a-acg--------------ctc-ttctytta---------gcagwt----maaagaggrm--aaaactatggcgatr-------gagagctacgtggtgrtccacaacatagcaaagcggcacaacgtcggaacgctagctagragcgccaccgccttcggcgtcagcgaaataatcttagtcggccgccgtgatttcaacgccttcggcagccacggctccacctcscacctccgtttccgccacttccattcccthaccgacgcccacctttacctcvaagtarcaa-------------------tc-----------ttttyccchtac-------------ctaac-aaacccatgtcg-caaaaacctttcttttt-----taacctttttcwt-----------------------------------------------ttaatttttgaaggagaaggattgygatatttgtggggttgagatmacagacggtgccgtttctgtaackgagcatcctttcaagagragcactgcttttcttcttggtaatgaggtaaataa-------------------
>I28626_M226_Malvaceae_Helicteres_guazumifolia_seq1
------------------------------------------------------------------------------------------------------------------------------aaagaaa---------------------------gtg--ggc---------------tttgg--------gcccaa-----------------aaacgt----------------aatttag-ttg-------aagaa---------------ctttt-----------aaacgaa-----------------------taataaaccct----agaaaaacccctagccatgg-------------------------------ctacc-a-agc--------------gtc-ttctttta---------gcagat----cagagagaaag-aagaaaatggcgata-------gagagctacgtgattgtccacaacatagccaaaagacacaacgtcgggacgttagcaaggagcgccaccgctttcggagtcaccgaaataatcttagtcggccgccgtgacttcaacgcgttcggcagccacggatccacctcccacctccgtttccgccacttccattctctcgccgacgcccgccttttcctcaaagtaagta-------------------tc-----------tttttcctctcc-------------atgaa-aaatccatattt-caaaatcccttcttttt-----gaactcttaattttgg----atcctaattt----ttg---tatt-ttttactgta--------tctttctaaggagaaagattgtgatatttgtggggttgaaatcacagata-----------------------------------------------------------------------------------------
>I28628_M051_Malvaceae_Werklea_horrida_seq1
-------------------------------------ctccaatgactcaaatamagtgtgct---------------ctatcatcaagagactatctgcgtagataacccaataaaattatagggtaagaca----------------------attcagtg--ggy---------------cttgg--------tccara-----------------aaacgw----------------aaaacagttrr-------akgaa-------------------------------------------------------attaataagaaaaccctaga-aaaaaaacccaw-------g------------------------------tmtatc-r-agc--------------ttctttctttta---------gcag------------------aagraaatggcggta-------gagtgctacgtcgtgattcayaacatagcaaagaggcacaacgtcggaacgctagctagaagtgccaccgccttcggtgtcascgaattratcttagtgggycgyyghgaytttaacgccttcgrcagccacrrstccacaycccatctccgttthcgccacttccattccctcaccgacgcacgcctttwcctcaaagtaaaca-------------------tc-----------ytkttgcmtttc-------------cckac-gaamccatttct-cmaaatcmtttatttct-----ttaacyttttcgtttkg-rggttctawttttgk-tyt--------thtrawkgtg---ramtsgggtttgaaksarrrarrttgtgatatttgtggggttgrrr-------------------------------------------------------------------------------------------------w
>I28629_M052_Malvaceae_Spirotheca_rosea_seq1
-----------------------------------gaatttaaaaatttaaaattggactg---atcgaatgcttataaaatcat--------cttctaatgggcttaggcccaaaaagtataagaaaagatg---------------------------gtg--gac---------------attgg---------cccaa-----------------acatgt----------------aaagcag-tgg-------aagaaa---ttatttatattttttct------------tgaaa-----------------------agaaaaaccct-----agaaaatccct--ccatgt-------------------------------ctgta-g-agc--------------tgg-ttcttttg---------gcagac----gaaagagtaag-aagaaaatggcgata-------gagagctacgtggtgatccacaacatagcaaagaggcacaacgtcggaacgctagctagaagtgcgaccgccttcggagtcagcgaattaatcctagtcggccgccgtgacttcaacgccttcggcagccatggctccaccactcatctgcgtttccgccacttccattccctcgccgatgcccgccttttcctcaaagtaaata-------------------tcc----------tttttcctctcc-------------ctagc-aaacccaagtct-caaaatcttttatttct-----taactttttttcattt------------------ttt---ggat-ttcaaattta---taattttgttttaaa--------------------------------------------------------------------------------------------------------------------------------t
>I28630_M053_Malvaceae_Huberodendron_swietenioides_seq1
-------------------------------------------------------------------------------------------------------------------------------------------------------------------------------------------------------------------------------------------------ataataa-taa----------------------------------------taataataaa-----------------------aaaaaaaaccc----tagaacacccat--caatgt-------------------------------ctatc-a-agc--------------ttc-ttctttta---------gcagac----gaaagagtaag--aagaaatggcgata-------gagagctacgtggtgatccataacatagcaaagaggcacaacgttggaacgctcgctagaagcgccactgcctttggagtcagcgaagtaatcctagtcggccgacgtgacttcaacgccttcggcagccacggctccacctcccatctccgtttccgccacttccattccctcactgacgcccgccttttcctcaaagtaaaca-------------------tc-----------cttttcctctcc-------------ctaac---------ctcc-aaaattcctatttggat-----tctaaattt-----------ctaattttgt----ttt---amattttttactcta-tt--tttcttttttaaggagaaagattgtgatatttgtggggttgagatcacagccgatgctgtttcaataactgatcatcctttcaagaaaagcaccgcttttcttc--------------------------------------
>I28631_M054_Malvaceae_Trochetiopsis_benjaminae_seq1
tt---------kwyrtr--syayayytyrtttwctamarwrrataaaaaaaa-------------------------------------------------------------tgwaattataagaaaaggaa---------------------------gtg--ggc---------------cttag--------gcccaa-----------------aagcga----------------aaaccaa-ttt-------aagaa-------ttttcagttttt-----------aaaaaaaa-----------------------tacadaaccct----agaraaacccmt--caaccg-------------------------------ctrcc-a-agc--------------ttc-gt---tta---------gcagat----caaarg--------aaaaatggmdata-------gagagctacgtgrttgtccacaacatagcaaagaggcacaacgtcggracgttagcgagaagcgccaccgcntttggagtcvgcgaagtgatcttagtcggccgmcgtgacttcaacgctttcggcagccacggctccacwtcccacmthcgtttccgccacttccattccctcaccgacgcccgccttttcctcaaagtaaaca-------------------tc-----------tttctcctytctst-----------ctaac-aaactcatntct-haaaatmccttaaaa-------------------------------caattt----tat---aatt-thtgacttcg---tttttcctttccaaggaaaaagattgtgatatttgtggggttgagattactgacggtgccttttcaataactgatcatcctttcaag---------------------------------------------------------
>I28632_M055_Malvaceae_Eriolaena_candollei_seq1
------------------------------------------------------------------------------------------------------------------------------arrgcrr---------------------------rta--dgc-------------yaytkyat-ytwtmhwtccacncatch-----------acncga----------------wancbva-chg-------aadab----------krrrmthyys------rgtkwwwrwara----------------------stammmracmcw----armaaaacccct--caactg-------------------------------cyacc-r-agc------------------ttcgttta---------gcagat----caaa--------ggaaaaatggygata-------gagagctacgtgattgtccacaacatagcraagaggcacaacgtcggaacgttagcgagaagcgccacygcctttggagtyagcgaagtgatcttagtyggccgccgtgacttcaacgctttcggcagccacggctccacctcccacctccgtttccgccacttccattccctcaccgacgcccgccttttcctcadagtaavca-------------------tc-----------tttctcctbhcthd-----------hhhnhnhndynnvnyhht-cawmwkcybhyhrwhna---hytwwwawttdctkdyktc-----------------kyt-----------------------yykvmytdkvhdrvhaammgactgtgatrtwg--------------------------------------------------------------------------------------------------------------
>I28635_M058_Malvaceae_Byttneria_aculeata_seq1
-------------------------------------cataaatatgctaaattaa----------------------------------------------------aattatgtaaatagaaaaatggaaaagta--------------aagagtaaaata-gaatt----atattcaaaatttaa-------ggactaata----------------------------------gctaaatcaa--------------------------------------------------------------------------ctcaagtaaaccct----agaaaaacctgat----------------------------------------------agc-------------atta------------------gmagatcaacgaggggaaaga-agaagaatggcgata-------gagagttatgttgtggtacacaacatagcgaagagacacaacgtgggaaccctagcgagaagcgccaccgctttcggcgtaagcgaagtaatactcgtcggccgtcgagacttcaacgccttcggtagccatggctctacgtcacacattcgcttccgccatttccattccmtcaatgacgctcgacttttccttaaagtaaaaa-------------------ta-----------ttgttcctctcc-------------ctcaa-aaccccatatca-aacaattccattttaac---------------------------------------tct--------tttgttttcg-----ttaatttttkaaggagaaagactgcgatatttgtgggdttgagattacggacggtgccgygtctgtaactgagcatcctttcacgaaaagcactgcctttcttcttggtaatgaggtaa----------------------a
>I28636_M059_Malvaceae_Pterospermum_pierrei_seq1
---------------------------------------------------------------------------------------------------------------------------------------------------------------------------------------------------------------------------------------------------------------------------------------------------------------------------------------------cct----agaaaaacccca--cctcgg-------------------------------cttccaa-agc--------------ttc-ttctttta---------gcagat----cagaag---------aaaatggcgata-------gagagctacgtggttgtccacaacatagcgaagaggcacaacgtcgggacgttagctagaagcgccaccgccttcggcgtcagcgaattaatcttagtcggccgccgtgacttcaacgccttcggcagycayggctccacctcmcacctccgtttccgccacttccattccctcgccgacgcccgcctttacctcaaagtaacca-------------------tc-----------tttttcctctac-------------ctagcaaaagccatgtct-caaaatcactttaa------------------------------------------------------------------------------------------------------------------------------------------------------------------------------------------------------------------
>I28637_M060_Malvaceae_Duboscia_vifidiflora_seq1
-----------------------------------------------------------------------------------------------------taagaagaaaattattcgtacagggaaggaaa---------------------------gtg--ggc---------------cctgg--------cccaaaatt------------------------------------aaactag-tggtcagtggaagaag---tttttctcttttttttt------------------------tttttttttttvtvttaaataaacccta---gaaaaaaaccct--ccatgg-------------------------------ttacc---------------------------------------------------aacaaacaagg-aaagccatggcgata-------gagagctacgtcgtcgtccacaacatagcaaagcggcacaacgtcggaacgctagctagaagcgccgccgcctttggcgtcactgaaattattttcgttggccgccgtgatattaacgcctttggcagccacggctctacttcccacctccgtttccgccacttttattccctcgcagacgcctgtctttacctcaaagtaatata-----------------ctg-----------tttttttccttc-------------ctaac-aaatccatgtta-caaatcacttccttttt-----aacaatttttttttt-------------------ttt-----------------------taaatttttgaaggagagagattgtgatatttgtggggttgagatcacagatggtgccgtttccgtaactgmgcatcctttcaagaga------------------------------------------------------
>I28638_M061_Malvaceae_Basiloxylon_brasiliensis_seq1
atg-------tttttaa------------------tccgtccaaaaatcaagcttgggcttcg-------------------------------aacttgaatggctgcctaacccattaacaggaaaagcaa---------------------------gtg--agc---------------tatgg--------gctcaaa----------------aaacgt----------------aaatcag-tgg-------aagaa---------------tt-----------------aaaa-----------------------aaataaaccct----aggaaaacccct-----------------------------------------gcc-r-agc------------------tacktgta---------gcagat----caaaggg-----aaaaaaatggcgata-------gagagctacgtggttgtccacaacatagcgaagaggcacaacgtcggaacgttagctagaagygccactgcttttggagtcagtgaagtgatcctagtyggccgccgtgacttcaacgcgttcggcagccacggctccacctcccaccttcgtttccgccacttccattccctcaccgacgcccgccttttcctcaaagtaaaca-------------------tc-----------gttttcctatcc-------------ctaac-taacccatgtct-caaaatcccttcttttt-----tttyttthchtnaaaaa----------------------------ttttactgta-------ttttgtttaaggagaaagattgtgatatttgtggggttgagatcactgaaggtgccttttcagtaactgatcatcctt--------------------------------------------------------------
>I28639_M249_Malvaceae_Gyranthera_amphibiolepis_seq1
----------------------------------------------------------------------------------------------------------------------------gaaaaggtt---------------------------gtg--ggc----------------ctgg--------gcccaa-----------------aaacgt----------------aaagcag-tgg------------------------aatttttt--------ttttaaaaaa-----------------------ataaaaagccc----tagaaaacccct--taatat-------------------------------ttatc-a-agc--------------ttc-ttctttta---------gcagac----gaaagagtaag-aagaaaatggcgata-------gagagctacgtggtgatccacaacatagcaaagaggcacaacgtcggaacgctagctagaagcgccaccgcctttggagttagcgaagtaatcctagtcggccgacgtgacttcaacgccttcggcagccacggctctacctcccatctccgtttccgccacttccattccctcaccgacgcccgccttttcctcaaagtaaaca-------------------tc-----------cttttcctctcc-------------ctaac---------ctcc-aaaaatcctttttggat-----tctaaattt-----------ctaattttgt----ttt---aaattttttactcta----tttttctttttaaggagaaagattgtgatatttgtggggttgagatcacagccgatgctgtttcaataactgatcatcctttcaagagaagcaccgcttt-------------------------------------------
>I28640_M062B_Malvaceae_Diplodiscus_paniculatus_seq1
----------------------------------------------------------------------------------------------------------------------------------------------------------------------------------------------------------------------------aatat----------------aaaccag-ata-------acgaa---------------tcttt---------ataaataaataa--------------------ataaaaaccctag--aaaaaaaaccct--ccatgg--------------------------------tgtc-a-agc--------------ttc-aactatta---------gcagat----caaagagaacg-aagaaaatggcgata-------gagagctacgtggttgtccacaacatagcgaaaaggcacaacgtcgggactctagcaagaagcgccaccgcttttggtgtcagcgaagtaattctagtcggccgccgtgacttcaacgctttcggcagccacggctccacctcccacatccgtttccgccacttccattccctcgatgacgcccgccttttcctcaaagtaaaca-------------------tc-----------cttttcctttcc-------------gtaav-aamcccatttct-caaaattcctttttttt-----ytkadctktttaaaat------------------------aaaa-tttgactgtattt-----------------------------------------------------------------------------------------------------------------------------------------------t
>I28641_M063_Malvaceae_Brownlowia_peltata_seq1
-------------------------------------------------------------------------------------------------------------------------taaagcaaaaaa--------------------------------------------------------------------------------------aaatac----------------aaaccag-ata-------aagaa---------------tcttt--------ctaaaataaataaataaataa------------ataaaaacccta---caacaaaaccct--ccatgg--------------------------------tgtc-a-agc--------------ttc-aactttta---------gcagat----caaagagaacg-aagaaaatggcgata-------gagagctacgtggttgtccacaacatagcgaaaaggcacaatgtggggactctagcaagaagcgccaccgcctttggtgtcagcgaagtaattctagtcggccgccgtgacttcaacgctttcggcagccacggctccacctcccatatccgtttccgccacttccattccctaaacgacgcccgccttttcctcaaagtaaaca-------------------tc-----------tttttcctttcc-------------gtaac-aaacccatgtct-caaaattccttattttt-----ttagaattttttaaat------------------------aaaa-tttgac---------ttttttttttaaggagaaagattgtgatatttgtggggttgagatcwctgacggcgccttttcaataactgatcacccattcaagaaaagcactgcttttcttct-------------------------------------
>I28642_M064_Malvaceae_Burretiodendron_esquirolii_seq1
------------------------------------------------------------------------------------------------------------------------------aaagagatttttcctt-----------------------------------------ttctg-----------------------------------------------------------------------aagaa---------------------------taatattaaaa-----------------------aaaaaaaccct----agaaaaaccctg--ccttga--------------------------------------------------------ctc-ggcctcgg---------ctagat----caga--------agaaaaatggcgata-------gagagctacgtgattgtccacaacgtagccaagaggcacaacgtcggaacgttagcgagaagcgccaccgccttcggagtcagcgaattaatattagtcggccgccgtgatttcaacgcctttggcagccacggatccacctcccacctccgtttccgccacttccattcgctcaccgacgcacgcctttttctcaaagtaacca-------------------tc-----------tttttcctctcc-c-----------ctaacaaaacccatgtct-caaaatccctttayyw----------------------------------------------------------------------------------------------------------------------------------------------------------------------------------------------------------------
>I28643_M065_Malvaceae_Hermannia_flammea_seq1
------------------------------------------------------------------------------------------------------------------------------------------------------------------a--ggcc-----------caactgag--------gcccaaaccgaa-----------aaactc------------------------caa-------tagaa---------------------------atttttttaaa-----------------------ctaaaagccct----agaaaaacccct--ccatgg-------------------------------atgag-a-agc--------------ttggctgctgca---------gcagat----caaagagg----gaaaaaatggcgata-------gagagytacgtggtggtccacaacatagcaaagaggcacaacgttggaacgctagctagaagcgccaccgccttcggcgtcactgaactaatcctagtcggccgycgtgacttcaacgcctttggcagccacggctccacctcccacctccgtttccgccacttccattcactcaccgaagcccgcgattwcctcaaagtaaaca-------------------tc-----------tttttactttta-t-----------ctaac-aaacccatgtct-caaaatcctttcttttt-----ttgacttttaat------------------------------------------------ttttttkwwgraggagaaagattgtgatatttgtggggttgagatcacagaaggagccttttcagtgactgagcatcctttcaagaaaagca--------------------------------------------------
>I28644_M066_Malvaceae_Thomasia_solanaceae_seq1
---------------------------------------ggaaaaaaaaaagcattaaggt----------------------------------------aaaaaatgaaattaaaaatatgagaaaagaaa---------------------------gtg--ggc---------------cttgg--------gcccaa-----------------aaacat----------------aaagtgg-tca-------aagaa---------------tttt------------aaaaaag-----------------------aaaagaaccctagg-aaaaaaaccctt--ccatgg-------------------------------ctggc-a-agc--------------tgc-ttctttca---------gtcgat----caaagagggcg-aaaatcatggcgata-------gagagctacgtagtggtccacaacatagcaaagaggcataacgtcggaacgctagctagaagtgccaccgccttcggagtcagcgaaataatcctagtcgggcgccgtgacttcaacgccttcggcagccacggctccacgtcccacctccgtttccgccacctccattccctaacggacgccctccgtttcctcaaagtagaca-------------------tc-----------ttttccctcttc-------------ctaac-aaacccatgttc-caaaatcccttcttttt-----aactttttttttttttta-----------------------------------------aaaaacttctgaaggagaaagattgtgatatctgtggggttgagatcacagacggagccgtttcaataactgagcatcctttcaagaaaagcactgctttt------------------------------------------
>I28645_M067_Malvaceae_Guichenotia_ledifolia_seq1
--------------------------------------ggaaaaaaataaagcattaaggt-----------------------------------------aaaaatgaaattaaaaatatgagaaaagaaa---------------------------gtg--ggc---------------cttgg--------gcccaa-----------------aaacat----------------aaagtgg-tca-------aagaa---------------tttt-------------aaaaaa-----------------------gaaagaaccct----aggaaaaccctt--ccatgg-------------------------------ctggc-a-agc--------------tgc-ttctttca---------gtagat----caaagagggcg-aaaatcatggcgata-------gagagctacgtagtggtccacaacatagcaaagaggcataacgtcggaacgctagctagaagtgccacggccttcggagtcagcgaaataatcctagtcgggcgccgtgacttcaacgccttcggcagccacggctccacgtcccacctccgtttccgccacttccattccctaacggacgccctccgtttcctcaaagtagaca-------------------tc-----------ttttccctcttc-------------ctaac-aaacccatgttc-caaaatcccttcttttt-----aactttttttttttt---------------------------------------------tcaacttctgaaggagaaagattgtgatatctgtggggttgagatcacagacggagccgtttcaataactgagcatcctttcaagaaaagcactgcttttctttttggtaatgaggtgaaa---------------------
>I28646_M068_Malvaceae_Helmiopsis_sp_seq1
--------------------------------------aataaaaatttaaa-------------------------------------------------------------tgaaattataagaaaagyaa---------------------------stg--ggy---------------cttrg--------gcccaa-----------------aagcga----------------aaaccaa-ttt-------aagaa-------wtttcrgttttt------------agaaaaa-----------------------tacaaaaccct----agaaaaacccct--caaccg-------------------------------cwacc-a-agm--------------ttc-gt---tta---------gcagat----caaarg--------aaaaatggcgata-------gagagctacgtgrttgtccacaacatagcaaagaggcacaacgtcggaacsttagcgagaagcgccaccgcctttggagtcagcgaagtgatcttagtcggccgccgtgasttcaacgctttcggsagccacggctccacytcccacctccgtttccgccacttccrttccctcaccgacgcccgccttttcctcaaagtaaaca-------------------ty-----------tttctcctctcyyt------yhyyyytaac-aaactmatytyt-taaaatcccttaaa--------------------------------caattt----tat---aatt-tctgacttcg---tttttcctttctaaggaaaaagattgtgatatttgtggggttgagattactgacggtgccttttcaataactgatcatccgttcaagaaaagcactgcttttcttcttggtaatgaggtgaaactaa---------------a-
>I28647_M069_Malvaceae_Cheirolaena_linearis_seq1
-----------------------------caaaatataaaataaaaattaaa-------------------------------------------------------------tgaaattataagaaaaataa---------------------------ctg--ggc---------------cttag--------gcccaa-----------------aagcga----------------aaaccaa-------------------------------tttt--------------aagaa-----------------------tacaaaaccct----agagaaacccct--caaccg-------------------------------ctacc-a-tgc--------------ttc-gt---tta---------gcagat----caaagg---------aaaatggcgata-------gagagctacgtggttgtccacaacatagcaaagaggcacaacgtcggaacgttagcgagaagcgccaccgcctttggagtcagcgaagtgatcttagtcggccgccgtgacttcaacgctttcggcagccacggctccacctcccacctccgtttccgccacttccattccctcaccgacgcccgccttttcctcaaagtaagca-------------------tc-----------ttttttctctat-------------ctaac-aaatccatttct-taaaataacttaaa---------------------------------aattt----tat---aatt-tccgacttcg--ttttttcctttccaaggaaaaggattgtgatatttgtggggttgagatcactgacggcgccttttcaataac-------------------------------------------------------------------------
>I28648_M070_Malvaceae_Helmiopsiella_madagascariensis_seq1
----------------------------------------------------------------------------------------------------------------------ttataagaaaaghaa---------------------------stg--ggc---------------cttag--------gcccaa-----------------aagcka----------------aaaccma-ttt-------aagaa-------wtttcrgttttt-------------aaaaaa-----------------------tacaaaaccct----agaaraacccct--caacyg-------------------------------cwacc-a-rgc--------------ttc-gt---tta---------gcagat----caaarg--------aaaaatggcgata-------gagagctacgtgrttgtccacaacatagcraagaggcacaacgtyggaacgttagcgagaagcgccaccgcctttbgagtcaghgaagtgatcttagtcggccgccgtgacttcaaygctttcggcagccamggctccacctcccacctccgtttccgccacttccattccctcaccgacgcccgccttttcctcaaagtaaaca-------------------tc-----------tttctyctytctskcyctytctbtcthahh-aahctcatytct-haaaatcccttaaa--------------------------------caattt----tat---aatt-tctvayttcg---tttttcctttccaaggaaaaagattgtgatatttgtggggttgagattactgacggttccttttcaataamtgatcatyctttcmagaaaagcactg-----------------------------------------------
>I28649_M071_Malvaceae_Goethalsia_meiantha_seq1
---------------------------------------------------------------------------------------------------------------------------------------------------------------------------------------ttgaa-----------------------------------------------------taattaa-----------aaaaa--------------------------------------------------------caaataaataaacgct----caaaaaaaccct--ccatgggcatggcacttggcaggctaaccactaacgtctacc-a-ggg------------------ttctttctaag---gttcgagatc---gaggaaagaaa-aaggccatggcgatt-------gagagctatgtgctcgtccacaacatagcaaagaggcacaacgtcggaacgctggctagaagcgccaccgcctttggcgtcaccgaaattattctagtcggccgccgtgatttcaacgcctttggtagccacgggtctacttcccacctacgttttcgtcacttttattccctcccggacgcctgcctttacctcagagtaataa-------------------tc-----------ttttttcctttc-------------ctaac-aaatcc-tgtca-caaatcacttcctttta-----acgtkttttgtt----------------------ctt-----------------------aaatttttttaaggagaaagattgtgatatttgtggggttgagatcacagacggtgccgtttccgtaactgagcaccctttcaagagaagcaccgct---------------------------------------------
>I28650_M072_Malvaceae_Clappertonia_ficifolia_seq1
--------------------------------------------------------------------------------------------------------gttggcaaaaatacatataagaaagaaaa---------------------------ttg--ggc---------------cttgg--------gcccaa-----------------gattaa----------------actaatg-taa-------aagaa-----------------------------tctaaaaga-----------------------cataaagccct----agaaaaacccgt--ccgtgg-------------------------------ctagc-g-aagcgagccaggctcttctc-ttctttta---------gcagat----cagagagggga-atactcatggcgata-------gagagctacgtggtgattcacaacatagcaaagcggcacaacgtcggaaccctagctagaagcgccaccgccttcggcgtcagcgaaattatcttagtcggccgccgtgatttcaacaccttcggcagccacggctccacctcccacgtccgtttccgccacttccattctctcgcagacgcctgcctttacctcaaagtaacag-------------------tc-----------tttttcccttttcc-----------ctaac-aaatccatgtcc-caaaacccttccttttt-----aacaatttatttttct-----------------------------attaa-------------ttttttgaaggagaaagattgtgatatttgtggggttgagatcacagacggtgccgtttccgtaactgaccatmctttcaagagaagcactgcttttcttcttggtaatgaggtaaataaa-----------taaaac-
>I28652_M074_Malvaceae_Hildegardia_barteri_seq1
--------------------------------------------------------------------------------------------------------aataacagagtagctggtaagaaaagtta---------------------------ttg--gac---------------cttgg--------gctcaga----------------aaacgt----------------aaatagg-tag-------aagaa---------------tt----------attaaaaaaaa-----------------------aaaaaaaccct----agaaaaacccct-----------------------------------------gtc-g-agc--------------ttc-----tttg---------gcagat----caaagaaaagg-aagaaaatggcgata-------gagagctacgtggttgtccacaacatagcgaagaggcacaacgtcgggacactagcaagaagtgccaccgcctttggagtcagcgaagtgatcctagttggccgccgtgacttcaacgccttcggcagccacggctccacctcccaccttcgtttccgccacttccattccctcaccgacgcccgccttttcctcaaggtaaaaa-------------------tc-----------cttttaatatcc-------------ctaac-taacccatctct-caaaatcccttactttc-----aacccttttttttt--------------------ttt---aaat-tttgattgta-----tttttctttgaaggagaaagattgtgatatttgtggggttgagatcactgaaggtgctttttcagtaactgatcatcctttc------------------------------------------------------------
>I28653_M168_Malvaceae_Theobroma_cacao_seq1
----------------------------gcactctctctttgtggatggaggtctg-------------------------------------ttcatgtagtgaaagtcgtgtacaatagcattaaagaaagtggg---------------------tcttg--ggc---------------tttgg--------gcccaa-----------------aagcag----------------acagcaa-----------aagga---------------------------------ttaaa-----------------------aataaaaccct----agaaaaacccct--ccatgg-------------------------------ctttc-g-agc--------------ttc------------------gcagatc--acaaagagggga-aacaacatggcgata-------gagagctacgtggtggtccacaacatagcaaagaagcacaacgttggaacgctagctagaagtgccaccgccttcggcgtcagtgaaataattatagtcggccgccgtgacttcaacgcctttggtagccacggctccacttcccacctccgtttccgccacttccattccctcaccgacgccaacctttacctcaaagtaaaca-------------------tc-----------tttttcctctcc-------------ctaac-aaacccatgtcc-caaaatcccttcttttt-----caaccttttatttaa------------------------------attaactgta----tttttcattgtaaggagaaagattgtgatatttgtggggttgagatcaccgacggtgccgtttcagtaactgagcatcctttcaagaaaagcactgcttttcttcttggtaatgaggtaaaatccatttgctaaatttagctg
>I28654_M105_Malvaceae_Pachira_aquatica_seq1
-----------------------------------------------------------------------------------------------------------------------------------------------------------------------------------------------------------------------------------------------------------------------------tttttttactttttt-------------------a----------------ttkttaagaaaaaccc----tagaaaacccct--ccatgt-------------------------------ctagc-a-agc--------------tgc-ttctttta---------gcagac----gaaagagttag-aagaaaatggcggta-------gagagctacgtggtgatccacaacatagcaaagaggcacaacgtcggaacgctagctagaagcgccacggccttcggagtcagcgaagtwatcctagtcggccgccgtgacttcaacgccttcggcagccacggctccacctcccatctgcgtttccgccacttccattccctcgccgacgcccgccttttcctcaaagtaaaca-------------------tct----------tttttccactcc-------------ataam-aaacccatgtct-caaaatcatttctttct-----taactttttttt-ttt-------ttcattt----ttt---ggat-tccaaattyc---maawtttyytttwargagaaagattgtgatatttgtggggwtkdkwt-------------------------------------------------------------------------------------------------
>I28655_M148_Malvaceae_Robinsonella_mirandae_seq1
-----------------------------------------------yyaaattca--------------------------------------------------------ctccatcgtcaymmaaakywg------------------yyymagtatcta--ggtgggaaaaatgtgtagtttag-------gggccaatg-------------ttgcatat----------------aagccaa-----------------------------------------------------------------------------aagaaaamccc----wagaaaacycct--ccatgt-------------------------------ctaty-g-tgg--------------ttggytcttttr---------gcagat----gaaagaat----aagaaaatggcgata-------gagtgcyamgtgttggtycacaacatagcaaagaggcayaacgtcggaacactagctagaagcgccaccgccttcggagtcagcgaattratcttagtcggccgccgtgacttcaacgccttcggcagccacggctccacttctcatctccgtttccgccacttccattccctcgccgacgvccgcatcttcctcaaagtaaaca-------------------cct----------tttcgcctctcc-------------ctagt-taacccatttct-caaaatccttwatttct-----caactttttgtagctttyggattctaattttgt-ttt--aaaat------------tcttctgtattttgaaggagaaagattgtgatatttgtggggttgagatcacagagggtgctgtttcaa-----------------------------------------------------------------------------
>I28656_M002_Malvaceae_Tilia_americana_seq1
-----------------------------------------------------------------------------------------------------------------taaaaatataa----------------------------------------------------------------------------aa-----------------aaattc----------------aaaataattga-------gcgaaa---atatgcataaatttat-------------atata-----------------------tacaaa-ccct----agaaaaacccct--ccacgg-------------------------------ctacc-a-aas--------------ttc-ttctttta---------gctgat----caaagagaaag-aagaaaatggctata-------gagagctacgtggttgtccacaacatagcgaagaggcacaacgttgggactttagcaagaagcgccaccgcctttggagtcagcgaagtaatcctagtcggccgccgtgacttcaacgccttcggcagccacggttccacctcccacctccgtttccgccacttccattccctcaccgacgcccgccttttccttaaagtaaaca-------------------tc-----------tttttcctctcc-------------ctaam-aaacccaagtct-caatttttttyaacct---------------------------------------------------tttgactgtg------tttttctttaaggagaaagattgtgatatttgcggtgttgagatcactgacggtgccttttcaataactgatcatcctttcaagaaaagcactgcttttcttcttggtaatgaggtaaaacc-------------------
>I28657_M180_Malvaceae_Triumfetta_lappula_seq1
--------------------------------------------------------------------------------------------------atatcatattaatttgttatttgcatataaactta------------------------tctttg--ggc---------------cttrg--------gcccaw-----------------gattat----------------aaagcag-tag----taaaagaa-------------------------------ttaagaa-----------------------cataaagccct----agaaaaaccyctc-ccatgg-------------------------------ctwcc-a-agg--------------ctt-ttchttta---------gcakat----caaacagagga-atacccatggcgata-------gagagttacgtggtggtccacaacatagcaaagcggcacaacgtcggaacgctagccagragcgccaccgccttcggcgtcagcgaavtaatcttagtcggccgccgygatttcaacgccttcggcagccacggctccacctcycacctccgcttccgccacttccattccctcgcagacgcctgcctttacctcaaagtamcag-------------------tct---------ttttttcccctttry-----------ctawc-aaatcaawkkyc-cmaaamccytcttttta-----acrattttgttttcty--------------------------------------------ttgayttttgtaggggaaagattgtgacatttgtggggttgagatcgcagacggtgccttttctgtaactgagcatcctttcaagagragcactgctttt------------------------------------------
>I28658_M160_Muntingiaceae_Muntingia_calabura_seq1
----------------------------------------------cccaaatttt----------------------------------------------------------------------gagaaaa--------------------------------agtccaatttacatccaatttaatggtgttagcccaat--------------------------------------aagccca-caa-------gagaaacgg-----------tgtcgtaatggcctcgagctgaa----------gctttttgcttcaccagaaaccct----agagcaacctttc--------------------------------------cggcc---ggc-------------gttg-cttttcca-----------------ggaggaaaaagaa-ggaaaaatggtgata-------gagagctacgtggtggtgcacaacatagcgaagcggcacaacgtcggcaccctcgcccggagcgcgacggcgttcggcgtctccgagctaatcctcgtcggccgccgcgacttcaacgccttcggtagccacggctccacctcacacgtccgcttccgccacttccactccctctccgacgcccgccgctacctcaaagtacaat-------------------ta-----------cgattcctccat-------------tcaat-gaatgtcttctt-caatttcttaaattctt--------------------------------------------------ttaaaagtta-----atcattttaataggagaaagattgcgatatctgcggcgttgagattacggacgacgccgtcgctgttaacgagcatcctttcaagaaaagcaccgctttcctcctcggaaacgaggtga---------------------tt
