# Supplementary material for: Localized Phylogenetic Discordance Among Nuclear Loci Due to Incomplete Lineage Sorting and Introgression in the Family of Cotton and Cacao (Malvaceae)
Source: Front Plant Sci. 2022 Apr 13;13:850521. doi: 10.3389/fpls.2022.850521 (PMC9043901; doi:10.3389/fpls.2022.850521)
Supplement: Supplementary file 1 [file Data_Sheet_1.ZIP › Alignments_v4/L131.fasta]

>I28591_M023_Malvaceae_Neobuchia_paulinae_seq1
----------------------------------------------------------------------------------aggaaaacaatcttgctgctaggctmttatttgaggtaatcct---atctaattaacga-aggtattc--gttaatataggattcaattataactttc-----a-------gtatgaaagc-----------------------------------------------------------t----------------------------gaccta-actttgcgaatttactgtca---------ccacag-----------taac--------------atg-----tatatttaatctgcagaaagcagtccaagcaagccccaagaacaggtttgcatggcatgtttggggagtttttgaagctaatataggcaatattgacaagggaagaaaacttttgaagataggccatgcacttaatcctagagatcccgttttacttcagtctcttgcattgttggaatataaacactc-aacagcaaatctagctcgtgttttgtttaggagagcctctgagctggacccaaggcaccaaccagtgtggattgtaagaaattc-gtta-------agctctttga-ttgctagt----------------cttatgcct------gt-------gtgaac--------------atata--gcttat-----------------aactattgtggatttta-----------caaccctt-agac----------ttgattttg------------tcctt-agtaa-------------gtttcggaggg-aatcatctttatgt------------------------------------------------------------------------------------------------------------------------------------------------------------------------------------------------------
>I28593_M024_Malvaceae_Carpodiptera_cubensis_seq1
------------------------------------------------------------------------------------gaaaataatcgtgctgctaggctactatttgaggtaatgct---tttta--ttaaaa-aggcaatc--gttattataggattagattataattttc-----a-------gtgtgaaagcca----aatagc--aac-tcatgctat-atctc------------tc--cccctccgatc----------------------------gaccta-attttg-gattatactgtcr---------ttgctg-----------taat--------------atg-----tgtatttaatctgcagaaagcagtccaagcaagcccmaagaacaggtttgcatggcatgtttggggagtttttgaagctaacataggcaatattgacaagggaagaaaacttttgaagataggccatgcactcaatcctagagatcctgttttacttcagtctctggctttgttggaatataaacactc-gacagcaaatctagctcgtgttttgtttaggagagcctcggagctcgacccaaggcaccaaccagtgtggattgtaagaaattt-attg-------agctctttga-ttactagc----------------tttgtgcct------gc-------ttgtat--------------gtata--gcccgt----------------agactattgaggatttta-----------caaccctt-aaac----------tttattt----------------------------------------------------------------------------------------------------------------------------------------------------------------------------------------------------------------------------------------------------------------------
>I28594_M025_Malvaceae_Herrania_nitida_seq1
---------------------------------------------------------------------------------------------------------------tttgaggtaaccct---ttctaattgacaa-ggttattc--attatgatagtatttggttataggtttc-----a-------gaatgaaagcca----aatagcgaaag-tcatgctct-ctctc------------tc--tctctc----tctcwcwcacacacacacacacacacacacaccta-tttttgtgattttactgtca---------tcactg-----------tgat--------------atg-----tgtatttaatctgcagaaagcagtccaggcaagccccaagaacaggtttgcatggcatgtttggggagtttttgaagctaatataggcaatattgacaagggaagaaaacttttaaagataggccatgcactcaatcctagagatcctgtattacttcagtctcttgctttgttggaatataaacactc-aacagcaaatctagctcgcgttttgttcaggagagcctctgagctggacccaaggcaccaaccagtctggattgtaagaaattc-ttta-------agctttttgg-tttgtac------------------------ct------gt-------gtgtgt--------------gtgta--gcccatt-ataat-------gaagagwattaccgatttta-----------taactctt-aaac----------ttgatttaa------------acctt-gttaa-------------gtcttggagga-aatcatctccatatct--------aatactttgag------------------------------------cttgtc----aggcatggggatggatggaatggaaggaagggaac------------------------------------------------------------------------------------------------
>I28595_M184_Malvaceae_Guazuma_ulmifolia_seq1
--------------------------------------------------------------------------ggtgcagcaggaaaataattgtgctgckaggctattatttgaggtaaccca---ttctaattgacaa-ggttatcc--attattatag-atttggttgtcgctttcw------------gtttgaaagcca----aatagc-aaag-tcmtgctct-ctctc------------tc------------cc--------------------------accccca-attttgtgattttactgtca---------tcactg-----------taat--------------atg-----tacadttwttctgcagaaagcwgttcaggcaagccccaagaacaggtttgcatggcatgtttggggagtttttgaagctaatataggcaatattgacaaggcaagaaaacttttaaagataggtcatgcagtcaatcctacagatcctgtattacttcagtctcttgctttgttggaatataaacactc-aacagcaaatcttgctcgagttttatttaagagagcctckgagctggatccaaggcaccaaccagtctggatcgtaagaaattc-ttta-------agctstttga-------------------------tttgtacct----ctct-------stgtgt--------------gtgtg--gcccatt-agaaaa-----aaaggagtattatggattttat----------taactctc-aaac----------ttgatttta------------acctt---taa-------------gtctttgaggt-aatcgcctcgatatctaatact--------------------------------------------ttgagcttgtc----aggcatggggatg----------------------------------------------------------------------------------------------------------------------
>I28596_M026_Malvaceae_Ruizia_cordata_seq1
------------------------------------------------------caggcatgggcacaaatggaggtgcaagaggaaaacartcttgcagctagggtactatttcaggtaawcct---ttctaattaacaa-ggatattc--attattatagtattcgcwgatwatttty------------------------------------rgag------------------------------------------ca---------------------------aasthgtbtctctydctccctchgaca---------ttactg-----------taat--------------att-----tgtgtttaatctgcwgaaagcagtccawgcaagccccaagaacaggtttgcatggcatgtttggggwgtttttgaagctaatataggctatattgwcrtgggaagaaaacttttgaagataggccatgcactcaatcctagggaycccgttktacttcagtctcttgctttgttggaatataaacactc-gactgcaaatctagctcgtgttctgttcaggagagcctcysagctggacccgagkcaycaaccdgtgtggattgtaagaaattt-gcta-------agctyttwga-ttgcwagtt---------------ttttt---------------------------------------------------------------------daccatagactatttta-----------caacctt--aaac----------ctaatattg------------tcctt-gttaa-------------gtctcasaagggaatcatctttatttcc-------ccttctygataattt---------------------------------tttgtt----tgcyttcgttttrgryayrsg--------------------------------------------------------------------------------------------------------------
>I28597_M027_Malvaceae_Melhania_velutina_seq1
----------------------------------------------attgaacacaggcatgggcacaaatggakgtgcaacagkaaaacaatcttgcagctagggtactatttcaggtaatcct---ttctaactaacaa-ggatattc--attattatagkmttcgctgatwakttty------------------------------------rgmg------------------------------------------ca---------------------------aacttgcytmtctckctmycyyygaca---------ttactk-----------waaa--------------att-----tgtgtttaatctgcagaaagcagtccaagcaagccccaagaacaggtttgcatggcadgtttggggagtttttgaagctaatrtaggmtatrttgacatgggaagaaaacttttgaagataggccatgcactcaatcctagggatcccgttttacttcagtctcttgctbtgttggaatataaacactc-gactgcaaatctagctygwgttctgttcaggagagcctchgagctggacccgaggcaycaaccdgtgtggattgtaagaarytt-gcta-------agctctttgw-ttgctagtk---------------ttttttttt------tt------------------------------------------------------tttaaccatagactatttta-----------caacctg--aaac----------ctaatattg------------tcctt-gttaa-------------gtctccgaagggaatcatctttatttct------ccattcttgacaattt---------------------------------tttgtt----tg---------------------------------------------------------------------ccaggcatggggatggat------------------------------------------
>I28598_M028_Malvaceae_Glyphaea_brevis_seq1
---------------------------------------------------------------------------------------------------gctaggctactttttgaggtaatyct---ttctrattgacma--ggcactc--attattrttgtatttgcttatagttttc-----acttttaagtatgaartcta----aagggc-aaag-tcatgcttt-ttctcyg----------ts------------t----------------------------gaccta-atygtgttatttcactgtcatg----acatgaatg-----------taat--------------atg-----tgtatttaatctgcagaaagcagtccaggcgagccccaagaacaggtttgcatggcatgtttggggagtttttgaagctaatattggcaatattgacatgggaaggaaacttttaaagataggtcatgcactcaatccaagggatcctgttttacttcagtctctagctttgttagaatataaacactc-aacagcaaatctagctcgcgttttgtttaggagagcctctgagctggaccctcaacaccaaccagtgtggattgtaag--attctttta-------agttctttga-ttgctgtag---------------tttatgcct------gt-------gtggat--------------atata--gtccatt-ataac------atgagactgttataaatttta-----------taactctt-aaac----------ttgatttaa------------tcctt-tttaa-------------gtcttggaggg-aatcat--------------------------------------------------------------------------------------------------------------------------------------------------------------------------------------------------------------
>I28599_M029_Malvaceae_Desplatsia_dewevrei_seq1
----------------------------------------------------------------------------------------------------ctaggctactgtttgaggtaagcct---ttctaattgacaa-gggtactc--attattattgtacttattctttttcacc--------tttaagtatgaac-cca----aaaggc-aaag-tcatactct-ctccc------------tc------------t----------------------------gatcta-attgtgtgatttcactgtcatg----acatgaccg-----------tca----------------tg-----tgtatttaacctgcagaaagcagtccaggcgagccccaagaacaggtttgcatggcatgtttggggagtttttgaagctaacatcggcaatattgacatgggaagaaaacttttaaagataggtcatgcactcaatccaagggatcccgttttacttcagtctcttgctttgctggaatacaaacactc-aacggcaaacctagctcgagttttgtttaggagagcctctgaactagacccaagacaccagccggtgtggattgtaag--attc-ttta-------agttctttga-ttgttgtaa---------------tttatgcct------gt-------gtggat--------------ataaa--gcccatt-ata-t-------ttagactttggtggatttta-----------taactctt-aaac----------ttgatttaa------------tcctt--ctg--------------------------------------gcctaaaa------------------------------------------------------------------------------------------------------------------------------------------------------------------------------------------------
>I28600_M146_Malvaceae_Mortoniodendron_guatemalense_seq1
--------------------------------------------------------------------------------------------tcgtgctgctaggctactatttgaggtaaccct---ttctaattcacaa-gggtattc--attattataggatttcgttaaaattttc-----a-------gcatgatggcca----aatagc---ag-tcatgctct-ttctc--------------------------t----------------------------gacctg-attttgtgattttactatca---------tgactg-----------tact--------------atg-----tgtatttaatctgcagaaagcagttcaggcgagccctaagaacaggtttgcgtggcatgtttggggagtttttgaagttaatataggcaatatcaatgagggaagaaaacttttaaagataggtcatgcactcaatccaagagatcctgttttacttcagtctcttgctttgttcgaatataagcactc-aacagcaaatctcgcacgagttttgtttaggagagcctctgagctggatccaaggcaccaaccagtgtggatcgtaagaaattc-ttaa-------agttctttga-ttgctattg---------------tttatgcct------gt-------gtggat--------------agata--gcccatt-ataac-------atagagcatagtggatttta-----------taact-at-taag----------ttgatttaa------------tcctt-tctat-------------gtcttggaggg-tatcatctctacatctaatat--------------------------------------------------ctta-----------------------------------------------------------------------------------------------------------------------------------------
>I28601_M030_Malvaceae_Sparmannia_africana_seq1
-------------------------------------------------------------------------------------------------------ggctactwtttgaggtaatcct---ttctarctgacaaagggtactc--attattattgtakttscttayagttttc-----acttktaagtatgaaagscw----aaaggm-aaag-tcaygctct-ctktg------------ts------------t----------------------------gacct--atcgygtrattt-----------------tcactg-----------taat--------------atg-----c-tatttaatctgcagaaagcagtccaggcgagccccaagaacaggtttgcatggcatgtttggggagtttttgaagccaatattggcaatattgacatgggaaggaaactttttaagataggtcatgcactcaatccaagggatcctgttttacttcagtctctygcgttgttggaatataactactc-nacagcaaatctagctcgagttwtgtttaggagagcctctcagctggacccragrcaccaaccagtgtggattgtaag--attc-ttta-------acttctttga-ttgatgtag---------------tttatgcct------gt-------gtggat--------------atata--gcccatt-atagc-------atagtrtgtcatggatttgh-----------taactctt-aaac----------ttgatttra------------tcctt-taaar-------------tsm-----------------------------------------------------------------------------------------------------------------------------------------------------------------------------------------------------------------------------
>I28602_M031_Malvaceae_Mollia_sp_seq1
--------------------------------------------------------------------------ggttcaacaggaaaagaaccgtgctgctaggctactgtttgaggtaatcct---ttataattgacat-gggtactc--attttagttgtacttattttttttcacc--------tttaagtacgaaa-cca----aaaggc-aaak-tcatgctct-ctcsc------------tc------------t----------------------------gacctgtattctgtgatttcawtgtcatg----acatgattg-----------tcat--------------ttg-----tgtatttaacctgtagaaagcagtccaggcgagccccaggaacaggtttgcatggcatgtttggggagtttttgaagctaatattggcaatattgacatgggcagaaaacttctgaagataggtcatgcactcaatccaagggatcccgttttacttcagtctcttgctttgctggaatataaacactc-aacagcaaacctagcwcgcgttttgtttaggagrgcctctgaactggacccaagacaccaaccagtgtggattgtaag--attc-ttta-------agttattcra-ttgctgtag---------------tttatgcct------gt-------gtggat--------------gtaag--gcccatt-atgtt-------ttagaccgtggtggatttta-----------caactstt-aaac----------gttatttaa------------tcctt--ttat-------------gtcttggtaga-tgccatctctatatctaatatctcctactga-------------------------------------------------------------------------------------------------------------------------------------------------------------------------------------
>I28603_M223_Malvaceae_Gossypium_hirsutum_seq1
-------------aagt-----------------ctggtcaaatttgttgaatataggcatgggcgcaattggaggtacaacaggaaaamaatcgcgctgcgaggctcctatttgaggtaatcct---ttcta---------------------------------------------------------------tgaaagcca----aatakc-aaatcatgcactgt-ttctc------------tctgtcsctt----t----------------------------gatcta-agtttgtgattttactgtcc---------tgatag-----------aaat--------------ata-----tgtatttaatttgcagaaagcagtccaagcaagccccaagaacaggtttgcatggcatgtttggggagtttttgaagctaatatmggcaatgtcgacatgggaagaaaacttttgaagataggccatgcactcaatcctagagatcccgttttacttcagtctcttgctttgttggaatacaaacactc-aacggcaaatctagctcgtgttttgtttaggagagcctctgagctggacccaaggcatcaaccagtgtggatagtaagaaatct-rtta-------agctctttga-attctagt----------------tttctacct------gt-------gtgggac-------------atata--gcttat----------------agactaata-ggatttta-----------caaccct----------------tagatttac------------tagtt-gctaa-------------atcttggtggg-aatctgatatggatgc------------------------------t------------------------tttattgca-----------------------------------------------------------------------------------------------------------------------------ataggag
>I28604_M032_Malvaceae_Entelea_arborescens_seq1
---------------------------------------------------------------------ttggaggttcaacaggaaaacaatsgtgctgctaggctactytttgaggtaatccw---ttctaactgacaamgggtactc--attattattgtatttgct--cagttttc-----actwttaagtwtgaaagcca----aaaggc-aaarttcatrctct-ctctg------------tc------------t----------------------------gayct--attgtgtgatttcactgtcawg----acatgactg-----------taat--------------atg-----c-tatttaatctgcagaaagcagthcaggcgagccccaagaacaggtttgcatggcatgtttggggagtttttgaagccaatattggcaatattgacaygggaaggaaacttttyaagataggtcatgcactcaatccaagggatcctgttttacttcagtctcttgcgttgttggaatataactactc-aacagcaaatctagctcgagttttgtttaggagagcctctgagctggacccaagacaccaaccagtgtggattgtaag--attc-ttta-------asttctttgr-ttgatgtag---------------tttatgcct------gt-------gtgrat--------------atata--gcccatt-atagc-------atagtgtgtcatggattyta-----------taactctt-aaac----------ttgatttaa------------wcctt-tctaa-------------g-------------------------------------------------------------------------------------------------------------------------------------------------------------------------------------------------------------------------------
>I28605_M235_Malvaceae_Abutilon_sp_seq1
--------------------------------------------------------------------aatggaggtacaattggaaaacaatcgctctgcaaggctactattcgaggtaatcct---ttcttgttaataa--ggtattc--attattatagggttcgattttagttttc-----a-------caaggaaagcca----aattgc----------------------------------------------------------------------------aactga---------------------------ctacaactg-----------aaac--------------atg-----tgcatttaacctgcagaaagctgtccaagcgagccccaagaaccggtttgcatggcatgtttggggagtttttgaagctgatataggcaatattgacttgggaagaaaacttttgaagataggccacgcactcaatccacaagatcctgttttaattcagtctcttgctttgttggaatataaacactc-gacggcaaatttagctcgtgttttgtttaggagagcctctgaactggacccgaggcatcaaccagtgtggattgtgagtgatcc-gtta-------tgctctttgg-ttgttcct-------------------------------gt-------gtggaca---------tatgatata--gcttat----------------atactatta-ggatttta---------------------------ctatgaatctacttgaaaact-----gatt------------------------------------------------------------------------------------------------------------------------------------------------------------------------------------------------------------------------------------------------------
>I28607_M034_Malvaceae_Mansonia_altissima_seq1
--------------------------------------------------------------------------------------------ycgtgccgcgaggctactatttgaggtaatcct---ctctaattgacca-gggtattc--attattatagga---ggttaaaattttc-----a-------gtatggaaacca----aatagc-aaag-tcatgctct-ttctc------------ctt---------gct----------------------------ggtctg-gttttgtgattttactg-ca---------taaccc-----------caat--------------ata-----tgcatttaatctgcagaaagcaatccaggcaagccccaagaacaggtttgcgtggcatgtttggggagtttttgaagctaatataggtaatattgaccagggaggaaaacttttaaagataggccatgcactcaatccaagagatcctgttttactgcagtctcttgctttgttggaatataagcactc-aacagcaaatctagctcgagttttgtttaggagagcctctgaactggatccaaggcaccaaccagtgtggattgtaagaaaatt-ctaat------agctctttga-ttgctactt---------------tttgtgccc------at-------gtggat--------------agata--gctaatt-at------------aacataaagtggatttta-----------taactctt-tgac----------ttgatttaa------------gcttt-tctac-------------atcttgaag---aatcatctttctgggtagctt--------------------------------------------------tctatt----ttgttttcccctttggggg----------------------------------------------------------------------------------------------------------------
>I28608_M035_Malvaceae_Hosfordia_alata_seq1
-------------------------------------------------------------------------------aattggaaaacaatcgctctgcgaggctactatttgaggtaatcct---ttcttgttaacaa--ggtattc--attattayagggttcgattatagttttc-----a-------caagraaagtca----aattgc----------------------------------------------------------------------------aactga---------------------------ctatgactg-----------aaac--------------rtg-----trcatttaacctrcagaaagcagtccaagcgagccccaagaaycggtttgcatggcatgtttggggagtttttgaagctgatwtaggcaatattgacdtgggaagaaaacttttgaagataggccatgcactcaatccwcgagatcctgttttaattcagtctcttgctttgttggaatataaacactc-gacggcaaatttagctcgtgttttgtttaggagagcctctgagctggacccgargcatcaaccagtgtggatcgtgagtaatcy-gyta-------tgctctttgc-ttgttcct-------------------------------st-------gtggaca---------tatgatata--gcttat----------------wwrctatta-ggattttg---------------------------ctatgaatccacttgaaaact-----gattctttgctga------------tactttgag---------------------------------------------------------------------------cttgtc----aggca------------------------------------------------------------------------------------------------------------------------------
>I28609_M036_Malvaceae_Pentaplaris_davidsmithii_seq1
------------------------------------------------------------------------------------------------------------------------atcct---ttctaattaacaa--gttattc--attattataggatttgattataattttc-----a-------gtatgaaagaaa----aatagc-aaac-tcattctct-ctctctc------tctctctgtttctc--------------------------------agaccta-tttttgggattttaccatca---------tgactg-----------aaaa--------------atg-----tgtatttaatctgcagaaagcagtccaagcaagccccaagaacaggtttgcatggcatgtttggggagtttttgaagcaaatataagcaataccgacaagggaagaaaacttttaaagataggccatgcactcaatcctagagatcccgttttacttcagtctctggctttgttggaatataaacactc-aacggcaaatctagctcgtgttttgtttaggagagcctctgagctggacccaaggcatcaaccagtgtggattgtaagaaattc-gtta-------agctccttga-ttgctagt----------------tttgtgcct------gt-------gtgggc--------------ttata--gcttat----------------agactattgtggatttta-----------cagcccc----------------ttgatttag------------tcttt-attaa---------------------ggg-aatcatctttatattc--------attcttgataatgt---------------------------------tttgtt----tggtttcagtttg----------------------------------------------------------------------------------------------------------------------
>I28610_M037_Malvaceae_Heritiera_littoralis_seq1
----------------------------------------------------------------------------------------------------ctaggctactttttgaggtaatccttcattcttattaacaa---gggttc--atgattataggatttcatcataattttc-----a-------atgtgaaagcca----aatagc-aaac-tcatgttct-ctctc--------------------------t----------------------gagggaggccta-attttgt-atttcactttca---------tgactg-----------taat--------------atg-----tgtatttaatctgcagaaagcagtccaatcaagccccaagaacaggtttgcatggcatgtttggggagtttttgaagctaatataggtaacattgacaagggaagaaaacttttggagataggccatgcactcaatcctagagatcctgttttacttcaatctcttgctttgttggaatataaacactc-aaccgcaaatctagctcgtgttttgtttaggagagcctctgagctggacccaagacaccaaccagtgtggattgtaagaaattc-atta-------asctctttgt-------------------------------------------------------------------------------------------------------------------------------caaccctt-aaac----------ttgatttag------------tcctt-aacaa-------------gtctgggaggg-aatcat---------------------------aatgt---------------------------------tttgtt----tggtttcagtttggaaatgctatctatgaatccagttgataactgatgacactgctkatattttgagcttgtcaggcatggggatggatgg---------------------------------------a
>I28611_M062A_Malvaceae_Durio_zibethinus_seq1
------------------------------------------------------------------------------------------aatcgtgctgctaggctactgtttgaggtaatcct---ttctaattaaaaa-gggtattc--attattataggattagattataatttcg-----------------gaaaggca----aattgt-aaac-tcattctct-ctctctctctctttctctctcttcctc----t----------------------------gaccta-gttatgccattttaccgtca---------tgactg-----------taac--------------atg-----tgtatttaatctgcagaaagcagtccaagcaagccacaagaacaggtttgcatggcatgtttggggagtttttgaagctaataaaggcaatattgacaagggaagaaaacttttgaagataggccatgcactcaatcctagagatcccgttttacttcagtcccttgctttgttggaatataaacactc-aacagcaaatctagctcgtgttttgtttaggagagcctctgagctggacccaaggcaccaaccagtgtggattgtaagaaattc-gtta-------agctctttga-ttgctagt----------------tttgtgcct------at-------gtggat--------------atgta--gcccat----------------agaccattgtggatttta-----------caaccctt-aaac----------ttgatttag------------tcctt-attaa-------------tttttggaggg-aatca---------------------------------------------------------------------------------------------------------------------------------------------------------------------------------------------------------------
>I28612_M038_Malvaceae_Brachichyton_bidwillii_seq1
-------------------------------------------------------------------------------------aaaacaatcgttctgctaggctactttttgaggtaatccttctttcttcttaacaa-gggtattc--attatcatatgatttgataataattttc-----a-------atatgaaagcca----aatagc-aaac-tcgtgttct-ctctc--------------------------a----------------------gagggagtccta-attttgcgattttactgtca---------tgactg-----------taat--------------gtg-----tat--ttgatctgcagaaagcagtccaatcaagccccaagaacaggtttgcatggcatgtttggggagtttttgaagctaatataggtaacattgacaagggaagaaaacttttgaagataggccatgcactcaatcctagagatcctgttttacttcagtctcttgctttgttggaatataaacattc-aactgcaaatctagcgcgagtcctcttcaggcgggcctctgagctggacccaaggcaccaaccagtgtggattgtaagaaattc-gtta-------agctctgtgt-------------------------------------------------------------------------------------------------------------------------------taaccctt-aaac----------ttgatttag------------tcctt-attaa-------------gtcttggaggg-aatcattttcatatct-------cattctcgataatgt---------------------------------tttgtt----tggtttcagttcgaatatactatctatgaatccactttaaaactgatgacactg-----------------------------------------------------------------------------
>I28613_M039_Malvaceae_Eriotheca_macrophylla_seq1
-------------------------------------------------------------------------aggtgcaacaggaaaacaatcgygctgckaggctactatttgaggtaatcca-----------------------tc--attattataggattcgattatga--ctc-----a-------gtatgaaa-cca----aatagc--aac-tcactatct-ytctc------------tctgtccctc----t----------------------------gaccta-acttt-cgaatttactgtca---------caacgg-----------taac--------------atg-----tatatttaatctgcagaaagcagtccaagcaagccccaagaacaggtttgcatggcatgtttggggagtttttgaagctaatataggcaawattgacaagggaagaaaacttttgaagataggccatgcacttaatcctagagatcccgttttacttcagtctcttgctttgttggaatataaacactc-aacsgcaaatctagctcgtgttttgtttaggagagcctctgagctggayccaaggcaccaaccagtgtggattgtaagaawttc-gtta-------agctctttga-ttgcyaat----------------tttgtgcct------gt-------stgaac--------------atata--gcttat----------------acactattgtggatttta-----------caatcctt-agac----------ttgatttkg------------taatt-agtaa-------------gtc-----------------------------------------------------------------------------------------------------------------------------------------------------------------------------------------------------------------------------
>I28614_M040_Malvaceae_Hydrogaster_trinervis_seq1
-----------------------------------------------------------atgggcacagttggaggttcaacaggaaaataaatgtgctgctaggctactgtttgaggtaattct---ttgtaattgaga--gggtagtc--attgttattktactttattwmymtyytycyy--wycaccwagtctgaarhc------aaaagc-amag-tgaygctct-ctccc------------tc------------t----------------------------gaccwa-attrtgtgatttcahkrtcatg----acmtgacwc-----------tcat--------------att-----tgtwtttaacctgcagaaagcagtccaggcdagccccaagaacaggtttgcatggcatgtttggggagttthtgaagctaatattggmartattgacatgggcagaaaacttttaaagataggtcatgcactcaatccaagggatcccgttttacttcagtctcttgctttgctggaatataaacactc-aacagcaaacctagctcgagttttgtttaggagagcctctgagctggacccaagacaccaaccagtgtggattgtaag--attt-ttta-------arttctttsa-wtkctktwc---------------tttatccct------sd-------twkvrt--------------ayaaw--gchcatt-atatt-------ttagactctggtggatttta-----------taactcat-aarr----------tkgatttwa------------tyttc-tytaw-------------ktcttggagga-tatcatcatgtgaactgtgaattcattt--------------------------------------gaaaacttatctgactgmtratattttgagcat-----------------------------------------------------------------------------------------------------------------
>I28615_M041_Malvaceae_Pterygota_brasiliensis_seq1
-----------------------------------------------------------------------------------------------------------------------------------------acaa-gggcattc--attattacaggatttgattataattttc-----a-------atatgaaagcca----aatagc-aagc-tcatgttct-ctctc--------------------------t----------------------gagggagaccta-attttgcaattttactgtca---------tgactg-----------taat--------------atg-----tgtattt-atctgcagaaagcagtccaatcaagccccaagaacaggttcgcatggcatgtttggggagtttttgaagctagtataggtaacattgacaagggaagaaaacttttgaagataggccatacactcaatcctagggatcctgttttacttcagtctcttgctttgttggaatataaacactc-aactgcaaatctagctcgtgttttgtttaggagagcctctgagctggacccaaggcatcaaccagtgtggattgtaagatattc-gtta---------ctctttgt-------------------------------------------------------------------------------------------------------------------------------taaccctt-aaac----------ttaatttag------------tcctt-attaa-------------gtcatggaggg-aatcatctttatatct-------cattcttgataatgt---------------------------------cttgtt----tggtttcagttcgaatatgctatctatgaatccactttaaaactgatgac---------------------------------------------------------------------------------
>I28616_M042_Malvaceae_Leptonichya_maranta_seq1
-----------------------------------------------------------------------------------------------tgctgctaggctactgtttgaggtaattat---ttctaattgacaa----agttc--attattawaggatttggttgtagttttc-----tcttttcagtattgatac-----aaaaaga-aaag-tcatgctctc-------------------------------t----------------------------gacctt-atcttgtgattttagtgcca---------tgtttgt-atttaaaattaaa--------------atg-----tgtttttaatctgcagaaagcagtccaggcaagccccaagaacaggtttgcatggcatgtttggggagtttttgaagctaatataggcaatattgacatgggaagaaaacttttaaagataggccatgcactcaatccaagggatcctgttttacttcagtctcttgctttattggaatataaacactc-aacagcaaatctagctcgagtthtgtttaggaaagcctctgagctggacccaaggcaccaaccagtgtggatcgtaagaattwc-tcta-------agttctttga-tygctgtag---------------tttatgcct------gt-------atgagt--------------atatg--gcccat--ataac-------ataaagtatactgtatttta-----------taactcaatacacyatgtgtgaattcatctga-----------aaactg-attag----attgatgatattttgag---------------------------------------------------------------------------catgtc----aggcatggg--------------------------------------------------------------------------------------------------------------------------
>I28617_M043_Neuradaceae_Neurada_procumbens_seq1
-tgagttaa----aagtaaagttttccttgtg------------tcttcttatacaggcatgggcgcaattggaggtgcaacaagaaaacagccaagctgctagactactattcgaggtaattatc--tcttaatt---------------------------------------------------------ctttgtgagtta---------------------------ttt---------------------------t----------------------------aactta---------atcctactg-----gg-----tttctc-----------aaat--------------tgg-----tgttctatctcggtagaaagcagtccaggcgagcccgaagaatagatttgcatggcatgtttggggagtttttgaagctaatatggggaatatcgagatgggtagaaaactattaaagataggccatgcactcaatccgagggatcccgttcttctccagtctcttgctttgttggaatataaacactc-aaccgcaaatcttgctcgcgtgttgttcaggaaagcatctcaattggatccaaggcaccagcccgtatggattgtaagatttctctctatggtccaatcttcttca---------------------------------t------at-------atgaac-------------catgcattgtccctg-atgaa--------------------gagtttg-----------cattgtta-aggc---atggggatggatggaatggaaggaaggaaacat-agcaactgcaagagagttgtaccaaagag-cagtgtctatcgactc-------cactactgaaagtgc-------------------------------agctcga----------------------------------------------------------------------------------------------------------------------------------------
>I28618_M044_Malvaceae_Pentace_laxiflora_seq1
---------------------------------------------------------------------------------------------------------------tttgaggtaatcct---ttctaattaacaa-aggcatcc--gttattataggattttattataattatc-----a-------gggtgaaagcca----attagc--agc-tcatgctat-ctctc------------tc--tccctc----c----------------------------gaccta-attttg-gattttactgtca---------tggctg-----------taat--------------atg-----tgtatttaatctgcagaaagcagtccaagcaagccccaagaacaggtttgcatggcatgtttggggagtttttgaagctaatataggcaacattgacaagggaagaaaacttttgaagataggacatgcactcaatcctagagatcccgttttacttcagtctctggctttgttggaatataaacactc-aaccgcaaatctagctcgtgttttgtttaggaaagcctctgagcttgacccaaggcaccaaccagtgtggattgtaag-aattt-gtta-------agctctttga-ttactagt----------------tttgtacctaatcctat-------gtgtat--------------atata--gcccat----------------cgactattgtggatttta-----------caaccctt-waac----------tttatttagg----------attctt-gttca-------------gttttgttatg---------------------------------ttatgt---------------------------------tttgtt----tgttttcaat---------------------------------------------------------------------------ggttgcagt-------------------------------------
>I28619_M045_Malvaceae_Phragmotheca_mammosa_seq1
-------------------------------------------------------------------------------------------atcgtgctgctaggctactttttgaggtaatcct---ttctaattaacaa--ggtattc--attattataggattcgataataattttc-----a-------ctatgaaagcca----aataga--aac-tcatgctct-ccttc------------tctgtccctc----t----------------------------gaccta-agtttgtgattttactgtca---------tgactg-----------taac--------------atg-----tgtatttaatctgcagaaagcagtccaagcgagccccaagaacaggtttgcatggcatgtttggggagtttttgaagctaatataggcaacattgacaagggaagaaaacttttgaagataggccatgcactgaatcctagagatcccgttttacttcagtctcttgctttgttggaatacaaacactc-aacggcaaatgtagctcgtgttttgtttaggagagcctctgagctggacccaaggcaccaaccagtgtggattgtaagcaattt-gtta-------agctctttca-tckctagt----------------tttgtgctt------gt-------gttgac--------------ttata--gcttat----------------agaatattgtggatttta-------------------------------------atttag------------tcctt-attaa-------------gtcttggagcg-aatcatctttcwattc--------attsttgataatgt---------------------------------tttgtt----tggtttcagtttggatacactatctatgaatccat------------------------------------------------------------------------------------------------
>I28620_M046_Malvaceae_Camptostemon_shultzii_seq1
---------------------------------------------------------------------------------------------------------------------------------------------------ttt--gttattataggattcggttatagttttc-----a-------ctatgaaggcca----aattgc--cac------------------------------------------t----------------------------gatcga-aatttgcaattttactgtca---------tttatg-----------aagc--------------acg-----tgtatttaatctgcagaaagcagtccaagcaagccccaagaacaggtttgcatggcatgtttggggggtttttgaagctaatataagcaatattgatgagggaagaaaacttttgaagataggccatgcactcaatccacaagatcctgttttacttcagtctcttgctttgttggaatataaacactc-cacggcaaatctagctcgtgttttgtttaggagagcctctgagctggacccgaggcaccaacctgtgtggattgtaagaaatcc-gtta-------agc------------------------------------------------------------------------------------------------------------------------------------------------------------------------------------------------------------------------------------------------------------------------------------------------------------------------------------------------------------------------------------------------------------------------------------------
>I28621_M153_Malvaceae_Trichospermum_sp_seq1
--------------------------------------------------------------------------------acaggaaaataatcgwgcwgctaggctactgtttgaggtaatcca---ttctaattgara--gggtactc--attatttttgcacttatcttttttcaac--------tttaagtacgaagcc------aaaagc-aaag-tcctgctct-ctccc------------tc------------w----------------------------gaycta-attgtgtkatttcactgtcatg----acatgactg-----------tcat--------------atg-----wgtatttaacntgcagaaagcagtccaggcgagccccaagaacaggtttgcatggcatgtttggggagtttttgaagcwaatattggcaatattgacatgggcagaaaactattaaagataggtcacgcactcaatccaagggatcccgttttacttcagtctcttgctttgctggaatataaacactc-aachgcaaacctagctcgagttttgtttaggagagcctctgagctggacccaagacaccaaccagtgtggattgtaag--attc-ttta-------agttynttkrhttgctgtam---------------tttatccct------gt-------gtggat--------------atgaw--gtccatt-dtatt-------ttaaacygtggttgatttta-----------taacccttaaaac----------atgatytaa------------tcttcttttaa-------------gtmttkgagga-tatcatcgtttttstt-------------------------------------------------------tttgwttca-gtgygtaattctcaatatactacgtgt--------------------------------------------------------------------------------------------------------
>I28623_M048_Malvaceae_Abroma_augusta_seq1
----------------------------------------------------------------------------------------------gtgctgctaggcttctgtttgaggtatttct---ttctaattgataa-aggtattc--attattataggatttgattatagttttc-----acttttcagtatgaaagcca----aagagc-aaag-tcatgctct-ctctc------------ac----------tct----------------------------catctt-atcttgtgattttactgtca---------tgtttg-----------taatt----------aaaatg-----tgtatttaatctacagaaagcagtccaggcaagccccaagaacaggttcgcatggcatgtttggggagtttttgaatctaatatttgcaatattgacatgggaagaaaacttttaaagataggccatgcactcaatcctagagatcctgttttacttcagtctcttgctttgttggaatataaacactc-aacagcaaatctagctcgagttttgtttaggagagcctctgagctggacccaaggcaccaaccagtgtggatcgtaagaaattc-ttta-------agttctttga-tcgctgtag---------------tttatgccc------gt-------atggat--------------atata--gcccat--ataac-------ataaagtatactggatttta-----------taactc-----------------ttgatttaa------------ttctt-tccaa-------------gtcttggaggg-aatcatttctatatct-------aattcttggtagctt---------------------------------ttca-----------------------------------------------------------------------------------------------------------------------------------------
>I28624_M049_Malvaceae_Corchoropsis_tomentosa_seq1
---------------------------------------------------------------------ttggaggtgcaacaggaaaataatcttgcagctaggttactatttcaggtaatcctt--tataaattaacaa-gggtattc--attattataggattcactgataattttc-----a-------gtat---agtga----agtagc-aaac-tcgtgctct-ctctt------------tc----------tct-----------------------------------------cgctccctctgaca---------ttactg-----------taat--------------atg-----cgtttttaatctgcagaaagcagtccaagcaagccccaagaacaggtttgcatggcatgtttggggagtttttgaagctaatataggctatattgacatgggaagaaaacttttgaagataggccatgcactcaatcctagggatcccgttttacttcagtctcttgctttgttggaatataaacactc-aactgcaaatctagctcgtgttctgttcaggagagcctctgagctggacccaaggcaccaacctgtgtggattgtaagaaattt-ttta-------agctctttga-ctgctagt----------------tttgtgacc------at--------------------------------------------------------agacttttgtggatttta-----------caacctt--aaactt--------ttaataatg------------------tttaa------------------------------------------------------------------------------------------------tttgtt----tgctttcattttggatacactatctat-aatccacttgaagactgat-acactgctgatgttttgagttttccaggcatgggga-----------------------------------------------
>I28625_M193_Malvaceae_Apeiba_tibourbou_seq1
-------------aattaagtttttcttcttgcatctgtaaaattcatcaaacacaggcatgggcacaattggaggttcaacaggaaaacaatcgtgatgcaaggctactatttgaggtaatcct---ttctaactgacaa-gggtactc---------------------------------------------------------------------------------gtctg------------tc------------t----------------------------gaaata-attgtgtgatttcactgtcatg----acatgactg-----------taat--------------atg-----tgtatttgatctgcagaaagcagtccaggcgagccccaagaacaggtttgcatggcatgtttggggagtttttgaggctaatattggcaatattgacatgggaagaagacttttaaagataggtcatgcgctcaatccaagggatcctgttttacttcagtctcttgctttgttggaatataaaaactc-gacagcaaatctagctcgagttttgtttagaagagcctctgagctggaccctagacaccaaccagtgtggattgtaag--attc-ttta-------agttctataa-cttttac-----------------gttgtgttt-----ggt-------gggaag-------------gaaatg----------gtaaggaaagaaatagtgtggaaagaaattggg-agggaaatacaactttc--------------cttagtttggtaggag------------agaaa----------tacaactaagaaaagaaatag--------------------------------------------------------------------------------------------------------------------------------------------------------------------------------------------------------------
>I28626_M226_Malvaceae_Helicteres_guazumifolia_seq1
-----------------------------------------------------------------------ggaggttcaacaggaaaataatggtgctgctaggctgctatttcaggtaatcct---ctctgcttgacta-ggttatcc--attattataaga---ggttagaatttta-----c-------ttatggaaacca----aatagc-aaag-ttatgctct-ctctc------------tc----------tgt----------------------------gacttg-gttttgtgattttactgtct---------tggttg-----------taat--------------atg-----tgtatgcaatctgcagaaagcaatcaaagcaagccccaagaacaggtttgcgtggcatgtttggggagtttttgaagctaatataggctatgttgacctgggaagaaaactcttgaagataggccatgctctcaatccaagagatcctgttctactgcagtctcttgctttgttggaatataagcactc-aacagcaaatctggctcgagttttgtttaggagagcctctgaattagatccaaggcaccaaccagtgtggatagtaagaaaatt-ctcat------agttctttga-ttgctattt---------------tttgtgcct------gt-------gtggat--------------agata--gcccatt-ataac-------atagagtaaagttgagttta-----------taactctt-tgac----------tttatttaa------------ttcat-tctac-------------atcttgcaaag-gatcatatctgtatctatcattgttttctcggggtgat---------------------------------accgtt----gaaattc----ttaatataa---------------------------------------------------------------------------------------------------------------
>I28628_M051_Malvaceae_Werklea_horrida_seq1
----------------------------------------------------------------------------tgcaacaggaaaacaatygtgcckctaggctactatttgaggtaatcct---tcataattaacaa--gagattc--rtcactataggatyygagcatamttktc-----a-------mtatgaaagsca----aatcrc--mac------------------------------------------t----------------------------gattga-achttgagattttactgtca---------tggc-------------yrat--------------atg-----tgtttttwatctgcagaaagcagtwcaagcgagccccaagaacargtttgcatggcatgtttggggagtttttgaagcyaatataggcaatgttgacttgggaagaaaacttttgaagataggccatgcactcaatccacgagatcccgttttacttcagtctcttgctttgytggaatataaacactc-aacrgcaaatctatcmcgcgttttgtttaggagagcctctgagctggacccgagrcaycaaccwgtgtggattgtaagaaatmc-ttta-------agctctccra-atgctrgw----------------tttctrctt------gtg---tgggtggac--------------atwta--gcttat----------------agactattgtggatctta-----------caactmc----------------tagatttag------------tccgt-attaa-------------gtcttcga------------------------------------------------------------------------------------------------------------------------------------------------------------------------------------------------------------------------
>I28629_M052_Malvaceae_Spirotheca_rosea_seq1
--------------------------------------------------aacacaggcatgggcacaattggaagtgcaacaggaaaacaatcgtgctgctaggctactatttgaggtaatccc--gatctaattaacaa-gggtctac--atttatataggattcagttataagtttc-----a-------gtatgaaagc-----------------------------------------------------------t----------------------------gaccta-actttgcaaatttactgtca---------cgacag-----------taac--------------atgt---atatatttaatctgcagaaagcagtccaagcaagccccaagaacaggtttgcatggcatgtttggggagtttttgaagctaatataggcaatattgacaagggaagaaaacttttgaagataggccatgcacttaatcctagagatcccgttttacttcagtctcttgcactgttggaatataaacactt-gacagcaaatctagctcgtgttttgtttaggagagcctctgagctggacccaaggcaccaaccagtgtggattgtaagaaattc-gtta-------agctctttga-ttgctagt----------------tttgtgcct------gt-------gtgaac--------------atata--gcttat----------------acactattgtggttttta-----------caacccta-ggat----------ttgattttg------------tcctt-agtaaa----------------------------------atattc--------attcttgatattgt---------------------------------tctgtt----tggtttcagttttgataca----------------------------------------------------------------------------------------------------------------
>I28630_M053_Malvaceae_Huberodendron_swietenioides_seq1
-------------------------------------------------------------------------aggtgcaacaggaaaacaatcttgctgctaggctactatttgaggtaatcct---ttctaattaacaa-ggttattc--attaatataggtttc------------------a-------atatgaaagcca----agtagc--aac-tcattctct-ctctc----------------tctctc----c----------------------------aaccta-attttgtggatttactgcch---------tgactg-----------taac--------------atg-----tatatttaatctgcagaaagcagtccaagcaagccccaagaacaggtttgcatggcatgtttggggagtttttgaagctaatataggcaatattgacaagggaagaaaacttttgaagataggccatgcgcttaatcctagagatcccgttttacttcagtctcttgctttgttggaatataaacactc-aacggcaaatctagctcgtgttttgtttaggagagcctctgagctggacccaaggcaccaaccagtgtggattgtaagaaattt-gtta-------agctctttga-ttgctagt----------------tttgtgcca------gt-------gtagac--------------atata--gcttac----------------agacttttgtggatttta-----------caaccctt-agac----------ttgatttag------------tccat-attaa-------------gtctcagaggg-aatcgttgttatattc--------attctggataatgt---------------------------------tttg-----------------------------------------------------------------------------------------------------------------------------------------
>I28631_M054_Malvaceae_Trochetiopsis_benjaminae_seq1
------------------------------------------atgcattgaacgaaggcatgggcrcaawtggaggtgcaacwggaaaacaatcttgcagctaggktactatttcakgtaatcct---ttctaaytaacwa-ggatattc--attattatagkattcrswgatwakttty------------------------------------rghg------------------------------------------ca---------------------------aacttgbytmtctcgcthhcbydgaca---------ttactg-----------waaw--------------att-----tgtdtttaatctgcagaaagcagtcyaagcaagccccaagaacaggtttgcatggcangtttggggagtttttgaagctaatvtaggctayrttgacatgggaagaaaacttttgaagataggccatgcactcaatcctagggatcccgttttacttcagtctcttgctbhgttggaatataaacactc-gactgcaaatctagctcgdgttntgttcaggagagcctcbgagctggacccgaggcaycaaccggtgtggathgtaagaadytt-gcta-------agctctttgw-ttgctaktk---------------ttttttttt------tt---------------------------------------------------------taccrtagactatttta-----------caayctt--aaac----------ctaatattg------------tcctt-gttaa-------------gtctcagaagggaatcatctttatwtct------syattcttgacaattt---------------------------------ttkgtt----tg---------------------------------------------------------------------cyaggcatggggatggwtsrwwtkg----------------------------------r
>I28632_M055_Malvaceae_Eriolaena_candollei_seq1
------------------------------------------------------------tgggcacaaatggaggtgcaacaggaaaataatcttgcagctagggtactatttcaggtaatcct---ttctaattaaca--ggatattc--attattatagtattcgctgattattttc------------------------------------gdag------------------------------------------ca---------------------------aactcgtttctcthgctccctctgaya---------ttabts-----------taat--------------atw-----tgtgtttaatctgcagaargcagtccaagcaagccccaagaacaggtttgcatggcatgthtggggagtttttgaagctaatataggmtatattgrcatgggaagaaaacttttgaagataggccatgcactsaatcctagggaycccgttttacttcagtctcttgctttgttggaatataaacacwc-gactgcaaatytakctcgtgttctgttcaggagagcctcygagctggacccgaggcaccaaccrgtgwggattgtaagaaattt-gcta-------agctytttga-ttgctagtt---------------tttt----------------------------------------------------------------------daccatagactatttta-----------caacctt--aaac----------ctaatattg------------yccty-gwtwa-------------gyctcagargggaatcatctttattttc------ccattcttgataattt---------------------------------tttgtt----tg---------------------------------------------------------------------------------------------------------------------------------
>I28633_M056_Malvaceae_Adansonia_digitata_seq1
---------------------------------------------------------------------------------------aacaatcgtgctgctaggctgctatttgaggtaatcca-----------------------tc--agtgttataggcttcaattataaatttc-----a-------gtatgaat-tca----aatagc--aag-tcattctgt-ctctc------------tctctctctc----t----------------------------gacctg-attttgcgattttactgtca---------tgactc-----------aaac--------------ata-----wgtatttaaactgcagaaagcagtccaagcaagccccaagaacaggtttgcatggcatgtttggggagtttttgaagctaatataggcaatattgacaagggaagaaaacttttgaagataggccatgcacttaatccgagagatccygttttacttcagtctcttgctttgttggaatataaacactc-aacagcaaatctagctcgtgttttgtttaggagagcatctgagctggacccgaggcaccaaccagtgtggattgtaagaaagtc-gtta-------agctctttga-ttgctag-----------------tttatgcct------gt-------ttggac--------------atata--gcttat----------------acact-ttgtggatttta-----------caacccct-agac----------ttcattttr------------tcctt-atyaa-------------gtcttggaggg-aatcatctctatattc--------attcttgatactat---------------------------------tttgtt----tggtttcagttttgataca----------------------------------------------------------------------------------------------------------------
>I28635_M058_Malvaceae_Byttneria_aculeata_seq1
---------------------------------------------------------------------------------------------------gctaggctactgtttgaggtaattat---ttctattgacaaa----agttc--attattaaaagttc-------------------actttttatcatgaaagcca----atttat-agag-----cctct-ctctc------------tc------------t----------------------------gatgtt-atcctgtgatttaattgtctcg---tttgtaattaaaatgtttatttaatctttcttaaacaaaatg-----tgtatttaatctgcagaaagcagtccaggcaagccccaaaaataggtttgcatggcatgtttggggagtttttgaagcgaatattggcaatactgacatgggaagaaaacttttaaagataggccatgcactcaatccaagagatcccgttttacttcagtctcttgctttattggaatataaacactc-aacagcaaatctagctcgagttttgtttaggagagcctctgagctggatccaaggcatcaaccagtgtggatggtaagaaataccttca-------tgttctttat-ttgttgcag---------------tttagggct------gt-------atgtat--------------atata--ggccatatataat-------attgagtataatggatagtggtagggatg--tatttcttartac--actgtttgtcagtttaa------------------ctgaa-------------------------aactgattc-----------------------------------------------------------------------------------------------------------------------------------------------------------------------------------------------------------
>I28636_M059_Malvaceae_Pterospermum_pierrei_seq1
--------------------------------------------------------------------------------------------------------scmgttgyacryrrymtkcyyt----------------tkgcactc--atttcta---------------------acwcsamccyktswysarrtggtca---caaagga-gcaa-ccttaccgt-tgcgc--------------------------ca--------------------------aggccca----------------------agaacaggttacta-----------taat--------------gtg-----cgtatttaatctgcagaaagcagtacaagcaagccccaagaacaggtttgcatggcatgtttggggagtttttgaagctaatataggcaatattgacaagggaagaaaacttctgaagataggccatgcactcaatcctagggatcccgttttacttcagtctcttgctttattggaatataaacactc-gactgcaaatctagctcgtgttctgtttaggagagcttctgagctggacccaaggcaccaaccagtgtggattgtaagaaattt-gtta-------agctctttgt-ctttgattgct-----------agtttttgcmt------gt----------------------------------------------------------------gttaatttta-----------cagcctg--aaac----------ttaattttg------------tcctt------------------------------------------------atatctcatttttgataatgt---------------------------------tttgtt----tggtttcaatttggatatc----------------------------------------------------------------------------------------------------------------
>I28637_M060_Malvaceae_Duboscia_vifidiflora_seq1
------------------------------------------------------------------------------------------------------------------------------------------caa-gggtactc--attattattgtacttgcttttttttctttccccacttttaagtatgaaaaccaaattaaaggc-aaag-tcatgctct-cttcc------------tc------------t----------------------------gaccta---attgtgatttcactgtcatg----acatgacta-----------tcat--------------atg-----tatatttaacctgcagaaagcagtccaggcgagccccaagaacaggtttgcatggcatgtttggggagtttttgaagctaatattggcaatatcgacatgggcagaaaacttttaaagataggtcatgcactcaatccaaaggatccagttttacttcagtctcttgctttgctggaatttaaacactc-agcagcaaatctagctcgagttttgtttaggagagcctcagagctggacccacgacatcaaccagtgtggattgtaag--attc-ctta-------atttctttga-tttctgtac---------------tttatgcct------gt-------atggat--------------atat---gcccatt-ttaac-------ttagactgtggtggatttta-----------tagctctt-aaac----------ttgatttaa------------tcctt-tataa-------------atcttggcgca-tatcatctctcmactctctattt---------------------------------------------------------------------------------------------------------------------------------------------------------------------------------------------
>I28638_M061_Malvaceae_Basiloxylon_brasiliensis_seq1
-----------------------------------------aattcattgaactcagtcatgggcacaattggaggtgcaacaggaaaacaatcgtgctgctaggctactttttgaggtaatccttctttcttattaacaa-gggtattc--attattataggatttgattata------------------------------------------------------------------------------------------------------------------------------------atcttactgtca---------tgactg-----------taat--------------atg-----tatatttaatctgcagaaagcagtccaatcaagccccaagaacaggtttgcatggcatgtttggggaatttttgaagccaatataggaaacattgacaagggaagaaaacttttgaagataggccatgcactcaatcctagagatcctgttttacttcagtctcttgctttgttggaatataaacactc-aactgcaaatctagctcgtgttttgtttaggcgagcctccgagcaggacccaaggcaccaaccagtgtggattgtaagaaattc-gctt-------agctctttga-ttgctagt----------------ttcgtgcct------gt-------gttaat--------------atagtt---------------------tcatgttttgattggtttcagttcaaatatactatctat-gaat----------ccactttaa-aactg---atgacact-gctga------------tattttgag---------------------------------------------------------------------------cttgtc----aggcatggggatggatggaatggaaggaaggg---------------------------------------------------------------------------------------------------
>I28639_M249_Malvaceae_Gyranthera_amphibiolepis_seq1
-------------------------------------------------------------------------------aacaggaaaacaatcttgctgctaggctactatttgaggtaatcct---ttctaattaacaa-gggtattt--attaatataggattcaattgtaacttcc-----a-------gtatgaatgcca----aatagc--aac-tcattctct-ctctc------------tc--tccctc----c----------------------------aaccta-atattgcgaatttactgcca---------taactg-----------taac--------------atg-----tatatttaatctgcagaaagcagtccaagcaagccccaagaacaggtttgcatggcatgtttggggagtttttgaagctaatataggcaatattgacaagggaagaaaacttttgaagataggccatgcwcttaatcctagagatcccgttttacttcagtctcttgctttgttggaatataaacactc-aacggcaaatctagctcgtgttttgtttaggagagcctctgagctggacccaaggcaccaaccagtgtggattgtaagaaattc-gtta-------agctctttga-ttgctagt----------------tttgtgcca------gt-------gtgcac--------------ttata--gcttat----------------agactttagtg-------------------------------------------gatttag------------tgctt-attaa-------------gtcttggaggg-aa-cgttgttatattc--------aatcttgataatgt---------------------------------cttgtt----tcgtttcagtttggatacactatctatgaatccacttgaaactgaattc----------------------------------------------------------------------------------
>I28640_M062B_Malvaceae_Diplodiscus_paniculatus_seq1
---------------------------------------------------------------------------------------------------------------------------------------------------------------------------------------------------------------------------c-tcatgcta---tctc------------tc--ctcctc----c----------------------------gatcta-attttg-gattttac--yca---------wrrmkr-----------waat--------------atg-----tgtatttaatctgcagaaagcagtccaagcaagccccaagaacaggtttgcatggcatgtttggggagtttttgaagccaatatagggtacattgacamgggaagaaaacttttgaagataggacatgcactcaatcctagagatcccgttttacttcagtctctggctttgttggaatataaacactc-aacagcaaatctagctcgtgttttgtttggkagagcctctgagcttgacccaaggcaccaaccagtgtggatagtaagaaattt-gwta-------vgvthyttda-htahtadt----------------tttgyscwt------wt-------gtbywt--------------wtrta--rscmmt----------------rraytaytgtggatttta-----------caaccctt-agac----------tttatttag------------tcctt-atc-----------------------------------------------------------------------------------------------------------------------------------------------------------------------------------------------------------------------------------------------
>I28641_M063_Malvaceae_Brownlowia_peltata_seq1
-------------------------------------------------------------------------------------aaaacaatcatgctgctaggctactgtttgaggtaatcct---ttctaattaacaa-aggcatcc--gttattataggattttattataattatc-----a-------gggtgaaagcct----attagc--agc-tcatgctat-ctctc------------tc--tccctc----c----------------------------gaccta-attttg-gattttactgtca---------tggctg-----------taat--------------atg-----tgtatttaatctgcagaaagcagtccaagcaagccccaagaacaggtttgcatggcatgtttggggagtttttgaagctaaydtaggcaacattgacaagggaagaaaacttttgaagataggacatgcactcaatcctagagatcctgttttactccagtctctggctttgttrgaatataaacactc-aacagcaaatctagctcgtgttttgtttaggagagcctctgagcttgacccaaggcaccaaccagtgtggattgtaagaaattt-gtta-------agctctttga-ttactagt----------------tttgtacctaatcctat-------gtgtat--------------atata--gcccat----------------agactattgtggatttta-----------caaccctt-aaac----------tttatttag------------tcctt-gtcat-------------gtcttggagtg----------------------------------aatgt---------------------------------tttgtt----tggtttcag--------------------------------------------------------------------------------------------------------------------------
>I28642_M064_Malvaceae_Burretiodendron_esquirolii_seq1
--------------------------------------------------------------------------------------------------------------------------------------------------------------------------------------------------tatgaaagcca----aatatc-aaac-tcatgctct-ctctt------------tc------------t-------------------------------------------gtttctctggca---------ttgct------------taac--------------atg-----tgtattcaatctgcagaaagcaatccaagcaagccccaagaacaggtttgcatggcatgtttggggagtttttgaagctaatataggcaatattgacaagggaagaaaacttttgaagataggccatgcactcaatcctagggatcccgttttacttcagtctcttgctttgttggaatataaacactc-gactgcaaatctagctcgtgttctgtttaggagagcctctgagctggatccaaggcaccaaccagtgtggattgtaagaaattt-ttwat-----ctcttcttcga-tttctwrh-------------------------------ky-----------------------------------------------------------------------------------------------------------------------------------------------------------------------------------------------------------------------------------------------------------------------------------------------------------------------------------------------------------------------------------------
>I28643_M065_Malvaceae_Hermannia_flammea_seq1
--------------------------------------------------------------------gttggaggtgcaacaggaaaataatcgtgctgctaggctactgtttgaggtaatcct---ttctatttggcaagggtttttc--attgttctaggaatt-----------------cacatttcattatgtagggaa----aatagcaaaatgtcatgttct-ctctc------------tc--------c-cct-----------------------------------tatttgtcacttaaccctca---------ttactg-----------tggt--------------atg-----tatcttctatttgcagaaagcagtccaggcgagcccgaagaacaggtttgcatggcatgtttggggagtttttgaatctaatgtaggcaacattgacttcggaagaaaacttctaaaaataggccatgcrctcaatccaagagatcctgttttacttcagtctcttgctttgttggaatataaacactc-aacagccaatctatctcgagttttgtttaggaaagcctctcagctggacccaaggcaccaaccagtctggattgtaagttattc-ttta-------agttttatga-ttgctata-------------------------------------------------------------------gcttatt-gtaac-------atagagtatagtgaattttt-----------------------------------------------------aattctt-tacga-------------gtcttggacga-tatgat-tctatatctaatatcacacgtctaatagctt---------------------------------ctgttt----tagtttcccat------------------------------------------------------------------------------------------------------------------------
>I28644_M066_Malvaceae_Thomasia_solanaceae_seq1
----------------------------------------------------------------------------tgcaacaggaaaataatcgtgctgctaggctactttttgaggtaatcct---ttctaattgacaa-ggttattt--attattgtacgatttggttatagttttc-----acttttaagtatgaaagcca----aatagc-aaag-tcctgctct-ctctc--------------------------t----------------------------gacctt-gttttgtgattttaccatcg---------tgactg-----------taat--------------atg-----tgtatttaatccacagaaagcagtccaggcaagcccgaagaacaggtttgcatggcatgtttggggagtttttgaagctagtataagcaatattgacatgggaagaaaacttttaaagataggccatgcactcaatccaagagatcctgttttacttcaatctcttgctttgttggaatataaacactc-aacagcaaatctagctcgagttttgtttaggagagcctctgagctggacccaaggcaccaaccagtgtggattgtaagaaattc-ttaa----------------------------------------cattcatacct------tc-------gtggat--------------atata--gcccatc-ataac---------ggagtataatgaatttta-----------taactctt-taac----------ttgatttta------------tactt-tctga-------------gccttggaagg-aatcatctctatatccaatatttcattcctggtagctt---------------------------------gttgtt----ttagt------------------------------------------------------------------------------------------------------------------------------
>I28645_M067_Malvaceae_Guichenotia_ledifolia_seq1
----------------------------------------------------------------------------------------------------ctaggctactttttgaggtaatcct---ttcwaattgacaa-ggttattt--attattgtacgatttggttatagttttc-----acttttcggtatgaaagcca----aatagc-aaag-tcatgctct-ctctc------------tctttctctctatgt----------------------------gacctt-gttttgtgattttaccatgg---------tgactg-----------taat--------------atg-----tgtatttaatccacagaaagcagtccaggcaagcccgaagaacaggtttgcatggcatgtttggggagtttttgaagctagtataagcaatattgacatgggaagaaaacttttaaagataggccatgcactcaatccaagagatcctgttttacttcagtctcttgctttgttggaatataaacactc-aacagcaaatctagctcgagttttgtttaggagagcctctgagctggacccaaggcaccaaccagtgtggatcgtaagaaattc-ttaa----------------------------------------catttatgcct------tt-------gtggat--------------atata--gcccatt-ataac---------agaatataatgaatttta-----------taactctt-taactt--------ttgatttta------------tactt-tctga-------------gcctcggaagg-aatcatctctatatctaacatctcattcctggtagctt---------------------------------cttgtt----ttagttt----------------------------------------------------------------------------------------------------------------------------
>I28646_M068_Malvaceae_Helmiopsis_sp_seq1
------tg----c---------------------cttgtcaaatgcattgaacacaggcatrggcacaaatggaggtgcarcaggaaarcaatcttgcagctagggtactatttcaggtratcct---ttctaattaamaa-ggatattc--attattatagtattcgctgattattttc------------------------------------rgak------------------------------------------ca---------------------------aactcgttwctctyrctccctctgaca---------ttactg-----------taat--------------att-----tktgtttaatctgcagaaagmartcyamgcaagcchcaagaacaggtttgcwtggcatgtttggggagtttttgaagctaatataggmtatattgrcatgdgaagaaaacwtttsaagataggccatgcabtcaatcctagggaycccgttttacttcagtctcttgctttgttggaatataaacactc-gactgcaaatctagctcgtgttctgttcaggagagcctchgrkctggaccygaggcaccmacckgtgtggwttktawgraattt-gyta-------agctytttga-tygctagtt---------------tttttt-------------------------------------------------------------------wtaccrtagactatttta-----------caacctt--aaac----------ctaatattd------------tcctt-gttaa-------------gtctcagragggaatcatctttatttcc------ccattcttgataattt---------------------------------tttgtk----tgggttcgttttggatacacgatctttgtatccacttgaagactgat-tcactgctgatgttttgagcttgccaggcatggggatggat------------------------------------------
>I28647_M069_Malvaceae_Cheirolaena_linearis_seq1
------------------------------------tgtcaaatgcattgaacacaggcatgggcgcaaatggaggtgcaacaggaaaacaatcttgcagctagggtactatttcaggtaatcct---ttctaattaacaa-ggatattc--attattatagtatgcgctgattattttc------------------------------------ggag------------------------------------------ca---------------------------aacttgtttctctcgcttcctttgaca---------ttactg-----------taat--------------att-----tgtgtttaatctgcagaaagcagtccaagcaagccccaagaacaggtttgcatggcatgtttggggagtttttgaagctaatgtaggctatgttgacatgggaagaaagcttttgaagataggccatgcactcaatcctagggatcccgttttacttcagtctcttgctttgttggaatataaacactc-gactgcaaatctagctcgtgttctgttcaggagagcctccgagctggacccaaggcaccaaccggtgtggattgtaagaaattt-gcta-------agctctttga-ttgctagtt---------------tttg----------------------------------------------------------------------taccatagactatttta-----------caaccta--aaac----------ctaata----------------------ttaa-------------gtctcagaagggaatcatctttatttct------tcattcttgataattt---------------------------------tttgtt----tg---------------------------------------------------------------------ccaggcatggggatggatggaatggaaagaagggaa--------------------c--a
>I28648_M070_Malvaceae_Helmiopsiella_madagascariensis_seq1
--------------------------------------tcaaatgcattgaacacaggcatgggcacaaatggaggtgcarcaggaaaacaatcttkcagmtagggtrctatttcaggtaatcct---ttcyaattaacaa-ggatattc--atwattatagdattcgcwgatdattttc------------------------------------rgag------------------------------------------ca---------------------------aahbngthtctcthdctccctcygaca---------ttactg-----------taat--------------att-----tgtgtttratytgcagaaagcagwccaagcaagccccaagaacaggtttgcatggcatgtbtggggagtttttgargctaatataggctatattgwcatgggaagaaaacttttgargatagghcatgcactcaatcctagggabccygtttyacttcagtctcttrctttgttggaatataaacactcagactgcaaatctagctcrtgttctgttcaggagagcctcygagctggacchgagkcaycaaccrgtgtggattgyaagaaattt-gcta-------agctytttga-ttgctagtt---------------tttt----------------------------------------------------------------------kaccatagamtatttta-----------carcctt--aaac----------ctaatattg------------ycctt-gttaa-------------gtctcagaagggaatcatctttatwtcy------scattcttgataattt---------------------------------tttgtt----tgctttcat-ttggatacacgatctttttatcc--------------------------------------------------------------------------------------------------
>I28649_M071_Malvaceae_Goethalsia_meiantha_seq1
-----------------------------------------------------------------------------------------------tgctgctaggctactgtttgaggtaatcct---ttctaattaacaa-gggtactc--attattgttgtacttgcttattttattc-----acatttacgtatgaaagcca----aaaggc-gaag-tcatgcgca-cttcc------------tc------------t----------------------------gaccta-attgtgtgatttcactgtcatg----acatgactg-----------tcat--------------atg-----tatatctaacgtgcagaaagcagtccaggcaagccccaagaacaggtttgcatggcatgtttggggagtttttgaagctaatattggcaatattgacatgggcagaaaacttttaaagataggtcatgcactcaatcccaaggatccagttttacttcagtctcttgctttgctggaatataaaaactc-aactgcaaatctagctcgagttttgtttaggagagcctcagagctggacccaagacaccaaccagtgtggattgtaag--cttc-ttta-------agttctttga-ttgctgtac---------------tttatgcct------gt-------gtggat--------------ataaa--gcccacc-ctagc-------ttagactgtggtgtatttta-----------taactctt-aaac----------ttgatctaa------------tcctt-tctaa-------------gtctcggagca-tttcatctctatatctgatatctcatatat--------------------------------------------------------------------------------------------------------------------------------------------------------------------------------------
>I28650_M072_Malvaceae_Clappertonia_ficifolia_seq1
------------------------------------------------------------------------------------------aatcgtgctgctaggytactgtttgaggtaatctt---ttcgaattgacaa-ggktactctagttactatttgatwtgcttrtarttttc-----acytttaagtatgaaagcca----aaaggm-aaag-tcwtccthk-ctcca------------tc------------t----------------------------gacctg-atwbtgtgvtttcactcatg------acatgrctg-----------taacat------gwttatatg-----tgtatttwatctgcagaaagcagttcaggcaagccccaagaacaggtttgcatggcacgtttggggagtttttgaagcnaatattggcahtahtgacatgggaagaaagcttttaaarataggncatgcacttaatccaagggatcccgttttgcttcagtctcttgctttgttggaatataaacactc-aacagcaaatctakcacgagttttgtttaggagagcctctgagctdgacccacgacaccaaccagtgtggattgtaag--attc-ttta-------wgttctttka-ttgctgtag---------------ttyatgcct------gt-------gtggat--------------ayayakmscccatt-ataac-------atagaatgtcatggatttta-----------taactctg-agac----------ttgatttaa------------tcctt-tccaa-------------gtcttggagga-tatcatctctatgacttatgtctcatacttggtagttttt----------------------------------------------------------------------------------------------------------------------------------------------------------------------------
>I28652_M074_Malvaceae_Hildegardia_barteri_seq1
--------------------------------------------------------------------------------------aaacgatggtgctgctaggctacttttcgaggtaatccttctttcttattaacaa-gggttttc--attgtt----tatttgattataatattc-----a-------atacaaaagcca----aatagc-aaac-tcatgttct-ttctc--------------------------t----------------------gaggaggaccta-actttgcggttttactgtca---------tgactg-----------taat--------------atg-----tatatctaatctgcagaaagcagtccaatcaagccccaagaacaggtttgcttggcatgtttggggggtttttgaagctaatataggtaacattgaccagggaagaaaacttttgaagattggccatgccctcaatcctagagaccctgttttacttcagtctctcgctttgttggaatataaactctc-aactgcaaatctagctcgtgttttgtttaggcgagcctctgagctggacccaaggcaccaaccagtgtggatcgtaagaaattc-atta-------aactctttgt-------------------------------------------------------------------------------------------------------------------------------taaccctt-aaac----------ttgatttag------------tcctt-attaa-------------gtcttggaggg-aatcatctttatatct-------cattcttgataatgt---------------------------------tttgtt----cggttt------gaatatgctatctatgaatccactttaaa------------------------------------------------------------------------------------------
>I28653_M168_Malvaceae_Theobroma_cacao_seq1
-------------------------------------------------------------------------------aacaggagaataatcgtgctgctaggctactatttgaggtaaccct---ttctaattgacaa-ggttattc--attattataggatttggttatagctttc-----a-------gaatgaaagcca----aatagc-aaag-tcatgctct-ctctc------------tc--tctctc----t----------------------------gaccta-attttgtgattttaccgtca---------tcactg-----------caat--------------atg-----tgtatttaatctgcagaaagcagtccaggcaagccccaagaacaggtttgcatggcatgtttggggagtttttgaagctaatatcggcaatattgacaagggaagaaaacttttaaagataggccatgcactcaatcctagagatcctgtattacttcagtctcttgctttgttggaatataaacactc-aacagcaaatctagctcgagttttgttcaggagagcctctgagctggacccaaggcaccaaccagtctggattgtaagaaattc-ttta-------agctctttga-tttgtacckst------gtgtgtgtgtgtgtgt------gt-------gtgtgt--------------gtgta--gcccatt-ataac-------aaagagtattatgtatttta-----------taactctt-aaac----------ttgatttaa------------acctt-gttaa-------------gtcttggaggg-aatcatctccatgtct--------gatacttcgaa------------------------------------cttgtc----aggcatg----------------------------------------------------------------------------------------------------------------------------
>I28654_M105_Malvaceae_Pachira_aquatica_seq1
-------------------------------------------------------------------------------------aaaacaatcgtgctgctaggctactatttgaggtaatcca-----------------------tc--attactataggattcgattataa--ctc-----a-------gtacgaaa-cca----aatagc--aac-tcactatct-ctctc------------tg--tccctc----t----------------------------aaccta-acttt-cgaatttactgtct---------caacgg-----------taac--------------atg-----tatatttaatctgcagaaagcagtccaagcaagccccaagaacaggtttgcatggcatgtttggggagtttttgaagctaatataggcaatattgacaagggaagaaaacttttgaagataggccatgcacttaatcctagagatcccgttttacttcagtctcttgctttgttggaatataaacactc-aacggcaaatctagctcgtgttttgtttaggagagcctctgagctggacccaaggcaccaaccagtgtggattgtaagaaattc-gtta-------agctctttga-ttgctaat----------------tttttgcct------gt-------gtgaac--------------atata--gcttat----------------acactattgtggatttta-----------caatcctc-agac----------ttgattttg------------taatt-agtaa-------------gtcttggaggg-aatcatctgtatattcatt-------------------------------------------------------------------------------------------------------------------------------------------------------------------------------------------------
>I28655_M148_Malvaceae_Robinsonella_mirandae_seq1
----------------------------------------gaattcattgaatacaggcatgggcacaaatggaggtgcaattggaaaacaatcgctctgcgargctactattygaggtaatcyt---ttctwgytaacaa--ggtattm--attattatagggttcgattatagttttc-----a-------caatgaaagcca----aattgc----------------------------------------------------------------------------aactra---------------------------caatgactg-----------aaac--------------atg-----tgcatttaatctgcagaaagcagtccaagcgagccccaagaaccggtttgcatggcatgtttggggagtttttgaagctgatatcggcaatattgabttgggaagaaaacttttgaagatdggccatgcactcaatccacgrgatcctgttttaattcagtctcttgctttgttggaatataaacactc-racggcwaatttagctcgtgttttgtttaggagagcctctgagctdgacmcgaggcatcaaccagtgtggatcgtgagtaatcc-gtta-------tgctctttgm-ttgtycct-------------------------------gt-------gtggac--------------atgta--gcttat----------------atactaata-caatttta---------------------------ctatgaatccacttgaaaact-----gattctttgcyga------------tattttgag---------------------------------------------------------------------------cttgtc----aggcatggggatggatggaatggaaggaag----------------------------------------------------------------------------------------------------g
>I28656_M002_Malvaceae_Tilia_americana_seq1
-----------------------------------------------------------------------------gcaacaggaaaataatcctgctgctaggctactatttgaggtaatcct---ttctaattgacaa-aggtattc--attattataggatttggttaaaattttc-----a-------gtatgaaggcca----aatagc-aaag-ccatgctct-ctctc--------------------------t----------------------------gacctg-attttgtgattttactatca---------tgactg-----------tact--------------atg-----tgtatttaatctgcagaaagcagttcaggcgagccccaagaacaggtttgcatggcatgtttggggagtttttgaagctaatataggcaatattgacgagggaagaaaacttttaaagataggccatgcacttaatccaagagatcctgttttacttcagtctcttgctctgttggaatataagcactc-aacagcaaatctagctcgagttttgtttaggagagcctctgagctggatccaaggcaccaaccagtgtggatcgtaagaaattc-ttaa-------agttctttga-ttgctattg---------------tttatgcct------at-------gtggat--------------agata--gcccact-ataac-------atagagtatagtggatttta-----------tagctctt-taac----------ttgatttaa------------tcctt-tctaa-------------gtcttggaggg--atcatctctacatctaatat--------------------------------------------------cttatt-----------------------------------------------------------------------------------------------------------------------------------cttg
>I28657_M180_Malvaceae_Triumfetta_lappula_seq1
-------------tgatatgtttttgttcttgcatctgtaaaattggttaaacacaggcgtgggcgcagttggaggttcaacaggaaaacaatcgtgcsgctaggctactgtttgaggtrctctca----------------ttttgttc-------------------------------------ttkcakctgtaaaattca----------------ttaaacwmt-------------------------------------------------------------smyctb-wyyvtstgabyttactcatg------acmttaatg-----------taat--------------atg-----tgtrtktaatctrcagaaagcagtccaggcaagccccaagaacaggtttgcgtggcacgtttggggagtttttgaagctaataatggvaatactgabttgggaagaangcttttaaagataggtcatgcacttaatccaagggatcctgttttgcttcagtctcttgctttgttggaatataaacactc-aacngcaaatctagctcgagttttgtttmggagagcctctgagctagacccgcgacacyrryyrgtgtggattgtaag--aytctttta-------agttytttga-ttkctrtag---------------tttatgcct------gt-------ghgvat--------------acata--gcgcgtt-akaac-------ataatttgtcatggatttta-----------tarcwctt--------------------------------------------------------------------------tmatctctatgacttatgtctcatacttgaacgtgtc------------------------------------------aggcttgggggtggatggaatggaaggaa-----------------------------------------------------------------------------------------------------g
>I28658_M160_Muntingiaceae_Muntingia_calabura_seq1
--------------------------------------------------------------------------------------------ccgtgcagcaaggctactatttgaggtaatcct---ttcttgttagcat-atgggttgtgcatgtatgaagatgtaatctcttttaat------------atgacgaaatcaa----aattgctatga-gtcttttct-ttcaaaa--------tttc------------tg--------------------------gtactta-gtgttattgatttatcctctag---gtcgtggtta-----------taat--------------atttgtctcctttctgatttgcagaaagctgtccaggctagccccaaaaataggtttgcatggcatgtatggggagtttttgaagccaacatgggcaatgttgagtcggcacgaaagtttttaaagataggccacgcactcaatccaagagatcctgttcttcttcagtctcttgctctgttggaattcaaacactc-cactgcaaatctcgctagagttttgttcaggagagcctctaagctggacccaacacaccagcccgtgtggattgtaagaaattc-ctgc-------aacattcaaa-tacttattaggcacatctagttcagttctgttt------gtcttctcaatgattcatagcaatggcagaaataa-gatcata-------------gattagcataaggaacctca-----------ttactttt------------------------------------tcctt---------------tcgcttcttgaggtgaaaacat--------------------------------kaa---------------------------aaagtaggc------------------------------------------------------------------------------------------------------------------------------------ag-
>I9832_V002_Malvaceae_Luehea_speciosa_seq1
acaagcattctttaattatgtttctcttcctgcatctgcaaaatttwttaaatacaggcatgggcacagttggaggttcaacaggaaaacaatcgwgctgctaggcwactgtttgaggtaatcct---ttctaattgacaa-kggtactc--attnttattgbtcttattyttttwmvht--------tttaagtatgaaagcca----aaaggc-aaav-tcatgctct-cttcc------------tc------------t----------------------------gaccta-atwbtgtgatttcactgtcatg----acatgactg-----------tcay--------------atg-----tatatttmacctgcagaaagcvgtccaggcgagccccaagaacaggtttgcatggcatgtttgggnagtttttgaagctaatattggcaatabtgacatgggcagaaaacttttaargataggtcatgcactcaatccaagggatccagttttacttcagtctcttgctttgctggaatataaacvctc-aacdgcaaatcdagctcgagttttgtttaggagagcctcagagctggacccdagacaccaaccagtgtggattgtaag--attc-ttta-------agttctttga-tybctgtac---------------ttyatgccy------gt-------gtggat--------------ataaa--gcccatt-gtaac-------ttagactshggtggattttt-----------taactctt-aaac----------ttgatataa------------tc-----ctaa-------------gtcttggagca-tatcatctctatatctaatatctcatattttttggccataaaaagatatctcrtgcttggtakcyttttgttttgtttca-gagtgtaattctcaatatgctacgtgtaaattcatttgaaaactcatttggttgatgatattttgagcatttcaggmwkgggrwkgrwkgrawkgrargrarggrawwwwwycaacagcaagggaacttta
