# Supplementary material for: Localized Phylogenetic Discordance Among Nuclear Loci Due to Incomplete Lineage Sorting and Introgression in the Family of Cotton and Cacao (Malvaceae)
Source: Front Plant Sci. 2022 Apr 13;13:850521. doi: 10.3389/fpls.2022.850521 (PMC9043901; doi:10.3389/fpls.2022.850521)
Supplement: Supplementary file 1 [file Data_Sheet_1.ZIP › Alignments_v4/L230.fasta]

>I23352_M001_Malvaceae_Bombax_ceiba_seq1
--------------------------------------------------------------------------------------------------------------------------------------------------------------------------------------------------------------------------------------------------------------------------------------------------------------------------------------------------------------------------------------------------------------------------------------------------------------------------------------------------------------------------------------------------------tgtggcaagtccgtgcttcttacgatcagaaaccatatcggaaattgatgatgcaaacatggggtgcaacggttcacccatcrccatctgaygttactgaggcaggtcgtaaaatacttcraatggatccatccagcccgggaagtctagggatagctatttcagaagctgtagaggttg------------------------------------------------------------------------------------------------------------------------------------------------------------------------------------cagcyac-aaacgatgatacaaagtactgcttgggaagtgttctcaatcatgttttgctacatcaaacagtgatcggagaagagtgccttaaacaaatggaggccattggtgaaaccccagacttaatcattgggtgcaccggcggtgggtccaa--tttcgccggacttagtttcccgtttataagagaaaagctcaatggaaaaatcaaccctgttattagagcagttgaacctacagcgtgcccttcattaacraaaggtgtctatgcatacgattttggtgatacagccgggatgactccattgatgaagatgcatac---actaggacacgacttcattcccgacccaattcatgccggtaacgt------atctattaccag---cat----cgagatcctacagca---g------------------------------------------------ttga-tcagtaata--------attctttcattgttttcaa------tgatgcattt-ttt---gt--cctataggtggcttacgttaccatggtatggcaccgttgatttcacacgtctatgaa-ttaggtttcatggaagcaatttcgattc----cccaaactgagtgctttgaaggtaac----ttcattcatctggactagaaca-----------------------------------------------------------------------------------------------------------------------------------------------------------------------------------------agaaacca--------------------------------------------------------------actttgaaatcgatacaatatt-----------------------------------------------------------------------------------aa
>I23353_M002_Malvaceae_Tilia_americana_seq1
----------------------------------------------------------------------------------------------------------------------------------------------------------------------------------------------------------------------------------------------------------------------------------------------------------------------------------------------------------------------------------------------------------------------------------------------------------------------------------------------------------------------------------------------------------tggcaagttcgcgcatcatatgatcagaagccatattggaagttgatgatgcaaacacgggatgcaaaggttcacccttctccatcwaacattacygagrcaggtcgtaaaatccttcaaatggatccatccarcccaggaagtttaggaatagctatttcagaagctgtagagrttg------------------------------------------------------------------------------------------------------------------------------------------------------------------------------------cagctac-aaatgatgatacraagtaytgcctggggagtgttctcaatcatgttttgctammcmaamykkkrwwrgsgrngrrkkscyttavacaaatggaggccatbggtgaaacyccagacttgatcatagggtgtactggbggtgggtccaa--ttttgcaggacttagtttcccatttataagagaaawgctcagyggaaaaatcaaccytgttattagagcagttgaacctacmgcytgtccttcattaacwaaaggtgtctatgcataygactttggtgatacagcrgggatgactccattratgaagatgcatac---actagggcatgacttcattccagacccaattcatgccggtaattt------atctatcactag---caw----tgagatcctayagtgsttgr--------------raaywaaagaawaaraamgagatcctatagtggtyga-tc-catata--------attcttttattgtttccaa------tgatgcattt-tct---gt--gctgtaggtggcttacgttaccatggtatggcaccattaatttcacatgtctatg-----------------------------------------------------------------------------------------------------------------------------------------------------------------------------------------------------------------------------------------------------------------------------------------------------------------------------------------------------------------------------------------------------------------------------------------------------------------
>I23354_M003_Malvaceae_Herissantia_crispa_seq1
-------------------------------------------------------------------------------------------------------------------------------------------------------------------------------------------------------------------------------------------------------------------------------------------------------------------------------------------------------------------------------------------------------------------------------------------------------------------------------------------------------------------------------------------------------gtgtggcaagtccgtgcttcttacgatcagaaaccgtatcgaaaaatgatgatgcaaacatggggtgcaaaggttcatccttcgccatctgacattaccgaggcaggtcgtaaaatacttaaaatggatccgtccagccctggaagtttggggatagctatttcggaagctgtagagatcg------------------------------------------------------------------------------------------------------------------------------------------------------------------------------------cagctgc-aaatgatgatacaaagtactgcctggggagtgttctcaatcatgttttgctkcatcaaaccgtgataggagaggagtgtattcgacaaatggaggccatcggcgaaactccagacttaatcatcgggtgcacaggcggtggctcaaa--tttcgcaggacttagtttcccatttataagggagaagctaaaggggaaaatcaaccctgttatacgagcagtcgaacctacggcttgtccttcattaacaaaaggtgtctatgcatacgatttcggtgataccgcggggatgactccattgatgaagatgcatac---actggggcacgactttattccggacccaattcatgccggtaatgt-ta--tgtctgttattag---cat----caagatctttcagtg---g------------------------------------------------ttga-tc-cgtata-------aattctttcattgt------------tgatgcattt-ttc---gt--cctataggtggattacgttaccatggtatggcaccgttgatttcacacgtctacgaa-ttaggcttcatggaagcaatatcgattc----cgcaaaccgagtgctttcaaggtgag----ttcattcgtccggactcaaaat--------------------------------------------------------------------------------------------------------------------------------------------------------------------------------------gttggaaataa--------------------------------------------------------------taaataacaacaataaaatt---------------------------------------------------------------------------------------
>I23355_M004_Malvaceae_Malva_arborea_seq1
----------------------------------------------------------------------------------------------------------------------------------------ggtttattataacgcacagcaaggggtcaagaatatcgtgaccgaaaccggtgccggtcaa-----------------------------------------------------------------tggggtagttcgttggcctt-----------tgcttgcagcctttttgg------------------------------------------------------------------------tcttggatgtgaagtaag----------------gttcata---agttattc-cgttgac-----tttcagtttcgaa-------ttctaca-tgt----tgta-aagctatgt----ac----ttct----------gaaaaat-ttgtaggtgtggcaagttcgtgcttcttacgatcagaaaccgtatcgkaaattaatgatgcaaacatggggtgcaaaggttcatccttcaccatctaaccttaccgaagcagggcgtaaaatacttcagatggatccgtccagcccgggaagtttagggatagctatttctgaagctgtagagattg------------------------------------------------------------------------------------------------------------------------------------------------------------------------------------cagctgc-aaatgatgatacaaagtactgcttggggagtgttctcaatcatgttttgctacatcaaactgtgataggagaggagtgtattcgacaaatggagghgatcggtgaaaccccggatttgatcatcgggtgtacgggtggtggctcaaa--ttttgcaggacttagtttcccatttataagagaaaagctcaagggaaaaattaaccctgttatacgagcagtcgaacctgcagcktgtccttctttaacgaaaggtgtmtatgcttatgattttggtgatacygcsgggatgactccrttgatgaaratgcayac---actgggrcaygacttcattccggacccaattcatgccggtaatgt-ta----tcagttattag---cat----cragatcatycakts---g------------------------------------------------ttga-tc-cgtata-------tattctttca-tst------------tgatgcartt-ttt---at--cctataggtggattacgttaccatggtatggcaccattgatttcacatgtctacgaa-ttaggtttcatggaagcaatttct--------------------------------------------------------------------------------------------------------------------------------------------------------------------------------------------------------------------------------------------------------------------------------------------------------------------------------------------------------------------------------------------------------------------------------------
>I23356_M005_Malvaceae_Lavatera_assurgentiflora_seq1
----------------------------------------------------------------------------ttacaagtatgaaggtgtcagccctgccggatcgcataaaccgaacagtgcagtccagcaggtttattataacgcacagcaaggggtcaagaatatcgtgactgaaaccggtgccggtcaa-----------------------------------------------------------------aggggtagttcgttggcctt-----------tgcttgcagcctttttgg------------------------------------------------------------------------tcatggatgtgaagtaag----------------attcata---agttcttc-ggttgaa-----tgtcagtttcgaa-------ttctaca-tgt----tgta-aagctatgt----ac----ttct----------gacaatt-ttgtaggtgtggcaagttcgtgcttcttacgatcagaaaccgtatygkaaattaatgatgcaaacatggggtgcaaaggttcatccttcaccatctaaccttaccgaagcagggcgtaaaatacttcagatggatccgtccagcccgggaagtttagggatagctatttctgaagctgtagagattg------------------------------------------------------------------------------------------------------------------------------------------------------------------------------------cagctgc-aaatgatgatacaaagtactgcttggggagtgttctcaatcatgttttgctacatcaaactgtgataggagaggagtgtattcgacaaatggagghgatcggtgaaaccccggatttgatcatcgggtgtacgggtggtggctcaaa--ttttgcaggacttagtttcccatttataagagaaaagctcaagggaaaaattaaccctgttatacgagcagtcgaacctgcagcktgtccttctttaacgaaaggtgtmtatgcttatgattttggtgatacygcsgggatgactccrttgatgaaratgcayac---actgggrcaygacttcattccggacccaattcatgccggtaatgt-ta----tcagttattag---cat----cragatcatycakts---g------------------------------------------------ttga-tc-cgtata-------tattctttca-tst------------tgatgcartt-ttt---at--cctataggtggattacgttaccatggtatggcaccattgatttcacatgtctatgaa---------------------------------------------------------------------------------------------------------------------------------------------------------------------------------------------------------------------------------------------------------------------------------------------------------------------------------------------------------------------------------------------------------------------------------------------------------------
>I23359_M008_Malvaceae_Althaea_officinalis_seq1
-----------------------------------------------------------------------------------------------------------------------------------------------------------------------------------------------------------------------------------------------------------------------------------------------------------------------------------------------------------------------------------------------------------------------------------------------------------------------------------------------------------------------------------------------------------ggcaagttcgtgcttcttacgatcagaaaccgtatcggaaattaatgatgcaaacatggggtgcaaaggttcatccttcgccatctaaccttaccgaagcagggcgtaaaatacttcagatggatccgtccwgcccgggaagtttagggatagctatttctgaagctgtagagattg------------------------------------------------------------------------------------------------------------------------------------------------------------------------------------cagctgc-aaatgatgatacaaagtactgcttggggagtgttctcaatcatgttttgctacatcaaacsgtgataggagaggagtgtattcgacaaatggaggcgatcggtgaaaccccggatttgatcattgggtgtacgggcggtggctcaaa--ttttgcaggacttagtttcccattcataagagaaaagctsaagggaaaaattaaccctgttatacgagcagtcgaacctgcagcttgtccttcattaacgaaaggtgtctatgcgtacgattttggtgataccgcggggatgactccattgatgaagatgcatac---actggggcatgacttcattccggacccaattcatgctggtaatgt-ta----tcagttattag---cat----caagatcattcagtg---g------------------------------------------------ttga-tc-cgtata-------tattctttca-tgt------------tgattcagtt-ttt---at--cctataggtggattacgttaccatggtatggcaccattgatttcacatgtctacgaa-ttaggattcatggaagcaatttctattc----cgcaaaccgagtgctttcaaagtgag----ttcattcgtctccactcaaa----------------------------------------------------------------------------------------------------------------------------------------------------------------------------------------------------------------------------------------------------------------------------------------------------------------------------------------------------------------------------
>I23360_M009_Malvaceae_Lagunaria_patersonia_seq1
-------------------------------------------------------------------------------------------------------------------------------------------------------------------------------------------------------------------------------------------------------------------------------------------------------------------------------------------------------------------------------------------------------------------------------------------------------------------------------------------------------------------------------------------------------------------cgcgtttcttacgatcagaaaccatatcggaaattgatgatgcaaacttggggtgcaaaggttcatccttcaccatctaacattaccgaagcaggtcgtaaagtacttcaaacggatccgtccagcccgggaagtttagggatagctatttcggaagctgttgaggttg------------------------------------------------------------------------------------------------------------------------------------------------------------------------------------cagctgc-aaatgatgacacgaagtactgtctggggagtgtcctcaatcatgttttgctacatcaaaccgtgataggggaggagtgtatacgacaaatggaggccatcggtgaaaccccagacttaatcatcgggtgtactggaggtggctcgaa--ttttgcaggacttagtttcccatttataagagaaaagctcaagggaaaaatcaaccctgttatacgcgcagtcgaacctgcggcttgtccttcgttgacaaaaggtgtctatgcatacgattttggtgataccgcagggatgaccccattgatgaagatgcatac---actgggacatgacttcattccggacccaattcatgccggtaatgt-ta----tcgattattag---cat----cgagatcttaccgtt---g------------------------------------------------gcaa-tc-gatata--------attctttcttttt------------tgatgcattg-ttc---gt--tctataggtggcttacgttaccatggtatggcaccgctgatctcacacgtatatga----------------------------------------------------------------------------------------------------------------------------------------------------------------------------------------------------------------------------------------------------------------------------------------------------------------------------------------------------------------------------------------------------------------------------------------------------------------
>I23361_M010_Malvaceae_Allyogyne_huegelli_seq1
-------------------------------------------------------------------------------------------------------------------------------------------------------------------------------------------------------------------------------------------------------------------------------------------------------------------------------------------------------------------------------------------------------------------------------------------------------------------------------------------------------------------------------------------------------------------------------------------------------------------------------------------------------------------------------------------------------agtttagggatagctatttcagaagctgtagagattg------------------------------------------------------------------------------------------------------------------------------------------------------------------------------------cagctgc-aaatgatgatacaaagtactgcctggggagtgttctcaatcatgttttgctacatcaaaccgtgatcggggaggagtgtattcagcaaatggaagccatcggcgaaaccccggacttaatcatcgggtgtactggtggtggctcaaa--tttcgcaggacttagtttcccatttataagagaaaagctcaagggaaaaatcaatcctgttattcgagcagtcgaacctgcggcttgtccttcattaacaaaaggtgtctatgcatacgattttggcgataccgcggggatgactccattgatgaagatgcatac---actggggcatgacttcattccagacccgattcatgctggtaatgt-cc----gcggttattag---cat----cgggatctttcagcc---g------------------------------------------------ttga-tc-cgttta-------aattcttttattgt------------tgatgcattttttc---at--cctacaggtggcttacgttaccacggtatggcacctttgatttcacacatctatgaa-ttaggcttcatggaagcgatttcgattc----ctcaaaccgagtgctttgaaggtagg----ttcattcatccggaatcgata---------------------------------------------------------------------------------------------------------------------------------------------------------------------------------------ac----------------------------------------------------------------------------------------------------------------------------------------------------------------------------------
>I23364_M013_Malvaceae_Grewia_sp_seq1
-------------------------------------------------------------------------------------------------------------------------------------------------------------------------------------------------------------------------------------------------------------------------------------------------------------------------------------------------------------------------------------------------------------------------------------------------------------------------------------------------------------------------------------------------------gtgtggcaagttcgtgcttcctatgatcagaagccataccggaaactgatgatgcaaacttggggtgcaaaagttcacccttctccatctaacataaccgaggcaggtcgacaaatccttcaaatggatccatcgagccccggaagtttaggcatagctatttcagaagctgtagaagttg------------------------------------------------------------------------------------------------------------------------------------------------------------------------------------cagccac-aaacgatgataccaagtactgtctggggagtgttctcaatcatgtcttgctgcaccaaactgtgataggagaggagtgcattaaacaaatggaagccattggtgaaaccccagacttgatcataggatgtacaggtggcgggtccaa--ttttgcaggactaagtttccctttcataagagagaagctcagagggaaaatcaaccctgttatcagagcagttgaacccasagcttgtccttcattaacaaaaggtgtgtatgcatacgatttcggtgatacagcaggaatgaccccattgatgaagatgcatac---acttggtcacgacttcattccagacccaattcatgccggtaacg--ta----tctattacaag---ctacccctgagatcccaccat---------------------------------------------------tctcga-tc-tgtatc--------attctttcattgctttcaa------caatgcatat-tct---gtg--ttctaggtggccttcgttaccatggcatggcgccattgatatcacatgtccacgaa-cttggtttgatggaagcaatttcgatac----ctcaaactgagtgctttcaaggtaaa----tgaactcacaaaaagttggttgagt--------------------agattattgtct-------------------------------------------------------------------------------------------------------------------------------------------------gctctggagg----------------------------------------------------------------------------------------------------------------------------------------------------------------------------
>I23365_M014_Malvaceae_Callirhoe_bushii_seq1
----------------------------------------------------------------------------------------------------------------------------------------------------------------------------------------------------------------------------------------------------------------------------------------------------------------------------------------------------------------------------------------------------------------------------------------------------------------------------------------------------------------------------------------------------------tggcaagttcgtgcttcttaygatcagaaaccatatcggaagttaatgatgcaaacatggggtgcaaaggttcatccttcgccatctaaccttactgaagcwggtcgtaaaatacttcaawtggatccgtccagcccaggaagtttagggatagctatttctgaggctgtagagattg------------------------------------------------------------------------------------------------------------------------------------------------------------------------------------cagctgc-aaatgatgatacaaartactgcctkgggagtgttctgaatcatgttttgctgcatcaaaccgtgataggagaggagtgtattcgacaaatggaggccatcggtgaaaccccggacttgatcattgggtgtacaggcggtggctccaa--ttttgcaggactatgtttcccatttataagagaaaagctcaaggggaaaattaaccctgttatacgagcagtcgaacctgcagcttgtccttcattgaccaaaggtgtctatgcgtacgattttggtgataccgcggggatgactccattgatgaagatgcatac---actggggcatgacttcattcctgatccaattcatgccggtaatgt-ta----ttggttattag---tat----caagatcttccagtg----------------------------------------------------ttga-tc-tgtaca-------agttctttca-tat------------tgatgcattt-ttt---gt--cctataggtggattacgttaccatggtatggcaccattgatttcacatgtctatgaa-ttaggattcatggaagcaatttctattc----cgcaaaccgagtg-----------------------------------------------------------------------------------------------------------------------------------------------------------------------------------------------------------------------------------------------------------------------------------------------------------------------------------------------------------------------------------------------------------------
>I23367_M016_Malvaceae_Kitaibelia_vitifolia_seq1
--------------------------------------------------ac-----------ctgcacggatttattacaagtacgaaggtgtcagccctgccggatcgcataaaccgaacaccgcagtcccgcaagtttattataacgcacagcaaggggtcaagaatatcgtgaccgaaaccggtgccggtcaa-----------------------------------------------------------------tggggtagttcgttggcctt-----------tgcttgcagcatttttgg------------------------------------------------------------------------tcttggatgtgaagtaag----------------aatcata---agttcttc-ggttgat-------tcagtttcgaa-------atcttca-tgt----tgta-aatctatgt----ac----tttt----------gaaaatt-ttgtaggtgtggcaagttcgtgcttcttacgatcagaaaccgtatcggaaattaatgatgcaaacatggggtgcaaaggttcatccttcgccatctaaccttaccgaagcagggcgtaaaatacttcagatggatccgttcagcccgggaagtttagggatagctatttcygaagctrtagagattg------------------------------------------------------------------------------------------------------------------------------------------------------------------------------------cagctgc-aaatgatgatacaaagtactgcctggggagtgttctcaatcatgttttgctacatcaaaccgtgataggagargagtgtattcgacaaatggaggcsrtyggbgaaaccccggayttgatyatygggtgyayrggyggtggytcraawhttkyrsrrvdykkwktyycmywtwtawragaraarmkswmrrgvraaawwwwmmcystrwtayrmgvrswskmrmmysyrsmkyktsyyyywywwwmrmrarrkgtstmtrygyryrmkwttkksgmkaymscgsggrkatgactccattgatgaagatgcattc---actggkkmwksrywysattycrgacccaattcatgyyggtaatgt-ta----tcrgttattag---cat----yragatcwttcagtg---g------------------------------------------------ttga-tc-cgtata-------tattctttca-tgt------------tgatgcggtt-ttt---at--cctataggtggattacgttaccatggtatggcaccattggtttcacatgtctacgaa-ttaggattcatggaagcaatttctattc----cgcaaaccgagtgctttcaaagtgag----ttcattcgtctgcactcaaaa---------------------------------------------------------------------------------------------------------------------------------------------------------------------------------------accagaaacag--------------------------------------------------------------atatctaaatcgatat-------------------------------------------------------------------------------------------
>I23368_M017_Malvaceae_Sterculia_apetala_seq1
---------------------------------------------------------------------------------------------------------------------------------------------------------------------------------------------------------------------------------------------------------------------------------------------------------------------------------------------------------------------------------------------------------------------------------------------------------------------------------------------------------------------------------------------------------gtggcaagttcgtgcttcttatgatcagaaaccatatcggaaattgatgatgcaaacatggggtgcaaaggttcatccttctccatctaacattaccgaggcaggccgtaaaattcttgaaatggatccatccagcccaggaagtttaggaatagctatttcggaagctgtggaggttg------------------------------------------------------------------------------------------------------------------------------------------------------------------------------------cagctaa-aaatgatgatatgaagtactgcctggggagtgttctcaatcatgttttgcttcaccaaactatgataggagaggagtgcatcaaacaaatggaggccattggtgaaaccccagacttgatcataggttgtaccggtggtgggtccaa--ttttgcaggacttagtttcccatttataagagaaaagcttcgtggaaaaatcaaccctgttattagagcagttgagcctacagcttgtccttcattaacaaagggtgtctatgcatatgactttgctgatacagcagggatgactccattgatgaagatgcacac---actagggcatgacttcattccagacccaattcatgctggtaatt--ta----tctatcactag---cat----taagatcctatagtgattggaaataaaagaattaaaaaaaagaaaaaagaaagagatcctatagtggttga-tc-ca-ata--------attctttcatttttttcaa------tgacgcattt-tct---gtg--ctgtaggtggcctacggtaccatggtatggcaccattgatctcacatatctacgaa-ttaggtttcatggaagcaatttc---------------------------------------------------------------------------------------------------------------------------------------------------------------------------------------------------------------------------------------------------------------------------------------------------------------------------------------------------------------------------------------------------------------------------------------
>I23370_M105_Malvaceae_Pachira_aquatica_seq1
-------------------------------------------------------------------------------------------------------------------------------------------------------------------------------------------------------------------------------------------------------------------------------------------------------------------------------------------------------------------------------------------------------------------------------------------------------------------------------------------------------------------------------------------------------gtgtggcaagttcgtgcttcttacgatcagaaaccgtatcggaaattgatgatgcaaacgtggggtgcaaaggttcacccgtcgccatcwwacrttacygaggcaggtcgtaaagtacttcraatggatccatccagcccrggragtttagggatagctatttcagaagctgtagaggttg------------------------------------------------------------------------------------------------------------------------------------------------------------------------------------cagctac-aaacgatgatammawgtactgcttgggaagtgttctcaatcatgttttgctacatcaaactgtgatcggmgaggagtghcttaarcaaatggargccwttggtgaaaccccagacttaatcvtydggddbhvbsgvsgbbggbhcma--wtttsmcvgrmytdrktthccsktywwwarrrraaagctyrayggaaaaatcaacyctgttattagagcagttgaacctacagcttgcccttcattaacdaaagghgtctatgcatacgatttyggtgatacagccgggatgactccattgatgaaratgcawac---rctrggacacgacttcattccygacccaattcatgcyggtaaykt------atctattacyrg---cat----cgaratymtacagtg---t------------------------------------------------tyga-tc-mwta------------wkwwtymytkttttcaa------tgatgcattt-ttt---gt--cctataggtggcttacgttaccatggtatggcaccgttgatatcacacgtctatgaa-ttaggtttcatggaagcaatttcgattc----cccaaactgagtsykwskrmkktgam----kkygwyywymtysatmctaatc----------------------------------------------------------------------------------------------------------------------------------------------------------------------------------------------tta--------------------------------------------------------------acttttgattgaatttggat----------------------------------------------------------------------------tattagat-ta
>I23371_M137_Malvaceae_Dombeya_wallichii_seq1
--------------------------------------------------------------------------------------------------------------------------------------------------------------------------------------------------------------------------------------------------------------------------------------------------------------------------------------------------------------------------------------------------------------------------------------------------------------------------------------------------------------------------------------------------------tgtggcaagttcgggcttcttatgatcagaaaccatatcggagattgatgatgcaaacatggggtgcwaaggttywcccttctccatctgacattacygaggmmggtcgtmraatccttcaaatggatccatccagccctggaagcttaggaatagctatttcagaagctgttgaggttg------------------------------------------------------------------------------------------------------------------------------------------------------------------------------------cagccrc-aaatdatgakayaaagtactgccttgggagtgtgctcaatcatgttttgctacaccaaactgtgattggggaggagtgcmttaaacaaatggaggccattggtgaaaccccagacttgatcatagggtgtactggtggtggttcaaa--ttttgcaggactyrgtttcccatttataagrgaaaagctcagyggaaaaatcaatcctgttatcagagctgttgaacctacagcttgtccttcrttaacraaaggtgtctatgcatatgactttggtgatacagctgggatgactcccttgatgaagatgcatac---abtagggcatgacttcattccagacccaattcatgccgdtaadby-ww----yhhdhvmnwdg---mat----tvaawhcgtavggkgtwkgdtdgraaawawa---------aaaaavagaagagagatccaacdgtggttga-tt-tgcgtg--------ttatttcattggttttcaa------tgatgcattt-tct---gt--gttgtaggtggcttacgttdcnatggnangvhhcvattnatttcgymtrtswatkar-----ktwkswtkgaagcgattc----------------------------------------------------------------------------------------------------------------------------------------------------------------------------------------------------------------------------------------------------accggaggaag-------------------------------------------------------------------------------------------------------------------------------------------------------------------------
>I23372_M140_Malvaceae_Chiranthodendron_pentadactylon_seq1
------------------------------------------------------------------------------------------------------------------------------------------------------------------------------------------------------------------------------------------------------------------------------------------------------------------------------------------------------------------------------------------------------------------------------------------------------------------------------------------------------------------------------------------------------------gcaagttcgtgcttcttacgatcagaaaccatatcggaaattgatgatgcaaacatggggtgcaaaggttcacccttcgccatctaacattaccgaggcaggtcgtaaaatacttcaaatggatccatccagcccaggaagtttagggatagctatttcagaagctgtagaggttg------------------------------------------------------------------------------------------------------------------------------------------------------------------------------------cagctag-gaaggatgatacaawgtactgcctggggagtgttctcaatcatgttttgctacatcaaactgtgataggggaagagtgtcttaaacaaatggaggccattggtgaaaccccggacttaatcatcgggtgtacgggcggtgggtccaa--ttttgcaggacttagtttcccatttataagagaaaagctcagtggaaaaatcaaccctgttattagagcagttgaacctacagcttgtccttcattaacaaaaggtgtctatgcatacgatttcggtgatactgcagggatgactccattgatgaagatgcatac---gctcgggcatgacttcattccggacccaattcatgccggtaatg--ta----tctgttactag---cat----tgagatcctacattg---g------------------------------------------------ttgatcc-tatgttac--tccgactctttattttccttgaa------gtacccgtgt-ccga-cacc-cgtatccgacacatattttgacatggtatgagagtat-gatccttcaaatatatggg---aaaacttataaaa---------------------aattgagcatacccgtgtcggacacatacccttatccgacactcaccc-------------------------------------------------------------------------------------------------------------------------------------------------------------------------------------------------------------------------------------------------------------------------------------------------------------------------------------ccgagtcc---------------------------g-
>I23373_M141_Malvaceae_Quararibea_funebris_seq1
----------------------------------------------------------------------------------------------------------------------------------------------------------------------------------------------------------------------------------------------------------------------------------------------------------------------------------------------------------------------------------------------------------------------------------------------------------------------------------------------------------------------------------------------------------------------------------------------------------------------------------------------------------------------caaatccttcaaatggatccatcgagccccggaagtttaggcatagctatttcagaagctgtagaagttg------------------------------------------------------------------------------------------------------------------------------------------------------------------------------------cagccac-aaacgatgataccaagtactgtctggggagtgttctcaatcatgtcttgctgcaccaaactgtgataggagaggagtgcattaaacaaatggaagccattggtgaaaccccagacttgatcataggatgtacaggtggcgggtccaa--ttttgcaggactaagtttccctttcataagagagaagcycagagggaaaatcaaccctgttatcagagcagttgaacccacagcttgtccttcattaacaaaaggtgtgtatgcatacgatt--------------------------------------------------------------------------------------------------------------------------------------------------------------------------------------------------------------------------------------------------------------------------------------------------------------------------------------------------------------------------------------------------------------------------------------------------------------------------------------------------------------------------------------------------------------------------------------------------------------------------------------------------------------------------------------------------------------------------------------------------------------------------------------
>I23374_M142_Malvaceae_Hampea_nutricia_seq1
---------------------------aggttggagaagcttcttgatacac-----------ctgcacggatttattacaagtacgaaggtgtcagccctgccggatcgcataaaccgaacactgcagttccgcaagttkactacaacgcacagcaaggggtcaagaatgtcgtgaccgaaactggtgctggccaa-----------------------------------------------------------------tggggkagttcattggcctt-----------tgcctgcagcttattcgg------------------------------------------------------------------------tcttggctgtkaagtaag----------------a---ata---agtccttc-ggtcaaa-----ttattgtttcgaa-------ttcttca-tgt----tgta-aagatatgg----ac----tttttca--tttgaaaatatt-ctgcaggtgtggcaagttcgtgcttcttacgatcagaaaccatatcggaaattgatgatgcaaacatggggtgcaaaggttcatccgtcaccatctgacatcacccaagctggtcgtaaaatacttcaaatggatccatctagcccgggaagtttagggatagctatttcagaagctgtagagatag------------------------------------------------------------------------------------------------------------------------------------------------------------------------------------cggctgc-aaatgatgataccaagtactgcctggggagtgttctaaatcatgttttgctacatcaaaccatgataggagaggagtgtattcgacaaatggaggccattggtgaaaccccggacttaatcatcgggtgtactggcgggggctcgaa--tttcgcaggacttagtttcccatttatcagagaaaagctcaagggaaaaatcaaccctgttatacgagcggttgaacctgcggcttgtccttcattaacaaaaggtgtctatgcatatgattttggtgataccgcagggatgactccattgatgaagatgcatac---actggggcatgacttcattccagacccaattcatgccggtattgt-ta----ttgattattag---cat----cggaaatctttaatt---g-----------------------------------------------attga-tc-cgtata--------attctttcattgt------------tgatgcattt-ttc---at--cctataggtggcttacgttaccatggtatggcacctttgatttcgcacgtccatgaa-ttaggctttatggaagcaattt----------------------------------------------------------------------------------------------------------------------------------------------------------------------------------------------------------------------------------------------------------------------------------------------------------------------------------------------------------------------------------------------------------------------------------------
>I23377_M148_Malvaceae_Robinsonella_mirandae_seq1
--------------------------------------------------------------------------------------------------------------------------------------------------------------------------------------------------------------------------------------------------------------------------------------------------------------------------------------------------------------------------------------------------------------------------------------------------------------------------------------------------------------------------------------------------------tgtggcaagtccgtgcttcttacgatcagaaaccgtatmgraaaatgatgatgcaaacatggggtgcaaaggttcatccttcgccatctaacatwacagaggcaggtcgtaaaatacttamawtggatccvtccagcccrggaagtttagggatagctatttcagaagctgtagagattg------------------------------------------------------------------------------------------------------------------------------------------------------------------------------------cagmtkc-aaatgatgatacaaagtaytgcctdgggagtgttctcwatcatgttttgctgcatcaaactgtgataggagaggagtgtattcgacaaatggaggccatyggcgaaaccccagasttaatcatcgggtgyacaggyggtggctcraa--tttcgcaggactcagtttcccmtttataagagaaaagctcaaggggaaaatcaaccctgttatacgagcagtcgaacctacrgcttgtccttcattaacaaarggtgtctatgyataygatttyggtgayaccgcagggatgactccattgatgaagatgcatac---actggggcaygactttatyccrgacccaattcatgcyggtaatgy-ta----tckgytattas---cat----caagrtcwttcagts---r------------------------------------------------tkrw-yy-srwaha-------awtyyttymbtkyt------------krwksmwttt-tyy---ry--cykwwrgkkgrwtwmsktwmcmwkgkwwkgsmmcsktkrwttymmmmskyywwsraw-twdgrytymwkgrarsmawtwyyrwtyc----cmmaaactgagtgmtty-margtgag----ttcattcatgcggactcagaa---------------------------------------------------------------------------------------------------------------------------------------------------------------------------------------accggcaac---------------------------------------------------------------------------------------------------------------------------------------------------------------------------
>I23378_M150_Malvaceae_Ceiba_pentandra_seq1
--------------------------------------------------------------------------------------------------------------------------------------------------------------------------------------------------------------------------------------------------------------------------------------------------------------------------------------------------------------------------------------------------------------------------------------------------------------------------------------------------------------------------------------------------------tgtggcaagtccgtgcttcttacgatcagaaaccatatcggaaattgatgatgcaaacgtggggtgcaacggttcacccatcgccatctgacattactgaggcaggtcgtaaaatacttcgaatggatccatccagcccgggaagtctagggatagctatttcygaagctgtagaggttg------------------------------------------------------------------------------------------------------------------------------------------------------------------------------------cagctac-aaacgatgatacaaagtactgcttgggaagtgttctcaatcatgttttgctacatcaaacagtgatcggagaagagtgccttaaacaaatggaggccattggtgaaaccccagacttaatcattgggtgcaccggcggtgggtccaa--tttcgccggacttagtttcccrtttataagagaaaagctcaatggaaaaatcaacccygttattagagcagttgaacctacagcrtgcccttcattaacgaaaggtgtctatgcatacgattttggtgatacagccgggatgactccattaatgaagatgcatac---actaggacacgacttcattccygacccaattcatgccggtaacgt------atctattaccag---cat----cgagatcctacagcg---g------------------------------------------------ttga-tcaataata--------attctttcattgttttcaa------tgatgcattt-ttt---gt--cctataggtggcttacgttaccatggtatggcaccgttgatttcacaygtctatraa-ttaggtttcatggaagcaatttcgattc----cccaaacagagtgctttgaaggtaac----ttcattcatctcgactagaacg-----------------------------------------------------------------------------------------------------------------------------------------------------------------------------------------agaaac---------------------------------------------------------------------------------------------------------------------------------------------------------------------------
>I23383_M166_Malvaceae_Pseudobombax_ellipticum_seq1
----------------------------------------------------------------------------------------------------------------------------------------------------------------------------------------------------------------------------------------------------------------------------------------------------------------------------------------------------------------------------------------------------------------------------------------------------------------------------------------------------------------------------------------------------------tggcaagtccgtgcttcttacgatcagaaaccgtatcggaaattgatgatgcaaacatggggtgcaaaggttcacccgtcgccatctaacattactgagrcaggtcgtaaaatacttcgaatggatccatccagcccaggaagtttagggatagctatttcagaagctgtagaggttg------------------------------------------------------------------------------------------------------------------------------------------------------------------------------------cagctac-aaacgatgatacaaagtactgcttgggaagtgttctcaatcatgttttgctgcatcaaacagtgatcggagaggartgccttaaacaaatggaggccattggtgaaaccccagacttaatcatcgggtgcaccggtggtgggtccaa--ttttgccggacttagtttcccatttataagagaaaagcttaatggaaaaatcaaccctgttattagagcagttgaacctacagcttgcccttcattaacraaaggtgtatatgcatacgattttggtgatacagccgggatgactccattgatgaagatgcatac---actaggacacgacttcattcctgacccaattcatgccggtaacat------acctattactag---cat----tgaaatcctactgtg---t------------------------------------------------tcga-tc-tttata--------attctttcattgttttcaw------tgatgcattt-ttw---gt--cctataggtggcttacgttaccatggtatggcaccgttgatttcacatgtctatgaa-ttaggtttcatggaggcaatttcgattc----cccaaactgagtgctttgaaggtgac----ttcattcaactcaacgtgaa----------------------------------------------------------------------------------------------------------------------------------------------------------------------------------------------------------------------------------------------------------------------------------------------------------------------------------------------------------------------------
>I23384_M168_Malvaceae_Theobroma_cacao_seq1
-------------------------------------------------------------------------------------------------------------------------------------------------------------------------------------------------------------------------------------------------------------------------------------------------------------------------------------------------------------------------------------------------------------------------------------------------------------------------------------------------------------------------------------------------------gtgtggcaagttcgtgcttcttatgatcagaaaccatatcggaaattgatgatgcaaacatggggtgcaaaagttcatccctctccatctgacattactgaggcaggtcgtaaaatcctgcaaatggatccatcaagcccaggaagtttagggatagctatttcagaagctgtagaggttg------------------------------------------------------------------------------------------------------------------------------------------------------------------------------------ctgccac-aaatgacgataccaagtactgtctggggagtgttctcaatcatgttttgctacaccaaacggtgataggggaagagtgcattagacaaatggaagccattggtgaaaccccagacttgatcatagggtgtactggtggtgggtccaa--ttttgcaggacttagtttcccgtttataagagaaaagctcagtggaaaaatcaaccctgttattagagcagttgaacctacagcttgtccttcattaacaaaaggtgtctatgcatatgattttggtgacacagcagggatgactccattgatgaagatgcatac---actagggcatgacttcattccagacccaattcatgccggtaatgt------atctcttgctag---cat----tgtgattctacagtg---g------------------------------------------------ttgagat-catatt--------attttttcattgttttcaa------caatgcattt-tct---gtgctctgtagggggcttacgttaccatggtatggcaccattgatttcacatgtctacgaa-ttaggattcgttgaagcagtttcaattc----cccaaaacgagtgctttcaaggtgac----ttcattcatctggacttaaacc-----------------------------------------------------------------------------------------------------------------------------------------------------------------------------------------actggctg--------------------------------------------------------------acatttaaatcaatacgaatcttt----------------gctagtgaaagg-------------------------------------------aacttatgaaaa
>I23385_M169_Malvaceae_Ochroma_pyramidale_seq1
---------------------------------------------------------------------------------------------------------------------------------------------------------------------------------------------------------------------------------------------------------------------------------------------------------------------------------------------------------------------------------------------------------------------------------------------------------------------------------------------------------------------------------------------------------gtggcaagttcgtgcttcttacgaccagaaaccatatcggaaattgatgatgcaaacatggggtgcaaaggttcacccttcaccatctaacattaccgaggcaggtcgtaaaatacttcaaatggatccatccagcccaggaagtttagggatagctatttcagaagctgtagaggttg------------------------------------------------------------------------------------------------------------------------------------------------------------------------------------cagctac-aaaggatgatacaaagtactgcctggggagtgttctcaatcatgttttgctacatcaaactgtgataggggaggagtgtcttagacaaatggaggccattggtgaaaccccagacttaatcatagggtgtactggcggtgggtccaa--ttttgcaggacttagtttcccatttataagagaaaagctcaatggaaaaatcaaccctgttattagagcagttgaacctacagcttgtccttcattaacaaaaggtgtctatgcttacgattttggtgatacagcagggatgactccattgatgaagatgcatac---actagggcatgacttcattccggacccaattcatgccggtaatgt------atctattactag---cat----tgagatcctacagtg---g------------------------------------------------ttga-tc-catata--------atcctttcattgttttcag------tgatgcattt-ttt---gt--cctataggtggcttacgttaccatggtatggcaccattgatttcacacgtgtatgaa-ttaggtttcatggaagcaatttcaattc----cccaaactgagtgcttccaaggtgac----ttcattcatctggactcaaacc--------------------------------------------------------------------------------------------------------------------------------------------------------------------------------------------------------------------------------------------------------------------------------------------------------------------------------------------------------------------------
>I23387_M178_Malvaceae_Malvaviscus_arboreus_seq1
--------------------------gaggttggagaagcttcttgatacac-----------ctgcaaggatttattacaagtacgaaggtgtaagccctgccggatcacataaacccaactctgcagttccgcaagtttactataatgcacaacaaggagtcaagaacattgtgacwgaaaccggtgccggccaa-----------------------------------------------------------------tggggttgttcgttggcctt-----------tgcctgcagcttatttgg------------------------------------------------------------------------tcttggatgtgaagtaag----------------aatcata---agttcttc-ggtcaaattttcttttctttttgaa-------ttcttca-aat----ttta-aagctatga----ac----tttttca--ttttgaaatttt-ctgcaggtgtggcaagttcgtgcatcttatgatcagaaaccgtatcggaaattratgatgcaaacatggggtgcaaaggttcatccttcaccatctaacattaccgaagcaggacgtaaaatacttcaaatggatccttccagcccgggaagtttagggattgctatttctgaagctgtagagattg------------------------------------------------------------------------------------------------------------------------------------------------------------------------------------cagctgc-aaatgatgatacaaagtactgcctggggagtgtcctcaatcatgttttgctacatcaaaccgtgataggggaggagtgtattcaacaaatggaggctatcggtgaaaccccggacataatcatagggtgcactggtggtggctcgaa--tttcgcaggacttagtttcccatttataagagaaaaactkaagggaaaaatcaaccctgttattcgagcagttgaacctgctgcttgcccttcattaacgaaaggtgtctatgcgtacgactttggtgataccgcagggatgacaccattgttgaagatgcatac---actggggcacgacttcattccagacccaattcatgctggtaatgt-cg----gcggttatcag---cat----caagatctttcactc---g------------------------------------------------ttta-tc-tgtatg-------aattctttaattgt------------tgatgcattttttc---gt--cctataggtggtttacgttaccatgg----------------------------------------------------------------------------------------------------------------------------------------------------------------------------------------------------------------------------------------------------------------------------------------------------------------------------------------------------------------------------------------------------------------------------------------------------------------------------------------------
>I23388_M180_Malvaceae_Triumfetta_lappula_seq1
--------------------------------------------------------------------------------------------------------------------------------------------------------------------------------------------------------------------------------------------------------------------------------------------------------------------------------------------------------------------------------------------------------------------------------------------------------------------------------------------------------------------------------------------------------------aagttcgtgcttcttacgatcagaaaccgtatcggaaattaatgatgsaaacatggggtgcaaagrttyatccttcrccatctaacattaccgaagcaggtcgtaaaatacwtcaaatggatccgyccagcccgggaagtttagggatagctatttccgaagctgtagagattg------------------------------------------------------------------------------------------------------------------------------------------------------------------------------------cagctgc-aaatgatgatacaaagtactgcctggggagtgttctcaatcatgttttgctacatcaaaccgtgataggagaggagtgtattcgacaaatggaggccatcggtgaaaccccggacttgatcatcgggtgtacgggcggtggctcaaa--ttttgcaggacttagtttcccatttataagagaaaagctcaagggaaaaattaaycckgttatacgagcagtcgaacctgcagcttgtccttcattaacgaaaggtgtctatgcgtacgattttggtgataccgtggggatgactccattgatgaagatgcatac---actggggcatgacttcattccggacccaattcatgctggtaatgt-ta----ttgrttattag---cat----cgagatctttcagtg---g------------------------------------------------ttga-tc-cgtata-------tattctttgattgt------------tgat-----------------------------------------------------------------------------------------------------------------------------------------------------------------------------------------------------------------------------------------------------------------------------------------------------------------------------------------------------------------------------------------------------------------------------------------------------------------------------------------------------------------------------------------
>I23389_M181_Malvaceae_Pavonia_scheadiana_seq1
------------------------aagaggttggagaagcttcttgatacac-----------ctgcacggatttattacaagtacgaaggtgtcagccctgccggatcgcataaaccaaacaccgcagtcccccaagtttactataacgcgcggcaaggtgtcaagaatatcgtgaccgaaaccggtgccggtcaa-----------------------------------------------------------------tggggtagttcgttggcctt-----------tgcttgcagcctttttgg------------------------------------------------------------------------tcttggatgtgaagtaag----------------aatcata---agttcttc-ggttga------tttcagtttcgaa-------tt---ca-tgt----tgtc-aagcaatgg----ac----tttt----------gaaaatt-ttgcaggtgtggcaagttcgtgcttcttacgatcagaaaccgtatcggaaattaatgatgsaaacatggggtgcaaagrttyatccttcrccatctaayattaccgaagcaggtcgtaaaatacwtsaaatggatccbyccagcccgggaagtttagggatagctatttccgaagctgtagagattg------------------------------------------------------------------------------------------------------------------------------------------------------------------------------------cagctgc-aaatgatgatacaaagtaytgcctggggagtgttctcaatcatgttttgctacatcaaaccgtgataggagaggagtgtattcgacaaatggaggccatcggtgaaaccccggacttgatcatcgggtgtacgggcggtggctcaaa--ttttgcaggacttagtttcccatttataagagaaaarctcragggaaaaattaaccctgttatacgagcagtcgarcctgcagcttgtccttcattaacgaaaggtgyctatgcrtacgattttggtgatacygyrgggatgactccattgatgaagatgcatac---rctggggcatgacttcattccggacccaattcatgchggtaatgt-ta----tyggttattag---cat----cgagatctttyrgtg---g------------------------------------------------ttrw-yc-cgtata-------tattctttvattgt------------tgatgca-tt-ttt---hk--hchddwrgkkgvdtwmsbtwvchwkgkhwbgvhhcattkvwttyvhmtdbbhahbaatttaggattc-----------------------------------------------------------------------------------------------------------------------------------------------------------------------------------------------------------------------------------------------------------------------------------------------------------------------------------------------------------------------------------------------------------------------------------------------------
>I23390_M182_Malvaceae_Anoda_cristata_seq1
-------------------------------------------------------------------------------------------------------------------------------------------------------------------------------------------------------------------------------------------------------------------------------------------------------------------------------------------------------------------------------------------------------------------------------------------------------------------------------------------------------------------------------------------------------gtgtggcaagttcgtgcttcttacgatcagaaaccgtatcggaaattaatgatgcaaacatggggtgcaaaggttcatccttcgccatctaayattaccgaagcaggtcgtaaaatacttsaaatggatccstccagcccgggaagtttagggatagctatttccgaagctgtagagattg------------------------------------------------------------------------------------------------------------------------------------------------------------------------------------cagctgc-aaatgatgatacaaagtaytgcctggggagtgttctcaatcatgttttgctacatcaaaccgtgataggagaggagtgtattcgacaaatggaggccatcggtgaaaccccggacttgatcatcgggtgtacgggcggtggctcaaa--ttttgcaggacttagtttcccatttataagagaaaarctcragggaaaaattaaccctgttatacgagcagtcgarcctgcagcttgtccttcattaacgaaaggtgyctatgcrtasrattttggtgatacygyrgggatgactccattgatgaagatgcatac---rctggggcatgacttcattccggacccaattcatgyhggtaatgt-ta----tyggttattag---cat----cgagatctttyrgtg---g------------------------------------------------ttrw-yc-skwwtw-------ywttmwt----tat------------tgatgcattt-ttt---at--cctataggt-gattacgttaccatggtatggcaccattgatttcacatgtctacgaa-ttaggawksatksawgsaakykmtwtyymkymmrcmraccgagtgctttcaaagtgag----ctcattcgtccgcact--------------------------------------------------------------------------------------------------------------------------------------------------------------------------------------------------------------------------------------------------------------------------------------------------------------------------------------------------------------------------------
>I23391_M183_Malvaceae_Phymosia_umbellata_seq1
-----------------------------------------------------------------------------------------------------------------------------------------------------------------------------------------------------------------------------------------------------------------------------------------------------------------------------------------------------------------------------------------------------------------------------------------------------------------------------------------------------------------------------------------------------------------tccgtgcttcttacgatcagaaaccgtatcggaaaatgatgatgcaaacatggggtgcaaaggttcatccttcgccatctaacattaccggggcaggtcgtgaaatacttaaaatggatccrtccagcccgggaagtttagggatagctatttcagaagctgtagagattg------------------------------------------------------------------------------------------------------------------------------------------------------------------------------------cagctgc-aaataatgatacaaagtactgcctagggagtgttctcaatcatgttttgctgcatcaaactgtgataggagaggagtgtattcgacaratggaggccatcggtgaaaccccwgacttaatcattgggtgcacaggtggtggctcraa--ttttgcaggacttagtttcccatttataagagaaaagctcaaggggaaaatcaaccctgtcatacgagcagtcgaacctacggcttgtccttcattgacaaaaggtgtctatgcatatgatttcggbgatactgctgggatgactccgttgatgaagatgcatac---acttgggcacgactttatcccggacccaattcatgccggtaatgt-ta----cctgttattagtaccat----caagttctttcagtg---g------------------------------------------------ttga-tc-tgtata-------aattctttcattgt------------tgatgcattt-ttg---tt--cctataggtggattacgttatcatggtatggcaccgttgatttcacatgtctacgaa-ttaggcttcatggaagcgatatcgatcc----cacaaaccgagtgctttcaaggtgag----ttcattcgtc---------------------------------------------------------------------------------------------------------------------------------------------------------------------------------------------------------aaaa--------------------------------------------------------------acttttgattgaataacatg-------------------------------------------------------------------------------------gt
>I23392_M187_Malvaceae_Ayenia_berlandieri_seq1
a------------------gagccaagaggttggagaaacttctgggtacac-----------crgcaagaatttacttcaagtatgaaggtgtaagccctgctggatcacacaaacccaacagtgcaatcccacaagtttattataatgcaaaggaagggatcaagaaggttgtgacagaaaccggtgctggccaa-----------------------------------------------------------------tggggtagttcattggcctt-----------tgcgtgcagcttattcgr-tcttgactgccaagtaa-------------------------------------------------gagt----------------------------------agaatcca------------aaatgat-----ttctgataccagtag-aatgatcctta-------------tagttaagta---gc----cttttg-----ttggagtttt-ctataggtgtggcaagttcgtgcttcttatgatcagaaaccatatagaaggttgatgatgcaaacatggggtgccaaggttcacccttctccatctgatgtaacygaggcaggtcgaaaaatgcttcaaatcgatccatcgagccctggaagtttagggatagctatatcagaagctgtagaagttg------------------------------------------------------------------------------------------------------------------------------------------------------------------------------------cagctac-gaacattgacaccaagtactgcctagggagtgttctcaatcatgttttgctgcaccaractgtgatcggagaagagtgtcttaaacaaatggatgccattggtgaaacrccggacttgatcataggttgcacaggtggtggttccaa--ttttgcaggactcagtttcccattcataagggaaaaactgagtggaaaaatcaacccwgttatcagagcagttgagcctactgcctgtccttcattaacgaaaggcatctatkcatatgattttggtgatacagcggggatgactccattgatgaagatgcatac---actaggccatgacttcattccagacccaattcatgctggtaatg--ta----tcaattactag---ytt----tgatatc----------------------------------------------------------------------------aatttcactcttccaatgttcccaa------agttgcatct-tctt-gattttgtgtaggtggcctgcggtaccatgggatggcaccattaatttcacatgtctatgaa-ctaggcttcatggaagcaatttcgattc----cacaa-------------------------------------------------------------------------------------------------------------------------------------------------------------------------------------------------------------------------------------------------------------------------------------------------------------------------------------------------------------------------------------------------------------------------
>I23393_M189_Malvaceae_Kearnemalvastrum_lacteum_seq1
a------------------gagccaagaggttggagaagattattgatacac-----------ctgcacggatttattacaagtacgaaggtgtcagccctgcyggatcgcataaaccgaacaccgcagtcccgcaagtttaytataaygcacrgcaaggkgtcaagaatatygtgaccgaaaccggtgccggtcaa-----------------------------------------------------------------tggggtagttcgttggcctt-----------tgcttgcagcctttttgg------------------------------------------------------------------------tcttggatgtgaagtrag----------------amtcata---agttcttc-kgtybat-----ttycagtttygaa-------ttcttca-tgt----tgta-aagctatgk----ac----tttt----------raaamtt-ttgcaggtgtggcaagttcgtgcttcttacgatcagaaaccvtatcggaaattaatgatgsaaacatggggtgcaaaggttcatccttcrccwtctaacmttacygaagcwggtcgtaaaatwctycaratggatccgtccagcccgggaagtttagggathgctatttctgaagckgtagagattg------------------------------------------------------------------------------------------------------------------------------------------------------------------------------------cagcydc-aaatgatgatacaaagtactgchtrgggagtgttctcaatcatgttttgctacatcaaacygtgataggrgaggagtgtattmgacaaatggaggccatcggygaaacyccggacttgatcatygggtgtackggcggtggbtcraa--ttttgcaggacttagyttcccatttataagagaaaagctcaagggaaaaattaaccctgttatacragcartcgaacctgcagcttgtccttcattaacgaarggtgtctatgyrtaygattttggtgatacmgcrgggatgactccrttgatgaagatgcatac---actggggcatgacttcattccggacccaattcatgcyggtaatgt-ta----tcrgttattag---cat----cragatctttcagyg---g------------------------------------------------ttga-tc-tskwww-------wwwtyyttymwtgt------------tgatgcaytt-ttt---rt--cctataggtggattrcgttaccatggtatggcaccattgatttcacatgtctacgaa-ttaggattcatggaagcaatttctattc----cgcaaaccgagtgctttcaaagtaat----ttcattcgtctgcagtcaaaa---------------------------------------------------------------------------------------------------------------------------------------------------------------------------------------accagaaacgg--------------------------------------------------------------acatctaaattgatacga-----------------------------------------------------------------------------------------
>I23394_M229_Malvaceae_Malvastrum_americanum_seq1
--------------------------gaggttggaaaagcttcttgatacac-----------ctgcacggatttattacaagtacgaaggtgtcagccctgctggatcgcataaaccgaacaccgcagtcccgcaagtttactataacgcacggcaaggtgtcaagaatattgtgaccgaaaccggtgccggtcaa-----------------------------------------------------------------tggggcagttcattggcctt-----------tgcttgcagcctttttgg------------------------------------------------------------------------tcttggatgtgaagtaag----------------actcata---agttcttc-tgtcgat-----tttcagtttcgaa-------ttcttca-tgt----tgta-aagctatgg----ac----tttt----------aaaactt-ttgcaggtgtggcaagttcgtgcttcttacgatcagaaaccatatcggaaattaatgatgcaaacatggggtgcaaaggttcatccttcaccttctaaccttactgaagcgggtcgtaaaattcttcaaatggatccatccagcccaggaagtttaggaatagctatttctgaagctgtagagattg------------------------------------------------------------------------------------------------------------------------------------------------------------------------------------cagccgc-aaatgatgatacaaagtactgcctagggagtgttcttaatcatgttttgctacatcaaaccgtgataggggaggagtgtattcgacaaatggaggccattggtgaaaccccagacttgatcattgggtgtactggcggtggttcaaa--ttttgcaggacttagtttcccatttataagagaaaagctcaagggaaaaattaaccctgttatacaagcagtcgaacctgcagcttgtccttcattaacgaaaggtgtctatgcgtacgattttggtgatactgcggggatgactccattgatgaagatgcatac---actgggccatgacttcattccggacccaattcatgctggtaatgt-ta----tcagttattag---cat----cgatacctttcagcg---g------------------------------------------------ttga-tc-tgtata-------tattctttcattgt------------tgatgcatttattt---at--cctataggtggattgcgtt-----------------------------------------------------------------------------------------------------------------------------------------------------------------------------------------------------------------------------------------------------------------------------------------------------------------------------------------------------------------------------------------------------------------------------------------------------------------------------------------------------
>I23395_M236_Malvaceae_Fuertesimalva_jacens_seq1
---------------------gccaagaggttggaaaagcttcttgatacac-----------ctgcacggatttattacaagtatgaaggtgtcagccctgccggatcgcataaaccgaacagtgcagtcccgcaggtttattataacgcacagcaaggggtcaagaatatcgtgaccgaaaccggtgccggtcaa-----------------------------------------------------------------tggggtagttcgttggcctt-----------tgcttgcagcctttttgg------------------------------------------------------------------------tcttggatgtgaagtaag----------------attcata---agttcttc-ggttgaa-----tttcagtttcgaa-------ttctaca-tgt----tgta-aagctatgt----ac----ttct----------gaaaaat-ttgtaggtgtggcaagttcgtgcttcttacgatcagaaaccgtatcggaaattaatgatgcaaacatggggtgcaaaggttcatccttcaccatctaaccttaccgaagcagggcgtaaaatacttcagatggatccgtccagcccgggaagtttagggatagctatttctgaagctgtagagattg------------------------------------------------------------------------------------------------------------------------------------------------------------------------------------cagctgc-aaatgatgatacaaagtactgcttggggagtgttctcaatcatgttttgctacatcaaactgtgataggagaggagtgtattcgacaaatggaggcgatcggtgaaaccccggatttgatcatcgggtgtacgggtggtggctcaaa--ttttgcaggacttagtttcccatttataagagaaaagctcaagggaaaaattaaccctgttatacgagcagtcgaacctgcagcttgtccttctttaacgaaaggtgtctatgcttatgattttggtgataccgcggggatgactccattgatgaagatgcatac---actgggacacgacttcattccggacccaattcatgccggtaatgt-ta----tcagttattag---cat----caagatcactcagtg---g------------------------------------------------ttga-tc-cgtata-------tattctttca-tgt------------tgatgcagtt-ttt---at--cctataggtggattacgttaccatggtatggcaccattgatttcacatgtctatgaa-ttaggtttcatggaagcaatttctattc----cgcaaacagagtgct---------------------------------------------------------------------------------------------------------------------------------------------------------------------------------------------------------------------------------------------------------------------------------------------------------------------------------------------------------------------------------------------------------------
>I23396_M019_Malvaceae_Allosidastrum_pyramidatum_seq1
a------------------gagcgaagaggttggagaagcttcttgatacac-----------ctgcacggatttattacaagtatgaaggtggcagccctgccggatcgcataaaccgaacactgcagtcccgcaagtttactataacgcacgggaaggggtcaagaatgttgtgaccgaaactggtgccggccaa-----------------------------------------------------------------tggggtagttcgttggcctt-----------tgcttccagcttatttgg------------------------------------------------------------------------tcttggttgtgaagtaag----------------aatcata---agttcttc-ggtcaaa-----attttgtttcgaa-------ctcttca-tgt----tgtg-aaactatgg----ac----ttttca----tttgaaatatt-ctgcaggtgtggcaagtccgtgcttcttacgaccagaaaccgtatcgaaaaatgatgatgcaaacatggggtgcaaaggttcatccttcgccatctaacattaccgaggcaggtcgtaaaatacttaaaatggatccgtccagcccgggaagtttagggatagctatttcggaagctgtagagattg------------------------------------------------------------------------------------------------------------------------------------------------------------------------------------cagctgc-aaatgatgatacaaagtactgcctggggagtgttctcaatcatgttttgctgcatcaaactgtgataggagaggagtgtattcgacaaatggaggccatcggtgaaaccccagacttaatcatcggatgcacaggcggtggctcgaa--tttcgcaggacttagtttcccatttataagagaaaagctcaaggggaaaatcaaccctgttatacgagcagtcgaacctacagcgtgtccttcattaacaaaaggtgtctatgcatacgatttcggtgataccgcagggatgactccattgatgaagatgcatac---actggggcacgactttattccggacccgattcatgccggtaatgt-ta----tcggttattag---cat----caagatctttcagtc---a-------------------------------------------------tga-tc-tgtaaa-------aagtctttcattgt------------tgatgcattt-ttc---tt--cctataggtggattacgttaccatggtatggcaccgttgatttcgcacgtctatgaa-ttaggattcatggaagcaatttctattc----cgcaaaccgagtgctttcaaggtgag----ttcattcatccggactcagaa---------------------------------------------------------------------------------------------------------------------------------------------------------------------------------------accggcaacgg--------------------------------------------------------------acatctaaatcaatacg------------------------------------------------------------------------------------------
>I23397_M020_Malvaceae_Melochia_betonicifolia_seq1
--------------------------------------------------------------------------------------------------------------------------------------------------------------------------------------------------------------------------------------------------------------------------------------------------------------------------------------------------------------------------------------------------------------------------------------------------------------------------------------------------------------------------------------------------------------------gcgcttcttatgatcagaaaccatatcgaaaactgatgatgcaaacatggggtgcaaaagttcacccttctccatctgattttactgaggcaggtcgaaaaatcctgcaaatggatccatcaagtcctggaagtttagggatagctatatcagaagccgtagaggttg------------------------------------------------------------------------------------------------------------------------------------------------------------------------------------ccgctac-caatgatgataccaaatactgtctagggagtgttctgaatcatgttttgctacaccaaactgtgataggtgaggagtgtattagacaaatggaagccattggtgaaacccctgacttgatcatagggtgtactggtggcggctccaa--tttcgcgggactttgtttcccgtttatcagagaaaagatgagtgggaaaatcaaccctctcattagagctgttgagcctactgcgtgtccttcattgacaaaaggtgtgtatgcatatgattttggtgatacagtagggatgactccattgatgaagatgcatac---attgggccatgacttcattcctgaccccattcatgccggtaaatg-tc--tatctattgccactagcat----ttagattttacagtg---g--------------------------------------------ctgattga-----------------ttctgtttcatgttttccacaatatgcaatatctctgttt---gtggtatgtaggtggcttgcgttaccatggtatggcaccattgatttcacatgtctacgaa-ttaggcttcatggaagcaatttcaattc----cccaaactgagtgctttcaaggtkac----ttcattcatccgagcttaaacc--------------------------------------------------------------------------------------------------------------------------------------------------------------------------------------------------------------------------------------------------------------------------------------------------------------------------------------------------------------------------
>I23398_M021_Malvaceae_Sidastrum_micranthum_seq1
------------------------------------------------------------------------------------------------------------------------------------------------------------------------------------------------------------------------------------------------------------------------------------------------------------------------------------------------------------------------------------------------------------------------------------------------------------------------------------------------------------------------------------------------------------gcaagtccgtgcttcttacgatcagaaaccrtatcggaaaatgatgatgcaaacatggggtgcaaaagttcatccttcgccatctaacatcactgaggcaggtcgtaaaatacttaaaatggatccgtccagcccaggaagtttagggatagctatttcggaagcygtagagatag------------------------------------------------------------------------------------------------------------------------------------------------------------------------------------cagctgc-aaatgwtkrtacaaagtactgcctggggagtgttctcaatcatgttttgctacatcaaaccgtgataggagaggagtgtattcracaactggaggccatcggcgaaascccagasttaatcattgggtgtacaggtggtggctcaaa--tttcgcaggactcagtttcccatttataagagaaaagctcaagggaaaaatcaaccctgttatacgagcagttgaacctacagcttgtccttcattaacaaaaggtgtctatgcatacgatttcggtgatacggcagggatgactccgttgatgaagatgcatac---actggggcaygactttatcccggacccaattcatgccggtaatgt-ta----hctgttattag---cat----caagatctttcagtg---g------------------------------------------------ttga-gc-cgtata-------awttcgttcattgt------------tgatgcvttt-tttttkkb--cyhwwdgkkgrdtwhvbtwhcmhdgkwwkgsmmcsktkrwttyyymmskyywwkraw-twrgrwtymwkgaarsmawttyywwtyc----ccmaamcsrrkksytty-margkkrs----wwyaywmktysskmswcaaaa---------------------------------------------------------------------------------------------------------------------------------------------------------------------------------------accagcaacgg--------------------------------------------------------------act--------------------------------------------------------------------------------------------------------
>I23399_M022_Malvaceae_Gaya_dominguensis_seq1
----------------------cgaagaggttggagaagcttcttgatacac-----------ctgcacggatttattacaagtatgaaggtggcagccctgccggatcgcataaacctaacactgcagtcccgcaagtttactataacgcacgggaaggggtcaagaatgtcgtgactgaaactggtgctggccaa-----------------------------------------------------------------tggggtagttcgttggcctt-----------tgcttccagcttatttgg------------------------------------------------------------------------tcttgattgtgaagt-------------------aagaacc---atttcttc-ggtcgaa-----tttttatttcgaa-------ctcttca-tgt----tgtg-aaactatgga---------cgtttc---atttgaaatgtt-ctgcaggtgtggcaagtccgtgcttcttacgatcagaaaccgtatcgaaaaatgatgatgcaaacatggggtgcaaaggttcatccttcgccatctaacattaccgaggcaggtcgtaaaatactagaaatggacccatcgagtccaggaagttt-------------------------------------------------------------------------------------------------------------------------------------------------------------------------------------------------------------------------------------------------------------------------------------------------------------------------------------------------------------------------------------------------------------------------------------------------------------------------------------------------------------------------------------------------------------------------------------------------------------------------------------------------------------------------------------------------------------------------------------------------------------------------------------------------------------------------------------------------------------------------------------------------------------------------------------------------------------------------------------------------------------------------------------------------------------------------------------------------------------------------------------------------------------------------------------------------------------------------------------------------------------------------------------------------
>I23366_M015_Malvaceae_Firmiana_simplex_seq1
---------------------------------------------------------------------------------------------------------------------------------------------------------------------------------------------------------------------------------------------------------------------------------------------------------------------------------------------------------------------------------------------------------------------------------------------------------------------------------------------------------------------------------------------------------gtggcaagttcgtgcttcttatgatcagaaaccatatcggaaattgatgatgcaaacgtggggtgcaaaggttcatccttctccatctaacattaccgaggcaggccgtaaaattcttcaaatggatccagccagcccaggaagtttaggaatagctatttcagaagctgtggaggttg------------------------------------------------------------------------------------------------------------------------------------------------------------------------------------cagctac-aaatgatgatacgaagtactgcctgggaagtgtactcaatcatgttttgcttcaccaaactgtgataggggaggagtgccttaaacaaatggaggccattggtgaaaccccagacttgatcatagggtgtactggtggtgggtccaa--ttttgcaggacttagtttcccatttataagagaaaagctcggtggaaaaattaaccctgtaattagagcagttgaacctacagcttgtccttcattaaccaaaggtgtctatgcatacgactttggtgatacagcagggatgactccattgatgaagatgcatac---actagggcatgacttcattccagacccaattcatgctggtaatt--tg----tctatcactag---cat----tgagattctccagtgattggggaaaaaaa----------------------------------------------------------------------------------------------------------------------------------------------------------------------------------------------------------------------------------------------------------------------------------------------------------------------------------------------------------------------------------------------------------------------------------------------------------------------------------------------------------------------------------------------------------------------------------------------------------------------------------
>I28591_M023_Malvaceae_Neobuchia_paulinae_seq1
-----------------------------------------------------------------------------------------------------------------------------agaatca------------------------------------------------aaatcggattttatttg-----------------------------------------------------------------ta----agattggttaggtcaatcaggataatgcatttcaattcttcat-gcttcgy---------------------------------------------------------------------gctacacg---------------------ttgcata---agttgcg--gtttaat------tttggttttgaa-------ttcttca-tgt----cgta-aagctatgg----tc----ttcttca--tttgaaattttt-ttgcaggtgtggcaagtccgtgcttcttatgatcagaaaccatatcggaaattgatgatgcaaacatggggtgcaaaggttcacccatcgccatctgacgtkactgaggcaggtcgtaaaatacttcgaatggatccatccagcccgggaagtctagggatagctatttccgaagctgtagaggttg------------------------------------------------------------------------------------------------------------------------------------------------------------------------------------cagctac-aaacgatgatacaaagtactgcttgggaagtgttctcaatcatgttttgctacatcaaacagtgattggagaagagtgccttaaacaaatggaggccattggtgaaaccccagacttaatcattgggtgcaccggcggtgggtccaa--tttcgctggacttagtttcccatttataagagaaaagctcaatggaaaaatcaaccctattattagagcagttgaacctacagcatgcccttcattaacgaaaggtgtctatgcatacgattttggtgatacagccgggatgactccattgatgaagatgcatac---actaggacacgacttcattcccgacccaattcatgccggtaacg--ta----tctattaccag---cat----cgagatcctacagcg---g------------------------------------------------ttga------------t---------------------------------------------------------------------------------------------------------------------------------------------------------------------------------------------------------------------------------------------------------------------------------------------------------------------------------------------------------------------------------------------------------------------------------------------------------------------------------------------------------------------------------------------------------------------------
>I28593_M024_Malvaceae_Carpodiptera_cubensis_seq1
------------------------------------------------------------------------------------------------------------------------------------------------------------------------------------------gtattaacag-------------------------------------------------------------------------gttca---------------------tatcaaactttttgat-ttcccaacttgct-----------accatattttttag-tcttacgcat-tgaa------------g-gc-tttgtgtaacaagtt---------------------gcacg---agttctga-agttgat------ttttctcttgaa-------attttct-tgt----tgta-aagctatgg----ac----tttctt---gtttgagatttt-ctacaggtgtggcaagttcgtgcttcttatgatcagaaaccatatcggaaactgatgatgcaaacatggggtgcaaaggttcacccttctccatctaacgttactgaggcaggccgtaaaatccttcaaatggatccatccagcccaggaagtttaggaatagctatttcagaagctgtagaggttg------------------------------------------------------------------------------------------------------------------------------------------------------------------------------------cagctac-aaatgatgatacaaagtactgcctgggaagtgttctcaatcatgttttgctgcaccaaactgtgataggggaggagtgccttagacaaatggaggctattggtgaaaccccagatttgatcatagggtgtactggtggtgggtccaa--ttttgcaggacttagtttcccatttataagagaaaagctcagcggaaaaatcaaccccgtaataagagcagttgagcctacagcttgtccttcattaacaaaaggtgtatatgcatatgactttggtgacacggcagggatgactccattgatgaagatgcatac---gctagggcatgacttcattcctgacccaattcatgctggtaatt--tc----tctaccagtgg---cat----tgagatcctgtagtggttgccaatagtag----------aaaaaaaaaaaaagagatcctctagtggttga-tt-catgta--------attttttaattgttttcaa---------------------------------------------------------------------------------------------------------------------------------------------------------------------------------------------------------------------------------------------------------------------------------------------------------------------------------------------------------------------------------------------------------------------------------------------------------------------------------------------------------------------------------------------------
>I28594_M025_Malvaceae_Herrania_nitida_seq1
---------------------------------------------------------------------------------------------------------------------------------ttt---------------------------------------------------tttatattattct--------------------------------------cggaactcaacttatatgc--------tggtagaaaatca---------------------aacaggatatcatta----------------------------ctgccttttttggtcctgcccgt-tgaa------------g-gc-tttggg-ttcaagtt---------------------gattc---aattctgc-aattgat------tttcattttgca-------attttca-tgt----tgta-gagctaagga---------cctttc---atttgaaatttt-caacaggtgtggcaagttcgtgcttcttatgatcagaaaccatatcggaaactgatgatgcagacatggggtgcaaaagttcatccctctccatctgacattactgaggctggtcgtaaaatcctgcaaatgaatccatcaagcccaggaagtttaggaatagctatttcagaagctgtagaggttg------------------------------------------------------------------------------------------------------------------------------------------------------------------------------------cagctac-aaatgacgatactaagtactgtctggggagtgttctcaatcatgttttgctacaccaaactgtgataggggaggagtgcattagacaaatggaagccattggtgaaaccccagacttgatcatagggtgtactggtggtgggtccaa--ttttgcaggactcagtttcccgtttataagagaaaagctcagtggaaaaatcaaccctgttattagagcagttgaacctacagcttgtccttcattaacaaaaggtgtctatgcatatgattttggtgatacagcagggatgactccattgatgaagatgcatac---actagggcatgastkmaggttgggcagaat----------------------------------------------------------------------------------------------------------------------------------------------------------------------------------------------------------------------------------------------------------------------------------------------------------------------------------------------------------------------------------------------------------------------------------------------------------------------------------------------------------------------------------------------------------------------------------------------------------------------------------------------------------------------------------------------------------
>I28595_M184_Malvaceae_Guazuma_ulmifolia_seq1
-----------------------------------------------------------------------------------tagtatgagct---------------ttgtaatttagaatttagggtcc---------------------------------------------------tctg----acctg-------------------------------------------------------------------------gttca---------------------tacca--ctttttgat-ttcttatatcattact-------gccgttggtcctctggctttgcatac-------------------ac-----------------ag-----------------tgcata---acttctgc-aattgat------tttcattttaaa-------atttca--tgt----tgta-aggctaagg----ac----ctttct-----ttgaaatttt-ctacaggtgtggcaagttcgtgcwtcttatgatcagaaaccatatcggaaattgatgatgcaaacatggggtgcaaaagttcacccctctccatctaatattactgaggcaggtcgtaaaatcctgcaaatggatccatcaagcccaggaagtttagggatagctatttcagaagctgtagaggttg------------------------------------------------------------------------------------------------------------------------------------------------------------------------------------cagctac-aaatgataatacgaagtactgtctgggaagtgttctcaatcatgttttgctgcaccaaactgtgatdggggaggagtgtattagacaaatggaagccattggtgaaaccccagacttgatcatagggtgtactggtggtgggtccaa--ttttgcaggacttagtttcccatttataagagaaaagctctgtggaaaaatcaaccctgttattagagcagttgaacctacagcttgtccttcattaacaaaaggtgtctatgcgtatgattttggtgatacagcagggatgactccattgatgaagatgcatac---actaggacatgacttcattccagacccaattcatgctggtaatg--ta----tctcttacttg---cag--------------------------------------------------------------------tgtttga-tc-catatc--------attctttaattgttttcaa------caatgc---------------------------------------------------------------------------------------------------------------------------------------------------------------------------------------------------------------------------------------------------------------------------------------------------------------------------------------------------------------------------------------------------------------------------------------------------------------------------------------------------------------------------------------
>I28596_M026_Malvaceae_Ruizia_cordata_seq1
--------------------------------------------------------------------------------------------------------------------------------------------------------------------------------------------ggaarat--------------------------------------------------------------------------gatgt---------------------ggctaaatatttag-----------------------------------tttaggtwsttccccat-taaa------------g-gc-tttgygctacaagttcya---------------------ta---agttatgc-agttgat------tttcattctgart-----tattttca-tgc----ttta-aaggtaagg-----c----cahtct---atttcgaatttt-ctacaggtgtggcaagttcgggcttcttatgatcagaaaccatatcggagattgadgatgcaaacatggggtgctaaggttcaccyttctccatctgacattacygaggcmggtcgtagaatccttcaaatggatccatccagccctggaagcttaggaatagctatttcagaagctgttgaggttg------------------------------------------------------------------------------------------------------------------------------------------------------------------------------------cagccac-aaatgatgatacaaagtactgccttgggagtgtgctcaatcatgttttgctacaccaaactgtgattggggaggartgccttaaacaaatggaggccaytggtgaaaccccagacttgatcatagggtgtactggtgrtggttcaaa--ttttgcaggacttagtttcccatttataagrgaaaagctcagcggaaaaatcaatcatgttatcagagctgttgaacctacagcttgtccttcattaacaaaaggtgtctatgcatatgactttggtgatacagctgggatgactcccttgatgaagatgcatac---attagggcatgacttcattccagacccaattcatgccggtaatc--ta----tctatcactag---cat----tgaaatcctaaggggtatggttggaaatat-------------aacagaagagagattcaacagcggttga-tt-tgcatg--------ttatttaatttgttttcaa------tgattcattt-tcg---gtg--ttgtag-----------------------------------------------------------------------------------------------------------------------------------------------------------------------------------------------------------------------------------------------------------------------------------------------------------------------------------------------------------------------------------------------------------------------------------------------------------------------------------------------------------------
>I28597_M027_Malvaceae_Melhania_velutina_seq1
--------------------------------------------------------------------------------------------------------------------------ddrttttcaa---------------------------------------------------amwgwtstattt-------------------------------------------------------------------------cgttgt---------------------tcgvaaaawtttygtt-ytttty---amrtctt--dgmwrmt-------bttdtsayyytccabry-taaa------------d-gt-ttdgtkwwrswagttchwm---------------wgwadta---agtwatgc-asttgat------tttcattytgaah-----yattttca-tgc----ttta-aa-gtaagg-----c----tatctc---ctggcgaatttt-ctacaggtgtggcaagttcgggcttcttatgatcagaaaccatatcggagattgatgatgcaaacatggggtgcwaaggttcacccttctccatctgacattaccgagkcaggtcgtaraatcsttcaaatrgatccatccagccctggaagcttaggaatmgctatttcrgaagctgttgaggttg------------------------------------------------------------------------------------------------------------------------------------------------------------------------------------cagccacaaaatdmtgatacaaagtactgcctkgggagtgtgctcaatcatgttttgctacaycaaactgtgattggggaggagtgccttaaacaaatggaggccattrgtgaaaccccagayttgatcatagggtgtactggtggtggttcaaa--ttttgcaggactyagtttcccatttataagagaaaagctcagmggaaaaatcaatcctgttatcagagctgttgaacctacagcttgtccttcattaacaaaaggtgtctatgcatatgactttggtgatacagttgggatgactcccttgatgaagatgcatac---actagggcatgacttcattccagacccaattcatgccggtaatc--ta----tctagcactag---cat----tgaaatgataaagtgtatggttgg---------------------------------------------------------------------------------------------------------------------------------------------------------------------------------------------------------------------------------------------------------------------------------------------------------------------------------------------------------------------------------------------------------------------------------------------------------------------------------------------------------------------------------------------------------------------------------------------------------------------------------------
>I28598_M028_Malvaceae_Glyphaea_brevis_seq1
-------------------------------------------------------------------------------------------------------------------------------------------------------------------------------------------------------------------------c---------------------------------------------------------tggcctt-----------tgcatgcagcttatttgg------------------------------------------------------------------------tcttggctgtgaagtaagaat--------------------------------cattaat------tttatttgtggaactcaacttatttgctga----tatataggctaagg----ac----cttttc---atttgaaatttt-ctacaggtgtggcaagttcgggtttcctatgatcagaaaccatatcggaaactgatgatgcaaacatggggtgccaaagttcacccttctccatctaccattactgaggcaggtcgaaaaatccttgaaatggatccatctagccctggaagtttagggatagctatttcrgaagctgtagaagttg------------------------------------------------------------------------------------------------------------------------------------------------------------------------------------cagctac-aaatgatgacactaagtactgtctggggagtgttctcaatcatgttttgctacaccaaactgtgataggggaggagtgccttaaacaaatggaagccattggtgaaacccctgacttgatcatagggtgcactggcggcgggtccaa--ttttggaggacttactttccctttcataagagaaaagctcagtgggaaaattaaccctgttattagagcagttgaacctaccgcttgcccttcattaacaaaaggtgtctatgcatacgatttcggtgatacagcagggatgactccattgatgaagatgcatac---acttggccatgactttattccagacccaattcatgccggtaacta-------tctattactag---cat----taagatcctactcct---------------------------------------------accatggtcga-tt-ggtatt--------agtctttattgatttcaa-------caatgcattt-tct---gt--ggtgtagggggcttacgttaccatgg----------------------------------------------------------------------------------------------------------------------------------------------------------------------------------------------------------------------------------------------------------------------------------------------------------------------------------------------------------------------------------------------------------------------------------------------------------------------------------------------
>I28599_M029_Malvaceae_Desplatsia_dewevrei_seq1
-----------------------------------------------------------------------------atcaaacaaaattcttg---------------tcawarkhaagactwarsrstccc-------------------------------------------------tyyygrawymccwg-------------------------------------------------------------------------gytca---------------------wgmsarracyttttyw-----------------------------------------ystgcwamy-yram------------r-nytytvgctkcwtrarttagy-----------------krymka---vrdyyytt-gattgat------tttcrtcttgaa--------tcttca-tgt----tgta-racctaawwaaagac----aytttc---atttgaaattt--ctacaggtgtggcaagttcgtgcttcctatgatcagaaaccayatcggaaactgatgatgcaaacatggggygcaaaagttcacccttctccatctaacgctactgaggcaggtcgtaaaatccttcaaatggatccatcaagcccaggaagtntaggcatagctatttcggaagctgtagaakttg------------------------------------------------------------------------------------------------------------------------------------------------------------------------------------cagctdc-aaatgatgatactaagtactgtctggggagtgttctcaatcatgtcttgctacaccaaachgtgataggggaggagtgccttaaacaaatggaagccattggcgaaaccccagacttgatcatagggtgtactggcggcggrtccaa--ttttgcaggacttagtttccctttcataagagaaaarctcagkggaaaaatcaaycctgttattagagctgttgaacctacwgcytgtccttcattaacaaaaggtgtctatgcatacgattttggtgatacagccgggatgactccattgatgaagatgcatac---acttgggcatgactttattccggacccaattcatgctggtaaca--ta----tctattacgag---cac----tgagatcctaccatg---------------------------------------------------gttga-tc-catatt--------attctttcactggttttcaa-----caatgcatat-tct---ttt--gtgcagggrrmyyaskgwa----------------------------------------------------------------------------------------------------------------------------------------------------------------------------------------------------------------------------------------------------------------------------------------------------------------------------------------------------------------------------------------------------------------------------------------------------------------------------------------------------
>I28600_M146_Malvaceae_Mortoniodendron_guatemalense_seq1
----------------------------------------------------------------ggctaaaatttaatttatgtag-----------------------------------------gttcc---------------------------------------------------tctgtattaactg-------------------------------------------------------------------------gttca---------------------taccaaaccttttgat-tttttacatcctt-----------actgccttttttgg-tcttgcacat-tgaa------------g-gc-gcggtgctacaagtt---------------------gcata---aattatgc-agttggt------tttcattttgaa-------aaattga-tgt----tgta-aa-----gg----ac----tttctc---atttgaaatttt-ctacaggtgtggcaagttcgtgcttcttatgatcagaagccatatcggaaattgatgatgcaaacatggggtgcaaaagttcacccttctccatcaaacattactgaggcaggtcgtaaaatccttcaaatagatccatccaccccaggaagtttaggaatagctatatcagaagctgcagaggttg------------------------------------------------------------------------------------------------------------------------------------------------------------------------------------ctgctaa-aaatgatgatacaaagtactgcctggggagtgttctcaatcatgtattgctacaccaaactgtgataggggaggagtgccttagacaaatggaggccattggtgaaactccagacttgatcatagggtgtactggcggtgggtccaa--ttttgcaggactaagtttcccatttataagggaaaagctcagtggaaaaatcaatcctgttattagagcagttgaacctacagcctgtccttcattaactaaaggtgtctatgcatatgactttggtgatacagcagggatgactccaatgttgaagatgcatac---cctaggtcatgacttcattccagacccaattcatgccggtaatt--ta----tttatcactag---cat----tgagatcctacggtgtttggaaattaaag--------------aataaaaaagagatccata-------------------------------------------------------------------------------------------------------------------------------------------------------------------------------------------------------------------------------------------------------------------------------------------------------------------------------------------------------------------------------------------------------------------------------------------------------------------------------------------------------------------------------------------------------------------------------------------------
>I28601_M030_Malvaceae_Sparmannia_africana_seq1
-------------------tatgttgttgatcaaacaaaattcatgtcacgttgcggataatgtggctaaaattcaatayaggtggtatgatcm---------------tcataggaaagactttagggtcc---------------------------------------------------tctgtattagctg-----------------------------------------------vttcatg-------------------aatca---------------------taccaaacsttttca------------------------------------------tgtgctcat-tg------------------------------------------------------------------------------------------------------------------t----tgta-agcctawgg----ac----cttttt---gtttgaaatttt-gtacaggtgtggcaagttcgcgcttcttatgatcagaaaccatatcggaaactgatgatgcaaacatggggtgcaaaagttcatccttctccatctgacatdactgaggcaggccgaaaaatccttcaaatggatccatcgagccccggaagtttagggatagctatttcagaagctgtwgaagttg------------------------------------------------------------------------------------------------------------------------------------------------------------------------------------cagctah-aaatgatgatacaaagtactgtctagggagtgttctcaatcatgtwttgctacaccaaactgtgataggggaggagtgccttaaacaaatggaagcyattggtgaaaccccagacttaatcvtagggtgtactggtggcgggtcyaa--tttygcaggacttagcttccctttcataagagaaaaamtcagtggsaaaatcaaccctgttattagagcagttgaacctacagcttgtccttcattaaccaaaggtgtctatgcatatgattttggtgatacrgcagggatgactccattgatgaagatgcatac---acttggacatgacttyattccggacccaattcatgctggtaatg--ta----tctattacaag---cat----taagatcctaccatg-------------------------------------------------gtctcgg-tc-cattt----------ttctt----------------------------------------------------------------------------------------------------------------------------------------------------------------------------------------------------------------------------------------------------------------------------------------------------------------------------------------------------------------------------------------------------------------------------------------------------------------------------------------------------------------------------------------------------------------
>I28602_M031_Malvaceae_Mollia_sp_seq1
---------------------agttattgatcaaataaagtc-------------------------------------------------ttc---------------tcaaagttaagaatttagggtcc---------------------------------------------------tctgtattaacta-------------------------------------------------------------------------attga---------------------tgccaaaccttttcat------------------------------------------gtgctaac-tgaa------------g-gc--ttgkgctgcrwrttagt-----------------ya-atw---agtwctgt-ggttgat-----ttcatatcttgaa-------tnttyca-wktygtytgtc-aacctaactaaagac----tgctcw---gtctgaaamttt-ctmcaggtgtggcaagttcgtgcktcvtatgatcagaaaccatakmggaaactgatgatgcaaacatggggygcaaaagtkcacccttctccatctaacattactgaggcargtmdaaaaatacttsaaatggatccatcaagccccggaagtttaggcatagctatttcagaagctgtagaagttg------------------------------------------------------------------------------------------------------------------------------------------------------------------------------------cdgcyac-aaatgatgdtacmaagtactgtctdggsngtgtnctcaatcatgtbttgctacaccaatccgtgataggggaggagtgccttaaacaaatggaagccattggtgaaaccccagacttgatcatagggtgtaccggtggcgggtccaa--ttttgcaggacttactttccctttcataagagagaagctcaatggaaaaatcaaccctgttatcagagcagttgaacctacagcttgtccttcattgacaaaaggcgtttatgcatatgatttcggtgatacagcagggatgactccattgatgaagatgcatac---acttggtmatgattttattc--------------------------------------------------------------------------------------------------------------------------------------------------------------------------------------------------------------------------------------------------------------------------------------------------------------------------------------------------------------------------------------------------------------------------------------------------------------------------------------------------------------------------------------------------------------------------------------------------------------------------------------------------------------------------------------------------------------------
>I28603_M223_Malvaceae_Gossypium_hirsutum_seq1
-------------------------------------------------------------------------------------------------------------------------------------------------------------------------tgtcgtgactgaaactggtgctggccaa-----------------------------------------------------------------tggggtagttcattggcctt-----------tgcctgcagcttattcgg------------------------------------------------------------------------tcttggctgtgaagtaag----------------a---ata---agttcttc-ggtygaa-----ttattgtttcgaa-------ttcttca-tgc----tgta-arsywwkgr----sy----tttttca--tttgaaaatttt-ytgcaggtgtggcaagttcgtgcttcttaykatcagaaaccatatcggaaattgatgatgcaaacatggggtgcaaaggttcatccttctccatctgacattacccamgcaggtcgtaaaatacttcaaatggatccytctagcccsggaagtttagggatagctatttcagaagcygtagagattg------------------------------------------------------------------------------------------------------------------------------------------------------------------------------------ccgctgc-aaatgatgataccaagtaytgcctggggagtgttctaaatcatgttttgctacatcaaaccgtgataggagaggagtgtattcgacaaatggaggccatcggtgaaaycccggacttaatcatcgggtgtaccggcggtggctcgaa--tttcgcaggacttagtttcccatttatcagagaaaagctcaagggaaaaatcaaccctgttatacgagcagtcgaacctgcggcttgtccttcattaacaaaaggtgtctatgcatacgattttggtgatactgcagggatgactccattgatgaagatgcatac---actggggcatgatttcattccggatccaattcatgccggtattgt-ta----ttgattattag---cat----ctgagaycytwatck---g-----------------------------------------------attra-tc-cgtata--------attcytkymykr----------------------------------------------------------------------------------------------------------------------------------------------------------------------------------------------------------------------------------------------------------------------------------------------------------------------------------------------------------------------------------------------------------------------------------------------------------------------------------------------------------------------------------------------------------
>I28604_M032_Malvaceae_Entelea_arborescens_seq1
---------------------------------------------------------------------tatttatatgtcagttaattaggccaacc-------aggataatgcatatgaatttta---ct---------------------------------------------------tgcttattgcatatatacgagtaagataaaagttctatgttgttgatcaaacaaaattcctctcatgcgcggataatgtggctaaaattca---------------------taccaaatgwtttca------------------------------------------tgtgctcat-tgaa------------g-g--tttgggctgcaagttagt-------------------------------------------------------------------------g-cat----tgta-aacctaagg----am----cttctk---ttttgaaatttt-ctacaggtgtggcaagtycgcgcttcctatgatcagaaaccatawcggaaactgatgatgcaaacatggggtgcaaaagttcatccttctccatctgacattactgaggcaggccgaaaaatccttcwaatggatccrtcaagccchggaagtttagggatagctatttcagaagctgtagaagttg------------------------------------------------------------------------------------------------------------------------------------------------------------------------------------cagctac-aaatgatgataccaagtactgtctwgggagtgttctcaatcatgttttgctacaccaaactgtgataggggaggagtgcmttaaacaaatggaagccattggtgaaaccccagacttaatcatagggtgtactggcggcgggtcyaa--tttygcaggacttagcttcccwttcataagagaaaaactcagtggaaaaatcaaccctgttattagagcagttgaacctacagcttgtccttcattaaccaaaggtgtmtatgcataygatttcggtgatacagcagggatgactccattgatgaagatgcatac---actcgggcatgactttattccggacccaattcatgccggtaatg--ta----tctattacaag---cattaattaagat------------------------------------------------------------gtcgg-tc-cattt----------ttctttcattgtt------------aatgcattt-tct---gtggtgtgtaggtggcctgcgttaccatggtatggcaccattgatttcacatgtctatgaa-ttaggtttcatggaagcgatttca--------------------------------------------------------------------------------------------------------------------------------------------------------------------------------------------------------------------------------------------------------------------------------------------------------------------------------------------------------------------------------------------------------------------------------------
>I28605_M235_Malvaceae_Abutilon_sp_seq1
--------------------------------------------------------------------------------------------------------------------------------------------------------------------------------------------------------------------------------------------------------------------------------------------------------ttccagcttatttgg------------------------------------------------------------------------tcttgattgtgaagtaag----------------tatcata---agttcttc-ggtcgaa-----attttgtttcgaa-------ctcttca-tgt----tgtg-aaactatgg----ac----ttttca----tttgaaatgtt-ctgcaggtgtggcaagtccgtgcttcttacgatcagaaaccgtatcggaaaatgatgatgcaaacatggggtgcaaaggttcatccttcgccatctaacattaccgaggcaggtcgtgaaatacttaaaatggatccgtccagcccgggaagtctagggatagctatttcggaagctgtggagattg------------------------------------------------------------------------------------------------------------------------------------------------------------------------------------cagctgc-aaataatgatacaaagtactgcctggggagtgttctcaatcatgttttgctgcatcaaactgtgataggagaggagtgtattcgacaaatggaggccgtcggcgaaaccccagacttaatcatcgggtgcactggcggtggctcaaa--tttcgcagggctcagtttcccatttataagagagaagctcaaggggaaaatcaaccctgttatacgagcagtcgaacctacagcttgtccttcattaacaaaaggtgtctatgcatacgatttcagtgatacagcagggatgactccgttgatgaagatgcatac---actggggcacgactttatcccggacccaattcatgctggtaatgt-ta----cctgttattac---cat----caagttctttcaagt---g-----------------------------------------------gttga-tc-cgtata-------aattctttcattgt------------tgattcattt-ttc---tt--cctataggtggattacgttaccatggtatggcaccattgatttcacacgtctacgaa-ttaggcttcatggaagcaatatcgattc----cgc---------------------------------------------------------------------------------------------------------------------------------------------------------------------------------------------------------------------------------------------------------------------------------------------------------------------------------------------------------------------------------------------------------------------------
>I28606_M033_Malvaceae_Reevesia_formosana_seq1
---------------------------------------------------------------------------------------------------------------------------------------------------------------------------------------------------------------------------------------------------------------------------------------------------------------------------------------------------ctgcctttttggtcctgcccat-ttaa------------a-gc-tttgtgctacaagtt---------------------gcata---agtttttc-------------------------a-------tttttct-tgt----ttta-aagctaagg----ac----tttttc---ttttgaaatctt-atacaggtgtggcaagttcgtgcttcttacgatcagaaaccatatcggaaattgatgatggaaacatggggtgcaaaggttcacccttctccgtctaatgttactgagaccggtcgtaaaatccttcaaatggatccatccagcccaggaagtttagggatagctatttcagaagctgtagaggttg------------------------------------------------------------------------------------------------------------------------------------------------------------------------------------cagctgg-aaatgatgatacaaagtactgcttggggagtgttctcaatcatgttttgctacaccaaactgtgataggggaggagtgtcttagacaaatggaggccattggtgaaaccccagacttgatcatagggtgtacaggcggcgggtccaa--ttttgcaggacttagtttcccatttataagagaaaagctcagtggaaaaatcaaccctgttattagagcagtagaacctacagcttgtccctcattaacaaaaggtgtctatgcatatgattttggtgatacagcag-----------------------------------------------------------------------------------------------------------------------------------------------------------------------------------------------------------------------------------------------------------------------------------------------------------------------------------------------------------------------------------------------------------------------------------------------------------------------------------------------------------------------------------------------------------------------------------------------------------------------------------------------------------------------------------------------------------------------------------------------------------------------
>I28607_M034_Malvaceae_Mansonia_altissima_seq1
---------------------------------------------------------------------------------------------------------------------atgttgctagggtcc---------------------------------------------------tctgtatcacctg-------------------------------------------------------------------------gttta---------------------taccaaaaa-tttaat-cttttacatcctt-----------attgccttttttggtttctgcccctatgaa------------a-gc-tttgttcaacaagtt---------------------gctta---agttctgc-agttaat------tttcatgttact-------attttcg-tgt----tgta-aatctaatag---ac----tttttc---atttgaaattct-ctataggtgtggcaagttcgtgcttcttacgatcagaaaccatatcggaaattgatgatgcaaacatggggtgcaaaggttcacccttctccrtcaaacattaccggggcaggtcgtaaaatcctcaaaatggatccatccagccccggaagtttagggatagctatttctgaagctgtagaggttg------------------------------------------------------------------------------------------------------------------------------------------------------------------------------------cagctgc-aaatgaagataccaagtactgcctagggagtgttctcaatcatgttttgctacaccaaacagtgataggagaggagtgtcttagacaaatggaggccattgatgaaaccccagacttgatcataggttgtacaggcggtggatctaa--ttttgcaggacttagtttcccatttataagagaaaagctcagtggaaaaatcaaccctgttattagagcagttgaacctactgcttgtccttcattaacaaaaggtgtctatgcgtatgattttggtgatacagctgggatgactccgttgatgaagatgcatac---actaggccatgacttcattccrgaccctattcatgctggtaat---------------------------------------------------------------------------------------------------------------------------------------------------------------------------------------------------------------------------------------------------------------------------------------------------------------------------------------------------------------------------------------------------------------------------------------------------------------------------------------------------------------------------------------------------------------------------------------------------------------------------------------------------------------------------------------------
>I28608_M035_Malvaceae_Hosfordia_alata_seq1
---------------------------------------------------------------------------------------------------------------------------------------------------------------------------------------ctggtgcgggccaa-----------------------------------------------------------------kggggtagttcgttggcctt-----------tgcttccagcttatttgg------------------------------------------------------------------------tcttggttgtgaagtaag----------------aatcata---agttcttc-agtcgaa-----attttrtttygaa-------ctcttca-tgt----tstg-maactatgg----ac----ttttcm----tttgaaatatt-ctgcaggtgtggcaagtccgtgcttcttacgatcrgaaaccgtatcggaaaatgatgatgcaaacwtsgggtgcaaaggttcatccttcgccatctaacattaccgaggcaggtcgtraaatacttaaaatggatccgtccagcccgggavgtttagggatagctatwtcggaagctgtagagattg------------------------------------------------------------------------------------------------------------------------------------------------------------------------------------cagctgc-aaatratgatacaaagtactgcctdgggagtgttctcaatcatgttttgctgcatcaaactgtgataggagaggagtgtattcgacaaatggaggccatcggygaaaccccwgacttaatcatygggtgcacaggyggtggctckaa--ktttgcaggacttagtttcccatttataagagaaaagctcaaggggaaaatcaaccctgttatacgagcagtcgaacctacagcttgtccttcattaacaaa-ggtgtctatgcatacgatttcggtgataccgcagggatgactccattgatgaagatgcatac---actcgggcaysmcttwrtcysrgwcysrrttcatgccggtaatgt-ta----cctgtcattcc---cat----caagatctttcagtg---g-------------------------------------------------twr----------------------------------------------------------------------------------------------------------------------------------------------------------------------------------------------------------------------------------------------------------------------------------------------------------------------------------------------------------------------------------------------------------------------------------------------------------------------------------------------------------------------------------------------------------------------------------------
>I28609_M036_Malvaceae_Pentaplaris_davidsmithii_seq1
----------------------------------------------------------------------------------------------------------------------------------------------------------------------------------------------------g-----------------------------------------------------------------taacatagtttgtttaggtcaatcaagataatgcatgtgaatctttcct-cttttac-----------aatccttaccacctttt-tggtccttcccat-tgga------------a-gc-tttgtgctacaag---------------------ttgcata---agttctg--ggattta------tttcgttttgat-------ttcttca-tgt----tgta-aagctatgg----ac------ttttc--atttgaaatttt-ctacaggtgtggcaagttcgtgcatcttacgatcagaaaccatatcggaaattgatgatgcaaacatggggtgcaaaggttcacccttcaccatctaacattaccgaggcaggtcgtaaaatacttgaaatggatccatccagcccaggaagtttagggatagctatttcggaagctgtagaggttg------------------------------------------------------------------------------------------------------------------------------------------------------------------------------------cagctac-aaaggatgatacaaagtactgcctggggagtgttctgaatcacgttttgctacatcaaactgtgataggggaggagtgtcttcgacaaatggaggccattggtgaaaccccggacttaatcatygggtgtactggtggtggctccaa--ttttggtggacttagtttcccatttataagagaaaagctcaatggaaaaatcaaccctgttattcgagcagttgaacctgcggcttgtccttcattaaccaaaggtgtctatgcatatgattttggtgataccgctgggatgactccattgatgaagatgcatac---actagggcatgacttcattccggacccaattcatgccggtaatgt-ta----tctattattag---ca--------------------------------------------------------------------------------------------------------------------------------------------------------------------------------------------------------------------------------------------------------------------------------------------------------------------------------------------------------------------------------------------------------------------------------------------------------------------------------------------------------------------------------------------------------------------------------------------------------------------------------------------------------------------
>I28610_M037_Malvaceae_Heritiera_littoralis_seq1
---------------------------------------------------------------------------aatttaggtag-----------------------------------------tgtcc---------------------------------------------------tcagtattaaccg-------------------------------------------------------------------------gtcca---------------------taccaaaccttttgat-ttctttcatcctt---------------tcttattttggtattgcccat-tgaa------------g-gc-tctgtgctacaagtt---------------------ggata---agttc----catttat------tttcattttgaa-------cttttca-tgt----cgta-aagctaagg----ac----tttctt---atttgaaatttt--atcaggtgtggcaagttcgtgcttcttatgatcagaaaccatatcggaaattgatgatgcaaacatggggtgcaaaagttcatccttctccatctaacattaccgaggcaggccgtaaaattcttcaaatggatccatccagcccaggaagtttaggaatagctatttcagaagctgtggaggttg------------------------------------------------------------------------------------------------------------------------------------------------------------------------------------cagctac-aaatgatgatacgaagtactgcctggggagtgttctcaatcatgttttgcttcaccaaactgtgataggggaggagtgcattaaacaaatggaggccattggtgaaaccccagacttgatcatagggtgtactggtggtgggtccaa--ttttgcaggacttagtttcccatttataagagaaaagctcagtggaaaaatcaaccctgttattagagctgttgaacctacagcttgtccttcattaacaaaaggggtttatgcatacgacttcggt---------------------------------------------------------------------------------------------------------------------------------------------------------------------------------------------------------------------------------------------------------------------------------------------------------------------------------------------------------------------------------------------------------------------------------------------------------------------------------------------------------------------------------------------------------------------------------------------------------------------------------------------------------------------------------------------------------------------------------------------------------------------------------
>I28611_M062A_Malvaceae_Durio_zibethinus_seq1
-----------------------------------------------------------------------------------------------------------------------------------------------------------------------------------------------------------------------------------------------------------------------------------------------------------------tttgaa-tttttacatcctt-----------actgtcttgtttggtctttacccat-tgga------------g-gc-tttgtgctacaagtt---------------------gcata---agttctgc-agttgat------tttcatgtgaa-----------ttca-tgt----tgta-aaggtaagg----gc----tttctc---atttgaaatttt-ctacaggtgtggcaagttcgtgcttcttatgatcagaaaccvtatcggaaattgatgatggaaacatggggtgcaaaggttcacccttctccatctaacattaccgaggcaggccgtaaaatccttcaaacggatccatccagcccaggaagtttaggaatagctatttcagaagctgtagaggttg------------------------------------------------------------------------------------------------------------------------------------------------------------------------------------cagctgc-taatgatgatayaaagtactgcctggggagtgttctcaahcatgttttgctacaccaaactgtgataggggaggagtgccttgggcaaatggaggccattggtgaaacccctgacttgatcatagggtgtactggtggtgggtccaa--ttttgcaggacttagtttcccatttataagagaaaagcttggtggaaaaatcaaccctgttattagagcagttgaacctgcagcttgtccttcattaacaaaaggggtctatgcataygactttggtgatacagcagggatgactccattgatgaagatgcatac---actagggcatgacttcattccagacccaattcatgctggtaatt--tg----tctatcactag---cac----tgagatcctacagtggctggaaattaaaa--------------aaaaaaaaaaagatcttttaatggtcga-tc-catata--------attcttacattgtttt------------------------------------------------------------------------------------------------------------------------------------------------------------------------------------------------------------------------------------------------------------------------------------------------------------------------------------------------------------------------------------------------------------------------------------------------------------------------------------------------------------------------------------------------------
>I28612_M038_Malvaceae_Brachichyton_bidwillii_seq1
---------------------------------------------------------------------------------------------------------------------------------tcc---------------------------------------------------tctgtattagctg-------------------------------------------------------------------------gtcca---------------------tagcaaacctttttat-ttcttttatcctt-------------tcttcttttttggtcctgc-cat-tgaa------------g-gc-tttgtgccacaagtt---------------------ggata---agttcttc-cattgat------tttcattttgaa-------cttttca-tgt----tgta-aagctaagg----ac----tttctc---atttgaaatttt-cttcaggtgtggcaagttcgtgcttcttatgatcagaaaccatatcggaaattgatgatgcaaacatggggtgcaaaggttcatccttctccatctaaccttaccgaggcaggccgtaaaattcttcaaatggatccatccagcccaggaagtttaggaatagctatttcagaagctgtggaggttg------------------------------------------------------------------------------------------------------------------------------------------------------------------------------------cagctac-caatgatgatacgaagtactgcctgggcagtgttctcaatcatgttttgcttcaccaaactgtgataggggaggagtgcattaaacaaatgcaggccattggtgaaaccccagacttgatcatagggtgtactggtggggggtccaa--ttttgcaggacttagtttcccatttataagagaaaagctcagtggaaaaatcaaccctgttattaaagcagttgaacctacagcttgtccttcattaacaaaaggtgtctatkcatac------------------------------------------------------------------------------------------------------------------------------------------------------------------------------------------------------------------------------------------------------------------------------------------------------------------------------------------------------------------------------------------------------------------------------------------------------------------------------------------------------------------------------------------------------------------------------------------------------------------------------------------------------------------------------------------------------------------------------------------------------------------------------------------
>I28615_M041_Malvaceae_Pterygota_brasiliensis_seq1
---------------------------------------------------------------------------------------------------------------------------------------------------------------------------------------tctgtattaattg-------------------------------------------------------------------------gtcga---------------------cacctagcctcttgat-ttctttcatcct--------------tttttttttttggtgttgcccat-tgaa------------g-gc-tttgtgctacaagct---------------------ggata---agttcttc-cattgat------tttcattttgaa-------catttca-tgt----tgta-aagctaagg----ac----ttcctc---atttgaaatttt-cttcaggtatggcaagttcgtgcttcttatgatcagaaaccatatcggaaattgatgatgcaaacatggggtgcaaaggttcatccttctccatccaacattactgaggcaggccgtaaaattcttcaaatggatccatccagcccaggaagtttaggaatagctatttcagaagctgtggaggttg------------------------------------------------------------------------------------------------------------------------------------------------------------------------------------ctgctac-aaatgatgatacaaagtactgcctggggagtgttctcaatcatgttttgcttcaccaaactgttataggggaggagtgcattaaacaaatggaggccattggtgaaaccccagacttgatcatagggtgtactggtggtgggtccaa--ttttgcaggacttagtttcccatttataagagaaaagctcgatggaaaaattaaccctgtaattagagcagttgaacctacagcttgtccttcattaacaaaaggtgtctatgcatacgactttgctgatacagtggggatgactccattgatgaagatgcacac---actaggtcatgacttcattccagacccaattcatgctggtaatt--ta----tctatcattaa---cat----tgggatcctacagtgattgaaaaaaatat--------------------------------------------------------------------------------------------------------------------------------------------------------atatccaa------------------------------------------------------------------------------------------------------------------------------------------------------------------------------------------------------------------------------------------------------------------------------------------------------------------------------------------------------------------------------------------------------------------------------------------------------------------
>I28616_M042_Malvaceae_Leptonichya_maranta_seq1
-------------------------------------------------------------------------------------------------------------------ttaagactttagggtcc---------------------------------------------------tctgtcttacctg-------------------------------------------------------------------------gttcat--------------------taccaaactttatgatttttttgcagtagt-----------actgcctctgttag-cgctgtccat-tgaa------------g-gc-waaaggccacaagtt---------------------gcata---agt------tgttgat------ttccattttgaa-------tttttccttgt----tgta-aagctaagg----ac----ctttttc-atttcaaaatttt-ctataggtgtggcaagttcgtgcttcttacgatcagaaaccatatcgaaaattgatgatgcaaacatggggtgcaaaagttcacccttctccatctgaccttactgaggcaggtcgtaaaatcttgcaaatggatccatcaagcccaggaagtttaggaatagctatttcagaagctgtagaagttg------------------------------------------------------------------------------------------------------------------------------------------------------------------------------------cagctac-aaatgacgataccaagtactgtctgggaagtgttctcaatcatgttttgctacaccaaactgtgataggggaggagtgtcttaaacaaatggaagccattggtgaaaccccagacttgatcataggttgcactggtggtggctccaa--ttttgcaggacttagtttcccatttataagagaraagctcagtggaaaaatcaaccctgttatcagagcagttgaacctacagcttgtccttcactgacaaaaggtgtttatgcatacgattttggtgatacagcagggatgacaccattgatgaagatgcatac---actaggccatgacttcattccagacccaattcatgccggtaccg--ta----tcaattactag---cat----tgagatcctacaat---------------------------------------------------tgttga-tc-catatt--------att-------------------------------------------------------------------------------------------------------------------------------------------------------------------------------------------------------------------------------------------------------------------------------------------------------------------------------------------------------------------------------------------------------------------------------------------------------------------------------------------------------------------------------------------------------------------
>I28618_M044_Malvaceae_Pentace_laxiflora_seq1
---------------------------------------------------------------------------ggtttrwswagrrtr----------------------------------ctykawwy---------------------------------------------------wskrtmttamyyg-------------------------------------------------------------------------rttca---------------------tgtcaaacttttggat-ttcttaaacrgct-----------actgtattttttgg--cttgaatgt-tgaa------------g-gc-tttgtgtaacaagtt---------------------gcaga---agttctgc-agttgat------tttcattttgaa-------attttca-tgt----tgta-aagctaagg----ac----tttctc---atttgaaatttt-ctataggtgtggcaagttcgtgcttcttatgatcagaaaccatatcggaaacttatgatgcaaacatggggtgcaaaggttcacccttctccatctaacattactgaggcaggccgtaaaatccttcaaatggatccatccagcccaggaagtttaggaatagctatttcagaagctgtagaggttg------------------------------------------------------------------------------------------------------------------------------------------------------------------------------------cagcgac-aaatgacgatacaaagtactgtctaggaagtgttctcaatcatgttttgttacaccaaactgtgataggggaagagtgccttagacaaatggaggctattggtgaaaccccagatttgatcatagggtgtactggcggtgggtccaa--ttttgcaggacttagcttcccatttataagagaaaagctcagcggaaaaatcaaccctgttatcagagcagttgagcctacagcttgtccttcattaacaaagggtgtatatgcatatgactttggtga-------------------------------------------------------------------------------------------------------------------------------------------------------------------------------------------------------------------------------------------------------------------------------------------------------------------------------------------------------------------------------------------------------------------------------------------------------------------------------------------------------------------------------------------------------------------------------------------------------------------------------------------------------------------------------------------------------------------------------------------------------------------------------
>I28619_M045_Malvaceae_Phragmotheca_mammosa_seq1
---------------------------------------------------------------------------------------------------------------------------------------------------------------------------------------------------------------------------------------------------------------------------taggtcaaycaggata---------atgcatgtgaatmtttcct-cttttaca------------atccttactgccttttkggtccttcccmw-tgaaw-------------gc-tttgtgctacaagyt---------------------gcakw---agttayts-ggttaat-----ttttcatttcgar-------tymttca-tgh----kkta-aagctatgg----as----tttytttcattdgaaawtttt-vtacaggtgtggcaagttcgtgcttcttaygatcagaaaccatatcggaaaytgatgatgcaaacntggggtgcaaaggttcacccttcgccatctaacatcaccdaggcaggtcgtaaaatrcttcaaatggatccvthcagcccgggaagtktagggatagctatttcagaagcdvtagagrttg------------------------------------------------------------------------------------------------------------------------------------------------------------------------------------cagchwc-aaaggatgatacaaagtactgcctgggaagtgttctgaatcatgttttgctacatcaaactgtgataggygaggagtgtcttagacaaatggavgccatbggtgaaacccmggacttaatcathgggtgcacmggyggtggctccaa--ttttgcaggacttagtttyccatttataagagaaaagctsaatggraaaatyaaccchgttattagagcggttgaacctacwgcttgyccttcattaacaaaaggtgtctatgcatacgatttcggtgacacagcagggatgactccrttgatgaagatgcatac---actggggcatgacttcattccagacccgattcatgccggtaatgt------atctattagtcg---cac----agagatccgatagtg---g------------------------------------------------ttga-tc-cgtaca------tatttctttcattgttttcaa------tgatgcattt-ttt---gt--cctataggtggcttacgttaccatggtatggcaccgttgatttcgcacgtctatgaa-ttaggttttatcgaagcaattgcaattc----cccagaccgagtgctttcaagg--------------------------------------------------------------------------------------------------------------------------------------------------------------------------------------------------------------------------------------------------------------------------------------------------------------------------------------------------------------------------------------------------------
>I28620_M046_Malvaceae_Camptostemon_shultzii_seq1
------------------------------------------------------------------------------------------------------------------------------------------------------------------------------------------gcgctggccaa-----------------------------------------------------------------tggggtagttcgttggcctt-----------tgcttgcagcttatttgg------------------------------------------------------------------------tcttggatgtgaagymag----------------aatccta---agttcgaa--------------ttttgttttgaa-------ttcttca-tgt----tgta-aagcaatgg----ac----ttttcc---atttgaaatttt-ctgcaggtgtggcaagttcgtgcttcttactatcagaaaccatatcggaaattgatgatgcaaacatggggtgcaaaggttcatccttcgccatctaactttacygaagcaggtcgtaaaatacttcaaayggatccgtctagcccgggaagtttagggatagctatttcggaagctgtagagattg------------------------------------------------------------------------------------------------------------------------------------------------------------------------------------cagctgc-aaatgatgatacaaagtactgcctgggcagtgtcctcaatcatgttttgctacatcaaaccgtgataggggaggagtgtctacgacaaatggaggccatcggcgaaaccccagacttaatcatagggtgtacmggaggtggctcgaa--ttttgccggactttgtttcccatttataagagaaaagctcaagggaaatatcaaccctgttatacgagcagttgaacctgcggcttgtcct---------------------------------------------------------------------------------------------------------------------------------------------------------------------------------------------------------------------------------------------------------------------------------------------------------------------------------------------------------------------------------------------------------------------------------------------------------------------------------------------------------------------------------------------------------------------------------------------------------------------------------------------------------------------------------------------------------------------------------------------------------------------------------------------------------------------
>I28621_M153_Malvaceae_Trichospermum_sp_seq1
---------------------------------------------------------------------------------------------------------------------------------------------------------------------------------------ttaattttatttgt------------------------------------------------------------------------------------------------cgaactcaacttactcgc------------aaatagaaaatcaaacaggatttcatttctcagttcat-taggtcaaccaggataatgcatggcatatgaaagttagt-----------------tgcatatatagttctgt-ggttgat------tttcatcttaaa-------tttttca-tgt----tgta-aacctaattgaagac----cttttc---gtctgaaatttt-ctataggtgtggcaagttcgtgcttcctatgatcagaaaccatatcggaaactgatgatgcaaacatggggtgcaaaagttcacccttctccatctaacattactgaggcaggtagaaaaatccttcaaatggatccatcaagccccggaagtttaggcatagctatttcagaagctgtagaagttg------------------------------------------------------------------------------------------------------------------------------------------------------------------------------------cagctac-aaatgatgataccaagtactgtctggggagtgttctcaatcatgtcttgctacaccaaactgtgataggggaagagtgccttaaacaaatggaagccattggtgaaaccccagacttgatcatagggtgtaccggtggcgggtccaa--ttttgcaggacttactttccctttcataagagaaaagctcagtggaaaaatcaaccctgttattagagcagttgaaccaacagcttgcccttcattaacaaaaggtgtctatg-----------------------------------------------------------------------------------------------------------------------------------------------------------------------------------------------------------------------------------------------------------------------------------------------------------------------------------------------------------------------------------------------------------------------------------------------------------------------------------------------------------------------------------------------------------------------------------------------------------------------------------------------------------------------------------------------------------------------------------------------------------------------------------------------
>I28623_M048_Malvaceae_Abroma_augusta_seq1
-----------------------------------------------------------------gctaaattttaatactggtagtatgatcc---------------ttatagttaagactttagggtcc---------------------------------------------------tctg-----------------------------------------------------------------------------------------------------------------------------tatttacaacatt-----------actgcctttcttgg-tgctgtccat-tgaa------------g-gctaaaaggctacaagtt---------------------gcata---a---------gttgat------tttcagtttgaa-------tttttcctcgt----tcta-aagctaagg----ac----cttttc---atttgaaatttt-ctacaggtgtggcaagttcgtgcttcttatgatcagaaaccatatcgaaaattgatgatgcaaacatggggtgcaaaagttcacccttctccatctgacattactgaggcaggtcgtaaaatccttaaaatggatccatcaagccctggaagtttaggaatcgctatttcagaagctgtagaggttg------------------------------------------------------------------------------------------------------------------------------------------------------------------------------------cagctac-aaatgacgataccaagtactgtctagggagtgttctcaatcatgttttgctacaccaaactgtgataggcgaggagtgtcttgcacaaatgggagctattggtgaaaccccagacttgatcataggttgtacaggcggtggctccaa--ttttgcaggacttagtttcccatttataagagaaaagctcagtggaaaaatcaaccctgtcattagagcagttgaacctacagcttgtccttcattaacaaaaggtgtctatgcatacgattttggtgatacagcagggatgacaccattgatgaagatgcatac---actaggccatgacttcattccggacccaatccatgccggtaaca--ta----tctattacttg---cat----tgagatcctacagt---------------------------------------------------tgttta-tc-catatt--------attct-----------------------------------------------------------------------------------------------------------------------------------------------------------------------------------------------------------------------------------------------------------------------------------------------------------------------------------------------------------------------------------------------------------------------------------------------------------------------------------------------------------------------------------------------------------------
>I28624_M049_Malvaceae_Corchoropsis_tomentosa_seq1
-------------------------------------------------------------------------------------------------------------------------------------------------------------------------------------------gattagtta----------------------------gttcctca-------------------------------------gttca---------------------taccaaatttttt-at-ttcttacatcctt-----------actgccgtatttgg-tcctccccat-tgaa------------g-gc-tttgtgctacaagtt---------------------ccata---tgttctgc-agttgat------ttttgttttgaa-------attttca-cgc----tgta-aagctaagga---ca----ttatct---tttttgaatttt-ctacaggtgtggcaagttcgggcttcttatgatcagaaaccatatcggagattgatgatgcaaacatggggtgcaaaggttcatccttctccatctgacattaccgaggcaggtcgtaaaatccttcaaatggatccatccagccctggaagtttaggaatagctatttcagaagccgttgaggttg------------------------------------------------------------------------------------------------------------------------------------------------------------------------------------cagccac-aaatgatgggacaaagtattgtctggggagtgtgctcaatcatgttttgctacaccaaactgtgattggggaggagtgcattaaacaaatggaggccattggtgaaaccccagacttgatcatagggtgtaccggcggtggttcaaa--ttttgcaggacttagtttcccatttataagagaaaagctcagcggcaaaatcaaccctgttatcagagctgtcgaacctacagcttgtccttcattaacaaaaggtgtctatgcatatgactttggtgatacagctgggatgactccattgatgaagatgcatac---actaggacacgacttcattccaga----------------------------------------------------------------------------------------------------------------------------------------------------------------------------------------------------------------------------------------------------------------------------------------------------------------------------------------------------------------------------------------------------------------------------------------------------------------------------------------------------------------------------------------------------------------------------------------------------------------------------------------------------------------------------------------------------------------
>I28625_M193_Malvaceae_Apeiba_tibourbou_seq1
---------------------------------------------gtcatg-tgcggataatgtggctaaaattcaatataggtggtatgattc---------------tcataggaaag----------------------------------------------------------------------tagctg-------------------------------------------------------------------------gttca---------------------taccaaactttttca------------------------------------------yrtgctygt-tgaa------------g-gg-tttgdgctgcaagttagt------------------gcatm---agttctgyrgrttgat------tttcattttgaa-------tttwtya-try----tkta-aayctaagg----ac----cttytm---atttaamatttt-ctacaggtgtggcaagthcgtgcttcctatgatcagaaaccatatcggaaactgatgatgcaaacatggggtgcaaaagttcayccttctccatctgayattactgaggcaggccnaaaaatccttcaaatggatccatcaagccctggaagtttagggatagctatttcagaagctgtagaagttg------------------------------------------------------------------------------------------------------------------------------------------------------------------------------------cagctac-aaatgatgataccaagtactgtctggggagtgttctcaatcatgttttgctacaccaaactgtgataggggaggagtgccttaaacaaatggaagcchttggtgaaabccctgacttgatcataggatgtactggcggtgggtccaa--ttttgcaggacttagcttycctttcattagagaaaagctcagtggraaaataaabcctgttattagagcagtagaacctacagcttgtccttcattaaccaaaggtgtctatgcmtaygatttcggtgatacagcagggmtgactccattgatgaagatgcatac---acttgggcatgactttattccggacccaattcatgcyggtaaca--ta----tccattactag---cat----ttagatcctagcatg-------------------------------------------------gtctcga-tc-catttt--------attyttymwtkkttymammam---ywaatbcattt-tct---gtg--gtgcagggggcttacgttaccatggtatggcaccattgatttcacatgtctatgaa-ttaggtttc-----------------------------------------------------------------------------------------------------------------------------------------------------------------------------------------------------------------------------------------------------------------------------------------------------------------------------------------------------------------------------------------------------------------------------------------------------
>I28626_M226_Malvaceae_Helicteres_guazumifolia_seq1
-----------------------------------------------------------------------------------------------------------------------------------------------------------------------------------------------acctt-------------------------------------------------------------------------gttca---------------------taccaaaaa-tttgat-cttttagatcctt-----------gttgctttgtttgg-ttctgccggttgaaa------------a-gc-tttgttcyacawgta---------------------gcata---atttttgc-agttmgt------tttcattttact-------attttca-tgt----tgaa-gatctaataa---wc----tttttc---atttgaactttt-ctgtaggtgtggcaagttcgtgcttcttacaatcagaaaccatatcggaaattgatgatggaaacrtggggtgcaaaggttcacccttctccatcagatattactgaggctggtcgtaaaatccttcaaatggatccatccagcccaggaagcttaggaatagckatttcagaagctgtagaggttg------------------------------------------------------------------------------------------------------------------------------------------------------------------------------------cagctac-aaatgaagatacaaagtactgcctgggaagtgttctcaatcatgttttgctacaccaaactgtgataggagaggagtgtcttagacaaatggaggccattggtgaaaccccagacttgatcataggttgtacaggcggtgggtctaa--ttttgcaggacttagtttcccatttataagagagaagctcagtggaaaaatcaaccctgttattagagcagttgaacctactgcttgtccttcattaacsaaaggtgtctatgcatacgattttggtgatacagctgggatgactccattgatgaaaatgcatac---tctaggccatgacttcattccagacccaattcattctggtaatg--ta----tatattactac---yat----tgagatcatatartgattgcaatttttttttt-------atttaaaagaaaa-----------------ga-tc-cgtatt--------attctttcatcrtttccaaa-----tgatgcattt-ttt---g---gttgtaggt---------------------------------------------------------------------------------------------------------------------------------------------------------------------------------------------------------------------------------------------------------------------------------------------------------------------------------------------------------------------------------------------------------------------------------------------------------------------------------------------------------------
>I28628_M051_Malvaceae_Werklea_horrida_seq1
----------------------------------------------------------------------------------------------------------------------------------------------------------------------------------------cggtgccggccaa-----------------------------------------------------------------tggggttgttcattggcctt-----------tgcctgcagcttatttgg------------------------------------------------------------------------tcttggatgtgaagtaag----------------tatcata---agttcttc-ggtcgaa-tttcttttcttttcgga-------ctcttca-aat----tgta-aaattatgg----ac----tttttca---ttggaaatttt-ctgcaggtgtggcaagttcgtgcatcttatgatcagaaaccgtatcggaaattgatgatgcaaacttggggtgctaaggttcatccttcaccatctaacattacggaagcaggtcgtaaaatacttcaaatggatccgtccagcccaggaagtttaggratagctatttcggaagctgtagagattg------------------------------------------------------------------------------------------------------------------------------------------------------------------------------------cagctgc-aaatgatgatacaaagtactgcctggggagtgttctcaatcatgttttgctacatcaaactgtgataggggaggagtgtattcaacaaatggaggctatcggtgaaaccccggacttaatcatcgggtgtaccggtggygggtcgaa--tttcgcaggacttagtttcccatttataagagaaaaactcaagggaaaaatcaaccctgttattcgagcagtcgaacctgctgcttgcccttcattaacgaaaggtgtctatgcrtaygattttggtgatactgcagggatgacaccattgatgaagatgcatac---actggggcacgacttcattccagacccaattcatgctggtaatgt-cg----tcgtttattag---cat----caagatctttcactc---g------------------------------------------------ttta-tc-tgtatg-------aattctt----------------------------------------------------------------------------------------------------------------------------------------------------------------------------------------------------------------------------------------------------------------------------------------------------------------------------------------------------------------------------------------------------------------------------------------------------------------------------------------------------------------------------------------------------------------
>I28629_M052_Malvaceae_Spirotheca_rosea_seq1
-----------------------------------------------------------------------------------------------------------------------------------------------------------------------------------------ggtgctggccaa-----------------------------------------------------------------tggggttgctcactggcctt-----------tgcatgcagcttatttgg-tcttggctgcgaagtaagaatcatcaatatcgtttgtggaac--------------------------------------------------------------------ta---agttgc---tgttaat------tttggtttttaa-------ttcctca-tgt----tgta-agcctatgg----ac----tttttca--tttaaaattttt-ctgcaggtgtggcaagttcgtgcttcttacgatcagaaaccatatcggaaattgatgatgcaaacgtggggtgcaaaggttcacccgtcgccatctgatattaccgaggcaggtcgtaaaatacttggaatggatccatccagcccaggaagtttagggatagctatttcagaagctgtagaggttg------------------------------------------------------------------------------------------------------------------------------------------------------------------------------------cagctat-aaacaatgatacaaagtactgcttgggaagtgttctcaatcatgttttgctacatcaaactgtgatcggagaggagtgtcttaaacaaatggaggccattgatgaaaccccagacttaatcatcgggtgcactggcggtgggtccaa--tttcgccggacttagtttcccgtttataagagaaaagctcaatggaaaaatcaaccctgttattagagcagttgaacctacagcttgcccttcattaacaaaaggtatctacgcatacgattttggtgatacggccgggatgactccattgatgaagatgcatac---actaggacacgacttcattcccgacccaattcatgccggtaatg--ta----tctattaccag---cat----cgatatcctacggtg---g------------------------------------------------ttga------------t---caattctttcgttgttttcaa------tgatgcattt-ttt---gt--cctataggtggcttacgttaccatggtatggcacc-------------------------------------------------------------------------------------------------------------------------------------------------------------------------------------------------------------------------------------------------------------------------------------------------------------------------------------------------------------------------------------------------------------------------------------------------------------------------------------
>I28630_M053_Malvaceae_Huberodendron_swietenioides_seq1
------------------------------------------------------------------------------------------------------------------------atgttgtgaccg------------------------------------------------aaactggtgctggccaa-----------------------------------------------------------------tggggttgttcactggcctt-----------tgcatgcagcttatttgg-tctaggctgcgaagtgagaatcattaa-------------------------------------------------------------------------------------------------------t------tttcgttttgaa-------ttcttct-tgt----tgta-aagctatgg----gct--tttttttc--atttgaaatttt-ctacaggtgtggcaagttcgtgcttcgtacgatcagaaaccatatcggaaattgatgatgcaaacatggggtgcaaaggttcacccttcaccatctaacattaccgaggcaggtcgtmaaatacttcaaatggatccatccagcccaggcagtttagggatagccatatcagaggcagtagaggttg------------------------------------------------------------------------------------------------------------------------------------------------------------------------------------cagctac-aaaggatgatacaaagtactgcttgggaagtgttctcaatcatgttttgctacatcaaactgtgataggggaggagtgtcttagacaaatggaggccattggtgaaaccccagacttaatcatcgggtgtactggaggtgggtccaa--ttttgccggacttagtttcccgtttataagagagaagctcaatggaaaaatcaaccccgttattagagcagttgaacctacagcgtgtccttcattaacaaaaggtgtctacgcatacgatttcggtgatacggccggtatgactccattgatgaagatgcatac---actaggacatgacttcattcccgayccaattcatgccggtaacg--ta----tctattactag---cgt----tgrgatcctacagca---g------------------------------------------------tggg------------t---tgatct-----------------------atataatt-ctt-------------------------------------------------------------------------------------------------------------------------------------------------------------------------------------------------------------------------------------------------------------------------------------------------------------------------------------------------------------------------------------------------------------------------------------------------------------------------------------------------------------------------------
>I28631_M054_Malvaceae_Trochetiopsis_benjaminae_seq1
-----------------------------------------------------------------------------tyyaggtrkc---------------------------------------------------------------------------------------------wmtyyrgtattarcwkrt-------------------------------------------------------------kaatryyamwcyttactgaatatactaagg---gtaggwtvawtkttktayw-tckttghtcgaaaaaag-----------twcttttywrrtcttssaaga-tkatgtsryta----aakgt-ttwgtkwwdvwagttcywc---------------akthkta---agtwatgc-abttgat------tttcatthtgaaw-----yattttca-tgc----ttta-wagtaakgc----------watctc---ctggmkaatwtt-mtacaggtgtggcaagttcgggcttcttatgatcagaaaccatatcggagattgatgatgcaaacatggggtgcwaaggttmacccttctccatctgacattaccgagkcaggtcgtadaatccttcaaatngatccatccagccctggaaghttaggaathgctatttcdgaagctgttgaggttg------------------------------------------------------------------------------------------------------------------------------------------------------------------------------------cagccac-aaatnmtgatacaaagtactgcctdgggagtgtgctcaatcatgttttgctacaycaaactgtgattggggaggagtgccttaaacaaatggaggccattggtgaaaccccagayttgatcatagggtgtaytggtggtggttcaaa--ttttgcaggactyagtttcccatttataagagaaaagctcagmggaaaaathaaycctgttatcagagctgttgaacctacagcttgtccttcrttaacaaraggtgtctatgcrtatgactttggtgatacagytgggatgactcccttgatgaagatgcatac---actagggcatgacttcattccagacccaattcatkccggtaa----------tctatcwmkmr---cat----tgaattcctaaggtgcatggttggaaatata----------aaaaaggaagagacatccaacagtggttga----------------------------------------------------------------------------------------------------------------------------------------------------------------------------------------------------------------------------------------------------------------------------------------------------------------------------------------------------------------------------------------------------------------------------------------------------------------------------------------------------------------------------------------------------------------------------------------
>I28632_M055_Malvaceae_Eriolaena_candollei_seq1
-------------------------------------------------------------------------------------------------------------------------------------------------------------------------------------------------------------------------------------------------------------------------------------------------------yrccwrrywwtkkgaw-ttmtkaag-gmwtctw--krmwrmt---ttagtttttgatcttccmcat-taaa------------k-gy-tttgtghtacaagttctr---------------------ta---agttatgc-agytgat------tttcattytgaaw-----yattttca-tgc----ttta-aaggtaagg-----c----yatyht---mttkcraathtt-ctacadgtgtggcaagttcgggcttcttatgatcagaaaccatatckragattgatgatgcaaacatggggtgcwaasgttcacccttctccatctgacattwchraggcaggtcgtaraatccttcaaatdgatccatccagmcctggaagcttaggaatmgctatttcagaagctgttgadgttg------------------------------------------------------------------------------------------------------------------------------------------------------------------------------------cwgccac-aaatratgatacraagtactgcctkgggagtgtbctcaatcatgttttgctacaccaaacygtgattggggagragtgccttaaacaaatggaggccattggtgaaaccccagayttgatcatagggtgtactggtggtggttcaaa--ttttgcaggactyagtttcccatttataagagaaaagctsagcggaaaaatcaaycctgttatcagagctgttgaaccyacagcttgtccttcattaacaaaaggtgtctatgcatatgactttggtgayacagctgggatgactcccytgatgaagatgcatac---actagggcatgacttcattccagacccaattcatgccggtaatc--ta----tctatcackag---cat----tgaaatcgtaaggtgtatggttggaaatata--------aaaaaagaaaagagagatccaacagttgttga-tt-tgcgtg--------ttatttcattggt---------------------------------------------------------------------------------------------------------------------------------------------------------------------------------------------------------------------------------------------------------------------------------------------------------------------------------------------------------------------------------------------------------------------------------------------------------------------------------------------------------------------------------------------------------
>I28633_M056_Malvaceae_Adansonia_digitata_seq1
-------------------------------------------------------------------------------------------------------------------------------------------------------------------------------------------------------------------------------------------------------------------caatggggttgttcactggcctt-----------tgcatgcagcttatttgg-tcttggctgcgaagtaagaa-----------tcattgtgaattcttcat-------------------gc-tttgtgctacaagtt---------------------gcata---agtdgc---kgttaat------tttcgttttgaa-------ttcttca-tgt----tgga-aagctatgg----at----ttttac---atttgaaatttt-ctccaggtgtggcaagttcgagcttcgtatgatcagaaaccgtatcggaaattgatgatgcaaacatggggtgcaaatgttcacccgtcgccatctaatgttaccgaggcgggtcgtaaaatacttcaaatggatccatccagcccgggaagtttagggatagctatttcagaagctgthgaggttg------------------------------------------------------------------------------------------------------------------------------------------------------------------------------------cagctvc-aaatgayggtacaaagtactgcttgggaagtgttctgaatcatgttttgctacatcaaactgtgatcggagaggagtgccttaaacaaatggaggccattggtgaaaccccagatgtaatcattgggtgcactggtggtgggtccaa--tttcgccggacttagtttcccgtttataagagaaaagctcaatggaaaaatcaaccctgttattagagcagttgaacctacagcttghccttcattaacaaaaggtgtctacgcgtacgatttcggtgatacagctggtttgactccattgatgaagatgcatac---actaggacatgacttcattcccgacccaattcatgccggtaacg--ta----tctattactag---cat----cgagatcctacagtg---g------------------------------------------------ttga-tc-cataat-------aattcttctattgttttgaa------taatgcatgt-ttt---gt--cgtataggtggattacgttaccatggtatggcaccgttgatttcacacgt----------------------------------------------------------------------------------------------------------------------------------------------------------------------------------------------------------------------------------------------------------------------------------------------------------------------------------------------------------------------------------------------------------------------------------------------------------------------
>I28636_M059_Malvaceae_Pterospermum_pierrei_seq1
--------------------------------------------------------------------------------agatgatatggcta-----------------aaatttagtttaggcagttcc---------------------------------------------------tctgtattatctc----------------------------------------------------------------attctactcgtttg---------------------cactaaactttttgat-ttcttaca----------------------------------tccttac-taa-------------------------------------------------------------------------------------------------------attttca-tgt----tgta-aagctaagg-----a----cttatt---tgttcaaatttt-ctacaggtgtggcaagttcgggcttcttatgatcagaaaccatatcggagattgatgatgcaaacatggggtgcaaaggttcacccttctccatctaacattacccaggcaggtcgtaaaatccttcaaatggatccatccagcccagggagtttaggaatagctatttcggaagctgttgaggttg------------------------------------------------------------------------------------------------------------------------------------------------------------------------------------cagccac-aaatgatgatacaaagtattgcctggggagtgtgctcaatcatgttttgctacaccaaactgtgattggagaggagtgccttaaacaaatggaggccattggtgaaaccccggacttgatcatagggtgtactggcggtggttccaa--ttttgcagggcttagtttcccatttatacgagaaaagctcagcggaaaaatcaaccctgttatcagagcagttgaacctacagcttgtccttcattaacaaaaggtgtctatgcatacgactttggtgatacagcagggatgactccattgatgaagatgcatac---actaggccatgacttcattccagacccgattcatgccggtaat---------------------------------------------------------------------------------------------------------------------------------------------------------------------------------------------------------------------------------------------------------------------------------------------------------------------------------------------------------------------------------------------------------------------------------------------------------------------------------------------------------------------------------------------------------------------------------------------------------------------------------------------------------------------------------------------
>I28637_M060_Malvaceae_Duboscia_vifidiflora_seq1
----------------------------------------------------------------------aattttatataggtggtattgtcc---------------tcatggttaagactttagggtcc---------------------------------------------------tctgtattacctg-------------------------------------------------------------------------gttca---------------------caccaa--------a------------------------------------------cgtgctcat-taaa------------g-gc-tttgggctgcaagctagt-----------------tgcagc---agttctgt-ggttgat------tttcgttttgaa-------tttgtca-tgt----tgta-aacctaaggag-tac----cttttc---aattaaaatttt-ctgcaggtgtggcaagtccgtgcttcctatgatcagaaaccatatcggaaactgatgatgcaaacatggggtgcagaagttcacccttctccatctaacataactgaggcaggtcgaaaaatccttcaaatggatccatcaagccctggaagtttaggaatagctatttcagaagctgtagaagttg------------------------------------------------------------------------------------------------------------------------------------------------------------------------------------cagctac-caatgatgataccaagtactgtctggggagtgttctcaatcatgttttgctgcaccaaactgtgataggggaggagtgccttaaacaaatggaagccattggtgaaaccccagacttgatcatagggtgtactggcggtggttccaa--ttttgcaggacttactttccctttcataagagaaaagctcagtggaaaaatcaaccctgttattagagcagttgaacctacagcttgcccttcattaaccaaaggtgtctatgcatatgattttggtgatacagcagggatgactccattgatgaagatgcatac---acttgggcatgactttattccggacccaattcatgccggtaacg--ta----tctattactag---cat----tgagat---------------------------------------------------------------------------------------------------------------------------------------------------------------------------------------------------------------------------------------------------------------------------------------------------------------------------------------------------------------------------------------------------------------------------------------------------------------------------------------------------------------------------------------------------------------------------------------------------------------------------------------------------------
>I28638_M061_Malvaceae_Basiloxylon_brasiliensis_seq1
------------------------------------------------------------------------------ttaggtag-----------------------------------------tgtct---------------------------------------------------tctgtattaactg-------------------------------------------------------------------------gtcca---------------------taccaaaccttttaat-ttctttgatcct----------------ttctttattggtcttgcccat-tgaa------------g-gc-tttgtgctacaagtc---------------------ggata---agttcttc-cattgtt------tttcattttgaa-------cttttaa-tgc----tgta-aagccaagg----ac----tttctc---atttgaaacttt-cttcaggtgtggcaagttcgtgcttcttatgatcagaaaccatatcggaaattgatgatgcaaacatggggtgcaaaggttcatccttctccatctaacattaccgaggcaggccgtaaaattcttgaaatggatccatccagcccaggaagtttaggaatagctatttcagaagctgtggaggttg------------------------------------------------------------------------------------------------------------------------------------------------------------------------------------cagctgc-aaatgatgatacaaagtactgcctggggagtgttctcaatcatgttttgcttcaccaaactgtgataggagaggagtgcatcaagcaaatggaggccattggtgaaaccccagacttgatcataggttgtactggtggtgggtccaa--ttttgcaggacttagtttcccatttataagagaaaagcttggtggaaaaatcaatcctgttattagagcagttgagcctacagcttgtccttcattaacaaaaggtgtctatgcatacgactttggtgatacagcagggatgactccattgatgaagatgcacac---actagggcatgact--------------------------------------------------------------------------------------------------------------------------------------------------------------------------------------------------------------------------------------------------------------------------------------------------------------------------------------------------------------------------------------------------------------------------------------------------------------------------------------------------------------------------------------------------------------------------------------------------------------------------------------------------------------------------------------------------------------------------
>I28639_M249_Malvaceae_Gyranthera_amphibiolepis_seq1
----------------------------------------------------------------------------------------------------------------------------------------------------------------------------------------------tggccaa-----------------------------------------------------------------tggggtagttcactggcctt-----------tgcatgcagcttattcgg-tcttggctgcgaagtaagaatcattaat------------------------------------------------------------------------------------------------------t------tttcgttttgaa-------ttcttgt-tgt----tgta-aagctatgg----ac----ttttttc--atttgaaatttt-ctacaggtgtggcaagttcgtgcttcgtacgatcagaaaccatatcggaaattgatgatgcaaacatggggtgcaaaggttcacccttcaccatctaacattaccgaggcaggtcgtaaaatacttcaaatggatccatccagccctggaagtttagggatagctatatcagaggctgtagaggttg------------------------------------------------------------------------------------------------------------------------------------------------------------------------------------cagctac-aaaggatgatacaaagtactgcctggggagtgttctcaatcatgttttgctacatcaaactgtgataggggaggagtgtcttagacaaatggaggccattggtgaaaccccagacttaatcatcgggtgtacgggcggggggtccaa--ttttgccggacttagtttcccatttataagagagaagctcaatggaaaaatcaaccctgttattagagcagttgaacctacagcctgtccttcat-----------------------------------------------------------------------------------------------------------------------------------------------------------------------------------------------------------------------------------------------------------------------------------------------------------------------------------------------------------------------------------------------------------------------------------------------------------------------------------------------------------------------------------------------------------------------------------------------------------------------------------------------------------------------------------------------------------------------------------------------------------------------------------------------------------------
>I28640_M062B_Malvaceae_Diplodiscus_paniculatus_seq1
-------------------------------------------------------------------------------------------------------------------------------------------------------------------------------------------------------------------------------------------------------------------------------------------------------------------------------------------------------------------gcatgt-trra------------g-gc-yytrtgtaacaagtt---------------------gcaca---agttctac-agttgat------tttcattttgaa-------tttttca-tgt----ggta-aagctaagg----ac----tttctc---atttgaaatttt-ctacaggtgtggcaagttcgtgcttcttatgatcagaaaccatatcggaaactgatgatgcaaacatggggtgcaaaggttcacccatctccatctaatgttactgaggcaggccgtaaaatccttcaaatggatccatccagcccaggaagtttaggaatagctatttcagaagctgtagaggttg------------------------------------------------------------------------------------------------------------------------------------------------------------------------------------cagctac-aaatgacgatacaaagtactgcctaggaagtgttcttaatcatgttttgttacaccaaactgtgataggggaggagtgccttagacaaatggaggctattggtgaaaccccagatttgatcatagggtgcactggtggtgggtccaa--ttttgcaggacttagtttcccatttataagagaaaagctcagcggaaaaatcaaccctgttatcagagcagttgagcctacagcttgtccttsattwacaaawkgtgtatatg-----------------------------------------------------------------------------------------------------------------------------------------------------------------------------------------------------------------------------------------------------------------------------------------------------------------------------------------------------------------------------------------------------------------------------------------------------------------------------------------------------------------------------------------------------------------------------------------------------------------------------------------------------------------------------------------------------------------------------------------------------------------------------------------------
>I28641_M063_Malvaceae_Brownlowia_peltata_seq1
---------------------------------------------------------------------------------------------------------------------------------------------------------------------------------------------ttaactg-------------------------------------------------------------------------gttca---------------------tgtcaaactttttggt-ttcttaaacggct-----------actgtattttttgg--cttgaatgt-tgaa------------g-gc-tttgtgtaacaagtt---------------------gcgga---agttctgc-agttgat------tttcattttgaa-------tttttca-agt----tgta-aagctaagg----ac----tttctc---atttgaaatttt-ctacaggtgtggcaagttcgtgcttcttatgatcagaaaccatatcggaaactgatgatgcaaacatggggtgcaaaggttcacccttctccatctaacgttactgaggcgggccgtaaaatccttcaaatggatccatccagcccaggaagtttaggaatagctatttcagaagctgtagaggttg------------------------------------------------------------------------------------------------------------------------------------------------------------------------------------cagctac-aaatgacgatacaaagtactgcctgggaagtgttctcaatcatgttttgttacaccaaactgtgataggggaggagtgccttagacaaatggaagctattggtgaaaccccagatttgatcatagggtgtactggcggtgggtccaa--ttttgcaggacttagtttcccatttataagagaaaagctcagaggaaaaatcaaccctgttatcagagcagttgagcctacagcttgtccttcattaacaaaaggtgtatatgcatacgactttggtgacacagcagggatgactccgttgatgaagatgcatac---gctagggcatgacttcatt---------------------------------------------------------------------------------------------------------------------------------------------------------------------------------------------------------------------------------------------------------------------------------------------------------------------------------------------------------------------------------------------------------------------------------------------------------------------------------------------------------------------------------------------------------------------------------------------------------------------------------------------------------------------------------------------------------------------
>I28643_M065_Malvaceae_Hermannia_flammea_seq1
---------------------------------------------------------------------------------ggtagtgtgatcc---------------------------ttgtagggtcctct------------------------------------------------ctagcatgagccgttta-----------------c--------------------------------------------------------------------------aaacattatgatttcttacctcattatt-------------------------------accttctttt----------------------cttgggctgcaagtt-------------------------a---agttctat-aattcaa-------ttcattttgaa-------actctcattgt----tgta-aagctaatta-agaccttatattgca--tttgaaaatgcttttacaggtgtggcaagtccgtgcttcgtatgatcagaaaccatatcggaaactgatgatgcaaacttggggtgcaaaagttcacccctctccatcagacatcacagaggctggtcgaaaaatcctrcaaatgkatccctcaactcccggaagtttagggatagctatttctgaagctgtggaggttg------------------------------------------------------------------------------------------------------------------------------------------------------------------------------------crgctac-caatgatgataccaaatactgcctggggagtgtcctgaaccatgttttgctgcaccaaactgtgataggggaggaatgcattaagcaaatggaagccattggtgaaaccccagacttgatcatagggtgcactggtggtggctctaa--ttttgcaggccttagtttcccgtttataagagaaaagcttagtggcaaaatcaaccctgttataagggctgttgwacctacggcttgtccctcattgacaaaaggcgtttatgc---------------------------------------------------------------------------------------------------------------------------------------------------------------------------------------------------------------------------------------------------------------------------------------------------------------------------------------------------------------------------------------------------------------------------------------------------------------------------------------------------------------------------------------------------------------------------------------------------------------------------------------------------------------------------------------------------------------------------------------------------------------------------------------------c
>I28644_M066_Malvaceae_Thomasia_solanaceae_seq1
-------------------------------------------------------------------------------------------------------------------ttaaaactttagggtcc---------------------------------------------------tctaccctg-----------------------------------------------------------------------------gttca---------------------ttccaaactttttgat-ttcttaatcattac--------------tgcctttttggtcctgcccct-tgaa------------g-cc-tttggtctacaagtta--------------------catta---agttctgc-ggttgat------tttcattgtgaa-------tttttcattgt----tgta-aagctaagg----aa----cttttg---atttgaaaattt-ct--aggtgtggcaagttcgtgcttcttatgatcagaaaccgtatcgtaaattgatgatgcaaacatggggtgcaaaagttcacccctctccatctaacattactgagacaggtcgtaaaatcctgcaaatggatccatcaagccctggaagtttagggatagctatttcagaagccgtagaggttg------------------------------------------------------------------------------------------------------------------------------------------------------------------------------------cagcttc-aaatgatgatactaagtactgtctggggagtgttctcaatcatgttttgctacaccaaactgtgataggggaggagtgtctaagacaaatggaagccattggtgaaaccccagacttgatcatagggtgtactggcggtgggtccaa--ttttgcaggacttagtttcccgtttataagagaaaagctcagtggaaaaatcaaccctgttatcagagcagttgaaccaacagcttgtccctcattaacaaaaggtgtctatgcatacgattttggtgatacagcagggatgactccattgatgaagatgcatac---actggggcatgacttcattcctgatccaattcatgccggtaatg--------------------------------------------------------------------------------------------------------------------------------------------------------------------------------------------------------------------------------------------------------------------------------------------------------------------------------------------------------------------------------------------------------------------------------------------------------------------------------------------------------------------------------------------------------------------------------------------------------------------------------------------------------------------------------------------
>I28645_M067_Malvaceae_Guichenotia_ledifolia_seq1
-------------------------------------------------------------------------------------------------------------------------ctttagggtcc---------------------------------------------------tctaacctg-----------------------------------------------------------------------------gttca---------------------ttccaaactttttgat-ttcttaatcattac--------------tgcctttttggtccttcccat-tgaa------------gact-ttttgtctacaagtta--------------------catta---agttctac-ggttgat------tttcattgtgaa-------tttttcattgt----tgta-aagctaagg----aa----cttttc---atttgaaaattt-ct--aggtgtggcaagttcgtgcttcttatgatcagaaaccgtatcgtaaattgatgatgcaaacatggggtgcaaaagttcactcctctccatctaacattactgaggcaggtcgtaaaatcctgcaaatggatccatcaagccctggaagtttagggatagctatttcagaagccgtagaggttg------------------------------------------------------------------------------------------------------------------------------------------------------------------------------------cagcttc-aaatgatgatactaagtactgtctggggagtgttctcaatcatgttttgctacaccaaactgtgataggggaggagtgtcttagacaaatggaagccattggtgaaaccccagacttgatcatagggtgcactggcggtgggtccaa--ttttgcaggacttagtttcccgtttataagagaaaagctcagtggaaaaatcaaccctgttatcagagcagttgaaccaacagcttgtccctcattaacaaaaggtgtctatgcatacgattttggtgatacagcagggatgactccattgatgaagatgcatac---actagggcacgacttcattcctgatccaattcatgccggtaatg--ta----tctattagtag---cat----tagagttt-------------------------------------------------------------------------------------------------------------------------------------------------------------------------------------------------------------------------------------------------------------------------------------------------------------------------------------------------------------------------------------------------------------------------------------------------------------------------------------------------------------------------------------------------------------------------------------------------------------------------------------------------------
>I28647_M069_Malvaceae_Cheirolaena_linearis_seq1
----------------------------------------------------------------------------------------------------------------------------gtagttcc---------------------------------------------------tcagtattaact--------------------------------------------------------------------------gtcaa---------------------caccgaacattttgat-ttctta----catctt--tactac-------ttttttgatcttccacat-taaa------------g-gc-tttgcgctacaagttcta---------------------ta---agttatgg-agttgat------tttaattctgaat-----tattttca-tgc----ttta-aaggtaagg-----t----tattct---ttttcaaatttt-tt-caggtgtggcaagttcgggcttcttatgatcagaaaccatatcggagattgatgatgcaaacatggggtgctaaggttcacccttctccatctgacattaccgaggcaggtcgtagactccttcaaatagatccattcagccctggaagcttaggaatagctatttcagaagctgttgaggttg------------------------------------------------------------------------------------------------------------------------------------------------------------------------------------cagccaa-aaatgatgatacaaagtactgccttgggagtgtgctcaatcatgttttgctacaccaaactgtgattggggaggagtgccttaaacaaatggaggccattggtgaaaccccagacttgatcatagggtgtactggtggtggttcaaa--ttttgcaggacttagtttcccatttataagagaaaagctcagcggaaaaatcaatcctgttatcagagctgttgaacctacagcttgtccttcattaacaaaaggtgtctatgcatatgactttggtgatacagctgggatgactcccttgatgaagatgcatac---actaggacatgatttcattccggacccaattcatgccggtaatc--ta----tctatcactag---cat----tgaaatctcaaagtttatggttgaaaatata---------aaaaactgaagagagatccaacagttgttgattt-tgcatg--------ttatttcgttggttttcaa------tgatgcattt-tct---gt--------------------------------------------------------------------------------------------------------------------------------------------------------------------------------------------------------------------------------------------------------------------------------------------------------------------------------------------------------------------------------------------------------------------------------------------------------------------------------------------------------------------------
>I28648_M070_Malvaceae_Helmiopsiella_madagascariensis_seq1
-------------------------------------------------------------------------------tagg--------------------------------------ataaatgttcc---------------------------------------------------tcagtatkwmst-------------------------------------------------------------------------kgtyhr---------------------nacvaarytytttdhd-tyytggaakayrwykt--krctrmathtttwgwtyaggtagttccmcat-taaa------------g-gy-tttgbvvtamaagttcyr---------------------ta---agttatgc-agbtgat------tttcattmtgaah-----yattttca-tgc----ytta-aargtaagg-----m----hatbht---mtwkbgawtttt-ctacaggtgtggcaagttckggcttcttatdatcagaaaccatatcggagattgatgatgcaaacatggggtgcwmaggttcacccttctccatctgacattachgaggchggtcgwadaatccttcaaatdgatscatccagccctggaagcttaggaathgctatttcagaagctgttgangttgyagmcamaaawgawgwtacaaaktrywkmmdkgggartdtgytmaatcatgttttkytacasmaaaswdtkwytgkggwgkagbgmmwkdaacaartggarkmmattgktgaaammccwkamytkatmwtakgktgtamykgtkktggttyaaattttgmwkgamktrgtdkcccatttacagccac-aaatratgatacaaagtactgcctkgggagtgtgctcaatcatgttttgctacaccaaactgtgattggggaggagtgccttaaacaaatggaggccattggtgaaaccccwgacttgatcatagggtgtactggtggtggttcaaa--ttttgcaggacttrgtwtcccatttataagrgaaaagctcagyggaaaaatcaatcctgttatcagagctgttsaahctacagcttktccttcattaacaaaaggtgtctatgcatahgactttggtgatacagctgggatgactcccttgatgaagatgmatacaytaytagggcatgacttcattccagacccaattcatgccggtaatctsta----tcaatcactag---cat----tgaaatcgtaaggtgtatggttggaaatata--------aaaaaacggaagagagatccaacagtagttga-tt-tgcgtg--------ttatttcgttggtttycar------tkatkcattt-tck---gtg--ttgtaggtggcttacgttagcat------------------------------------------------------------------------------------------------------------------------------------------------------------------------------------------------------------------------------------------------------------------------------------------------------------------------------------------------------------------------------------------------------------------------------------------------------------------------------------------------
>I28649_M071_Malvaceae_Goethalsia_meiantha_seq1
---------------------------------------------------------------------------------------------------------------ataattaggactttga--------------------------------------------------------tctgtattacctg-------------------------------------------------------------------------gttca---------------------caccaaaca-tttca------------------------------------------cgtgctcat-tgaa------------g-gc-tttgggctgcaagttgct-----------------tgcata---agttctgc-ggttgac------tttcgttttgaa-------tttttca-tgt----tgta-aacctaaag----ac----cttttc---atttaaaatttt-ctacaggtgtggcaagttcgtgcttcttatgatcagaaaccatatcggaaactgatgatgcaaacttggggtgcaaaagttcacccttctccatcgaacattactgaggcaggtcgaaaaatccttcaaatggatccatcaagccctggaagtttaggaatagctatttcagaagctgtagaagttg------------------------------------------------------------------------------------------------------------------------------------------------------------------------------------cagctac-aaatgatgataccaagtactgtctggggagtgttctcaatcatgttttactacaccaaactgtgataggggaggagtgccttaaacaaatggaagccattggtgaaaccccagacttgatcatagggtgtactggcggtgggtccaa--ttttggaggacttagtttccctttcataagagaaaagctcagtggaaaaatcaaccctgttattagagcagttgaacctacagcttgtccttcattaaccaaaggtgtctatgcgtacgatttcggtgacacagcagggatgactccactgatgaagatgcatac---acttgggcatgactttattccggacccaattcatgccggtaatg--ta----tctattaccag---caa----tgagatcctaccat---------------------------------------------------ggttga-tc-cat---------------ttataattctttcaa------taatgcattt-tct---gtg--ctgtagggggcttacgttaccatggcatggcaccattgatctcacatgtctatgaa-ttaggtttcgtggaagcaatttcaattc----------------------------------------------------------------------------------------------------------------------------------------------------------------------------------------------------------------------------------------------------------------------------------------------------------------------------------------------------------------------------------------------------------------------------------
>I28650_M072_Malvaceae_Clappertonia_ficifolia_seq1
------------------------------------------------------------------------tatatattaggtgttatgatyc---------------tmrtggtaaagactttagggycc---------------------------------------------------tytgyattgyyrg-------------------------------------------------------------------------gttca---------------------trttaaacctttgca------------------------------------------tgmrctcrt-tgaw------------g-gc-kttggracgcaagttagt-----------------tgcata---agttctgc-ggttgat------tttcattttgaa-------actttsa-tga----tgta-aaccvaagga---cc----tttytc---atttgaaatttttctacaggtgtggcaagttcghgcttcctatgatcagaaaccdtatcgaaaactgatgatgcaaacatggggtgcaaaagttcacccttctccatctaacattactgaggcaggtcgdaaaatccttcaaatggatccatcaagcccnggaagtttagggatagcdatttcrgaagctgtmgaagttg------------------------------------------------------------------------------------------------------------------------------------------------------------------------------------cagctac-aaatgatgataccaaatactgtctggggagtgttctcaatcatgttttgctacaccaaactgtgataggggaggagtgcattaaacaaatggaagccmttggtgaaaccccagacttgatcatagggtgtachggcggvggktccaa--ttttgcaggacttastttccchttcataagagaaaaactcnrtggaaaaatcaaccctgttathagagctgtagaacctacagcttgtccttcactaacaaaaggtgtctatgcatacgayttcggtgatacwgcagggatgactccattgatgaagatgcatac---acttggccatgacttyattcckgayccaattcaygccggtaacr--ta----tcrattactag---cat----tragatcttaccatg------------------------------------------------gtmywyca-tc-catrtt--------atkctttyattgttttgaaca----caatgcattt-tct---gtg--gtgyagggggcttacgttaccatggtatggcacca------------------------------------------------------------------------------------------------------------------------------------------------------------------------------------------------------------------------------------------------------------------------------------------------------------------------------------------------------------------------------------------------------------------------------------------------------------------------------------
>I28652_M074_Malvaceae_Hildegardia_barteri_seq1
---------------------------------------------------------------------------aatttaggtgg-----------------------------------------tgtcc---------------------------------------------------tatgtattaactg-------------------------------------------------------------------------gtcca---------------------taccaaaccttttcat-ttctttcatccttcct--------tttattttgtcttggtgttgtccat-tgaa------------g-tc-tttgtactgcaagtt---------------------ggata---agttcttc-tgttgat------tttctttttgat-------catttca-tgt----tgta-aagctaagg----ac----ttcctc---atttgaaatttt-cttcaggtgtggcaagttcgtgcctcttatgatcagaaaccatatcggaaattgatgatgcaaacatggggtgcaaaggttcatccttctccatctaacattaccgaggcaggccgtaagattcttcaaatggatccatccagcccaggaagtttaggaatagctatttcagaagctgtggaggttg------------------------------------------------------------------------------------------------------------------------------------------------------------------------------------cagctac-aaatgatgatacgaaatactgcctgggaagtgtactcaatcatgttttgcttcaccaaactgtgataggagaggaatgccttaaacaaatggaggccattggtgaaaccccagacttgatcataggttgtactggtggtgggtccaa--ttttgcaggacttagtttcccatttataagagaaaagcttggtggaaaaattaaccctataattagagcagttgaacctacagcttgtccttcattaacaaaaggtgtctatgcgtacgactttggtgatacagcagggatgactccattgatgaagat-------------------------------------------------------------------------------------------------------------------------------------------------------------------------------------------------------------------------------------------------------------------------------------------------------------------------------------------------------------------------------------------------------------------------------------------------------------------------------------------------------------------------------------------------------------------------------------------------------------------------------------------------------------------------------------------------------------------------------------------------
>I28653_M168_Malvaceae_Theobroma_cacao_seq1
---------------------------------------------------------------------------------------------------------------------------------------------------------------------------------------tttatattattct--------------------------------------cggaactcaacttatatcc--------tgggagaaaatca---------------------aacaggatatcatta----------------------------ctgccttttttggtcctgtccat-tgaa------------g-gt-tttggg-tacaagtt---------------------gcata---acttctgc-cattgat------tttcattttgaa-------attttca-tgt----tgta-gagctaagga---------cgtttt---atttgaaatttt-ctacaggtgtggcaagttcgtgcttcttatgatcagaaaccatatcggaaattgatgatgcaaacatggggtgcaaaagttcatccctctccatctgacattactgaggcaggtcgtaaaatcctgcaaatggatccatcaagcccaggaagtttagggatagctatttcagaagctgtagaggttg------------------------------------------------------------------------------------------------------------------------------------------------------------------------------------ctgccac-aaatgacgataccaagtactgtctggggagtgttctcaatcatgttttgctacaccaaacggtgataggggaagagtgcattagacaaatggaagccattggtgaaaccccagacttgatcatagggtgtactggtggtgggtccaa--ttttgcaggacttagtttcccgtttataagagaaaagctcagtggaaaaatcaaccctgttattagagcagttgaacctacagcttgtccttcattaacaaaaggtgtctatgcatatgattttggtgacacagcagggatgactccattgatgaagatgcatac---actagggcatgacttcattccagacccaattcatgccggtaatg--ta----tctcttgctag---cat----tgtgattctaca---------------------------------------------------------------------------------------------------------------------------------------------------------------------------------------------------------------------------------------------------------------------------------------------------------------------------------------------------------------------------------------------------------------------------------------------------------------------------------------------------------------------------------------------------------------------------------------------------------------------------------------------------
>I28654_M105_Malvaceae_Pachira_aquatica_seq1
----------------------------------------------------------------------------------------------------------------------------------------------------------------------------------------------------------------------------------------------------------------------------agttcacttgcctt-----------tgcatgcagcttattcgg-tcttggctgcgaagtaagaatcgtcaatgttgtttgtggaactt---------a------------a-tt-tttttgctgagagaaaatcaaaacaggatttcatttgcata---agttgc---ggttaat------tttggttttaaa-------ttcttca-tct----tgta-aagctatgg----ac----tttctta--tttaaaaatttt-ctgcaggtgtggcaagttcgtgcttcttacgatcagaaaccgtatcggaaattgatgatgcaaacgtggggtgcaaaggttcacccgtcgccatctaacattactgaggcaggtcgtaaaatacttcaaatggatccatccagcccagggagtttagggatagctatttcagaagctgtagaggttg------------------------------------------------------------------------------------------------------------------------------------------------------------------------------------cagctac-aaacgatgatacaaagtactgcttgggaagtgttctcaatcatgttttgctacatcaaactgtgatcggagaggagtgtcttaagcaaatggaggcctttggtgaaaccccagacttaata--------------------------------------------------------------------------------------------------------------------------------------------------------------------------------------------------------------------------------------------------------------------------------------------------------------------------------------------------------------------------------------------------------------------------------------------------------------------------------------------------------------------------------------------------------------------------------------------------------------------------------------------------------------------------------------------------------------------------------------------------------------------------------------------------------------------------------------------------------------------------------------------------------------------------------------------
>I28655_M148_Malvaceae_Robinsonella_mirandae_seq1
--------------------------------------------------------------------------------------------------------------------------------------------------------------------------gttgtgacggaaaccggtgccggccaa-----------------------------------------------------------------tggggtagttcgttggcctt-----------tgcytccagcttatttgg------------------------------------------------------------------------tmttgratgtgaagtaag----------------aatmata---agttcttw-grttgaa-----tktttgtttcgaa-------ctcttca-trt----tgtg-aarstatgg----ac----ttttca----tttgaaatwtt-ctgcaggtgtggcaagtccgtgcttcttacgatcagaaaccgtatmgdaaaatgatgatgcaaacatggggtgcaaaggttcatccttcgccatctaacatwacagaggcaggtcgtaaaatacttamadtggatccrtccagcccdggaagtttagggatagctatttcagaagctgtagagattg------------------------------------------------------------------------------------------------------------------------------------------------------------------------------------cagmtkc-aaatgatgatacaaagtaytgcctvgggagtgttctcdatcatgttttgctgcatcaaactgtgataggagaggagtgtattcgacaaatggaggccatyggcgaaaccccagasttaatcatcgggtgyacagghggtggctcraa--tttcgcaggactcagtttcccmtttataagagaaaagctcaaggggaaaatcaaccctgttatacgagcagtcgaacctacrgcttgtccttcattaacaaarggtgtctatgyataygatttyggtgayaccgcagggatgactccattgatgaagatgcatac---actggggcaygactttatyccrgacccaattcatgcyggtaatgc-ta----tckgytattag---cat-------------------------------------------------------------------------------------------------------------------------------------------------------------------------------------------------------------------------------------------------------------------------------------------------------------------------------------------------------------------------------------------------------------------------------------------------------------------------------------------------------------------------------------------------------------------------------------------------------------------------------------------------------------------
>I28656_M002_Malvaceae_Tilia_americana_seq1
---------------------------------------------------------------------------------------------------------------------------------------------------------------------------------------------------------------------------------------------------------------------------------------------------------------------at-ttgttacatcctt-----------actgccttttttgg-tcttgcccat-tgaa------------g-gc-tttgtgctataagtt---------------------gcata---agttctgc-agttgat------tttcgttttgaa-------ttttcca-cgt----tgta-aagctaagg----ac----tttctc---atctgaaatttt-ctgcaggtgtggcaagttcgcgcatcatatgatcagaagccatattggaagttgatgatgcaaacacgggatgcaaaggttcacccttctccatctaacattactgaggcaggtcgtaaaatccttcaaatggatccatccagcccaggaagtttaggaatagctatttcagaagctgtagagattg------------------------------------------------------------------------------------------------------------------------------------------------------------------------------------cagctac-aaatgatgatacgaagtattgcctggggagtgttctcaatcatgttttgcta-accaaactgtgataggcgaggagtgccttagacaaatggaggccattggtgaaaccccagacttgatcatagggtgtactggcggtgggtccaa--ttttgcaggacttagtttcccatttataagagaaatgctcagcggaaaaatcaaccttgttattagagcagttgaacctacagcttgtccttcattaacaaaaggtgtctatgcatatgactttggtgatacagcggggatgactccattaatgaagatgcatac---actagggcatgacttcattccagacccaattcat------------------------------------------------------------------------------------------------------------------------------------------------------------------------------------------------------------------------------------------------------------------------------------------------------------------------------------------------------------------------------------------------------------------------------------------------------------------------------------------------------------------------------------------------------------------------------------------------------------------------------------------------------------------------------------------------------
>I9832_V002_Malvaceae_Luehea_speciosa_seq1
tttacaagataaaagttcttatgtcgttgataaaacaawattcttgtcwtgcacaggaaaatgtggctaaaatttaatataggtggtgttatcc---------------tcatagttaagactttaggtcc----------------------------------------------------tctgtgctgcctg-------------------------------------------------------------------------gttca---------------------ttttaaaccttttcat---------------------------------------aacatgctaat-tgaa------------g-gc-tttgggtcrcaagttagt-----------------tgcata---agttctgt-kgttgat------tttcatyttgaa-------tttttca-tgt----tgta-nacctdattatagac----cttbtc---rtttgaaatttt-ctacaggtgtggcaagttcgtgcbtcctatgatcagaaaccatatcgdaaactgatgatgcaaacatggggtgcaaaagttcacccttctccatctaacattacngaggcaggtcgaaaaatccttcaaatggatccrtcaagcccnggaagtttaggratagctatttcagaagctgtagaagttg------------------------------------------------------------------------------------------------------------------------------------------------------------------------------------cagctnc-aaatgatgatdccaagtactgtctggggagcgtnctcaatcatgttttgctacaccaaactgtgataggngaggagtgccttaaacaantggaagccattggtgaaaccccagacttgatnattggntgtachggcggcgggtccaa--ttttgcaggacttagtttccctttcataagagaaaanctcanhggaaaaatnaaccctgttattagagcagttgaacctacagcdtgtccttcattaacaaadggtgtctatgcatacgatttnggngacacngcagggatgactccattgatgaagatgcatac---acttgggcatgactttattccggacccaattcangctggtaawhh-ndbnhnnhwnhhncnvc---bnt----hbndhychthnhhbg----------------------------------------------------ktkdwhc-hwhwtb----rdtwwtyyttbhhtkktttnhahmh----bdadtttttt-ndk-------bbkkhvggbggtttacgttaccrtgggatggcdccattgatttcacatgtctatgaa-wtaggtytcatggaagcnatttcaattc----cdcaaactgagtgctttcaaggtgagtac-ttcattcatctagacttaagcctgtcactgacatttgaactcaaaaaatttttgatttagtattgttgtgcaggaaaaagctaaagaaatacaatttgctctrcaggtgcactacaatttgctcgatccgaagggctaattccggcacctgagccaacwcatgcaattgcrgcmaccatmagggaagcyctycgctgcrgagagaccggggagaagaaggttatactcatggcratgtgtgggcatggtcattttgacttgacatcttacgagaagtatttgcaaggaaatatggttgacttgtcatttgakgaagagaaaataaaaggatcattagccaarattcctcaagtgctggcatgagctaattaaggattagatttt
