# Supplementary material for: Localized Phylogenetic Discordance Among Nuclear Loci Due to Incomplete Lineage Sorting and Introgression in the Family of Cotton and Cacao (Malvaceae)
Source: Front Plant Sci. 2022 Apr 13;13:850521. doi: 10.3389/fpls.2022.850521 (PMC9043901; doi:10.3389/fpls.2022.850521)
Supplement: Supplementary file 1 [file Data_Sheet_1.ZIP › Alignments_v4/L189.fasta]

>I23352_M001_Malvaceae_Bombax_ceiba_seq1
--------------------------------------------------------------------------------------------------------------------------------------------------------------------------------------------------------------------------------------------------------------------------------------------------------------------------------------------------------------gtctgtcttctgggctttgtttggggcaatatacttatgttttggtatgccagaagtgtaccgtgttcttttcgaagtatttggaatggatccagaagatgaggactgccagccacggttaaggagacaacttgaagatgtagattatgtttctgttgaatttgaagggaataagctcagttggcaagatgtcgctgcttataaggcaagctttgatttttt---------acttttcatttgtagatagcttatt-----agttaacatggaaaacgttaaa------ggggga----ggcaaaac--------aaaagaaaatagatataggaaagg--ttatg-ttttact--------------gcaacgtttctctgtacag------------gagc-----cttgatatgcatttcattcacattgatatta-tgatgatactcaacccaattcg-tttttcttccagccgcctgaagatgctctctttgcacatccaaggctattcagggc------------------------------
>I23354_M003_Malvaceae_Herissantia_crispa_seq1
--------------------------------------------------------------------------------------------------------------------------------------------------------------------------------------------------------------------------------------------------------------------------------------------------------------------------------------------------------------gtccgtcttttgggctttatttggggcgatatacttatgttttggtatgccagaagtgtatcgtgttctttttgaagtatttggaatggatccagaagctgaggactgccagccacggttaaggagacaacttgaagatgtagattatgtttctgttgaatttgaagggaataagctcagttggcaagacgttgctacttacaaggcaagcttcgattttttta-------agccttaatttgtagatagcttatt-----agttaaaatggaatttcttgaa-------gggaa----ggcaaaag--------aaaataaaatagatgttggaaatggattagg-tattact--------------gcaacgtttctctgtacgg--------------ga-----tagtgtaagcatttcattcacattgatt-----gaggaaacttaacctatttcg-ttattcttacagccacctgaagatgctctttttgcacatccaaggctattcagggcttgtgttcctccaggtat------------
>I23355_M004_Malvaceae_Malva_arborea_seq1
------------------------------------------------------------------------------------------------------------------------------------------------------------------------------------------------------------------------------------------------------------------------------------------------------------------------------------------------------------------gtcttytgggctttgtttggggcaatatacytatgttttggtatgccagaagtgtatcgtgttctttttgaagtatttggaatggatccagatgccgaggactgccagccacgrttaaggagacaacttgaagatgtagattatgtatctgttgaatttgaagggaataagctcagttggcaagatgttgctacttataaggcaagctttgattttttt---ykkwrrwwmytyvwttwmmaawwrkttwym-----rkywaaawkgraawyrwtwaa--------gggaa----tgcaaaag--------aaaarrwwawwrrwggkrgraargrrwtwww-wwwtwmy-------------ksmammwttyyyytwamsrg------------rrsc-----ykgktymrsskttymwtymmmwtkgkwmywm-cgagacaacttaacctaatty--ttttyytwmmrscmmcykrarrwtyccytttttgcacatccaaggctat-----------------------------------tc
>I23356_M005_Malvaceae_Lavatera_assurgentiflora_seq1
---------------------------------------------------------------------------------------------------------------------------------------------------------------------------------------------------------------------------------------------------------------------------------------------------------------------------------------------------------------tccgtcttytgggctttgtttggggcaatatacttatgttttggtatgccagaagtgtatcgtgttctttttgaagtatttggaatggatccagatgccgaggactgccagccacgrttaaggagacaacttgaagatgtagattatgtatctgttgaatttgaagggaataagctcagttggcaagatgttgctacttataaggcaagctttgattttttt---ykkwrrwwmytymwttwmmaawwrkttwym-----rdhwaaawkgraawhrwtwaa--------rggra----wkvmaaas--------aaaarrwwawwrrwggkrgraargrrwtwww-wwwtwmy-------------ksmammwttyyyytwamsrg------------rrsc-----ykgktymrsskttc-attcacattggtacta-cgagacaacttaacctaattc--tttttcttacagccacctgaagattcc----------------------------------------------------------c
>I23359_M008_Malvaceae_Althaea_officinalis_seq1
-----------------------------------------------------------------------------------------------------------------------------------------------------------------------------------------------------------------------------------------------------------------------------------------------------------------------------------------------------------------cgtcttttgggctttgtttggggcaatatacttatgttttggtatgccagaagtgtatcgtgttctttttgaagtatttggaatggatccagatgctgaggactgccagccacggttaaggagacaacttgaagatgtagattacgtatctgttgaatttgaagggaataagctcagttggcaagatgttgcaacttataaggcaagctttgatttttttc-c--------------------atagatactc-----catttaaatggaaatcattaaa-------gggaa----tgcaaaag--------aaaagaaaatagatggaggaaagggattata-tattact--------------gcaacgtttctcttaacgg------------gagc-----ctggttcagcgttt-attcacattggtatta-cgagacaacttaacctaattc--tttttcttaaagccacctgaagatgccctctttgcacatccaaggctattcaga--------------------------------
>I23360_M009_Malvaceae_Lagunaria_patersonia_seq1
-----------------------------------------------------------------------------------------------------------------------------------------------------------------------------------------------------------------------------------------------------------------------------------------------------------------------------------------------------------------tgtcttttgggctttgtttggggcaatakacttatgttttggtatgccagaagtgtatcgtgttctttttgaagtatttggaatggatccagaagctgaggactgccagccacggttaaggagacaacttgaagatgtagattacgtttctgttgaatttgaagggaataagctcggttggcaagatattgctacttataaggcaagctttgattttttt--------taccatcatttgtagata-cttaat-----agttaaaatggaaatcattaaa-------gggaa----gacgaaat--------aaaagaaaatagatggagtaaagggattatg-tattact--------------gcaatgtttctctgtacggg----------agagc-----ctggataagcgtttcattcacattgatttga-tgaggaaacttaac-----------------------------------------------------------------------------------------------
>I23361_M010_Malvaceae_Allyogyne_huegelli_seq1
------------------------------------------------------------------------------------------------------------------------------------------------------------------------------------------------------------------------------------------------------------------------------------------------------------------------------------------------------------------------------------------atatacttatgttttggtatgccggaagtgtatcgtgttctttttgaagtatttggaatggatccagaagccgaggaatgccaaccacggttaaggagacaacttgaagatgtagattatgtttctgttgaatttgaagggaataagctcagttggcaagatgttgctacttataaggcaagctttgattttctt--------accct-------------------------------------------------------------------------------------------------------------------------------------------------------------------------------------------------------------------------------------------------------------------------------------------------------------------------
>I23363_M012_Malvaceae_Napaea_dioica_seq1
--------------------------------------------------------------------------------------------------------------------------------------------------------------------------------------------------------------------------------------------------------------------------------------------------------------------------------------------------------------------------------gtttggggcaatatacttatgttttggtatgccagaagtgtatcgtgttctttttgaagtatttggaatggatccagatgctgaggactgccagccacggttraggasacarcttgaagatgtagattacgtatctgttgaatttgaagggaataagctcagttggcaagatgttgctacttayamggcwagctttgattkttttc---gtakatacttcatttataaatagtttatt-----agttaaaatggaaatcawtaaa-------gggaa----tgcaaaag--------aaaagaagacagatggaggaaagggattata-tattact--------------gcaacgcttctattaatgg------------tagg-----ttggttcagtgtttcattcacattggaatta-caagacaacttaacctaattc--ttttycttacagccacctgaagatgcccttttt-----------------------------------------------------
>I23365_M014_Malvaceae_Callirhoe_bushii_seq1
----------------------------------------------------------------------------------------------------------------------------------------------------------------------------------------------------------------------------------------------------------------------------------------------------------------------------------------------------------------------------------------------agttatgttttggtatgccagaagtgtatcgtgttctttttgaagtatttggaatggatccagatgctgaggactgccagccacggttaaggagacaacttgaagatgtagattatgtatctgttgaatttgaagggaataagctcagttggcaagatgttgctacgtataaggcaagctttgattttttt---cgtagatacttcatttataaatagtttattac---tatgttactcggactcttcattcttgttgaagta--------------cccatgtccaacacatggatatggggatataatcctt-ctctaggaatctccaaatactggaaaaactttagaattac------------tagc-----ccatacccgtatccaacactcgtacatgagt-ccgagtaacataggtttattagtt--------------------------------------------------------------------------------aaaat
>I23367_M016_Malvaceae_Kitaibelia_vitifolia_seq1
-------------------------------------------------------------------------------------------------------------------------------------------------------------------------------------------------------------------------------------------------------------------------------------------------------------------------------------------------------------------------gggctttgtttggggcaatatasttatgttttggtatgccagaagtgtatcgtgttctttttgaagtatttggaatggatccagatgcagaggactgccagccacggttaaggagacaacttgaagatgtagattacgtatctgttgaatttgaagggaataagctcagttggcaagatgttgctacttataaggcaagctttgattttttt---cttagatacttcatttacaaatagtttatt-----agttaatatggaaatcattaaa-------gggaa----gaccacca--------atgttggaattc-tacaaagaaagttctagg-ccctcta--------------gtggggtctaaagccatgaga-------------------ttgaggcaagaatctgtcctcgtaaatcagg-----------------------------------tttaataaaagatacagtc--------------------------------------------------------
>I23368_M017_Malvaceae_Sterculia_apetala_seq1
----------------------------------------------------------------------------------------------------------------------------------------------------------------------------------------------------------------------------------------------------------------------------------------------------------------------------------------------------------------ctgtcttttgggctttgtttggagcaatatacttatgttttggtatgccagaagtgtatcgcgttctttttgaagtatttggaatggatccagaagctgaggactgccagccccggttaaggagacaacttgaggatgtagattatgtttctgttgaattcgaagggaataagctctgttggcaagatgttgctacttataaggcaagctttgatttgtt---------ctccttcatttgtagatagcttatt-----agttaaaatggaaagcctgaat-------gggga----gcaaaaag--------aaaggaaaatagttgtatgagtgggattatg-ttttaca--------------gcaacgtttctctgttaaa------------gagc-----ctggagaagcatt----------------------gaaaacttaacctgattcattttcctttacagccacctgatgwtgctctctttgctcatccaaggctattcagggcttgtgtgccaccaggtatgcatcggtttcg
>I23369_M018_Malvaceae_Abelmoschus_esculentus_seq1
---------------------------------------------------------------------------------------------------------------------------------------------------------------------------------------------------------------------------------------------------------------------------------------------------------------------------------------------------------------tctgtcttttgggctttgtttggggcaatatacttatgttttggtatgccggaagtgtatcgtattctttttgaagtatttggaatggatccggaagccgaggactgccagccacggttaaggagacaacttgaagatgtagattatgtttctgttgaattcgaagggaataagctcagttggcaagatgttgctacttataaggcgagctttgattttctt--------acacttcatttgtagatagcttatt-----aggtaaaatggaaagcgataga-------ggaaa----ggcaaaat--------aaaagaaaatggagtaaagggattatgcatt-atttatt--------------gctatgtttctaggtatgg------------gaac-----ctgggtaagcatttcattaac-tttatagta-cgaggaaacttacct-aattcg-tttttgttacagccacctgaagatgctctttttgctcatccaaggct---------------------------------------
>I23370_M105_Malvaceae_Pachira_aquatica_seq1
-------------------------------------------------------------------------------------------------------------------------------------------------------------------------------------------------------------------------------------------------------------------------------------------------------------------------------------------------------------------tcttttgggctttgtttggggcaatatacttatgttttggcatgccagaagtgtatcgtgttctgtttgaagtatttggaatggatccagaagctgaggactgccagccacggttaaggagacaacttgaagacgtagattatgtttctgttgaattcgaagggaataagctcagttggcaagatgtcgcgacttataaggcaagctttgattttttt--------acccttcatttgtcgatagcttatt-----agttaacatggaaaccttaaag-------gggga----ggcaaatg--------taaagaaaatagatgtggaaaaggg-ttgtg-ttttact--------------gcaacgtttctctgcacag------------gagc-----tgggataagcatttcattcacattgatatta-c------------------------------------------------------------------------------------------------------------
>I23372_M140_Malvaceae_Chiranthodendron_pentadactylon_seq1
--------------------------------------------------------------------------------------------------------------------------------------------------------------------------------------------------------------------------------------------------------------------------------------------------------------------------------------------------------------gtctgtcttttgggctttrtttggggcaatatacttatgttttggtatgccagaagtrtatcgtgttctttttgaagtatttggaatggatccagaagctgaggactgccagccacggttaaggagacaacttgaagatgtagattatgtttctgttgaattcgaagggaataagctcagttggcaagatgttgctamktataaggcaagytttgrtttktt---------ytccttcatttgtwgatagcttakt-----agttaaaatggaaaaccttawa------ggggga----gsmaaaag--------araagaaaatagktgtwkgamwgggaytatg-twttagw--------------gcaacsyttctctgwwmmr------------grrs-----cykgvwrarsmwttymwwmmm-wtkatattg-cgaggaaacttaamcywwwtyskttttyyttacagccacctgaagatgctctctttgcacatccaaggctattcagggcttgcgtt-----------------------
>I23373_M141_Malvaceae_Quararibea_funebris_seq1
----------------------------------------------------------------------------------------------------------------------------------------------------------------------------------------------------------------------------------------------------------------------------------------------------------------------------------------------------------------ctgtcttttgggctttgtttggggcaatatacttatgttttggtatgccagaagtgtatcgtgttctttttgaagtatttggaatggatccagaagctgaggactgccagccacgcttaaggagacaacttgaagatgtagattatgtttctgttgaattcgaagggaataagctcagttggcaagatgttgctacatataaggcaagctttgatgtwtt---------acccttcatttgtacagagcttgtt-----agctaaaatggaaaaccttaaa------ggggga----ggcaagag--------aaaagaaaatagaagcaggaaagggattatg-cattact--------------aaaacgtttctgtgtacag------------gagc-----ctggagaagcatttcattcacattgatgtta-caaggaaacctaacgtatttcg-tttttcttgcagccacctgaagatgctctatttgcacatccaag------------------------------------------
>I23374_M142_Malvaceae_Hampea_nutricia_seq1
------------------------------------------------------------------------------------------------------------------------------------------------------------------------------------------------------------------------------------------------------------------------------------------------------------------------------------------------------------------gtcttttgggctctgtttggggmaatatacttatgttttggcatgccggaagtgtatcgtgttctttttgaagtatttggaatggatccagaagctgaggactgccagccacgattaaggagacaacttgaagatgtagattatgtttctgttgaatttgaagggaataagctcagatggcaggatgttgctacttataaggcaagctttgatttttttt-------acccttcatttgtagatagcttatt-----agttaaaatggaaattattaaa-------gggaa----ggtgattg------------------------aggaaagagattatg-tgttatg--------------gcaatgtttctgtgtatgg------------gagc-----ctggttaagcattttgttcaaattgatatta-tgaggaaactcaacctaattcg-tttttcttacagccaccagaggatgctctttttgcacatccaaggctattcagg--------------------------------
>I23378_M150_Malvaceae_Ceiba_pentandra_seq1
-----------------------------------------------------------------------------------------------------------------------------------------------------------------------------------------------------------------------------------------------------------------------------------------------------------------------------------------------------------------tgtcttctgggctttgtttggggcaatatacttatgttttggtatgccagaagtgtaccgtgttctttttgaagtatttggaatggatccagaagctgaggactgccagccacggttaaggagacaacttgaagatgtagattatgtttctgttgaatttgaagggaataagctcagttggcatgatgtcgctgcttataaggcaagctttgatttttt---------acttttcatttgtagatagcttatt-----agttaacatggaaaaccttaaa------ggggga----ggcaaaac--------aaaagaaaatagatataggaaagg--ttatg-ttttact--------------gcaacgtttctctgtacag------------gagc-----ctggataagcatttcattcacattgatatta-cgrtgatactcaacctaattcg-tttttcttccagccgcctgaagatgctctctttgcacatccaaggctattcagggcttgtgttccaccaggtatgcatcg-----g
>I23380_M161_Malvaceae_Hibiscus_tiliaceus_seq1
------------------------------------------------------------------------------------------------------------------------------------------------------------------------------------------------------------------------------------------------------------------------------------------------------------------------------------------------------------------gtcttttgggctttgtttggggcaatatacttatgttttggtatgccggaagtgtatcgtgttctttttgaagtatttggaatggatccagaagccgaggaytgccagccamggttraggagacaacttgaagatgtagattatgtttctgttgaattcgaagggaataagctcarttggcaagatgttgctacttataaggcaagctttsattwtwytk-------mccytymwttkkwsgkwrsytwwtw-----rktwaaawkgraarsmwtwrra-------graah----gsaraaww--------aaargaaaawggryggagtaaagggattatg-tattatt--------------gcsatgtttctaggtatgg------------gagm-----ctgggtmagcatttcattcacgttgatagta-sgrggwaacttrcct-aattcg-tttttgttacagscrcctgaagatgctcttttt-----------------------------------------------------
>I23383_M166_Malvaceae_Pseudobombax_ellipticum_seq1
------------------------------------------------------------------------------------------------------------------------------------------------------------------------------------------------------------------------------------------------------------------------------------------------------------------------------------------------------------------gtcttctgggctttgttcggggcaatatacttatgttwtggtatgcmagaagtrtatcgtgttctttttgaagtatttggaatggatccagaagctgaggactgccagccacggttaaggagacaacttgaagatgtagattatgtttctgttgaattcgaagggaataaactcagttggcaagacgttgctacttataaggcaaactttgatttttt---------acccttcatttgtagatagcttatt-----agataacatggaaaaccttaaa------ggggga----ggcaaaag--------aaaagaaaatacatgtaggaaaggg-ttatg-ttttcct--------------gcaacatttctctgtacag------------gagc-----ctggataagcatttcattcacattgatatta-tgatgaaattcagcctaattcg-tttttcttacagccgcctgaagatgctctctttgcacatccaaggctattcagggcttg---------------------------
>I23384_M168_Malvaceae_Theobroma_cacao_seq1
---------------------------------------------------------------------------------------------------------------------------------------------------------------------------------------------------------------------------------------------------------------------------------------------------------------------------------------------------------------tctgtcttttgggctttgtttggggcaatatacttatgttttggtatgccagaagtgtaccgtgttctttttgaagtatttggaatggatccagaagctgagaactgccagccacggttaaggagacaacttgaagatgtagattatgtttctgttgaatttgaagggaataagctcagttggcaagatgttgctacttataaggcaagcttggatttgtt---------ctccttcatttttagatagcttatt-----aattaaaattgaaaaccttaaa------ggggga-------aaaag--------aaaagaaaataagtatacggactggaatatg-tattaga--------------gcagtgtttctctgcagag-------------gac-----ctggagaagtatttcattctc-ttgatcttg-tgtggaaacttgacttaattcttatttctttacagccccctgaagatgctctctttgcacatccaaggctattcagggcttgtg-------------------------
>I23387_M178_Malvaceae_Malvaviscus_arboreus_seq1
--------------------------------------------------------------------------------------------------------------------------------------------------------------------------------------------------------------------------------------------------------------------------------------------------------------------------------------------------------------gtcygtcttttgggctttgtttggggcaatatacttrtgttttggtatgccggaagtgtatcgtattctttttgaagtatttggaatggatccggaagccgaggactgccadccacgcttaaggagacaacttgaagatgtagattatgtttctgttgaattcgargrgaataagctcagttggcaagatgttgctacttataaggcaagctttgattttctt--------acccttcatttgtaggtagcttatt-----agttaaaatrgaaagcattaga-------ggaaa----ggmaaaat--------aaaagawaatggatggagtaaaggsmtwawg-srwtwwt--------------kmyrtrttwhkrmswwkkk------------kmkm-----skkrkkrrrsmytksrtwkrcrttkmwwkya-crwkrawasttmsrk-rawwcw-twyytrwtwcrkyywystkamrryksyctkwwkrykcwyyykwkgctmwtcmrrgsytgtgttccacc------------------
>I23388_M180_Malvaceae_Triumfetta_lappula_seq1
-------------------------------------------------------------------------------------------------------------------------------------------------------------------------------------------------------------------------------------------------------------------------------------------------------------------------------------------------------------------tcttttgggctttgtttggggcaatatacttatgttttggtatgccagaagtgtatcgtgttctttttgaagtgtttgggatggatccagatgctgaggactgccagccacggttaaggagacaacttgaagatgtagattatgtatctgttgagtttgaagggaataagctcagttggcaggatgttgctacatacaaggcaagctttg-tttgtt---------cttcttcacttacag-tagctaact-----aatt-aaatggaaaaccatagg-------gggta----gaaagaag--------acatcctaatggggatatggctggggttatc-ttttaga--------------gcaatatttctctg---------------aggagc-----caggtgaaacatttcat--------atattg-caaggaaacttaaccgcattccttctcccttacagccccctgaag----------------------------------------------------------------
>I23389_M181_Malvaceae_Pavonia_scheadiana_seq1
---------------------------------------------------------------------------------------------------------------------------------------------------------------------------------------------------------------------------------------------------------------------------------------------------------------------------------------------------------------tccgtcttttgggctttgtttggggcaatatacttatgttttggtatgccagaagtgtatcgtgttctttttgaagtatttggaatggatccagaagctgaggactgccagccacggttaaggagacagcttgaagatgtagattacgtttctgttgaattcgaagggaataaactcagttggcaagatgttgctacttataaggcaagctttgagtttttt-------aatatatataggaaaattatttggta-----cataggctgtgaaataaaaaca-------ctcca----agggttga--------gggtgatgccaagtgttggtaggatgtaata-gattaatga------a-aatggacacttggcatcatctta-------------gat-----agggtt---------------------------------------------------------------------------------------------------------------------------------------
>I23390_M182_Malvaceae_Anoda_cristata_seq1
---------------------------------------------------------------------------------------------------------------------------------------------------------------------------------------------------------------------------------------------------------------------------------------------------------------------------------------------------------------tccgtcttttgggctttgtttggggcaatatacttatgttttggtatgccagaagtgtatcgtgttctttttgaagtatttggaatggatccagaagctgaggactgccagccacggttaaggagacagcttgaagatgtagattacgtttctgttgaattcgaagggaataaactcagttggcaagatgttgctacttataaggcaagcttygaktttttt-------aakmywtrwwkkrwarwtakytkrtw-----mrtwrrmwkkgaaatmmwwrma-------sksma----rgsrwwrr--------rraaggaaatagatgttggaaaaggattagg-tattagtgt------attactgcaacgtttctttgtacgg-------------gat-----agtgtaaggcattatattcacactgat-----tgaggaaacttaacct-atttctttgttcttacagccacctgaagat-------------------------------------------------------------g
>I23391_M183_Malvaceae_Phymosia_umbellata_seq1
-----------------------------------------------------------------------------------------------------------------------------------------------------------------------------------------------------------------------------------------------------------------------------------------------------------------------------------------------------------------cgtcttttgggctttatttgggrcgatmtayttatgttttggtwtgccagaagtgtatcgtgttctttttgaagtatttggaatggatccagaagctgaggactgccagccacggttamggagacaacttgaagatgtagattatgtttcdgttgaatttgaagggaataagctcagttggcargacgttgctacttataaggcaagcttygattttttt-------aagccttgatttgtagatvgsttatt-----agttaaaatggaaatccttgaa-------grgaa----ggcaaaag--------aaaagraaatagatgttggvaarggattagg-tattdbt--------------gyahhrytkcwmygtdyvbkd-------------------kwdhgkradmrtkkrakkcaywwtrwt-----mrmrswrryttaacct-ttttcgttgttyktrywryymyytsarsmwcct---------------------------------------------------------ga
>I23392_M187_Malvaceae_Ayenia_berlandieri_seq1
----------------------------------------------------------------------------------------------------------------------------------------------------------------------------------------------------------------------------------------------------------------------------------------------------------------------------------------------------------------ctgtcttttgggccttgtttggggcaatatacttatgctttggtatgccggaagtgtatcgtgttctttttgaagtatttggaatggaccctgaagctgaggactgccagccacggttaaggagacaactggaagatgtggattatgtttctgttgaattcgaagggaacaagctcagttggcaagatgttgctacttacaaggcaagctttgatatgtt------------ctccattattagatactgttttt----aattaaaatggaagatcttcaa-------agcga----gaaaaaag--------gaaatagagtaggtttgtgcatgggattaa--tttcaaa--------------ccaatatttttctgtatag------------gatc-----ctgtagaagtatttcattctaagtgattttg-caatacaacttgattgaatttgttattcttt----------------------------------------------------------------------------tc
>I23393_M189_Malvaceae_Kearnemalvastrum_lacteum_seq1
------------------------------------------------------------------------------------------------------------------------------------------------------------------------------------------------------------------------------------------------------------------------------------------------------------------------------------------------------------------------tgggctttgtttggggcaatatacttatgttttggtatgccagaagtgtatcgtgttctttttgaagtatttggaatgsatccagatgctgaggactgccagccacggttaaggagacaacttgaagatgtagattacgtatctgttgaattcgaagggaataagctcagttggcaagatgttgctacttataaggcaagctttgatttttttt--bthwkakaywyhwywtwyamawakwktwtw-----wkwkwwaawrkrrawmwywhwa-------rrgrr----wryrmaar--------araararaawadayrkrgrrrarrgrkwwta-tatwwyw--------------syrmmrtktytctywwmrs------------grgm-----syskkkwwrmgyktywywywcacwkskrtww-yrmgasammaywwmmymwwwyyyttttyytwmm-gccacctgaagatgcccttt------------------------------------------------------t
>I23394_M229_Malvaceae_Malvastrum_americanum_seq1
------------------------------------------------------------------------------------------------------------------------------------------------------------------------------------------------------------------------------------------------------------------------------------------------------------------------------------------------------------------------------------------atatacttatgttttggtatgccagaagtgtatcgtgttctttttgaagtatttggaatggatccagaagctgaggactgccagccacggttaaggagrcagcttgaagatgtagattacgtttctgttgaattcgaagggaataaactcagttggcaagatgttgctacttataaggcgagctttgattttatttttttttaatatatattggaaaactatttggttacaggctgtggaataaaaactctccac--aaccctataa-tgtagggttga--------gggtgatgccamgtgttggtaggatgtaata-gattaat---------------------------------------------gaaa-----atggatatatatat------------------------------------------------------------------------------------------------------------------------------a
>I23395_M236_Malvaceae_Fuertesimalva_jacens_seq1
--------------------------------------------------------------------------------------------------------------------------------------------------------------------------------------------------------------------------------------------------------------------------------------------------------------------------------------------------------------gtctgtcttttgggctttgtttggggcaatatacttatgttttggtatgccagaagtgtatcgtgttctttttgaagtctttggaatggatccagatgctgaggactgccagccacggttaaggagacaactagaagatgtagattatgtatctgttgaatttgaagggaataagctcagttggcaagatgttgctacttataaggcaagctttgatttttttt-tcgtagatacttcatttacaaatagtt--tc-----agtcaaaatggaaatcattaaa-------gggaa----tgcaaaag--------aaaagataatagatggaggaaaggaattatactattact--------------gcaacatttcttttaacgg------------------------------------------------------------------------------------------------------------------------------------------------------------------
>I23396_M019_Malvaceae_Allosidastrum_pyramidatum_seq1
----------------------------------------------------------------------------------------------------------------------------------------------------------------------------------------------------------------------------------------------------------------------------------------------------------------------------------------------------------------ccgtcttttgggctttatttggggtgatatacttatgttttggtatgccagaagtgtatcgtgttctttttgaagtttttggaatggatccagaagctgaggactgccagccacggttaaggagacaacttgaagatgtagattatgtttctgttgaatttgaagggaataagctcagttggcaagatgttgctacttataaggcaagcttcgattttttta-------agccttgatttgtagatagcttatt-----agttaaaatgagattccttgaa-------gggaa----ggcaaaag--------aaaagaaaatagatgttggaaagggcttagg-tattact--------------gcaacgtttctctgtgcgg--------------ga-----tggtgtaagcatttcattcacattgata-----gaggaagcttaacctttttcg-ttgttcttacagccacctgaagatgctctttttgcacatccaaggctattca----------------------------------
>I23397_M020_Malvaceae_Melochia_betonicifolia_seq1
--------------------------------------------------------------------------------------------------------------------------------------------------------------------------------------------------------------------------------------------------------------------------------------------------------------------------------------------------------------gtctgtcttttgggctttgtttggggcaatatacttatgttttggcatgccagaagtgtatcgtgttctttttgaggtatttggaatggatccagaagctgaagattgtcagccacggttaaggagacaacttgaagatgtggattatgtttctgttgaatttgaagggaataagctcagttggcaagatgttgctagttataaggcaagctttcatttatt---------gtccttcgttaatag-tagctcatc-----aaataatttggaaaaccttaa--------gggga----gaaaaagg--------aaaatagaatag--------ctaggataatg-ttttaga--------------gcaatatttgtctcttgag------------aatc-----ctggagaagcgtttaattctctttgatactg-taagggaacttat----atacytttttctttacagccccctgaagatgctctctttgcacatccaaggctattcagggcttgtgttccacctggtatgca----tcgat
>I23398_M021_Malvaceae_Sidastrum_micranthum_seq1
---------------------------------------------------------------------------------------------------------------------------------------------------------------------------------------------------------------------------------------------------------------------------------------------------------------------------------------------------------------tccgtcttttgggctttatttggggcgatatacttatgttttggcatgccagaagtgtatcgtgttctttttgaagtgtttggaatggatccagatgctgaggactgccagccacggttaaggagacaacttgaggatgtagattatgtttctgttgaatttgaagggaataagctcagttggcaagaygttgctacttataaggcaagcttygaattttt--------aagccdtgattkkwdrwwvsytwwtw-----rdtkrwwwkgaaadycytkrrd-------rgrar----graaargr--------aaarnvaawhrrwtttkgraarggrwtwrgk-kbttyyk--------------smamkkttyyycskwmsggra-------------------wkkswwarsywttwawttksvwtkkymwttgatagaggaamytwamyyttttycktwwtyytwmmrscmmcykrarrwk------------------------------------------------------------ct
>I23399_M022_Malvaceae_Gaya_dominguensis_seq1
------------------------------------------------------------------------------------------------------------------------------------------------------------------------------------------------------------------------------------------------------------------------------------------------------------------------------------------------------------------------------------gggacaatatacttatgttttggtatgccagaagtgtaycgtgttctttttgaagtatktggaatggatccagaagctgaggactgccagccacggttaaggagacaacttgaagatgtagattatgtttctgttgaatttgaagggaataagctcagttggcaagacgttgctacttataaggcaagcttcgttttttt-a-------agccttgatttgtagatagcttatt-----agttaaaatggaattccttgaa-------gggaa----gccaaaag--------gaaagaaaatagatgttggaaatggattagg-tattact--------------gcaacgttactctgtacgg--------------ga-----tagtgtaagcatttcattcacattgatt-----gaggaaacttaacctatttcg-ttatccttacagccacctgaagatgctcttt-------------------------------------------------------
>I28591_M023_Malvaceae_Neobuchia_paulinae_seq1
---------------------------------------------------------------------------------------------------------------------------------tatgtac------catataca-------------------------------------------------------catgaacatcttgaaagctcatatatcttgatgcagc--atcgggt-gtgatattg----tttgtcagatatctg----------taatcgastaactaaac----atgtatatcgsctactaatatacgttcttat--ggccaggtctgtcttctgggctttgtttggtgcaatatacttatgttttggtatgccagaagtgtaccgtgttctttttgaagtgtttggaatggatccagaagctgaggactgccagccacggttaaggagacaacttgaagatgtagattatgtttctgttgaatttgaagggaataagctcagctggcaagatgtcgctgcttataaggcaagctttgatttttt---------acttttcatttgtagatagcttgtt-----agttaacatggaaaaccttaaa------ggggga----ggcaaaac--------aaaagaaaatagatataggaaagg--ttacg-ttttagt--------------gcaacgtttctctgt----------------------------------------------------------------------------------------------------------------------------------------------------------------------
>I28593_M024_Malvaceae_Carpodiptera_cubensis_seq1
--------------------------------------------gggagtgttggc-tttcgtatgagaa--------------acagttaagcatgtatagatgatgt----catgct-----gcatg-atgtac------ttaataca-------------------------------------------------------catgagcatcttgagtgcttgtatcatttgatgcat----ttgggcggtgagt--------ttgtgagatatctc----------taactgactaatcacac----aaatgtattggctgctaacttatattcttat--gaccaggtctgtcttttgggctttgtttggggcaatatacttatgttttggtatgccagaagtgtatcgtgttctttttgaagtatttggaatggatccagaagctgaggactgccagccacggttaaggagacaacttgaagatgtagattatgtttctgttgaattcgaagggaataagcttggttggcaagatgttgctacttataaggcaagcttggatttttttt------ccctcttcatttttacatagctaatc-----agttaaaatggaaactttaaga---------gga----agaacaag--------aaaggaaaataggtgtagggcttggctcatg--tttgaa--------------gcaaagtttcaatgtaca-------------------------------------------------------------------------------------------------------------------------------------------------------------------
>I28594_M025_Malvaceae_Herrania_nitida_seq1
-----------------------------------ttactggcaggaagtgttggc-tttcatatgacaa--------------acagttaa--atggttaggtaatat----catgct-----gcatgtatgtac------ctaataca-------------------------------------------------------catgagcatctcgagagctcgtctcactcgatgcat----ttgggtggtggca--------ttatgagatatctt----------taattgactaatgacac----gtatatagtggctactaatttatacttttat--ggccaggtctgtcttttgggctttgtttggggcaatatacttatgttttggtatgccagaagtgtaccgtgttctttttgaagtatttggaatggatccagaagctgaggactgccagccacggttaaggagacaacttgaagatgtagattatgtttctgttgaatttgaagggaataagctcagttggcaagatgttgctacttataaggcaagctttgatttgtt---------ctccttcatttttagatagcttatt-----aattaaaagtgaaaaccttaca------ggggga-------aaaag--------aaaagaaaataagaatacggactggaatatg-tattaga--------------gcagtgtttctctgcagag-------------gac-----ctggagaagcatttcattctc-ttgatcttg-tgtggaaacttgacttaattct---------------------------------------------------------------------------------------
>I28595_M184_Malvaceae_Guazuma_ulmifolia_seq1
--------------------------------------------------------------------------------------------------------aatgtct--caaata-----tcatatataaattt--yaataacatat------------------------------------------------------------tgcattgataaaacaacattaggaatgcaa----ttggatggtggga--------tagtgagatatctg----------tagttcactaaaatcac------atatattggctactaatttatattcttat--gtccaggtctgtcttttgggctttgtttggagcaatatacttatgttttggtttaccagaagtgtatcgtgtwctttttgaagtatttggaatggatccagatgctgaggactgtcagccacggttaaggagacaacttgaagatgtagattatgtttctgttgaatttgaagggaataagctcagttggcaagatgttgctacttataaggcaagctttgatttgtt---------ctctttcatttttagatatcttatt-----aataaaatctggdaacgttaat-------gggga-------aaaag--------aaaagaaagtaggcacattgctgggattatg-tattagt--------------gcagcatctctgcagagtac--------------------ctagagaagcatttcattatc-ttgatattg-cg-----------------------------------------------------------------------------------------------------------
>I28598_M028_Malvaceae_Glyphaea_brevis_seq1
t--------------------------------------------------------tttcttatgagaa--------------acagttatgtgtggataggtaatgt----catgct-----gcacgtctgtacccaaggccaataca-------------------------------------------------------cacgagcatcttgag----------acttgatgcat----ttgcatggtggca--------ttgggagatatctg-----ctg--taatttaccaattacac----atataaattggctactaatttacatgcctat--ggccaggtctgtcttttgggctttgtttggggcaatatacttatgttttggtatgccagaagtgtatcgtgttctttttgaagtatttgggatggatccagatgctgaggactgccagccacggttaaggagacaacttgaagatgtagattatgtttctgttgaatttgaagggaataagctcagttggcaagatgttgctacttacaaggcaagctctgcttgttta----------cctttatttatag-tagcttact-----aatt-aaatggaaaaccttaag-------gagta------------------------------------gaaactcggattatc-ttttaga--------------gcaacgtttccctgtgag-------------gagc-----caggataagcatttcat----------attg-caagtaaacttaa------------------------------------------------------------------------------------------------
>I28603_M223_Malvaceae_Gossypium_hirsutum_seq1
--------------------------------------------------------atgtcgtatgagaa-------------actgtttaagaatggatagattatgt----catgct-----gcatg-------------------------------------------------------------------------------------------agttcatatcacttgatgct-----ttgggtggtggsa--------ctgtgagatatctg----------aaatagactgattacacgtgtgtgtgtattgrctamtaatttatgttatttt--ggccaggtccgtcttttgggctctgtttggsgcaatatacttgtgttttgghatgccggaagtgtatcgtgttctttttgaagtatttggaatggawccagaagctgaggactgccagccacgattaaggagacaacttgaagatgtagattatgtttctgttgaatttgawgggaataagctcagttggcaggatrttgctacttataaggtaagctttgattttttt-------tacccttcatttgtagatagcttatt-----agttaaaatggaaattattaaa-------gggaa----ggtgattg------------------------aggaaagagattatg-tgttgcg--------------gcaatgtttctgtctacgg------------gagc-----ctggttaagcat---------------------------------------------------------------------------------------------------------------------------------
>I28605_M235_Malvaceae_Abutilon_sp_seq1
------------------------------------------------gcgttagt-tttcatatgaaaa--------------ccttttatgtgtggatagattatgt----catgct-----gcatttatgtac------tgaataca-------------------------------------------------------tatgagtatcttgaaagctcttatcactcgatgca-----ttgggtggtggta--------ttgtgagatatctg----------taatagaataatggcac----atgttggttggttactaatctattttcttat--ggccaggtccgtcttttgggctttatttggggcgatatacttatgttttggtttgccagaagtgtatcgtgttctttttgaagtatttggaatggatccagaagctgaggactgccagccacggttaaggagacaacttgaagatgtagattatgtttcagttgaatttgaagggaataggctcagttggcaagacgttgctacttataaggcaagcttcgattttttt-------aagccttgatttgtagataggcaatt-----agttataatgaaaatccttgaa-------gggaa----ggcaaaag--------aaaagaaaatagatgttggaaagggattagg--attact--------------gcatcgtttctctgtac--------------ggga-----tagtgtaagcattt-------------------------------------------------------------------------------------------------------------------------------
>I28606_M033_Malvaceae_Reevesia_formosana_seq1
--------------------------------agcttactggttggaagtgtcagc-tttcgtatgggaac----------------agttaacgtgaataggtaatgt----catact-----gcatgtatgtac------ctaataca-------------------------------------------------------catga-------gagatctcgtgtcacttga-------------------------------------------------------------ctaattaygc----atgtaaattggctactaatttatgttctcat--ggccaggtctgtcttttgggccttatttggggcaatatacttatgttttggtatgccagaggtgtatcgtgttctttttgaagtttttggaatggatccagaagctgaggactgccaaccacggttaagaagacaacttgaagatgtagattatgtttctgttgagttcgaagggaataggctcagttggcaagatgttgctacttataaggcaagctttgatttggt---------ctccttcatttgtagatagcttatt-----agttaaaacggaaaacctgaaa------ggggga----gcaaaaag--------aaaagaaaataggtgcatgactaggattatg-ttttaga--------------gcaatatt-----------------------------------------------------------------------------------------------------------------------------------------------------------------------------
>I28607_M034_Malvaceae_Mansonia_altissima_seq1
---------------------------------------------------------------------------------------gtgaaatgtatataggtaacgt----catgct-----gaatgtatgtaa------agaatata-------------------------------------------------------tattagcatctttagagtttgaatcacttgatgcat----ttgggtggtggca--------ttgtgagatgtctg----------taactgactaattatgcg--tattttaattggctactaatttatgttcatat--gaccaggtctgtcttttgggctttgttcggggcaatatatttatgttttggtatgccagaagtgtatcgagttctttttgaagtttttggaatggatccagaagctgaggactgccagccacggttaaggagacaacttgaagatgtagattatgtttctgttgagttcgaagggaataagctcagttggcaagatattgctacttataaggcaagctttggttcagt---------cttatttatttgtagatagctaatt-----atataaaatggaaaacctgaaa------ggggga----tcaaatag--------aaaagaaaataggtgcatgactaggattata-ttttaga--------------gtaacatttctttgcacaa------------gag---------------------------------------------------------------------------------------------------------------------------------------------------
>I28608_M035_Malvaceae_Hosfordia_alata_seq1
---------------------------------------------------------------------------------------------tgtggatagattatgt----catgct-----gcatttatgtac------tgaatkca-------------------------------------------------------tatgwgtatcttgaaagctcttatcactcratgca-----ttggstggtggta--------ttgtgagatatctg----------taatagaataatggcac----atghwgattggctactaatctattttcttat--ggccaggtccgtcttttgggctttatttggggcgatatahttatgttttggtwtgccrgaagtgtatcgtgttctttttgaagtatttggaatggatccagaagctgaggactgccagccacggttaaggagacaacttgaagatgtagattatgtttcwgttgaatttgaagggaataagctcagttggcangacgttgctacttataaggmaagcttckattttttt-------rwgccttgwdttgtakatadbytatt-----agttaaaatggaavtccttgaa-------gggaa----ggcaaaag--------aaaagraaatagatgttrgvaagkgwttarr-wwytryt--------------kyaamgkttcthwstrctttttatactgttcgtga-----tgakkgm--------------------------------------------------------------------------------------------------------------------------------------
>I28609_M036_Malvaceae_Pentaplaris_davidsmithii_seq1
ttg------------------------------------------------------tttcttaca-------ttttttt---------------------------------cgtgttt-gctgcttgtatgtac------taaatacg-------------------------------------------------------cacgagcatcttgaaagctcatatcacttgatgca-----ttgggtggtggca--------ttgtgagatatctg------------------taattacac----ataaatattggctactaatttatgttcttat--gtccaggtccgtattttgggctttgtttggggcaatatacttatgttttggtatgccagaagtgtatcgtattctttttgaagtatttggaatggatccagaagctgaggactgccagccacggttaaggagacaacttgaagatgtagattatgtttctgttgaatttgaagggaataagctcggttggcaagatgttgctacttataaggcaagctttgatttttttt------tacccttgatttgtagatagcttatt-----agttaaaatggaaaaccttaaa-------gggaa----ggcaacag--------aaaagaaaatagatgtaggaaagggacwatg-tattgct--------------gcaacatt-----------------------------------------------------------------------------------------------------------------------------------------------------------------------------
>I28610_M037_Malvaceae_Heritiera_littoralis_seq1
g-------------------------------------------------gttggc-tttcttacgagaa--------------gcagttaagcatgtatagttaatgtcatgcatgct-----gcatg-atgcat------ctaaga---------------------------------------------------------cacgagtattttgagagcttgtatcacataatgcat----ttgggtggtggca--------ttgtgagatatctc----------taattgaataattacac------atatattggctattaatttatattcttat--ggccaggtctgtcttttgggctttgtttggggcaatatacttatgttttggtatgccagaagtgtatcgtgttctttttgaagtatttggaatggatccagaagctgaggactgccagccacgattaaggagacaacttgaagatgtagattatgtttctgttgaattcgargggaataagctgagttggcaagatgttgctacttataaggcaagctttgatttttct-----------ctccatttttacatagcttatt-----aattaaaatggaaaaccttaac-------ggaag----aaaaaaaa--------taaagaaaatagctgtatggctgggattctg-ttttagg--------------gcaacgtttctctgtacag------------gagc-----ctggagaagcatttcattttcattgat-----------------------------------------------------------------------------------------------------------------t
>I28611_M062A_Malvaceae_Durio_zibethinus_seq1
------------------------------------------caggatgtgttttt-tttcctattagaa--------------aaacttaaacatggatagataatgt----catgct-----gcacgtatgtat------ccaataca-------------------------------------------------------tgtgagcatcttgggagctcctatcacttgatgca-----tyaggtggtggca--------tagtgagatatccr----------tcgtatactaattatgc----atacatattgactactaatttatgtccttat--ggccaggtctgtcttttgggctttgtttggggcaatatacttatgttttggtatgccagaagtgtatcgtgttctttttgaagtatttggaatggatccagaagctgaggtctgtcagccacggttaaggagacaacttgaagatgtagathatgtttctgttgaatttgaagggaataagctcagttggcaagatgttgctacttataaggcaagctttgatttgtt---------ctccttcatttgtagatagcttatg-----agttaaaatggaaaaactgaaa------gcggga----gtaaaaag--------aaaagaaaataggtgtttgactaggattatg-ttttaga--------------gcaacctttctctgtaaaa------------gggc-----ctggagaagcatt--------------------------------------------------------------------------------------------------------------------------------
>I28613_M039_Malvaceae_Eriotheca_macrophylla_seq1
-------------------------------------------------------------------------------------cagtcacgtgtgggtgggtaatgt----catgct-----gcatgtatgtac------caaata---------------------------------------------------------cacgagcatcttgaaaggtcatatctcttgatgcatc--attggktggtgacattg----tttgtgagatatttg----------taatcgactaacttcac----ttgtatatcrgctrctaatttacgttcttat--ggccaggtctgtcttttgggctttgtttggggcaatatacttatgttttggcatgccagaagtgtatcgtgttctgtttgaagtatttggaatggatccagaagctgaggactgccagccacggttaaggagacaactwgaagatgtagattaygtttctgttgaattygaagggaataagctcagttggcaagatgtcgcgacttataaggcaagctttgattttttt--------acccttcatttgtagatagcttatt-----agttaacatggaaaccttaaag-------gggga----ggcaaacg--------taaagaaaatagatgcgggaaacgg-ttgtg-ttttact--------------gcaacgtttctctgtacag------------gagc-----crggataagcatktcattcacattgatatta-cgatgaa------------------------------------------------------------------------------------------------------
>I28615_M041_Malvaceae_Pterygota_brasiliensis_seq1
----------------------------------------------------------------------------------------ttaagcatggataggtaatgt----catgct-----gcatg-atgcat------ctaataca-------------------------------------------------------cctgattatcttgagaggttgtatcacttaatgcat----ttgggtggtggca--------ttgtgagatatctc----------taaatgactaattacac------atatattggctactaatttatatgcttat--ggccaggtctgtcttttgggctctgtttggggcaatatatttatgttttggtatgccagaagtgtatcgtgttctttttgaagtatttggaatggatccagaagctgaggactgccagccccggttaaggagacaacttgaagatgtagattatgtttctattgaatttgaagggaataagctcagttggcaagaccttgcgacttacaaggtaagctttgatttttct-----------ctccatttttagatagcttact-----agttaaaagaagaaaacttaag-------gggag----aaaaaaaa--------aaaagaaaattggtgtatggttgggattatg--tttaga--------------gtaatgtttctcgatacag------------gagc-----ttggagatgcatttaattttctttgatattg-taaggaaacttaagct----------------------------------ctgtttg---------------------------------------------------a
>I28616_M042_Malvaceae_Leptonichya_maranta_seq1
---------------------------------------------gaagtgttggc-ttttgtatgagaa--------------acagttaagcatggatagctaatgt----catgtt-----gcatgtatgtac------ctgataca-------------------------------------------------------cattagcataaaaagagctcatcgcacttaatgcat----ttggttggtggct--------ctgtgagctatctg-taaactg--taattgacttattacac----atttatattggttactaattgatgttcttat--ggccaggtctgtcttttgggctttgtttggggcaatatacttatgttttggtatgccagaagtgtatcgtgttctttttgaagtctttggaatggatcctgaagctgaggactgccagccgaggttaaggagacaacttgaagatgtagattatgtttctgttgaattcgaagggaacaagctcagttggcaagatgttgctacttataaggcaagctttgatttatt---------tgccttcaattttagatagcctttta----aacaaaaatggaaaatctttag-------tggga----gaaaaaag--------aaaagaaactaggtatatggctgggattaac-ttttaga--------------acaatgtttatctgtagag------------gagc-----ctggagaagcatttcattct-------------------------------------------------------------------------------------------------------------------------
>I28618_M044_Malvaceae_Pentace_laxiflora_seq1
-------------------------------------------------------------------------------------gagttaaacatgaataggtacagt----cattat-----gcatgtatatac------ttaataca-------------------------------------------------------gatgagcatcttttgagctcgtatcgctcgatgcat----ttgcgtggtggcatactggcattgtgagatctctg----------tagttgactaattacac----ttttccattgactactaatttatgttcttat--ggccaggtctgtcttttgggcattgtttggggcaatatacttatgttttggcatgccagaagtgtatcgtgttctttttgaagtatttggaatggatccagaagctgaggactgccagcctcggttaaggagacaacttgaagatgtagattatgtttctgttgaatttgaagggaataagctcagttggcaagatgttgcttcttataaggcaagctttcatttgtt---------ctccttcatttgtagatagcttatt-----tctcaaaatggaattggaaaggcttgaagatgga----gcaaacat--------aaaggaaaatacgtgtacgacggggataatg-tttta----------------gcaacatttctctgtaatg---------caggcac-----tcggatatcttt---------------------------------------------------------------------------------------------------------------------------------
>I28620_M046_Malvaceae_Camptostemon_shultzii_seq1
----------------------------------------------------------------------------------------------------------------------------------------------------------------------------------------------------------------------------------tatcactcaatgca-----ttgggtggtggca--------ctgtgagatatcyg----------taattgactaactacac----mwat-wayyrsywvytwrtttakgtdcttat--gggcaggtccgtcttttgggctttgtttggggccatatahttatgcttyggtatgccagaagtgtatcgtgttctttttgaagtatttggaatggatccagaagctgaggactgccagccgcggttaaggagacaacttgaagatgtagattacgtttctgttgaatttgaagggaataagctcagttggcaagatgttgctacttataaggcaagctttgatgttttt--------acccctcatttgtagatagcttatt-----agttaaaacggaaatcattaag-------ggaag----atgaaaggw-------aagagaa-----------------------------------------------------------------------------------------------------------------------------------------------------------------------------------------------------------------------------------
>I28623_M048_Malvaceae_Abroma_augusta_seq1
-----------------------------------------------------------------------------------------caagcacggatagctaatgt----catgcc-----gcatgtatgtac------ctaatac--------------------------------------------------------catgggcatactgagagcttgttgcaagtgatgcat----ttggatggtggca--------ctgtgagatatgtg-tagactgtataattgactcattacgc----atttatattggttactaatttatgttcttatggggccaggtctgtcttttgggctttgtttggggcaatatacttatgttttggtatgccagaagtgtatcgtgttctttttgaagtatttggaatggatcctgaagctgaggactgccagccacggttaaggagacaacttgaagatgtagattatgtttctgttgaattcgaagggaataagctcagttggcaagatgttgctacttataaggcaagctttgatttttt---------cttttcc----ttaggtagctacttt----aattaaaatggaaaaccttaag-------aggga----gaaaaaag--------aaaagaaaataggtatatggctgggattaac-ttttaaa--------------acaatgtttctctgcagag------------gagc-----ctggagaagcatttcattttcat----------------------------------------------------------------------------------------------------------------------
>I28626_M226_Malvaceae_Helicteres_guazumifolia_seq1
-----------------------------------rgcaagctaagtcttactkaawywtwstaysarwm--------------aarktamaatgtatatgggtaatgt----cat---------------tgtaa------agaatgca-------------------------------------------------------cattagcatctttaaagttygtatcagttgatgcat----ttgagtggtggca--------ttgtaagatatctg----------taattgattaactatgc----cattttattggctactaatatgtgttcatat--ggccaggtctgtcttctgggctttgtttggggcaatatacttatgttttggtatgccagaagtgtatcgtgttctttttgaagtttttggaatggatccagatgctgaggactgccagccacggttaaggagacaacttgaagatgtagattatgtttctgttgagtttgaagggaataaghtcagttggcaagatgttgctacttataaggcaagctttgattcggt---------ctccttt-tttgtagatmgctaatt-----atttaaaatggaaaacctgaaa------ggggka----gcaaatag--------aacagaaaataggtgcatgactgggattttg-ttttaga--------------gcaacatttctttgcacag------------gagc-----cgggagaagcatttcattcacattgatatta-tggggaaa-----------------------------------------------------------------------------------------------------
>I28628_M051_Malvaceae_Werklea_horrida_seq1
---------------------------------------------------------------wtrgaaaggg-------tcttgcatttggttgttgatatwamsttr----tatwytgwtrggcwtgwawryay------mhagyacs-------------------------------------------------------cwtgagcatcttgaaagctcatatcactcgatgca-----ttggttggtggta--------ttgtgagatat------------gtaatcgrctaacaacam----acmtktattggctactaacttyyrttcttat--ggycaggtcygtcttttgggctttrtttggggcaatatacktrtgttttggtatgccggaagtgtatcgtatyctttttkaagtrtttggaatggatccdgaagchgaggactgccagccacgsttaaggagacaacttgaagatgtagattatgtttctgttgarttygaagggaataagctcagttggcaagatgttgctacttataaggcargctttkattttctt--------acmcttcatttgtagrtagcttaty-----agttaaaatggaaagcrttaga-------ggaaa----ggmaaaat--------aaaagaaaatggrwgkartaaagggattatg-tattattt----------attgcyatgtttctrggtatgg------------gagc-----ctgggtaagcatttcattcacgtcgat------------------------------------------------------------------------------------------------------------------
>I28629_M052_Malvaceae_Spirotheca_rosea_seq1
----------------------------------------------------------------------------a------aacagtaaagtgtggataggtaatgt----catgct-----gcatgtatgtac------caaata---------------------------------------------------------catgagcatcttgaaagctcacatctcttgatgcatc--atcgggtggtgaaatta----tttgtgagatatctg----------tgatcgactaactgcac----atgtatatcggctactaatttaccttcttat--ggccaggtctgtcttctgggctttgtttggggcaatatacttatgttttggcatgccagaagtatatcgtgttctttttgaagtatttggaatggatccagaagctgaggactgccagccacggttaaggagacaacttgaagatgtagattatgtttctgttgaattcgaagggaataagctcagttggcaagatgttgctacttataaggcaatctttgattttgt---------acccttcatttgtagatagcttatt-----agttaacatggaaaaccttaaa------ggggga----ggcaaaag--------aaaagaaaatagatgtaggaaagg--ttgtg-ctttaca--------------gcaatgtttctctgcacgg------------gagc-----ctggataagcatttcattcacattgatatta-cgatgaaa-----------------------------------------------------------------------------------------------------
>I28630_M053_Malvaceae_Huberodendron_swietenioides_seq1
-----------------------------------------gcaggaagtgttagcttttcatatgagaa--------------acatttaagtgtggataggtgatgt----catgct-----ccatgcttgtac------caaatacacatatatcacttgatgctccatgagcatcttgaaagctcatawcacttgatgmtccatgagcatcttgaaagctcatatcacttgatgca-----ttgggtggtggca------------------------------------------actacac----atatatattggctactaatttattttctaat--gggcaggtctgtcttttgggcattgtttggggcaatatacttatgttttggtctgccagaagtgtatcgtgttctttttgaagtatttggaatggatccagaagctgaggactgccagccacggttaaggagacagcttgaagatgtagattatgtttctgttgagtttgaagggaataagcttagttggcaagatgtcgctacttataaggcaagctttgatatttt---------atccttcrtttatasatagcttatt-----agktaaattggaaaacattaaa------ggggga----ggcaaaag--------aaaagaaaatagaggtacgaaagggattatg-cattact--------------gcaatgtt-ctctgtacag------------gagg-----mtggataagcatttcattcacat----------------------------------------------------------------------------------------------------------------------
>I28633_M056_Malvaceae_Adansonia_digitata_seq1
----------------------------------------------------tagc-ttttgtatgagaa--------------acaagtaagtgtcgataggcattgt----catgct-----gcatgtatgtac------caaataca-------------------------------------------------------catgagcatcttgaaagctcacacatatcaatgcgtc--atcgggtggtgacgttg----tttgtgagatatctg----------taattgacaagctgcaa----atttatattggctgctaatttaagttcttat--ggccaggtctgtcttttgggctttgtttggggcaatatacttatgttttggtatgccagaagtgtatcgtgttctttttgaagtatttggaatggatccagaagctgaggactgccagccacggttaaggagacaacttgaagatgtagactatgtttctgttgaattcgaagggaataagctcagttggcaagatgtggctacttataaggcaagctttaatttttt---------acccttcatttgtagatagcttatt-----agttaacatggaaaaccgtaag------caggga----ggcaaaag--------aaaagaaaatagatggaggaaaggg-ttttg-ttttaat--------------gcaacatttctctgtacag------------gagc-----ctggataagcatttcattcacattgwtwtta-caatgaaacttaa------------------------------------------------------------------------------------------------
>I28635_M058_Malvaceae_Byttneria_aculeata_seq1
--------------------------------------------------------------tatgagaa--------------acagttac-tatggatcactaatgt----catgca-----tcatatatgcac------ctgagaca-------------------------------------------------------catgggcatattgagagcttgttgaacttgatgcat----ataggtggcagtg--------ctatcatatattttggagactg--taatttacattttgcac----atttatattggttactaatttttgttcttat--ggccaggtctgtcttttgggccttgtttggggcaatatacttatgttttggtatgccagaagtgtatcgtgttctttttgaagtgtttggaatggatcctgaagctgaggactgccaaccacggttaaggagacaacttgaagatgtagattatgtttctgttgaatttgaagggaataagctcagctggcaagatgttgctacttataaggcaagctttgagatgtt------------ctccacttttagatagtgcttta----aattaaaatggaacattttatg------------atggagaaaagg--------aaaatggaataggtgt-tggatgggattaag-tttcaaa--------------ccaaagttttccagtatag------------gaac-----ctggagaagcattgcattctcattaatgttg-caatagaac----------------------------------------------------------------------------------------------------
>I28636_M059_Malvaceae_Pterospermum_pierrei_seq1
----------------------------------------------------------------------------------------------------------------------------------------------------------------------------------------------------------------------------------------------------------------------------------ykyytm----------baatggattaactggac----atatataytrsytrykratttgcattcttat--gghcaggtctgtcttttgggcattgtttggggcaatatatttatgttttggtctgccagaagtgtatcgtgttctttttgaagtatttggaatggatccagatrctgaggactgccagccacggttaaggagacaacttgaagatgtagattatgtttctgttgaattcgaggggaataagctcagttggcaagatgttgcttcttataaggcaggcttctctctctct-----------ccatttttttagaacacttatt-----agttaaaattgaaaaccttaag-------gggta----tagaaaag--------agaagaaaayakgtwtgtggctgagattaty-gt--------------------------------------------------------------------------------------------------------------------------------------------------------------------------------------------------------
>I28637_M060_Malvaceae_Duboscia_vifidiflora_seq1
----------------------------------------------aagtgttcgc-tttcttatgagag--------------agagtta--tgtggatgggtaatgt----catgct-----gcgcatctgcac------ctaataca-------------------------------------------------------catgagcatttttagagctcgtcccacttgatgcac----ttgcatggtggca--------ttgttagatatctg-----ctg--taattgaccaattacac----atttatattggcgactaatttatatgcctat--ggccaggtctgtcttttgggctttgtttggggcaatatacttatgttttggtatgccagaagtgtatcgtgttctttttgaagtatttgggatggatccagaagctgaggactgccaaccacggttaaggagacaacttgaagatgtagattatgtttctgttgaattcgaagggaataagcttagttggcaagatgttgccacttacaaggcaagcttgc-tttgtt---------ctccttcatttatag-tagcttac------aaataaaatggaaaaccttaag-------gggta----caaaaaag--------aaaaggcaatagatatatggctgggattatc-ttttaga--------------gcactgtttctttgttgag------------gagc-----tgggagaagcatttcat---------tattg-caaggaaacttaac-----------------------------------------------------------------------------------------------
>I28638_M061_Malvaceae_Basiloxylon_brasiliensis_seq1
tat------------------------atacttggtatttgataggtaatawgtaggtgtcatatgccagtra-----------gctaagacttactggcaggaagtgt----cggcttt-tgtgcatg-atgtat------ataataca-------------------------------------------------------catgagcatcttgagagcttgtatcactcgatgcat----ttggatggtggca--------ttgtgagacatctc---------------------------------------taattgctaatttatatttttat--ggccaggtctgtcttttgggctttgtttggggcaatatacttatgtttcggtatgccrgaagtgtatcgtgttctttttgaagtgtttggaatggatccagaagctgaggactgccagccacggttaaggagacaacttgaagatgtagattatgtttctgtagaatttgaagggaataagctcagttggcaagatattgctacttataaggcaagctttgatattttt--------ctctttcattgttttatagcttatt-----agttaaagtggaaaacctcaag-------gggaa----gggaaaaaaaa----ataaagaaaataggtgtatggctgggattatg-ttttaga--------------gcaacgtttctctgtatac------------gagc-----ctggagaagcatttcattttcattggtattg-ccag---------------------------------------------------------------------------------------------------------
>I28639_M249_Malvaceae_Gyranthera_amphibiolepis_seq1
---------------------------ccttagctttactggtcggaagtgttagcttttcataagagaa--------------acatttaagtttggataggcgatgy----catgct-----ccatgcatgtac------caaataca-------------------------------------------------------catgagcatcttgaaagctcatatcacttgatgca-----ttgggtggtggca------------------------------------------actacac----atatatattggctactaatttattttcttat--ggccaggtctgtcttttgggcattgtttggggcaatattcttatgttttggtatgccagaagtgtatcgtgttctttttgaagtatttggaatggatccagaagctgaggactgccagccacggttaaggagacagcttgaagatgtagattatgtttctgttgagtttgaagggaataagcttagttggcaagatgtcgctacttataaggcaagctttgatttttt---------atccttcgtttatagataacttatt-----agttaaattggaaaacattaaa------gggrga----ggcaaaag--------aaaagaaaatcaacgtaggaaagggattatg-cattact--------------gcaatgtttctctgtacag------------gacg-----ctggataagcatttaattca-------------------------------------------------------------------------------------------------------------------------
>I28640_M062B_Malvaceae_Diplodiscus_paniculatus_seq1
--------------------------------------------------------------------------------------------------------------------------------------------------------------------------------------------------------------------------------------------------------------------------bdttgargayatyh----------kwdbywrvctwwtycas----yykchvhttrmhyrcyraywtrtgwtcwgww--ddcywsrtctgtcttttgggcattgtttggggcaatatacttatgctttggcatgccagaagtgtatcgtgttctttttgaagtatttggaatggatccggaagctgaggactgccagcctcggttaaggagacaacttgaagatgtagattatgtttctgttgaatttgaagggaataagctcarkyggcaagatkdhgyhtytdatrwggcaagctttcatymsyw---------tw---------------------kt-----wswwaaarwrdmahwrrwatgg--------------------------------------------------------------------------------------------------------------------------------------------------------------------------------------------------------------------------------------------------------------------------
>I28641_M063_Malvaceae_Brownlowia_peltata_seq1
-----------------------------------------------------------------------------------------------------------gt----cattat-----gcatgtatatac------ttaataca-------------------------------------------------------gatgagtatctttagagctcgtatctcttgatgcat----ttgcatggtggcatattggcattgtgagatatctg----------ttgttgactaattacac----ttttacattgactactaatttatgttcttat--ggccaggtctgtcttttgggcattgtttggggcaatatacttatgttttggcatgccagaagtgtatcgtgttctttttgaagtatttggaatggatccggaatctgaggactgccagcctcggttaaggagacaacttgaagatgtagattatgtttctgttgaatttgaagggaataagctcagttggcaagatgttgcttcttataaggcaagctttcatttgtt---------ctccttcatttgtagatagcttatt-----tcttaaaatggaattgrawaggcttgaagaggga----gcaaasat--------amaggaaaataagtgtatgactgggataakk-tttta----------------gcaamatkkmty-------------------------------------------------------------------------------------------------------------------------------------------------------------------------
>I28642_M064_Malvaceae_Burretiodendron_esquirolii_seq1
------------------------------------------------------------------------------------------------------------------------------------------------------------------------------------------------------------------------------------ctttttagttcttctgttcagcttgcaataggc---acattcttgatatccg----------tagttggctaattacac----agatatattgaccactgatttatgttctgaa--tgtcaggtctgtcttttgggctttgtttggcgcaatatacttatgttttggtatgccagaagtgtaccgtgttctttttgaagtatttggaatggatccagaagctgaggactgccagccacgattaaggagacaacttgaagatgtggattatgtttctgtcgaatttgaagggaataagctcacttggcaagatgttgctacttataaggcaagctttgacatgtt------------ctccatttgta------ttata-----agttaaaatggaaaacctgaaa------gggaga----gaagaaag--------aaaagaaaatagttgtaggaccagctt-----gtttaga--------------gcgatatttat--------------------------------------------------------------------------------------------------------------------------------------------------------------------------
>I28643_M065_Malvaceae_Hermannia_flammea_seq1
aagtatgtaggtatgatgtgccagtaagccttacctcgctggcagtaattcttggc-tttcttatgatcagaa-----------acaattat--------------------------------gcatatgtgtac------ctaatacg-------------------------------------------------------catgagcatgttgag------ctatactttatgcat----ttgggtgatggca--------ctgtgagatatttg----------tctctaactaattacac----------------------tttatattccttt--ggccaggtctgttttttgggctttgtttggggcaatatacttgtgtttcggtttgccagaagtgtatcgtgttctttttgaagtatttggaatggatccagacgctgaggaatgccagccacggttaaggagacaacttgaagatgtcgattatgtttctgttgaattcgaagggaataagctcagttggcaagacgttgctacttacaaggcaagctttgatttgtt---------gtctttcatttatag-tagcttgtc-----aatt-aattgaaaaatcttaag-------gggcg----gggagaa---------aaaaaaaaatag--------ctaggataatc-ttttaga--------------gcaatgtttctctgtcgag------------cagc-----atggagaagcatttgattaatatttacattg-taaaggact----------------------------------------------------------------------------------------------------
>I28644_M066_Malvaceae_Thomasia_solanaceae_seq1
--------------------------------------ctggcagcaagtgttggc-attcttatgatcagaa-----------acagtaatgtgcggatacataatgt----cattct-----gcatgaagttac------ctaatata-------------------------------------------------------tatgagcatgttgagagcttgtgccttttgatgcat----ttgggtggtggca--------ttgtgagattttg-----------taattgactaattagac------atatattggccactaatttatattcctat--ggtcaggtctgtcttttgggctttgtttggggcgatatacttatgtttcggtttgccagaagtatatcgtgttctttttgaagtatttggaatggatccagaagcagaggactgccagccacggttaaggagacaacttgaagatgtggactatgtttctgttgaattcgaagggaataagcttagttggcaagatgttgctacttataaggcaagctttgatttgtt---------gtccttcaattattg-taacttatc-----aattaaaatggaaaacattaag-------gagga----gaaaaaag--------aaaaggcaatag--------ctgggatagca-ttttgga--------------gcaatgtttctctgtcaag------------gagt-----ctggagaagcatttcattctcattgatgttg--------------------------------------------------------------------------------------------------------------
>I28645_M067_Malvaceae_Guichenotia_ledifolia_seq1
------------------------------------------cagcaagtgttggc-attcttatgatcagaa-----------acagtaatgtgcagatacgtaatgt----cattct-----gcatgtggttac------ctaataca-------------------------------------------------------tatgagcattttgagagcttgtgccttttgatgcat----ttgggtggtggca--------ttgtgagattttt-----------taattgactaattagac------atacattggccactaatttatattccaat--ggtcaggtctgtcttttgggctttgtttggggcgatatacttatgtttcggtatgccagaagtatatcgtgttcttttcgaagtatttggaatggatccagaagcagaggactgccagccacggttaaggagacaacttgaagatgtggattatgtttctgttgaattcgaagggaataagcttagctggcaagatgttgctacttataaggcaagctttgatttgtt---------gtccttcaattattg-taacttatc-----aattaaaatggaaaacattaag-------gagga----gaaaaaag--------aaaagacaatag--------ctgggatagca-ttttgga--------------gcaatgtttctctgtcaag------------gagtctgaactgaagaaacatttcattctcattgatgttg-caagggaactttaacctgattctt-------------------------------------------------------------------------------------
>I28649_M071_Malvaceae_Goethalsia_meiantha_seq1
-------------------------------------------------------------------------------------------------gataggtaatgt----catgct-----gcacatctgcac------ctaataca-------------------------------------------------------catgagcgtttttagaactcatcccacttgatgcat----ttgcatggtagca--------ttgagagatatctg-----ctg--taattgaccaattacac----gtatatattggctactaatttgtatgcctat--ggccaggtctgtcttttgggctttgtttggggcaatatacttatgttttggtatgccggaagtgtatcgtgttctttttgaagtatttgggatggatccagaagctgaggactgccaaccacggttaaggagacaacttgaagatgtagattatgtttctgttgaattcgaagggaataagctcagttggcaagatgttgccacttacaaggcaagttttc-tttgtt---------cttcttcatttatag-tagcttac------aaagaaaatggcaaactttaag-------gggta----caaaaaag--------aaaagccaatagatatatggctgggattatc-ttttaga--------------gcaatatttctctgttgtg------------gag---------------------------------------------------------------------------------------------------------------------------------------------------
>I28653_M168_Malvaceae_Theobroma_cacao_seq1
--------------------------------------------ggaagtgttggc-ttccatatgacaa--------------acagttaa--atggttaggtaatat----catgct-----gcatgtatgtaa------ctaatgca-------------------------------------------------------catgagcatcttgagagcttgtctcactcgatgcat----ttgcgtggtggca--------ttatgagatatctg----------taattgactaatgacac----atatatattggctactaatttatacttttat--ggccaggtctgtcttttgggctttgtttggggcaatatacttatgttttggtatgccagaagtgtaccgtgttctttttgaagtatttggaatggatccagaagctgagaactgccagccacggttaaggagacaacttgaagatgtagattatgtttctgttgaatttgaagggaataagctcagttggcaagatgttgctacttataaggcaagcttggatttgtt---------ctccttcatttttagatagcttatt-----aattaaaattgaaaaccttaaa------ggggga-------aaaag--------aaaagaaaataagtatacggactggaatatg-tattaga--------------gcagtgtttctctgcagag-------------gac-----ctggagaagtatttcattctc-ttgatcttg-tgtgga-------------------------------------------------------------------------------------------------------
>I28654_M105_Malvaceae_Pachira_aquatica_seq1
-----------------------------------------------------------------gagaa--------------acagtcaagtgtggatgggtaatgt----catgct-----gcatgtatgtac------caaata---------------------------------------------------------cacgagcatcttgaaagctcatatctcttgatgcatc--attgggtggtgacattg----tttgtgagatatttg----------tagtcgactaacttcac----ttgtatatcagctactaatttacgttcttat--ggccaggtctgtcttttgggctttgtttggggcaatatacttatgttttggcatgccagaagtgtatcgtgttctgtttgaagtatttggaatggatccagaagctgaggactgccagccacggttaaggagacaacttgaagacgtagattatgtttctgttgaattcgaagggaataagctcagttggcaagatgtcgcgacttataaggcaagctttgattttttt--------acccttcatttgtcgatagcttatt-----agttaacatggaaaccttaaag-------gggga----ggcaaatg--------taaagaaaatagatgtggaaaaggg-ttgtg-ttttact--------------gcaacgttt----------------------------------------------------------------------------------------------------------------------------------------------------------------------------
>I28657_M180_Malvaceae_Triumfetta_lappula_seq1
------------------------------------------------------------------------------------------------------------t----catactt--gactatgtgattag------ctgctgta--------------------------------------------------ttatttatgg-----ttaaaattgagatctactggatgcat----ttgcatggtgaca--------ttgcgagatatctg-----ctt--taactgatcaattacacc------tatattagctactaatctatatgctgat--ggccaggtctgtcttttgggctttgtttggggcaatatacttatgttttggtatgccagaagtgtatcgtgttctttttgaagtgtttgggatggatccagatgctgaggactgccagccacggttaaggagacaacttgaagatgtagattatgtatctgttgagtttgaagggaataagctcagttggcaggatgttgctacatacaaggcaagctttg-tttgtt---------cttcttcacttacag-tagctaact-----aatt-aaatggaaaaccatagg-------gggta----gaaagaag--------acatcctaatggggatatggcyggggttatc-tt--------------------------------------------------------------------------------------------------------------------------------------------------------------------------------------------------------
