# Supplementary material for: Localized Phylogenetic Discordance Among Nuclear Loci Due to Incomplete Lineage Sorting and Introgression in the Family of Cotton and Cacao (Malvaceae)
Source: Front Plant Sci. 2022 Apr 13;13:850521. doi: 10.3389/fpls.2022.850521 (PMC9043901; doi:10.3389/fpls.2022.850521)
Supplement: Supplementary file 1 [file Data_Sheet_1.ZIP › Alignments_v4/L8.fasta]

>I23352_M001_Malvaceae_Bombax_ceiba_seq1
-------------------------------------------------------------------------------------------------------------------------------------------------------------------------------------------------------------------------------------------------------------------------------------------------------------------------------------------------------------------------------------------------------------------------------------------------------------------------------------------------------------------------------------------------------------------------------------------------------caggttattggttactcatgatgactatagcataacctckaaacttcccakgrrcagracrtcggtcgtgacratacttaggaatccagttgaccgtgtctttagcacttatgagttttcwgtggargtggckgctagrtttctagtgcatcccaacttaacrtctgccayrcaratgactggacgtttgcgykctaaaactaaaggagtaagtactctggatatatggccttggaagtatctggttccatggatgagagaagacytgtttgctcgggtatr-------------------ttttc------tct-amtcctgtbtbmkktdttak-tytwtwktcw-dyt-------------kwyaytttwcmc--ytyt-hywkgytaww-----------------------------yttkytwya-cwy-------------------ttyacwms------------------ksa-ttavrgw-ttwswtthtwcy---------------bwcwgyswty---------------------------rwykmhgkyy-ry--tghykrwyyymvrakygt--------ccwstkwwwtmtkwmwkwk-atatktgatatttaactcaatkwtrrtttta-----ggcatttagagtaaacgtgt--------------------------------------------------------------------------------------------------------------------------------------------------------------------------------------------------------------------------------------------------------
>I23353_M002_Malvaceae_Tilia_americana_seq1
-----------------------------------------------------------------------------------------------------------------------------------------------------------------------------------------------------------------------------------------------------------------------------------------------------------------------------------------------------------------------------------------------------------------------------------------------------------------------------------------------------------------------------------------------------------------------------------------------gaaaaatgcaggttattggttactcatgatgactatagcataacctctaaacttcccagkgacagaacatcagtggtgacaatacttaggaatccagttgaccgtgtctttagcacttaygagttttcagtggaggtggcrgctaggtttctagtgcatcccaacttaacgtctgccacamaaatgaytggacgtttgcgtgctaaaactaaaggagtaagtactctggatatatggccttggaartatctggttccatggatgagagaagacctgtttgctcgggtatg-------------------ttttc------tst-actcctsc-------atgar-ttattattyt-atw-------------gkkattwtamwy--ttyt-yymtrcbw-------------------------------tywwtkmwd-stc--wy---------------tktmyayy------------------yywkkwwkksm-wwrkwktytyyw---------------rwmygcctcc---------------------------agtgaagttc-ac--tgtctatcccaggattt---------------------------------------------------------------------------------------------------------------------------------------------------------------------------------------------------------------------------------------------------------------------------------------------------------------------------------------------
>I23354_M003_Malvaceae_Herissantia_crispa_seq1
-----------------------------------------------------------------------------------------------------------------------------------------------------------------------------------------------------------------------------------------------------------------------------------------------------------------------------------------------------------------------------------------------------------------------------------------------------------------------------------------------------------------------------------------------------------------------------------------agcaaggaaaaatgcaggttactggttactcatgatgactacagcataacctctaaacttcccagggacaggacatcagtggtgacgatacttagaaatccacttgaccgtgtctttagcacttacgagttttcagtggaggtggcagctaggtttctagtgcatcccaacttaacatctgccacacaaatgactagtcgtttgcgattaaagaataaaggagtaagtactctggatatatggccttggaagtatctggttccatggatgagagaagatctgtttgctcgggtatg-------------------ttttc------tct-aatcctgt---------gag-ttattattct-att-------------gtcgtcttaaac--cttt-gcctgcta-------------------------------tttgttcaa-cac--at---------------tgtacacc------------------ttatttaggtt-ttagagttttgt---------------ctac-ccata---------------------------aatgaacgtt----------------agattgc--------caagctttctctaa-------------atctcaatgtcagtgattcctt-----------------------------------------------------------------------------------------------------------------------------------------------------------------------------------------------------------------------------------------------------------------------------------
>I23355_M004_Malvaceae_Malva_arborea_seq1
----------------------------------------------------------------------------------------------------------------------------------------------------------------------------------------------------------------------------------------------------------------------------------------------------------------------------------------------------------------------------------------------------------------------------------------------------------------------------------------------------------------------------------------------------------------------------------------------------------------------------------------------------------------------------gacgatacttaggaatccgatggaccgtgtctttagcacttaygagttttcgatagaggtggcagctaggtttctagtgcatcccaacttaacatctgccacacaaatgactggtcktttgcgatctaaaaayaaaggagtaagtactctggatatatggccttggaagtatctggttccgtggatgagagaagacctttttgctcgggtatg----------------------------------------gt-------gtgag-ttatcattct-att-------------ttcgttttatac-ttttt-tcacattt----------------------agtttaaagctgttgctaattg--ct------------agtttcatact------------------ttcatttgattattgatttaccttaa-------------gatagcattacttgta-------------------catatatgagttctcagttgctatgatcaaaa-----------------------------------------------------------------------------------------------------------------------------------------------------------------------------------------------------------------------------------------------------------------------------------------------------------------------------------------------
>I23356_M005_Malvaceae_Lavatera_assurgentiflora_seq1
---------------------------------------------------------------------------------------------------------------------------------------------------------------------------------------------------------------------------------------------------------------------------------------------------------------------------------------------------------------------------------------------------------------------------------------------------------------------------------------------------------------------------------------------------------------------------------------------------------------------------------------------------------------------------tgacgatacttaggaatccgattgatcgtgtctttagcacttacgagttttcgatagaggtggcagctaggtttctagtgcatcccaacttaacatctgccacacaaatgactagtcgtttgcgatctaaaaataaaggagtaagtactctggatatatggccttggaagtatctggttccatggatgagagaagacctctttgctcgggtatg-------------------ttttcacttaattt-gaagctct---tggtatttg-ttagttttct-act-------------ttcatttgactt--actt---------------------------ggaaaaatatgagttcgtagttgctacgatcga-aacctaccagatctgcattcatt------------------ttatgtgatctgaagtgatcaagaggggga-----agttgtcttt--------------------------------------------------------------------taaattct----------------------------------------------------------------------------------------------------------------------------------------------------------------------------------------------------------------------------------------------------------------------------------------------------------------------------
>I23360_M009_Malvaceae_Lagunaria_patersonia_seq1
---------------------------------------------------------------------------------------------------------------------------------------------------------------------------------------------------------------------------------------------------------------------------------------------------------------------------------------------------------------------------------------------------------------------------------------------------------------------------------------------------------------------------------------------------------------------------------------------aagaaaaatgcaggttattggttactcatgatgactatagcataacgtctaaacttcccaggggcaggacatcagtggtgacaatacttaggaatcccgttgatcgtgtctttagcacttacgagttttcrgtggaggtggcagctaggtttytagtgcatsccaacttaacatctgcyacacaaatgactgstcgtttgcgatctaaaaataaaggagtaagtactctggatatatggccttggaagtatctggttccatggatgmgagaagacctgtttgctcgggtatg-------------------ttttc------tyt-wrkyktsa-------kykwk-wwmtkmtwyk-wkt-------------kyyayctwwwwy--wyty-kyywkywr-------------------------------kywwtwkwr-ywy--ww---------------tytrymym------------------ttw-ytasdgw-ktmkwctwtwkk---------------stwsyywwwrrws----------------------mwkktkatrkkk-----------------------a---ykwkrwaattatttacgaaa----------gaaactgaa-------------------------------------------------------------------------------------------------------------------------------------------------------------------------------------------------------------------------------------------------------------------------------------------------
>I23361_M010_Malvaceae_Allyogyne_huegelli_seq1
----------------------------------------------------------------------------------------------------------------------------------------------------------------------------------------------------------------------------------------------------------------------------------------------------------------------------------------------------------------------------------------------------------------------------------------------------------------------------------------------------------------------------------------------------------------------------------------------------------------------------------------------------------ggacaagacgtcggtggtgacaatacttaggaatccaattgaccgtgtctttagcacttacgaattttcagtggaggtggcagctaggtttctagtgcatcccaacttaacatctgccaaattaatgactggtcgtttacgatctaaaagtaaaggagtaagtaccctggatatatggccatggaagtatctggttccatggatgagagaagacctgtttgctcgggtatg-------------------ttttc------tct-aatcctgt-------gcaag-ttactattct-ttt-------------gtcaccttaaac--cttt-gccttcta-------------------------------tttgttcaa-cac--at---------------tttacacc------------------ctt-ttagg------------------------------------------------------------------------------------------------------------------------------------------------------------------------------------------------------------------------------------------------------------------------------------------------------------------------------------------------------------------------------------------------------------------------------------------------
>I23364_M013_Malvaceae_Grewia_sp_seq1
-----------------------------------------------------------------------------------------------------------------------------------------------------------------------------------------------------------------------------------------------------------------------------------------------------------------------------------------------------------------------------------------------------------------------------------------------------------------------------------------------------------------------------------------------------------------------------------------aggaaggcaaaatgcagattattggtgacacatgatgactatagcataatctctagacttcccagagacagaacatcagtggtgacaatacttagaaatccagttgaacgtgtatttagtacttatgagttttcggtggaagtggcagctaggtttctagtgcatcccaacttaacgtctgccacacaaatgactggacggttgcgctccaaaactaagggagtaagtacgctggatatatggccatggaagtatctggtaccatggatgagagaagacctgtttgctcgggtatg---------------tatgttttc------tct-actgttgc-------aagag-ttattactgt-acct------------gtcatcttgctc--tgtt--cattctt-------------------------------tctgtttt--ctg--tt---------------tttacact------------------ttattttggca-ctgtaattcgct---------------gtctgccata---------------------------agtgaatggc-tcaatgtttgaccctttg------------taaattttctctgccatat-gtttctgata-ttagctcaatgatacctctt-----ggcatttaaagg-------------------------------------------------------------------------------------------------------------------------------------------------------------------tttcgctacacag--------------------------------------------------------------------------------
>I23368_M017_Malvaceae_Sterculia_apetala_seq1
-----------------------------------------------------------------------------------------------------------------------------------------------------------------------------------------------------------------------------------------------------------------------------------------------------------------------------------------------------------------------------------------------------------------------------------------------------------------------------------------------------------------------------------------------------------------------------------------agcaaggaaaaatgcaggttattggttactcatgatgaytatagcataacctctaaatttcccagggacagaacrtcagtggtgacratactkaggaatccmgttgaccgkgtstttagcacttatgagttttcwgtggaggtggcagctaggtttctagtgcaycccaacttaacrtctgccacacrratgdctggacktytgmgtgmyaaaactaaaggagtaagtactctggatatwtggccttggaagtatctggttccatggatgagagaagacctgtttgctcgggtatg-------------------tttty------yct-amtyctsc-------atgag-ttrttattct-att-------------stcatyttwcah--yttb-cmytmywk-------------------------------ttkktyywm-cwy--yw---------------tttwvmwtwr--------------------wkwkrkd-tkwswgyyttcr---------------ktswrsstymc-----------------------------------------tgcctatcccaggatttc--------cawkytwwyk---------------tgatatttaactcaatgatacctttt-----ggca------------------------------------------------------------------------------------------------------------------------------------------------------------------------------------------------------------------------------------------------------------------------
>I23369_M018_Malvaceae_Abelmoschus_esculentus_seq1
-----------------------------------------------------------------------------------------------------------------------------------------------------------------------------------------------------------------------------------------------------------------------------------------------------------------------------------------------------------------------------------------------------------------------------------------------------------------------------------------------------------------------------------------------------------------------------------------agcaaggaaaaatgcaggttattggttactcatgatgactatagcataacctctaarcttcccrgggayaggacatcggtggtgacwatacttaggaatccaattgaccgtgtctttagcacttacgaattttcagtggaggtggcagctaggtttctagtrcatcccaacttaacatctgccacacaaatgactcttcgtttgygatctaaaagtaaaggagtaagtactytggatatatggccttggaagtatctggttccatggatgagagaagacctgtttgctcrggtatg-------------------ttttc------tct-aaycctgt-------gwgwd-wtwwtdytvt-wwt-------------styatwymwwwb--cytt-myvttykwthhryvydwyamvtbhtwhdhvdkkwtwvgrvttwkwdth-ttk-------------------hbbayaykbawkt-----------------caaggtcattgtatatybyyws---------wwwmatttgttttt--------------------------------------------------------------------tatttaccttttaagatag---------------------------------cat-----------------------------------------------------------------------------------------------------------------------------------------------------------------------------------------------------------------------------------------------------------------------------
>I23370_M105_Malvaceae_Pachira_aquatica_seq1
-----------------------------------------------------------------------------------------------------------------------------------------------------------------------------------------------------------------------------------------------------------------------------------------------------------------------------------------------------------------------------------------------------------------------------------------------------------------------------------------------------------------------------------------------------------------------------------------agcaaggaaaaatgtaggttattggttactcatgatgactatagcataacctctaaacttccctgggacagaacatcagtcgtgacratacttaggaatccagttgaccgtgtctttagcacttatgagttttctgtggaggtcgcggctagatttctagtgcatcccaacttaacgtctgccacacaaatgactggacgcttgcgtgctaaaactaaaggagtaagtactctggatatatggccttggaagtatctggttccatggatgagagaagacctgtttgctcgggtatg-------------------ttttc------tat-actcctgccgcctgtgtgag-ttattattct-att-------------gtttttttacac--tttt-ccatgcta-------------------------------ttttttcta-cac--t----------------------tt------------------gca-ttaggga-ttatagttttct---------------gactgccttc---------------------------gatggaggtc-------------------------------------------------------------------------------------------------------------------------------------------------------------------------------------------------------------------------------------------------------------------------------------------------------------------------------------------------------------------
>I23371_M137_Malvaceae_Dombeya_wallichii_seq1
------------------------------------------------------------------------------------------------------------------------------------------------------------------------------------------------------------------------------------------------------------------------------------------------------------------------------------------------------------------------------------------------------------------------------------------------------------------------------------------------------------------------------------------------------------------------------------------------aaaagtgcaggttattgagtactcatgatgactatagcataacctctaaacttcccagggatagaacatcagtggtgacaatacttaggaawcctgttgaccgtgtctttagcacttatgagttttcagtggaggtggcggctaggtttctaatgcatccyaacttaacatytkccacrcaaatgagtagacgtgtgcgygctaaaactaaaggagtgagtactctggatatatggccttggaagtacctrgttccatggatgagagaagacctgtttgctcgggtagg-------------------tttyc------ywm-mmyycyty-------bksar-kywwtwwtcc-att-------------htyatcttactc--tttt-ccctncta-------------------------------wttktgtct-cta--taatagtgatatttatatctgccctcattgaaattcactgtctatc-cctggat-ttccaggtttct---------------gtgtg-------------------------------------------------------------------------------------------------------------------------------------------------------------------------------------------------------------------------------------------------------------------------------------------------------------------------------------------------------------------------------------------------------------
>I23372_M140_Malvaceae_Chiranthodendron_pentadactylon_seq1
----------------------------------------------------------------------------------------------------------------------------------------------------------------------------------------------------------------------------------------------------------------------------------------------------------------------------------------------------------------------------------------------------------------------------------------------------------------------------------------------------------------------------------------------------------------------------------------------ggaaaaatgcaggttattggttactcatgatgactatagcataacctctaaatttcccagggacaggacatcagttgtgacgatacttaggaatccagttgaccgtgtctttagcacttatgagttttcggtggaggtggcagctaggtttctagtgcatcccaacttaacatctgccacacaaatgactgtacgtttgcgctctaraactaaaggagtaagtactctggatatatggccttggaagtatctggttccatggatgagagaagacctgtttgctcgggtatg-------------------ttttc------tct-actcccgc-------atgag-ttattattcy-att-------------ttcatctkacmc--tttt-ccctgctw-------------------------------tttgttcta-ctc--at---------------tttacact------------------tta-ttaggga-ttagagttttct---------------gtctgccttc---------------------------agtgaaggtc-ac--tgtctatcccaggacttc--------caagttttctctga----------------------------------------------------------------------------------------------------------------------------------------------------------------------------------------------------------------------------------------------------------------------------------------------------------------------
>I23373_M141_Malvaceae_Quararibea_funebris_seq1
-----------------------------------------------------------------------------------------------------------------------------------------------------------------------------------------------------------------------------------------------------------------------------------------------------------------------------------------------------------------------------------------------------------------------------------------------------------------------------------------------------------------------------------------------------------------------------------------agcaaggaaaaatgcagattattggttactcacgatgactatagcataacctctaaacttcccagggacaggacatcagtggtgacgatactcaggaatccaattgaccgtgtctttagcacttatgagttttcagtggaggtggcagctaggtttctagtgcatcccaacttaacatctgccacacaaatgattggacgtttgcgctctaaaactaaaggagtaagtactctggatatatggccttggaagtatctggtaccatggatgagagaagacctgtttgctcgggtatg-------------------ttttc------tgt-aatcctgt-------ctgag-ttattattct-att-------------gtcatcttatrc--ttcc----------------------------------------cttgttcta-ctc--at---------------tttacact------------------tta-twrggrw-twrrrktttyyk---------------kyywmcytwa---------------------------rkkrargkym-mc--mkyywwyccmarrwttyc--------marsyttyyyykrwwwwwt-tttkkkrwwwttwammmmawkrwwmcyttt------kgsmwttagggtaaaggtgtttctggaaagc-----------------------------------------------------------------------------------------------------------------------------------------------ctttctcttgt-----------------------------------------------------------------------------------
>I23374_M142_Malvaceae_Hampea_nutricia_seq1
-------------------------------------------------------------------------------------------------------------------------------------------------------------------------------------------------------------------------------------------------------------------------------------------------------------------------------------------------------------------------------------------------------------------------------------------------------------------------------------------------------------------------------------------------------------------------------------------------------------------------------------------------------caggggcaggacatcagtggtgacgatacttaggaatccgattgaccgtgtatttagcacgtatgagttttcagtggaggtggcagctaggttcctagtgcatcccaacttaacatctgccacacaaatgacaggacgtttgcgatctaaaaataaaggagtaagtactctggatatatggccttggaagtatttagttccgtggatgcgggaagacctgtttgctcgggtatg-------------------ttttc-----tgct-atttgtgc--------------------------------------tactcatttttcactgtatt-----------------------------agggattagag--ttgtctt-ctc-------------------tctgtgaagg----------------tca---------ttgcatttctcaatgtcaatgatacctttctgcatct-------------------------tgggtgaacggg-----------------cattcctag-----agagccttttatgcattg------------------------------------------------------------------------------------------------------------------------------------------------------------------------------------------------------------------------------------------------------------------------------------------------------------------
>I23376_M145_Malvaceae_Heliocarpus_appendiculatus_seq1
-----------------------------------------------------------------------------------------------------------------------------------------------------------------------------------------------------------------------------------------------------------------------------------------------------------------------------------------------------------------------------------------------------------------------------------------------------------------------------------------------------------------------------------------------------------------------------------------------------tgcagattattkgttacacatgatgactatagcataacctctaaacttcccactgakagaacatcagtggtgacaatacttmggaatccrgtygaccgtgtttttagcacttatgagttttcgatggaggtggcagckaggtttctagttcatcccaacttaacatcagccayrvwaatgactggacgattamgcwctaarwctcgtggagtaagtacgctggatatatggccttggaagtatctggttccatggatgagagaagacctgtttgctcgggtatat-------------wtatgttttc------tct-actgttgc-------atgag-ttataattct-cttt------------gtcatcttgcac--ttttgccctgcta-------------------------------gttcttctg-ctg--tt---------------tttacact------------------ctattttggca----------------------------------------------------------------------------------------------------------------------------------------------------------------------------------------------------------------------------------------------------------------------------------------------------------------------------------------------------------------------------------------------------------------------------------------------
>I23377_M148_Malvaceae_Robinsonella_mirandae_seq1
-----------------------------------------------------------------------------------------------------------------------------------------------------------------------------------------------------------------------------------------------------------------------------------------------------------------------------------------------------------------------------------------------------------------------------------------------------------------------------------------------------------------------------------------------------------------------------------------agcaaggagaaatgcaggttactggttactcatgatgactacagcataacctctaaacttccyacrgacaggacatcggtggtgacgatacttaggaatccacttgaccgtgtctttagcacttacgagttttcagtggaggtrgcagctaggtttctrgtgcatcccaacttaacatctgccacacaaatgactggtcgtttgcgattwaaaaataaaggaryaagtactctggatatatggccttggaagtatctggttccatggatgagagaagacctgtttgctcgggtatg-------------------ttttc------tct-aatcctky-------ktgag-ttattattct-att-------------gtcatyttaaac--cttt-gcctkcta--------------------------------ttkktyma-mmm--mw---------------tttwmmmc------------------ytw-wtwrgkk-wtwrrrktttkk---------------yyac-ccata---------------------------aatgwacgtc-ac--tgtatatccctggattgc--------caagctttctctaa-------------atctcaatgtcagtgayacctttttcggccttatgctacgttaggtcact-------------------------------------------------------------------------------------------------------------------------------------------------------------------------------------------------------------------------------------------------------
>I23378_M150_Malvaceae_Ceiba_pentandra_seq1
----------------------------------------------------------------------------------------------------------------------------------------------------------------------------------------------------------------------------------------------------------------------------------------------------------------------------------------------------------------------------------------------------------------------------------------------------------------------------------------------------------------------------------------------------------------------------------------------ggaaaaatgcaggttattggttactcatgatgactatagcataacctcwaaacttcccaksrrmagracatcrgtkgtgacratacttaggaatccagttgaccgtgtctttagcacttatgagttttcwgtggaggtggckgctagrtttctagtgcatcccaacttaacrtctgccayrcaratgactggacgtttgcgykctaaaactaaaggagtaagtactctggatatatggccttggaagtatctggttccatggatgagagaagacytgtttgctcgggtata-------------------ttttc------tct-amtcctststsstkwktwwk-ytrttrtymt-mtt-------------gywmttwtmcmy--tytw-yykykykway-----------------------------wtktytwmm-myt-------------------ttmwyakv------------------kmr-twaggga-ttmkwkytwyct---------------kmmkksmtts---------------------------wmtswakstm-wy--kstctatcccaggatttc--------caagttttctctgaaatat-atttgtgatttttaactcaatgataat-------------------------------------------------------------------------------------------------------------------------------------------------------------------------------------------------------------------------------------------------------------------------------------
>I23380_M161_Malvaceae_Hibiscus_tiliaceus_seq1
----------------------------------------------------------------------------------------------------------------------------------------------------------------------------------------------------------------------------------------------------------------------------------------------------------------------------------------------------------------------------------------------------------------------------------------------------------------------------------------------------------------------------------------------------------------------------------------------graaaaatgcaggttattggttactcatgatgactatagcrtaacctctaaacttcccagrgacaggacatcggtggtgacsatacttaggaatccaattgmccgtgtctttagcacytaygaattttcrgtkgaggtggcagctaggtttctagtgcatcccaacttaacatctgccacacaaatgactrttcgtttgcgatctaaaagtaaaggagtaagtactctggatatatggccttggaagtatctggttccatggatgagagaagacctgtttgcycgggtatg-------------------ttytc------tmw-wmyystrt-------------kwgwkattmt-wyt-------------ktyatcttaaac--cctt-gccttcta-------------------------------tttgttcaa-cgc------------------attttcaac------------------ctt-ttakkka-kkrwwkttttgt---------------ctac-actta---------------------------mktmarkswm-rk--tswmtrtmymtsgattgc--------caagctttctctaa----------------------------------------------------------------------------------------------------------------------------------------------------------------------------------------------------------------------------------------------------------------------------------------------------------------------
>I23381_M162_Bixaceae_Bixa_orellana_seq1
--------------------------------------------------------------------------------------------------------------------------------------------------------------------------------------------------------------------------------------------------------------------------------------------------------------------------------------------------------------------------------------------------------------------------------------------------------------------------------------------------------------------------------------------------------------------------------------------------------------------------------------------tctaaacttcctaagaacaacacttctgtggtgacaatacttaggaatccagttgatcgtgtatttagcacttatgagttttcagtggaggtggcagctagatttttgatgcatcccaacttaacttctgctacacaaatggctcggcgagtgcgttctaagactaatgcaatgagtacgctggatatttggccatggaaatatttagttccatggatgagagaagaccttttttcccgggtatgtcaagtccactgctaggcgtttct------ttc-agttctgg--tgtccatgca-ctttttattt-atttgataatatgctcttacttttacat--gctt-tcaagcaa-------------------------------ctc--tttg-ttacgtttt-------------tcttcacctagt-g-gttcataact--tcctttgtca-tctgaatttcct------------------taccatt--------------------------------------tgaatatttatct-----------------------------------------------------------------------------------------------------------------------------------------------------------------------------------------------------------------------------------------------------------------------------------------------------------------------------------------------------
>I23382_M163_Bixaceae_Cochlospermum_vitifolium_seq1
-----------------------------------------------------------------------------------------------------------------------------------------------------------------------------------------------------------------------------------------------------------------------------------------------------------------------------------------------------------------------------------------------------------------------------------------------------------------------------------------------------------------------------------------------------------------------------------------------------------------------------------agcatgatgtctaaacttcctaaggacaaaacgtcactggtgacaatacttaggaatccagytgatcgtgtttttagtacttatgagttttcagtggaagtagcagctaggtttttagtgcatcctaacttaacttctgttgcacaaatggctcgacgagtgcgtgctaaaactaatggaatgagtacgctggatatatggccgtggaagtatttagttccatggatgagagaagacctatttgctcgggtattttaagtcctctgctccgbgtttct------ttt-aattctgt--tctttatgtg-gtatctcctc-accaratgatatgctcct--ttttacac--tctt-ctckgcaa-------------------------------tttggttta-ct-ttcttt-------------tcttcaccaaat-a-ttctataactaatcctggggtt-tatgagcttact------------------tacctt---------------------------------------------------------------------------------------------------------------------------------------------------------------------------------------------------------------------------------------------------------------------------------------------------------------------------------------------------------------------------------------------------------
>I23383_M166_Malvaceae_Pseudobombax_ellipticum_seq1
--------------------------------------------------------------------------------------------------------------------------------------------------------------------------------------------------------------------------------------------------------------------------------------------------------------------------------------------------------------------------------------------------------------------------------------------------------------------------------------------------------------------------------------------------------------------------------------------caggaaaaatgtaggttattggttactcatgatgactatagcataacctctaaacttcccagggacagaacatcagtcgtgacaatacttaggaatccagttgatcgtgtctttagtacttatgagttttctgtggaggtggcggctagatttctagtgcatcccaacttaacgtctgccacagaaatgaccggacgtttgcgtgctaaaactaaaggagtaagtactctggatatatggccstggaagtatctggttccatggatgagagaagacctgtttgctcgggtatg-------------------ttttc------tct-atgcctgtctcctgtattag-ttattattct-att-------------gttattttwcac--tttt-ccattcta-------------------------------atttttcta-cac--tt---------------ttcacact------------------tca-ttcggga-ttagagttttct---------------gactgccttc---------------------------aatgaggtt--------------------------------------------------------------------------------------------------------------------------------------------------------------------------------------------------------------------------------------------------------------------------------------------------------------------------------------------------------------------
>I23384_M168_Malvaceae_Theobroma_cacao_seq1
-----------------------------------------------------------------------------------------------------------------------------------------------------------------------------------------------------------------------------------------------------------------------------------------------------------------------------------------------------------------------------------------------------------------------------------------------------------------------------------------------------------------------------------------------------------------------------------------agcaaggcgaaatgcaggttattaactactcatgatgactatagcataacctctaaacttcccagggacagaacatccgtggtgacaatacttaggaatccagttgaccgtgtctttagcacttatgagttttcagtggaggtggctgctaggtttctagtgcaccccaacttaacctctgctacacaaatgactggacgtttgcgctctaaaactaatggagttagtacgctggatatatggccttggaagtatcttgttccgtggatgagagaagacctgtttgctcgggtatg-------------------ccatc------tat-actgctgc-------atgag-ttattattct-aat-----------taatca--ttacac--tttt-ccctgcta-------------------------------tttgttcta-cag-----t-------------tttacccc------------------ttc-ttaggga-cacacttttcccggc---atcagttctctctcccttc---------------------------actgaaaggt-tcaccgtctattccaggatttc--------caagttctctatgcaatat-ttttctgatatttatattagtgatacctttt-----ggcatttagggggaagttgttgctacacaac-----------------------------------------------------------------------------------------------------------------------------------------------ctttttttctgcatttt-----------------------------------------------------------------------------
>I23385_M169_Malvaceae_Ochroma_pyramidale_seq1
-----------------------------------------------------------------------------------------------------------------------------------------------------------------------------------------------------------------------------------------------------------------------------------------------------------------------------------------------------------------------------------------------------------------------------------------------------------------------------------------------------------------------------------------------------------------------------------------agcaaggaaaaatgcaggttrttggttactcatgatgactatagcataacctctaaayttccyagggacagracatcagtsgtgacratacttaggaatccagttgaccgtgtctttagcacttatgagttttcagtggaggtggcggctaggtttctagtgcatcccaacttaacatctgccacamaaatgactggacgtttgcgykctaaarctaaaggagtaagtactctggatatatggccttggaagtatctggttccatggatgagagaagacctgtttgctcgggtttg-------------------tttcc------tct-actcctgc-------aagag-ttatcattct-att-------------gtcatcttacac--tttt-ccctgcta-------------------------------tttgttcta-ctc--at---------------tttacatt------------------tta-ttaggga-ttagag--ttct---------------gtctaccatc---------------------------agtgaaggtc-ac--t-tctatcccaggatttc--------gaagttttgtctgaaatat-tactgtgatatttaactcgatgatacctttt-----ggcatttaggg-----------------------------------------------------------------------------------------------------------------------------------------------------------------------------------------------------------------------------------------------------------------
>I23387_M178_Malvaceae_Malvaviscus_arboreus_seq1
-----------------------------------------------------------------------------------------------------------------------------------------------------------------------------------------------------------------------------------------------------------------------------------------------------------------------------------------------------------------------------------------------------------------------------------------------------------------------------------------------------------------------------------------------------------------------------------------agcaaggaaaaatgcaggttattggttactcatgatgactatagcataacctctaaacttcccagggacaggacatcggtggtgacratacttaggaatccaattgaccgtgtctttagcacttacgaattttcagtggaggtggcagctaggtttctagtgcatcccaacttaacatctgccacacaamtgactcytcgtttgcgatctaaaagtaaaggagtaagtactytggatatatggccttggaagtatytggttccatggatgagdgaagacctgtttgctcgggtatg-------------------tttty------tct-awtcctgt-------gtgag-ttmttattct-wtt-------------gtcatcttaaac--cttt-gccyg------------------------------------------------------------------------------------------------------------agttttgt---------------ctrc-tatta---------------------------agttatgatc-ac--tgtatatccctgggttgc--------caagctttctctaa-------------atctcaaygtcarwwrcttttt-------cacatttagcataaag------------------------------------------------------------------------------------------------------------------------------------------------------------------------------------------------------------------------------------------------------------
>I23388_M180_Malvaceae_Triumfetta_lappula_seq1
--------------------------------------------------------------------------------------------------------------------------------------------------------------------------------------------------------------------------------------------------------------------------------------------------------------------------------------------------------------------------------------------------------------------------------------------------------------------------------------------------------------------------------------------------------------------------------------------aaggtgaaatgcagattgttcgttacacatgatgactatagcataacctctaaacttcccrctgakagaacatcmgtggtgacaatacttaggaatccrgttgaccgtgtttttagcacttatgagttttcgatggaggtggcagctaggtttctagttcatcccaacttaacatcagccayrmwaatgactggacgattacgcwctaarwctcgtggagtaagtacgctggatatatggccttggaagtatctggttccatggatgagagaagacctgtttgctcgggtatat-------------wtatgttttc------tst-actgttgc-------atgag-ttataattct-ctty------------gtyatcttgcac--ttttyccykscta-------------------------------gttcttctg-ctg--tt---------------tttacact------------------ctatttsgsmk-twwwrttttyyk---------------kyykscytw----------------------------rgggaatggt-tc----------------------------------------------------------------------------------------------------------------------------------------------------------------------------------------------------------------------------------------------------------------------------------------------------------------------------------------------------------------
>I23389_M181_Malvaceae_Pavonia_scheadiana_seq1
----------------------------------------------------------------------------------------------------------------------------------------------------------------------------------------------------------------------------------------------------------------------------------------------------------------------------------------------------------------------------------------------------------------------------------------------------------------------------------------------------------------------------------------------------------------------------------------------------------------------------------------------------------------------ggtggtgacgatacttaggaatccaattgaccgtgtctttagcacttacgagttttcaattgaggtggcagctaggtttctagtgcatcccaatttaacatctgctacacaaatgactggtcgtttgcgatcgaaaaataaaggagtaagtactctggatatatggccttggaagtatctggttccatggatgagagaagacctctttgctcgggtatg-------------------ttttc------tct-actcccgt-------gtgat-ttatgattct-att-------------gtcaac-aatac--cttt-tcacattt----------------------agtgtaaagctgctggtagttg--tt------------agtttcatagt------------------ttcatttgattattgctttaccttaa-------------gatagcattactttga-------------------caaatttgagttctcagtt------------------------------------------------------------------------------------------------------------------------------------------------------------------------------------------------------------------------------------------------------------------------------------------------------------------------------------------------------------
>I23390_M182_Malvaceae_Anoda_cristata_seq1
-----------------------------------------------------------------------------------------------------------------------------------------------------------------------------------------------------------------------------------------------------------------------------------------------------------------------------------------------------------------------------------------------------------------------------------------------------------------------------------------------------------------------------------------------------------------------------------------------------------------------------------------------------------gagaggacatcggtggtgacgatacttaggaatccaattgaccgtgtctttagcacttacgagttttcaattgaggtggcagctaggtttctagtgcatcccaatttaacatctgctacacaaatgactggtcgtttgcgatcgaaaaataaaggagtaagtactctggatatatggccttggaagtatctggttccatggatgagagaagacctctttgctcgggtatg-------------------ttttc------tct-actcccgt-------gtgat-ttatgattct-att-------------gtcaac-aatac--cttt-tcacattt----------------------agtgtaaagctgctggtagttg--tt------------agtttcata-----------------------------------------------------------------------------------------------------------------------------------------------------------------------------------------------------------------------------------------------------------------------------------------------------------------------------------------------------------------------------------------------------------------------------------------------------------------------------
>I23391_M183_Malvaceae_Phymosia_umbellata_seq1
---------------------------------------------------------------------------------------------------------------------------------------------------------------------------------------------------------------------------------------------------------------------------------------------------------------------------------------------------------------------------------------------------------------------------------------------------------------------------------------------------------------------------------------------------------------------------------------------------------------------ctcatgatgactacagcataacttctaaacttcccayrgasargacatcggtggtgacaatwcttaggaatccacttgaccgtgtctttagcacttatgagttttcagtggaggtggcwgctaggtttctagtgcatccsaacttaacatctgcyacacaaatgactggtcgtytgcgattaaaaaayaaaggagtgagtactctggatatatggccttggaagtatctggttccatggatgagagaagacctgtttgctcgggtatg-------------------ttttc------tct-aatcctgt-------gtgag-ttattattcy-rtt-------------stcatcttaaac--cttt-gcttgcta-------------------------------tttdttcag-cac--at---------------tttacacc------------------tta-ttmggtt-ttagagttttgt---------------cgac-ccaya---------------------------aaygaacgtc-ac--tgtatayccmtgsattgc--------caagatgtctctaa-------------atgt-----------------------------------------------------------------------------------------------------------------------------------------------------------------------------------------------------------------------------------------------------------------------------------------------------
>I23392_M187_Malvaceae_Ayenia_berlandieri_seq1
------------------------------------------------------------------------------------------------------------------------------------------------------------------------------------------------------------------------------------------------------------------------------------------------------------------------------------------------------------------------------------------------------------------------------------------------------------------------------------------------------------------------------------------------------------------------------------------gcaaggcaaaatgcaggttattggttacacatgatgactatagtgtaacctctaaacttcccttacaaaaaacatcagtggtgacaatacttaggaatcctgttgatcgtgtgtttagcacctatgagttttcagtggaggtggcagctaggtttctagtgcatcccaacttgacatcagccacacaaatgactgctcgattgcgatcaaaatctaaaggagtgagtacgttggatatatggccttggaaatatttggttccatggatgagggaagacttgtttgctcgggtatg-------------------ttttc------cct-cctgctgc-------atgtg-taattggtca-----------------attattcatcac-attta-tgctgcta-------------------------------atttttttt-----------------------ttttcctt-----------a----------tgaaggttttagatttgaat---------------atctgtcttc----------------------------atgaagggc-tcttcattgttctcmggatttyc-------aaatttttctct------------------------------------------------------------------------------------------------------------------------------------------------------------------------------------------------------------------------------------------------------------------------------------------------------------------------
>I23393_M189_Malvaceae_Kearnemalvastrum_lacteum_seq1
-----------------------------------------------------------------------------------------------------------------------------------------------------------------------------------------------------------------------------------------------------------------------------------------------------------------------------------------------------------------------------------------------------------------------------------------------------------------------------------------------------------------------------------------------------------------------------------------------------------------------------------------------------------gagaggacatcagtggtgacgatacttaggaatccgattgaccgtgtctttagcacttacgagttttcratagaggtggcagctaggtttctagtgcatccyaacttaacatctgccacgcaaawgactggtcgtttgcgatctaaaaataaaggagtaagtactctggatatatggccttggaagtatctggttccrtggatgagagaagacytstttgctcgggtatg-------------------ttttc------tct-actcctgw-------gtgag-tyatyattct-att-------------gkcatcttagrc--yttt-tcacattw----------------------rkkkwaarsykktkgkwawtkk---------------ywrtttcatagt------------------ttcatttgatta---------------------------------------------------------------------------------------------------------------------------------------------------------------------------------------------------------------------------------------------------------------------------------------------------------------------------------------------------------------------------------------------------------------------------------------------
>I23395_M236_Malvaceae_Fuertesimalva_jacens_seq1
-----------------------------------------------------------------------------------------------------------------------------------------------------------------------------------------------------------------------------------------------------------------------------------------------------------------------------------------------------------------------------------------------------------------------------------------------------------------------------------------------------------------------------------------------------------------------------------------agcaaggaaaaatgcaggttattggttactcatgatgattatagtataacctctaaacttcccatagagaggacatcggtggtgacgatacttaggaatccgattgatcgtgtctttagcacttacgagttttcgatagaggtggcagctaggtttctagtgcatcccaacttaacatctgccacacaaatgactggtcgtttgcgatctaaaaacaaaggagtaagtactctggatatatggccttggaagtatctggttccgtggatgagagaagacctttttgctcgggtatg----------------------------------------gt-------gtgag-ttatcattct-att-------------ttcgttttatactttttt-tcacattt----------------------agtgtaaagctgttggtaattg--ct------------agtttcatact------------------ttcatttgattattgatttgccttaa-------------gatagcattacttgta-------------------catatatgagttctcagttgctatgatcaaaacccggagaggggaagttgtct--------------------------------------------------------------------------------------------------------------------------------------------------------------------------------------------------------------------------------------------------------------------------------------------------------------------------
>I23396_M019_Malvaceae_Allosidastrum_pyramidatum_seq1
-----------------------------------------------------------------------------------------------------------------------------------------------------------------------------------------------------------------------------------------------------------------------------------------------------------------------------------------------------------------------------------------------------------------------------------------------------------------------------------------------------------------------------------------------------------------------------------------agcaaggaaaaatgcaggttactggttactcatgatgactacagcataacctctaaacttcccatggacaggacatcggtggtgacgatacttaggaatccacttgaccgtgtctttagcacttatgagttttcagtggaggtggcagctaggtttctagtgcatcccaacttaacatctgctacacaaatgactggtcgtttgcgactaaaaactaaaggagtaagtactctggatatatggccttggaagtatctggttccgtggatgagagaagacctgtttgctcgggtaag-------------------ttttc------tcc-aatcctgt-------gtttg-ttattattct-att-------------gtcatcttaaac--cttt-tcctgctagttcttcaaca----------cattttacaccttgttcaa-cac--at---------------tttacacc------------------tta-ttaggga-ttagagttttgt---------------ctat-ccgta---------------------------aatgaacttt-ac--tgtatatccctggattgc--------caagctttctctaa-------------atctcaatgtcagtga-----------------------------------------------------------------------------------------------------------------------------------------------------------------------------------------------------------------------------------------------------------------------------------------
>I23397_M020_Malvaceae_Melochia_betonicifolia_seq1
------------------------------------------------------------------------------------------------------------------------------------------------------------------------------------------------------------------------------------------------------------------------------------------------------------------------------------------------------------------------------------------------------------------------------------------------------------------------------------------------------------------------------------------------------------------------------------------gcaaggaaaaatgcaggttactggtcactcatgatgactacagcataacctctaaacttccaagggacagaacttcagtggtaacaatacttaggaatcctattgaccgtgtctttagcacgtatgagttttctgtggaggtggcagctaggtttctagtgcatcccaatttaacctctgccacacaaatgactggacgtctgcgctctaaaactcgtggagtaagtacgctggatatatggccttggaagtacttggttccatggatgagggaagacctgtttactcgggtatg-------------------atttc------tct-atagctgc-------acgag-ttattattct-attttaaa-----gttgaaatctcactg--tttt-ccctgcta-------------------------------gttctttga-ctg-ttt---------------ttctcaac------------------ttttttaggca-ttagagttttct---------------gtctgtcttc---------------------------agtcaaggtt-tcmctgtcaatccctgggtttc--------cagtttttctctgcaakagggttcctgacttttcgctcaatg------------------------------------------------------------------------------------------------------------------------------------------------------------------------------------------------------------------------------------------------------------------------------------------
>I23398_M021_Malvaceae_Sidastrum_micranthum_seq1
-------------------------------------------------------------------------------------------------------------------------------------------------------------------------------------------------------------------------------------------------------------------------------------------------------------------------------------------------------------------------------------------------------------------------------------------------------------------------------------------------------------------------------------------------------------------------------------------------------------actggttactcatgatgactacagcataacctctaaacttccsactgacaggacatcggtggtgacgatacttaggaatccacttgaccgtgtctttagcacttacgagttttcagtggaggtggcagctaggtttctagtgcatcccaacttaacatctgccacwcaaatgactggtcgtttgcgattaaaaaataaaggagtaagtactctggatatatggccttggaagtatctggttccatggatgagagaagacctgtttgctcgggtatg-------------------ttttc------tct-aatcctgt-------gtgag-ttattattct-att-------------gtcatcttaaac--cttt-gcctgcta-------------------------------cttgttcaa-cac--at---------------tttacacc------------------tta-ttaggga-ttagagttttgt---------------ctat-ccata---------------------------aatggacgtc-ac-ctgtatatccctggactgc--------caarctttctctaa-------------atctcaatgttag--------------------------------------------------------------------------------------------------------------------------------------------------------------------------------------------------------------------------------------------------------------------------------------------
>I23399_M022_Malvaceae_Gaya_dominguensis_seq1
-----------------------------------------------------------------------------------------------------------------------------------------------------------------------------------------------------------------------------------------------------------------------------------------------------------------------------------------------------------------------------------------------------------------------------------------------------------------------------------------------------------------------------------------------------------------------------------------agcaaggaaaaatgcaggttactggttactcatgatgactacagcataacctctaaacttcccacggacaggacatcggtggtgacgatacttaggaatccacttgaccgtgtctttagcacttacgagttttcagtggaggtggcagctaggtttctagtgcatcccaacttaacatctgccacacaaatgaccggtcgtttgcgattaaaaaataaaggagtaagtactctggatatatggccttggaagtatctggttccatggatgagagaagatctgtttgctcgggtawg-------------------ttttc------tcy-aatcctgt-------gtkwg-ttattattct-att-------------gtcatctwaaac--cttt-kcctgctagttcttcaaca----------cattttacaccttgttcaa-cac--at---------------tttacacc------------------tta-ttaggga-ttagagttttgt---------------ctat-ccgta---------------------------aatgaacttt-a-----------------------------------------------------------------------------------------------------------------------------------------------------------------------------------------------------------------------------------------------------------------------------------------------------------------------------------------------------------------
>I23366_M015_Malvaceae_Firmiana_simplex_seq1
------------------------------------------------------------------------------------------------------------------------------------------------------------------------------------------------------------------------------------------------------------------------------------------------------------------------------------------------------------------------------------------------------------------------------------------------------------------------------------------------------------------------------------------------------------------------------------------------------------------ttactcatgatgactatagcataacctctaagttccccagggacagaacatcagtggtgacaatacttaggaatccagtcgaccgtgtctttagcacttacgagttttcagtggaggtggcagctaggtttctagtgcatcccaacttaacatctgccacacaaatgattggacgtttgcgtgctaaagctaaaggagtaagtactctggatatatggccttggaagtatctggttccatggatgagagaagacctgtttgctcgggtatg-------------------ttttt------tct-aatcctcc------tgtgag-ttattattct-att-------------gtcatctttcac--tttt-ccctacta-------------------------------tttgttcta-ctc--ct---------------tttacact------------------tta-tcaggga-ttagagtttttt---------------gtctgccttc---------------------------attgaaggtc-ac--tatcta--------------------------------------------------------------------------------------------------------------------------------------------------------------------------------------------------------------------------------------------------------------------------------------------------------------------------------------------------------
>I28591_M023_Malvaceae_Neobuchia_paulinae_seq1
-----------------------------------------------------------------------------------------------------------------------------------------------------------------------------------------------------------------------------------------------------------------------------------------------------------------------------------------------------------------------------tckaattctytagaatgcccmcgttcttatgacaagcta--------------cggtttgatcctaggtaccttcggaa-ttttgttcttattt----aaaagm---tkaawgacargt--tctcctt--ytmcctttact----cttttttttyaagsawttttaa-ttgaaa------------twttttccaccyraatgcagcaaggaaaaatgyaggytattggttactcatgatgactatagcataacctcwaaacttcccaksrrcagracatcdgtngtgacratacttaggaatccagttgaccgtgtctttagcacttahgagttttcwgtggaggtggckgctagrtttctagtgcatcccaacttaacdtctgccahrcaratgactggacgtttgcgykctaaaastaaaggagtaagtactctggatatatggccttggaagtatctggttccatggatgagagaagacytgtttgctcgggtatr-------------------ttttc------tct-actcctgtmtcctgtgtkag-tkattattct-att-------------gtyatyttacas--ttgt-cccttcta-------------------------------tttcttmta-ctt--gt---------------tttatact------------------tta-ttaggga-gtaaagtttctt----------------tctaccttc---------------------------agtgattgtc-t-----------------------------------------------------------------------------------------------------------------------------------------------------------------------------------------------------------------------------------------------------------------------------------------------------------------------------------------------------------------
>I28593_M024_Malvaceae_Carpodiptera_cubensis_seq1
-------------------------------------------------------------------------------------------------------------------------------------------------------------------------------------------------------------------------------------------------------------------------------------------------------------------------------------------tttttatgcttgcagtttcataaagaagttgtattctaattctctakaatgcccccgttcttacgacaagtta--------------cggtttgatcctaggtaccttctgaa-ttttgttcttattt---ctgaagc---taaatgacaagt--tttcctt--ttaccattcca-----ttttttct------agtttaa-tttaat----------tttttttttcacctgattgcagcaaggaaaaatgcaggttattggttactcatgatgactatagcataacctctaaacttcccagggacagaacatcagtggtgacaatacttagaaatccagttgaccgggtttttagcacttatgagttttcagttgaggtggcggctaggtttctagtgcatcccaacttaacatctgccacacaaatgactggacgcttgcgtgctaaaactaaaggagtaagtactctggatatatggccttggaagtatctggttccatggatgagagaagacctgtttgctcgggtatg-------------------ttttt------tct-actcctgc-------gtga---------------------------------------------------tgcta-------------------------------tttgttcta-ctc--tt---------------tttacact------------------tta-ttagaga-ttagagttttct---------------gtcggcctca---------------------------gctgaaagtc-t-----------------------------------------------------------------------------------------------------------------------------------------------------------------------------------------------------------------------------------------------------------------------------------------------------------------------------------------------------------------
>I28594_M025_Malvaceae_Herrania_nitida_seq1
-------------------------------------------------------------------------------------------------------------------------------------------------------------------------------------------------------------------------------------------------------------------------------------------------------------------------------------------------------cagtttcttaaagaagttgtattcgaattctcttgaatgcccccggtcttacgacaagcta--------------cgctttgatcctaggtactttataaa-ttttgttcttatg-----taagact--tgaatgacaagt--tctccttttctacctttgct---------ttttcaagcaagtataa-ttgaa-----------ttttgttcccatctgaatgcagcaaggcgaaatgcaggttgttgactactcatgatgactatagcgtaacctctaaacttcccagggacagaacatccgttgtgacaatacttaggaatccagttgaccgtgtttttagcacttatgagttttcagtggaggtggctgctaggtttctagtgcaccccaacttaacctctgctacgcaaatgactggacgtttgcgctctaaaactaatggagtaagtacgctggatatatggccttggaagtatcttgttccgtggatgagagaagacctgtttgctcgggtatg-------------------tttgc------ttc-acttctgc-------atgag-ttattattctaaat-----------taatca--ttacac--tttt-ccctgcta-------------------------------tttgttcta-cag-----t-------------tttactac------------------ttc-ttagaga-tacacttttcccggc---atgagttctctctcccttc---------------------------agt--------------------------------------------------------------------------------------------------------------------------------------------------------------------------------------------------------------------------------------------------------------------------------------------------------------------------------------------------------------------------
>I28595_M184_Malvaceae_Guazuma_ulmifolia_seq1
-------------------------------------------------------------------------------------------------------------------------------------------------------------------------------------------------------------------------------------------------------------------------------------------------------------------------------------------------------cagtttcttgaagaagttgtattcaaattctctagaatgcccccgttcttacgacaagcta--------------cgctttgatcctaggtagtttataaa-ttttgttcttatg-----taaaac---tgaacgacaagt--tctccttttctgcctttgct--------ttttttaagaaagcttaa-ttgaatt--------tttttttccccatctgaatgcagcaaggcaaaatgcaggttattgactactcatgatgactatagtgtaaccactaaacttcccagggacagaacatctgtggtgacaattcttaggaatccagttgaccgtatctttagcacatacgagttttcggtggaggtggctgctaggtttctagtgcatcccaacttaacgtctgccacacaaatgactggacgtttgcgctctaaaactaatggagtaagtacccttgatatatggccttggaagtatctcgttccrtggatgagagaagacctgtttgctcgggtatg-------------------ctttc------ttt-actgctgt-------atgag-ttattattttaaat-----------taacta--ttgcac--tttt-tcctgcca-------------------------------tttgttatg-ttg-----t-------------tttacccc------------------ttc-ttacaga-taaacttttttt-cc---ccgttttctgtcacccttc---------------------------agtgaagggt-tcattgtct--------atttc--------caagt-------------------------------------------------------------------------------------------------------------------------------------------------------------------------------------------------------------------------------------------------------------------------------------------------------------------------------
>I28596_M026_Malvaceae_Ruizia_cordata_seq1
--------------------------------------------------------------------------------------------------------------------------------------------------------------------------------------------------------------------------------------------------------------------------------------------------------------------------------------------------------------------------tattctctctctctagaatgccctcgatcttacgacargcta--------------cactttgatcctgggtaccttccaga-------------------------------atgtcarat--tcwyctt--ttacctttag--------ttttctcaaggragtttaa-ttgaaaa---------wwtttyccccwtctkaatgcagcaaggaaaagtgcaggttattgagtactcatgatgactatagyataamctctaaacttcccagggatagaacatcagtggtgacaatacttaggaawcctgttgaccgygtctttagcacttaygagttttcagtggaggtggcggctaggtttctaatkcatcccaacttaacatctgccacrcaaatgagtagamgtgtgcrygctaaaactaaaggagtgagtactctggatatatggccttggaagtacctdgttccatggatgagagaagacctgtttgctcgggtagg-------------------ttttyc-----tac-actmcttc-------kyrag-ytattaywsc-att-------------at-atcttactm--twtt-cc--------------------------------------------------------------------------------------------------------------------------------------------------------------------------------------------------------------------------------------------------------------------------------------------------------------------------------------------------------------------------------------------------------------------------------------------------------------------------------------------------------------------------------------------------------
>I28597_M027_Malvaceae_Melhania_velutina_seq1
----------------------------------------------------------------------------------------------------------------------------------------------------------------------------------------------------------------------------------------------------------------------------------------------------------------------------------------------------------tttggaacagaaa----------------------------------atgacaagcta--------------cactttgatcctgggtaccttctgaa-------------------------------atgtcaaat--tcacctt--ttacctttag--------tcttctcaagggagtttaa-ttgaaa----------ttttttccccatctgaatgcagcaaggaaaagtgcaggttattgagtactcatgatgactatagcataacctctaaactttccagggatagaacatcagtggtgacaatacttaggaaacctgttgaccgtgtctttagcacttatgagttttcagtggaggtggcggccaggtttctaattcatcccaacttaacatctgccacacaaataagtagacgtgtgcgtgctaaaactaaaggagtgagtactctggatatatggccttggaagtacctagttccatggatgagagaag----------------------------------------------------------------------------------------------------------------------------------------------------------------------------------------------------------------------------------------------------------------------------------------------------------------------------------------------------------------------------------------------------------------------------------------------------------------------------------------------------------------------------------------------------------------------------------------------------------------------------------------------------------------------------------
>I28598_M028_Malvaceae_Glyphaea_brevis_seq1
-----------------------------------------------------------------------------------------------------------------------------------------------------------------------------------------------------------------------------------------------------------------------------------------------------------------------------------------------------------------------------------------gaatgcccccgttcttacgacaagcta--------------cgctttgatccaaggtactttctgaa-atttgttcttttat---gtgacac---tgaatgactatt--tctcc-------tttttatc---tttgcttttttgaggatgtttga-ttgacagctttt---tgtttttttccatctgaatgcagcaaggcaaaatgcagattattagttacacatgatgactacagcataacctctaaacttcccagagacaaaacatcagtagtaacaatacttaggaatccagttgaccgtgtttttagcacttatgagttttcggtggaagtggcagctaggtttctagtgcatcccaacttaacatcagctacacaaatggctggacgattacgcactaaaactcatggagtaagtacactggatatatggccttggaagtatctggttccatggatgagagaagacctgtttgcacgggtatg---------------gatgttttt------tttcgctattat-------atgag-ttattattct-atta------------gtcatcttgcac--ttta-ccctgcta-------------------------------tttgtttta-ctg--tt---------------tttacaca------------------ttattttggaa-ttatagtttgtt---------------gtctgcctta---------------------------agtgaatggt--caatgtctgcccca---------------------------------------------------------------------------------------------------------------------------------------------------------------------------------------------------------------------------------------------------------------------------------------------------------------------------------------------------
>I28599_M029_Malvaceae_Desplatsia_dewevrei_seq1
---------------------------------------------------------------------------------------------------------------------------------------------------------------------------------------------------------------------------------------------------------------------------------------------------------------------------------------------------------------------------attctaattctctagaatgcccccgttcttatgacaagcta--------------cgctttgatccaaggtaccagctaaa-ttttgctct-ttat---gtaacac---tgaatgacaaat--tctcc-------ttattatt---gttgcttcttt-aaggagttcaa-ttgaacttttttcccctttttttcccatctgaatgcagcaaggcaaaatgcagattattggttacacatgatgactatagcataacctctaaacttcccagvgacagaacatcagtggtgacaatacttaggaatccagttgaccgtgtttttagtacttatgagttttcggtggaagtagcagctaggtttctagtgcatcccaacttaacatctgcgacacaaatgactggacgattgcgctccaaaactaatggagtaagtacactggatatatggccgtggaagtatctggttccatggattagagaagacctgtttgctcgggtatg---------------tatgttttc------tcc-atcgttgc-------atgaa-ttattattct-atct------------gtcatattgygc--vgtt-scatgcta--------------------------------tttgttta-ctg--tt---------------tttacact------------------ttattttggca-ttgtagttcaca---------------gtctgccata---------------------------a----------------------------------------------------------------------------------------------------------------------------------------------------------------------------------------------------------------------------------------------------------------------------------------------------------------------------------------------------------------------------
>I28600_M146_Malvaceae_Mortoniodendron_guatemalense_seq1
--------------------------------------------------------------------------------------------------------------------------------------------------------------------------------------------------------------------------------------------------------------------------------------------------------------------------------------------------------------ttaaagaagttgtatcccaattctctagaatgcccccgttcttatgacaaacta--------------cgatttgatcctaggtaccttctgaa-ttttgttcttgtt-----tgaagc---tggatgacaagt--tctcctt--ttacctttac--------ttttttcagggaagtttaa-ttgaa-------------ttttttccacctgaa--cagcaaggcaaaatgcaggttattaaccactcatgatgactatagcataacctctaaacttcccagggacaggacatcagtggtgacaatacttaggaatcctgttgaccgtgtctttagcacttatgagttttcagtggaggtggcagctaggtttttagtgcatcccaacttaacatctgccacacaaatgactagacgtttgcgtgctaaaactaaaggagtaagtactctggatatatggccttggaaatatctggttccatggatgagagaagacctgtttgctcgggtatg-------------------tttta------tat-actcctcc-------tcgag-ttactagtat-att-------------gtcatttttcac--tttt-ccctgcta-------------------------------tttgttcta-ctt--tg---------------tttacact------------------tta--taggga-ttagagttttct---------------gtctgcctt---------------------------------------------------------------------------------------------------------------------------------------------------------------------------------------------------------------------------------------------------------------------------------------------------------------------------------------------------------------------------------------------------------
>I28601_M030_Malvaceae_Sparmannia_africana_seq1
----------------------------------------------------------------------------------------------------------------------------------------------------------------------------------------------------------------------------------------------------------------------------------------------------------------------------------------------------------------------------ttcyaattctctagaatgcccccgttcttatgacaagcta--------------cgctttgatccaaggtatgttctgaa-ttttcttct-tcat---gtaacag---tgaatgacaaat--tctcct-----ttttttatc---tttgctttttt-aggatgtttaa-ttgaactttyt----ttttthybtcyatttgartgcagcaaggcaaartgcagattattggttacacatgatgactatagcataacctctaaacttcccagagacagaacatcagtggtgacaatacttaggaatccagttgaccgtgtttttagtacttatgagttttcgattgaagtggcagctaggtttctagtgcatcccaacttaacgtcagccacacaaatgactggacgattacgctctaaaactcgtggagtaagtacgctggatatatggccttggaagtatctggttccatggatgagagaagacctstttgatcgggtatg---------------catgttttg------tct-acta-tgc-------atrag-ttattvttct-attt------------gtcatcttgcac--tttt-ccttgcta-------------------------------tcccttcta-ctg--ct---------------tttacact------------------ttatt----------------------------------------------------------------------------------------------------------------------------------------------------------------------------------------------------------------------------------------------------------------------------------------------------------------------------------------------------------------------------------------------------------------------------------------------------
>I28602_M031_Malvaceae_Mollia_sp_seq1
---------------------------------------------------------------------------------------------------------------------------------------------------------------------------------------------------------------------------------------------------------------------------------------------------------------------------------------------------------------taaagaagttgtattcyaattctctagagtgyccccggtcttaygacaagcta--------------cgttttgatcctaggtatctgctaca-ktttgmtct---gt---ytaacac---kgaatgacavat--tctcc------tttttkatt---gttgctccttt-aargagtttaa-ttgdat----------ttttttccccatctgaatgcagcaaagcaaaatgcardttattggttacacatgahgahtatagcataacctctaaacttcccagngayagaacatcagtggtgacaatacttaggaatccagtwgaccgtgtttttaghacttangagttttcgktrgaagtggcdgctaggtttctagtgcatcccaacttracatctgccacacaaatgactggacgattrcgctccaaaactaaaggagtaagtacactggatatatggccgtggaagtatttggtaccatggatgagagaagacctgtttgctcgggtatg---------------tatkttttc------tyt-acygttgc-------atgag-ttattattcw-attt------------gycatcttgcty--tgtt-ccatgcta--------------------------------tttgttta-ctg--ty---------------tttacact------------------ttattttggca-tygtagttcacc---------------atctgcctta---------------------------agtraatggt-------------------acag--------------------------------------------------------------------------------------------------------------------------------------------------------------------------------------------------------------------------------------------------------------------------------------------------------------------------------------------
>I28603_M223_Malvaceae_Gossypium_hirsutum_seq1
-------------------------------------------------------------------------------------------------------------------------------------------------------------------------------------------------------------------------------------------------------------------------------------------------------------------------------------------------------------------gaagttatattcgagttctctagagtgcccccgatcttatgacaagcta--------------cggttcgatcctaggtacggttggaa-ttttatttgtatt-----taaagt---tgaaggasgagt--tctygyt--tttttgtgatt--ccttttcctttygaggatgtttga-ttga------------ttttttttccacttgaatacagcaaggaaaaatgcaggttgttggttactcatgatgactatagcayaagttctaaacttcccaggggcaggacatcagtggtgacgatacttaggaatccgattgaccgtgtctttagcacatatgagttttcagtggaggtggcagctagattcctagtgcatcccaacttaacatctgccacacaaatggcaggacgtttgcgatctaaaaataaaggagtaagtactctggatatatggccttggaagtatctggttccgtggatgcgggaagacctgtttgctcgggtatg-------------------ttttc-----tgct-atttgtgc--------------------------------------tactcatttttcactgtatt-----------------------------agggattagagttttgtcta-ctc-------------------tctgtga----------------------------------------------------------------------------------------------------------------------------------------------------------------------------------------------------------------------------------------------------------------------------------------------------------------------------------------------------------------------------------------------------------------------------------------------------------------------------
>I28604_M032_Malvaceae_Entelea_arborescens_seq1
-----------------------------------------------------------------------------------------------------------------------------------------------------------------------------------------------------------------------------------------------------------------------------------------------------------------------------------------------------------------------ttgtattctaatactctagaatgcccccgttcttatgacaagcta--------------cgctttgatccaaggtatcttctgaa-ttttgttct-tcat---gtaacaacactgaatgacaaat--tctcc------ttttytrtc---tttkctttttt-wggatgtttaa-ttgaacttctt----ytytyttctccatttgartgcagcaaggcaaaatgcagattattggttacacatgatgactatagcataacctctaaacttcccagagacagaacatcagtggtgacaatacttaggaatccagttgaccgtgtttttagtacytatgagttttcgattgaagtggcagctaggtttctagtgcathccaacttaacgtcagccacacaaatgactggacgattacgctctaaarctcrtggagtaagtacgctggatatatggccttggaagtatctggttccrtggatragrgaagacctgtttgctcgggtatg---------------catgttttg------tct-acta-tgc-------atgwg-ttattattct-attt------------gtcatcttgcac--tttt-ccctgcta-------------------------------tcccttata-cwg--tt---------------tttacact------------------ttaytkggytt----------------------------------------------------------------------------------------------------------------------------------------------------------------------------------------------------------------------------------------------------------------------------------------------------------------------------------------------------------------------------------------------------------------------------------------------
>I28605_M235_Malvaceae_Abutilon_sp_seq1
--------------------------------------------------------------------------------------------------------------------------------------------------------------------------------------------------------------------------------------------------------------------------------------------------------------------------------------------------------------------------------------------------------------------------------------------------------------------attatt-----taaagt---cagaggacaagt--tctcttt-tttacgtttact-----ttctctttcaaggatgtttaa-ttgaa--------------tttttctgcttgaatgcagcaaggaaaaatgcaggttactggttactcatgatgactacagcataacctctaaacttcccacggacaggacatcggtggtgacgatacttaggaatccacttgaccgtgtctttagcacttacgagttttcagtggaggtggcagctaggtttctagtgcatcccaacttaacatctgccacacaaatgactggtcgtttgcgattaaaaaataaaggagtaagtactctggatatatggccttggaagtatctggttccatggatgagagaagacttgtttgctcgggtatg-------------------ttttc------act-aatcctgt-------gtgag-ttattattcg-att-------------gtaatcttaaac--catt-g---------------------------------------------------------------------------------------------------------------------------------------------------------------------------------------------------------------------------------------------------------------------------------------------------------------------------------------------------------------------------------------------------------------------------------------------------------------------------------------------------------------------------------------------------------
>I28606_M033_Malvaceae_Reevesia_formosana_seq1
--------------------------------------------------------------------------------------------------------------------------------------------------------------------------------------------------------------------------------------------------------------------------------------------------------------------------------------------------------------------------------------ctagaatgcccgcgttcttatgacaagcta--------------cgctttgatcctaggtacctttygaa-wtwttktyytatt-----taaagc---tgaatgrcaagttmtctcctt--ttacctttmcyytttttttttyttcaaggaagtktra-ttgaatt---------ttttttttccacctgaatgcagcaagrmaaaatgcaggttattaaccactcatgatgactatagcataacctctaaacttcccagggacagaacatcagtggtgacratwctwaggaatccagttgaccgkgtctttagcacttatgagttttcwgtggaggtvgckgctaggtttttagtgcatcccaacttaaygtctgccacacaaatgacygracgtttgcgtgctaaadctaaaggagtaagtactctrgatatatggccttggaagtatctggttccrtggatgagaraagacctgtttgctcgggtatg-------------------ttttc------tct-actccwrc-------gtgag-ttrttattct-rtt-------------gycawcttacac--tttt-cyctkmtr-------------------------------kttgttmta-ctc--tt---------------tttacwct------------------tta-tta--------------------------------------------------------------------------------------------------------------------------------------------------------------------------------------------------------------------------------------------------------------------------------------------------------------------------------------------------------------------------------------------------------------------------------------------------
>I28607_M034_Malvaceae_Mansonia_altissima_seq1
---------------------------------------------------------------------------------------------------------------------------------------------------------------------------------------------------------------------------------------------------------------------------------------------------------------------------------------------------gttgcattttattraagaagttgtattctaatgctttagartgcccrcgttcttatgacaagctt--------------cattttratcctrggtascrkctgaawtttwwttcttact-----traagy---tgaaygrcragt--tctcctt--ttatmtttrca-------gttyttsaaggaagtytaa-tcaw------------tttttttyccacctgaatgcagcaagsctaaatgcmggttattaaghactcatgatgactatagcataacctcyaaacttcccagggacagaacatcagtggtgacaatactaagggatccagttgayhgdgtcyttagcacttatgarttttcagtvgaggtggcggctaggttcctagtgcatcccaacttaacgtctgccacacaaatgactggacgtttgcgtgctaaadctaaaggagtaagtactctggatatwtggccttggaaatatctggtkccrtggatgagagadgacctgtttgctagggtatg-------------------ttttc------tmt-actcstgc-------atgas-ttatkattct-gtt-------------gtyatcttacac--tttt-ctwtgcta----------------------------------gttyta-ctc--tt---------------tttatcct------------------tta-ttaggta-gyctrkwtttct---------------ktctgmrtwc---------------------------rgtaaaggtc-tt--------t-------------------------------------------------------------------------------------------------------------------------------------------------------------------------------------------------------------------------------------------------------------------------------------------------------------------------------------------------------
>I28608_M035_Malvaceae_Hosfordia_alata_seq1
--------------------------------------------------------------------------------------------------------------------------------------------------------------------------------------------------------------------------------------------------------------------------------------------------------------------------------------------------------------------------------------ctagaatgcccccgttcttatgacaagcta--------------cggtttgatcctaggtacgttgggag-ttttgttattagt-----taaagt---cgaaggacaagy--tctcyttctttacatttacw-----ttctctttcaaggmtgtttaa-ttgaa--------------wttttccgcttgaatgcagcaaggaaaaatgcaggttactggttactcatgatgactayagcataacytctaaacttcccacggacaggacmtcrgtggtgacaatacttaggaatccacttgaccgtgtctttagcacttatgagttttcagtggaggtggcagctaggtttctagtgcatccsaacttaacatctgcyacamaaatgactgrtcgtytgcgattaaaaaataaaggagtgagtactctggatatatggccttggaagtatctggttccatggatgagagaagacctgtttrctcgggtatg-------------------ttttc------tct-aatcctgt-------gtgag-ttaktattct-rtt-------------gtcatcttaaac--cttt-gcttsyta--------------------------------------------------------------------------------------------------------------------------------------------------------------------------------------------------------------------------------------------------------------------------------------------------------------------------------------------------------------------------------------------------------------------------------------------------------------------------------------------------------------------------------------------------
>I28609_M036_Malvaceae_Pentaplaris_davidsmithii_seq1
---------------------------------------------stmtrtgt------------------------------------------------------------------------------------------------------------------------------------------------------------------------------------------------------------------------------------------------------------------------------------------------------------------------------------rwgtgksccmrwtcgwwtgacaagytattaattttgccaacygcwttkawyyywgstwyyttskkwa-ttttgttyrtrtt-----trmrgt---tgaaggacaarc--yytcmyt--ttacgtatact-----ttktcyyycwaggaaktttaa-ttgaa-------------ttttttccachtgaatgcagymwggaraaatgcaggttwttggtyactcatgatgaytatagcataacctctwaacttcccagdgrcagracatcagtggtgacdatactyaggaatccagttgaccgtgtctttagcacttatgagttttcagtkgaggtggcsgctaggtttctrgtgcatcccaacttaacvtctgcmayrcaaatgrctggacgtttgcgytctaaaactwargkartaagtactctgsatatatggccktggaagtatctggttccatggatgagagaagacctgtttgytcgggtatg-------------------ttttc------tct-amtcctgt-------gwgag-ttattattct-att-------------gtyattttacac--tctt-ccctgcta-------------------------------tttgttcta-ctc--at---------------tttacact------------------tta-taaggga-ttagagttttgt---------------cta--ccctc---------------------------ggtgaaggtc-ac----------------------------------------------------------------------------------------------------------------------------------------------------------------------------------------------------------------------------------------------------------------------------------------------------------------------------------------------------------------
>I28610_M037_Malvaceae_Heritiera_littoralis_seq1
----------------------------------------------------------------------------------------------------------------------------------------------------------------------------------------------------------------------------------------------------------------------------------------------------------------------------------------------------------------------------ttctarttctctwgaatgcccccgttcttatgacaagcta--------------cggtttgatcctcggtagcttctgaa-ttttgttcttattt---ctaaaac---tgaatgtcaagc--tytcckw--ttasctkwry--------ytttttcaaggaartwtaa-ttgatt----------ttttttttyydcctgaatgcagcaaggaaaaatgcaggttattggttactcatgatgactatagcataacctctaarctyyccagggacagkacatcmgtggtgacaatacttaggaatccngttgaycgtgtctttagcacktaygagttttcagtggaggtggcagctaggtttctmgtgcatcccaacttaacrtctgccacacraaygdctggacdkttgmgtsmtaaaactaaaggagtaagtactctggatatatggccttggaagtatctggttccatggatgagagaagacctgtttgctcgggtatg-------------------tttty------yct-amtcctkc-------atgag-wtgttaytct-gtt-------------gtcattttacac--ttty-cmykatta-------------------------------cttgttcta-ctc--ct---------------tttacact------------------tcc-tcgggga-tta------------------------------------------------------------------------------------------------------------------------------------------------------------------------------------------------------------------------------------------------------------------------------------------------------------------------------------------------------------------------------------------------------------------------------------------
>I28611_M062A_Malvaceae_Durio_zibethinus_seq1
---------------------------------------------------------------------------------------------------------------------------------------------------------------------------------------------------------------------------------------------------------------------------------------------------------------------------------------------------------------------------------------------------gttcttatgacaagcta--------------cgctttgatcctaggtacctttggaa-tttggttcttaatt----taaagc---tgaatggcagat--tctactt-ttttcctttac--------attttttaaggaagtttaa-ttga--------------ttttttccacctgaatgcagtaaggaaaaatgcaggttattggttactcatgatgactatagcataacctctaaacttcccagggacagaacatcagttgtgaccatccttaggaatccagttgaccgtgtctttagcacttatgagttttcagtggaggtgggggcaaggtttctagtgcatcccaacttaacgtctgccatgcaaatgactggacgtttgcgtgctaaaactaaaggagtaagtactctggatatatggccttggaagtatctggttccatggatgagagaagacctgtttgctcgggtatg-------------------ttctc------tct-acttctgc-------atgaa-ttattaatct-att-------------gtcattttacac--tttt-ccctgatt-------------------------------tttgttcta-ctt--t----------------tttactct---------------------------------------------------------------------------------------------------------------------------------------------------------------------------------------------------------------------------------------------------------------------------------------------------------------------------------------------------------------------------------------------------------------------------------------------------------------------------
>I28612_M038_Malvaceae_Brachichyton_bidwillii_seq1
---------------------------------------------------------------------------------------------------------------------------------------------------------------------------------------------------------------------------------------------------------------------------------------------------------------------------------------------------------------------------attctaattctctagaatgtccccgttcttatgacaagcta--------------cactttgatcctaggtagcttctgra-ttktgttcttattt---ctaargm---tgaaygacaary--tctcckt--wkacctttrc--------ttttttcaaggaartttaa-ttgaat------------ttttttccaccysaatgcagcaaggaaaaatgcaggttattggttwctcatgatgactatagcataacctctaarcthcccagvgacagaacatcdgtggtgacratacttaggaatccrgttgaccgtgtstttagcacttaygagttttcagtggaggtggcagctaggtttctagtgcabcccaacttaacktckgccacacraatgastddacktttgmgtgmtaaaactaaaggagtaagtactctggatatatggccttggaagtatctggttccatggatgagagaagacctgtttgctcgggtatg-------------------tttty------yct-amtcctsc-------atgag-ttmttattct-att-------------sycatyytacay--tttt-ccykacta-------------------------------tttcttcta-ctc--ct---------------tctatact------------------tca-ttggaga-tt-------------------------------------------------------------------------------------------------------------------------------------------------------------------------------------------------------------------------------------------------------------------------------------------------------------------------------------------------------------------------------------------------------------------------------------------
>I28613_M039_Malvaceae_Eriotheca_macrophylla_seq1
----------------------------------------------------------------------------------------------------------------------------------------------------------------------------------------------------------------------------------------------------------------------------------------------------------------------------------------------------------------------------------------agaatgcccccgttcttatgacaagcta--------------cggtttgatcctaggtacattctgaa-ttttgttcttattt---ctaaagc---tcaatgayaakt--tctcctt--ttacctttamy---tttttttttcmwrggaattttaa-ttgaa-------------ttttttccaccykmwtgcagcaaggaaaamtgyaggttattggttactcatgatgactatagcataacctckaaacttccyagggacagracatcrgtsgtgacratacttaggaatccagttgaccgtgtctttagyacttatgagttttcwgtggaggtggckgctagdttyctagtgcatcccaacttaacrtctgccayrcaaatgactggacgtttgcgykctaaaactaaaggagtaagtactctggatatatggccttggaagtatctggttccatggatgagagaagacctgtttgctcgggtatg-------------------tttkc------tst-amtcytshsgcctstgtgag-ttattattct-att-------------gtywtyttamac--ttty-ccmtgcta-------------------------------tttgttctg-ctc--kt---------------ttyrcayt------------------kba-ttaggga-ttatattttt-----------------------------------------------------------------------------------------------------------------------------------------------------------------------------------------------------------------------------------------------------------------------------------------------------------------------------------------------------------------------------------------------------------------------------------
>I28614_M040_Malvaceae_Hydrogaster_trinervis_seq1
------------------------------------------------------------------------------------------------------------------------------------------------------------------------------------------------------------------------------------------------------------------------------------------------------------------------------------------------------------------------------ctaattctctggagtgtccccggtcttacgacaagcta--------------cgttttgatcctaggttcctgctaaa-ttttgctct-ttat---ttaacac---tgaatgacaaat--tcttc-------tttttatt---gttgctccttt-aaggagtttag-ttgaactat------ttttttcttccatctgaatgcagcaaggcaaaatgcagattattggttacacatgatgactatagcataacctctaaacttcccagagaccggacatctgtggtgacaatacttaggaatccagttgaccgtgtttttagtacttatgagttttcagtggaagtggcagctaggtttctagtgcaccccaacttaacatctgcctcacaaatgactggacgattacgctccagaactaaaggagtaagtacactggatatatggccgtggaagtatctggttccatggatgagggaagacctgtttgctcgggtatg---------------tatgttttc------tgt-actgttgc-------atgag-ttattgttct-attt------------gtcatcttgctg--tgct-ccatgcta--------------------------------tttgttta-ctg--tt---------------tttagact------------------ttattttggca-tcgtagttcacg---------------gtctgccata---------------------------agtgaatggt-tcag--------------------------------------------------------------------------------------------------------------------------------------------------------------------------------------------------------------------------------------------------------------------------------------------------------------------------------------------------------------
>I28615_M041_Malvaceae_Pterygota_brasiliensis_seq1
-------------------------------------------------------------------------------------------------------------------------------------------------------------------------------------------------------------------------------------------------------------------------------------------------------------------------------------------------------------------------------------------atgtccccgttcttatgacaagcta--------------mggtttgatcctaggtaccttctgga-ttttgttcttatt-----taaaga---tgaatggcgagt--tctccgt--ttatctttac--------ttttttctggcaagtttaa-ttgaa-------------ctttttccacccgaatgcagcaaggaaaaatgcaggttattggttactcatgatgactatagcataacctctaagctccccagggacagaacatcagtggtaacaatacttaggaatccagttgaccgtgtctttagcacttacgagttttcagtggaggtggcagctaggtttctagtgcaccctaacttaacgtctgccacacaaatgactggacgtttgcgtgctaaagctaaaggagtaagtactctggatatatggccttggaagtatctggttccatggatgagagaagacttgtttgctcgggtatc-------------------ttttt------tct-aatcctcc-------atgag-ttgttactct-att-------------gtcatcttatac--tttt-ccctacta-------------------------------tttgttcta-ctc--ct---------------tttacact--------------------------------atcaggg------------------------------------------------------------------------------------------------------------------------------------------------------------------------------------------------------------------------------------------------------------------------------------------------------------------------------------------------------------------------------------------------------------------------------------
>I28616_M042_Malvaceae_Leptonichya_maranta_seq1
-------------------------------------------------------------------------------------------------------------------------------------------------------------------------------------------------------------------------------------------------------------------------------------------------------------------------------------------------tgcttgcagtttcttaaagaagttgtattctagttctctagaatgcccgcgttcatatgacaagctg--------------cactttgatccaaggtaccttcttaa-ttttgttcttattccaactgaatc------------agt--tctcctt--taacctttact-----ttttctcttaagtaagtttaa-ttgaa-----------tattttttccacctgaatgcagcaaggcaaaatgcaggttattggttactcatgatgactatagcataacctctaaacttcccagagacaaaacatcagtggtgacaattcttaggaatcctgttgaccgtgtttttagcacttatgagttttcagtggaggtggcagctaggtttctagtacatcccaacttaacgtcagccacgcaaatgactggacgtttgcgcgctaaaactaatggagtaagtacgctggatatatggccttggaagtatttggttccatggatgagagaagacctgtttgctcgggtatg-------------------cattc------tct-actgctgc-------atgag-taattgttct-ata-------------ttcatcatatac--tttt-ccctgtta-------------------------------tgtgttata-ttc--tt---------------tttacaat------------------tta-ttaggc-----------------------------------------------------------------------------------------------------------------------------------------------------------------------------------------------------------------------------------------------------------------------------------------------------------------------------------------------------------------------------------------------------------------------------------------------
>I28618_M044_Malvaceae_Pentace_laxiflora_seq1
----------------------------------------------------------------------------------------------------------------------------------------------------------------------------------------------------------------------------------------------------------------------------------------------------------------------------------------------------------------------------tyctaattctctagaatgcccccgttcgtatgacaagcta--------------castttgatccyaggtacsttmtgra-wtytgttcttattt---ctaaagc---tgaatgasaagt--tsttstt--tymcyttwcyt---------stttywakvaagtttrr-tttaatt---------ttttwtttcyayctgaatgcagcaagrmaaaatgcaggttattgrktacycatgatgactatagcataacytctaaayttccyrgggacagaacatcagtggtgacmatacttaggaatccrgttgaccgkgtctttagcacstacgagttttcwgtwgaggtkgsggctaggtttctagtgcatcccaacttaacatctgcmacmcaaatgacykkacgyttgcgtgstaaaaktaaaggsgtaagtactytggatatatggccttggaagtatctggtcccatggatgagagaagacctgtttgctcgggtatg-------------------ttttc------tct-actcctgc-------gtgat---------------------------------------------------gcta-------------------------------tttgttcta-ctg--tt---------------ttaacact----------------------tttgaaa-ttagcagcahrw---------------ytgr--------------------------------------------------------------------------------------------------------------------------------------------------------------------------------------------------------------------------------------------------------------------------------------------------------------------------------------------------------------------------------------------------------------
>I28619_M045_Malvaceae_Phragmotheca_mammosa_seq1
-------------------------------------------------------------------------------------------------------------------------------------------------------------------------------------------------------------------------------------------------------------------------------------------------------------------------------------------------------------------gaagttgtattctaattctctagaatgcccccgttcttatgacaagcta--------------cggtttgatcctaggtaccttykgar-ttttgttcktattt---ctaaagy---tsrakgaywart--tctcckt--ttacstttact-----ytttyyttcyaggaaktttaa-tksaat------------ttttttccacytgaatgcagcaaggaaaaatgcaggttattggttactcatgatgactatagcataacctctaaacttccvagggahagdacwtcagtsgtgacdatactnaggaatccavttgaccgtgtctttagcacttatgavttttcagtggaggtggcrgctaggtttctagtgcatcccaacttaacdtctgccacacaaatgahtggacgtttgcghkctaaarctaaaggagtragyactctggatatatggccttggaagyatctggttccatggatgagagaagacytgtttgcycgggtatg-------------------ttttc------tct-amyyctgt-------gtgag-ttattattyt-rtt-------------gtyatytyacac--ttyy-ccatgcta-------------------------------ttwrttcta-ywc--at---------------tttacact------------------tta-ttaggga-ttagag---------------------------------------------------------------------------------------------------------------------------------------------------------------------------------------------------------------------------------------------------------------------------------------------------------------------------------------------------------------------------------------------------------------------------------------
>I28620_M046_Malvaceae_Camptostemon_shultzii_seq1
----------------------------------------------------------------------------------------------------------------------------------------------------------------------------------------------------------------------------------------------------------------------------------------------------------------------------------------------------------------------------------------------------------------------------------cggtttgatcctaggtaccttgggaa-ttycgtktgtrtt-----traagt---wgaaggacaagt--tctcctt-tgtacgtttcct-----ttttctttcaatgaagtttaa-ttgaa--------------tttttccwcttgaatgcagcaargaaaaatgcaggttrttggttactcatgatgactatagcataacctctaaacttcccaggggcaggacatcrgtggtgacaatacttaggaatccagttgaycgtgtstttagcacttabgagttttcagtggaggtvgcwrctaggtttctmgtgcatcscaacttaacatctgccacacaaatgactggtcgtttkygatctaaaaataaaggagtaagtactctggatatatggccttggaagtatctggttccatgratgmgagaagacctgtttgctcgggtatg-------------------tttts------tct-aawcytgt-------ktgag-ttattattct-att-------------gtcatcttarac--tttt-scywrska-------------------------------tttgttcta----------------------------------------------------------------------------------------------------------------------------------------cc----------------------------------------------------------------------------------------------------------------------------------------------------------------------------------------------------------------------------------------------------------------------------------------------------------------------------------------------------------------
>I28621_M153_Malvaceae_Trichospermum_sp_seq1
--------------------------------------------------------------------------------------------------------------------------------------------------------------------------------------------------------------------------------------------------------------------------------------------------------------------------------------------------gcttgcagtttcttaaagaagttgtattctcattctctagaatgcccccgttcttaygacaagcta--------------cgctttgatccaaggtacctgctaaa-ttttgctct-ttat---gtaaagc---tgaatgamaaat--tctcc-------ttttcatt---gttgcttwtat-aaggagtttag-ttgaacc--------ttttttttcccawctgaatgyagcaaagcaaaatgcagattattggttacacatgatgactatagcgtaacctctaaacttccvatagacagaacatcagtggtgacaatacttaggaatccagttgaccgtgnttttagtacttahgagttctcvgtggaagtggcagctaggtttctagtdcatcctaacttaacatctgchacacaaatgactggacgattacgctccaaaactaaaggagtaagtacgctggatatatggccatggaagtatctggtaccatggatgagagaagacctgtttgctcgggtatg---------------tatgttttc------tct-kctgttgc-------atgag-ttattatttc-attt------------gtcatmtagctc--tgtt-ccatgcta-------------------------------atctacctgtctg--ct---------------ttgattat------------------ttaactttgta-----catttatg---------------gttagttccactcttatgaacagagagatgctagaaaagcgaagggcatcaatg------------------------------------------------------------------------------------------------------------------------------------------------------------------------------------------------------------------------------------------------------------------------------------------------------------------------------------------------------------
>I28623_M048_Malvaceae_Abroma_augusta_seq1
------------------------------------------------------------------------------------------------------------------------------------------------------------------------------------------------------------------------------------------------------------------------------------------------------------------------------------------------------------------------------------------------------------------------------------ctttgatccaaggtaccttccgaa-ttttgttcttatt-----taaaac---tgaatgacaagt--tatcctt--ttacctttact-----ttttcatttaagtaagtttaa-ttgcatt---------ttgtttgtcctcctgaatgcagcaaggcaaaatgcaggttattggttactcatgatgactatagcataacttctaaacttcccagggacaaaacatcagtggtgacaatacttcggaatcctgttgatcgtgtctttagcacttatgagttttcagtggaggtggcagctaggtttctagtgcatcccaacttaacgtctgccacgcaaatgactggacgtttgcgctctaaaactaatggagtaagtacactggatatatggccttggaagtatttggttccatggatgagagaagacctgtttgctcgggtatg-------------------ctttccctaattct-aatgccgc-------atgag-taattgttct-ata-------------tt-aacacatac--tttt-ccctgcta-------------------------------tttatttta-ttc--tt---------------tttatgtt------------------tta-ttaggct-ttagatttttat---------------gt----------------------------------------------------------------------------------------------------------------------------------------------------------------------------------------------------------------------------------------------------------------------------------------------------------------------------------------------------------------------------------------------------------------
>I28624_M049_Malvaceae_Corchoropsis_tomentosa_seq1
--------------------------------------------------------------------------------------------------------------------------------------------------------------------------------------------------------------------------------------------------------------------------------------------------------------------------------------------ttttatgcttgcagtttcttaaagaagttgtattctaactctctagaatgccctcgatcttaygacaagcta--------------cactttgatcctaggtacyttcyrga-ttttgcttgttttt---cgaaatc---tggatgacaagt--tctsctb--ttamctttakt---wttytyttgtaawggaagtttaa-ttgdatt---------ttktttyyccaybtgaatgcagcaaggaaaartgyaggttattgrktactcaygatgactatagcataachtctaaacttcccagggatagaacwtcagtggtgacaatacttaggaatccwgttgaccgtgtbtttagcacmtatgagttttcartkgaggtkgckgctaggttyctnrtgcatcccaacttaacvtctgccacacaaatgastggrcrtttgcgtgctaaaactaaaggagtaagtactctggatatatggccttggaagtayctggttccatggatgagaraagacctgtttrctmgggtakg-------------------ttcyc------tac-wcyysywt-------kwgattttryyattyy-att-------------gycatcttacwy--tttt-ccatgcta-------------------------------tttgttcta-ctm--yt---------------ttagctct------------------ata-ttaggga-ttgagtttt------------------------------------------------------------------------------------------------------------------------------------------------------------------------------------------------------------------------------------------------------------------------------------------------------------------------------------------------------------------------------------------------------------------------------------
>I28625_M193_Malvaceae_Apeiba_tibourbou_seq1
------------------------------------------------------------------------------------------------------------------------------------------------------------------------------------------------------------------------------------------------------------------------------------------------------------------------------------------------------gcagtttcttaaagaagttgtattctaattctctagaatgcccccgttcttacgacaagcta--------------cgctttgatccaaggtatattctgaa-tttwgttct-ttat---gtaayac---tgaawgacaaat--tctcttt--tyttttttata---kttgcyttttt-aggatgtttaa-ttgaaccsht-----ttctmttttcnaattgrvtgcagcaaggcaaaatgcagattattggttacacatgatgactatagcataacctctaaactwcccagagacagaacatcagtggtgacaatacttaggaatccagttgaccgtgtttttagcactthhgagttttcggtggaagtkgcagcyaggtttctagtgcatcccaacttaacgtcagccncacaaatgactggacgrttacgctctaaaactcgtggagtragtacgctggatatatggccttggaagyatctggttccatggatgagagaagacctgtttgctcgggtrtg---------------tatrtcktc------tcy-rcta-tgc-------atgag-ttaawmttct-mtyt------------gtcatcttgcac--tttt-ccctgcta-------------------------------ttccttcta-ctg--kt---------------tttacact------------------ttattttggc--ttayagttttct---------------gtctgcctta---------------------------attgaatggt-tcaatgtttgccccgggagt----------------------------------------------------------------------------------------------------------------------------------------------------------------------------------------------------------------------------------------------------------------------------------------------------------------------------------------------
>I28626_M226_Malvaceae_Helicteres_guazumifolia_seq1
-----------------------------------------------------------------------------------------------------------------------------------------------------------------------------------------------------------------------------------------------------------------------------------------------------------------------------------------------------------------rrgaagttgtattctaataatttagaatgcccacgttcttacgataagctt--------------cattttgatcctaggtaccttctgaa-ttttgttcttact-----taaagc---tgaatggcaagt--tcttatt--ttatcttttcg-------gcctttcaaggaagtttaa-tta--------------ttttttcccacctgaatgcagcaagcctagatgcaggttattaagcactcatgatgactatagcataacctctaaacttcctagggatagaacatcaatggtgacaatactaagggatccagttgaacgagtctttagcacttttgagttttcagtcgaggtggcggctaggttcctaattcatcccaacttaacgtctgccacacatatgactggacgtttgcgtgctaaaactaaaggagtaagtaccctggatatatggccttggaaatatctggttccatggatgagagaagacctgtttgctagggtatg-------------------ttttc------tct-actcctgt-------gtgag-ttatta---------------------------ttacgc--tttt-ctttgcta----------------------------------gttcta-ctc-ttt---------------tttatcct------------------tta-ttaggga-gtctagttttct---------------gtctgcattc---------------------------agtaaaggtc-tt--------tcccagggtttc--------caagttttctccaaaat----------atttc----------------------------------------------------------------------------------------------------------------------------------------------------------------------------------------------------------------------------------------------------------------------------------------------------
>I28628_M051_Malvaceae_Werklea_horrida_seq1
--------------------------------------------------------------------------------------------------------------------------------------------------------------------------------------------------------------------------------------------------------------------------------------------------------------------------------------------------------------------------------------------------ygyycttawgmcwmrmwa--------------msgkytswsccwaggtaccttgggaa-tttcagttgtatt-----cgaagt---tgaaggacaagt--tcacctt-gttatgtgtact---tttttyctttcaaggttgtttam-ttgaa--------------aytttccmcttgaatgcagcaaggaaaaatgcaggttattggttactcatgatgactrtagcataacctctaaacttcccagggrcaggacatcdgtggtgacdatwcttaggaatccaatygaccgtgtctttagcaywtaygaattttcartggaggtggcagctaggtttctagtkcatcccaacttaacatctgccayrcaaatgacyskycgtttgcgatctaaaagtaaaggastwagtactctggatatwtggccttggaagtatctggttccatggatgagagaagacctgtttgcycgggtatg-------------------ttttc------tct-aatccygt-------gtgag-ttattattct-att-------------gtcatmttaarc--cytt-gyctycya-----------------------------------------------------------------twyryy------------------ytt-ttaggga-w--------------------------------------------------------------------------------------------------------------------------------------------------------------------------------------------------------------------------------------------------------------------------------------------------------------------------------------------------------------------------------------------------------------------------------------------
>I28629_M052_Malvaceae_Spirotheca_rosea_seq1
-----------------------------------------------------------------------------------------------------------------------------------------------------------------------------------------------------------------------------------------------------------------------------------------------------------------------------------------------------------------aagaagttatattccaatgctctagaatgcccccgttcttatgacaagctg--------------cggtttgatcctaggtaccatctgag-ttttgttcttattt---ctaaagc---ttcatgacaagt--tctcctt--ctatctttact--tttttttctctctacgaattttaa-ttgaa-----------attttttccacccaaaatgcagcaaggaaaaatgtaggctattggttactcatgatgactatagcataacctctaaacttcccagggacagaacatcagtcgttactatacttaggaatccagttgaccgtgtctttagcacttatgagttttctgtggaggtggcggctagatttctagtgcatcccaacttaacatctgccacagaaatgactggacgtttgcgtgctaaaactaaagtagtaagtactctggatatatggccttggaagtatcttgttccatggatgagagaagacctgtttgctcgggtatg-------------------tattc------tct-actcctgt-----ctgttag-ttattattct-att-------------gttat-ttacaa--tttt-ccatgc----------------------------------------------------------------------------------------------------------------------------------------------------------------------------------------------------------------------------------------------------------------------------------------------------------------------------------------------------------------------------------------------------------------------------------------------------------------------------------------------------------------------------------------------------
>I28630_M053_Malvaceae_Huberodendron_swietenioides_seq1
------------------------------------------------------------------------------------------------------------------------------------------------------------------------------------------------------------------------------------------------------------------------------------------------------------------------------------------------------gcagttttttaaagaagttgtattataattctctagaatgcccccgttcttatgacaggcta--------------cggtttgatcctaggtaccttyggaa-ttctgttcttattt---ctaaagc---tcaatggcaatt--tctcct---ttacctttccc----tttatttttctcggaattgtaa-ttgga-------------ttttttcyacctgaatacagcaaggaaaaatgcaggttaatggttactcatgatgactatagcataacctctaaacttcccagggacagaacatcagttgtgacaatacttaggaatccagttgaccgtgtctttagcacttacgagttttcagtggaggttgcggctaggtttctagtgcatcccaacttaacgtctgccacacaaatgactggacgtttgcgtgctaaaactaaaggagtaagtactctggatatatggccttggaagtatctggttccgtggatgagagaagacctgtttgctcgggtatg-------------------ttttc------tct-actcctgtctcctgtgtggg-ttattattct-act-------------gttattttacac--tttt-caatgcta--------------------------------tttttcta-cat--at---------------tttgcatt------------------tca-ttaggga-ttagagttttct---------------gtctgccttc---------------------------actgaag----------------------------------------------------------------------------------------------------------------------------------------------------------------------------------------------------------------------------------------------------------------------------------------------------------------------------------------------------------------------
>I28631_M054_Malvaceae_Trochetiopsis_benjaminae_seq1
----------------------------------------------------------------------------------------------------------------------------------------------------------------------------------------------------------------------------------------------------------------------------------------------------------------------------------atttatgctttttttttmttgcagtttcttaaggaarttrtattctmactctctagaatgccctcgatcttaygacaagcta--------------cactttgatcctgggtaccttccrra-------------------------------atgtcaaat--tcwcctt--ttacctttag--------ttttctcaaggragtttaawttraaa----------ttttttccccatctgaatgcagcaaggaaargtgcaggttattgagtactcatgatgactatagcataacctctaaacttcccagggatagaacatcagtggtgacaatwcttaggaawcctgttgaccgtgtcttyagcacttatgagttttcabtggaggtggcdgcyaggtttctaatkcatccyaacttaacatctgccacacaaatragtagacgtgtgcgtgctaaaactaaaggagtgagtactctggatatatggccttggaagtacctagttccatggatgagagaagacctgtttgctcgggtagg-------------------tttcc------tac-actcctty-------kysag-ttattattcc-att-------------atcatcttaccc--tttt-ccctgmta--------------------------------------------------------------------------------------------------------------------------------------------------------------------------------------------------------------------------------------------------------------------------------------------------------------------------------------------------------------------------------------------------------------------------------------------------------------------------------------------------------------------------------------------------
>I28632_M055_Malvaceae_Eriolaena_candollei_seq1
-----------------------------------------------------------------------------------------------------------------------------------------------------------------------------------------------------------------------------------------------------------------------------------------------------------------------------------------------------------------aggaagttrtattctmactctctagaatgccctcgatcttacgacaagcta--------------cactttgatcctgggtaccttccwga-------------------------------atgtcaaat--tcwcctt--ttacctttag--------ttttctcaaggragtttaa-ttgaaaa---------wttttyccccwtctkaatgcagcaaggaaaagtgcaggttattgagtactcatgatgactatagcataacctctaaacttcccagggatagaacatcagtggtgacaatacttaggaawcctgttgaccgtgtctttagcacttatgagttttcagtggaggtggcggctaggtttctaatkcatccyaacttaacatbtgccahrcaaatgagtagacgtvtgcgykctaaaactaaaggagtgagtactctggatatatggccttggaavtacctrgttccatggatgagagargacctgtttgctcgggtagg-------------------yttys------ywm-mmyycttc-------gyrak-ytattaytcc-att-------------aycatsttastc--tycd-rycac-----------------------------------------------------------------------------------------------------------------------------------------------------------------------------------------------------------------------------------------------------------------------------------------------------------------------------------------------------------------------------------------------------------------------------------------------------------------------------------------------------------------------------------------------------
>I28633_M056_Malvaceae_Adansonia_digitata_seq1
--------------------------------------------------------------------------------------------------------------------------------------------------------------------------------------------------------------------------------------------------------------------------------------------------------------------------------------------------------------------------------aattctctagaatgcccccgttcttatgacaagcta--------------cggtttgatcctaggtaactt-tgaa-ttttgttcttgttt---ctaaagc---tcaattacgagt--tctcttt--ctaccttttaw----tttttttttctacgaattttaa-ttgaaw--------------ttttymwcccaaatgcagccaggaaaaatgtaggttattggtcactcatgatgrctatagcataacctctaaacttcccagggacagaacatcggtcatgacaatacttaggaatccagttgaccgtgtctttagcacatatgagttttcggtggaggtggcggcraggtttctagttcatcccaacttaacatctgccacacaaatractggacgattgcgtgctaaaaatavaggagtgagtactctrgatatatggccttggaagtatctggttccatggatgagagaagacctgtttgctcgggtatg-------------------gtttc------tct-actyctgt-------gygag-ttattattct-att-------------gttattttacac--tttt-ccatgcta-------------------------------ttttttyya-cgc--tw---------------y----------------------------------------------------------------------------------------------------------------------------------------------------------------------------------------------------------------------------------------------------------------------------------------------------------------------------------------------------------------------------------------------------------------------------------------------------------------------------------
>I28635_M058_Malvaceae_Byttneria_aculeata_seq1
-------------------------------------------------------------------------------------------------------------------------------------------------------------------------------------------------------------------------------------------------------------------------------------------------------------------------------------------tgtgtatgattgcagtttcttgaagaagttatattctaattctctagaatgcccaagatcttatgacaagcta--------------cgctttgatccaaggtaccttctgag-ttttcttcttatct--aataaata---tgaatgagggtg--tcacttt--------------------ttcttttaagattattgca----------------attttttttcctcttgaatgcagcaaggcgaaatgcaggttattggttactcatgatgactatagcataacctctaaacttcccagagacaaaacatcagtggtgacaatacttaggaatcctgttgatcgtgtgtttagcacttatgagttttcggtggaggtggcagctaggtttctagtgcatcctaatttgacgtcagccacacaaatgactggtcgtttgcgatcaaaatctaaaggagtaagtacattggatatatggccttggaagtatttggttccttggatgagagaagacttgtttgctcgggtatg-------------------tttgc------cct-cctgattc-------atgtg-taattgatcc-ata-------------ttcatcaca-----tttt-cccttcta-----------------------------------------ttt------------------------------------------------------------------------------------------------------------------------------------------------------------------------------------------------------------------------------------------------------------------------------------------------------------------------------------------------------------------------------------------------------------------------------------------------------------------------------------------------------
>I28636_M059_Malvaceae_Pterospermum_pierrei_seq1
--------------------------------------------------------------------------------------------------------------------------------------------------------------------------------------------------------------------------------------------------------------------------------------------------------------------------------------------------------------------------------------------------------------------------------------------------------------------------------------------------------------------------------------------------------------------------------------------------------aggttattgagtactcatgatgattatagcataacctctaaacttcctagggatagaacatcagtggtgacaatccttaggaatcctgttgaccgtgtctttagcacttacgagttttcagtggaggtggcggctaggtttctagtgcatcccaacttaacatctgccacacaaatgagtggacrtttgcgtgctaaaagtaaaggagtaagtactctggatatatggccttggaagtacctcgttccatggatgagag-------------------------------------------------------------------------------------------------------------------------------------------------------------------------------------------------------------------------------------------------------------------------------------------------------------------------------------------------------------------------------------------------------------------------------------------------------------------------------------------------------------------------------------------------------------------------------------------------------------------------------------------------------------------------------------
>I28637_M060_Malvaceae_Duboscia_vifidiflora_seq1
---------------------------------------------------------------------------------------------------------------------------------------------------------------------------------------------------------------------------------------------------------------------------------------------------------------------------------------------------------------------------------attctctagaatgcccccgttcttacgacaaacta--------------cgctttgatccaaggtacctgctaaa-ttttgctct-ttat---gtaacac---tgaatgacaaat--tctcc-------tttttatt---cttgctacttt-aaggagtttaa-ccgaac---------cttttttacccatctgaatgcagcaaggcaaaatgtagactattggttacacatgatgattatagcataacctctaagcttccgagagacagaacatcagtggtgacaatacttaggaatccagttgaccgtgtttttagtacttatgagttttcggtggaagtggcagctaggtttctagtgcatcctaacttaacatctgccacacaaatgactggacgattacgctccaaaactaaaggagtaagtacgctggatatatggccatggaagtatctggtaccatggatgagagaagacctatttgctcgggtatg---------------tacgttttc------tct-actgttgc-------atgag-ttattattct-att-------------gtcatcttgcac--tgat-ccatccaa-------------------------------atttgttta-ct---tt---------------tttacact------------------ttattttggcatttgtagttcact---------------gtctgccata---------------------------agtgaatggt-tcaatg------------------------------------------------------------------------------------------------------------------------------------------------------------------------------------------------------------------------------------------------------------------------------------------------------------------------------------------------------------
>I28638_M061_Malvaceae_Basiloxylon_brasiliensis_seq1
-------------------------------------------------------------------------------------------------------------------------------------------------------------------------------------------------------------------------------------------------------------------------------------------------------------------------------------------ttttaacgcttgcagtttcttaaagaagttsymttcyawywytcytkaakgcccccgttcttatgacaagctt--------------cggtttgatcctaggtaccttctgga-ttttgttcttttt-----taaaga---tgtatgacaagt--tctctgt--ttacctttac--------tttcttcaaggaagtttaa-gtgag-------------ttttttctacccgaatgcagcaaggaaaaatgcaggttattggttactcatgatgattatagcataacctctaagctccccagagacagaacgtcagtggtgactatacttaggaatccagttgaccgtgtctttagcacttatgagttttcagtggaagtggcagctaggtttctagtgcaccccaacctaacgtctgccacacagatgactggacgattgcgtgctaaaactaaaggagtaagtacgctggatatttggccttggaagtatctggttccatggatgagagaagacctgtttgctcgggtatg-------------------ttttt------cct-aatcctcc-------atgag-ttattattct-gtt-------------gtcatctttcac--tttt-ccctactg-------------------------------tttgtgcta-ctc--cg---------------tttacaat--------------------------------agagttattt---------------gt----------------------------------------------------------------------------------------------------------------------------------------------------------------------------------------------------------------------------------------------------------------------------------------------------------------------------------------------------------------------------------------------------------------
>I28639_M249_Malvaceae_Gyranthera_amphibiolepis_seq1
-----------------------------------------------------------------------------------------------------------------------------------------------------------------------------------------------------------------------------------------------------------------------------------------------------------------------------------------------tatgcttgcagttttttaaagaagttgtattataattctctagaatgcccccgttcttatgacgggcta--------------cggtttgatcctaggtaccttcagaa-ttctgttcttactt---ctaaagc---tcaatgacaaat--tctcct---ttacgtttccc-----ttgtttttctaggaattgtaa-ttgga-------------ttttttccgcctgaatgcagcaaggaaaaatgcaggttaatggttactcatgatgactatagcataacctctaaacttcccagggacagaacatcagttgtgacaatacttaggaatccaattgaccgtgtctttagcacttatgagttttcagtggaggttgcggctaggtttctagtgcatcccaacttaacgtctgccatacaaatgactggacgtttgggtgctaaaactaaaggagtaagtactctggatatatggccttggaagtatctggttccgtggatgagagaagacctttttgctcgggtatg-------------------ttttc------tct-gctcctgtctcctgtgtgag-ttattattct-act-------------gttattttacac--tttt-ccatgcta--------------------------------ttttgcta-ca-------------------------------------------------------------------------------------------------------------------------------------------------------------------------------------------------------------------------------------------------------------------------------------------------------------------------------------------------------------------------------------------------------------------------------------------------------------------------------------------------------
>I28640_M062B_Malvaceae_Diplodiscus_paniculatus_seq1
-------------------------------------------------------------------------------------------------------------------------------------------------------------------------------------------------------------------------------------------------------------------------------------------------------------------------------------------------------------------------------------------------------------------------------------------------------------atctgttc----------ttawgc---tgaatgagagct--tcttgca--ctavytwtra--------kwrttkswacraagtttga-tttaa-----------tttt-tttcgacctgaatgcagcaagacaaaatgcaggttattgagtacccatgatgactatagcataacctctaaacttcctggggacaaaacatctgtagtgaccatacttaggaatccagttgaccgtgtctttagcaygtacgagttctccrtggaggttgcggctaggtttctagtgcatcccaacttaacttctgccacacaaatgactttacgtttgcgtgctaaaagtaaaggagtaagtactctggatatatggccttggaagtatctggttccttggatgagagaagacctgtttgctcgggtatg-------------------yytyy------ttt-wctycyctgt--------ag-ttattattct-act-------------gtcatcttacgc--tttt-ccctgcta-------------------------------tttgttgtr-ttt--tc---------------tgtttaaa------------------ttt----------taaaactttac---------------g-----------------------------------------------------------------------------------------------------------------------------------------------------------------------------------------------------------------------------------------------------------------------------------------------------------------------------------------------------------------------------------------------------------------
>I28641_M063_Malvaceae_Brownlowia_peltata_seq1
-------------------------------------------------------------------------------------------------------------------------------------------------------------------------------------------------------------------------------------------------------------------------------------------------------------------------------------------------------------------gaagttatattctaattctctagaatgcccccgttcatatgacaagcta--------------cgctttgatcctaggtaccttctgaa-atctgttc----------ttaagc---tgaatgacragt--tgttgt---ttccctttac--------ttgtttcaaggaagtttga-tttaa-----------ttttatttccacctgaatgcagcaagacaaactgcaggttattgagtacccatgatgactatagcataacctctaaacttcctagggacagaacatcagtggtgaccatacttaggaatccagttgaccgtgtctttagcacgtacgagttttctgtggaggttgcagctaggtttctagtkcatcccaacttaacatctgccacacaaatgactttacgtttgcgtgctaaaagtaaaggagtaagtactctggatatatggccttggaagtatctggttccttggatgagagaagacctgtttgctcgggtatg-------------------tttcc------ttt-acccccctgt--------ag-ttattattct-act-------------gtcatcttatgc--tttt-ccctgcta-------------------------------tttgttgta-ctc--tt---------------tttgcact------------------t--------------------------------------------------------------------------------------------------------------------------------------------------------------------------------------------------------------------------------------------------------------------------------------------------------------------------------------------------------------------------------------------------------------------------------------------------------
>I28642_M064_Malvaceae_Burretiodendron_esquirolii_seq1
------------------------------------------------------------------------------------------------------------------------------------------------------------------------------------------------------------------------------------------------------------------------------------------------------------------------------------------tctttatt--------ttttttaaaaaaa------------------------------------------------------------------------------------------------------------------------------------------------------------------aaaaagtttaa-ttgaat------------ttttgcccacctgaatgcagcgaggagaaatgcaggttattgagtactcatgatgactatagcataacctctaaacttccccgagatagaacatcggtggtgacaatacttaggaatcctgttgaccgtgtctttagcacttacgagttttcagtggaggtggcagctaggtttctagtgcatcccaacttaacgtctgccacacaaatgagtggacgtttgcgtgctaaaagtaaaggagtaagtactctggatatatggccttggaagtacctggttccatrratgagagaagacctgtttgctcgggtagg-------------------tttta------tcc-actcc------------------------------------------------------------------------------------------------------------------------------------------------------------------------------------------------------------------------------------------------------------------------------------------------------------------------------------------------------------------------------------------------------------------------------------------------------------------------------------------------------------------------------------------------------------------------------------------------------------------------
>I28643_M065_Malvaceae_Hermannia_flammea_seq1
----------------------------------------------------------------------------------------------------------------------------------------------------------------------------------------------------------------------------------------------------------------------------------------------------------------------------------------------------------------------gttgtattctaattctttagaatgcccccgttcgtacgacaagcta--------------cgttttgatcctaggtattttctatg-ttttggttttatat---ggaaaac---tgaatgacaagc--tctctta-------tttacg---attttttctttaaggaagtttaa-tggaaa----------ctcattttctatttgattgcagccaggaaaaatgcaggttattaaccactcatgaygactatagcataacctctaaacttcctcgggacagaacatcagtggtgacaatacttaggaatccagttgaccgtgtttttagcacttatgagttttcagtggaggtggcagctaggtttctagtgcatcccaacttaacatctgccacgcaaatgactggacgtttgcgtgctaaagctaagggagtaagtacactggatatctggccttggaagtatttggttccatggatgcgagaagacctgtttgctcgggtatg-------------------ttttc------cct-attgctgc-------atgar-ttattattct-attgtaaa-----tttgtaatcttgcca--tttc-cccctcta--------------------------------tttctcta-ctg--tt---------------tatatgct------------------tca-ttaggc-----------------------------------------------------------------------------------------------------------------------------------------------------------------------------------------------------------------------------------------------------------------------------------------------------------------------------------------------------------------------------------------------------------------------------------------------
>I28644_M066_Malvaceae_Thomasia_solanaceae_seq1
---------------------------------------------------------------------------------------------------------------------------------------------------------------------------------------------------------------------------------------------------------------------------------------------------------------------------------------------------cttgcagtttcttaaagaagttgtattctaattctctagaatgcccccgttcttacgacaagctm--------------cgctttgatcctaggtacattcgaaa-ttttgttcttatg-----taaaat---tgaatgacaagt--tctcctt--ttacctttgct---------ttcttaaggaagtttaa-ttcta------------ttttcttccatctgaatgcagcaaggcaaaatgtaggttattaactactcatgatgactatagcataacctctaaacttcccagagacagaacatcggtggtgacaatacttaggaatccggttgatcgtgtttttagcacttatgagttttcagtggaggtggcagctaggtttctggtgcatcccaacttaacgtctgccacacaaatgactgggcgtttgcgctctaaaactaatggagtaagtacactggatatatggccttggaagtatttggttccatggatgagagaagacctgtttgctcgggtaag-------------------ttttc------tct-actgctgc-------gtgagtttactattct-atcataaa------ttttaatcttatac--tttc-ccctgcta-------------------------------tttgttcta-atgtttt---------------tttacact------------------tta-ttaggca-ttagattttc-----------------------------------------------------------------------------------------------------------------------------------------------------------------------------------------------------------------------------------------------------------------------------------------------------------------------------------------------------------------------------------------------------------------------------------
>I28645_M067_Malvaceae_Guichenotia_ledifolia_seq1
----------------------------------------------------------------------------------------------------------------------------------------------------------------------------------------------------------------------------------------------------------------------------------------------------------------------------------------------------------tttcttaaagaagttgtattctaattctcttgaatgtccccgttcttacgacaagcta--------------cgctttgatcctaggtacattcgaaa-ttttgttctcatg-----taaaat---tgaatgac-agt--tctcctc--ttacctttgct---------ttcttaaggaagtttaa-ttcga------------ttttcttccatccgaatgcagcaaggcaaaatgtaggttattaaccactcatgatgactatagcataacctctaaacttcccagagacagaacatcggtggtgacaatacttaggaatccagttgatcgtgtttttagcacttatgagttttcagtggaggtggcagctaggtttctggtgcatcccaacttaacgtctgccacacaaatgactgggcgtttgcgctctaaaactaatggagtaagtacactggatatatggccttggaagtatttggttccatggatgagagaagacctgtttgctcgggtaag-------------------ttttc------tct-actgctat-------gtgagtttactattct-atggtaaa------ttttaatcatatac--tttc-ccctgcta-------------------------------tttgttcta-atg--tt---------------ttcactct------------------tta-ttaggca-ttagattttctg---------------tctk-mmtcc---------------------------agtgaaggg--------------------------------------------------------------------------------------------------------------------------------------------------------------------------------------------------------------------------------------------------------------------------------------------------------------------------------------------------------------------
>I28646_M068_Malvaceae_Helmiopsis_sp_seq1
--------------------------------------------------------ttttgtt------------------------------------------------------------------------------------------------------------------------------------------------------------------------------------------------------------------------------------------------------------------taaktttwwttttttttgcttgcagyttcttaaggaagttgtattctwactctctagaatgccctcgatcttacgacaagcta--------------cactttgatcctgggtayctwccaga-------------------------------atktcaaat--tctcctt--ttacctttwg--------ttttctcaaggaagtttaa-ttgaaaw--------ttttttyccccatctgaatgcagcaaggaaaagtghaggttattgagtactcatgatgactatagcataacctctaaabttcccagggatagaacatcagtggtgacaatacttaggaawcctgttgaccgtgtctttagcacttatgagttttcadtggaggtggcggytaggtttctaatkcatcchaacttaacatctgcbgcacaantgagtagacgtgtgcgtgctaaaactaaaggartragtactctggatatatggccttggaaatacctagttccatggatgagagaagacctgtttrctcgggtagg-------------------tttcs------tac-actccttc-------ktgag-ttattattcc-att-------------atcatcttamtc--tttt-ccctgmta-------------------------------tttgtgctt-ctw--t------------------------------------------------------------ttttct---------------gtrywmyak---------------------------------------------------------------------------------------------------------------------------------------------------------------------------------------------------------------------------------------------------------------------------------------------------------------------------------------------------------------------------------------------------------
>I28647_M069_Malvaceae_Cheirolaena_linearis_seq1
----------------------------------------------------------------------------------------------------------------------------------------------------------------------------------------------------------------------------------------------------------------------------------------------------------------------------------------------tttggtttgcagtttcttaaggaagttgtattctcactctctagaatgccctcgrtcttaygacaagcta--------------cactttgatcctgggtacwttccwga-------------------------------atgtcaaat--tcwcmtt--ttacctttag--------tthyctmaagrdagtttaa-ttkaa-----------whttttccccatctgaatgcagcaagdaaaagtgcaggttattgagtactcatgatgactatagcataacctctaaacttcccagggatagaacatcagtrgtgacaatacttaggaawcctgttgaccgbgtctttagcacttatgagttttcaktggaggtggcggctaggtttctaatdcatcchaacttaacatctgccwcacaaatgagtagacgtgtgcgtgctaaaactaaaggagtgagtactctggatatatggccttggaartacctagttccatggatgagagaagachtgttttctcgggtagg-------------------tttcc------trc-actcmttc-------gtgar-ttattattcc-att-------------atcatctaactg--tttt-gcctgctt-------------------------------tttagttyt-cty--kr----taatartkakwttta----------------------------------------tttcct---------------tagtgatgta---------------------------cc---------------------------------------------------------------------------------------------------------------------------------------------------------------------------------------------------------------------------------------------------------------------------------------------------------------------------------------------------------------------------
>I28648_M070_Malvaceae_Helmiopsiella_madagascariensis_seq1
------------------------------------------------------------------------------------------------------------------------------------------------------------------------------------------------------------------------------------------------------------------------------------------------------------------------------------wttaaawwwtttttkcttgcagtttcttaaggaagttgtattctmwctctctagaatgccctcgatcttaygacaarcta--------------cactttgatcctgggtacctwccaga-------------------------------atgtcarat--tctcctt--ttacctttag--------ttttctcmagkaagtttaa-ttgaaaw---------wwtttyychcwtctdaatgcagcaaggaaaagtgyaggttattgagtactcatgatgactatagcataacctctaaacttcccagggatagaacatcagtggtgacaatacttaggaawcctgttgaccgtgtctttagcacttatgagttttcagtggaggtggcggctaggtttctaatkcatcccaacttaacatckgcchhdcaaatgagtagdcrtgtgcgykcyaaaactaaaggagtgagtactctggatatatggccttggaartacctrgttccatggatkagagargacctgtttgctcgggtagg-------------------ttttcs-----tac-actccttc-------wyrag-ytattaytcc-att-------------rtcatcttacts--tttt-ccctkcta-------------------------------tttgtgcta-cta--tt--------------------------------------------------------------------------------------------------------------------------------------------------------------------------------------------------------------------------------------------------------------------------------------------------------------------------------------------------------------------------------------------------------------------------------------------------------------------------------------------------
>I28649_M071_Malvaceae_Goethalsia_meiantha_seq1
----------------------------------------------------------------------------------------------------------------------------------------------------------------------------------------------------------------------------------------------------------------------------------------------------------------------------------------------------------------------------------------------------ttcttacgacaagcta--------------cgttttgatccaaggtgcctgctaaa-ttttgctct-ttat---gtaatac---agagtgacaaat--tctcc------atttttatt---gttgctccttt-aaggagtttag-ttgaac---------catttgtttctatctgaatgcagcaaggcaaaatgcagattattggttacacatgatgactatagcataacctctaaacttcccagagacaaaacttcagtggtgactatactcaggaatccagttgaccgcatttttagtacttatgagttttcggtggaagtggcagctaggtttctagtgcatcccaacttaacatctgccacacaaatgactggacggttacgctccaaaactaaaggagtaagtacgctggatatatggccgtggaagtatctggtaccatggatgagagaagacctatttgctcgggtatg---------------tatgttttg------tct-actgttga-------ahgag-ttattattct-attc------------atcatcttgcac--tgtt-ccatcc-t-------------------------------atttgttta-cc---tt---------------tttacact------------------ttattttggcatttgtagttcact---------------gtctgccata---------------------------agtgaatggt-gcaatgtctgccactttc------------------------------------------------------------------------------------------------------------------------------------------------------------------------------------------------------------------------------------------------------------------------------------------------------------------------------------------------
>I28650_M072_Malvaceae_Clappertonia_ficifolia_seq1
-----------------------------------------------------------------------------------------------------------------------------------------------------------------------------------------------------------------------------------------------------------------------------------------------------------------------------------------------------------------------ttgtattctaattctctagaatgcccccgttcttatgacaagcta--------------cgctttgatccaaggtwccttygaaa-ttttgwtct-ttaw---staacac--twraatgacaaat--tctcc-------ttwktatc-attttacattttt-aggatgyttaa-ttgaact--------tcttgtttcccatctgaatgcagcaaggcaaaatgyagattattggttacacatgatgactatagcataacctctaaacttcccabdgatagaacatcagtggtgacaatacttaggaatccagttgaccgtgtttttagcacttatgagttttcgatggaagtdgcagctaggtttctagtkcatcccaacttaacatcagccacacaaatgactggacgattacgctctaaaactcatggagtvagtacgctggatatatggccttggaagtatctggttccatggatgagagaagacctrtttgcycgggtatg---------------tatgttttc------tct-actrttgc-------wcrag-ttatwattct-aytt------------ktcatcttgcac--tttt-ccctgsty-------------------------------gttckwctg-cwk--tt---------------tttarayt------------------ttattttggcw-ttatagttttct---------------gyctgcctwak--------------------------rgsawrtggt-tcaatgtcaac-------------------------------------------------------------------------------------------------------------------------------------------------------------------------------------------------------------------------------------------------------------------------------------------------------------------------------------------------------
>I28652_M074_Malvaceae_Hildegardia_barteri_seq1
-----------------------------------------------------------------------------------------------------------------------------------------------------------------------------------------------------------------------------------------------------------------------------------------------------------------------------------------------------------------aagaagttgtattctaattctctggaatgcccccgttcttatgacaagcta--------------cggtttgatcctaggtaccttctgga-ttttgtccttatt-----taaaga---tgaatgacaagt--tctcctt--ttacctccac--------ttttttcaaggaagtttaa-ttgaa-------------tttttaccacccgaatgcagcaaggaaaaatgcaggttattggttactcatgatgactatagcataacctctaagttacccagggagagaacatcagtggtgacaatacttaggaatccagttgaccgtgtctttagcacttacgagttttcagtggaggtggcagctaggtttctagtgcatcccaacttaacatctgccacacaaatgactggacgattacgtgccaaagccaaaggagtaagtactctggatatatggccttggaagtatctggttccatggatgagagaagacctgtttgctcgggtatg-------------------ttttt------tct-aatcctcc------tgtgag-ttattattct-atc-------------gccaactttcac--tttt-ccctacta-------------------------------tttgttcta-ctc--ct---------------tttacac----------------------------------------------------------------------------------------------------------------------------------------------------------------------------------------------------------------------------------------------------------------------------------------------------------------------------------------------------------------------------------------------------------------------------------------------------------------------------
>I28653_M168_Malvaceae_Theobroma_cacao_seq1
-------------------------------------------------------------------------------------------------------------------------------------------------------------------------------------------------------------------------------------------------------------------------------------------------------------------------------------------------tgcttgcagtttcttaaagaagttgtattcgaattctcttgaatgcccccggtcttatgacaagcta--------------cgctttgatcctaggtactttataaa-ttttgttcttatg-----taagact--tgaatgacaagt--tcgccttatctacctttgct---------ttttcaagcaagtttaa-ttgaa-----------tttttttcccatctgaatgcagcaaggcgaaatgcaggttattaactactcatgatgactatagcataacctctaaacttcccagggacagaacatccgtggtgacaatacttaggaatccagttgaccgtgtctttagcacttatgagttttcagtggaggtggctgctaggtttctagtgcaccccaacttaacctctgctacacaaatgactggacgtttgcgctctaaaactaatggagttagtacgctggatatatggccttggaagtatcttgttccgtggatgagagaagacctgtttgctcgggtatg-------------------ccatc------tat-actgctgc-------atgag-ttattattct-aat-----------taatca--ttacac--tttt-ccctgcta-------------------------------tttgttcta-cag-----t-------------tttacccc------------------ttc-ttaggga-cacacttttcccggc---atcagttctctctcccttc---------------------------actgaaaggt-tcaccgtctattccaggatttc--------caagttctctatgcaatat-ttt-------------------------------------------------------------------------------------------------------------------------------------------------------------------------------------------------------------------------------------------------------------------------------------------------------------
>I28654_M105_Malvaceae_Pachira_aquatica_seq1
-------------------------------------------------------------------------------------------------------------------------------------------------------------------------------------------------------------------------------------------------------------------------------------------------------------------------------------------------------------------------------------------------------------------------------------------cctaggtaccttcagaa-tttttttcttattt---ctaaagc---tcaatgacaagt--tctcc-----tatttttact----ttttttttcctaggaattttaa-ttgaa-------------ttttttccacccaaatgcagcaaggaaaaatgtaggttattggttactcatgatgactatagcataacctctaaacttccctgggacagaacatcagtcgtgacratacttaggaatccagttgaccgtgtctttagcacttatgagttttctgtggaggtcgcggctagatttctagtgcatcccaacttaacgtctgccacacaaatgactggacgcttgcgtgctaaaactaaaggagtaagtactctggatatatggccttggaagtatctggttccatggatgagagaagacctgtttgctcgggtatg-------------------ttttc------tat-actcctgccgcctstgtgag-ttattattct-att-------------gtttttttacac--tttt-ccatgcta-------------------------------ttttttcta-cac--tt---------------ttcacatt------------------gca-ttaggga-ttatagttttct---------------gactgccttc---------------------------gatggaggtc-------------------------------------------------------------------------------------------------------------------------------------------------------------------------------------------------------------------------------------------------------------------------------------------------------------------------------------------------------------------
>I28655_M148_Malvaceae_Robinsonella_mirandae_seq1
------------------------------------------------------------------------------------------------------------------------------------------------------------------------------------------------------------------------------------------------------------------------------------------------------------------------------------------------------------------agaagttgtattctagttcgctagaatgcccccgatcttatgacaagcta--------------cggtttgaccctaggtacgtwgggag-ttttgtwtttatt-----taaagt---tgaaggacaagt--tctcttt-tttacgtttact-----ttctctttcaaggatgtttar-ttgaa--------------twtttmcacttgaatgcagcaaggaraaatgcaggttactggttactcatgatgactacagcataacctctaaacttcchacrgacaggacatcggtggtgacgatacttaggaatccacttgaccgtgtctttagcacttacgagttttcagtggaggtrgcagctaggtttctdgtgcatcccaacttaacatctgccacacaaatgactggtcgtttgcgattwaaaaataaagganhaagtactctggatatatggccttggaagtatctggttccatggatgagagaagacctgtttgctcgggtatg-------------------ttttc------tct-aatcctky-------ktgag-ttattattct-att-------------gtcatyttaaac--cttt-gcctkcta--------------------------------ttgttyaa-cac--at---------------tttacacc------------------tta-ttaggkw-ttagagttttgt---------------ca-c-ccata---------------------------aa---------------------------------------------------------------------------------------------------------------------------------------------------------------------------------------------------------------------------------------------------------------------------------------------------------------------------------------------------------------------------
>I28656_M002_Malvaceae_Tilia_americana_seq1
----------------------------------------------------------------------------------------------------------------------------------------------------------------------------------------------------------------------------------------------------------------------------------------------------------------------------------------------ttatgtttgcagtttcttraagaa-ttgtattctarttctctagaatgcccccgttcttatgacaagcta--------------cgstttgatcctaggtaccttctgaa-ttttgttcttattt---ctaaagm---tgaatgacawkt--yyycytc--ttacctttacg----yyttttttynaaggaagtttar-ttgaa-------------ttttttccacctgaadgcagcaaggaaaaatgcaggttattdrhbactcatgatgactatagcataacctctaaacttcccagdgacagaacatcagtggtgacaathcttaggaatccmvttgaccgtrtctttagcacttahgagttttcartdgaggtggcrgctaggtttctagtkcatcccaacttaacdtctgccayrhaaatgaytggacgtttgcgtgctaaaactaaaggagtaagtactctggatatatggccttggaartatctggttccatggatgagagaagacbtgtttgctcgggtatr-------------------ttttc------tst-actcytsy-------rtgar-ttattattyt-att-------------rtbatywtacay--ttyt-ccctgcta-------------------------------tttrttcta-ytc--tt---------------tttaca-----------------------------------------------------------------------------------------------------------------------------------------------------------------------------------------------------------------------------------------------------------------------------------------------------------------------------------------------------------------------------------------------------------------------------------------------------------------------------
>I28657_M180_Malvaceae_Triumfetta_lappula_seq1
----------------------------------------------------------------------------------------------------------------------------------------------------------------------------------------------------------------------------------------------------------------------------------------------------------------------------------------------------------------------------------ttctctagaatgcccccgttcttatgayaagcta--------------cgttttgatccaaggtaactttgaaa-ktttgttct-ttat---gttacay--ttsaatgacaaat--tctcc------ttttttakt------------------atgtttaa-ttgaagtty------ttgtgttwwcyatctgaatgcagcaagghgaaatgcagattrttvgttacacatgatgactatagcataacctctaaacttcccrctgakagaacatcmgtggtgacaatacttaggaatccrgttgaccgtgtttttagcacttatgagttttcgatggaggtggcagctaggtttctagttcatcccaacttaacatcagccaydmwaatgactggacgattacgchctaarwctcgtggagtaagtacgctggatatatggccttggaagtatctggttccatggatgagagaagacctgtttgctcgggtatat-------------wtatgttttc------tst-actgttgc-------atgag-ttataattct-ctty------------gtyatcttgcac--ttttyccctgcta-------------------------------gttcttctg-ctg--tt---------------tttacact------------------ct-------------------------------------------------------------------------------------------------------------------------------------------------------------------------------------------------------------------------------------------------------------------------------------------------------------------------------------------------------------------------------------------------------------------------------------------------------
>I28658_M160_Muntingiaceae_Muntingia_calabura_seq1
-------------------------------------------------------------------------------------------------------------------------------------------------------------------------------------------------------------------------------------------------------------------------------------------------------------------------------------------------------------------------------------------------------------taagcta-----------------------------------------------------------taatctctaccaattataagtg----------------------tgaataggtgttcgtatgactttaattcgtgt----------atttgattttctctcaatgcagcaaaccaaaatgtcgattgttggttactcatgatgattatagtgtcatggccaaacttccgaaagaaaaaacgtctgtggtgacaattcttaggaatccagttgatcgcatttttagtacatacgaattttctgtggaagtagcagctaggttcttggttcatccaaacttaacttctgccactaaaatgactggacgcgtgcgttcgaagactaatggagtaagtacattggatatatggccatggaaatatttggttccatggatgagagaagacttatttgctcgggtatg------------atgcatgttatt------tcttacagctat-atctaaatttggcttttgacct-cctctttg------caataatggaacatagtatt-atcagtta---------------------------------------------------------------tatccactaaac-a------------cgaatcaccgactttaaagtgatttgctgaacaa-gttaggctgtttct--------------------------------------------------------------------------------------------------------------------------------------------------------------------------------------------------------------------------------------------------------------------------------------------------------------------------------------------------------------------------------------------------------
>I9832_V002_Malvaceae_Luehea_speciosa_seq1
gtagtttctttttttttctttctagttggtaatgttcttgacaatttatttgttgttcttgttgatgttgtagtggtgaatgcctkttctgtaactgatttcgagcaatgtgaaaatgtggtgaaaaaatgggcaaccacttcacttaatcaygaagccaaagagaataaacacacgctcaargatttrcttttcttccttcatattccccgaacaggrggacggacctaytttcactggtaattttcartagtakagaatagagacacttgaacagtgagaagnywmcmwttttttgaaatgcatttaattttctcccckttgtttattktgtntatgcttgcagtttcttaaagaagttgtattctavtkctctagaatgcccccgttcttatgacaagcta--------------cgctttgatccaaggtacctgcta-----ttgctct-ttat---gtaacact-----gtgacaaat--gctcc-------tttttatt---g-tgctccttt-aaggagtttgg-ttgaachnwhn----ttttytththbatntgaatgcagcaaggcaaaatgcarattattggttacrcatgatgactatagcataacctctaaacttcccagagacagaacatcagtggtgacaatactthggaatccagttgaycgtgtttttagcacttatgagttttcagtggaagtggcagctaggtttctagtgcatcccaacttaacbtctgccacacaaatgnctggacgattacgctccaaaactaanggagtwagtacrctggatatatggccdtggaagtatctggtaccatggatgagagaagacctgtttgctcgggtatr---------------tttgttttc------tct-actgttgc-------atdhg-ttattattct-wgtt------------gtcatcttgcac--tgtt-caannbbh-------------------------------wttdhyytw-vyk--kt---------------ttaccact------------------ttattttkgca-ttwtrgtattct---------------gtgtmtgccac-------------------------aagtgaatggt-tcaatgtctgcccccgcatttc--------taaattttctctgcaacat-gtctctgacatttaactcgatgatacctttt-----ggcttttdgrggaargktttksywmmmhdmymwtksmwtttwaaksyyytwsywawtkktwrktttkktttyytkktwawtwahttwwyytttwavrdwrvmmywwkttkgscmwtttkrrrammwyyycmmyyccatttctcwttttyccttgatcaaagcctacccaatctgctttcattgtgtatgatttgaagcaatcgagagggagatattgtcttttgacaactaatgagacttctatatggttgctaatctacctgtctgc
