# Supplementary material for: Localized Phylogenetic Discordance Among Nuclear Loci Due to Incomplete Lineage Sorting and Introgression in the Family of Cotton and Cacao (Malvaceae)
Source: Front Plant Sci. 2022 Apr 13;13:850521. doi: 10.3389/fpls.2022.850521 (PMC9043901; doi:10.3389/fpls.2022.850521)
Supplement: Supplementary file 1 [file Data_Sheet_1.ZIP › Alignments_v4/L96.fasta]

>I23352_M001_Malvaceae_Bombax_ceiba_seq1
-------------------------------------------------------------------------------------------------------------------------------------------------------------------------------------------------------------------------------------------------------------------------------------------------------------------------------------------------------------------------------------------------------------------------------------------------------------------------------------------------------------------------------------------------------------------------------------------------------------------------------------------------------------------------------------------------------------------------------------------------------------------------------------------------------------------------------------------------------------------------------------------------------------------------------------------------------------------------------------------------------------------------------------------------------------------------------------------------------------------------------------------------------------ggtggcatcattctagcccttgaagggattaatggcagcatttgtggaacacgagaatcagtggaaagagtccttggattcatccaaagtgatgaccgccttaagggattaagaaggatagaatccccggttagtcctgagcaggaagctatccatcatggacactctagtagttctcctctcgcagcaggtgaggatgcaccctttcgatgggatcatgtgagagtaaagttgaagaaagagg------------ta-----ttt-tmtttagaagcaacgcagtggataac--------ccta-tta-----------------------ttygtt----atgatt----tatgttaagt-gaa-----tctgtta-tt--tcttaacc-tctttta-t--aacagtgc--tt------ct-------ttcatg--tttgaa-------cagattgttacccttggaatgccagatgtatcaccgattgaaaaggtgggaaagtatgttagcccaaaggattggaatgctttgatcagtgatcctgatactgtgagtaaccc---------------------------------------------------------------------------------------------------------------------------------------------------------------------------------------------------------------------------------------------------------------------------------
>I23353_M002_Malvaceae_Tilia_americana_seq1
------------------------------------------------------------------------------------------------------------------------------------------------------------------------------------------------------------------------------------------------------------------------------------------------------------------------------------------------------------------------------------------------------------------------------------------------------------------------------------------------------------------------------------------------------------------------------------------------------------------------------------------------------------------------------------------------------------------------------------------------------------------------------------------------------------------------------------------------------------------------------------------------------------------------------------------------------------------------------------------------------------------------------------------------------------------------------------------------------------------------------------------------------------------catcattcttgctcmtgaagggatcaakggmagcatttgtggcacacrggaatcagtggaargagtccttggatttatccaaactgatgaccgcctaaaggggttaaggcagatagaatcaccggttagtcctgagcaggaagctatccatcatggacactctagtagttctcctcttgcagcaggtgaggatgcaccctttcgatgggaccatgtgagagtcaagttgaagaaagagg------------ta-----ttt-tctttagaagtgaagctgtgggtggc--------cc---tct-----------------------tttttt----atgatt----tatgttaagt-caa-----tctgtca-tt--tctcaacc-tctttta-t--aacaatgt--tt------tcttt-tg-ttcatg--tttaag-------tagattgttactcttggaatgccagatgtatcaccaattgaaaaggttggaaagtatgttagtccaaagaattggaatgctttgatcagtgatatatgtgtt------------attctgttgtggcattgtgg------------------------------------------------------------------------------------------------------------------------------------------------------------------------------------------------------------------------------------------------------------
>I23354_M003_Malvaceae_Herissantia_crispa_seq1
----------------------------------------------------------------------------------------------------------------------------------------------------------------------------------------------------------------------------------------------------------------------------------------------------------------------------------------------------------------------------------------------------------------------------------------------------------------------------------------------------------------------------------------------------------------------------------------------------------------------------------------------------------------------------------------------------------------------------------------------------------------------------------------------------------------------------------------------------------------------------------------------------------------------------------------------------------------------------------------------------------------------------------------------------------------------------------------------------------------------------------------------------tatgtttcaggtggtattattctagctcctgaagggattaatggcagcatttgtggcacaagagaatcagtggaaagagtccttgcatttatccaaaccgatgatcgtcttaaggggttaaggcagatagaatccccagttagtcctgagcaggaagctatccatcatggtcactctagtagctctcctctctcagcaggtgaggatgcgccctttcgatgggaccacgtgcgagtaaagttgaagaaagagg------------ta-----ttt-cttttagaagtgaagcagggtgtaac--------ccac-ttt-----------------------ttcgtt----atgatt----tgtgttaaaatgaa-----tctgtta-tt--tctcgacc-gctttta-t--aactgtgt--tt------tctc--ctgttcatg--tttaaa-------cagattgttactcttggaatgcctgatgtatcaccgattgaaaaggttggaaagtatgttagcccaaaggattggaatgctttgatcactgatccaga------------------------------------------------------------------------------------------------------------------------------------------------------------------------------------------------------------------------------------------------------------------------------------------------
>I23355_M004_Malvaceae_Malva_arborea_seq1
------------------------------------------------------------------------------------------------------------------------------------------------------------------------------------------------------------------------------------------------------------------------------------------------------------------------------------------------------------------------------------------------------------------------------------------------------------------------------------------------------------------------------------------------------------------------------------------------------------------------------------------------------------------------------------------------------------------------------------------------------------------------------------------------------------------------------------------------------------------------------------------------------------------------------------------------------------------------------------------------------------------------------------------------------------------------------------------------------------------------------------------------------tgtttcaggtggyatcattttagctcctgaagggattaatggaagcatttgtrggacacgagaatcggtcgaragagtccttggattcattcaarccgatgatcgtctaaaggggctaagrcggattgaatctccggttagtccygagcaggaagctatycatcatggacactctagtagctctcctcttgcagcgggtgaggacgckccttttcgatgggatcatgttcgggtgaagttgaagaaagagg------------ta-------------------------------------------------ct-----------------------ttcgtt----atgattt-gttgtgttgagt-gaa-----ycggttattg--tgtcgacs-tgktttr-t--gayggtgt--tg------ttctt-ttgttcrtg--tttkaam------mrrwtkktwmyycttggaatgccggatgtatcgccgattgagaaggttggaaagtatgttagcccggaggattggaatgcattgataactgatccggatactgtgagtaaccgaactatgttgctg--------------------------------------------------------------------------------------------------------------------------------------------------------------------------------------------------------------------------------------------------------------------
>I23356_M005_Malvaceae_Lavatera_assurgentiflora_seq1
---------------------------------------------------------------------------------------------------------------------------------------------------------------------------------------------------------------------------------------------------------------------------------------------------------------------------------------------------------------------------------------------------------------------------------------------------------------------------------------------------------------------------------------------------------------------------------------------------------------------------------------------------------------------------------------------------------------------------------------------------------------------------------------------------------------------------------------------------------------------------------------------------------------------------------------------------------------------------------------------------------------------------------------------------------------------------------------------------------------------------------------------------gtatgtttcaggtggyatcattttagctcctgaagggattaatggaagcatttgtgggacacgagaatcggtcgaaagagtccttggattcattcaaaccgatgatcgtctaaaggggctaagrcggattgaatctccggttagtccygagcaggaagctatycatcatggacactctagtagctctcctcttgcagcgggtgaggacgckccttttcgatgggatcatgttcgggtgaagttgaagaaagagg------------ta-------------------------------------------------ct-----------------------ttcgtt----atgattt-gttgtgttgagt-gaa-----tcggttattg--tgtcgacg-tgtttta-t--gatggtgt--tg------ttctt-ttgttcatg--tttgaa-------cagattgttactcttggaatgccagatgtatcgccgattgagaaggttggaaagtatgttagcccggaggattggaatgcattgataactgatccggatactgtgagtaactgaactatattgctgcttt-tggtcata----------------------------------------------------------------------------------------------------------------------cattgtgatttacttgttcgtttttgtggactt------------------------------------------------------------------------------------------------
>I23359_M008_Malvaceae_Althaea_officinalis_seq1
-----------------------------------------------------------------------------------------------------------------------------------------------------------------------------------------------------------------------------------------------------------------------------------------------------------------------------------------------------------------------------------------------------------------------------------------------------------------------------------------------------------------------------------------------------------------------------------------------------------------------------------------------------------------------------------------------------------------------------------------------------------------------------------------------------------------------------------------------------------------------------------------------------------------------------------------------------------------------------------------------------------------------------------------------------------------------------------------------------------------------------------------------------------------gtatcattttagctcctgaagggattaatggaagcatttgtgggacacgagaatcggtcgaaagagtccttggattcattcaaaccgatgatcgtctaaaggggttaaggcaggttgaatctccggttagtcccgagcaggaagctatccattccggacactctagtagttctcctcttgcagcaagtgaggatgcgccttttcgatgggaccatgttcgagtgaagttgaagaaagagg------------ta-------------------------------------------------at-----------------------ttcgtt----atgatt------tgttaagt-gaa-----tcggctattt--ctygacct-tgtttta-t--gacagtgt--tt------ttctt-ctgttcatg--tttaaa-------cagattgttactcttggaatgccagatgtatcgccgattgagaaggtcggcaagtatgttagcccaaaggattggaatgcattgataactgatccagatactgt------------------------------------------------------------------------------------------------------------------------------------------------------------------------------------------------------------------------------------------------------------------------------------------
>I23363_M012_Malvaceae_Napaea_dioica_seq1
----------------------------------------------------------------------------------------------------------------------------------------------------------------------------------------------------------------------------------------------------------------------------------------------------------------------------------------------------------------------------------------------------------------------------------------------------------------------------------------------------------------------------------------------------------------------------------------------------------------------------------------------------------------------------------------------------------------------------------------------------------------------------------------------------------------------------------------------------------------------------------------------------------------------------------------------------------------------------------------------------------------------------------------------------------------------------------------------------------------------------------------------------------------------------------gaagggattaatggcagcatttgtgggacacgagaatcggtcgaaagagtccttggattcatccaaaccgattatcgtctaaaggggttaaggcagattgaatctccggttagtcccgagcaggaagctattcatcatggacactctagtaactctcctctcgcagcaggtgaggatgcgccttttcgatgggatcatgttcgagtgaagttgaagaaagagg------------ta-------------------------------------------------at-----------------------ttcgtt----atgatt----tgtgttaaatggaa-----tcgatta-tt--tctcgacc-tgttttatt--gatggtgt----------tttcttctgttcatg--tttaaa-------cagattgttactcttggaatgccaga------------------------------------------------------------------------------------------------------------------------------------------------------------------------------------------------------------------------------------------------------------------------------------------------------------------------------------------------------------------------
>I23364_M013_Malvaceae_Grewia_sp_seq1
---------------------------------------------------------------------------------------------------------------------------------------------------------------------------------------------------------------------------------------------------------------------------------------------------------------------------------------------------------------------------------------------------------------------------------------------------------------------------------------------------------------------------------------------------------------------------------------------------------------------------------------------------------------------------------------------------------------------------------------------------------------------------------------------------------------------------------------------------------------------------------------------------------------------------------------------------------------------------------------------------------------------------------------------------------------------------------------------------------------------------------------------------gcgtgtttcaggtggtatcattcttgcccctgaagggatcaatggcagcatttgtggcacgcgygagtcagttgagagagtccttggttttatccaaactgatgaccgcctaaaagggttaagacagatagaatcaccggttagtcctgagcaggaagctatccatcatggacactctagtagttccccccttgcagcaggtgaggatgcaccctttcgatgggatcatgtgagagtcaagttgaagaaagagg------------ta-----ttt-tctatatgagtga---------ctgt--------tgtc--------------------------ctcattc----atggtt---------------taa-----tctgtca-tt--ttccgact-tctttcttt--aacattgt--ta------tctcctcggttgatg--tttaag-------cagattgttactcttggaatgcctgaggtatcacccattgaaaaggttggaaagtatgtcagtccaaaggattggaatgctttgatcagtgatccagatactgtaagta-----actttgtttcatctttttgctg----------------------------------------------------------------------------------------------------------------------------------------------------------------------------------------------------------------------------------------------------------
>I23367_M016_Malvaceae_Kitaibelia_vitifolia_seq1
----------------------------------------------------------------------------------------------------------------------------------------------------------------------------------------------------------------------------------------------------------------------------------------------------------------------------------------------------------------------------------------------------------------------------------------------------------------------------------------------------------------------------------------------------------------------------------------------------------------------------------------------------------------------------------------------------------------------------------------------------------------------------------------------------------------------------------------------------------------------------------------------------------------------------------------------------------------------------------------------------------------------------------------------------------------------------------------------------------------------------------------------------------------ggtatcattttagctcctgaagggattaatggaagcatttgtgggacacgcgaatcggtcgaaagagtccttggattcattcaaaccgatgatcgtctaaaggggttaaggcaggttgaatctccggttagtcctgagcaggaagctatccattccggacactctagtagttctcctcttgcagcaagtgaggatgcgccttttcgatgggaccatgttcgagtgaagttgaagaaagagg------------ta-------------------------------------------------at-----------------------ttcgtt----atgatt----tgtgttaagt-gaa-----tcggttattt--ctcgacct-tgtttta-t--gacagtgt--tt------ttctt-ctgttcatg--tttaaa---------------------------------------------------------------------------------------------------------------------------------------------------------------------------------------------------------------------------------------------------------------------------------------------------------------------------------------------------------------------------------------------------------
>I23368_M017_Malvaceae_Sterculia_apetala_seq1
---------------------------------------------------------------------------------------------------------------------------------------------------------------------------------------------------------------------------------------------------------------------------------------------------------------------------------------------------------------------------------------------------------------------------------------------------------------------------------------------------------------------------------------------------------------------------------------------------------------------------------------------------------------------------------------------------------------------------------------------------------------------------------------------------------------------------------------------------------------------------------------------------------------------------------------------------------------------------------------------------------------------------------------------------------------------------------------------------------------------------------------------------gcgtgtttcaggtggcatcattcttgcccctgaagggatcaatggcagcatttgtggcacacgggaatcagtggaaagagtccttggatttatccaagctgatgatcgcctatacgggttaaggcagatagaatcaccagttactcctgagcaggaagcgatccatcatgggcactctagtagttctcctcttgcagcaggtgaggatgcaccctttcgatgggaccatgtgagagtcaagttgaagaaagagg------------ta-----ttt-tctttagaagcaaagcattgggtggc--------cctc---------------------------tttttt----ataatt----tatattaagt-caa-----tctatca-tt--tcttggcc-tctttta-t--aacaatgt--tt------tcttc-ttgttcatg--tttaag-------cagattgttactcttggaatgccggatgtatcaccaattgaaaaggttggaaagtatgttagtccaaaggattggaatgctttgatcagcgatccagatactgtgagtaaccaaactttgttgtagctttttggtcac--------------------------------------------------------------------------------------------------------------------------------------------------------------------------------------------------------------------------------------------------------
>I23369_M018_Malvaceae_Abelmoschus_esculentus_seq1
----------------------------------------------------------------------------------------------------------------------------------------------------------------------------------------------------------------------------------------------------------------------------------------------------------------------------------------------------------------------------------------------------------------------------------------------------------------------------------------------------------------------------------------------------------------------------------------------------------------------------------------------------------------------------------------------------------------------------------------------------------------------------------------------------------------------------------------------------------------------------------------------------------------------------------------------------------------------------------------------------------------------------------------------------------------------------------------------------------------------------------------------------------tcaggtggtatcattctagcccctgaagggatcaatggcagcatctgtggcacacgagaatcagtggaaagagtccttgctttcatccaatccaatgacagactaaaggggttaaggcggatagaatcaccagttagttccgagcaggaagctatccatcatggacactcgactagctctcctcttgcagcaggtgaggatgcacccttccgatgggaccacgtgcgagtgaagttgaagaaagagg------------ta-----ttt-tcttttgaagccaagccatgtatatt-----------------------------------------------------------tgtgttaagt-gaa-----tctgtta-tt--tctggatc-tcttttt-tttaacagtgc--tttctaactttcttctgtctatgt-tttaaa-------cagattgttactcttggaatgccagaagtatcacctattgacaaggttggaaagtatgttagcccgaaggactggaatgttttgatcagtgatccggataccgtgagtaactgaactatgttaccacttt-------------------------------------------------------------------------------------------------------------------------------tgttatcattatttacc----------------------------------------------------------------------------------------------------------------
>I23370_M105_Malvaceae_Pachira_aquatica_seq1
-------------------------------------------------------------------------------------------------------------------------------------------------------------------------------------------------------------------------------------------------------------------------------------------------------------------------------------------------------------------------------------------------------------------------------------------------------------------------------------------------------------------------------------------------------------------------------------------------------------------------------------------------------------------------------------------------------------------------------------------------------------------------------------------------------------------------------------------------------------------------------------------------------------------------------------------------------------------------------------------------------------------------------------------------------------------------------------------------------------------------------------------------------------------------ctagcccctgaagggattaatggcagcatttgtggcacacgagaatcagttgaaagagtccttggattcatccaaactgatgaacgcctaaatggtttaagacagatagaatccccagttagtccggagcaggaagctatccatcatggacactctagtagttctcctctcgcagcaggtgaggatgcaccttttcgatgggaccatgtgagagtaaaggtgaagaaagagg------------ta-----ttt-tctttagaagcaaagcagtggataac--------cctg-ttt-----------------------ttcatt----atgatt----t-tgttaagc-------------------------------------------------------------------------------------------------------------------------------------------------------------------------------------------------------------------------------------------------------------------------------------------------------------------------------------------------------------------------------------------------------------------------------------------------------------------------------------------
>I23371_M137_Malvaceae_Dombeya_wallichii_seq1
----------------------------------------------------------------------------------------------------------------------------------------------------------------------------------------------------------------------------------------------------------------------------------------------------------------------------------------------------------------------------------------------------------------------------------------------------------------------------------------------------------------------------------------------------------------------------------------------------------------------------------------------------------------------------------------------------------------------------------------------------------------------------------------------------------------------------------------------------------------------------------------------------------------------------------------------------------------------------------------------------------------------------------------------------------------------------------------------------------------------------------------------------cgtgtttcaggtggcatcattcttgccccygaagggatcaatggaagcatttgtgggactagggaatctgtggaaaaggtccttggatttatccaaaccgatgaccrtctaaaggggttaagkcaaatagaatctcyagttagtcctgagcaggaagctatccatcatggacacwctagtagttcacctcttgcrgyaggtgaggatgcaccctttcgatgggaccatgtgagagtcaagttgaagaaagagg------------ta-----ttt-agtsymsmmsymwmkcarysrrtscc---------------------------------------cytyyc---mayswkt----ymykttwmwm-mwg-----tytkwcr-tw----------------------wamsmwkt----------ytkycmtttwysatk--tttwws-------cmkwttgtcaysyttrrrmwgmywgwmrymyywsswatkkmarargtmksammkwwtgwwrrksymrrrraktrkrwtgstyyrawsrrtkrkmmwgmtwykrtsagtaa------------------------------------------------------------------------------------------------------------------------------------------------------------------------------------------------------------------------------------------------------------------------------------
>I23372_M140_Malvaceae_Chiranthodendron_pentadactylon_seq1
---------------------------------------------------------------------------------------------------------------------------------------------------------------------------------------------------------------------------------------------------------------------------------------------------------------------------------------------------------------------------------------------------------------------------------------------------------------------------------------------------------------------------------------------------------------------------------------------------------------------------------------------------------------------------------------------------------------------------------------------------------------------------------------------------------------------------------------------------------------------------------------------------------------------------------------------------------------------------------------------------------------------------------------------------------------------------------------------------------------------------------------------------gcgtgtttcaggtggcatcattcttgcccctgaagggatcaatggcagcatttgtggcacaagggaatcagtggaaagagtccttggatttatccaaactgatgaccgcctaaaggggttaagacggatagaatctccagttagtcatgagcaggaagctatccatcatggacactctagtagttctcctcttgcagcaggtgaggatgcaccctttcgatgggatcatgtgagagtcaagttgaagaaagagg------------ta-----ttt-tctttagaagc-gagcagtgggtggc--------cc---tct-----------------------tttttt----atgatt----tatgttaagt-tag-----tctgtcattt--tctcgacc-tctttta-t--aacaatgt--tt------tcttt-tc-ttcatg--tttaag-------cagattgttactcttggaatgccagatgtatcaccaattgaaaaggttggaaagtatgttagtccaaaggattggaatgctttgatcaatgatccagatactgtgagtaaccaaactttgttgcatcttt----------------------------------------------------------------------------------------------------------------------------------------------------------------------------------------------------------------------------------------------------------------
>I23373_M141_Malvaceae_Quararibea_funebris_seq1
---------------------------------------------------------------------------------------------------------------------------------------------------------------------------------------------------------------------------------------------------------------------------------------------------------------------------------------------------------------------------------------------------------------------------------------------------------------------------------------------------------------------------------------------------------------------------------------------------------------------------------------------------------------------------------------------------------------------------------------------------------------------------------------------------------------------------------------------------------------------------------------------------------------------------------------------------------------------------------------------------------------------------------------------------------------------------------------------------------------------------------------------------gtgtgtttcaggtggcatcattctagcccctgaagggattaatggcagcatttgtggcacacgagaatcggtggaaagagttcttggattcatccaaactgatgaccgcctaaagggtttaaggcagatagaatccccggttagtcctgagcaggaagctatccatcatggayactccagtagttctcctctcgcagcaggtgaggatgcaccctttcgatgggaccatgtgagagtaaagttgaagaaagagg------------ta-----ttt-tctttagaagtaaagcagtgg-taac--------cct--ttt-----------------------ttcgct----atgata----tatgtcaagt-gaa-----tctgttg-st--tctcaacc-tctttta-t--gacagtgt--tt------tcttc-tg-ttcatg--tttaaa-------cagattgttactcttggaatgccagatgtatcaccaattgaaaaggttggaaagtatgttagcccaaaggattggaatgctttgatcagtgatccagatactgtgagtaaccaaactttgttgcagcttttttgtcact-------------------------------------------------------------------------------------------------------------------------------------------------------------------------------------------------------------------------------------------------------
>I23374_M142_Malvaceae_Hampea_nutricia_seq1
-------------------------------------------------------------------------------------------------------------------------------------------------------------------------------------------------------------------------------------------------------------------------------------------------------------------------------------------------------------------------------------------------------------------------------------------------------------------------------------------------------------------------------------------------------------------------------------------------------------------------------------------------------------------------------------------------------------------------------------------------------------------------------------------------------------------------------------------------------------------------------------------------------------------------------------------------------------------------------------------------------------------------------------------------------------------------------------------------------------------------------------------------------gtttcaggtggtatcattctagctcctgaaggaattaatggcagcatttgtggtacacgagaatcagtggaaagagtccttgggttcatccaagcmgatgaccgtctaaaggggttgaggcagatagagtccccagttagtcccgagcaggaagctatccatcatggacattctagtagctctcctcttgcagcaggtgaggacgctccctttcgatgggaccacgtgcgagtaaagttgaagaaagagg------------ta-----ttt-tgttttgawgcaaagcagtgtgtgac--------acac-ctt-----------------------tttgtt----acgatt----tgtgttaagt-gaa--------------------------tctttta-t--aacactgt------------------------------------------------------------------------------------------------------------------------------------------------------------------------------------------------------------------------------------------------------------------------------------------------------------------------------------------------------------------------------------------------------------------------------------------
>I23376_M145_Malvaceae_Heliocarpus_appendiculatus_seq1
----------------------------------------------------------------------------------------------------------------------------------------------------------------------------------------------------------------------------------------------------------------------------------------------------------------------------------------------------------------------------------------------------------------------------------------------------------------------------------------------------------------------------------------------------------------------------------------------------------------------------------------------------------------------------------------------------------------------------------------------------------------------------------------------------------------------------------------------------------------------------------------------------------------------------------------------------------------------------------------------------------------------------------------------------------------------------------------------------------------------------------------------------cgtgtttcaggtggcatcattcttgcccctgaaggaatcaatggaagcatttgcggcacatggcattcggttgaaagagtccttggttttatccaaactgatgaccgkttaarmggrttaaggcagatagaatcacctgttagtcctgaacaggaagctatccatcatggacactctagtagytcacctcttgcagccggtgaagatgcaccctttcgatgggatcatgtgagagtcaagttgaagaaggagg------------ta-----ctt-tctttawgagcaaagcagctatttctcggtgctccttc---------------------------tttttt----atgact---------------t--t--tgtctgtca-tt--tgtcgact-gctttt-at--aacattgt--tc------tcaccaccctta-tg--tttaag-------cagattgttactcttggaatgcctgatgtgtcacccattgaaaaggttggaaaatatgtcagcccgaaggattggaatgctttgatcagtgatcctgatactgtgagta-----actt----------------------------------------------------------------------------------------------------------------------------------------------------------------------------------------------------------------------------------------------------------------------------
>I23377_M148_Malvaceae_Robinsonella_mirandae_seq1
---------------------------------------------------------------------------------------------------------------------------------------------------------------------------------------------------------------------------------------------------------------------------------------------------------------------------------------------------------------------------------------------------------------------------------------------------------------------------------------------------------------------------------------------------------------------------------------------------------------------------------------------------------------------------------------------------------------------------------------------------------------------------------------------------------------------------------------------------------------------------------------------------------------------------------------------------------------------------------------------------------------------------------------------------------------------------------------------------------------------------------------------------gtatgtttcaggtggyattattmtagctcctgaagggattaatggmagcatttgtggcacacgagaatcagtggaaagagtccttgcatttatccaaaccgatgatcgtctwaagggkttaaggcagatagaatcyccggttagtcccgagcaggaagctatccatcatggtcactctagtagctctcctctctcagcwggtgaggatgcrccctttcgatgggaccacgtgcgagtaaagttgaagaaagagg------------ta-----ttt-cttttagaagtgaagcagggtgtrac--------ccgc-ttt-----------------------ttcgyt----atkwtt----tgtgttaaartgaa-----tmtgtta-tt--tctcracc-gctttta-t--aactgtgk--tt------tmtt--ctgttyatg--yttraa-------cagattgttactctyggaatgccagatgtrtcaccgattgaaaaggttggaaagtatgttagcccaaaggattggaatgctttgatcactgatcyagacactgtgagttaccg---------------------------------------------------------------------------------------------------------------------------------------------------------------------------------------------------------------------------------------------------------------------------------
>I23378_M150_Malvaceae_Ceiba_pentandra_seq1
------------------------------------------------------------------------------------------------------------------------------------------------------------------------------------------------------------------------------------------------------------------------------------------------------------------------------------------------------------------------------------------------------------------------------------------------------------------------------------------------------------------------------------------------------------------------------------------------------------------------------------------------------------------------------------------------------------------------------------------------------------------------------------------------------------------------------------------------------------------------------------------------------------------------------------------------------------------------------------------------------------------------------------------------------------------------------------------------------------------------------------------------------------aggtggcatcattctagcccctgaaggtattaatggcagcatttgtggaacacgagaatcagtggaaagagtccttggattcatccaaagtgatggccgccttaagggattaagacagatagaatccccagttagtcctgagcaggaagctatccatcatggacactcgagtagttctcctctcgcagcaggtgaggatgcaccctttcgatgggatcatgtgagagtaaagttgaagaaagagg------------ta-----ttt-tctttagaaacaaagcagtggataac--------ccta-ttc-----------------------tttgtt----atgatt----tatgttaagt-gaa-----tctgtta-tt--tcttaacc-tctttta-t--aacagtgt--tt------ct-------ttcatg--tttgaa-------cagattgttacccttggaatgccagatgtatcaccgattgaaaaggtgggaaagtatgttagcccacaggattggaatgctttgatcagtgatcctgatactgtgagtaaac----------------------------------------------------------------------------------------------------------------------------------------------------------------------------------------------------------------------------------------------------------------------------------
>I23380_M161_Malvaceae_Hibiscus_tiliaceus_seq1
-----------------------------------------------------------------------------------------------------------------------------------------------------------------------------------------------------------------------------------------------------------------------------------------------------------------------------------------------------------------------------------------------------------------------------------------------------------------------------------------------------------------------------------------------------------------------------------------------------------------------------------------------------------------------------------------------------------------------------------------------------------------------------------------------------------------------------------------------------------------------------------------------------------------------------------------------------------------------------------------------------------------------------------------------------------------------------------------------------------------------------------------------------atgtttcaggtggtatcattctagcccctgaagggatcaatggcagcakctgtggcacacgagaatcagtggaaagagtccttggtttcatccaatccgatgaccgactaagggggttaaggcagatagaatccccggttagtgccgagcaggaagctatccatcatgggcactctactagctctcctcttgcagcaggcgaggatgcacccttccgatgggaccatgtgcgagtgaagttgaagaaagagg------------ta-----ttt-tcttttgaagcaaagcagtgtatatt-----------------------------------------------------------tgtgttaagt-gaa-----tctgtta-tt--tctcaatc-tcttttt-tc-agcagtgt----------attcttctgtccatgt-tttaaa-------cagattgttactcttggaatgccagaagtatcacctattgaaaaggttggaaaatatgttagcccgaaggactggaatgatttgatcagtgatccggatactgtgagtaactgaactgtgttacagcttt-tggtcatcc------------------------------------------------------------------------------------------------------------------gtt---------------------------------------------------------------------------------------------------------------------------------
>I23383_M166_Malvaceae_Pseudobombax_ellipticum_seq1
----------------------------------------------------------------------------------------------------------------------------------------------------------------------------------------------------------------------------------------------------------------------------------------------------------------------------------------------------------------------------------------------------------------------------------------------------------------------------------------------------------------------------------------------------------------------------------------------------------------------------------------------------------------------------------------------------------------------------------------------------------------------------------------------------------------------------------------------------------------------------------------------------------------------------------------------------------------------------------------------------------------------------------------------------------------------------------------------------------------------------------------------------tgtgtttcaggtggcatcattctagctcctgaagggattaatggcagtatttgtggaacaagagaatcagtggaaagagtccttggattcatccaaactgatgaccgcctaaagggattaagacagatagaatccccggttagtcctgagcaggaagctatccatcatggacactctagtagttctcctcttgcagcaggtgaggatgcaccctttcgatgggatcatgtgagagtaaagttgaagaaagagg------------ta-----ttt-tcttcagaagcaaagcagtggataac--------cctatttt-----------------------tttgtt----wtgatt----tctgttaggt-gaa-----tctgtta-tt--tctcaacc-tctttta-t--aacagtgt--tt------ct-------ttcatg--tttgaa-------cagattgttacccttggaatgccagatgtatcaccgattgaaaaggttggaaagtatgttagcccgaaggattggaatgctttgatcagtgatcctgataccgtgagtaacccaattttgtt------------------------------------------------------------------------------------------------------------------------------------------------------------------------------------------------------------------------------------------------------------------------
>I23384_M168_Malvaceae_Theobroma_cacao_seq1
----------------------------------------------------------------------------------------------------------------------------------------------------------------------------------------------------------------------------------------------------------------------------------------------------------------------------------------------------------------------------------------------------------------------------------------------------------------------------------------------------------------------------------------------------------------------------------------------------------------------------------------------------------------------------------------------------------------------------------------------------------------------------------------------------------------------------------------------------------------------------------------------------------------------------------------------------------------------------------------------------------------------------------------------------------------------------------------------------------------------------------------------------cgtgtttcaggtggcatcattcttgcccctgaagggatcaatggtagcatttgtggcacacgggaatcggtggaaagagtcctaggattcattcaaactgatgaccgcttaaaagggttaaggcagatagagtcaccggttagtcctgagcaggaagctatccatcatggacactctactagttctcctcttgcagcaggtgaggatgcaccctttcggtgggaccatgtgagagtgaagttgaagaaagagg------------ta-----ttt-tctttataagcaaagcaataagtggc--------atgc---------------------------tttttt----ataatt---------------taa-----tctgtca-ct--tgtcaact---tctta-t--aacaatgt--tg------ctcct-ttgttcatg--tttaag-------cagattgttactcttggaatgccagaagtatcacccattgaaaaggttggaaagtatgtcagcccaaaggattggaatgctttgatcagtgatccagatactgtgagtaaagaaactttgttgcagcttt--ggtcactc---------------------------------------------------------------------------------------------------------------------cattgtgatttac--------------------------------------------------------------------------------------------------------------------
>I23385_M169_Malvaceae_Ochroma_pyramidale_seq1
------------------------------------------------------------------------------------------------------------------------------------------------------------------------------------------------------------------------------------------------------------------------------------------------------------------------------------------------------------------------------------------------------------------------------------------------------------------------------------------------------------------------------------------------------------------------------------------------------------------------------------------------------------------------------------------------------------------------------------------------------------------------------------------------------------------------------------------------------------------------------------------------------------------------------------------------------------------------------------------------------------------------------------------------------------------------------------------------------------------------------------------------------tgtttcgggtggcatcattctagcccctgaagggattaatggcagcatttgtggcacacgagaatcggtggaaagagtccttggattcatccaaactgatgaccgtctaaagggattaaggcagatagaatccccaattagtcctgagcaggaagctatccatcatggacactmtagtagttctcctctcgctgcaggtgaggatgcaccctttcgatgggaccatgtgagagtaaagttgaagaaagagg------------ta-----ttt-tctttagaagcaaagcagtggttaac--------actc-ttt-----------------------ttcgtt----atgatt----tattttaagt-gaa-----tctgtta-tt--tctcgac---------------------------------------------------------------------------------------------------------------------------------------------------------------------------------------------------------------------------------------------------------------------------------------------------------------------------------------------------------------------------------------------------------------------------------------------------------------
>I23387_M178_Malvaceae_Malvaviscus_arboreus_seq1
-----------------------------------------------------------------------------------------------------------------------------------------------------------------------------------------------------------------------------------------------------------------------------------------------------------------------------------------------------------------------------------------------------------------------------------------------------------------------------------------------------------------------------------------------------------------------------------------------------------------------------------------------------------------------------------------------------------------------------------------------------------------------------------------------------------------------------------------------------------------------------------------------------------------------------------------------------------------------------------------------------------------------------------------------------------------------------------------------------------------------------------------------------------------gtatcattctagcccctgaagggatcaatggaagcatttgtggcacacgagaatcagtggaaagagtccttggtttcatccaatccgatgacagactaaaggggttaaggcagatagaatcccctgttagtgcggagcaggaagctatccatcatgggcactctactagctctcctcttgcagcaggtgaagatgcacccttccgatgggaccacgtgcgagtgaagttgaagaaagagg------------ta-----ttt-tcttttgaagcaaagaagtgtatatt-----------------------------------------------------------tgtgttaagt-gaa-----tctgtta-tt--tctcaatc-tcttttt-t--aacagtgt----------tttcgtctgtccatgt-mttaaa-------cagattgttactcttggaatcccagaagtatcacctattgaaaaggttg-------------------------------------------------------------------------------------------------------------------------------------------------------------------------------------------------------------------------------------------------------------------------------------------------------------------------------------------------
>I23388_M180_Malvaceae_Triumfetta_lappula_seq1
-----------------------------------------------------------------------------------------------------------------------------------------------------------------------------------------------------------------------------------------------------------------------------------------------------------------------------------------------------------------------------------------------------------------------------------------------------------------------------------------------------------------------------------------------------------------------------------------------------------------------------------------------------------------------------------------------------------------------------------------------------------------------------------------------------------------------------------------------------------------------------------------------------------------------------------------------------------------------------------------------------------------------------------------------------------------------------------------------------------------------------------------------------gtgtttcaggtggcatcattcttgcccctgaaggaatcaatggaagcatttgcggcacacgggawtcggttgaaagagtccttggttttatccaaactgatgaccgkttaarmggrttaaggcagatagaatcacctgttagtcctgaacaggaagctatccatcatggacactctagtagytcacctcttgcagccggtgaagatgcaccctttcgatgggatcatgtgagagtcaagttgaagaaggagg------------ta-----ctt-tctttawgascraagcagctaytgctcggtgctcctyc---------------------------tttttw----wkdmyt---------------t--t--kkyykkymw-tt--kkysrmyt-sytttw-wt--ammwtkkt--yy------yymcswysytww-kk--ttwark-------mrrwtkktwmyyytkgrawkscykrwkkwkymmccmwtkraaaaggttggaaagtatgtcagcccgaaggattggaatgctttgatcagtgatcctgatactgtgagta-----acttggttgcagc-------------------------------------------------------------------------------------------------------------------------------------------------------------------------------------------------------------------------------------------------------------------
>I23389_M181_Malvaceae_Pavonia_scheadiana_seq1
---------------------------------------------------------------------------------------------------------------------------------------------------------------------------------------------------------------------------------------------------------------------------------------------------------------------------------------------------------------------------------------------------------------------------------------------------------------------------------------------------------------------------------------------------------------------------------------------------------------------------------------------------------------------------------------------------------------------------------------------------------------------------------------------------------------------------------------------------------------------------------------------------------------------------------------------------------------------------------------------------------------------------------------------------------------------------------------------------------------------------------------------------------ttcaggtggtatcattttagctcctgaagggattaatggaagcatttgtgggacacgagaatcggtvgaaagagtccttggwttcatycarwccgatgatcgtctaaagggrttaaggcagattgaatctccggttagtccygagcaggaagctatycatcatggwcactctagtagytctcctcttgcagcaggtgaggatgygccytttcgatgggaccatgttcgagtaaagttgaagaaagagg------------ta-----tkk--wktkrrrdkbradrmavrrkk-----------------waw-----------------------yyyvbt----wwkrwy---kwkwkkwwwgt-gww-----wmgkkwatyt--kkthkmyy-tgtttta-t--kdwbgkdd--tt------ttmtt-ytgttcatg--tttaaa-------cagattgttactcttggaatgccagatgtatcgccrattgagaaggttggraagtatgttagcccaaaggattggaatgcattgataactgatccagatacagtgagtaactgaactatgttgctgcttt-tggtcatc----------------------------------------------------------------------------------------------------------------------cattgt---------------------------------------------------------------------------------------------------------------------------
>I23390_M182_Malvaceae_Anoda_cristata_seq1
---------------------------------------------------------------------------------------------------------------------------------------------------------------------------------------------------------------------------------------------------------------------------------------------------------------------------------------------------------------------------------------------------------------------------------------------------------------------------------------------------------------------------------------------------------------------------------------------------------------------------------------------------------------------------------------------------------------------------------------------------------------------------------------------------------------------------------------------------------------------------------------------------------------------------------------------------------------------------------------------------------------------------------------------------------------------------------------------------------------------------------------------------------------------------agctcctgaagggattaatggaagcatttgtgggacacgagaatcggtcgaaagagtccttggtttcattcaatccgatgatcgtctaaagggattaaggcagattgaatctccggttagtcccgagcaggaagctattcatcatggacactctagtagctctcctcttgcagcaggtgaggatgcgccctttcgatgggaccatgttcgagtgaagttgaagaaagagg------------ta-------------------------------------------------at-----------------------ttcatt----atgatt---ttgtgttaagt-gaa-----tcggttattt--tgttgacc-tgtttta-t--gatggtgt--tt------ttctt-ttgttcatg--tttaaa-------cagattgttactcttggaatgccagatgtatcgccaattgagaaggttggaaagtatgttagcccaaaggattggaatgcattgataactgatccggatactgtgagtaaccaaactatgtt------------------------------------------------------------------------------------------------------------------------------------------------------------------------------------------------------------------------------------------------------------------------
>I23393_M189_Malvaceae_Kearnemalvastrum_lacteum_seq1
----------------------------------------------------------------------------------------------------------------------------------------------------------------------------------------------------------------------------------------------------------------------------------------------------------------------------------------------------------------------------------------------------------------------------------------------------------------------------------------------------------------------------------------------------------------------------------------------------------------------------------------------------------------------------------------------------------------------------------------------------------------------------------------------------------------------------------------------------------------------------------------------------------------------------------------------------------------------------------------------------------------------------------------------------------------------------------------------------------------------------------------------------tatgtttcaggtggwatcattttagctccwgaagggattaatggaagcatttgtgggacacgagaatcggtsgaaagagtccttggattcatycaaaccgatgatcgtctaaagggrttaaggcagatwgartchccggttagtcccgagcaggaagctatmcatcatggwcactctagtrgytctcctcttgcagcaggtgaggatgcgccttttcgatgggaccatgttcgagtgaagttgaagaaagagg------------ta-------------------------------------------------at-----------------------ttckty----wtkwwt---ykrtrtkawkk-krr-----yhagtkawty--kgtyrkyt-ykykwym-t--gwywkwkw--kw------ykstk-ytktwywyk--ktkmawswkwwwrywrmtyktkrmwykbsrratgymtgatgtatcgccgattgagatggttggcaagtatgttagcccaaaggattggaatgcgttgataactgatccggatacggtgagtaactgaactatgttgctgcttt-tggtca---------------------------------------------------------------------------------------------------------------------------------------------------------------------------------------------------------------------------------------------------------
>I23394_M229_Malvaceae_Malvastrum_americanum_seq1
--------------------------------------------------------------------------------------------------------------------------------------------------------------------------------------------------------------------------------------------------------------------------------------------------------------------------------------------------------------------------------------------------------------------------------------------------------------------------------------------------------------------------------------------------------------------------------------------------------------------------------------------------------------------------------------------------------------------------------------------------------------------------------------------------------------------------------------------------------------------------------------------------------------------------------------------------------------------------------------------------------------------------------------------------------------------------------------------------------------------------------------------------------------------tcattttagctcctgaagggattaatggtagcatttgtggtacaagagaatcggttgaaagagtccttggtttcattcaatccgatgatcgtctaaaggggctaaggcagattgaatctccggttagtcccgagcaggaagcaatccatcatggacactctagcggctctcctcttgctgcaggtgaggatgcgccttttcgatgggaccatgttcgagtgaagttgaagaaagagg------------ta-------------------------------------------------at-----------------------ttcgtt----atgatt---ttgtgttaagt-gaa-----tcggttattt--tgtcgacc-tgtgtta-t--gacggtgt--tttttt-attttt-ttgttcatg--ggtaaa-------cagattgttactcttggaatgccagatgtatcgccaattgagaaggttgggaagtatgtta-------------------------------------------------------------------------------------------------------------------------------------------------------------------------------------------------------------------------------------------------------------------------------------------------------------------------------------
>I23395_M236_Malvaceae_Fuertesimalva_jacens_seq1
---------------------------------------------------------------------------------------------------------------------------------------------------------------------------------------------------------------------------------------------------------------------------------------------------------------------------------------------------------------------------------------------------------------------------------------------------------------------------------------------------------------------------------------------------------------------------------------------------------------------------------------------------------------------------------------------------------------------------------------------------------------------------------------------------------------------------------------------------------------------------------------------------------------------------------------------------------------------------------------------------------------------------------------------------------------------------------------------------------------------------------------------------------------------------------------------------------------------------cgaaagagttcttgggttcattcaagccgatgatcgtctaaaggggctaaggcgaattgaatctccggttagtcccgagcaggaagctatccatcatggacactctagtagctctcctcttgctgcgggtgwggacgctccttttcgatgggatcatgttcgggtgaagttgaagaaagagg------------ta-------------------------------------------------ct-----------------------ttcatt----aggattt-attgtgttgagt-gaa-----tcggttattg--tgtcgacc-tggttta-t--aatggtgt--tt------ttctt-tcgttcgtg--tttcaa-------cagattgttactcttggaatgccggatgtatcgccgattgagaaggttggaaagtatgttagcccggaggattggaatgcattgataactgatccggatactgtgagtaaccgaactatgttgctgcttt-tggtcata----------------------------------------------------------------------------------------------------------------------cattgtgat------------------------------------------------------------------------------------------------------------------------
>I23396_M019_Malvaceae_Allosidastrum_pyramidatum_seq1
---------------------------------------------------------------------------------------------------------------------------------------------------------------------------------------------------------------------------------------------------------------------------------------------------------------------------------------------------------------------------------------------------------------------------------------------------------------------------------------------------------------------------------------------------------------------------------------------------------------------------------------------------------------------------------------------------------------------------------------------------------------------------------------------------------------------------------------------------------------------------------------------------------------------------------------------------------------------------------------------------------------------------------------------------------------------------------------------------------------------------------------------------gtatgtttcaggtggtattattctagctcctgaagggattaatggcagcatttgtggcacacgagaatcagtggaaagagtcctcacatttatccaaaccgatgatcgtcttaaggggttaaggcagatagaatcccctgttagtcccgagcaggaagctatccatcatggacactctagtagctctcctctctcagcaggtgaggatgcgccctttcgatgggaccacgtgcgagtaaagttgaagaaagagg------------ta-----ttt-cttttagaagtgaagcagggtgtaac--------ctac-ttt-----------------------ttcgat----atgatt----tctgttaaaatgaa-----tctgtca-tc--tctcaacc-tctttta-t--aactgtgt--tt------tctt--ctgttcatg--tttgaa-------cagattgttactcttggaatgccagatgtatcaccgattgaaaaggttggaaagtatgttagcccaaaggattggaatgctttgatcactgatccagacactgtgagtaacc----------------------------------------------------------------------------------------------------------------------------------------------------------------------------------------------------------------------------------------------------------------------------------
>I23398_M021_Malvaceae_Sidastrum_micranthum_seq1
-----------------------------------------------------------------------------------------------------------------------------------------------------------------------------------------------------------------------------------------------------------------------------------------------------------------------------------------------------------------------------------------------------------------------------------------------------------------------------------------------------------------------------------------------------------------------------------------------------------------------------------------------------------------------------------------------------------------------------------------------------------------------------------------------------------------------------------------------------------------------------------------------------------------------------------------------------------------------------------------------------------------------------------------------------------------------------------------------------------------------------------------------------atgtttcaggtggtattattttagctcctgaagggattaatggcagcatttgtggcacaagagaatcagtggaaagagtccttgcatttatccaaaccgatgatcgtcttaaggggttaaggcagatagaatccccggttagtcccgagcaggaagctatccatcatggacactcaagtagctctcctctctcagcaggtgaggatgcgccctttcgatgggaccacgtahgagtaaagttgaagaaagagg------------ta-----ktt-cttttagaagtgaagcagggtgtaac--------ccgc-ttt-----------------------ttcgtt----atgatt----tgtgttaaaatgaa-----tctgtta-tttctctcgacc-gctttta-t--aactgtgt--tt------tctt--ctgttcgtg--tttaaa-------cagattgttactcttggaatgccagatgtatcaccgattgagaaggttggaaagtatgttggcccaaaggattggaatgctttaatcactgatccagatactgtgagtaaccgaactt---------------atcat--------------------------------------------------------------------------------------------------------------------------------------------------------------------------------------------------------------------------------------------------------
>I23399_M022_Malvaceae_Gaya_dominguensis_seq1
------------------------------------------------------------------------------------------------------------------------------------------------------------------------------------------------------------------------------------------------------------------------------------------------------------------------------------------------------------------------------------------------------------------------------------------------------------------------------------------------------------------------------------------------------------------------------------------------------------------------------------------------------------------------------------------------------------------------------------------------------------------------------------------------------------------------------------------------------------------------------------------------------------------------------------------------------------------------------------------------------------------------------------------------------------------------------------------------------------------------------------------------------------------------------------------------------------------agaatcagtggaaagagtccttggatttatccaaaccgatgatcgtctaaaggggttaaggcagatagaatctccggttagtcccgagcaggaagctatccatcatggtcactctagtagctctcctctctcagcaggtgaggatgcgccctttcgatgggaccacgtgcgagtaaagttgaagaaagagg------------ta-----ttt-cttttagaagtgaagcagggtgtagc--------ccgc-ctt-----------------------ttcgtt----a--------------------------------------------------------------------------------------------------------------------------------------------------------------------------------------------------------------------------------------------------------------------------------------------------------------------------------------------------------------------------------------------------------------------------------------------------------------------------------------------------------------
>I28591_M023_Malvaceae_Neobuchia_paulinae_seq1
-----------------------------------------------------------------------------------------------------------------------------------------------------------------------------------ctgttagc----------------------------------------------------------------------------------------------------------------------------------------------------------------------------------------------------------------------------------------aaat-tttg-t--------------tgtcta-------------------------------------------------------------------------------------------------------------------------------------------------------------------------------------------------------------------------------------------------------------tttatacaca-------------------------------------------------------------------------------------------------------------------------------------------------------------------------------------------------ttgctttattcttgg---------catgg-tggtt-tcatat---aacttgccatctggac---------ctttg-tt----------gtgcgcattaga-tgta-----------------------------gttcatgcgag-tttatgtgttcattcc-------cttcttaccttacaaagttgatc---ccatcagtgtgtttcaggtggcatcattctagcccctgaagggattaatggcagcatttgtggaccacgagaatcagtggaaagagtccttggattcatccaaagtgatgaccgccttaggggattaagacagatagaatccccggttagtcctgagcaggaagctatccatcatggacactctagtagttctcctcttgcagcaggtgaggatgcaccctttcgatgggatcatgtgagagtaaagttgaagaaagagg------------ta-----ttt-tctttagaagtaaagcagtggataac--------acta-ttt-----------------------ttcgtt----atgatt----tatgttaagt-gaa-----tctgtta-tt--tctcaacc-tttttta-t--aacagtgt--tt------ct-------ttcatg--tttgaa-------cagattgttacccttggaatgcca--------------------------------------------------------------------------------------------------------------------------------------------------------------------------------------------------------------------------------------------------------------------------------------------------------------------------------------------------------------------------
>I28593_M024_Malvaceae_Carpodiptera_cubensis_seq1
----------------------------------------------------------------------------------------------------------------------------------------------------------------------------------gctgtaatg-------------------------------------------------------------------------------------------------------------------------------------------------------------------------------------------------------------------------------------------a-tttttt--------------tgtcca-------------------------------------------------------------------------------------------------------------------------------------------------------------------------------------------------------------------------------------------------------------tttatgcata-------------------------------------------------------------------------------------------------------------------------------------------------------------------------------------------------ttcttttattcttgg---------ccttg-tgatt-tcacatgaaaaattgtcacctttac--------gtttta-tt----------tttcacattcta-tgtaattcatgcaactttgaatgcattcctgacattcatgcaac-tttatgtattcctgcc-------attcttacctta-caagctgatc---ccttcagcttgtttcaggtggcatcattcttgcctctgaagggatcaatggcagcatttgtggcacacgggaatcagtagaaagagtccttggatttatccaaatggatgaccgcctaaaggggttaaggcagatagaatctccagttagtcctgagcaggaagctatccatcatggacactctagtagttctcctcttgcagcaggtgaggatgcaccctttcgatgggaccatgtgagagtcaagttgaagaaagagg------------ta-----att-tctttagaagccaagcagtgggtggc--------cctc-tcctattttt--------------tttttttt----atcatt----tatgtcaaat-caa-----tcagtca-tt--tctcgatc-tgctgta-t--gacaatgt--tt------tcttt-tggtct-tg--tttaag-------cagattgttactcttggaatgccagatgtatcaccaat------------------------------------------------------------------------------------------------------------------------------------------------------------------------------------------------------------------------------------------------------------------------------------------------------------------------------------------------------------
>I28594_M025_Malvaceae_Herrania_nitida_seq1
-------------------------------------------gtg----------------------------------------------------------ggatgcagaaaatgatggtgattgttattggatttagctgtatg------------------gcacttg-tttagctgttagga----------------------------------------------------------------------------------------------------------------------------------------------------------------------------------------------------------------------------------------------------------------------------------------------------------------------------------------------------------------------------------------------------------------------------------------------------------------------------------------------------------------------------------------acata-------------------------------------------------------------------------------------------------------------------------------------------------------------------------------------------------ttcttttattcttgg---------catggttaatt-caacac---cactttctgccttgag--------atttta-tt----------gtgcacattcta-tgtaact--------------------------------------ttattgcattcgtgtc-------attcgtaccttaccaagctgatc---ccatcagcgtgtttcaggtggcatcattcttgcccctgaagggatcaatggtagcatttgtggcacacgggaatcggtggaaagaatccttggattcattcaaactgatggccgcttaaaagggttaaggcagatagagtcactggttagtcctgagcaggaagctatccatcatggacactctactagttctcctcttgcagcaggtgaggatgcaccctttcggtgggaccatgtcagagtgaagttgaagaaagagg------------ta-----ttt-tctttataagcaaagcagtgagtgtc--------atgc---------------------------tttttt----ataatt---------------taa-----tctgtca-tt--tgtcaact---tgtta-t--gacaatgt--tg------ctcct-gtgttcatg--tttaag-------cagattgttactcttggaatgccagaagtatcacccattgaaaaggt---------------------------------------------------------------------------------------------------------------------------------------------------------------------------------------------------------------------------------------------------------------------------------------------------------------------------------------------------
>I28595_M184_Malvaceae_Guazuma_ulmifolia_seq1
----------------------------------------------------------------------------------------------------------------gcagtgatggtacttgttcttgcttttagcttcagg------------------gcactta-tttagctgttaggt--------------------------------------------------------------------------------------------------------------------------------------------------------------------------------------------------------------------------------------------gtt----------------------------------------------------------------------------------------------------------------------------------------------------------------------------------------------------------------------------------------------------------------------------------------------------------------------------------------------------------------------------------------------------------------------------------------------------------------------------------------------gttcttttattcttag---------aattg-aaatt-cgccat---taatcgcttccttggg--------atttaa-tt----------gttcacatttta-tgtaac---------------------------------------atattgcgttcatgtc-------attcttaccttaccaagctgatc---ccatcagcgtgtttcaggtggcatcattcttgcccctgaagggatcaacggcagcatttgtggcacccgagaatcggtggaaagagtccttgcattcatccagactgataaccgcctaaagggattaaggcagatagaatcaccagttagtcctgagcaggaagctatccatcatggacactctagttgttctcctcttgcggcaggtgaggatgcaccctttcggtgggaccatgtgagagtcaagctgaagaaagagg------------ta-----ttt-tctttataagcaaagcagagagtgta--------------------------------------------c----acaccc-----------------------cccacca-----------------------------------cc------mcccccc-------------------------------------------------------------------------------------------------------------------------------------------------------------------------------------------------------------------------------------------------------------------------------------------------------------------------------------------------------------------------------------------------------------------------
>I28596_M026_Malvaceae_Ruizia_cordata_seq1
----------------------------------------------------------------------------------------------------------tttgtctattt-atactaattgttcttgaactgraatgtatg------------------gcrcgtatttttgctgttagtaa-----------------------------------------------------------------------------------------------------------------------------------------------------------------------------------------------------------------------------------ttggttt-tctttt--------------tgtcta-------------------------------------------------------------------------------------------------------------------------------------------------------------------------------------------------------------------------------------------------------------tttktgtg---------------------------------------------------------------------------------------------------------------------------------------------------------------------------------------------------ttytttt-----------------ratag-tggtt-tcacat-------------------tt----rcatttttttt-------ttggttnacgttcta-tgta-----------------------------attcatrcaac-tttatgttwtmctacc-------attgrtacctta-caagctgatc---ccatcagcgtgtttcaggtggcatcattcttgcccckgaagggatcaatggaagcatttgtgggactagggaatctgtggaaaaggtmcttggatttatccaaaccgatgaccgtctaaaggggttaaggcaaatagaatctccagttagtcctgagcaggaagctatccatcatggacacwmtagtagttcacctcttgcagcaggtgaggatgcaccctttcgatgggaccatgtgagagtcaarttgaagaaagagg------------ta-----ttt-agkgyagaagtaaagcagtkndhvcc--------cctc-cccaccvk------------------tyyytt---aatgttt----tatgttaaac-cag-----tc-gtca-tt----------------------tatgattt--tt------ttcccttttgtcatg--tttaag-------cagattgtcactcttggaatgccagaagtatcacctattgaaaaggtcggaaagtatgt---------------------------------------------------------------------------------------------------------------------------------------------------------------------------------------------------------------------------------------------------------------------------------------------------------------------------------------
>I28597_M027_Malvaceae_Melhania_velutina_seq1
--------------------------------------------------------------------------------------------------------------------------------ttcttcaactgaaatgtrtg------------------gcgcgta-tttagctgttagtaa-----------------------------------------------------------------------------------------------------------------------------------------------------------------------------------------------------------------------------------ttcgttt-tctttt--------------tgtcta-------------------------------------------------------------------------------------------------------------------------------------------------------------------------------------------------------------------------------------------------------------tttatgt----------------------------------------------------------------------------------------------------------------------------------------------------------------------------------------------------ttctttt-----------------aatag-tggtt-tcacat-------------------tt----gcatttttgtt---------ggttcacgttcta-tgta-----------------------------attcatgcaac-tttatgttttcctacc-------attggtacctta-caagctgatc---ccatcagcgtgtttcaggtggcatcattcttgcccctgaagggatcaatggaagcatttgtgggactagggaatctgtggaaaaggtccttggatttatccaaaccgatgaccatctaaaggggttaaggcaaatagaatctccagttagtcctgagcaggaagctatccatcatggacactctagyagttcacctcttgcagyrggtgaggatgcaccctttcgatgggaccatgtgagagtcaagttgaagwaagagg------------ta-----ttt-agtshagaagtaaagaagtggawgmc--------ccyc-cccmccssycaamcyw--------mtttttty---artgttt----tatkttaaac-cag-----tc-twya-tt----------------------tacgattt--tt------tccccttctgtcatg--tttaag-------caka----------------------------------------------------------------------------------------------------------------------------------------------------------------------------------------------------------------------------------------------------------------------------------------------------------------------------------------------------------------------------------------------
>I28598_M028_Malvaceae_Glyphaea_brevis_seq1
---------------------------------------aaaaat--------------------------------------------------------------tgattcttttggga----------tatggtagctcactgctaw-acgtgga---gaataagaaata-ccaacttt-------------------------------------------------------------------------------------------------------------------------------------------------------------------------------------------------------------------------------------------------------t--------------gtggta-------------------------------------------------------------------------------------------------------------------------------------------------------------------------------------------------------------------------------------------------------------tttatgcatatat----------------------------------------------------------------------------------------------------------------------------------------------------------------------------------------------tctttttattcttgg---------catgg-tgatt-tgacat---gagttgccgccttgtg--------atttta-tt-------------------gtt-tgtg-----------------------------atttatg---------------------a-----cattcacacctcaccaagctgatc---ccttcagcgtgtttcaggtggcatcattcttgctgctgaagggatcaatggcagcatttgtggcacgcgggaatcagttgaaagagtccttgcttttatccaaactgatgaccgtctaaaagggttaaggcagatagaatcacccgttagtcctgagcaggaagctatccatcatggacactctagtagttcccctctttcagcaggtgaggatgcaccctttcgatgggatcatgtgagagtcaagttgaagaaagagg------------tatttttttt-tctttataagtaaagcagtgattggt--------cctc---------------------------cttttt----atgatt---------------taa-----tctgtca----------gct-tcttct-at--aacaatgt--tc------tctcctctgttaatg--tttaag-------cagattgttactcttggaatgccagaggtatcacccattgaaaaggttg-------------------------------------------------------------------------------------------------------------------------------------------------------------------------------------------------------------------------------------------------------------------------------------------------------------------------------------------------
>I28599_M029_Malvaceae_Desplatsia_dewevrei_seq1
----------------------------------------------------------------------------------------------------------------------------------cgtggatagagctttatgga-------acgtatttagaacgta-tttagctttaggaa--------------------------------------------------------------------------------------------------------------------------------------------------------------------------------------------------------------------------------------------tttgtt--------------tgtcca-------------------------------------------------------------------------------------------------------------------------------------------------------------------------------------------------------------------------------------------------------------tttatgcctatgt----------------------------------------------------------------------------------------------------------------------------------------------------------------------------------------------tcttt--attcttrg---------cgtgg-tgatt-tgacat---gactagccgccttgtg--------attcta-tt----------gttcacattgtt-tgta-----------------------------attcatg--------------------------aacttcgcaccttaccaagctgatccatccatcagcgtgtttcaggtggcatcattcttgcccctgaaggggtcaatggcagcatatgtggcatgcgggaatcagttgaaagagtccttggttttatccaaactgatgaccdcctaaaagggttaaggcagatagaatcaccggttagtcctgagcaggaagccatccatcatggacaytctagtagttccccccttgcagcaggtgaggatgcaccctttcgatgggaccatgtgagagtcaagttgaagaaagagg------------ta-----ttt-tcttta--agcaaagcagtgattggt--------cctc---------------------------tttttt----atgact---------------taa-----tctgtca-ta--tgcctact-tctatcttt--aacattgt--tc------tctccttggataatg--tttaag-------cagattgttactcttggaatgccagaggtatcacctattgaaaaggttggaaagtatgtcagc-----------------------------------------------------------------------------------------------------------------------------------------------------------------------------------------------------------------------------------------------------------------------------------------------------------------------------------
>I28600_M146_Malvaceae_Mortoniodendron_guatemalense_seq1
----------------------------------ctttgaatattt----------------------------------------------------------ttatgctttttatkgtaataattgttcttggattgagctgtatg------------------acacgta-tttwgctkytaka----------------------------------------------------------------------------------------------------------------------------------------------------------------------------------------------------------------------------------------aatt-tttttt--------------cktcta-------------------------------------------------------------------------------------------------------------------------------------------------------------------------------------------------------------------------------------------------------------tktatgmata-------------------------------------------------------------------------------------------------------------------------------------------------------------------------------------------------ttcttttatamttgg---------catrk-tgatt-tcacat---gacttrccwyctwgac--------atttta-ty----------gttcacattctr-tgtm-----------------------------aytcatgcaac-tttatgcattcctgcc-------attgataactta-cvagctgatc---ccrtsagcgtgtytcaggtggcatcattcttgcycctgaaggratcaatggcagcatttgtggcacachggaatcagtggaaagagtccttggatttatccaaactgatgaccgcctaaaggggwtaaggcwgatagartctccakttasbcctgagcargaagctatccatcatggacactctabtrgttctcctcttgcagcdggtgargatgcacccttycgatgggaccatgtdagagtcaakttgaagaaagaggtwttt-------yy-----ttt-wtyttadaagkgaagcwdtgggykgc--------gccc-------------------------bttttttt----atkatt----tatgttaakt-cra-----tctgtca-ty--tktcdacc-tctttta-y--aacaatgt--tt------tctt--ttgttyatg--tttaag-------tagattgttactcttggaatgccagatgtatcaccaattgaaaaggttggaaagtatgttagtcc---------------------------------------------------------------------------------------------------------------------------------------------------------------------------------------------------------------------------------------------------------------------------------------------------------------------------------
>I28601_M030_Malvaceae_Sparmannia_africana_seq1
-----------------------------------------------------------------------------------------------------------------------------------------ttatctaystt-----------ttgtacaagcagta-tataagtcaaaggaa-------------------------------------------------------------------------------------------------------------------------------------------------------------------------------------------------------------------------------------------tataccaaggaa------attagcct-------------------------------------------------------------------------------------------------------------------------------------------------------------------------------------------------------------------------------------------------------------ttcttgcycacat----------------------------------------------------------------------------------------------------------------------------------------------------------------------------------------------tgcttattttcttwt---------agt------tt-tgacat---gayttgccgccttgtg--------gattta-tt----------gttcacattgtt-tgtm-----------------------------attcatg--------------------------acatttgcaccttaccaagctgatc---ctaacagcgtgtttcaggtggcatyattcttgccccdgaagggatcaatggcagcatttgtggcacgcgggaatcagttgaaagagtccttggttttatccaaactgatgaccgcctaaaagggttaaggcagatagaatcrcccgttagtcctgagcaggaagcthtccatcatggacaytctagtagttcmcctcttgcagcaggcgaggatgcaccctttcgatgggatcatgtgagagtcaagttgaagaaagagg------------ta-----ttt-attttataagcsaaghagctagtggt--------ccth-------------------------h-tttttt----atgatt---------------tra-----tctgtca-tt--tctcgact-tctats-at--aacaattt--tc------tctcctcccttaatgtttttaag-------cagattgttactcttggaatgccagatgtatcaccaattgaaaaggttggaaagtatgt---------------------------------------------------------------------------------------------------------------------------------------------------------------------------------------------------------------------------------------------------------------------------------------------------------------------------------------
>I28603_M223_Malvaceae_Gossypium_hirsutum_seq1
c-----------------------------------------------------------------------------------------------------------------------------------------------------------------------------------------------------------------------------------------------------------------------------------------------------------------------------------------------------------------------------------------------------------------------------------------------------------tgttaa------------------------------------------------------------------------------------------------------------------------------------------------------------------------------------------------------------------------------------------------------------tcttatgcac--------------------------------------------------------------------------------------------------------------------------------------------------------------------------------------------------cttgtataytcttgg---------catgs-tgttt-tcgcat---attttgccatcttgac--------attttattt----------gttcrtattcca-tgta-----------------------------gttcatgcgac-ttaatgccttcatccc-------attcctgccttaccaagttgatc---ccatcagtatgtttcaggtggtatcattctagctcstgaagggattaatggcagcatttgtggtacacgagaatcagtggaaagagtccttatgttcatccaaaccgatgaccgtctaaaggggttgaggcagatagagtccccggttagtccygagcaggaagctatccatcatggacattctagtagctctcctcttgcagcaggtraggacgcaccctttcgatgggaccatgtgcgagtaaagttgaagaaagagg------------ta-----ttt-tgttttgaagcg----------------------tcac-ctt-----------------------tttgtt----acgatt----tgtgttaagt-aaa--------------------------tatttta-t--aacacttt--tt------tttcttctgttcwtg--tttaar-------cagattgttactcttggaatgccagatgtatcwccgattgaaaaggttggaaagtacgtta-------------------------------------------------------------------------------------------------------------------------------------------------------------------------------------------------------------------------------------------------------------------------------------------------------------------------------------
>I28604_M032_Malvaceae_Entelea_arborescens_seq1
------------------------------------------------------------------------------------------------------------------------------------gggattgagctgtaatg-----------------gaatgtt-tttagcttttaggag-------------------------------------------------------------------------------------------------------------------------------------------------------------------------------------------------------------------------------------------tttgtc--------------tgccta-------------------------------------------------------------------------------------------------------------------------------------------------------------------------------------------------------------------------------------------------------------tttatat----------------------------------------------------------------------------------------------------------------------------------------------------------------------------------------------------tctttttattcttgg---------catga-ttatt-tgacat---gacttgccgccttgtg--------gattta-tt----------gttcacattgtt-tgta-----------------------------attcatg--------------------------acatttacaccttaccaagctgatc---ctaacagcttgtttcaggtggcatcattcttgcccctgaagggatcaatggcagcatttgtggcacgcgggaatcagttgaaagagtcctttgttctatccaaactgatgaccgcctaaaagggttaaggcagatagaatcacctgttagtcctgagcaggaagctatccatcatggacactctagtagttcccctcttgcagcaggcgaagatgcaccctttcgatgggatcatgtgagagtcaagttgaagaaagagg------------ta-----ttt-attttataagcaaagtagcgagcggt--------cctc--------------------------tcttttt----atgatt---------------taa-----tatgtca-tt--tctcgact-tctatca-t--aacaatgt--tc------tctcctcccttaatg--tttaag-------cagattgttactcttggaatgccagatgtatcacccattgaaaaggttggaaagtatgttagcccaaag-----------------------------------------------------------------------------------------------------------------------------------------------------------------------------------------------------------------------------------------------------------------------------------------------------------------------------
>I28605_M235_Malvaceae_Abutilon_sp_seq1
-----------------------------------------------------------------------------------------------------------------------wrrtrgctrktcycgg-------------------------------------------------------------------------------------------------------------------------------------------------------------------------------------------------------------------------------------------------------------------------------------------------------------------------------------------------------------------------------------------------------------------------------------------------------------------------------------------------------------------------------------------------------------------------------------------------------------------------------------------------------------------------------------------------------------------------------------------------------------------------------------------------------------catgg---------catga-tgttt-tcatat---agcttgccaccttgac--------gtttta-tt----------gttcgtgttatt-tgta-----------------------------attcgtgtgag-tttatgcatccatttc-------a----tgccttaccatgttgatc---ccatcagtatgtttcaggtggtattatcctagctcctgaagggattaatggcagcatttgtggcacacgagaatctgtggaaagagtccttgcatttatccaaaccgatgatcgtctaaaggggttaaggcagatagaatctccggttagtcccgagcaggaagctatacatcatggtcactctagtagctctcctctctcagcaggtgaggatgcgccctttcgatgggaccacgtgcgagtaaagttgaagaaagagg------------ta-----tttccttttagaagtgaagccgcg--------------ccgc-ttt-----------------------ttcatt----acgatt----tgtgttgaaatgaa-----tctgttg-tt--tctygacy-gcttktt-t--atctrtgt--tt------tytt--ctgttcatg--ttkaaa-------cagattgktrctcttgrarwsyyrkm------------------------------------------------------------------------------------------------------------------------------------------------------------------------------------------------------------------------------------------------------------------------------------------------------------------------------------------------------------------------
>I28606_M033_Malvaceae_Reevesia_formosana_seq1
------------------------------------------------------------------------------------------------------------------------------------------gagctgtacg------------------ggatata-ttcagctgtaggaa------------------------------------------------------------------------------------------------------------------------------------------------------------------------------------------------------------------------------------------------------------------tttg-------------------------------------------------------------------------------------------------------------------------------------------------------------------------------------------------------------------------------------------------------------tttatctata-------------------------------------------------------------------------------------------------------------------------------------------------------------------------------------------------ttcttttgttcttgt---------catgg-cgatt-tcacat---gtcttgctaccttgac--------atttta-tt----------gttcacattcta-tgta-----------------------------attcatgcgacctttatgtgttcatgtc-------attcataccttaccaagctgatc---ccatcagcgtgtttcaggtggaatcattctttcccctgaaggaatcaatggcagcatatgtggcacttgggaatcagtggaaagggtccttggattcatccaaactgatgaccgcctaaaggggttaaggcagatagaatcgccagttagtcctgagcaggatgctatccatcatggacactctagtagttctcctcttgcagcaggtgaggatgcaccttttcgatgggaccatgtcaaagtcaagttgaaaaaagagg------------ta-----ttt-tctttataagcaaagcagtgggtggc--------catc-------------------------tttttttt----attatt----attaatatgttaaa-----tgcatcagtttttcttggcc-tctttta-t--aacaatgt--tt------catt--ttgttcatt--tttaag-------ca------------------------------------------------------------------------------------------------------------------------------------------------------------------------------------------------------------------------------------------------------------------------------------------------------------------------------------------------------------------------------------------------
>I28607_M034_Malvaceae_Mansonia_altissima_seq1
-----------------------------------------------------------------------------------------------------------------------------------------tgagctgtata------------------ggatatg-tttggctgctaggac-------------------------------------------------------------------------------------------------------------------------------------------------------------------------------------------------------------------------------------------tttgtt--------------tatctat-----------------------------------------------------------------------------------------------------------------------------------------------------------------------------------------------------------------------------------------------------------ttttatgcatgta-----------------------------------------------------------------------------------------------------------------------------------------------------------------------------------------------ttcttttatttttgc---------catg--ttatt-tcactt---gacatgtcgccttggc--------atttta-tt----------gttcacattcta-tgta------------------------------ttcgtgcgac-------------tgctattggtgattggtgccttaccaagctgatc---tcaccagcgtgtttcaggtggcatcattcttgcccctgaaggaatcaatggtagcatttgtggcactctggaatcggtggaaagagttcttggattcatccaaactgatcaccgcctaaaggggttaaggcagatagaatcgccggttagtcctgagcaggaagctatccatcatggacactctagtagttctcctcttgcagcaggtgaggatgcgccctttcgatgggaccatgtcagagtcaaggtgaagaaagagg------------ta-----ttt-tctttagaagcgaagcattgtggtgt--------cctc--------------------------ttttttt----ataatt----ttcgttaagt-gaa-----tctctta-tt--tgtcgacc-tctttta-t--agtaatat--at------tttcttcctttcgtg--tttaag-------cagattgttactttaggaatgtcagaagtatcaccagctgaaaaggttg-------------------------------------------------------------------------------------------------------------------------------------------------------------------------------------------------------------------------------------------------------------------------------------------------------------------------------------------------
>I28608_M035_Malvaceae_Hosfordia_alata_seq1
------------------------------------------------------------------------------------------------------------------------------------------------------------------------atgta-tttagctgttatg----------------------------------------------------------------------------------------------------------------------------------------------------------------------------------------------------------------------------------------aatc-ttttct--------------tagaaa-------------------------------------------------------------------------------------------------------------------------------------------------------------------------------------------------------------------------------------------------------------atggaaaaaaa-------------------------------------------------------------------------------------------------------------------------------------------------------------------------------------------------------attattgg---------catgr-tgttt-tcacat---agmttkccaccttgac--------gtttta-tt----------gttcgmgtwctw-tgtw-----------------------------rywcgtgtgag-tttatgcwtccatttc-------a----tgccttacwatgttgayc---ccatcagtatgtttcaggtggtattattctagctcctgaagggattaatggcagcatttgtggcacacgagaatcagtggaaagagtccttgcatttatccaaaccgatgatcgtctaaaggggttaaggcagatagaatytccggttrgtcccgaacaggaagctatccatcatggtcacwctagtagctctcctctctcvgcaggtgaggatgcgccctttcgatgggaccacgtgcgagtraagttgaagaaagagg------------ta-----tttcctttwggaagtgaag-------------------ccgc-ttt-----------------------ttcgtt----acaatt----tstgttawaatrad-----wmkktyr-kt--tmyysacw-gyktytg-g--atcagtga--t-------------------------------------caaagcatt-----------------------------------------------------------------------------------------------------------------------------------------------------------------------------------------------------------------------------------------------------------------------------------------------------------------------------------------------------------------------------------------
>I28609_M036_Malvaceae_Pentaplaris_davidsmithii_seq1
-------------------------------------------------------------------------------------------------------------------------------------------------------------------------cgta-tttagctgttagc----------------------------------------------------------------------------------------------------------------------------------------------------------------------------------------------------------------------------------------aatt-tttt-t--------------tgtttg-------------------------------------------------------------------------------------------------------------------------------------------------------------------------------------------------------------------------------------------------------------tctatttatgcacct-------------------------------------------------------------------------------------------------------------------------------------------------------------------------------------------ttttttttattcttgg---------catgg-tggtt-tcacat---atctggccaccttgac--------atttta-tt----------gttcgcattcta-tgta-----------------------------attcatcsgac-tttatgcgttcatccc-------attcttaccttaccaagttgatc---ccatcagtatgtttcaggtggcatcattctagcccctgaagggattaatggcagcatttgcgggacacgagaatcagtggaaagagtccttggattcatccaaactgatgaccgtctaaaggggttaagrcagatagaatccccggttagtcctgagcaggaagctatccatcatggacactctagtagttctcctctcgcagcaggtgaggatgcaccctttcgatgggaccatgtgagagttaagttgaagaaagagg------------ta-----ttt-tctttagaagcaaagctgtgg------------------ttt-----------------------ctcgtt----atgatt----tatgttaagt-caa-----tctgtta-ty--acttgacc-tctttta-t--aacagtgt--tt------tcttg-ta-wtcatg--tttaaa-------tagattgttactcttggaatgccagatgtatca-----------------------------------------------------------------------------------------------------------------------------------------------------------------------------------------------------------------------------------------------------------------------------------------------------------------------------------------------------------------
>I28610_M037_Malvaceae_Heritiera_littoralis_seq1
------------------------------------------------------------------------------------------------------------------tttgataataattgttctttgattgagctctatg------------------gcaccg--tttagcagctaggg---------------------------------------------------------------------------------------------------------------------------------------------------------------------------------------------------------------------------------------attt-tttttt--------------tgtctt-------------------------------------------------------------------------------------------------------------------------------------------------------------------------------------------------------------------------------------------------------------tttatgctta-------------------------------------------------------------------------------------------------------------------------------------------------------------------------------------------------ttgtcttatttttgg---------tatgg-tgatt-tcttat---tacttgcctccttgaa--------atttta-tt----------tttcactttcta-tgtaatt--------------------------attcatgcg--------------------------atttgtacctta-caagctgatc---ccatcagcgtgtttcaggtggcataattcttgcccctgaagggatcaatggcagcatttgtggcacacaggaatcagtggaaagagtccttagatttatcgaaactgatgaccgcctaaacgggttaaggcagatagaatccccagtaactcctgagcaggaagctatccatgatgggcactctagtagttctcctcttgcagcaggtgaggatgctccctttcgatgggaccacgtgagagtcaagttgaagaaggagg------------ta-----ttt-tctttagaag-----cattgggtggc--------cctc---------------------------tttttg----ataact----tatgttacgt-caa-----cctgtca-tt--taacaacc-tctttta-t--aac-----------------------------------------------------------------------------------------------------------------------------------------------------------------------------------------------------------------------------------------------------------------------------------------------------------------------------------------------------------------------------------------------------------------------------------------------
>I28611_M062A_Malvaceae_Durio_zibethinus_seq1
------------------------------------------------------------------------------------------------------------------------------------------------------------------------------tttagctgttatgc------------------------------------------------------------------------------------------------------------------------------------------------------------------------------------------------------------------------------------ttttttt-tttttt--------------tgtcta-------------------------------------------------------------------------------------------------------------------------------------------------------------------------------------------------------------------------------------------------------------tttatgcata-------------------------------------------------------------------------------------------------------------------------------------------------------------------------------------------------ttcttttattattgg---------catga-tgatt-tcccat---aacctgcaaccttgac--------atttta-tt----------ttgcacgttata-tgta-----------------------------attcatgcaac-tttatgcattcctggc-------catctcacctta-caagctgatc---ccttcagcgtgtttcaggtggcatcattcttgcccctgaagggatcaatggtagcatttgtggcacacgggtgtcagtggaaagagtccttggatttatcctaactgatgaccgcctaaaggggttaaggcagatagaatcaccagttagtcctgagcaggaagctatccatcatggacactctagtagttctcctcttgcagcaggtgaagatgcaccctttcgatgggaccatgtgagagtcaagttgaagaaagagg------------ta-----ttt-tctttagaagcaaagcagtggatggc--------cctc-cc---ttttt--------------ttgttttt----atgatt----tttgttaagt-caa-----cctttca-tt--tctctacc-tctttta-t--aacaatgt--tt------tcttt-ttgttcatg--tttaag-------cagattgttactcttggaatgccagatgtatcacca--------------------------------------------------------------------------------------------------------------------------------------------------------------------------------------------------------------------------------------------------------------------------------------------------------------------------------------------------------------
>I28612_M038_Malvaceae_Brachichyton_bidwillii_seq1
------------------------------------------------------------------------------------------------------------------------------------------gagctctata------------------gccccta-tttagcggttaggat-----------------------------------------------------------------------------------------------------------------------------------------------------------------------------------------------------------------------------------tatttct-tttatt--------------c------------------------------------------------------------------------------------------------------------------------------------------------------------------------------------------------------------------------------------------------------------------------ctta-------------------------------------------------------------------------------------------------------------------------------------------------------------------------------------------------ttctcttatttttgg---------catgg-tgatt-tcacat---gacttgcatccttgac--------atttta-tt----------tttcatattc---tgtg------------------------taataattcgtgcaac-tttgtgcattcctgcc-------attcgtacctta-caagctgatc---ccatcagcgtgtttcaggtggcattatccttgcccctgaagggatcaatggcagcatttgtggtacacgggaatcagtggaaagagtccttggatttatccaaactgatgaccgcctaaacgggttaaggcagatagaatcgcctgttactcctgagcaggaagctatccatcatggacactctagtatttctcctcttgcagcaggtgaggatgcaccctttcgatgggaccatgtgagagtcaagttgaagaaagagg------------ta------tt-tctttagaagcaaagcattgggtggc--------cctc-ttt--------------------------ttt----ataatt----tatgttaagt-cga-----cctgtca-tt--tctcaacc-tcttttg-t--aacaatgt--tt------tcttt-ttgttcatg--tttaag-------cagattgttactcttggaatgccagat-----------------------------------------------------------------------------------------------------------------------------------------------------------------------------------------------------------------------------------------------------------------------------------------------------------------------------------------------------------------------
>I28613_M039_Malvaceae_Eriotheca_macrophylla_seq1
--------------------------------------------------------------------------------------------------------------------------------------------------------------------------cgt-tttagctgttaga----------------------------------------------------------------------------------------------------------------------------------------------------------------------------------------------------------------------------------------attt-tttt-t--------------tgtata-------------------------------------------------------------------------------------------------------------------------------------------------------------------------------------------------------------------------------------------------------------tttattcaca-------------------------------------------------------------------------------------------------------------------------------------------------------------------------------------------------ttgtttwrttcttgg---------catgg-tggtt-tcacat---atcttgccatcttgac--------ctttta-tc----------atgcgcattcta-tgta-----------------------------attcatgcgag-tttatgcgttcatccc-------ttttgtacsttacgaatttgatc---ccatcagtgtgtttcaggtggtatcattctagcccctgaagggattaatggcagcatttgtggcacacgagaatcagtggaaagagtccttggattcatccaaactgatgaccgcctaaaggggttaagacagatagaatccccagttagtcctgagcaggaagctatccatcaygggcactctagtagttctcctctcgcagcaggtgaggatgcaccttttcgatgggaccatgtgagagtaaaggtgaagaaagagg------------ta-----ttt-tctttagaagcaaagcag----taac--------ccta-att-----------------------ttcatt----atgatt----t-tgttaagctaaa-----tctktta-tt--tctcaacc-tttttta-t--aacagtta--tt------tgttc-tg-ttcatg--tttaaa-------cagattgttacccttggaatgccagatgtatcaccgattgaaaaggttggaaagtatgttagcc----------------------------------------------------------------------------------------------------------------------------------------------------------------------------------------------------------------------------------------------------------------------------------------------------------------------------------
>I28615_M041_Malvaceae_Pterygota_brasiliensis_seq1
-------------------------------------------------------------------------------------------------------------------------------------------------------------------------------------------------------------------------------------------------------------------------------------------------------------------------------------------------------------------------------------------------------------------------------------cc-ttaact--------------tatggc-------------------------------------------------------------------------------------------------------------------------------------------------------------------------------------------------------------------------------------------------------------tttccaacca-------------------------------------------------------------------------------------------------------------------------------------------------------------------------------------------------aaatagtgcccctagag-----tacatgg-tgatt-tcacat---gacttgcctcgttgag--------atttta-tt----------tctaatattcta-tata--------------------------ataatttatgcaac-tttatgcaatcttgcc-------attcgtacctta-caagctgatc---ccatcagcgtgtttcaggtggcatcattcttgctcctgaagggatcaatggcagcatttgtggcacacgggagtcagtggaaagagtccttggatttattcaaactgatgaccgcctaaacgggttaaggcagatagaatcgccagttactcctgagcaggaagctatccatcatgggcactttagtagttctcctcttgcagcaggtgaagatgcaccctttcgatgggaccacgtgagagtcaagctgaagaaagagg------------ta-----ttt-tctttagaagcaaatcattgggtggc--------cctc---------------------------tattct----ataatt----tatgttaagt-tgg-----cctgtta-tt--tctcaacc-t----------------------------------ttgttcatg---ttata-------cagattgttactcttggaatgccaaatatatcaccaattgaaaaggttggaaagtatgttagcccaaaggatt-------------------------------------------------------------------------------------------------------------------------------------------------------------------------------------------------------------------------------------------------------------------------------------------------------------------------
>I28616_M042_Malvaceae_Leptonichya_maranta_seq1
--------------------------------------------------g---------------------------------------------------------------------------ttttcttggattgaactgtacg------------------gcacgta-tttagctgttaggaa-------------------------------------------------------------------------------------------------------------------------------------------------------------------------------------------------------------------------------------------tttgtc--------------tgtgta-------------------------------------------------------------------------------------------------------------------------------------------------------------------------------------------------------------------------------------------------------------tttatgcatt-------------------------------------------------------------------------------------------------------------------------------------------------------------------------------------------------ttcttttatttttgg---------cgtgg-tgattatcacac-------------cttgac--------atttta-tt----------gttcacattcta----------------------------------ttctatgtaacrtttgcacattcatgcc-------atttgtaccttaccaatctgatc---ccatcagcgtgtttcaggtggcatcattcttgcccatgaagggatcaatggcagcatttgtggcacacgggaatcggtggaaagagtacttggattcatccaagctgatgaccgcctaaatgggttgaggcagatagaatccccggttagtcctgagcaagaagctatccatcacggacactctagtagttctcctcttgcagctggtgaggatgcaccctttcgatgggaccatgtgagagtcaagttgaagaaagagg------------ta-----ttt-tctttataagcaaagctgtgactggt--------cctc---------------------------tttttt----atgatt---------------taa-----tctttca-tt--tgtcgact-tcttcaa-t--aacaatgt--tt------tctcctttgttcatg--gttaag-------cagattgttactcttggaatgccagatgtatcacccattgaaaaggttggaaagtatgtcagcc----------------------------------------------------------------------------------------------------------------------------------------------------------------------------------------------------------------------------------------------------------------------------------------------------------------------------------
>I28617_M043_Neuradaceae_Neurada_procumbens_seq1
--------------------------------------------------------------------------------------------------------------------------------------aattgaa-------------------------aaacgta------------------------------------------------------------------------------------------------------------------------------------------------------------------------------------------------------------------------------------------------------------------------------gcacc--------------------------------------------------------------------------------------------------------------------------------------------------------------------------------------------------------------------------------------------------------------------------------------------------------------------------------------------------------------------------------------------------------------------------------------------------------------------------------------------------------taatc-ggtcatca-aaca--------------------atccta-tgaaagtgaaaacttatagttcta-tctaatgat------------------------------------tttgtgcggtgatgtc-------attggtgccttacctagctgata---ccttcagcgtgtttcaggcggcataattcttgcaccggaagggattaatggtagtatttgtggtacccgggaatcagttgaaagagtccttggatttatccaaagtgatggccgtcttaagggtttaagacatattgaatcacccgttagtcctgaggaggaagccatccatcatggacattctagcagttctcctcttgcagctggtgaagatgccccttttcgatgggaccatgtgagggttaagttgaagaaagaggtattat------ta-----ttt---------------------------------------------------------------atttatatc----atgaattgcaaatggtagat------gtgcacacta-ct--ttttgggt-tctcatt-t--------------------tccttttatttaacg--tttga--------cagattgttactcttggaatgccggatgtatcacctaatgaaagggttggga----------------------------------------------------------------------------------------------------------------------------------------------------------------------------------------------------------------------------------------------------------------------------------------------------------------------------------------------
>I28619_M045_Malvaceae_Phragmotheca_mammosa_seq1
----------------------------------------------------------------------------------------------------------------------------------------ttgagctgtttg------------------gcacgta-tttggctgttaac-----------------------------------------------------------------------------------------------------------------------------------------------------------------------------------------------------------------------------------------att-tttt-t--------------tgtcta-------------------------------------------------------------------------------------------------------------------------------------------------------------------------------------------------------------------------------------------------------------tttatgcaca-------------------------------------------------------------------------------------------------------------------------------------------------------------------------------------------------ttcttttattcttgg---------catgg-tgatt-tcacat---rtcttgccacmttgac--------atttta-tt----------gttcgcgttcta-agta-----------------------------attcatgcgac-tttatgcgttcatccc-------atccttgcctgaccaagttgatc---ccatcagtgcgtttcaggtggcatcattctagcccctgaagggattaatggcagcatttgtggcacacgagaatcggtggaaagagtccttggattcatccaaactgatgaccgcctaaagggcttaaggcagatagaatccccagttagtcctgagcaggaagctatccatcatggacactctagtagttctcctctcgcagcaggtgaggatgcaccctttcgatgggaccatgtgagagtaaagttgaagaaagagg------------ta-----ttt-tctttagaagcaaagcagtgggtaac--------ccac-ttt-----------------------ttcgtt----atga---------tttaagt-gaa-----tctgtta-tt--tctcgacc-tatttta-t--aacagtgt--wt------tcttc-tg-ttcatg--tttwaa-------cagattgttactcttggaatgccagatgtatca-----------------------------------------------------------------------------------------------------------------------------------------------------------------------------------------------------------------------------------------------------------------------------------------------------------------------------------------------------------------
>I28620_M046_Malvaceae_Camptostemon_shultzii_seq1
--------------------------------------------------------------------------------------------------------------------------------------------------------------------------------------------------------------------------------------------------------------------------------------------------------------------------------------------------------------------------------------------------------------------------------------r-tttctt--------------tgtcta-------------------------------------------------------------------------------------------------------------------------------------------------------------------------------------------------------------------------------------------------------------tttatgtacccrwwww----wcwaaaaamaa------------------------------------------------------------------------------------------------------------------------------------------------------------------------amm----------tcttgg---------yatgg-tgttt-tcacat---atcttgccaccttgaa--------atttta-tt----------gttcgcgttmtg-tgta-----------------------------attcatgcgacttttatgcgttcatccc-------tttcctaccttaccaagttgatc---ccatcagtmtgtttcwggtggtatcattctagcccctgaagggattaatggcagcatttgtggcacacgagaatcagtggaaagartccttggattcatmcaaactgatgaccgtctraaggggttaaggcwgatagaatccccggttagtcctgagcaggaagctatccatcatggacactctagtagttctcctcttgcagcaggtgaggatgcgccgtttcgatgggaccatgtgagagtaaagttgaagaaagagg------------ta-----ttt-tctttagaaacaaagcagtgtgtaac--------ccac-ttt-----------------------ttcgta----atggtt----tgtgttatgt-gmw-----tskktwa-----------------------------------------------------------------------------ywatamtcactggattac----------------------------------------------------------------------------------------------------------------------------------------------------------------------------------------------------------------------------------------------------------------------------------------------------------------------------------------------------------------------------
>I28623_M048_Malvaceae_Abroma_augusta_seq1
-------------------------------------------------------------------------------------------------------------------atgattgtaatttttcttggattgaactgtatg------------------aaacgtg-tttagctgttagga------------------------------------------------------------------------------------------------------------------------------------------------------------------------------------------------------------------------------------------a-attgtc----------------tgta-------------------------------------------------------------------------------------------------------------------------------------------------------------------------------------------------------------------------------------------------------------ttcatgcata-------------------------------------------------------------------------------------------------------------------------------------------------------------------------------------------------ttcttatatttttgc---------catgg-tgatt-tcacat---gacttgccaccttgcc--------atttcg-tt----------gttcacattcta-tgtaac---------------------------------------tttgcgcattcaggcc-------attcgcaccttaccaagctgatc---ccatcagcgtgtttcaggtggcatcattcttgcccatgaaggaatcaatggcagcatttgtggcacacgggaatctgtggaaagagtacttggattcatccaagctgatggccgcctaaaggggttaaggcagatagaatcaccggttagtcctgaacaagaagctatccatcatggacactctagtagttctcctcttgcagcaggtgaggatgcaccctttcgatgggaccatgtgagagtcaagttgaagaaagagg------------ta------tt-tctttataagtgaagcagcgagtgac--------cctc-------------------------tttttttt----atgtat---------------tta-----tctgtca-tg--t-ctgact-tctttca-t--aacaatgt--tt------tctcctttattcatg--tttaag-------cagattgttactcttggaatgccagatatatcccccattgaaaaggttggaaagtatgtcatccc---------------------------------------------------------------------------------------------------------------------------------------------------------------------------------------------------------------------------------------------------------------------------------------------------------------------------------
>I28624_M049_Malvaceae_Corchoropsis_tomentosa_seq1
---------------------------------------------------------------------------------------------------------------------------------------------ttattattt------------------------cttcactctaaaaat-------------------------------------------------------------------------------------------------------------------------------------------------------------------------------------------------------------------------------------------attgct--------------cttcttt-----------------------------------------------------------------------------------------------------------------------------------------------------------------------------------------------------------------------------------------------------------attcgtatatgt------------------------------------------------------------------------------------------------------------------------------------------------------------------------------------------------tttgtactttcttgaattgaaatgtatgg--------------------cacttatttagctgttaggaattcta-tg---------ttttatcttgttaatgtatgaa-------------------------attcgtgcaac-tttatgtattcctgcc-------attggtacctta-cgagctgatc---ccatcagcgtgtttcaggtggcatcattcttgcccccgaaggtatcaatggaagcatttgtgggactcgggaatctgtggaaaaggtccttggatttattcaaactgatgaacgtttaaaggggttaaggcaaatagaatctccagttagtcctgagcaggaagctatccatcatggacactctagtagttctcctcttgcagccggtgaggatgctccctttcgatgggaccatgtgagagtcaagttgaagaaagaga-------------------------------------------------------------------------------------------------------------------------------------------------------------------------------------------------------------------ttgtcactcttggaatgccagaagtgtcacctattgaaaaggttggaaagtatgttggtccaaaggattggaatgctttgatcagtgatccagagactgtgagtaaccaaactttgtttcaactttttggtctctc---------------------------------------------------------------------------------------------------------------------ctttgtgattttctaatttgcatttcagatttta---------------------------------------------------------------------tgtgttatt--------------tat
>I28625_M193_Malvaceae_Apeiba_tibourbou_seq1
t--------------------------------------aaaaytt----kwtt--------------------------------------------------------------------cttttgttgtggatttgagctgtatg------------------gartgttattttgctyttaggag-------------------------------------------------------------------------------------------------------------------------------------------------------------------------------------------------------------------------------------------tttgtc--------------tgtcta-------------------------------------------------------------------------------------------------------------------------------------------------------------------------------------------------------------------------------------------------------------tttatgtgtrtgt----------------------------------------------------------------------------------------------------------------------------------------------------------------------------------------------tctttttattcttgg---------gatga-tgatt-wgacrt---ramttgytgccttgtg--------gtttta-tt----------gwtgghattctt-tkta-----------------------------attmatg--------------------------rcatttgcaccttaccaagytgatc---ctatcaghgtgtttcaggtggcattattcttgcccctgaagggatcaatggragcatttgtggcacdcgggaatcrgttgaaagagtccthggttttatccaaactgatgacckcctraaaggvttaaggcagatagaatcacccgttagtcccgagcaggaagctatccatcatggacactcaagtagttcccctcttgcagctggtgaggatgcaccctttcgatgggatcatgtgagagtcaagttgaagaaagagg------------tr--gtnttt-tctttataagcrrwgtaktgagtcat--------cctc--------------------------ttttttt----rtgatt---------------taa-----tatgtca-tt--tctygact-tttatca-t--aamaatgt--tc------tctyctcccttaatg--tttaag-------crgatwgttactcttggaatgcctgatgtatygcccattgaaaaggttgkaaagtatgtcagcc----------------------------------------------------------------------------------------------------------------------------------------------------------------------------------------------------------------------------------------------------------------------------------------------------------------------------------
>I28626_M226_Malvaceae_Helicteres_guazumifolia_seq1
------------------------------------------------------------------------------------------------------------------------------caactttgttgttacccatatg--------------------------ttaagctgttaggac-------------------------------------------------------------------------------------------------------------------------------------------------------------------------------------------------------------------------------------------tttgtt--------------tatcta-------------------------------------------------------------------------------------------------------------------------------------------------------------------------------------------------------------------------------------------------------------tttgtgcatatt-----------------------------------------------------------------------------------------------------------------------------------------------------------------------------------------------ttcttttatttttgcttgc-----catgg-taatt-tcactt---gacttgccaacttggc--------atttta-tt----------gttcacatcatt-tgta------------------------------ttcatgcgac-------------tgcc-------attggtaccttaccaagctgatc---ccatcagcgtgtttcaggtggcatcattctttcccctgaaggaatcaatggtagcatttgtggcactcgggaatccgtggaaagagtccttggattcatccaaactgatcaccgcctaaaggggttaaggcagatagaatcgccggttagtcctgagcaggaagctatccatcatggacactctagtagttctcctcttgcagcaggtgaggatgcaccctttcgatgggaccatgtcagagtcaagttgaagaaagagg------------ta-----ttt-tctttagaagtgaagcagtggtgaca--------ctct---------------------------ttttttaaaaataatt----ttcttttagt-gaa-----tcttgta-tt--tgtcaccc-tcatttg-t--agtaatat--at------tttcttctgttcatg--attaag-------cagattgttactcttggaatgccagaagtatcac----------------------------------------------------------------------------------------------------------------------------------------------------------------------------------------------------------------------------------------------------------------------------------------------------------------------------------------------------------------
>I28628_M051_Malvaceae_Werklea_horrida_seq1
----------------------------------------------------------------------------------------------------------------------------------------------------------------------gggaata-----------------------------------------------------------------------------------------------------------------------------------------------------------------------------------------------------------------------------------------------------------------------------ggtatcc--------------------------------------------------------------------------------------------------------------------------------------------------------------------------------------------------------------------------------------------------------------cttatgctcactt---------------------------------------------------------------------------------------------------------------------------------------------------------------------------------------------acatatatattattgg---------cgtag-tgatt-tcacatg----------gctttgac--------atttta-------------------attcta-tgcaac---------------------------------------ttcatgcgttcttccc-------attcctgccttaccaagttgatc---ccatcagtatgtttcaggtggtatcattctagcccctgaagggatcaatggcagcatctgtsgcactcgagagtcrgtggaaagagtcattggtttcatccaatccaatgaccgactaaaggggttaaggcagatagaatccccggttagtgccgagcaggaagctatccatcatggacactctactagctctcctcttgcagcaggggaagacgcacccttccgatgggatcacgtgcgagtgaagttgaagaaagagg------------ta-----ttt-tcttttcaaacaaagcagtgtatact-----------------------------------------------------------tgtgttaagt-gaa-----tcttcta-tt--tctctatc-tctttta-t--aaca------tt------ttttttctgtccatg-----------------------------------------------------------------------------------------------------------------------------------------------------------------------------------------------------------------------------------------------------------------------------------------------------------------------------------------------------------------------------------------------------------------
>I28629_M052_Malvaceae_Spirotheca_rosea_seq1
-----------------------------------------------------------------------------------------------------------------------------------------------------------------------tctata-tatatatatatgt----------------------------------------------------------------------------------------------------------------------------------------------------------------------------------------------------------------------------------------gtgt-gtgc-g--------------tgtgtg-------------------------------------------------------------------------------------------------------------------------------------------------------------------------------------------------------------------------------------------------------------tgtgtgcaca-------------------------------------------------------------------------------------------------------------------------------------------------------------------------------------------------ttgttttattcttgg---------catgg-tagtt-tcacat---atcatgccacctagtt--------attttg-tt----------gtgcgcattcta-tgta-----------------------------attcatgcgag-tttatgtgttcatcgc-------ctttgtaccttacaaagttgatc---ccattagtttgtttcaggtggcatcattctagctcctgaagggattaatggcagcatttgtggaacacgagaatcggtggaaagagtccttggattcatccaaactgatgaccgcctaaaaggattaagacagatagaatccccggttagtcctgagcaggaggctatccatcatggacactctagtagttctcctctggcagcaggtgaggatgcaccctttcgatgggaccatgtgagagtaaagttgaagaaagagg------------ta-----ttt-tctttagaagcaaatcagtggataac--------cct--ttt-----------------------ttcgtt----gtgatt----tatgttaagt-gaa-----tctgtta-tt--tctcaacc-tctttta-t--aacagtgt--tt------tcttc-tg-ttcatg--tttaaa-------cagattgttacccttggaatgccagatgtatcacctattgaaaaggttggar----------------------------------------------------------------------------------------------------------------------------------------------------------------------------------------------------------------------------------------------------------------------------------------------------------------------------------------------
>I28630_M053_Malvaceae_Huberodendron_swietenioides_seq1
----------------------------------------------------------------------------------------------------------------------------------------ttgagctgtatg------------------gcacgta-tttagctgttagc----------------------------------------------------------------------------------------------------------------------------------------------------------------------------------------------------------------------------------------aaat-ttttgt--------------tgtcta-------------------------------------------------------------------------------------------------------------------------------------------------------------------------------------------------------------------------------------------------------------tttaggcacc-------------------------------------------------------------------------------------------------------------------------------------------------------------------------------------------------ttcttttattcttgg---------catgg-tggtt-tcacat---atcttgccaccttgat--------atttta-tt----------gttcacattata-tgta-----------------------------atttttgtgac-tttat-ggttcatccc-------atctgtgscttaccaagttgatc---tcatcagtgtgtttcaggtggcatcattctagcccctgaagggattaatggcagcatttgtggcatacaagaatcggtggaaagagtccttggattcatccaaagtgatgaccgcctaaatgggttaagacggatagaatccccagttagtcctgagcaggaagctatccatcatggacactctagtagttctcctctcgcagcaggtgacgatgcaccctttcgatgggaccatgtgagagtaaagttgaagaaagagg------------ta-----ttt-tcattagaagtaaagctgtggataac--------cctc-ttt-----------------------tttg-t----atgatt----tatgtaaagt-gaa-----tctgtta-tt--tctcgacc-tctttta-t--aacagtgt--tt------tcttc-tg-tt-atg--tttaaa-------cagattgttactcttggtatgccagatryw--------------------------------------------------------------------------------------------------------------------------------------------------------------------------------------------------------------------------------------------------------------------------------------------------------------------------------------------------------------------
>I28631_M054_Malvaceae_Trochetiopsis_benjaminae_seq1
---------------------------------------------------------------------------------------------------------ttttgtctatct-ctactaattgttcttcaactgaaatgtatg------------------gcgcgta-tttagctgttagtaa-----------------------------------------------------------------------------------------------------------------------------------------------------------------------------------------------------------------------------------ttcgttt-tctttt--------------tgtcta-------------------------------------------------------------------------------------------------------------------------------------------------------------------------------------------------------------------------------------------------------------tttatgt----------------------------------------------------------------------------------------------------------------------------------------------------------------------------------------------------ttctttt-----------------aatag-tggtt-tcacat-------------------tt----gcatttttgtt---------ggttyacgttcta-tgta-----------------------------attcatgcaac-tttatgttttcmtacc-------attggtacctta-caagctgatc---ccatcagcgtgtttcaggtggcatcattcttkcccctgaagggatcaatggaagcatttgtgrgactagggaatctgtggaaaaggtcchtggatttatccaraccgatgaccrtctaaagggkttaaggcaaatwgaatctccagttagtcctgagcaggaagctatccatcatggacactctagyagttcacctcttgcagydggtgaggatkcaccctttcgatgggaccatgtgagagtcaagttgaagwaagagg------------ta-----ttt-agtvbvsrrgkraagaagtgratgcc--------ccbc-cmvvchdvyvavcny------------ttttb---artgttt----tatkttaaac-cag-----tctttca-tw----------------------tatgattt--tt------t-cccttttgtcatg--tttaag-------cagatcgtcacccttggaatgccagaagtatcacctattgaaaaggtcggaaagtatgttggtcc---------------------------------------------------------------------------------------------------------------------------------------------------------------------------------------------------------------------------------------------------------------------------------------------------------------------------------
>I28632_M055_Malvaceae_Eriolaena_candollei_seq1
--------------------------------------------------------------------------------------------------------------------------------------------------tg------------------gcacgta-tttagctgttagtaa-----------------------------------------------------------------------------------------------------------------------------------------------------------------------------------------------------------------------------------ttcggtyktttttt--------------tktsta-------------------------------------------------------------------------------------------------------------------------------------------------------------------------------------------------------------------------------------------------------------tttatgtg---------------------------------------------------------------------------------------------------------------------------------------------------------------------------------------------------ttttttt-----------------aatag-tggtt-tcacat-------------------tt----acatttttttt--------------acgttcta-tgta-----------------------------attcatghaac-tttatgtt---ctacc-------attggtacctta-caagctgatc---ccatcagcgtgtttcaggtggcatcattcttgcccctgaagggatcaatggaagcatytgtgggactrgggaatctgtrgaaragktccttggatttatccaadcygatgaccrtctaaaggggttaaggcaaatagaatctccagttagtcctgagcaggaagctatccatcatggacactctagtagttcacctcttgcagcaggtgaggatgcaccctttcgatgggaccatgtgagagtcaagttgaagaaagagg------------ta-----ttt-agtgtagaagtaaagcagtggatgbc--------ycty-cycacsagtc--------------cctttttt---aatgttt----tatgttaaac-cag-----tctgtca-tt----------------------tacgattt--tt------tttccctt------------------------------------------------------------------------------------------------------------------------------------------------------------------------------------------------------------------------------------------------------------------------------------------------------------------------------------------------------------------------------------------------------------------------
>I28633_M056_Malvaceae_Adansonia_digitata_seq1
--------------------------------------------------------------------------------------------------------------------------------------gattgatctgtatg------------------tcacgta-tttagctgttagc----------------------------------------------------------------------------------------------------------------------------------------------------------------------------------------------------------------------------------------attt-tt--------------------tgtc-------------------------------------------------------------------------------------------------------------------------------------------------------------------------------------------------------------------------------------------------------------tatatgtacc-------------------------------------------------------------------------------------------------------------------------------------------------------------------------------------------------ttcttttattcttsg---------catga-ttgtt-tcacat---atcttgccaccttgac--------ttttta-tt----------gtgcgctgtytg-tgta-----------------------------attcatgtgag-tttatgcgttcatcct-------ctttgtaccttacaaagttgatc---ccatcagtatgtttcaggtggcatcattctagcccchgaagggattaatggcagcatttgtggaagacgagaatcagtggaaagagtcsttggrttcatccaaactgatgatcgcttaaaggggttaagacagatagaatccccggytagtcctgagcaggaagccatccatcatggacacdctagtagttctcctctcgcagcaggggaggatgcaccctttcgatgggaccatgtgagagtaaagttgaagaaagaggtattttctttgcta-----ttt-tctttagaagcaaagcagtggataac--------cctg-ttt-----------------------tttgtt----atgatt----tatrttaagt-gaa-----tctgtta-tt--tctcaaca-tcttttt-t--aatagtgt--tt------tcttc-tg-ttcatg--tttaaa-------cagattgttacccttggaatgccagatgtatcaccgat------------------------------------------------------------------------------------------------------------------------------------------------------------------------------------------------------------------------------------------------------------------------------------------------------------------------------------------------------------
>I28637_M060_Malvaceae_Duboscia_vifidiflora_seq1
---------------------------gtggagaataagaaataccaact---------------------------------------------------------------------------tttgtcgtggatggttcatcatg------------------taacgta-tttagctttaggaa--------------------------------------------------------------------------------------------------------------------------------------------------------------------------------------------------------------------------------------------tatgtc--------------tgtcca-------------------------------------------------------------------------------------------------------------------------------------------------------------------------------------------------------------------------------------------------------------ttta-------------------------------------------------------------------------------------------------------------------------------------------------------------------------------------------------------ttcttttattcttag---------cataa-tgatt-tgacat---gactttccgccttgtg--------atttta-tt-----------ttcacattgtt-tgta-----------------------------attcatg--------------------------aacttcgcaccttaccaagctgatc---ccatcagcgtgtttcaggtggcataattcttgcccctgaagggatcaatggcagcatttgtggcacgcgggaatcagttgaaagagtccttggttttatccaaactgatgaccgcctaaaagggctaaggcagatagaatcaccggttagtcctgagcaggaagctatccatcatggacacgctagtagttccccacttgctgcaggtgaggatgcaccctttcgatgggaccatgtgagagtcaagttgaagaaagagg------------ta-----ttt-tctttataagtgaagtactgactggt--------cctc---------------------------ttcttt----ataaat---------------taa-----tctgtca-tt--tccaaact-tctttctct--aacaatgt--tc------tctccttggttaatg--ttaaag-------cagattgttactcttggaatgccagaagtgtcacccattgaaaaggttggaaagtatgtcagcccaaaggat--------------------------------------------------------------------------------------------------------------------------------------------------------------------------------------------------------------------------------------------------------------------------------------------------------------------------
>I28638_M061_Malvaceae_Basiloxylon_brasiliensis_seq1
------------------------------------------------------------------------------------------------------------------------------------------------tatg------------------gcagcta-tttagctgttaggat-----------------------------------------------------------------------------------------------------------------------------------------------------------------------------------------------------------------------------------ttttttt-ttgttt--------------tgtctt-------------------------------------------------------------------------------------------------------------------------------------------------------------------------------------------------------------------------------------------------------------tttatgctta-------------------------------------------------------------------------------------------------------------------------------------------------------------------------------------------------ttctcttatttttgg---------catgg-tgatt-tcacat---gacttgcctccttgtc--------atttta-tt----------tttcacattcta-tgta------------------------taattattcatgcaac-tttatgcattcctgcc-------attcgtacctta-cgagctgatc---ccatcagcgtgtttcaggtggcatcattcttgcccctgaagggatcaatggcagcatttgtggcacacgggaatcagtggaaagagtccttggatttatccaagcggatgaccgcctatacgggttaaggcagttagaatcaccagttactcccgagcaggaagctatccatcatgggcactctagtagttctcctcttgcagcaggtgaggatgcacccttccgatgggaccatgtgagagtcaagttgaagaaagagg------------ta-----ttt-tctttagaagcaaagcattgggtggc--------cctc-ttt--------------------------ttt----ataatt----tattttcagt-caa-----tctgtca-tt--tctcggcc-tctttta-t--aacaatgt--tt------tcttc-ttgttcatg--tttaag-------cagattgttactcttggaatgccggatgtatcaccaattgaaaagc----------------------------------------------------------------------------------------------------------------------------------------------------------------------------------------------------------------------------------------------------------------------------------------------------------------------------------------------------
>I28639_M249_Malvaceae_Gyranthera_amphibiolepis_seq1
-------------------------------------------------------------------------------------------------------------------------------------ggattgagctgtatg------------------gcacgta-tttagctgttagc----------------------------------------------------------------------------------------------------------------------------------------------------------------------------------------------------------------------------------------aatt-ttttgt--------------tgtcta-------------------------------------------------------------------------------------------------------------------------------------------------------------------------------------------------------------------------------------------------------------tttaggcacc-------------------------------------------------------------------------------------------------------------------------------------------------------------------------------------------------ttcttttattcttgg---------catgg-tggtt-tcacat---atcttgccaccttgat--------atttta-tt----------gttcacattata-tgta-----------------------------atttttgcaac-tttatgggttcatccc-------atctgtacctaaccaagttgatc---tcatcagtgtgtttcaggtggcatcattctagcccctgaagggattaatggcagcatttgtggcacacgagaatcagtggaaagagtccttggattcattcaaactgatgaccgcctaaagggtttaagacatatagaatccccagttagtcctgagcaggaagctatccatcatggacactctagtagttctcctctcgcagcaggtgaggatgcaccctttcgatgggaccatgtgagagtaaagttgaagaaagagg------------ta-----ttt-tgattagcagtaaagcagtggataac--------cctc-ttt-----------------------tttg-t----atgatt----tatgttaagt-gaa-----tctgtta-tt--tcttgaccttttttta-t--aacagtgt--tt------tcttc-tg-ttcatg--tttaaa-------cagattgttactcttggaatgccagatgtatcaccgattgaaaaggttggaaagtatatt--------------------------------------------------------------------------------------------------------------------------------------------------------------------------------------------------------------------------------------------------------------------------------------------------------------------------------------
>I28640_M062B_Malvaceae_Diplodiscus_paniculatus_seq1
-----------------------------------------------------------------------------------------------------------------------------------------------------------------------------------------------------------------------------------------------------------------------------------------------------------------------------------------------------------------------------------------------------------------------------------------------------------------------------------------------------------------------------------------------------------------------------------------------------------------------------------------------------------------------------------------------------------------------------------kgcata-------------------------------------------------------------------------------------------------------------------------------------------------------------------------------------------------ytykttkatkcykgr---------myyrr-wgakk-tymmdtgaaaatttgccgcctctac--------gttttg--g----------tttvacattcta-tgta-----------------------------attcgagcaac-tttatgctctcctgct-------attcttaccttt-caagctgatc---ct-tcagcgtgtttcaggtggcatcattcttgcccctgaagggatcaatggcagcatttgtggcacacgggaatcagtggaaacagtccttggatttatccaaatggatgaccgcttaaaggggttaaggcagatagaatctccagttagtcctgagcaggaagctatccatcatggacactctagtagttctcctcttgcagcaggtgaggatgccccctttcgatgggaccatgtgagagtcaagttgaagaamgagk------------tw-----tty-yyttyagaagcchagctgtgggt----------------cct------c--------------ttttttta----wtkatt----tatktcaaak-----------------------------------------------gt--tt------tcty--ttgttcttg--tttaag-------cagattgttactcttggaawrsyasrtg----------------------------------------------------------------------------------------------------------------------------------------------------------------------------------------------------------------------------------------------------------------------------------------------------------------------------------------------------------------------
>I28641_M063_Malvaceae_Brownlowia_peltata_seq1
---------------------------------------------------------------------------------------------------------aatgcca--aatgataataattgttcttggatttagttttatg------------------gtacgaattttacctgttatg----------------------------------------------------------------------------------------------------------------------------------------------------------------------------------------------------------------------------------------attt-tttttt--------------tgtcca-------------------------------------------------------------------------------------------------------------------------------------------------------------------------------------------------------------------------------------------------------------tttatgcata-------------------------------------------------------------------------------------------------------------------------------------------------------------------------------------------------ttttttcgttcttgg---------cctsg-tga-t-tcacat---------------------------gtttta-tt----------tttcacattcta-tgta-----------------------------attcatgcaac-tctatgcattcctgcc-------attcttacctta-caagctgatc---ccttcagcgtgtttcaggtggcatcattcttgcccctgaagggatcaatggcagcatttgtggcacacgggaatcrgtggaaagagtccttggatttatccaaatggatgagcgcctaaaggggttaaggcagatagaatctccagttagtcctgagcaggaagctatccatcatggacactctagtagttctcctcttgcagcaggygaggatgcaccctttcgatgggaccatgtgagagtcaagttgaagaaagagg------------ta-----ttt-tctttagaagccaagttgtgggcggc--------tctc-tt------------------------ttttta----ataatt----tatgtcaaat-cag-----tcagtta-tt--tcttgatc-tgtttta-t--aacattgt--tt------tcttt-tggtct-tg--tttaag-------cagattgttactcttggaatgccagatgtatcaccaattgaaaacgttggaaagtatg----------------------------------------------------------------------------------------------------------------------------------------------------------------------------------------------------------------------------------------------------------------------------------------------------------------------------------------
>I28642_M064_Malvaceae_Burretiodendron_esquirolii_seq1
---------------------------------------------------------------------------------------------------------------------------------------------------------------------------------------------------------------------------------------------------------------------------------------------------------------------------------------------------------------------------------------------------------------------------------------------------------------------------------------------------------------------------------------------------------------------------------------------------------------------------------------------------------------------------------------------------------------------------------------------------------------------------------------------------------------------------------------------------------------------------------------------------------------------------------------------------------------------------------------------------------------------------------------------------------------------------------------------------------------------------------------atc---ccatcagtgtgtttcaggtggcatcattcttgcccctgaagggatcaatggaagcatttgtgggactttggaatcggtggaaagagtcc-------tatccaaactgatgactgcctcaatgggttaagacaaatagaatctccggttagtcctgagcaggaagctatccatcatggacactctagtagttctcctcttgcagcaggtgaaaatgcatcatttcgatgggaccatgtgagagtcaagttgaagaaagagg------------ta-----ttt-tgtttagaagccaagcagtgggtggc--------cct-----------------------------------------------------------------------------------------------------------------------------------------------------------------------------------------------------------------------------------------------------------------------------------------------------------------------------------------------------------------------------------------------------------------------------------------------------------------------------------------------------------------------------------------------------
>I28643_M065_Malvaceae_Hermannia_flammea_seq1
--------------------------------------------------------------------------------------------------------------------------------attcatgttcaggttttaatc-------------------------ctcaactcttaaagca--------------------------------------------------------------------------------------------------------------------------------------------------------------------------------------------------------------------------------tggaaatttcttttct--------------tttc--------------------------------------------------------------------------------------------------------------------------------------------------------------------------------------------------------------------------------------------------------------------------------------------------------------------------------------------------------------------------------------------------------------------------------------------------------------------------ttttttcctttttattat---tttcatgg-tgatt-atacat---tacttgccaccttgat--------atttca-tt----------gttcacattcta-tttaac---------------------------------------tttttgcattcatgcc---------------cttaccaagctgatc---ctatcagcatgtttcaggtggaatcatccttgcacctgaagggatcaatggcagcatttgcggcacacgtgaatcagtggaaagggtccttggatttatccaatcagatgagcgccttaaagggctaaggcagatagaatcaccggtgagtgccgagcaggaagctatccatcatggacattctagcagttctcctcttgcagctggcgaggatgcaccctttcgatgggaccatgtgagagtcaagttgaagaaagagg------------ta-----ctt-tctttagaagcaatgcagttaatggc--------cctc---------------------------tattcc----atgaat---------------caa-----tctcact-tt--tgttaact-tctttta-t--aacaagga--tt------tctcc----ttcatg--tttatg-------cagattgttactctcggaatgccagatgtatcacccattgaaaaggttggaaagtatgtcagcccagaggatt-------------------------------------------------------------------------------------------------------------------------------------------------------------------------------------------------------------------------------------------------------------------------------------------------------------------------
>I28644_M066_Malvaceae_Thomasia_solanaceae_seq1
------------------------------------ttgaatattt----------------------------------------------------------tcatgctt-------------ttcttcttcgattgaactgtatg------------------gcacgta-tttagctgttaggac-------------------------------------------------------------------------------------------------------------------------------------------------------------------------------------------------------------------------------------------tttgtc--------------cgtgta-------------------------------------------------------------------------------------------------------------------------------------------------------------------------------------------------------------------------------------------------------------tttatgtgtattta---------------------------------------------------------------------------------------------------------------------------------------------------------------------------------------------ttcttttgttcttgg---------aatgg-tgatt-tgacat---gacttgccgtggtggt--------gtctca-tt----------gt--------ta-tgtaac---------------------------------------tttctgcattcatgcc-------attcgtaccttaccaagctgatc---caatcagcgtgtttcaggtggcatcattctagctcctgaagggatcaatggcagcatttgtggcacacgggaatcagtggaaagagtcctcgaatttatccaaactgatgaccgcctaaaagggttaaggcagatagaatcaccggttagtccggagcaggaagctatccatcatggacactctagtagttctcctcttgcagcaggtgaggatgcaccgtttcgatgggaccatgtgagagtcaagttgaagaaagagg------------ta-----ctt-tctttagaggcgaagcaatgagtaac--------cctc---------------------------tttttt----atgttt---------------cag-----tctgtca-tt--tttcgact-tcgttta-t--aacaatgt--tt------tctcctttgttcatg--tttaag-------cagattgttactcttggcatgccagatttgtcacccattgaaaaggttggaaagtatgtcag------------------------------------------------------------------------------------------------------------------------------------------------------------------------------------------------------------------------------------------------------------------------------------------------------------------------------------
>I28645_M067_Malvaceae_Guichenotia_ledifolia_seq1
-------------------------------------------ttt----------------------------------------------------------tcatgctt-------------tttttcttggattgaactgtatg------------------ggacgta-tttagctgttaggac-------------------------------------------------------------------------------------------------------------------------------------------------------------------------------------------------------------------------------------------tttgtc--------------cgtgta-------------------------------------------------------------------------------------------------------------------------------------------------------------------------------------------------------------------------------------------------------------tttatttgtattta---------------------------------------------------------------------------------------------------------------------------------------------------------------------------------------------ttcttttcttcttgg---------aatgg-tgatt-tgacat---gacttgccatggtggt--------gtctca-tc----------gttcacattcta-tgtaac---------------------------------------cttttgcattcatgcc-------attcagaccttaccaagctgatc---ccatcagcgtgtttcaggtggcatcattcttgctcctgaagggatcaatggcagcatttgtggcacacgggaatcagtggaaagagtccttgaatttatccaaactgatgaccgcctaaaagggttaaggcagatagaatcaccggttagtccggagcaggaagctatccatcatggacactctagtagttctcctcttgcagcaggtgaggatgcaccctttcgatgggaccatgtgagagtcaagttgaagaaagagg------------ta-----ctt-tctttataggcgaagcagtgagtggc--------cctc---------------------------tttttt----atgttt---------------caa-----tctgtca-tt--ttttgact-tcgttta----aacaatgt--tt------tctccgttgttcatg--tttaag-------cagattgttactcttggaatgccagatgtgtcacccattgaaaaggttggaaagtatgtcagtccaaaggattggaa---------------------------------------------------------------------------------------------------------------------------------------------------------------------------------------------------------------------------------------------------------------------------------------------------------------------
>I28646_M068_Malvaceae_Helmiopsis_sp_seq1
------------------------------------------------------------------------------------------------------------tatatattttgtactaattgttcttgaattgaartktrtg------------------gcrcrta-tttagytgwtagkaa-----------------------------------------------------------------------------------------------------------------------------------------------------------------------------------------------------------------------------------ttcgttt-tytttt--------------tgtmta-------------------------------------------------------------------------------------------------------------------------------------------------------------------------------------------------------------------------------------------------------------tttatgt----------------------------------------------------------------------------------------------------------------------------------------------------------------------------------------------------ktytttt-----------------aayag-tggtt-tcacat-------------------tt----acatttttbtt-------ttggtthacsttmta-tgta-----------------------------attcatgcaac-tttatgttttcctacc-------dttggtacctta-caagctgatc---ccatcagcgtgtttcaggtggcatcattcttgcccctgaagggatcaatggaagcatttgtgggactagggaatctgtggaraaggtccttggatttatccaawccgatgaccgtctaaaggggttaaggcdaatagaatctccagttagtcctgagcaggaagctatccatcatggacactctantagttcacctctwgcagcaggtgaggatgcaccctttcgatgggaccatgtgagagtcaagttgaagaaagagg------------ta-----ttt-agtyyhsaystawagcagkggatgcc--------ymyc-mcmaccarwc--------------cchttttb---aatgttt----tatgttaaac-cag-----tctgtca-tw----------------------taygattttktt------ttcccttttgtcatg--tttarg-------cagattgtcacycttggaatgccagaagtatcacctattgaaaaggtcggaaagtatgttggtcc---------------------------------------------------------------------------------------------------------------------------------------------------------------------------------------------------------------------------------------------------------------------------------------------------------------------------------
>I28647_M069_Malvaceae_Cheirolaena_linearis_seq1
-----------------------------------------------------------------------------------------------------------------------------------------------------------------------------------------gtaa-----------------------------------------------------------------------------------------------------------------------------------------------------------------------------------------------------------------------------------ttcgttt-tctttc--------------tgtcta-------------------------------------------------------------------------------------------------------------------------------------------------------------------------------------------------------------------------------------------------------------tttatgt----------------------------------------------------------------------------------------------------------------------------------------------------------------------------------------------------ttctttt-----------------aatag-cgg-t-tcacat-------------------tt----gctttttttttt-----tttggttcacgttcta-tgta-----------------------------attcatgcaac-tttatgttttcctacc-------attggtacctta-caagctgatc---ccatcagcgtgtttcaggtggcatcattattgcccctgaagggatcaatggaagcatttgtgggactagggaatctgtggaaaaggtccttggatttatccaaaccgatgaccgtctaaaggggttaaggcaaatagaatctccagttagtcctgagcaagaagctatccatcatggacactctagtagttcacctcttgcagcaggtgaggatgcaccctttcgatgggaccatgtgagagtcaagttgaagaaagagg------------ta-----ttt-agt---------------------cc--------cctc-tcccctctcccccctacaccaatcccctcttc---agtgttt----tatgttaaac-cgg-----tctatca-ta----------------------tatgatt---tt------tccttttttgtcatg--tttaag-------cagattgtcacccttggaatgccagaagtatcacctattgaaaagrtcggaarrtatgtksrymcr--------------------------------------------------------------------------------------------------------------------------------------------------------------------------------------------------------------------------------------------------------------------------------------------------------------------------------
>I28648_M070_Malvaceae_Helmiopsiella_madagascariensis_seq1
----------------------------------------------------------------------------------------------------------------------------attgttcttgaactgraatgtatg------------------gcacgta-tttagctgttagtaa-----------------------------------------------------------------------------------------------------------------------------------------------------------------------------------------------------------------------------------ttcgktt-tttttt--------------tgtcta-------------------------------------------------------------------------------------------------------------------------------------------------------------------------------------------------------------------------------------------------------------tttatgtg---------------------------------------------------------------------------------------------------------------------------------------------------------------------------------------------------ttttttt-----------------aatag-tggtt-tcacat-------------------tt----acattttttttt------ttggttcacgttcta-tgta-----------------------------attcatgcaac-tttatgttttcctacc-------rttggtacctta-caagctgatc---ccatcagcgtgtttcaggtggcatcattcttgcccctgaagggatcaatggaagcatttgtgggactagggaatctgtggaaaaggyccttggatttatccaawcygatgaccktctaaaggggttaaggcaawtagaatctccagttagtcctgagcaggaagctatccatcatggacactctagtagttcacctcttgcagcaggtgaggatgcaccctttcgatgggamcatgtgagagtcaagttgaagaaagagg------------ta-----ttt-agkgtagaagtaaagcagtggataac--------tctc-cccaccagtc--------------cctttttt---aatgttt----tatgttaaac-cag-----tctgtca-tt----------------------tacgattt--tt------ttcccttttgtcatg--tttaag-------cagattgtcac---------------------------------------------------------------------------------------------------------------------------------------------------------------------------------------------------------------------------------------------------------------------------------------------------------------------------------------------------------------------------------------
>I28649_M071_Malvaceae_Goethalsia_meiantha_seq1
--------------------------------------------ccaact---------------------------------------------------------------------------tttgttgtgaggagagctctatg------------------gaacgta-tttagctttaggaa--------------------------------------------------------------------------------------------------------------------------------------------------------------------------------------------------------------------------------------------tttgtc--------------tgtcca-------------------------------------------------------------------------------------------------------------------------------------------------------------------------------------------------------------------------------------------------------------tttatgcctgta-----------------------------------------------------------------------------------------------------------------------------------------------------------------------------------------------ttctttaattcttag---------catgg-tgatt-tgacat---gacttgccgccttgtg--------atttta-tt----------attcacattgtt-tgta-----------------------------attcatt--------------------------aaatttgcaccttaccaagctgatc---ccatcagcgtgtttcaggtggcatcattcttgcccccgaaggcatcaatggcagcatttgtggcacacgggaatcagttgaaagagtccttggttttatccaaactgatgaccgcctagaagggttaaggcagatagaatcaccagttagtccggagcaggaagctatccatcatggacactctagtagttcccctcttgcagcaggtgaggatgcaccctttcgatgggaccatgtaagagtcaagttgaagaaagagg------------ta-----tct-tctttatgaatgaagcactgactggt--------cctc---------------------------ttcttt----atgatt---------------tat-----tctgtca-tt--tcccgact-tctttctct--aacaatgt--tc------tctccttggttattg--tttaag-------cagattgttactcttggaatgccagatgtatcac----------------------------------------------------------------------------------------------------------------------------------------------------------------------------------------------------------------------------------------------------------------------------------------------------------------------------------------------------------------
>I28650_M072_Malvaceae_Clappertonia_ficifolia_seq1
------------------------------------------------------------------------------------------------------------------------------ttgtg-ggaattgagctgtatg------------------gaaagtg-tttagattttaggag-------------------------------------------------------------------------------------------------------------------------------------------------------------------------------------------------------------------------------------------tttatc--------------tgtcta-------------------------------------------------------------------------------------------------------------------------------------------------------------------------------------------------------------------------------------------------------------tctatgcgtatat----------------------------------------------------------------------------------------------------------------------------------------------------------------------------------------------tcttt-tatacttgg---------catgg-tgatt-ggacat---gacttgccgccttgtgat-----gttatta-tt----------attcacattgttttgca-----------------------------attcatg--------------------------gcatttgcaccttaccaagctgatc---ctatcagcgtgtttcaggtggcatcattcttgcccctgaagggatcaatggcagcatttgtggcacacgggaatctgttgaaagagtcctcggttttatccaaactgatgaccgcttaaaaggtttaaggcagatagaatcacctgttagtcctgaacaggaagctatccatcatggacactctagtagttccccccttgcagcaggtgaggatgcaccctttcgatgggatcatgtgagggtcaagttgaagaaagagg------------ta-----ctt-tctttataagcatagcagctagtgct--------cctc---------------------------attttt----atgatt---------------taatcttttctgtca-tt--tgctggct-tcctt---t--aataattt--tc------tttcccttatgt-tg--tttaag-------cagattgttactcttggaatgcctgatgtatcacccattgagaaggttggaaagtatgtaagcc----------------------------------------------------------------------------------------------------------------------------------------------------------------------------------------------------------------------------------------------------------------------------------------------------------------------------------
>I28652_M074_Malvaceae_Hildegardia_barteri_seq1
---------------------------------------------------------------------------------------------------------------------------aattgttctttgattgagctccatg------------------gcaccta-ttgggctgttagga------------------------------------------------------------------------------------------------------------------------------------------------------------------------------------------------------------------------------------------t-tttttt--------------ttactt-------------------------------------------------------------------------------------------------------------------------------------------------------------------------------------------------------------------------------------------------------------tttatgcgta-------------------------------------------------------------------------------------------------------------------------------------------------------------------------------------------------ttctcctatttttgg---------catgg-tgatt-tcgcat---gacttgcctccttgac--------atttta-tt----------tttaatattgta-tatgatt--------------------------attcatgaaac-tttatgcaatcgtgct-------attcgtacctta-caagctgatc---ccatcagcgtgtttcaggtggcatcattcttgcccctgaagggatcaatggcagcatttgtggcacacgggagtcagtggaaagagtccttggatttatcctaactgatgaccggctaaacgggttaaggcagatagaatcgccacttacttctgaacaggaagctatccatcatggccactctagtggttctcctcttgcagcaggtgaagatgcaccctttcgatgggaccatgtgagagtcaagttgaagaaagagg------------ta-----ttt---tcttgaagctaagcattgggctgc--------cctc---------------------------tttttt----ataaac----tatgttaagt-caa-----cctgtca-gt--tctcaacc-tctttta-t--aacaattg--tt------ttcttatcgttcatg---taaag-------cagattgttactcttggaatgccagatgtatcaccaattgaaaaggttgga-----------------------------------------------------------------------------------------------------------------------------------------------------------------------------------------------------------------------------------------------------------------------------------------------------------------------------------------------
>I28653_M168_Malvaceae_Theobroma_cacao_seq1
----------------------------------------attgtg----------------------------------------------------------ggatgcagaaaatgatggtgattgttcttggatttagctgtatg------------------gcactta-tctagctgttagga----------------------------------------------------------------------------------------------------------------------------------------------------------------------------------------------------------------------------------------------------------------------------------------------------------------------------------------------------------------------------------------------------------------------------------------------------------------------------------------------------------------------------------------acata-------------------------------------------------------------------------------------------------------------------------------------------------------------------------------------------------ttcttttattcttgg---------catgg-taatt-caacac---cacttgctgccttgag--------attttg-tt----------gtgcacattcta-tgtaact--------------------------------------ttattgcattcatgtc-------agtcgtaccttaccaagctgatc---ccatcagcgtgtttcaggtggcatcattcttgcccctgaagggatcaatggtagcatttgtggcacacgggaatcggtggaaagagtcctaggattcattcaaactgatgaccgcttaaaagggttaaggcagatagagtcaccggttagtcctgagcaggaagctatccatcatggacactctactagttctcctcttgcagcaggtgaggatgcaccctttcggtgggaccatgtgagagtgaagttgaagaaagagg------------ta-----ttt-tctttataagcaaagcaataagtggc--------atgc---------------------------tttttt----ataatt---------------taa-----tctgtca-ct--tgtcaact---tctta-t--aacaatgt--tg------ctcct-ttgttcatg--tttaag-------cagattgttactcttggaatgccagaagtatcacccattgaaaaggttggaaagtatgtcagccc---------------------------------------------------------------------------------------------------------------------------------------------------------------------------------------------------------------------------------------------------------------------------------------------------------------------------------
>I28655_M148_Malvaceae_Robinsonella_mirandae_seq1
------------------------------------------------------------------------------------------------------------------aataataataattgttcttrgattgagctgtatg------------------aaatgta-tttagctgttatg----------------------------------------------------------------------------------------------------------------------------------------------------------------------------------------------------------------------------------------yacc-tttact--------------tmgaaa-------------------------------------------------------------------------------------------------------------------------------------------------------------------------------------------------------------------------------------------------------------agggaaaagaa-------------------------------------------------------------------------------------------------------------------------------------------------------------------------------------------------------attcwtgg---------catkk-tgttt-hcrcat---agcttgccaccttgac--------rttttr-tt----------kytcgcwttctt-tgta-----------------------------a-thgtgyrwg-tktatgcwtccatttc-------a----tgccttacsatgttgatc---ccatcagtatgtttcaggtgghattattmtagctcctgaagggattaatggmagcatttgtggcacwcgagaatcagtggaaagagtccttgcatttatccaaaccgatgatcgtcwwaagggkttaaggcagatagaatyyccggttagtcccgagcaggaagctatccatcatggtcactctagtagctctcctctctcagcwggtgaggatgcrccctttcgatgggaccacgtgcgagtaaagttgaagaaagagg------------ta-----ttt-cttttagaagtgaagcagggtgtrac--------cygc-ttt-----------------------ttcgyt----atkwtt----tgtgttaaartgaa-----tmtgtta-tt--tctcaacc-gctttta-t--aactgtgg--tt------tatt--ctgtttatg--cttgaa-------cagattgttactctyggaatgccwgatgtatcaccgatt-----------------------------------------------------------------------------------------------------------------------------------------------------------------------------------------------------------------------------------------------------------------------------------------------------------------------------------------------------------
>I28657_M180_Malvaceae_Triumfetta_lappula_seq1
catatatgctagctcactgmtattcgtggaga-ataaagaaagatcaaa-------------------------------------------------------------------------tttttgttgtgggatttagttg------------------------------tttagattctgggaa-------------------------------------------------------------------------------------------------------------------------------------------------------------------------------------------------------------------------------------------tttatt--------------tgcctat-----------------------------------------------------------------------------------------------------------------------------------------------------------------------------------------------------------------------------------------------------------atctatgcatat------------------------------------------------------------------------------------------------------------------------------------------------------------------------------------------------attctatatacttgg---------catgg-tgatt----------------------------------ttatta-tt----------gttcacattgttatgta-----------------------------attcatg--------------------------gcatttgcaccttaccaakctgatc---ctatcagcgtgtttcaggtggcatcattcttgcccctgaaggaatcaatggaagcatttghggcacacgggahtcggttgaaagagtccttggttttatccaaactgatgaccgdttaarmggnttaaggcagatagaatcacctgttagtcctgaacaggaagctatccatcatggacactctagtagbtcacctcttgcagccggtgaagatgcaccctttcgatgggatcatgtgagagtcaagttgaagaaggagg------------ta-----ctt-tctttawgascraagcagctaytgctcggtgctccttc---------------------------httttt----atgactt-------------------ttgtctgtca-tt--tgtcgact-kctttta-t--wacattgtt---------ctcwccryhsttatg--tttaag-------yagattgttactcttggaatgcctgatgtgtcacccattgaaaaggttggaaa---------------------------------------------------------------------------------------------------------------------------------------------------------------------------------------------------------------------------------------------------------------------------------------------------------------------------------------------
>I9832_V002_Malvaceae_Luehea_speciosa_seq1
c-------cgaactta-----------ggaaagactataaaaaataaacggatttagcatcgactcaacccaacccatcaacacatctaatcttcttmywyytmttcttcttcttcttcttttatcgaattttgatttgggtattatgcacaaatgggcttcaaacgaaccca-ttttgttgttatgtacccaacaccaagcgtcagccaggagaggatgcgagggactgagcaaagttcggaggataaagaaaaagagaaagcataaggcgatgctaaggtgtagatcagcagtattgctcgccctaaggatgctatcatcttcgtcgtcgtcgtcgtcgtcctcttctttcgcttcgtctaaccctaaacttcatcttccctccactcctcaaccaatctctaatctcgccctcaagactcgtttctctcagagaatgacggtgtccaagtacttctccggcacgtcagctgaccctattgccatttcgtcttcttcgccccaaccccattcccagaacgtccaggaacccgagttcgactcaccctctaactcactcgtcgttgtctccttctacaagttcgctgatttyccygaccatgctgatttgcrtaaacccttgaagcaactctgcsaggacctggtattacctgcttttcacrtttyatrgattgtttcttgaataaytaggagcrgtttcattttatattttcatcatgagttctgaaaagtattgaaattttcattttttdhdbddaaadtdrwddtttttkkkdkgttgttdyawtrtgctagctcactgctmtkctgtggagaataagaaataccahcttbtktcktkgwhwdrsyyywwbrnamsbddttwrsbttwrgdahttymwttkbbyddnyhwtthhknbhnwhwtyntttthtthbhag---------catnd-tdatt-tgacat---gayttgcygccttgtg--------atttcr-tt----------gttcacattatt-tgta-----------------------------attcatg--------------------------aactyhgcaccttaccnagctgat----ccatcagcgtgtttcaggtgghatcattcttgcccvtgaagggatcaatggcagcatttgtggcacgcgggaatcngttgaaagagtccttggttttatccaaactgatgavcgcctavaagggttaaggcagatagaatcabcngttagtcctgagcaggaagctathcatcatggacactctagtartychccacttgcagcaggbgaggatgcaccctttcgatgggaccatgtgagagtcaagttgaagaaagagg------------ta-----ttt-yctrthydmkykwwdvdgwkwtbhkb--------ystc---------------------------wthbyb---hnkvwth--------------------nwkbybkhhh-hd--yvybvhct-yckybbt-y--wahvawkb--ty------yybncdskkkwnwtg--tttaag-------cagattgttactcttggaatgccagaagtatcacccattgarawggttggaaagtatgtnagcccaaaggattggaatgbtttgatcagtgatccrgatacygtgagya-----atcttgttgcayctttttgctcactyyystyrtywwytamtywkyttytyakkrkkwtwywrmwmatyattwyytwtkwkkdstwskwktkktkwytaytswkmrwwswwmmmasywkyytkywrymmyyycttmtywtcgcgcattgctattttatattttwwwttrwwkraykwmttwywtswkgsakkwwkwgragatctgactatctttctattttaaattaaacttttgagtcaacaaccttgttttattttgttgtggaggcattg
