# Supplementary material for: Localized Phylogenetic Discordance Among Nuclear Loci Due to Incomplete Lineage Sorting and Introgression in the Family of Cotton and Cacao (Malvaceae)
Source: Front Plant Sci. 2022 Apr 13;13:850521. doi: 10.3389/fpls.2022.850521 (PMC9043901; doi:10.3389/fpls.2022.850521)
Supplement: Supplementary file 1 [file Data_Sheet_1.ZIP › Alignments_v4/L56.fasta]

>I23352_M001_Malvaceae_Bombax_ceiba_seq1
-----------------------------------------------------------------------------------------------------------------------------------------------------------------------------------------------------------------------------------------------------------------------------------------------------------------------------------------------------------------------------------------------------------------------------------------------------------------------------------------------------------------------------------------------------------------------------------------------------------------------------------------------------------------------------------------------------------------------------------------------cttggcgacaatgcaacaattgaaaagattggacctccggaaatagtgatcaacgcatttggaccagaggtgattggtgaaaatgtagaaggcaaggttctaagcattaacacggtagagcatgatggcagaatgtattaccagtatgaattggagccacctcatgctc-------tgattactgcaactgca------gccggtaatcggctttacctattcagtgtaacaggaagtgg--------------------tatgtac-t---t-ctgtc--------ttwcttttcagt----------------------------------------------------------------------------------------------aa------aaa------------------------------------------atgtaaccctcgatatctttttacttaattaacttgaagaggatattat--gcacttaagtt--------------ctcttgaatccg-----------------------------cagcatccaaaccatc-tgagtgaatactcgattggccataaaaa--------------a---tattgtttaatcatagt--------aatgatgat---------at---------------atymwtwwttttkcyw---------------------------wtttkrmmrgkyytymawtggaaaagg-------------------------------------------------------------------------------------------------------------------------------------------------------------cattacaa------------------ggatttaaaa-aagatag
>I23353_M002_Malvaceae_Tilia_americana_seq1
------------------------------------------------------------------------------------------------------------------------------------------------------------------------------------------------------------------------------------------------------------------------------------------------------------------------------------------------------------------------------------------------------------------------------------------------------------------------------------------------------------------------------------------------------------------------------------------------------------------------------------------------------------------------------------------------------------------------------------------------------aaaatgtcacaattgaaaagatcggacctccagaaaaggtgattaatgcatttggaccagaggtgattggtgaaaatgtagaaggcaaggttctaagcattaacacggaagaacatgacggcagaatgtattaccagtatgaattggagccacctcatgtac-------tgattactgcaactgct------gctggtaatcgcctttacctattcagtgtaacaggaagtgg--------------------tatgtac-t---t-ctatc--------ttactcttcatg----------------------------------------------------------------------------------------------aa------aaact------------------------------------------------------------ttg-ttaatcatagtt-aaagat-------------ccaatt--------------cttatga-------ttt----------ttcctgattttggtaggtytwmaakgraaa-rggmatwamaaggwttwaaagaggatagctgagtcttttcgt-----gttgtcta-gtttggatctccc--------------------------------------------------------------------------------------------------------------------------------------------------------------------------------------------------------------------------------------------------------------------------------------------------------------------
>I23354_M003_Malvaceae_Herissantia_crispa_seq1
----------------------------------------------------------------------------------------------------------------------------------------------------------------------------------------------------------------------------------------------------------------------------------------------------------------------------------------------------------------------------------------------------------------------------------------------------------------------------------------------------------------------------------------------------------------------------------------------------------------------------------------------------------------------------------------------------------------------------------------------------------------aattcaaaagattggaactccggagaaggtgatcagtgcctttggaccagaagtgatcggtgaaaacgtagaaggcaaggttctaagcatgaacacggcggagcatgatggcagaatgtattaccagtatgaattggagccaccccatgtac-------tgatctctgcaactgca------gccggtaatcgcttttacctattcagtgtgaccggaagtgg--------------------tatgtac-c---t-ctgtc--------ttacttttcagc--------------------------------------------------------------------tcttctttcaaatccgtaatcaac--ta------aagtttgtccaacatgcatttcatctga----------------------gttttcacta-----ttcttcaatcaaattc-aaagat-------------gaaata--------------ttcattata-------a----------ttgctgttttcgacaggtcttcaatggaaa-aggcattacaaggatctaaagacgatagccgagtcttttcgt-----gttgcctagtttcagaactccctggattatatc---------agtaga------------------------------------------------------------------------------------------------------------------------------------------------------------------------------------------------------------------------------------------------------------------------------------------
>I23355_M004_Malvaceae_Malva_arborea_seq1
---------------------------------------------------------------------------------------------------------------------------------------------------------------------------------------------------------------------------------------------------------------------------------------------------------------------------------------------------------------------------------------------------------------------------------------------------------------------------------------------------------------------------------------------------------------------------------------------------------------------------------------------------------------------------------------------------------------------------------------------atcttggtgaaaatgccacaattcaaaagattggaacccctgaaaaggtgatcagtgcctttggaccggaagtgatcggtgaaaacgtagaaggcaaagttttaagcatgaasacagtggagcatwatggcagaatgtattaccagtacgaattggagccrccccatgtac-------tgatcaccgcaactgca------gccggtaatcgkttttacctattcagtgtaactggaagtgg--------------------tatgtac-a---t-ctatc--------atactcctcact--------------------------------------------------------------------acttgt-----atcaga------------------------tgtaacacc--------------------------------------------------------------ttt-aaaaat-------------gaaatg--------------ttcatta--------------------------tttttgacaggtcttcagtggaaa-aggcattacaaggatttaaagaggatagccgagtcttttcgt-----gttgtctagtttcggatcacccttgattatgac---------accagtagaatattagaaatggatactttcct-------------------------------tctgtcatttaa---------------------------------------------------------------------------------------------------------------------------------------------------------------------------------------------------------------------
>I23356_M005_Malvaceae_Lavatera_assurgentiflora_seq1
-----------------------------------------------------------------------------------------------------------------------------------------------------------------------------------------------------------------------------------------------------------------------------------------------------------------------------------------------------------------------------------------------------------------------------------------------------------------------------------------------------------------------------------------------------------------------------------------------------------------------------------------------------------------------------------------------------------------------------------------------cttggtgaaaatgccacaattcaaaagatyggaacycctgaaaaggtgatcagtgcctttggaccggaagtgatcggtgaaaacgtagaaggcaaagttttaagcatgaagacagtggagcataatggcagaatgtattaccagtacgaattggagccaccccatgtac-------tgatcaccgcaactgca------gccggtaatcggttttacctattcagtgtaactggaagtgg--------------------tatgtac-a---t-ctwtc--------atactcctcact--------------------------------------------------------------------acttgt-----atcaga------------------------tgtaacacc--------------------------------------------------------------ttt-aaaaat-------------gaaatg--------------ttcatta--------------------------tttttgacaggtc-----------------------------------------------------------------------------------------------------------------------------------------------------------------------------------------------------------------------------------------------------------------------------------------------------------------------------------------------------------------------------------------------------
>I23357_M006_Sphaerosepalaceae_Rhopalocarpus_longipetiolatus_seq1
----------------------------------------------------------------------------------------------------------------------------------------------------------------------------------------------------------------------------------------------------------------------------------------------------------------------------------------------------------------------------------------------------------------------------------------------------------------------------------------------------------------------------------------------------------------------------------------------------------------------------------------------------------------------------------------------------------------------------------------------tcttggtggaaaggccacaattgacaagattggacctccagaaaaagtgattaatgcgtttggaccagaagtgattggtgataatgtagaaggcaaggttttaagcattagtactgcagaacatgatggcagaatgtattaccaatatgagttggagccacctcatgcac-------tgatcactgcaactgcg------gctggcaatcgtttttacttgttgggtgtaactggaaatgg--------------------tatgaac-------ctatctctat---taccttatcaca-------------------------------------------------------------------------------------aattatg--aa------taatt-----------------------------------------------------------------------------gaggatcataattaccggccggatg--------------tttatac-------ttt----------ggtattatcttgctaggtcttcaatggaag-aggtattacaaggatttgaagaggatagctgatt-------------------------------------------------------------------------------------------------------------------------------------------------------------------------------------------------------------------------------------------------------------------------------------------------------------------------------------------------------
>I23360_M009_Malvaceae_Lagunaria_patersonia_seq1
---------------------------------------------------------------------------------------------------------------------------------------------------------------------------------------------------------------------------------------------------------------------------------------------------------------------------------------------------------------------------------------------------------------------------------------------------------------------------------------------------------------------------------------------------------------------------------------------------------------------------------------------------------------------------------------------------------------------------------------------------gcgacgatgccacaattcaaaagattggacctccggaaaaagtgatcgatgcatttggaccagaagtgatcggcgaaaatgtagaaggcaaggttctaagcatgaacacggttgagcatgatggcagaatgtattaccagtttgaattggagccaccccatgtat-------tgatcactgcaactgca------gccggtaatcgcctttacctgttcaatgtaactggaagtgg--------------------tatgtac-t---t-caatc--------ttactcctcggt--------------------------------------------------------------------acttc---------------------------------------aacatgcatttcgtttaagttaatacctacgttgctcc----------------------------------------------------------------------------------------------------------------------------------------------------------------------------------------------------------------------------------------------------------------------------------------------------------------------------------------------------------------------------------------------------------------------------------------------------------------------------------------------------------------------------
>I23361_M010_Malvaceae_Allyogyne_huegelli_seq1
--------------------------------------------------------------------------------------------------------------------------------------------------------------------------------------------------------------------------------------------------------------------------------------------------------------------------------------------------------------------------------------------------------------------------------------------------------------------------------------------------------------------------------------------------------------------------------------------------------------------------------------------------------------------------------------------------------------------------------------------------------------------------------------------------------------------------------a------------------------------cggcggagcatgatggcagaatgtattaccagtatgaattggagccaccccatgcac-------tgatcaccgcaactgca------gctggtaatcgcctttacctcttcagtgtaacaggaagtgg--------------------tatgtactt---t-ctatc--------tta---ctcgat--------------------------------------------------------------------gcttcttttgaatctgtaatcttt--ga------aagttggtccaacatgcatatcatctgagttaat------------------------------------------------------------------------------------------------------------------------------------------------------------------------------------------------------------------------------------------------------------------------------------------------------------------------------------------------------------------------------------------------------------------------------------------------------------------------------------------------------------------------------------------
>I23362_M011_Thymelaeaceae_Daphne_odora_seq1
-----------------------------------------------------------------------------------------------------------------------------------------------------------------------------------------------------------------------------------------------------------------------------------------------------------------------------------------------------------------------------------------------------------------------------------------------------------------------------------------------------------------------------------------------------------------------------------------------------------------------------------------------------------------------------------------------------------------------------------------------cttggtgaagatgctaaagttgagaatattggacccccwgagaaagtcataaatgcatttggaccagaggtgataggygaaaatgtggaagggaaggttttaagcatgaatgtggcagaacatgatggcagaacrtattaccagtatgaattggagccaccacatgtgc-------tgatcacagctacggca------gcgggaaatcgcctctatctgtttaatgttactgggaatrg--------------------taattgcttcattcatacc--------tgatatggcataacacaca-------------------------------------------------------------cacacacacaagagagagacagta--aa------tagca----------------------------------------------------------------ctagctat-----aaagaa-------------taaagacttgct--------tttatacct---tgtgtgataagcgggttcttctatctgtt----------------------------------------------------------------------------------------------------------------------------------------------------------------------------------------------------------------------------------------------------------------------------------------------------------------------------------------------------------------------------------------------------------
>I23364_M013_Malvaceae_Grewia_sp_seq1
----------------------------------------------------------------------------------------------------------------------------------------------------------------------------------------------------------------------------------------------------------------------------------------------------------------------------------------------------------------------------------------------------------------------------------------------------------------------------------------------------------------------------------------------------------------------------------------------------------------------------------------------------------------------------------------------------------------------------------------------------------------gattgaaaagattggagctcctgaaaaggtgattagtgcatttggaccagaagtgattggcgaaaatgttgaagggagggttctaagcattaacacagctgcacatgatggccggacgtattaccagtatgagttggaaccacctcatgtac-------tgatcactgcaactgca------gctggtaaccggctttacctattcagtgtaacaggaagtgg--------------------tatgtac-t---ttctatc--------ttacttgtcatgataaat---------------------------------------------------------------------------------caatg--aa------taata------------------------------------------------------------ttattcaaccatagtt-agaaac-------------caaatg--------------ttcatga----tttttt----------ttctgcatttgggcaggtcttcaatggaaa-aggcattacaatgatttaaagaagatagctgagtcttttcgt-----gtcgtctagtttccatcgccctg-attcgcgac---------atcggttcacagttagtcttggatacttcc-------------------------------tgtatttagttt-----------------------------------------------------------------------------------------------------------------------------------------------------------------------------------------------------------------------
>I23367_M016_Malvaceae_Kitaibelia_vitifolia_seq1
------------------------------------------------------------------------------------------------------------------------------------------------------------------------------------------------------------------------------------------------------------------------------------------------------------------------------------------------------------------------------------------------------------------------------------------------------------------------------------------------------------------------------------------------------------------------------------------------------------------------------------------------------------------------------------------------------------------------------------------------------------------------------------------------------------gaccggaagtgatcggtgaaaacgtagaaggcaaagttctaagcatgaacactgtggagcatgatggcagaatgtattaccagtatgaattggaacccccccatgtac-------tgatcactgcaactgca------gccggtaatcgcttttacctattcagtgtaactggaagtgg--------------------tatgtac-a---t-ctatc--------ttactcctcact--------------------------------------------------------------------acttct-----atcaga------------------------tgtaatacct---------------------gtgttactctgagttttcatta-----ttgtttaatcatattt-aaagat-------------gaaata--------------ttcattatg-------t----------ttgctgtttttgacaggtcttcagtggaaa-aggcattacaaggatttaaagaggatagctgagtcttttcgt-----gttgtctagttttggatcaccctcgattatgac---------atcagtaaaatattaga-------------------------------------------------------------------------------------------------------------------------------------------------------------------------------------------------------------------------------------------------------------------------------
>I23368_M017_Malvaceae_Sterculia_apetala_seq1
-----------------------------------------------------------------------------------------------------------------------------------------------------------------------------------------------------------------------------------------------------------------------------------------------------------------------------------------------------------------------------------------------------------------------------------------------------------------------------------------------------------------------------------------------------------------------------------------------------------------------------------------------------------------------------------------------------------------------------------------------------------gccacaattgaaaagatcggacctccagaaaaggtgattaatgcatttggaccagaggtgataggtgaaaatgtagaaggcaaggttctaagcattaacacaacagaacataatggcagaatgtattaccagtatgaattggagccgcctcatgcac-------tgattactgcaactgca------gctggcaatcgcctttacctattcagtgtaacaggaaatgg--------------------tatgtac-t---t-ttatc--------ttactcttcatg----------------------------------------------------------------------------------------------aa------aaaca------------------------------------------------------------ttg-ttaatcatggtt-aaagat-------------aaaatt--------------cttatgt-------ttt----------ttcctgattttggtaggtcttcaatggaaa-aggcattacaaggacttaaagaggatagctgagtcttttcgt-----gttgtcta-gtttggwtctccttggattwtgac---------atcagtagaaaaatagagttgcattattttcc-----------------------------tctatgtaatttaaagggacgacaa----------------------------------------------------------------------------------------------------------------------------------------------------------------------------------------------------------
>I23369_M018_Malvaceae_Abelmoschus_esculentus_seq1
-----------------------------------------------------------------------------------------------------------------------------------------------------------------------------------------------------------------------------------------------------------------------------------------------------------------------------------------------------------------------------------------------------------------------------------------------------------------------------------------------------------------------------------------------------------------------------------------------------------------------------------------------------------------------------------------------------------------------------------------------------------------------------------------------------------ggaccggaagtgattggtgaaaacgtagaaggcaaggttctaagcatgaagacggcggagcatgatggcagaatgtattaccagtatgaattggagccgccccatgcat-------tgatcaccgcaactgca------gccggtaatcgcctttacctattcaatgtaaccggaagtgg--------------------tatgtac-t---t-ctatc--------ttactcaatgct---------------------------------------------------------------------------------------------------------tctattcagcatgcatttc----------acacctatgttgctccgagccatcgttg-----ttgctcaatcaaagtt-caagac-------------aaaaca--------------ttcataacg-------t----------ttgctgtttcttgcaggtcttcaatggaag-agacattac--------------------------------------------------------------------------------------------------------------------------------------------------------------------------------------------------------------------------------------------------------------------------------------------------------------------------------------------------------------------------------
>I23370_M105_Malvaceae_Pachira_aquatica_seq1
----------------------------------------------------------------------------------------------------------------------------------------------------------------------------------------------------------------------------------------------------------------------------------------------------------------------------------------------------------------------------------------------------------------------------------------------------------------------------------------------------------------------------------------------------------------------------------------------------------------------------------------------------------------------------------------------------------------------------------------------------tgacaaggccacaatkgraaagattggacctccggaaatagtgattaacgcatttggaccagaggtgattggtgaaaatgtagaaggcaaagttcttagcattaacacagcagatcatgatggcagaacgtattaccagtatgaattggagccacctcatgcac-------tgattactgcaactgca------gctggtaatcgcctttacctattcagtgtaacaggaagtgg--------------------tatgtac-t--------tc--------ttactcttcagt----------------------------------------------------------------------------------------------ca------aaa------------------------------------------atgtaacccttgatcgctttttactttattaacttgaggaggatattat--gcgcttaagtt--------------ctcttgaacccgtagcc----------tccaagaa-ttgtctagcatccatgccatc-tgagttaatgctcgattggccatgaaa---------------a---tattgtttaatcatagt--------aatgatgat---------at---------------attca--------------------------------------------------------------------------------------------------------------------------------------------------------------------------------------------------------------------------------------------------------------------------
>I23371_M137_Malvaceae_Dombeya_wallichii_seq1
---------------------------------------------------------------------------------------------------------------------------------------------------------------------------------------------------------------------------------------------------------------------------------------------------------------------------------------------------------------------------------------------------------------------------------------------------------------------------------------------------------------------------------------------------------------------------------------------------------------------------------------------------------------------------------------------------------------------------------------------atcttggtgahgatgccacaatcgaaaagattggaccyccagaaaaggtgattaatgcatttggaccagaggtgattggcgaaaacgtagaaggcaaggttctaagcattaacactgcagaacatgagggcaraatgtattrcctrtatgaattggagccacctcatgcac-------trattayagcaactgma------gctggyaatcryctttacctgttcagtgtaacaggaaatgg--------------------tatgtamat-----ctatt-ccattcgtaactctycatg----------------------------------------------------------------------------------------------aa------aaahawdddh-------------------------------------------------------wwhdhhvdtvdvagat-naadwt-------------hawatd---------------------------nwtw----------tdawtddtdwtgnnnnntbthnnhnddvaa-dggvahwnnaaddabwwddandgradrnnbvddnctttbbbb-----dttgtcta-gtttggatctccct-gatttttatg---tcatattacgcagagaactatagtttaatgttattggacccggaggacccggccgtaccgaaccgtcctatcctga-------------------------------------------------------------------------------------------------------------------------------------------------------------------------------------------------------------------------
>I23372_M140_Malvaceae_Chiranthodendron_pentadactylon_seq1
-------------------------------------------------------------------------------------------------------------------------------------------------------------------------------------------------------------------------------------------------------------------------------------------------------------------------------------------------------------------------------------------------------------------------------------------------------------------------------------------------------------------------------------------------------------------------------------------------------------------------------------------------------------------------------------------------------------------------------------------------------------------agaaaagattggacctccagaaatagtgattaatgcatttggaccagaggtgattggcgaaaatgtagaaggcaaggttctaagcattaacacggcaaagcatgatggcagaatgtattaccagtatgaattggagccacctcatgcac-------tgattactgcaactgca------gccggtartcgcttttacctattcagtgtaacaggaaatgg--------------------tatgtac-t---t-ctatc--------ttactcttcact----------------------------------------------------------------------------------------------ga------aaaatatttttttgacttcctaatct---------------acc-tttaaccctccaacccctttctacttaacttacctgaaga------------catttaaatc--------------ctttcgaacccgcaacc----------tccagaagtctgtccaacatgcatgtcatt-ggagctaatactaagttggccatgaaaa--------------a---tattgtttaatcatagtt-------aaagatgg----------------------------------------------------------------------------------------------------------------------------------------------------------------------------------------------------------------------------------------------------------------------------------------------------------
>I23373_M141_Malvaceae_Quararibea_funebris_seq1
----------------------------------------------------------------------------------------------------------------------------------------------------------------------------------------------------------------------------------------------------------------------------------------------------------------------------------------------------------------------------------------------------------------------------------------------------------------------------------------------------------------------------------------------------------------------------------------------------------------------------------------------------------------------------------------------------------------------------------------------tcttggtgaaaatgccagaattgaaaatattggacctccagagaaagtgattaatgcatttggaccagaggtgattggtgaaaatgtagaaggcaagrttctaagcattaacatggcagagcatgatggcagaatgtattaccagtatgaattggagccccctcatgcac-------tgatcactgcaactgca------gccggtaatcgcctttacctattcagtgtaacaggaagtgg--------------------tatgttc-w---yc-tatc--------ttact----------------------------------------------------------------------------------------------cagtt--aa------aaatcttttt-------tcttttttt---------------ttttttcaagttcttaatccgtatctgbgtaacttacttaaagaggacattat--acctttaaatc--------------ctttcatatcctcaatc----------ttcaaaagtctgtttagcatgcaattcata-cgagctaaagct-----------------------------------------------------------------------------------------------------------------------------------------------------------------------------------------------------------------------------------------------------------------------------------------------------------------------------------------------------------------------------
>I23374_M142_Malvaceae_Hampea_nutricia_seq1
-------------------------------------------------------------------------------------------------------------------------------------------------------------------------------------------------------------------------------------------------------------------------------------------------------------------------------------------------------------------------------------------------------------------------------------------------------------------------------------------------------------------------------------------------------------------------------------------------------------------------------------------------------------------------------------------------------------------------------------------------------------------------------------------------------------------------------aaacgtagaaggtaaggttctaagcatgaacacggcggagcacgatggcagaatgtattaccaatatgaattggagccaccccatgtac-------tgattaccgcaactgca------gccggtaatcgcctttacatattcaacgtaaccggaagtgg--------------------tatttac-t---t-gtatc--------ttactcctcagta----------------------------------------------------------------ctttctttttccaaatctgtaatcttt--ga------aagcttgttcaatatgcat-------------atacccttattgcttcaagttttcattaa----t-----------------------------------------------------------------------t----------ttgctgattttgacaggtctccagtgg---------------------------------------------------------------------------------------------------------------------------------------------------------------------------------------------------------------------------------------------------------------------------------------------------------------------------------------------------------------------------------------------
>I23377_M148_Malvaceae_Robinsonella_mirandae_seq1
-----------------------------------------------------------------------------------------------------------------------------------------------------------------------------------------------------------------------------------------------------------------------------------------------------------------------------------------------------------------------------------------------------------------------------------------------------------------------------------------------------------------------------------------------------------------------------------------------------------------------------------------------------------------------------------------------------------------------------------------------cttggtgacaatgccacaattcaaaagattggaactccggagaaggtgatcartgcctttggaccagaagtgatcggtgaaaaygtagaaggcaaggttctaagcatkaacacggcrgagcatgatggcagaatgtattaccagtacgaattggagccaccccatgtac-------tgatcactgcaactgca------gccggtaaycgcttttacctattcagtgtraccggaagtgg--------------------tatgywc-y---t-ctatc--------ttactcctcagc--------------------------------------------------------------------acttctttcaaayccktaatctwm--ta------aagtttgttcaacatgcatttcatctgagttaatacctatsttggtccgagttttcacta-----ttcttyaatcaaatty-aaagat-------------graata--------------ttcattatt-------t----------ttgctgttttssrmmrgkyytymawkgraa-argsmwtwcaaggatctaaagaggatwrscgagtcttt---------------------------------------------------------------------------------------------------------------------------------------------------------------------------------------------------------------------------------------------------------------------------------------------------------------------------------------------------
>I23378_M150_Malvaceae_Ceiba_pentandra_seq1
---------------------------------------------------------------------------------------------------------------------------------------------------------------------------------------------------------------------------------------------------------------------------------------------------------------------------------------------------------------------------------------------------------------------------------------------------------------------------------------------------------------------------------------------------------------------------------------------------------------------------------------------------------------------------------------------------------------------------------------------atcttggtgacaatgcaacaattgaaaagattggacctccggaaatagtaattaacgcatttggaccagaggtgattggtgaaaatgtagaaggcaaggttctaagcattataacggtagagcatgatggcagaatgtattaycagtatgaattggagccacctcatgctc-------tgattactgcaactgca------gccggtaatcggctttacctattcagtgtaacaggaagtgg--------------------tatgtac-t---t-ctgtc--------ttacttttcagt----------------------------------------------------------------------------------------------ga------aaa------------------------------------------atgtaaccttcgatatctatttacttaattcacttgaagaggatattat--gcacttaaatt--------------ctcttgaatccatagcc----------tctaagagtttgttcagcatccaaaccatc-tgagtgaatacttgattggcccaaaaaa--------------a---tattgtttaatcatag---------------------------------------------------------------------------------------------------------------------------------------------------------------------------------------------------------------------------------------------------------------------------------------------------------------------------
>I23379_M160_Muntingiaceae_Muntingia_calabura_seq1
---------------------------------------------------------------------------------------------------------------------------------------------------------------------------------------------------------------------------------------------------------------------------------------------------------------------------------------------------------------------------------------------------------------------------------------------------------------------------------------------------------------------------------------------------------------------------------------------------------------------------------------------------------------------------------------------------------------------------------------------atcttggtagcgatgctacgatcgataagattggacctccggagaaagttattaatgcatttggaccagaagtggttggtgaaaatgtagaaggaaaggttttaagttctgtcacagaagaacgtgatggaagaatttactactgctatgagttggagccacctcatctac-------tgatagcagcaactgct------gctggcaatcgcttttacttgttcggtgtaactggaagtgg--------------------tat-----tgc-ttctgcc-t------ttatttaagatg------------------------------------------------------------------------------------------tg--aa------aaatt-----------------------------------------------------------------------------acaagcca-----------taaatagtaattgca-----tacataatt--atgttt----------tctgtgaatttgccaggtcttcaatggaag-agacactacaaggatttaaagaagatagcagaa--------------------------------------------------------------------------------------------------------------------------------------------------------------------------------------------------------------------------------------------------------------------------------------------------------------------------------------------------------
>I23380_M161_Malvaceae_Hibiscus_tiliaceus_seq1
---------------------------------------------------------------------------------------------------------------------------------------------------------------------------------------------------------------------------------------------------------------------------------------------------------------------------------------------------------------------------------------------------------------------------------------------------------------------------------------------------------------------------------------------------------------------------------------------------------------------------------------------------------------------------------------------------------------------------------------------atctcggtgacgatgccacgattcaaaagattggacctccggaaaaagtgatcaatgcatttggaccggaagtgattggtgaaaacgtagaaggcaaggttctaagcatgaagacggtggagcatgatggcagaatgtattaccagtatgaattggagccaccccatgcac-------tgatcactgcaactgca------gccggtaatcgcctttacctattcagtgtaamcggaagtgg--------------------tatgtgc-t---t-ctatc--------ttactcctccat--------------------------------------------------------------------gcttctttcaaacccgtgatcttt--ga------aagttcgttcagcatgcatgcaactt------atacctgtgttgctccgagctatcatta-----ttgtttaatcgaagtt-aaagac-------------gaaatg--------------ttcataatg-------t----------ttgctgtttctcgcaggtcttcaatggaaa-agacattacgaagatttaagaaagatagccgagtcttttcgt-----gtggtc------------------------------------------------------------------------------------------------------------------------------------------------------------------------------------------------------------------------------------------------------------------------------------------------------------------------------------
>I23381_M162_Bixaceae_Bixa_orellana_seq1
---------------------------------------------------------------------------------------------------------------------------------------------------------------------------------------------------------------------------------------------------------------------------------------------------------------------------------------------------------------------------------------------------------------------------------------------------------------------------------------------------------------------------------------------------------------------------------------------------------------------------------------------------------------------------------------------------------------------------------------------atcttggaggagacgctacaattgaaaagattggacctccggagaaagtgatctatgcattcggaccagaagtggtcggggaaaacgtagagggcaaagttttgagcatgaatgtagaacaacacgacggcagaacgtattaccagtacgagttggagccacctcatgtgc-------tcatcaccgcaactgct------gctggcaatcgtctttacttgttcaatgtaactgcaagtggt-------------------aatggccgttctttcttct-------aacatccattggg-----------------------------------------------------------------------------------gtaactgtg--------------------------------------------------------------------------------------------taagat-------------caaata--------------ctcaaaa----ctcttc----------tctgtgattctggcaggtctccaatggaag-agacattacaaggatttgaagagga----------------------------------------------------------------------------------------------------------------------------------------------------------------------------------------------------------------------------------------------------------------------------------------------------------------------------------------------------------------
>I23382_M163_Bixaceae_Cochlospermum_vitifolium_seq1
---------------------------------------------------------------------------------------------------------------------------------------------------------------------------------------------------------------------------------------------------------------------------------------------------------------------------------------------------------------------------------------------------------------------------------------------------------------------------------------------------------------------------------------------------------------------------------------------------------------------------------------------------------------------------------------------------------------------------------------------atcttggggataatgctacaattgaaaagattggacctcctgagaaagtgataaatgcatttggaccagaagtaattggtgaaaatgtggaagggaaggttttaagcattaacgtagcacagtatgatggcagvacgtattaccagtttgagttagagccacctcacgcac-------taatcactgcaactgca------gckggaaatcgtctttacctgttcagtgttactggaaacgg--------------------tatggayga---ttyaacc-----agaatgatcatcaac----------tta------------------------------------------------------------------------sattatt--aa-cac------------------------------------------------------------------------------------caggactac----------haaatg--------------atcatgc-------ttt----------actgcgattttkccaggtctccaatggaag-agacattacaaggatctgaagaagatagcagactcttttcgt-----gttgtttaattcgaaaybkymwtwrgsykkttksskttkssrwtymamsramsgkwaaamytwwwrscyksyks---------------------ywmmmatcyyyksskkgsyymwtkkkgkksmrat--------------------------------------------------------------------------------------------------------------------------------------------------------------------------------------------------------t
>I23383_M166_Malvaceae_Pseudobombax_ellipticum_seq1
-----------------------------------------------------------------------------------------------------------------------------------------------------------------------------------------------------------------------------------------------------------------------------------------------------------------------------------------------------------------------------------------------------------------------------------------------------------------------------------------------------------------------------------------------------------------------------------------------------------------------------------------------------------------------------------------------------------------------------------------------cttggtgacaatgccacaattgaaaagattggacctccggaaagagtgattaatgcatttggaccagaggtgattggtgaaaatgtagaaggcaaggttctaagcgttaacacggcagagcatgatggcagaacgtattaccagtatgaattggagccacctcatgcac-------tgattactgcaactgca------gctggtaatcgcctttacctattcagtgtaacaggaaatgg--------------------tacgtac-t---t-ctatc--------ttactcttcagt-----------------------------------------------------------------------------------------------c------aaa------------------------------------------atgtaaccctcggtatcattttacttaatttacttgaagaggatattat--acgcttaagtt--------------ct-------------------------------------------------------------------------------------------------------------------------------------------------------------------------------------------------------------------------------------------------------------------------------------------------------------------------------------------------------------------------------------------------------------------------------------------------
>I23384_M168_Malvaceae_Theobroma_cacao_seq1
-----------------------------------------------------------------------------------------------------------------------------------------------------------------------------------------------------------------------------------------------------------------------------------------------------------------------------------------------------------------------------------------------------------------------------------------------------------------------------------------------------------------------------------------------------------------------------------------------------------------------------------------------------------------------------------------------------------------------------------------------cttggtgacaatgccacaattgaaaagatcgggcctccagaaattgtgattaatgcatttggaccagaggtgattggtgaaaatgtagaaggaaaggtgctaagcattaacacggcagaacatgatggcagaatgtattaccagtatgagttggagccacctcatgcac-------tgatcacagcaactgca------gccggtaatcgcctttacctattcagtgtaacaggaagtgg--------------------tatgtac-t---t-ttatc--------ttactcatcaat-------------------------------------------------------------------------------------aatcata--aa------taata------------------------------------------------------------acggttagtcgtagtt-aaagat-------------aaaata------------tttgtatga-------ttt----------tttctgattttggcaggtcttcaatggaaa-aggcattacaaggatttgaaaaggatagcggagtcctttcgt-----gttgtcta-gtgtggacctccctgaattgtgac---------atcagtacgaaattagagttggatatttttcc---------------------------tttctatgtaatttataat------------------------------------------------------------------------------------------------------------------------------------------------------------------------------------------------------------------
>I23385_M169_Malvaceae_Ochroma_pyramidale_seq1
---------------------------------------------------------------------------------------------------------------------------------------------------------------------------------------------------------------------------------------------------------------------------------------------------------------------------------------------------------------------------------------------------------------------------------------------------------------------------------------------------------------------------------------------------------------------------------------------------------------------------------------------------------------------------------------------------------------------------------------------atcttrgtcaaaatgccacaattgaaaagatcggacctccagaaawagtgattaatgcatttggaccagaggtgattggtgaaaatgtagaaggcaaggttctaagcatkaacayggcagwrcatgatggcagaatrtattaccagtatgarttggagccaccycatgyac-------tgattactgcaactgca------gccrgymatcgcctttacctattcagtgtaacaggaagtgg--------------------tatgwac-t---t-ctwyy--------wtcywmytcwtsrrwaawawttttwwtsakwkymwaakmyswawwtmytwwrmtywytysmkgawkwtrktakgymyttaagtcttatcaaactcgcaactttc--aa------aagt--gttcaacgtgcatgccatctgaactaatactgccatgaaacata---------------ttgtttaataatagtt-aaagat-------------gaaat------------------------------------------------------------------------------------------------------------------------------------------------------------------------------------------------------------------------------------------------------------------------------------------------------------------------------------------------------------------------------------------------------------------------------------------------------------------
>I23387_M178_Malvaceae_Malvaviscus_arboreus_seq1
------------------------------------------------------------------------------------------------------------------------------------------------------------------------------------------------------------------------------------------------------------------------------------------------------------------------------------------------------------------------------------------------------------------------------------------------------------------------------------------------------------------------------------------------------------------------------------------------------------------------------------------------------------------------------------------------------------------------------------------------tcggtgacgatgccacgattcaaaagattggacctccggaaaaagtgatcaatgcatttggacccgaagtgatcggggaaaacgtrgaaggcaaggttctragcatgaagacgkcrgagcatgatgrcagaatgtattaccagtatgaattggagccaccccatgcac-------tgatcaccgcmactgca------gccggtaatcgcctttacctattcagtgtaacsggaagtgg--------------------tatgtac-t---t-ctatc--------ttmctmctcaak--------------------------------------------------------------------gcttstttygaatccrtagtcttt--ga------aagtttgttcagcatgcatttg----------acatctatgttgcaccgagttatcgtta----tttgattaatcgaagtt-caagac-------------gaaatg--------------ttcataatg-------t----------ttgctgtttctcgcaggtcttcaatggaa-------------------------------------------------------------------------------------------------------------------------------------------------------------------------------------------------------------------------------------------------------------------------------------------------------------------------------------------------------------------------------------------
>I23389_M181_Malvaceae_Pavonia_scheadiana_seq1
-------------------------------------------------------------------------------------------------------------------------------------------------------------------------------------------------------------------------------------------------------------------------------------------------------------------------------------------------------------------------------------------------------------------------------------------------------------------------------------------------------------------------------------------------------------------------------------------------------------------------------------------------------------------------------------------------------------------------------------------------------------------------------------------------------------------agtgatyggtgaaaacgtagaagrcaargttctaagcatgaabmmggtggagmrtgatggcagaatgtattaccagtatgaattggagccaccmcatgtac-------tgatcacygcaactgca------gcyggtaatcgcttttayctattcagtgtaactggaagtgg--------------------tatgtac-t---t-ctata--------ttaatcctcact--------------------------------------------------------------------actactttcaaatccgtaatcttt--ga------aagtttgttcaacatgcattacatgtgagt-aatacctgtgttaccctgagttttaatta-----ctgtttaatcatattt-aaagat-------------gaaata--------------ttcttta--------------------------tttttg------------------------------------------------------------------------------------------------------------------------------------------------------------------------------------------------------------------------------------------------------------------------------------------------------------------------------------------------------------------------------------------------------------
>I23391_M183_Malvaceae_Phymosia_umbellata_seq1
--------------------------------------------------------------------------------------------------------------------------------------------------------------------------------------------------------------------------------------------------------------------------------------------------------------------------------------------------------------------------------------------------------------------------------------------------------------------------------------------------------------------------------------------------------------------------------------------------------------------------------------------------------------------------------------------------------------------------------------------------------------------gaaaagattggaactccggagaaggtgatcagtgcctttggaccagaagtgatcggtgaaaacgtagaaggcaaggttctaagcatggacacggcggagyatgatggcagaatgtattaccagtacgaattggagccaccccatgtac-------tgatcactgcaactgca------gccggtaatcgcttttacctattcagtgtgaccggaagtgg--------------------tatgtac-c---t-ctatc--------ttactcctcagc--------------------------------------------------------------------acttct-tctcttccbtartcttc--ta------cagtttgttcaacattcatttcatctgagttrwwa-----------------------------------------------vawgaw-------------rkrwta--------------ktyatttwt------ky----------ttgctkttttcggcwggtcttyaatggaaa-aggcattacaaggatctagagaagatagctgattcttttcgt-----tttgcctagttttggatctccctggattaggac---------accggtaaagtagtagggact---------------------------------------------------------------------------------------------------------------------------------------------------------------------------------------------------------------------------------------------------------------------------
>I23392_M187_Malvaceae_Ayenia_berlandieri_seq1
----------------------------------------------------------------------------------------------------------------------------------------------------------------------------------------------------------------------------------------------------------------------------------------------------------------------------------------------------------------------------------------------------------------------------------------------------------------------------------------------------------------------------------------------------------------------------------------------------------------------------------------------------------------------------------------------------------------------------------------------tcttggagatgatgccacaattgaaaagattggcactccggagaaggtgattaatgcatttggaccagaggtgattggtgaaaatgtagaagggaaagttctgcgaagcgaaacagctgaacatgatggcagaatgtattaccagttcgagttagagccgcctcatgtac-------tcatcactgcaactgca------gctggaaacagactttacatatttggcgtaacaggaaatgg--------------------tacgtatatac-t-ccatc-------atcattcattaaa---------------------------------------------------------------------------------------tcatg--aa------atgtc--------------------------------------------------------------------------------------------------------------------cttacg------------------gtttgcgattaattcgttggct-----------------------------------------------------------------------------------------------------------------------------------------------------------------------------------------------------------------------------------------------------------------------------------------------------------------------------------------------------------------------------------------------------
>I23393_M189_Malvaceae_Kearnemalvastrum_lacteum_seq1
------------------------------------------------------------------------------------------------------------------------------------------------------------------------------------------------------------------------------------------------------------------------------------------------------------------------------------------------------------------------------------------------------------------------------------------------------------------------------------------------------------------------------------------------------------------------------------------------------------------------------------------------------------------------------------------------------------------------------------------------------------------------------------------------------------gaccagaagtgatcggtgaaaacgtagaaggcaargttctaagcatgaacacggtggagcatgatggcagaatgtattaccagtatgaattggagccaccccatgtac-------tgatcactgcaactgca------gcckgtaatcgcttttayctattcagtgtaactggaagtgg--------------------tatgtac-t---t-ctwwc--------tymyymctmmyt--------------------------------------------------------------------myttcwwwymmrtmmkykmtswww--gwacaaacaagtttgttcaacttgcakttmatmykwgtkwwwmyctrwsttwyymtkakykttyawtm-----wtrtttaawsrtrwmw-aawkmw-------------kwaw--------------------------------t----------wtrcwktwtttkwyrstkyttywrwsgaaa-aggaattacaag-----------------------------------------------------------------------------------------------------------------------------------------------------------------------------------------------------------------------------------------------------------------------------------------------------------------------------------------------------------------------------
>I23394_M229_Malvaceae_Malvastrum_americanum_seq1
---------------------------------------------------------------------------------------------------------------------------------------------------------------------------------------------------------------------------------------------------------------------------------------------------------------------------------------------------------------------------------------------------------------------------------------------------------------------------------------------------------------------------------------------------------------------------------------------------------------------------------------------------------------------------------------------------------------------------------------------------------------------------------------------------------------cggaagtgatcggtgaaaacatagaaggcaaagttctaagcatgaacacggtggagcatgatggcagaatgtattaccagtatgaattggagccaccccatgcac-------tgatcactgcaactgca------gccggtaatcgcctttatctattcaatgtaactggaagtgg--------------------tatgtgc-t---t-ctatc--------ttactcctcact--------------------------------------------------------------------acttctttcaaatt-atactcttt--ga------aggtgtgtgcaacatgcatttcatctgagt--------gtgttrctctgagttctcrtta-----ttgtttaatcatattt-aaagat-------------gaaata--------------ttcattatt-------t----------ttgttgtttttgacaggtcttcagtggaaa-agarattacaaggatttaaagagga----------------------------------------------------------------------------------------------------------------------------------------------------------------------------------------------------------------------------------------------------------------------------------------------------------------------------------------------------------------
>I23395_M236_Malvaceae_Fuertesimalva_jacens_seq1
----------------------------------------------------------------------------------------------------------------------------------------------------------------------------------------------------------------------------------------------------------------------------------------------------------------------------------------------------------------------------------------------------------------------------------------------------------------------------------------------------------------------------------------------------------------------------------------------------------------------------------------------------------------------------------------------------------------------------------------------------------------------------------------------------------tggaccggaagtgatcggtgaaaacgtagaaggcaaagttttaagcatgaagacagtggagcatgatggcagaatgtattaccagtacgaattggagccaccccatgtac-------tgatcaccgcaactgca------gccggtaatcggttttacctattcagtgtaactggaagtgg--------------------tatgtac-a---t-ctatc--------ttactcctcact--------------------------------------------------------------------acttgtatcagatcaga------------------------tgtaacacc--------------------------------------------------------------ttt-aaaaat-------------gaaatg--------------ttcatta--------------------------tttttgacaggtcttcagtggaaa-aggcattacaaggattta-----------------------------------------------------------------------------------------------------------------------------------------------------------------------------------------------------------------------------------------------------------------------------------------------------------------------------------------------------------------------
>I23396_M019_Malvaceae_Allosidastrum_pyramidatum_seq1
-----------------------------------------------------------------------------------------------------------------------------------------------------------------------------------------------------------------------------------------------------------------------------------------------------------------------------------------------------------------------------------------------------------------------------------------------------------------------------------------------------------------------------------------------------------------------------------------------------------------------------------------------------------------------------------------------------------------------------------------------cttggtgacaatgccacaatccaaaagattggatctccggagaaggtgatcagtgcctttggaccagaagtgattggtgaaaacgttgaaggcaaggttctaagcatgaacacggcggagcatgatggcagaatgtactaccagtatgaattggagccaccccatgtac-------tgatctctgcaactgca------gccggtaatcgcttttacctattcagtgtaaccggaagtgg--------------------tatgtac-c---t-ctatc--------tta---ctcagc--------------------------------------------------------------------acttctttcaaatccgaattcttc--ta------aagtttgtccaacgtgcatttcatccaagttaatacctatgttggtccgagttttcacta-----ttcttcaatcatattt-aaagac-------------gcaata--------------ttcattatt-------t----------ttgctgttttcgacaggtcttcaatggaaa-aggcattacaaggatctaaaaacgatagctgagtcttttcgt-----gtagcctagttttggatctccatggattatgac---------atcagta-----------------------------------------------------------------------------------------------------------------------------------------------------------------------------------------------------------------------------------------------------------------------------------------
>I23397_M020_Malvaceae_Melochia_betonicifolia_seq1
---------------------------------------------------------------------------------------------------------------------------------------------------------------------------------------------------------------------------------------------------------------------------------------------------------------------------------------------------------------------------------------------------------------------------------------------------------------------------------------------------------------------------------------------------------------------------------------------------------------------------------------------------------------------------------------------------------------------------------------------atcttggtgataatgccacaattgaaaagatcggacctccagaaaaagtgattaatgcatttggacctgaagtgattggtgaaagtgttgaagggaaagttttaagcagcaacacggcagaacatgatggcagaacatattaccagtttgaattagagccacctcatgttt-------tgatcactgcaactgca------gctggaaatcgcctttacctattcagtgtaacaggaagtgg--------------------tatgtac-t---t-ctagc--------ttactcgtcaacacga-----------------------------------------------------------------------------------tcatg--aa------ttaca-----------------------------------------------------------tttgtttaatcttggttaaaataa-------------aacatt--------------tgtatga-------att----------ttcctgatttatgcaggtcttcaatggaaa-aggcattacaaggatttaaaaac------------------------------------------------------------------------------------------------------------------------------------------------------------------------------------------------------------------------------------------------------------------------------------------------------------------------------------------------------------------
>I23398_M021_Malvaceae_Sidastrum_micranthum_seq1
-----------------------------------------------------------------------------------------------------------------------------------------------------------------------------------------------------------------------------------------------------------------------------------------------------------------------------------------------------------------------------------------------------------------------------------------------------------------------------------------------------------------------------------------------------------------------------------------------------------------------------------------------------------------------------------------------------------------------------------------------------------------attcaraagattggaactccrgagaaggtgatcaatgcctttggaccagaagtgatcggtgaaaatgtagaaggcaaggttctaagcatgaacacggcagagcatgatggcagaatgtattaccagtatgaattggagccaccccatgtac-------tratcactgcaactgca------gccggtaaccgcttttacctgttcagtgtaaccggaagtgg--------------------tatgtac-c---t-ctatc--------ttactcctcagc--------------------------------------------------------------------acttctttcaaatccttaatctta--ta------aaggttgttcaacatghgtttcatctgagttaatacctatgttggtcctagtgttcacta-----ttcttcaatcaaattt-aaaga----------------------------------ttcattatt-------t----------tttctattttcgacaggtcttcaatggaaa-aggcattacaaag----------------------------------------------------------------------------------------------------------------------------------------------------------------------------------------------------------------------------------------------------------------------------------------------------------------------------------------------------------------------------
>I23399_M022_Malvaceae_Gaya_dominguensis_seq1
-----------------------------------------------------------------------------------------------------------------------------------------------------------------------------------------------------------------------------------------------------------------------------------------------------------------------------------------------------------------------------------------------------------------------------------------------------------------------------------------------------------------------------------------------------------------------------------------------------------------------------------------------------------------------------------------------------------------------------------------------------------------attcaaaagattggaactccggagaaggtgatcagtgcctttggaccagaagtgatcggtgaaaacgtagaaggcaaggttctaagcatraacacggcggagcatgatggcckaawkwattaccagtacraattggagccaccmcatgtac-------tgatctctgcaactgca------gccggtaatcgattttacctattcagtgtgaccggaagtgg--------------------tatgtac-c---t-ctatc--------ttactcctcagca------------------------------------------------------------------gyyttctttcaaatccgtaatctac--ta------aagtttgttcaacatgcatttcatctg-------------------------------------------------------------------------------------------------------------------------------------------------------------------------------------------------------------------------------------------------------------------------------------------------------------------------------------------------------------------------------------------------------------------------------------------------------------------------------------------------------------------------------------------------
>I28591_M023_Malvaceae_Neobuchia_paulinae_seq1
-----------------------------------------------------------------------------------------------------------------------------------------------------------------------------------------------------------------------------------------------------------------------------------------------------------------------------------------------------------------------------------------------------------------------------------------------------------------------------------------------------------------------actttacatgttaatccatta--ca---ttattgca--------cgtagatgatgtc-------cttggatgc-----atgaatga-------------ttttaa-gatggctgattcctaacttaaaacatag----atta-----------------------gttgattgagtttg--------tgt-----tgtgat-gca------tagatcttggtgacaatgcaacaattgaaaagattggacctccggaaatagtgatcaacgcatttggaccrgaggtgattggtgaaaatgtagaaggcaaggttctaagcattagcacggtagagcatgatggcagaatgtattaccagtatgaattggagccacctcatgctc-------tgattactgcaactgca------gccggtaatcggctttacctattcagtgtaacaggaagtgg--------------------tatgtac-t---t-ctgtg--------ttacttttcagt----------------------------------------------------------------------------------------------ga------aaa------------------------------------------atgtaaccctcgatatctttttacttaattcacttgaagaggatat-----gcacttaagtt--------------ctcttgaatccatagcc----------tctaagagtttgttcagcatcca-------------------------------------------------------------------------------------------------------------------------------------------------------------------------------------------------------------------------------------------------------------------------------------------------------------------------------------------------------------------------------------------------
>I28593_M024_Malvaceae_Carpodiptera_cubensis_seq1
-------------------------------------------------------------------------------------------------------------------------------------------------------------------------------------------------------------------------------------------------------------------------------------------------------------------------------------------------------------------------------------------------------------------------------------------caccagttctgaggtttgcagacagtaagatttcctacata-ttttattgct---gt--------------------ctttgca--------gcttc--ta---ctattgaa--------tttggatgatatc-------cttgtatgc-----ttgaaaga-------------ttttaa-aatagttgatcact-gcttaaaa--tag----aatg---------------------------cttgtgtttg--------tct-----tgtgat-gga------tagatctaggtcaaaatgccacaattgaaaagattggacctccagaaaaggtaattaatgcatttggaccagaggtgattggtgaaaatgtagaaggcaaggtactaagcattaacacagccgaacacgatggcagaatgtattaccagtatgaattggagccacctcatgcac-------tgattactgcaactgca------gccggtaatcgcctttacctattcggtgtaacaggaagtgg--------------------tatgtac-t---t-ctatc--------ttactctttatg----------------------------------------------------------------------------------------------aa------aggca------------------------------------------------------------ttg-ttaatcataggcccaagtccctttttcgctcttgaact--------atgtctgttttgacactttggtccctca-----tcttttattttaaccaattacaccctcaaa------------------------------------cttttat-----tttgtgtcaatttgacccaatttggataacttc---------------------------------------------------------------------------------------------------------------------------------------------------------------------------------------------------------------------------------------------------------------------------------------------------------
>I28594_M025_Malvaceae_Herrania_nitida_seq1
-----------------------------------------------------------------------------------------------------------------------------------------------------------------------------------------------------------------------------------------------------------------------------------------------------------------------------------------------------------------------------------------------------------------------------------------------------------------cagtaagtttttcaaaatccctttagtggctctgg--------------------ctttaca--------gttgc--ta---ccattgga--------tttggatgatgtc-------atgggatac-----ttgagtgg-------------ttttaa-agtaactgatgcct-gctgaaaacatag----tatttgtttt-gtgatcaatatatggttttaactgtgtttg--------tct-----tctgat-gta------tagatcttggtgacaatgccagaattgaaaagatcggacctccagaaatcgtgattaatgcatttggaccagaggtgatcggtgaaaatgtagaagggaaggtgctgagcattaacacggcagaacatgatggcagaatgtattatcagtatgagttggagccacctcatgtat-------tgatcacagcaactgca------gccggaaatcgcctttacatattcagtgtaacaggaagtgg--------------------tatgtac-t---t-ctatc--------ttactcatcaat-------------------------------------------------------------------------------------catcata--aa------taata------------------------------------------------------------acgtttaatcatagtt-aaagat-------------aaaata------------tttgtatga-------ttg----------ttcctgattttggcaggtcttcaatggaaa-aggcattacaaggatttgaagaggatagcgga---------------------------------------------------------------------------------------------------------------------------------------------------------------------------------------------------------------------------------------------------------------------------------------------------------------------------------------------------------
>I28595_M184_Malvaceae_Guazuma_ulmifolia_seq1
-----------------------------------------------------------------------------------------------------------------------------------------------------------------------------------------------------------------------------------------------------------------------------------------------------------------------------------------------------------------------------------------------------------------------------------------------------------tgctgacagtaagttctccaaaat-cctttagtgcctctgg--------------------ccttaca--------gtttc--ta---ctattgga---------ttggatggtgta-------attggatgc-----ttgaatgg-------------tcttaa-aatggctagtgcct-gcttaaaatttag----tatttgtctt-gtaatcgatacatggttttaactgtgtttg--------tgg-----tatgat-gta------tagatcttggttcaaatgccacaattgagaagattggacctccagaaattgtgattaatgcatttggaccagaggtgattggtgagaacgtagaagggaaggtgctaagcataaacacagcagaacatgatggcagaatgtattaccagtatgagttagagccacctcatgtac-------tgattacagcaactgca------gccggtaatcgcctttacctattcagtgtaacaggaagtgg--------------------tatgtac-t---t-atatc--------ttactcgtcaat-------------------------------------------------------------------------------------caccatg--aa------tgata------------------------------------------------------------tcgttcagtcacagtc-aaagat-------------caaaca------------tttgtatga-------aat----------ctcctcgtttttgcaggtcttcaatggaaa-cggcattacaaggatttaaagaggatagcagagtc------------------------------------------------------------------------------------------------------------------------------------------------------------------------------------------------------------------------------------------------------------------------------------------------------------------------------------------------------
>I28596_M026_Malvaceae_Ruizia_cordata_seq1
------------------------------------------------------------------------------------------------------------------------------------------------------------------------------------------------------------------------------------------------------------------------------------------------------------------------------------------------------------------------------------c-------------------tcaaaaga----aggacgattgtatgtcattgttgcaccagttcttcggtttactgacagtaagacatcgtatatk-ttttataggct----------------------------ayg--------gtttc--ta---ctattggatt------tttggatgatgtc-------cttggatgt-----ttaaat-------------------------------------gcttaraactttg----ratg---------------------------cytgtgtctg--------cct-----tgtgat-gtat-----tagatcttggtgamgatgccacaatcgaaaagattggacctccagaaaaggtgattartgcatttggaccrgaggtgattggcgaaaacgtagaaggcaaggttctaagcattaacactgcagaacatgagggcagaatgtattacctvtatgaattggagccacctcatgcac-------trattacagcaactgca------gctggyaatcgyctttacctgttcagtgtaacaggaaatgg--------------------tatgtam-a---t-ctatt-ccattcrtaayyymyg-------------------------------------------------------------------------------------------aaww--aa------aaacw------------------------------------------------------------ttg-ttaatmacagwkg-aagat-------------caaatt--------------catatga-------ttt----------ttaatgattttggcaggtcttcaatggaaa-aggcattacaaggatttaa----------------------------------------------------------------------------------------------------------------------------------------------------------------------------------------------------------------------------------------------------------------------------------------------------------------------------------------------------------------------
>I28597_M027_Malvaceae_Melhania_velutina_seq1
----------------------------------------------------------------------------------------------------------------------------------------------------------------------------------------------------------------------------------------------------------------------------------------------------------------------------------------------------------------------------------------------------------------------------------------------------------------------------cccatata-ttttataggct----------------------------acg--------ttttc--ta---ctgttgga--------tttggatgatgtc-------cttggatgt-----ttaaat-------------------------------------gcttaaatatttg----gatg---------------------------cctgtgtctg--------tct-----tgtgat-gta------tagatcttggtgacgatgccacaatccaaaagattggaactccagagaaggtgattaatgcatttggaccggaggtgattggcgaaaacgtagaaggcaaggttctaagcattaacactgcagaacatgagggcagaatgtattacctgtatgaactggagccacctcatgcac-------taattacagcaactgca------gctggtaatcgcctttacctgttcagtgtaacaggaaatgg--------------------tatatac-a---t-ctatt-ccattcgtaactctccatg----------------------------------------------------------------------------------------aaaa--ma------aaaca------------------------------------------------------------ttg-ttaataaaattgg-aagat------------------------------------------------------------------------------------------------------------------------------------------------------------------------------------------------------------------------------------------------------------------------------------------------------------------------------------------------------------------------------------------------------------------------------------------------------------------------------------
>I28598_M028_Malvaceae_Glyphaea_brevis_seq1
------------------------------------------------------------------------------------------------------------------------------------------------------------------------------------------------------------------------------------------------------------------------------------------------------------------------------------------------------------------------------------------------------------------------------tttgtcatcgttgcaccggttctaagattcgctgacagtaag------------------------------------------------tt-------------------------tttacagt--------ttaggaagatgtca-----tataggatgc-----ttgaatggt------------tttaaa-aacagctgaggcct-gcttaaaacataga---aatg-----------------------ttcacttgcatttg--------tgt-----tatgat-gta------cagatcttagtggagatgcaacgattgaaaagatcggacctccagaaaaagtgattaatgcatttggaccggaggtgatcggtgaaaatgtagaagggaaggttctaagcattaacacagccgaacatgatggcagaatgtattacctgtacgagttggagccacctcatgcgc-------tgatcaccgcaactgca------gccggaaatcggctttacctattcagtgtaacaggaagtgg--------------------tatatgt-ccctttctatctt-----attactcgtcataattgat---------------------------------------------------------------------------------tcatg--aa------taatat-----------------------------------------------------------ttgtttaaccatagtt-aaagat-------------gaaata--------------tttatgatttttttctt----------ttctacattttggcaggtcttcaatggaaa-aggcattacaacgatttaaagaagatagct-----------------------------------------------------------------------------------------------------------------------------------------------------------------------------------------------------------------------------------------------------------------------------------------------------------------------------------------------------------
>I28599_M029_Malvaceae_Desplatsia_dewevrei_seq1
---------------------------------------------------------------------------------------------------------------------------------------------------------------------------------------------------------------------------------------------------------------------------------------------------------------------------------------------------------------------------------tagc-------------------tcaaagga----aggacgactgtttgtcattgttgcaccagttctaagatttgctgacagtaag------------------------------------------------ttttaca--------gtttc--tr---ttattgga--------tttggaagatgtc-------attggakgc-----ttgaatgg-------------ttttga-cagagctgagtcct-gctttaaacgtaa----aatg-----------------------ttcaattgtttytg--------tct-----tctgat-gta------tagatcttggtggagatgcaacaattgaaaaaatcggacctcctgataaagtgattaatgcattyggaccagaagtgattggcgaaaatgtggaagggaaggttctaagcattaacacagccgaacatgatggtcgaatgtattaccagtatgagttggagccgcctcatgtac-------tgatcacagcaactgca------gccggtaaccggctttacctattcaatgtaacaggaagtgg--------------------tacgtac-t---ttctatc--------ctacttaycataattaat---------------------------------------------------------------------------------caatg--aa------taata------------------------------------------------------------ttgttcaaccatagtt-aaagat-------------caaata--------------tttatca-----tcttt----------ttctacattttggcaggtcttcaatggaag-aggcattacaaygatttaaagaggatagccgagtcttttcgt-----gttgtctagtttgc----------------------------------------------------------------------------------------------------------------------------------------------------------------------------------------------------------------------------------------------------------------------------------------------------------------------------
>I28600_M146_Malvaceae_Mortoniodendron_guatemalense_seq1
-------------------------------------------------------------------------------------------------------------------------------------------------------------------------------------------------------------------------------------------------------------------------------------------------------------------------------------------------------------------------------------------------------------------aaggacgattgtttgttattgttgcaccagttctgagattttctgacagtaagatttccyagwk-atyttaktgrm-ttgt--------------------ctttayw--------gtttc--ta---ctattrga--------tttkgatgatgtc-------mttggatgc-----ttgaatgr-------------ttktaa-aatagytgatscct-gsttaaaacatag----atta-----------------------tvtaytygtgtttg--------tct-----tgtgat-gya------tagatcthggtvaaawtgccacaattkaaaagatyggacctccagaaaargtgattaatgcatttggaccagaggtgattggtgaaaatgtagaaggcaaggttctaagcaktaacacrgcagaacatgatggcagaatgtattaccagtwtgaabtggagccacctcatgcactgattagtgattactgcaactgcd------gcwggtaatcgycthwacctaytcagtgkaacaggaagtgg--------------------tatgtrc-t---t-ctatc--------ttactcttmatg----------------------------------------------------------------------------------------------ra------aaaha------------------------------------------------------------ttgtttaatmatagwt-aaagat-------------yrratt--------------cttatga-------ttt----------ttcctgmttttggtasgkcttcaatdgaaa-aggcattasaaggatttaaagaggrtrsctgagtcttttcgt-----gttgtgta-gtttggatctccctggatt--------------------------------------------------------------------------------------------------------------------------------------------------------------------------------------------------------------------------------------------------------------------------------------------------------------
>I28601_M030_Malvaceae_Sparmannia_africana_seq1
-------------------------------------------------------------------------------------------------------------------------------------------------------------------------------------------------------------------------------------------------------------------------------------------------------------------------------------------------------------------------------------------------------------------------gattgtctgtcattgttgcaccagttctaagatttgctgacagtaag------------------------------------------------tttcaca--------gtttc--ta---ctattgga--------tttggaagatgtc-------aatggatgt-----tggaatgg-----------------------------------ttttaaaacatwg----aatg-----------------------ttcaattgtgtttg--------tct-----tgtgat-gtg------tagatctcdgtgacaatgcaacaattgaaaagatcggacctccagaaaaggtgattagtgcttttggacckgaggtgatcggtgaaaatgtagaagggaaggttctaagcacgaagacagctgaatatgatggcagratgtattatcagtacgagttggagccacctcatgtac-------tcatcactgcaactgca------gccggtaatcggctttacctattcagtgtaacaggaaatgg--------------------twtgtac-t---ttttatctt------atactcatcataattaat---------------------------------------------------------------------------------tcatg--aa------taata------------------------------------------------------------ttgtttaaccatagtt-aaagat-------------gaaata---------------------------tttt----------ttctatattttgg-----------------------------------------------------------------------------------------------------------------------------------------------------------------------------------------------------------------------------------------------------------------------------------------------------------------------------------------------------------------------------------------------------------
>I28602_M031_Malvaceae_Mollia_sp_seq1
--------------------------------------------------------------------------------------------------------------------------------------------------------------------------------------------------------------------------------------------------------------------------------------------------------------------------------------------------------------------------------------------------------------------------attgtctgtcattgttgcaccagtgctaagatttgctgacagtaag------------------------------------------------ttttaca--------ttttc--cagtactattgga--------tttggaagatgtc-------attagatgc-----ttgaatgg-------------ttttaa-aacaggtgaggcct-gcttaaaacatag----aatg-----------------------ttcaattgtttttg--------tct-----tgtgat-gta------cagatcttggtgaagatgcaacaattgaaaagattggacccccagaaaaagtgattaatgcatttggaccggaggtgattggcgaaaatgtagaggggaaggttttcagcatcaacacagctgaacatgatggcagaatgtattaccaatatgagttggagccaccgcacgcac-------tgatcactgcaactgca------gctggtaaccggctttacctattcagtgtaataggaagtgg--------------------tatgtac-t---ttctatc--------ttactcatcataattaat---------------------------------------------------------------------------------caatg--aa------caagat-----------------------------------------------------------ttacttaaccatagtt-aaaaat-------------caaata--------------ttcttat---ttccttt----------ccctacattttggcaggtcttcaatggaaa-aggcattacaacaatttwaagmkgatagccgagtcttttcgt-----gttgtctaa---------------------------------------------------------------------------------------------------------------------------------------------------------------------------------------------------------------------------------------------------------------------------------------------------------------------------------
>I28603_M223_Malvaceae_Gossypium_hirsutum_seq1
----------------------------------------------------------------------------------------------------------------------------------------------------------------------------------------------------------------------------------------------------------------------------------------------------------------------------------------------------------------------ttgaggtttgctagc-------------------tcgaaaga----aggacgattgtttgtcattgttgcacctgttcttagatttgctgacagtaagatttcccaaayacttaaagagt-------------------------gctyctctcttt--tcacttc--ca---tkcctactt-------------------------------------------aaaaac-----------------------------------atatgaaact------------------------------------------tgtctg--------tct-----tgtkattgta----tatagatcttggtgacgatgcsacgattcadaagatcggacctccggagaaggtgatcagtgcatttggaccagaagtgatcggtgaaaacrtagaaggcaaggttctaagcatgaacacagtggagcaygatggcagaatgtattaccaatatgaattggagccaccccatgtay-------tgattaccgcaactgca------gcyggtaatcgcctttacctattcagygtaaccggaagtgg--------------------tatgtac-t---t-gtatc--------ttactccttagta----------------------------------------------------------------ctgtttttttccaaatctgtaatcttt--ga------argcttgttcaacatgcat---------------------------------------------------------------------------------------------------------------------------------------------------------------------------------------------------------------------------------------------------------------------------------------------------------------------------------------------------------------------------------------------------------------------------------------------------------------------------------------------------------------------------------------------------------
>I28604_M032_Malvaceae_Entelea_arborescens_seq1
---------------------------------------------------------------------------------------------------------------------------------------------------------------------------------------------------------------------------------------------------------------------------------------------------------------------------------------------------------kacagagattgacttgaggtttgctagc-------------------tcarrrga----aggacgattgtttgtcattgttgcrccasttctragatttgctgacagtaag------------------------------------------------tttcaca--------gtttc--ta---ctattgga--------ttwggaakatgtc-------aatggatgc-----tggaatrg-----------------------------------ttttaaaacatag----aatg-----------------------ttcaattgtgtttg--------tct-----tgtgat-gtg------tagatcttggtgayaatrcaacaattgaaaagatkggacctccagaaaadgtgattaatgcttttggaccggaggtgatcggtgaaaatgtagaagggaaggttctaagcatgaagayagctgaatatgatggcagaatgtattatcagtacgagttggagccacctcatgtac-------tgatcactgcaactgca------gccggtaatcggctttacctattcagtgtaacaggaaatgg--------------------tatgtac-t---ttctatctt------atrctcatcataattaat---------------------------------------------------------------------------------tcatg--aa------twata------------------------------------------------------------ttgtttaaccataktt-aaagat-------------gcaata--------------tttatga------ttta----------tata--------------------------------------------------------------------------------------------------------------------------------------------------------------------------------------------------------------------------------------------------------------------------------------------------------------------------------------------------------------------------------------------------------------------
>I28605_M235_Malvaceae_Abutilon_sp_seq1
---------------------------------------------------------------------------------------------------------------------------------------------------------------------------------------------------------------------------------------------------------------------------------------------------------------------------------------------------------------------------------------------------------------------------------tttgtcttttctttagatatcaaagtcattaaacgttgtataattcataa-------------------------------tacgaatttcatattaa--ccctttc--aa---ttattgca--------ttatgatgatctg-------catagatgccatgcctgaatga-----------------------------------atttgaga------------------------------------------catgtttg--------tgt-----tgtgattgta------tagatcttggtgacaatgccactattgaaaagattggaactccggagaaggtgatcagtgcctttggaccagaagtgatcggtgaaaacgtagaaggcaaggttctaagaatgaacacagcggagcatgatggcagaatgtattaccagtacgaattggagccaccccatgtac-------tgatcactgcaactgca------gccggtaatcgcttttacctattcagtgtgaccggaagtgg--------------------tatgtac-c---t-ctatc--------ttactcctcagc--------------------------------------------------------------------acttct-tcatgtccgtaatcttc--ta------aagtttgttcaacatgcatttcatccgagtt---------------------------------------------------aaagat-------------gaaata--------------ttcgtta--------------------------------------------------------------------------------------------------------------------------------------------------------------------------------------------------------------------------------------------------------------------------------------------------------------------------------------------------------------------------------------------------------------------------------------------
>I28606_M033_Malvaceae_Reevesia_formosana_seq1
----------------------------------------------------------------------------------------------------------------------------------------------------------------------------------------------------------------------------------------------------------------------------------------------------------------------------------------------------------------------------------------------------------------------------------------ttgcaccagttctgagatttgctgacagtaagatttcccaaat-attttagtggctttat-----------------------taca--------gtttc--ta---ctattgta--------tttggatgatgtc-------cttggatgc-----ttgaataa-------------ttttaa-aatagttgatacct-gcttaaaacatag----aataggtaa-----------------------ttgtgtttg--------tct-----tgtgat-gta------tagatcttggtcaaaatgccacaattgaaaagattggacctccagaaaaagtgatcaatgcatttggaccagaggtgattggtgaaaatgtagaaggcaaggttataagcatgaactcgacagaacatgatggcagaatgtattaccagtatgagttggagccacctcatgtac-------tgatcactgcaactgca------gctggtaatcgcctttacctgttcaatataacaggaagtgg--------------------tatgt-------t-atatc--------ttactgtccatg----------------------------------------------------------------------------------------------aa------aaata------------------------------------------------------------ttgtttaatcatagtc-aaagat-------------caaaat--------------cttatga------tttt----------ttcctgattttggtaggtcttcaatggaaa-aggcattacaaggatttaaagaggatagctgagtcttttcgt-----gttgtcta-gtttggatctccctagata--------------------------------------------------------------------------------------------------------------------------------------------------------------------------------------------------------------------------------------------------------------------------------------------------------------
>I28607_M034_Malvaceae_Mansonia_altissima_seq1
----------------------------------------------------------------------------------------------------------------------------------------------------------------------------------------------------------------------------------------------------------------------------------------------------------------------------------------------------------------------------------------------------------------------------------------------------------ttgctgacagtaagagttctcaata-tttttaggggctttgt--------------------ctttatata------gttac--tt---ttattgga--------ttttgatgatgtc-------tttggatgc-----ttgaatgat------------ttttaa-agcgtcaaatgccc-acttacagctacg----gata-----------------------tataattgtgtgttt---------------tgttat-gca------tagatcttggtcaagatgccacaattcaaaagatcgggcctccagaaaaggtgattagtgcatttggaccagaggtgattggtgaaaatgtagaaggcaaggtactaagtgttaacacggcagaacatgatggcagaatgtattaccagtatgaactggagccacctcatgcac-------tgattaccgcaactgca------gccggtaatcgcctttacctattcagtgtaacaggaagtgg--------------------tatgtac-t---t-ctatc-----ttactgctcttcatgaca-------------------------------------------------------------------------------------aaaa--aa------aaaaa-----------------------------------------------------------ahcgtttaattataatt-aaaa-----------------------------------ctttgga-------ctt----------ttcctgattttgttaggtcttcaatggaaa-aggcattacaaggatttaaa---------------------------------------------------------------------------------------------------------------------------------------------------------------------------------------------------------------------------------------------------------------------------------------------------------------------------------------------------------------------
>I28608_M035_Malvaceae_Hosfordia_alata_seq1
----------------------------------------------------------------------------------------------------------------------------------------------------------------------------------------------------------------------------------------------------------------------------------------------------------------------------------------------------------------------------------------------------------------atctgctatgaatcttttttttcttttctttagatatcaaagtcattaaaagtcgtataa---------------------------------------------ttcgtattaa--ccctttc--ar---ttattgca--------ttaggatgatctg-------catagatgccatgctwgaatga-----------------------------------atttaaga------------------------------------------catgwtts--------tgt-----tgtgattgta------tagatcttggtgacaatgccactattgaaaagattggaactccrgagaaggtgatcagtgcctttggaccagaagtgatcggtgaaaacgtagaaggcaaggttctaagcatgaacacggcrgagcatgatggcagaatgtattaccagtacgaattggagccaccccatgtrc-------tgatcactgcaactgca------gccggtaatcgcttttacctattcagtgtgaccggaagtgg--------------------tatgtac-c---t-ctatc--------taactcctcagc--------------------------------------------------------------------acttct-tcatttccgtaatcttc--ta------aagtttgttcaacatgcatttcatctgagtt---------------------------------------------------camgat-------------gaaata--------------ttcgttatt-------t----------ttgctrw-----------------------------------------------------------------------------------------------------------------------------------------------------------------------------------------------------------------------------------------------------------------------------------------------------------------------------------------------------------------------------------------------------------------
>I28609_M036_Malvaceae_Pentaplaris_davidsmithii_seq1
--------------------------------------------------------------------------------------------------------------------------------------------------------------------------------------------------------------------------------------------------------------------------------------------------------------------------------------------------------------------------------------------------------wsraatyy----wwyttyktwrtatrwyaaktcwwwrawagttgtataatttgt----------------------------------------------------------attaacc--------ctttc--ta---ttattgca--------tttgtattttgtc-------ctgggacgc-----tagaatga--------------tttaa-gatagctgatgcct-acttaaaatatagaa--------------------------------aaacttgtttg--------tct-----tgtgat-gta------tagatcttggtgaaaatgccacaattcaaaagattggacctccmgaaaaagtgattaatgcatttggaccagaggtgattggtgaaaatgtagaaggcaaggttctaagcattaacatggcggagcatgatggcagaatgtattaccagtatgaattggagccacctcatgcac-------tgattactgcaactgca------gccggtaatcgcctttacctattcagtgtaacaggaagcgg--------------------tatgtam-----ttctatc--------ttcctactcaatactg-----------------------------------------------------------------------------------ttagg--aa-------------------------------------------------------------------------------------------------------------------------------tttgtgtgc---------------ggattctaaattaggacaagatcaacacggaat-aaatcatacacaca---agaaacaatatttaaattggttcggccccggttgtcta--------------------------------------------------------------------------------------------------------------------------------------------------------------------------------------------------------------------------------------------------------------------------------------catyma--------------------------------------
>I28610_M037_Malvaceae_Heritiera_littoralis_seq1
-----------------------------------------------------------------------------------------------------------------------------------------------------------------------------------------------------------------------------------------------------------------------------------------------------------------------------------------------------------------------------------------------------------------------------------------ggcaccagttctgagatttgctgatagtaagatttcccagat-attttattgg--ctgt--------------------ctttaca--------gtttc--ta---ctatttga--------ttttgatgatgtc-------cttggattc-----ttgaatga-------------ctttaa-aatagcagacccct-gcttaaaacatag----aata---------------------------cttgtggttgtt-----tttt-----tttgat-gtg------tagatctcggtcaaaatgcaacaattgaaaagattgggcccccagaaaaggtgattaatgcatttggaccagaggtgattggtgaaaatgtagaaggcaaggttctaagcattaacacggcagaacatgatggcagaatgtattaccagtatgaattggagccacctcatgcac-------tgattactgcaactgca------gctggcaatcgcctttacctattcagtgtaacaggaagtgg--------------------tatgtac-t---t-ctatc--------ttactcttcatg----------------------------------------------------------------------------------------------aa------aaaca------------------------------------------------------------ttg-ttaatcatggttaaaagat-------------caaatt--------------cttatga-------ttg----------ttcctgattttggtaggtcttcaatggaaa-aggcattacaaggatttaaagaggatag-------------------------------------------------------------------------------------------------------------------------------------------------------------------------------------------------------------------------------------------------------------------------------------------------------------------------------------------------------------
>I28611_M062A_Malvaceae_Durio_zibethinus_seq1
------------------------------------------------------------------------------------------------------------------------------------------------------------------------------------------------------------------------------------------------------------------------------------------------------------------------------------------------------------------------------------------------------------------------------------------------------------------------atttcccaaat-attttagtggctctgtc------------------ctttaaca--------gtttc--ta---ctatcgga--------tttggatgatgtc-------ctcggttgc-----ttgaatga-------------ttttaa-aacagctgatgcct-gcttaaaaaatag----aatt--------------------------aattgtgtttatc--------------cgtgat-gtt------tagatctcggtcaaaatgccacgattgaaaagatcggacctccagaaaaagtgattaatgcatttggaccagaggtgattggcgaaaatgtagaaggcaaggttttaagcattaacacggcagaacacgatggcagaatgtattaccagtatgaattggagccacctcatgcac-------tgatcactgcaactgca------gccggtaatcgcctttacctattcagtgtaacaggaagtgg--------------------taagtgc-t---t-ctgtc--------ttactcatcrtg----------------------------------------------------------------------------------------------aa------taata------------------------------------------------------------ttgtttaatcatagtt-aaagat-------------gaaata--------------attcagta-----tttt----------ttcctgactttcgcaggtcttcaatggaaa-aggcattacaaggatttgaagaggatagctgagtcttt---------------------------------------------------------------------------------------------------------------------------------------------------------------------------------------------------------------------------------------------------------------------------------------------------------------------------------------------------
>I28612_M038_Malvaceae_Brachichyton_bidwillii_seq1
----------------------------------------------------------------------------------------------------------------------------------------------------------------------------------------------------------------------------------------------------------------------------------------------------------------------------------------------------------------------------------------------------------------------------------------------------------------------agatttcccaaat-attttattgg--tttt--------------------ctttaca--------gtttc--ta---caattgga--------ttcggatgatgtc-------cttggattc-----ttgaatga-------------ttttaagaatagcagatccct-gcttaaaacatag----aata---------------------------cttgtggttg--------ttt-----tctgat-gtg------tagatcttggtcaaaatgcaacaattgaaaagatcggacctccagaaaaggtgattagtgcatttggaccagaggtgattggtgaaaatgtagaaggcaaggttctaagcattaacacggcagaacatgatggcagaatgtattaccagtatgaattggagccacctcatgcat-------taattactgcaactgca------gccggcaatcgcctttaccttttcagtgtaacaggaagtgg--------------------tatgtac-t---t-ctatc--------ttactcttcatg-----------------------------------------------------------------------------------------------a------aaaca------------------------------------------------------------ttg-ttaatcatagtt-aaagat-------------caaatt--------------cttatga-------ttt----------ttcctgattttggtaggtcttcaatggaaa-aggcattacaaggatctaaagaggatagctgagtc------------------------------------------------------------------------------------------------------------------------------------------------------------------------------------------------------------------------------------------------------------------------------------------------------------------------------------------------------
>I28613_M039_Malvaceae_Eriotheca_macrophylla_seq1
--------------------------------------------------------------------------------------------------------------------------------------------------------------------------------------------------------------------------------------------------------------------------------------------------------------------------------------------------------------------------------------------------------------------------------------------------------------tggataccaaattattaaaagatgtataatttgagagcc------------------actatacatgttaatccattc--ta---ttattgca--------mgtagatgatatc-------cttggatgc-----atgaatga-------------ttttaa-gatagctgatgcctaayttaaaatatag----aata-----------------------gttgattgagtttg--------tgt-----tgtgat-gcg------tagatcttggtgacaatgccacaattgaaaagattggacctccggaaatagtgattaacgcatttggaccagaggtgattggtgaaaatgtagaaggcaaagttctaagcattaacacagcagatcatgatggcagaacgtattaccagtatgaattggagccacctcatryac-------tgattactgcaactgca------gctggtaatcgcttttacctattcagtgtaacwggaagtgg--------------------tatgtac-t---t-ctatc--------ttaatcttcagt----------------------------------------------------------------------------------------------ca------aaa------------------------------------------atgtaacccttgatcgctttttacttaattaacttgaggaggatattat--acgcttaagtt--------------ctcttgaacccgtagcc----------tccaagagtttgtctggcatccataccatc-tgagttaatgctcgattggccatgaaa--------------------------------------------------------------------------------------------------------------------------------------------------------------------------------------------------------------------------------------------------------------------------------------------------------------------------------------------------------------
>I28614_M040_Malvaceae_Hydrogaster_trinervis_seq1
----------------------------------------------------------------------------------------------------------------------------------------------------------------------------------------------------------------------------------------------------------------------------------------------------------------------------------------------------------------------------------------------------------------------------------------------------------ttgctgatagtaagttttacagttttctctctctctctctctctctccctttttggtagaagtttaacg--------gtttc--tagtattattgga--------tttggaagatgtc-------attggatgc-----ttgaatgg-------------ttataa-aacagctgaggcct-gctaaaaccatag----aata-----------------------ttcaattgtttttg--------tct-----tgtgat-gta------tagatcttggtggagatgcaacaattgaaaagattggacctcctgaaaaagtgattgatgcatttggaccggaggtttttggcgaaaatgtagaggggaaggttctgagcattaacagaaccgaacatgatggcagaatgtattaccaatatgagttggagccaccccatgtac-------tgatcaccgcaactgca------gctggtaaccggctttacctattcaatgtaacaggaagcgg--------------------tacgtac-t---tactatct--------tactcattataattgat---------------------------------------------------------------------------------caagg--aa------taata-------------------------------------------------------------tgtttaaccatagtt-aaagat-------------caaata--------------ttaatga----tttttt----------cactacatttttacaggtcttcaatggaag------------------------------------------------------------------------------------------------------------------------------------------------------------------------------------------------------------------------------------------------------------------------------------------------------------------------------------------------------------------------------------------
>I28615_M041_Malvaceae_Pterygota_brasiliensis_seq1
--------------------------------------------------------------------------------------------------------------------------------------------------------------------------------------------------------------------------------------------------------------------------------------------------------------------------------------------------------------------------------------------------------------------------------------tgttgcaccagtgctgagatttgctgacagtaagatttaccagat-cttttgttag--ctgt-------------------gttttatg--------gtttc--ta---cttttgga--------tttggatgatgtc-------cttggattc-----ttgaatga-------------ttttaa-aatagcagatccct-gcttaaaacatag----aata---------------------------ctggtgtttg--------ttt-----tgtggt-gca------tagatctcggtcaaaatgccacgattgataagatcggacctcctgaaaaggtgattaacgcatttggaccagaggtgatcggtgaaaatgtagaaggcaaggttctaagcattaacacggcagaacatgatggcagaatgtattaccagtatgaattggagccacctcatgcac-------tgattactgcaactgca------gccgggaatcgcctttacctattcggtgtaacaggaagtgg--------------------tatttac-t---t-ctgtc--------ttgctcttcatg----------------------------------------------------------------------------------------------aa------aaaca------------------------------------------------------------tag-ttaatcatagct-aaagat-------------caaatt--------------cttatga-------ttt----------ttcctgattttggtaggtmttcaatggaaa-aagcattaca-------------------------------------------------------------------------------------------------------------------------------------------------------------------------------------------------------------------------------------------------------------------------------------------------------------------------------------------------------------------------------
>I28616_M042_Malvaceae_Leptonichya_maranta_seq1
-----------------------------------------------------------------------------------------------------------------------------------------------------------------------------------------------------------------------------------------------------------------------------------------------------------------------------------------------------------------------------------------------------------------------------------------------------------------------------ccaaat-cgtttagtggctctgg--------------------ctttaca--------atttg--ta---ccattgga--------tttggatgatgcc-------rttggatgc-----ttgaatgg-------------ttttaa-aatagctgatgcct-gcataaaccatag----attgtttgat---------------------tttgtgtttg--------tst-----tgtgatggtg------tagatcttggtggagatgccacaattgaaaagathggacctccagaaaaagtgattaatgcattcggaccagaggtgattggtgaaaatgtagaagggaagvttctaagcatcgacacsgcagaacatgatggcagaatgtattaccagtatgagttagagccacctcatgtat-------tgatcactgcaactgca------gctggtaatcgcctttacctattcagtgtaacaggaagtgg--------------------tatgyac-t---t-ctatc-t------ttactcatcaat-------------------------------------------------------------------------------------catcatg--aa------taata-----------------------------------------------------------cttgtttgatcatagtt-aaagat-------------gatata--------------cttatga-------tgt----------ttcctgatttcggcaggtcttcaatggaaa-aggcattataaggatttaaagaggatagctgagtcttttcat-----gttgtctaggtttagacctysc--------------------------------------------------------------------------------------------------------------------------------------------------------------------------------------------------------------------------------------------------------------------------------------------------------------------
>I28617_M043_Neuradaceae_Neurada_procumbens_seq1
c-------------------------------------------------------------------------------------------------------------------------------------------------------------------------------------------------------------------------------------------------------------------------------------------------------------------------------------------------------gagtgtgggtgggtttca-----------a----------------tgcytaaakr----wggcsgcytgtttgtcattgttgctcccgttctccgatttgctgacagtactattttcaaacc----------------------------------------------------------ctaacttaattacatgaataa-tgtatatgatgactg-----atgagatata---ttgatgtggtg-----------ttttaa------------------------------------------------------------------------------------------catga-----------tagatcttggagagaatgctacaatagagaaaataggtccaccagagaaagtgataagtgcatttggaccagaagtgattggggagaatgtggaagggaaggtattaagcataaatgtagcagaacatgaaggcagaacgtattaccagtatgagcttgagccacctcatgtac-------tcatcacagccactgct------gccggtaatcgcctttacttgttcagtgtcaccggaaaagg--------------------taattgc-cct-caccatc-------------------------------------------------------------------------------------------------------------------------ataata--------------------------------------------------------tcatctacataattgtaact------------t--gtatctaaata----------------------------tttgata--------------tttgttaggtctgcaatggaag-aggtattaccctgatttaaagaagatagctgaa--------------------------------------------------------------------------------------------------------------------------------------------------------------------------------------------------------------------------------------------------------------------------------------------------------------------------------------------------------
>I28618_M044_Malvaceae_Pentace_laxiflora_seq1
-------------------------------------------------------------------------------------------------------------------------------------------------------------------------------------------------------------------------------------------------------------------------------------------------------------------------------------------------------------------------------------------------------------------------------------ttgttgcaccggttctgagatttgcagacagtaag-tttcccagata-gtttattgctc-cga--------------------gtttaca--------gcttc--ta---ctattgga--------tttggatgatgtc-------cttgtatgc-----ttgaatga-------------ttttca-aatagctgatcact-gcttaaaacatag----aatg---------------------------cttgtgtttg--------tct-----tgtgat-gca------tagatcttggtcaaaatgccacaattgacaagatcggacctccagaaaaggtgattaatgcatttggacccgaggtgattggtgaaaatgtagaaggcaaggtactaagcattaacacagcagaacataatggcagaatgtattaccagtatgaactggagccccctcatgctc-------tgattactgcaactgca------gctggtaatcgcctttatctattcgctgtaacaggaagtgg--------------------tatgtac-t---t-gtatc--------atactcatgatg----------------------------------------------------------------------------------------------aa------aaaca-------------------------------------------------------------tggctaatcattgttaaaagat-------------catatt--------------cttatgt---tctatttt---------cactaatttcctgtaggtcttcaat-----------------------------------------------------------------------------------------------------------------------------------------------------------------------------------------------------------------------------------------------------------------------------------------------------------------------------------------------------------------------------------------------
>I28619_M045_Malvaceae_Phragmotheca_mammosa_seq1
---------------------------------------------------------------------------------------------------------------------------------------------------------------------------------------------------------------------------------------------------------------------------------------------------------------------------------------------------------------------------------------------------------------------------------------------tttttctttagataccgaatcattaaaagttgtataat-------------tcga--------------------attaacc--------ctttc--ta---ttattgca--------tttggatgatgtc-------cttggatgc-----tagaatgat------------ttttaa-gatagctgaagcct-agttaaaacatag----aata----------------------------cttgttttg--------tct-----tgtgat-gttt--ttatagatcttggtgaaaatgccagaattgaaaagattggacctccagagaaagtgattaatgcatttggaccagaggtgattggtgaaaatgtagaaggcaaggttctaagcattaacatggcagagcatgatggcagaatgtattaccagtatgaattggagccccctcatgcac-------tgatcgttgcaactgca------gccggtaatcgcctttacctattcagtgtaacaggaaatgg--------------------tatgttc-t---tcttgtc--------ttact----------------------------------------------------------------------------------------------aagtg--aa------aaatctttt----------ttttttt---------------ttttttbnvdttyttaatccatatctgcttaacttacttcgagaggacattat--gcctttaagtc--------------ctttcatatccgcgatc----------tttgatag----------------------------------------------------------------------------------------------------------------------------------------------------------------------------------------------------------------------------------------------------------------------------------------------------------------------------------------------------------------------------------------------------------------
>I28620_M046_Malvaceae_Camptostemon_shultzii_seq1
-----------------------------------------------------------------------------------------------------------------------------------------------------------------------------------------------------------------------------------------------------------------------------------------------------------------------------------------------------------------------------------------------------------------------------------------------------------------------------------------------------------------------------------------------------------------------------------------------------------------------------------stagtgamrsyk-rykkwraamaaagwa--------------------------------aaacttgtttg--------tct-----ggtgattgta------tagatcttggtgacaatgcaacaattcaaaagactggaccttcggaaaaagtgatcagtgcatttgggccagaagtgatcggtgaaaatgtagaaggcaaggttctaagcatgaacagggcggagcatgacggcagaatgtattaccagtatgaattggagcctccccatgtac-------tgataactgcaactgca------gctggaaaccgcctttac--------------------------------------------------------------------------------------------------------------------------------------------------------------------------------------------------------------------------------------------------------------------------------------------------------------------------------------------------------------------------------------------------------------------------------------------------------------------------------------------------------------------------------------------------------------------------------------------------------------------------------------------------------------------------------------------------------------------------------------------------------------------
>I28621_M153_Malvaceae_Trichospermum_sp_seq1
---------------------------------------------------------------------------------------------------------------------------------------------------------------------------------------------------------------------------------------------------------------------------------------------------------------------------------------------------------------------cttgaggtttgctagc-------------------tcgaagga----aggacgrttgttcgtcattgttscaccagttctaagatttgctgatagtaag------------------------------------------------tttcaca--------gtttc--yagttctatttga--------ttttgaagatgtc-------attggatgc-----ttgaatgga------------tgttaa-aacagctgaggcct-gcttaaaacatag----gatg-----------------------ttcaattvtgtttg--------tct-----tgtgat-gta------tagatvttggtgaagatgcaacaattgaaaagattggacccccagaaaaagtgattaatgcatttggaccggaggtgatcggcgaaaatgtcgadgggaaggttctaagcdttaacacagctgaacaygatggaagaatgtattaccaatatgaattggagccaccacatgcac-------tgatcactgcaactgca------gccggtaaccggctttacctattcagtgtaacaggaaatgg--------------------tatgtac-tacwttctatc--------ttactcatcataattaat---------------------------------------------------------------------------------caatg--aa------cawta------------------------------------------------------------ttgcttaaccatagtt-aaavat-------------caaata--------------tttatgat--tcttttt----------tcckacattttggcaggtcttcaatggaaa-aggcattacaatgatttaaagagga----------------------------------------------------------------------------------------------------------------------------------------------------------------------------------------------------------------------------------------------------------------------------------------------------------------------------------------------------------------
>I28623_M048_Malvaceae_Abroma_augusta_seq1
-------------------------------------------------------------------------------------------------------------------------------------------------------------------------------------------------------------------------------------------------------------------------------------------------------------------------------------------------------------------------------------------------------------------------gattgtttgtcattgttgcaccagttctgagatttgctgacagtaagttttcccaaat-cctttagtggctctgg--------------------ctttaca--------gtttc--ta---caattgga--------tttggatgatgtc-------attggatgc----tttgaatgg-------------ttttaa-aatagctgatgcct-gcttaaagcatag----aatg-----------------------tttaattgtggttg--------tct-----tatgatggtt------tagatcttggtggagataccacaattgaaaagattggaactcctgaaaaagtgattaatgcatttggaccagaggtgattggtgaaaatgtagaaggaaaggttctaagaatcgacacagcagaacatgacggcagaatgtattaccagtacgagttggagccacctcatgcac-------tgattactgcaactgca------gccggtaatcgcctttacctattcagtgtaacaggaagtgg--------------------tatgtac-t---c-ctatc--------ttactcatcaat-------------------------------------------------------------------------------------catcatg--aa------taata-----------------------------------------------------------cttgtttaatcatagtt-aaagat-------------gaaatc--------------tttatga-------ttt----------ttccggattttggcaggtcttcaatggaaa-aggcattacaaggatttaaagaggatagctgagtcttttcg------------------------------------------------------------------------------------------------------------------------------------------------------------------------------------------------------------------------------------------------------------------------------------------------------------------------------------------------
>I28624_M049_Malvaceae_Corchoropsis_tomentosa_seq1
--------------------------------------------------------------------------------------------------------------------------------------------------------------------------------------------------------------------------------------------------------------------------------------------------------------------------------------------------------------------------------------------------------------ga----agggaggttgtatgtaattgttgcaccagttctaagattcgctgacagtaagatttcccagatatttttattggct----------------------------acg--------gtttc--ta---ccactgaa--------ttttgtccat-----------ttggatgt-----ttaaat-------------------------------------gcttaaaattttg----aatg---------------------------catgtgtctg--------tct-----tgtgat-gta------tagatcttggtgaagatgccacaattgaaaagatcggacctccggaaaaggtgattaatgcatttggaccagaggcgattggcgaaaatgttgaaggcaaggttctaagcattaacactgcagaacatgagggtagaaagtattacctgtatgaattggagccacctcatgtac-------tgattacagcaactgca------gctggtaatcgcctttacctgttcagtgtaacaggaaatgg--------------------tatgtac-a---t-ttatt-ccattcgtaactcttcatg----------------------------------------------------------------------------------------------aa------aaaca------------------------------------------------------------ttg-ttaatcacagtta-aagat-------------caaatt--------------gatatga-------ttt----------ttcc--------------------------------------------------------------------------------------------------------------------------------------------------------------------------------------------------------------------------------------------------------------------------------------------------------------------------------------------------------------------------------------------------------------------
>I28625_M193_Malvaceae_Apeiba_tibourbou_seq1
----------------------------------------------------------------------------------------------------------------------------------------------------------------------------------------------------------------------------------------------------------------------------------------------------------------------------------------------------------------------------tttgctagc-------------------tyaaagga----aggacgattrtttgtcattgttgcaccagttctaagatttgcagacagtaag------------------------------------------------ttttaca--------gtttc--yg---caattgga--------tttggaagatgcc-------attrgatgc-----ttgaatgg-------------ttttaa-aacaactgaggcct-gcttaaaamatagg---aatg-----------------------ttcaahtdtgtbtg--------tct-----tgtgat-gta------tagatcttggtgacaatgcaacaathgaaaagatcggacchccagaaaaagtgattaatgcttttggaccagaggtgnttggtgaaaatgtagaagggaaggttctaadcatgaacacagctgaacatgatggcagaatgtattatcagtacgagttggagccacctcatgcac-------tgatcactgcaactgca------gccggbaatcggctttacctattcagcgtaacaggaagtgg--------------------tatgcac-t---ttytrhc--------ttgbtcataataawtawth------------------------------------------------------------------------------awtvaws--am------maata------------------------------------------------------------tcgtttaahcatagtt-aaggat-------------gaaawa--------------attatga------tktt----------ttctacattttggcaggtcttcaatggaaa-aggcattacaacgatttaaagaggattgctgactcgtttctt-----gtt---------------------------------------------------------------------------------------------------------------------------------------------------------------------------------------------------------------------------------------------------------------------------------------------------------------------------------------
>I28626_M226_Malvaceae_Helicteres_guazumifolia_seq1
---------------------------------------------------------------------------------------------------------------------------------------------------------------------------------------------------------------------------------------------------------------------------------------------------------------------------------------------------------------------------------------------------------------------------------------------------ctgagatttgctgacagtaagagttctcaaaa-cttttagtgcctctgt--------------------ctttatatata---gttttc--tt---ctattcga--------ttttgatgatgtc-------tttggatgc-----ttgaatgat------------ttttaa-agtatgtgatgcct-gcttacagtatag----gata-----------------------cttaattgtgtgctt---------------gatgat-gta------tagatcttggtgaagatgccaaaattcaaaagataggccctccagaaaaggtgattaatgcatttggaccagaggtgattggtgaaaatgtagaagacaaggtgctaagcgttagcacggcagaacatgatggcagaatgtattaccagtatgaattggagccacctcatgtac-------tgattactgcaactgca------gctggtaatcgcctttacctattcaatgtaactggaagtgg--------------------tatgtac-t---t-ctatc-----ttactactcttcatg-----------------------------------------------------------------------------------------------a------aaata-----------------------------------------------------------attgtttaatcatagtt-aaaaac-------------taagtt--------------ctttgga-------ttt----------ttcctgattttggtaggtcttcaatggaaa-aggcattacaaggatttaaagaggatagccgattcttttcgt-----gtggtctaggtttggatc------------------------------------------------------------------------------------------------------------------------------------------------------------------------------------------------------------------------------------------------------------------------------------------------------------------------
>I28628_M051_Malvaceae_Werklea_horrida_seq1
-------------------------------------------------------------------------------------------------------------------------------------------------------------------------------------------------------------------------------------------------------------------------------------------------------------------------------------------c--------------------------------tgtgttagt------------------------------------------------------------ccattgaagtartctgyaatgaaaatttcycaakttgctc------------------------------gattcgaatcaa--ccctttc--aa---ttattgcattaggaacataggatgatgtg-------catagatgc-----tagaatgg-------------atttaa--gtagctgrt-----gccttamacatakga-------------------------------aaaacttktttg--------tcttg---tgawattgta------tagatctyggtgacratgccacratycaraagrtyggacctcckgaaaaagtgatcaatgcatttggaccggaagtgatcrgtgaaaaygtagaaggcaargttctaagcatgaagacdkcggagcatgatggcagaatgtattaccagtatgaattggagccaccccatgcac-------tgatcacckcaactgca------gcyggtaatcgyctttacytattcagtgtaacyggaagkgg--------------------tatgtac-t---t-ctatc--------ttactcctcaat--------------------------------------------------------------------gcttctttcraatcygtaatcttt--ga------aagttcgttcagcaygcatttc----------acacctatgttgctctgagctatcgtta-----ttgtttaatcgaagtt-caa---------------------------------------------------------------------------------------------------------------------------------------------------------------------------------------------------------------------------------------------------------------------------------------------------------------------------------------------------------------------------------------------------------------------------------------------------------------------------------------
>I28629_M052_Malvaceae_Spirotheca_rosea_seq1
-------------------------------------------------------------------------------------------------------------------------------------------------------------------------------------------------------------------------------------------------------------------------------------------------------------------------------------------------------------------------------------------------------------------------------------------------------------------------ttattaaaagatgtataatacgagagcc------------------accatacgtgttaatccattc--ta---ttattgca--------tatagatgatgtc-------cttggatgc-----atgaatga-------------ttttaa-gatagatgatgcctaacttaaaacatag----aata-----------------------gtttattgagtttg--------tat-----tgtgtt-gca------tagatcttggggacaatgccagaattgaaaagattggacctccggaaatagtgattaacgcgtttggaccagaggtgattggtgaaaatgtagaagrcaaggttctaagcattaatacggcggagcatggtggccgaatgtattaccagtatgaattggagccacctcatgcac-------tgattactgcaactgca------gctggtaatcgtctttacctattcagtgtaacaggaagtgg--------------------tacgtac-t---t-ctatc--------ttactcttcagt----------------------------------------------------------------------------------------------ca------aaa------------------------------------------atgtaaccctcgatatctttttacttaattcacttgaaggggatattat--atgcttaagtt--------------ctcttgaatctgtagcc----------tctaagagtttgttcagcatccaaaccatc-tgagttagtactcaattg-----------------------------------------------------------------------------------------------------------------------------------------------------------------------------------------------------------------------------------------------------------------------------------------------------------------------------------------------------------------------
>I28630_M053_Malvaceae_Huberodendron_swietenioides_seq1
------------------------------------------------------------------------------------------------------------------------------------------------------------------------------------------------------------------------------------------------------------------------------------------------------------------------------------------------------------------------------------------------------------------------------------------kwtatgattatgaagttttttagatm-caaattattaaaagatgtataaa--------------------------------acatgttaatccattc--tr---ttattgca--------tttagatgatgtc-------cttggatgc-----atgaatga-------------ttttaa-grtagctgatgcct-gcttaaaacatag----aata-----------------------gttgabtgagtttg--------tgt-----tgtgat-gca------tagatcttggtgcaaatgccacaattgaaaagattggacctccagaaatagtgattaatgcatttggaccagaggtgattggtgaaaatgtagaaggcaaggttctaagcattgacacggtagagcatgatggcagaatgtattaccagtatgagttggagccacctcatgyvc-------tgattactgcaactgcg------gccggtaatcgcctttacctattcagcgtaacaggaagtgg--------------------tatgtac-t---t-ctatc--------ttactcttc--------------------------------------------------------------------------------------------------a------aaatattttt--ttagttcttaatct---------------tthtacttaactcccaacccctttttacttaactcatctaaagaggatattat--gagtttatata--------------ttaaaaa-----------------------aaatattaaattggttttttgtcgattcagttaatgaayggtttgatatag------------------------------------------------------------------------------------------------------------------------------------------------------------------------------------------------------------------------------------------------------------------------------------------------------------------------------------------------------------------
>I28631_M054_Malvaceae_Trochetiopsis_benjaminae_seq1
-------------------------------------------------------------------------------------------------------------------------------------------------------------------------------------------------------------------------------------------------------------------------------------------------------------------------------------------------------------------------------tctagc-------------------tcaaaaga----aggacgattgtatgtcatcgttgcaccggttcttcgatttgctgaaagtaagat-tcccatata-ttttataggct----------------------------acg--------ttttc--ta---ctgttgga--------tttggatgatgtc-------cttggatgt-----ttaaat-------------------------------------gcttaaatatttg----gatg---------------------------cctgtgtctg--------tct-----tgtgat-gta------tagatcttggtgacgatgccacaatccaaaagattggaactccagagaaggtgattaatgcatttggaccggaggtgattggcgaaaacgtagaaggcaaggttctaagcattaacagtttagaacatgagggcagaatgtattacctgtatgaactggagccacctcatgcac-------taattacagcaactgca------gctggtaatcgcctttacctgttcagtgtaacaggaaatgg--------------------tatgtac-a---t-ctatt-ccattcgtaactctccatg----------------------------------------------------------------------------------------aaa----a------aaaca------------------------------------------------------------ttg-ttaataaaattgg-g---------------------------------------tatga-------ttg----------ttaatgattttggcaggtcttcaatggaaa-aggcattacaaggatttgaagaggatagccgagtcttttcgc-----gttgtcta-gtttggatctccctgat----------------------------------------------------------------------------------------------------------------------------------------------------------------------------------------------------------------------------------------------------------------------------------------------------------------
>I28632_M055_Malvaceae_Eriolaena_candollei_seq1
----------------------------------------------------------------------------------------------------------------------------------------------------------------------------------------------------------------------------------------------------------------------------------------------------------------------------------------------------------------------------ttttctagc-------------------tcaaaaga----rggacrattgtatgtcattrtyrsasywgktcwtcrrtttgctgacagtaagayytccyatata-ttttataggccg-------------------------ctacg--------gtttc--tr---ctattgga--------tttggatgatgtc-------cttggatgt-----ttaaat-------------------------------------gcttaaaacwttg----gatg---------------------------cctgtktctg--------tyt-----tgtgat-gta------tagatcttggtgamratgccacmatcgaaaagattggacctccagaaaaggtgattartgcatttggaccagaggtgattggygaaaaygtagaaggcaaggttctaagcattaacamtgcagaacatgagggcagaatgtattacctgtatgaattggagccacctcatgcac-------trattacagcaactgca------gctgghaatcgyctttacctgttcagtgtaacaggaaatgg--------------------tatgtam-a---t-ctatt-ccattcghaactcttcatgwaaa-----------------------------------------------------------------------------------aaaaa--aa------aaact------------------------------------------------------------ttg-ttaatcacagatg-aagat-------------cwaatt-----------------------------------------------------------------------------------------------------------------------------------------------------------------------------------------------------------------------------------------------------------------------------------------------------------------------------------------------------------------------------------------------------------------------------------------------------------------
>I28633_M056_Malvaceae_Adansonia_digitata_seq1
-------------------------------------------------------------------------------------------------------------------------------------------------------------------------------------------------------------------------------------------------------------------------------------------------------------------------------------------------------------------------------------------------------------------------------------------acctgattatgaaattttttagataacaaattgttaaaagatgtataattcgagagcc------------------actattcatgttaatccattc--ta---taattgca--------tgtagatgatgtc-------actggatgc-----atgaatga-------------ttttka-gatagctggtgcct-actkaaaacatag----aata-----------------------attgattgaatttg--------cgt-----tgtgat-gca------tagatcttggtggyaatgccacaattgaaaatattggacctccggaaatagtaattaatgcatttggaccagaggtgattggtgaaaatgtagaaggcaaggttctaagcattaacacggcagagcatgatggcagaatgtattaccartatgaattagagccmcctcatgcac-------tgattaccgcaactgca------gctggtaatcgcctttacctattcagtgtaacaggaagtgg--------------------tatgtac-t---ttytatc--------ttacccttcagt----------------------------------------------------------------------------------------------aa------aaa------------------------------------------atgtaacccttgatctctttttacttaattcacttgaggaggatactay--acgtttaagtt--------------cttttgaa-cgatagcc----------tccaagagtttgttcagcatccatacca--------------tagatcggaagag-----------------------------------------------------------------------------------------------------------------------------------------------------------------------------------------------------------------------------------------------------------------------------------------------------------------------------------------------------------------
>I28635_M058_Malvaceae_Byttneria_aculeata_seq1
------------------------------------------------------------------------------------------------------------------------------------------------------------------------------------------------------------------------------------------------------------------------------------------------------------------------------------------------tttaggcggtacagagattgacttaagattttccagc-------------------tcgaaaga----aggacgattgtttgtcattgtggcaccagttcttagatttgctgacagtgag------------------------------------------------tttaacc--------ctttc-----------------------attggatgatgcttc-----------------ttatgaatggt---------agattctaa------------att-acataagcta----------------------------------tttatttgtttttt--------ttgg-----------gta----tttagatcttggagaaaatgttacaattgataagattggccctccagaaaaagtgattaatgcatttggaccagaagtgattggtgaaaatgtagaagggaaagtgttaagcagtgaaacatctgaacatgatggtagaatgtattaccagttcgagttagaaccgcctcatgtac-------tcatcacggcaactgca------gcaggaaatcggctttacgttttcggcgtaacaggaaatggtatacgtgtatacatatatatatatatacac-t-ccatc-------a----tcatgaaa---------------------------------------------------------------------------------------ccatg--aa------aatcc--------------------------------------------------------------------------------------------------------------------tttatgattttccttttgattt-tgtctggcatggatttgcaggtcttcaatggaaa-aggcatt----------------------------------------------------------------------------------------------------------------------------------------------------------------------------------------------------------------------------------------------------------------------------------------------------------------------------------------------------------------------------------
>I28636_M059_Malvaceae_Pterospermum_pierrei_seq1
-----------------------------------------------------------------------------------------------------------------------------------------------------------------------------------------------------------------------------------------------------------------------------------------------------------------------------------------------------------------------------------------------------------------------------------------------------------------------------------------------------------------------------cg--------rtwtc--ca---twatcsga--------tttggatgatgwc-----------------------------------------------------------------cttaaaacttta----actg---------------------------cttgtgtttg--------tct-----tgtgat-gca------tagatcttggtgaagatgcaacagttgaaaagatcggacccccggaaaaggtgattaatgcatttggaccggaggtgattggtgaaaatgtagaaggcaaagttgtgagcattaacacagcagaacaygagggaagaatgtattacctgtatgaattggagccacctcatgcac-------tgattacagcaactgca------gctggtaatcgcctttacatgttcggtgtaacgggaagtgg--------------------tatgtac-t---tcttayc--------atattcttcatt----------------------------------------------------------------------------------------------ga------aaaca------------------------------------------------------------ttg-ctaatcatggt--------------------------------------------------------------------------------------------------------------------------------------------------------------------------------------------------------------------------------------------------------------------------------------------------------------------------------------------------------------------------------------------------------------------------------------------------------------------------------------------
>I28637_M060_Malvaceae_Duboscia_vifidiflora_seq1
------------------------------------------------------------------------------------------------------------------------------------------------------------------------------------------------------------------------------------------------------------------------------------------------------------------------------------------------------------------------------------------------------------------------------------attgttgcacccgttctgagatttgctgacagtaa-------------------------------------------------ttttaca--------ttttc--aa---ctattgaa--------ttaggaagatgtt-------attggctgc-----ttgaatggttttcttaaatgtttttaa-aacagctgtctcct-gcttaaaacgtaa----aatg-----------------------ttc-attgtgtttg--------tct-----tgtgat-gta------tagatcttggtggagatgcaacaattgaaaagattggacctcctgaaaaagtgatttatgcatttggaccggaggtgattggcgaaagtgtcgaagggaaggttctaagcataaacacagccgaacatgatggccgaatgtattaccagtatgagttggagccacctcatgtac-------tgatcactgcaactgca------gctggtaaccggctttacctgttcagtgtaacaggaagtgg--------------------tatgtac-t---ttctatc--------ttactcatcataattaatc------------------------------------------------------------------------------aacaatg--aa------taata------------------------------------------------------------ttgtttagccatagtt-aaaaat-------------caaata--------------tttatga------tttt----------ttctacgttttggcaggtcttcaatggaaa-aggcattacaatgatttaaagaggatagc------------------------------------------------------------------------------------------------------------------------------------------------------------------------------------------------------------------------------------------------------------------------------------------------------------------------------------------------------------
>I28638_M061_Malvaceae_Basiloxylon_brasiliensis_seq1
--------------------------------------------------------------------------------------------------------------------------------------------------------------------------------------------------------------------------------------------------------------------------------------------------------------------------------------------------------------------------------------------------------------------------------------wrtcgctccagttctgagatttgctgacagtaagattacccaaat--ttcttttgg--ctgt--------------------ctttatt--------atttc--ta---ctattgga--------tttggatgatgtc-------cttggattc-----ttgaatga-------------ttttga-aataacagatccct-gcttaaaacatag----aata---------------------------ctcgtgtttg--------ttt-----tgtgat-gta------tagatctcggtcaaaatgccacgattgaaaagattggacctccagaaaaggtgattaatgcatttggaccagaggtgataggtgaaaatgtagaaggcaaggttctaagcattaacacgacagaacatgatggcagaatgtattaccagtatgaattggagccacctcatgcac-------tgattactgcaactgca------gctggcaatcgcctttacctattcagtgtaacaggaaatgg--------------------tatatac-t---t-ttatc--------tttttcttcatg----------------------------------------------------------------------------------------------aa------aaaca------------------------------------------------------------ttg-ttaaccatagtt-agagat-------------aaaatt--------------cttatgt-------ttt----------ttcctgattttggtaggtcttcaatggaaa-aggcattacaaggatttaaagaggatagctgagtattttcgt-----gttgtcta-gt-------------------------------------------------------------------------------------------------------------------------------------------------------------------------------------------------------------------------------------------------------------------------------------------------------------------------------
>I28639_M249_Malvaceae_Gyranthera_amphibiolepis_seq1
------------------------------------------------------------------------------------------------------------------------------------------------------------------------------------------------------------------------------------------------------------------------------------------------------------------------------------------------------------------------------------------------------------------------------------------------attatgaaattttttagatatcaaattattaaaagatgtataaa--------------------------------acatgttaatccattc--ta---ttatcgca--------tttagatgatgtc-------cttggatgc-----atgaatta-------------ttttaa-gatagctgatgcct-gcttaaaacatag----aata-----------------------gttgattgagtttg--------tgt-----tgtgat-gca------tagatcttggtgcaaatgccacaattgaaaagattggacctccggaaatagtgattaatgcatttggacctgagrtgattggtgaaaatgtagaaggcaaggttctaagcattgacacggcagagcatgatggcagaatgtattaccagtatgagttggagccacctcatgcac-------tgattactgcaactgca------gccggtaatcgcctttacctattcagtgtaacaggaagtgg--------------------tatgtac-t---t-ctatc--------ttattcttcagt----------------------------------------------------------------------------------------------aa------aaatattttt--ttagttcttaatct---------------ttctatttaactcccaacccttttttacttaactcatctaaagcagatattat--aggtttataca--------------ttaaaaaa---------------------tatatatcaagttggttttctgtcgattcaattaatagatagtttgatatagtgtatc------------------------------------------------------------------------------------------------------------------------------------------------------------------------------------------------------------------------------------------------------------------------------------------------------------------------------------------------------------
>I28640_M062B_Malvaceae_Diplodiscus_paniculatus_seq1
---------------------------------------------------------------------------------------------------------------------------------------------------------------------------------------------------------------------------------------------------------------------------------------------------------------------------------------------------------------------------------------------------------------------------------------------------------------------------------------------------------------------------------------------------------------------tgcaatstaty-------ywkgkvyky-----ywgrrysa-------------tytwya-wmwggctgatcact-gcttaaaacatag----aatg---------------------------gttgtgtttg--------tct-----tgtgat-gca------tagatcttggtcaaaatgccaaaattgacaagatcggacctccagaaaaggtgattaatgcatttggacccgaggtgattggtgaaaatgtagaaggcaaggtactaagcattaacacagcagaacatgatggcagaatgtattaccagtatgaactggagccacctcatgctc-------tgattactgcaactgca------gctggtaatcgcctttatctatttggtataacaggaagtgg--------------------tatgtac-t---t-gtatc--------ttactcatgatg----------------------------------------------------------------------------------------------aa------araca-------------------------------------------------------------yggcaa-------------------------------------------------------------------------------------------------cagcgcaca-ag---------------------------------------------------------------------------------------------------------------------------------------------------------------------------------------------------------------------------------------------------------------------------------------------------------------------------------------------------------------------------------------
>I28641_M063_Malvaceae_Brownlowia_peltata_seq1
-----------------------------------------------------------------------------------------------------------------------------------------------------------------------------------------------------------------------------------------------------------------------------------------------------------------------------------------------------------------------------------------------------------------------------------------------------------------------agtttcccagata-ttttattgctc-cga--------------------gtttaca--------gcttc--ta---ctattgga--------tttggatgatgtc-------cttgtatgc-----ttgaatga-------------ttttca-aatagctgatcact-gcttaaaacatag----aatg---------------------------cttgtgtttg--------tct-----tgtgat-gca------tagatcttggtcaaaatgccacaattgacaagatcggacctccagaaaaggtgattaatgcatttggacctgaggtgattggtgagaatgtagaaggcaaggtgctaagcattaacacagcagaacatgatggcagaatgtattaccagtatgaactggagccccctcatgctc-------tgattactgcaactgca------gcgggtaatcgcctttatctattcggtgtaacaggaagtgg--------------------tatgtac-t---t-gtatc--------ttactcatgatg----------------------------------------------------------------------------------------------aa------aaaca-------------------------------------------------------------tggctaatcattgttaaaagat-------------catatt--------------cttatgt---tttatttt---------ccctgattttctgtaggtcttcaatggaaa-aggcattacaaggatttaaaaaagattgctgaatctttt--------------------------------------------------------------------------------------------------------------------------------------------------------------------------------------------------------------------------------------------------------------------------------------------------------------------------------------------------
>I28642_M064_Malvaceae_Burretiodendron_esquirolii_seq1
---------------------------------------------------------------------------------------------------------------------------------------------------------------------------------------------------------------------------------------------------------------------------------------------------------------------------------------------------------------------------------------------------------------------------------------------------------------------------------------------------------------------------------------------------------ta--------tttggatgatgtc-------cttggatgc-----ttgaatga-------------tttaaa-aatagctgatcctt-gcttaaaacttcg----aatg---------------------------cwcwtgtttg--------tcttgtgatgtgat-gta------tagatcttggtcaagatgccacgatcgaaaagatcggagctccggaaaaggtgatcaatgcatttggaccggaagtgattggtgaaaacgtagaaggcaaggttctaagtattaacactgcagaacatgggggcagaatgtattacctatatgaattggagccacctcatgcac-------tgattactgcaacagca------gctggtaatcgcctt-----------------------------------------------------------------------------------------------------------------------------------------------------------------------------------------------------------------------------------------------------------------------------------------------------------------------------------------------------------------------------------------------------------------------------------------------------------------------------------------------------------------------------------------------------------------------------------------------------------------------------------------------------------------------------------------------------------------------------------------------------------------------
>I28643_M065_Malvaceae_Hermannia_flammea_seq1
---------------------------------------------------------------------------------------------------------------------------------------------------------------------------------------------------------------------------------------------------------------------------------------------------------------------------------------------------------------gatcgacttgaggtttgctaac-------------------tcaaaaca----aggacgattattcgtgattgttgcaccagttctgagatttgcagatagtaag---------------------------------------------------------------------tta---------------------------atgtc-------attggatgcct----------------------------------------------gcttaaaaaacatac-tagtagtactt----------------tttgtcttgtgatcagttcatggttttaaattttgattgtg-gtttacagatcttggcgatgatgccacgattcaaaagatcgggcctccggagaaagtgattgatgcatttggaccggaagtaatcggtgaaaatgtagaagggaaggttcaaagcattagcactgcagaatatgatggcagaatgtattaccagtaygagttggagccacctcatgtac-------tgatcactgcaactgca------gccggtaaccggctttacctattcaatgtaacaggaagtgg--------------------tatgtat-ttcat-ctatc--------ttacttatcaat-------------------------------------------------------------------------------------gatcact--ca------taaca-----------------------------------------------------------tttgtgtaattatagtt-taagat-------------caaatg------------tgtgtgtgtgttttttttt----------tcctgatttttggcaggtcttcaatggaaa-aggg-------------------------------------------------------------------------------------------------------------------------------------------------------------------------------------------------------------------------------------------------------------------------------------------------------------------------------------------------------------------------------------
>I28644_M066_Malvaceae_Thomasia_solanaceae_seq1
------------------------------------------------------------------------------------------------------------------------------------------------------------------------------------------------------------------------------------------------------------------------------------------------------------------------------------------------------------------------------------------------------------------------------tttgtgattgttgcaccagttttgagatttgctgacagtatgttttcccaaatccttttagtggcaccgg--------------------cttgacc-------rgtttc--ca---ccattaaa--------tttgga-gatatc-------mtwsgatgc-----ttgmatgg-------------yttyaa-tatagctgaygcct-scttaaaacatag----tactttdtcttgtgatcrgthcatggttttgattgcdttta--------tct-----tgtgac-dta------tagatcttggcgragatgcmacaatwdaaaagatcggacctccanaaaaagtgattaatgcatttggaccagaggngabtggtgaaaatgtagaagggaagrttctaagcatgaacackgcagaacatgatggtagaahgtattaccagtatgagttggagccdcctcatgcac-------tgataacagcaactgca------gccggtaatcgcctttacvtattcaghgtgacaggaantgg--------------------tatgtac-t---t-ytatc--------ttactcrtcgat-------------------------------------------------------------------------------------gatcrtvtvaw------taata------------------------------------------------------------ttgtttaawsrtawwd-aaagat-------------caaata------------tttgtatga-------ttt----------ttcctgattttggcaggtcttcaatggaag-aggcattacaaggatttaaagaggatagctgagtctttccgt-----gttgtcta-gcttggacc------------------------------------------------------------------------------------------------------------------------------------------------------------------------------------------------------------------------------------------------------------------------------------------------------------------------
>I28645_M067_Malvaceae_Guichenotia_ledifolia_seq1
--------------------------------------------------------------------------------------------------------------------------------------------------------------------------------------------------------------------------------------------------------------------------------------------------------------------------------------------------------------------------------------------------------------------------------------------------------atwwgytkayagtaagttttcccaart-ystwywktrkcvccgg-------------------cctttaca--------gtttc--cr---ccattaaa--------tttgga-gatatc-------cttggatgc-----ttgcatgg-------------yttcaa-tatagctgahgcct-ccttaaaacatag---tacttkgtctt-gtgatcagtccakggttthgattgngttta--------tct-----tbtgac-nta------tagatcttggcrsakahbhvmhdhwyrwrdwdrwmggacctcnadaaawagtgwkhmrkbvhdbdkdhvhvnhkddkdbnkgdkhvndndyvkhddnkhnknwdmtrhdvdkdddndnnnnwdahndtgatggtagaatgtattaccagtatgagttggagccaccdcatbhac-------tgataahagcaactgca------nccgdtaatngccnttacctattcaghrtdacaggaagtgg--------------------tatgtwb-----twmtdwc--------yyahhvatnvraactwag------------------------------------------------------ggtaaaatcgtawtttctbanc-----atatg--aa------taata------------------------------------------------------------ttgtttaawvdtmwtc-wmwgat-------------haaatatt------------tkbvtra-------twt----------ttmhtgattttggcaggtcttcaatggaaagaggcattacaaggatttaaagaggatagcagagtctttccgt-----gttktctagct-------------------------------------------------------------------------------------------------------------------------------------------------------------------------------------------------------------------------------------------------------------------------------------------------------------------------------
>I28646_M068_Malvaceae_Helmiopsis_sp_seq1
----------------------------------------------------------------------------------------------------------------------------------------------------------------------------------------------------------------------------------------------------------------------------------------------------------------------------------------------------------------------------------------------------------aaaaga----aggacgattgtatgtcattgttgcaccagttcttcggtttgctgacagtaagacttcctatata-ttttattggc------------------------------cg--------gtttc--ta---ctattgga--------tttggatgatgtc-------cttggatgt-----ttaaat-------------------------------------gcttaaaactttg----gatg---------------------------cctgtgtctg--------tct-----tgtgat-gta------tagatcttggtgacgatgccacaatcgaaaagattggacctccagaaaaggtgattaatgcatttggaccagaggtaattggcgaaaatgtagaaggcaaggttctaagcattaacactgcagaacatgagggcagaatgtattaccggtatgaattggagccacctcatgcac-------taatcacagcaactgca------gctggtaatcgcctttacctgttcagtgtaacaggaaatgg--------------------tatgtaa-a---t-ctatt-ccattcataactcttc-------------------------------------------------------------------------------------------atga--aa------aaaca------------------------------------------------------------ttk-ttaataacagtgg-aagat-------------caaatt--------------catatga-------ttt----------ttartgattttggcaggtcttcaatggaaa-aggcattacaaggatttaaagaggatrgctgagtcttttcg------------------------------------------------------------------------------------------------------------------------------------------------------------------------------------------------------------------------------------------------------------------------------------------------------------------------------------------------
>I28647_M069_Malvaceae_Cheirolaena_linearis_seq1
-------------------------------------------------------------------------------------------------------------------------------------------------------------------------------------------------------------------------------------------------------------------------------------------------------------------------------------------------------------------gacttgaggttytckagc-------------------tcaaaaga----aggacgattgtatgtcatygttgcaccagttcttcgatttgcygacagtaagatwtcccatatr-ttytataggmh----------------------------ayg--------gtttm--ta---ctattggatt------tttggatgatgtc-------cttggwtgt-----ttaaat-------------------------------------gcttaaaactttg----ratg---------------------------cctktgtmtr--------tyt-----tgtgat-gtat-----tagatcttggtgawgawgccacaatcnaaaagattggacctccagaaaaggtgattaatgcatttggaccggaggtgattggcgaaaacgtagaaggcaaggttctaagcatyaacactgcagaacatgagggcagaatgtattacctgtatgaaytggagccaccwcatgcac-------trattacagcaachgcw------gctggyaatcgyctttacctgttcagtgtaacaggraaygg--------------------tatgtac-a---t-mtatt-ccathcrtaactcktcgwr----------------------------------------------------------------------------------------------aa------aaacw------------------------------------------------------------tkg-ttmatcacagwkg-aagat-------------caratt--------------cayakga-------ttt------tatkttratgattttggcaggtcttcaatggaaa-aggcattacaaggatttaaagaggatagcygagtctt----------------------------------------------------------------------------------------------------------------------------------------------------------------------------------------------------------------------------------------------------------------------------------------------------------------------------------------------------
>I28648_M070_Malvaceae_Helmiopsiella_madagascariensis_seq1
----------------------------------------------------------------------------------------------------------------------------------------------------------------------------------------------------------------------------------------------------------------------------------------------------------------------------------------------------------------------------ttctctagc-------------------tcaaaaga----aggacgattgtatgtcattgttgcaccagttcttcggtttgctgacagtaagacttcctatata-ttttataggc------------------------------cg--------gtttc--ta---ctactgga--------tttggatgatgtc-------cttggatgt-----ttaagt-------------------------------------gcttaaaactttg----gatg---------------------------cttgtgtctg--------tct-----tgtgat-gta------tagatcttggtgacgatgccacaatcgaaaagattggacctccagaaaaggtgattaatgcatttggaccagaggtgattggcgaaaatgtagaaggcaaggttctaagcattaacactgcagaacatgagggtagaatgtattaccggtatgaattggagccacctcatgcac-------taatcacagcaactgca------gctggtaatcgcctttatctgttcagtgtaacaggaaatgg--------------------tatgtaa-a---t-ctatt-ccattcataactcttc-------------------------------------------------------------------------------------------atga--aa------aaaca------------------------------------------------------------ttg-ttaataacagtgg-aagat-------------caaatt--------------catatga-------ttt----------ttaatgattttggcaggtctacaatggaaa-aggcattacaaggatttaaagaggatag-------------------------------------------------------------------------------------------------------------------------------------------------------------------------------------------------------------------------------------------------------------------------------------------------------------------------------------------------------------
>I28649_M071_Malvaceae_Goethalsia_meiantha_seq1
-------------------------------------------------------------------------------------------------------------------------------------------------------------------------------------------------------------------------------------------------------------------------------------------------------------------------------------------------------------gagattgacttgaggtttgctagc-------------------tcaaagga----aggacgactgtttgtcattgttgcaccagttctaagatttgctgacggtaag------------------------------------------------ttttaca--------gtttc--ta---ctattgga--------t--------------------ttggatgc-----ttgaatgg--------------tttaa-aatatctgagtcct-gcttaaaacataa----aatt-----------------------ttaaattgtgtttg--------tct-----tgtgat-gta------tagatcttggtggagatgcaacaattgaaaagattggacctcctgaaaaagtgatttatgcatttggaccggaggtggttggcgaaaatgttgaaggaaaggttctaagtattgacacagctgaacatgatggccgaatgtattaccagtatgagttggagccacctcatgtac-------tgatcactgcaactgca------gccggtaaccggctttacctgttcagtgtaacaggaagtgg--------------------tatgtac-t---ttctatc--------ttactcatcataattaat---------------------------------------------------------------------------------caatg--aa------taata------------------------------------------------------------ttgtttagccatagtt-aaagat-------------caaata--------------tttatga------tttt----------ttctacattttggcaggtctt---------------------------------------------------------------------------------------------------------------------------------------------------------------------------------------------------------------------------------------------------------------------------------------------------------------------------------------------------------------------------------------------------
>I28650_M072_Malvaceae_Clappertonia_ficifolia_seq1
-----------------------------------------------------------------------------------------------------------------------------------------------------------------------------------------------------------------------------------------------------------------------------------------------------------------------------------------------------gtggtacagagattgacttgaggtttgctagc-------------------tccaagga----aggacggttgtttgtcattgttgcacccgttctccgatttgctgacagtaag------------------------------------------------ttttaca--------gtttc--ta---gaattgga--------ttttgaagatgctgc----cattggatgc----tttgtatg--------------------------------------------------------------------------------ttcaactgtgtttg--------ttt-----tctgat-atg------cagatcttggtgataatgcaacaattgaaaagatcggccctccagaaaaggtaattagtgcattcggaccggaggtgatcggtgaaaatgtagaagggaaggttctaagcatcaacacagctgaacatgatggcagaatgtattatcagttcgaattggagccacctcatgtgc-------tgatcactgcaacagca------gctggcaatcggctttacctgtttagtataacaggaaatgg--------------------tatgtct---------------------tacttatcataataa---------------------------------------------------------------------------at------tcatg--aa------taaa-------------------------------------------------------------tcattcaaccatagtt-aaagatt-----------atatata--------------tttatga------tttc----------gtctgcattttggcaggtcttcaatggaaa-agg--------------------------------------------------------------------------------------------------------------------------------------------------------------------------------------------------------------------------------------------------------------------------------------------------------------------------------------------------------------------------------------
>I28652_M074_Malvaceae_Hildegardia_barteri_seq1
-----------------------------------------------------------------------------------------------------------------------------------------------------------------------------------------------------------------------------------------------------------------------------------------------------------------------------------------------------------------------------------------------------------------------------------------------agttctgagatttgctgacagtaagatttcccagat-attttactgg--ctgt--------------------ctttaca--------gtttctata---ctattgga--------tttggataacgtt-------ctctgatgc-----ttgaatga-------------ttttaa-aatagcagatccct-gattaaaacatag----aata---------------------------cttgtttttg---------ct-----tgtgat-ata------tagatcttggtcaaaatgccacaattgaaaagatcggacctccggaaaaggtgattaatgcatttggaccagaggtgattggtgaaaacgtagaaggcaaggttctaagcattaacacggcagaacatgatggcagaatgtattaccagtatgaattggaaccaccccatgcac-------tgattactgcaactgca------gccggcaatcgcctttacctattcagtgtaacaggaagtgg--------------------tatatac-t---t-ctatc--------ttagtcttcatg----------------------------------------------------------------------------------------------ag------aaaca------------------------------------------------------------ttg-ttaatcatagtt-aaagat-------------caaatt--------------cttatga-------ttt----------ttcctgattttggtaggtcttcaatggaaa-aggcattacaaggatttaaagaggat---------------------------------------------------------------------------------------------------------------------------------------------------------------------------------------------------------------------------------------------------------------------------------------------------------------------------------------------------------------
>I28653_M168_Malvaceae_Theobroma_cacao_seq1
----------------------------------------------------------------------------------------------------------------------------------------------------------------------------------------------------------------------------------------------------------------------------------------------------------------------------------------------------------------------------------------------------------------------------------------------------tgagatttgctgacagtaagtttttcaaaatccctttagtggctctgg--------------------ctttaca--------gttgc--ta---ccattgga--------tttggatgatgtc-------atgggatac-----ttgaatgg-------------ttttaa-agtaactgatgcct-gctgaaaacatag----tatttgtttt-gtgatcaatatatggttttaactgtgtttg--------tct-----tgtgat-gta------tagatcttggtgacaatgccacaattgaaaagatcgggcctccagaaattgtgattaatgcatttggaccagaggtgattggtgaaaatgtagaaggaaaggtgctaagcattaacacggcagaacatgatggcagaatgtattaccagtatgagttggagccacctcatgcac-------tgatcacagcaactgca------gccggtaatcgcctttacctattcagtgtaacaggaagtgg--------------------tatgtac-t---t-ttatc--------ttactcatcaat-------------------------------------------------------------------------------------aatcata--aa------taata------------------------------------------------------------acggttagtcgtagtt-aaagat-------------aaaata------------tttgtatga-------ttt----------tttctgattttggcaggtcttcaatggaaa-aggcattacaaggatttgaaaaggatagcggagtcctttcgt-----gttgtcta-gtgtggacctccctgaattgt------------------------------------------------------------------------------------------------------------------------------------------------------------------------------------------------------------------------------------------------------------------------------------------------------------
>I28654_M105_Malvaceae_Pachira_aquatica_seq1
---------------------------------------------------------------------------------------------------------------------------------------------------------------------------------------------------------------------------------------------------------------------------------------------------------------------------------------------------------------------------------------------------------------------------------------------------------ttttttagataccaaattattaaaagatgtataatttgagagct------------------actatacatgttaatccattc--ta---ttattgca--------cgtagatgatatc-------cttggatgc-----atgaatga-------------ttttaa-gatagctgatgcttaacttaaaatatag----aata-----------------------gttgattgagtttg--------tgt-----tgtgat-gtg------tagatcttggtgacaaggccacaattgaaaagattggacctccggaaatagtgattaacgcatttggaccagaggtgattggtgaaaatgtagaaggcaaagttcttagcattaacacagcagatcatgatggcagaacgtattaccagtatgaattggagccacctcatgcac-------tgattactgcaactgca------gctggtaatcgcctttacctattcagtgtaacaggaagtgg--------------------tatgtac-t--------tc--------ttactcttcagt----------------------------------------------------------------------------------------------ca------aaa------------------------------------------atgtaacccttgatcgctttttactttattaacttgaggaggatattat--gcgcttaagtt--------------ctcttgaacccgtagcc----------tccaagaa-ttgtctagcatccatgccatc-tgagttaatgctcgattggc---------------------------------------------------------------------------------------------------------------------------------------------------------------------------------------------------------------------------------------------------------------------------------------------------------------------------------------------------------------------
>I28655_M148_Malvaceae_Robinsonella_mirandae_seq1
---------------------------------------------------------------------------------------------------------------------------------------------------------------------------------------------------------------------------------------------------------------------------------------------------------------------------------------------------------------------tcttagatttgctgacagtaagaacttacccaatattgaagtgatcwrctatgaa--ttttttatcttttctttagatatcaaagtcattaaaagtcgtawaa---------------------------------------------ttyktattaa--ccctttc--aa---twattgca--------ataggatgatctg-------tatagatgc-----tagaatga-----------------------------------atttargatakcaga-tgatgcykwrt----------------taaaacacwtgtttg--------tgt-----tgtgattgta------tagatcttggtgacaatgccacdatwcaaaagattggaactccggagaaggtgatcartgcctttggaccagaagtgatcggtgaaaahgtagaaggcaaggttctaagcatkaacacggcrgagcatgatggcagaatgtattaccagtacgaattggagccaccccatgtac-------tgatcactgcaactgca------gccggtaahcgcttttacctattcagtgtdaccggaagtgg--------------------tatgyhc-h---t-ctatc--------ttactcctcagc--------------------------------------------------------------------acttctttcaaayccktaatctwm--ta------aagtttgttcaacatgcatttcatctgagttaatacctatgttggtccgagttttcacta-----ttctttaatcaaatty-aaagat-------------graata--------------ttcattatt-------t----------ttgctgtt----------------------------------------------------------------------------------------------------------------------------------------------------------------------------------------------------------------------------------------------------------------------------------------------------------------------------------------------------------------------------------------------------------------
>I28656_M002_Malvaceae_Tilia_americana_seq1
------------------------------------------------------------------------------------------------------------------------------------------------------------------------------------------------------------------------------------------------------------------------------------------------------------------------------------------------------------------------------------------------------------aaga----aggacgattgtctgtcattgttgcaccagttctgagatttgctgacagtaagatttcccagat-attttattggttctgt--------------------ctttaca--------gtttc--ta---stattaga--------tttgaatgatgtc-------cttggatgc-----ttgaatga-------------ttttaa-aatagctgatccct-gcttaaaacrtag----arta---------------------------cttgtgtttg--------tct-----tgtgat-gta------tagatcttggtsaaaatgycacaattgaaaagatcggacctccagaaaaggtdattaatgcatttggaccagaggtgattggtgaaaatgtagaagrcaaggttctaagcatwaacacdgmaraacatgayggcagaatgtattaccagtatgaattggagccacctcatgtac-------tgattacygcaactgcaactgcwgcyggtaaycgcytttacctattcagtgtaacaggaagtgg--------------------tatgtac-t---t-ctatc--------ttactcttcatg----------------------------------------------------------------------------------------------aa------aaacw------------------------------------------------------------ttg-ttaatmatagtt-aaagat-------------cmaatt--------------yttatga-------ttt----------ttcctgattttggtaggtcttcaatggaaa-aggcattacaaggatttaaagaggatagctgagtcttttcgt-----gttgtc------------------------------------------------------------------------------------------------------------------------------------------------------------------------------------------------------------------------------------------------------------------------------------------------------------------------------------
>I28658_M160_Muntingiaceae_Muntingia_calabura_seq1
--------------------------------------------------------------------------------ttgct--------------------------------------------------------------------------------------------------------------------------------------------------------------------------------------------------------------------------------------------------------------------tggagaagtgcatatactattttccaatc----------------tgacaaaaca----aaaatggctat----------------agtccttaggatgtttgggaatgaaa-----------------------------------------------------------atcatttg-----------------------cgtggattgtgctactacggaaaagatgca------gagtta-----------------------------------gcctagagcagtg----cata----------------------ttttaattgtgatat--------------attatgat-----taatatagatcttggtagcgatgctacgatcgataagattggacctccggagaaagttattaatgcatttggaccagaagtggttggtgaaaatgtagaaggaaaggttttaagttctgtcacagaagaacgtgatggaagaatttactactgctatgagttggagccacctcatctac-------tgatagcagcaactgct------gctggcaatcgcttttacttgttcggtgtaactggaagtgg--------------------tat-----tgc-ttctgcc-t------ttatttaagatg------------------------------------------------------------------------------------------tg--aa------aaatt-----------------------------------------------------------------------------acaagcca-----------taaatagtaattgca-----tacataatt--atgttt----------tctgtgaatttgccaggtcttcaatggaag-agacactacaaggatttaaaga-------------------------------------------------------------------------------------------------------------------------------------------------------------------------------------------------------------------------------------------------------------------------------------------------------------------------------------------------------------------
>I9832_V002_Malvaceae_Luehea_speciosa_seq1
ggtaggttacatcttaagacctagtttgataaaaccaaagcaagcaacattcaatttgtcattgtagtgaatctttatctttactagcaaataatgtgctcagacaggttrgaggacrtaccgcagaccagatgacaagtctggagggcatggctttggatggagtcctattatttcttataccttttcagtgcctcaagagtgggaagaggtagtaattcattctattaagatttccaaatatgttgacatattaattttacctygttacktggaggcttcattaattcccttaatctacacatccccacaacaggttcctgtatcgattgcagatttaggtggtacagagattgacttgaggtttgctagc-------------------tcaaagga----aggacgattgtttgtcattgttgcmccagttctmagatttgctgacagtaag------------------------------------------------tkttmca--------gttwc--ta---cwrttgga--------dttggaagakgtc-------attggatgc-----ttgaatgg-------------ttttaa-aabagctgagtcct-gcttaaaabwtagaahkaatg-----------------------ttcaattgtgtttg--------tct-----tgtgat-g-a------cagatcttggtgaagatgcaacaattgaaaagatcrgacctccagaaaaagtgattartgcatttggaccdgaggtgattggcgaaaatgtngaagggaaggttctvagcattaacacagcygarhatgatggccgaatgtattaccagtatgagttggagcchcctcvhgcac-------tbatcacngcaactgca------gccggtaaccggctttacctattcagtgtaacdnvaagtgg--------------------tatgtac-t---ttctatc--------ytactcatcataattaat---------------------------------------------------------------------------------caatg--aa------taata------------------------------------------------------------ttgtttaaccatagtt-aaagat-------------caaatag-----------tatttgtga----ttcttt----------ttctatattttggcaggtcttcaatggaaa-aggcattacaaygatttaaagaggatagctgagtcttttcgt-----gttgtctggtttgtatctccctgaaattgcgac---------atcagtccaaaattagagttcgatacttccc------------------------------tgtatgtagtttaagatgacaacagaagagagagaacaaaacaaaattgtatctgaattttgtagcacagttccagaatatgtgagactttgttcggataagattttgcagaaaagctatatagctagaactttcaacaaacaaagagtgtatttactgtaaattagtagtaaaatccgatttcattcagatctaatactaggtttcttgaacttaaagcaatctac
