# Supplementary material for: Localized Phylogenetic Discordance Among Nuclear Loci Due to Incomplete Lineage Sorting and Introgression in the Family of Cotton and Cacao (Malvaceae)
Source: Front Plant Sci. 2022 Apr 13;13:850521. doi: 10.3389/fpls.2022.850521 (PMC9043901; doi:10.3389/fpls.2022.850521)
Supplement: Supplementary file 1 [file Data_Sheet_1.ZIP › Alignments_v4/L13.fasta]

>I23352_M001_Malvaceae_Bombax_ceiba_seq1
---------------------------------------------------------------------------------------------------------------------------------------------------------------------------------------------------------------------------------------------------------------------------------------------------------------------------------------------------------------------------------------------------------------------------------------------------------------------------------------------------------------------------------cagagagcttgtatgcccttttgtcaattggtggttgctactatttaatatctcgtgcaaataatattgctgtgttttggcttgctctttctggttttgcaagatctaatggagtgctcaatgctggttattttggttttcagacaatgcatcaggcttatgatgctgtgttcctgaaaaagcgtgcttttgtaag---tgtcttgttttc-ttaggtt-taacggtccatttgcaggct--gtgttta--ttttcc----------------------------------------------------acaaggcttcttc-------------------------------a---------------------------------ttatg-accaagtttaaaaggg----------------------ttg---------------------------tatttaattacttattga--------------------trgttgt-cttccattgacgtataatg--------------------ggct--------------------------------ttt--------------------------------------------------------------------gtattacat-gc---------------------------tcccacaagggca-tttgt--------------aggtgccctctttgcatgtctaacatgtytc--------------------------------------------------------------------------------------------------------------------------------------------------------------------------------------------------------------------------------------------------------------------------------------
>I23354_M003_Malvaceae_Herissantia_crispa_seq1
-----------------------------------------------------------------------------------------------------------------------------------------------------------------------------------------------------------------------------------------------------------------------------------------------------------------------------------------------------------------------------------------------------------------------------------------------------------------------------------------------------------------------------------gagagcttgtacgccctgttttcacttggtggatgctactatttaatgtctcgtgcaaatagcattgctgtgctttggcttgctctttctggttttgcaagatctaatggagtgctcaatgctggttattttgggtttcagactatgcatcaggcttatgaggctatgttcctgaaaaaacgtccttttgtaag---tttttttgtttc-tttggttacaatgctccatttgctggcc--gtgttta-ttttccc----------------------------------------------------actaggctctttc-------------------------------a---------------------------------ttaaa-gcagagttt-----------------------------------------------------------gatttaa---tttgttgg--------------------tggttttctttca--tgctttataaaa--------------------agttagttcartaaaaattgaggactttctttgtggttttgattcatgttctc------------------------tttggccttcatatgtttccattt---agatatkttcca-ct-------aggg---------catt--------tgcaggta-tttttg----------------------------------------------------------------------------------------------------------------------------------------------------------------------------------------------------------------------------------------------------------------------------------------------------------------------------------
>I23355_M004_Malvaceae_Malva_arborea_seq1
----------------------------------------------------------------------------------------------------------------------------------------------------------------------------------------------------------------------------------------------------------------------------------------------------------------------------------------------------------------------------------------------------------------------------------------------------------------------------------------------------------------------------------------cttgtaygccctgttttccattggyggatgctactatttartgtctcgtgcaaataacattgctgtgctttggcttgctctttctggttttgcaagatctaatggagtgctcaatgcyggttattttgsgtttcagacaatgcatcaggcttatgaggctatgttcctgaaraaacgtkctttygtaag---tttcttgttttc-tttgkttrcarwsyyhswythwywkmsh--ryrwkkm--tttyyc----------------------------------------------------aymarksywwwky-------------------------------w---------------------------------tsrwk-kmamwgtw-----------------------------------------------------------tsktwkwrstkttykttbr--------------------mdkkdttyttkhhrtksytkkywwrbs--------------------rgyt--------------------------------ywkywtkbsarkrmawg------------------------tkyrbrrkr-----------------------mywrmrw-at-------wrmw---------ymymwwgctaggtrawrrrw-kwarwrawwawkgrrrwkkgggtgatagataaaggacttaacctcaaca---------------------------------------------------------------------------------------------------------------------------------------------------------------------------------------------------------------------------------------------------------------------------------------
>I23356_M005_Malvaceae_Lavatera_assurgentiflora_seq1
----------------------------------------------------------------------------------------------------------------------------------------------------------------------------------------------------------------------------------------------------------------------------------------------------------------------------------------------------------------------------------------------------------------------------------------------------------------------------------------------------------------------------------tgagagcttgtaygccctgttttcmrttggcggatgctactatttaatgtctcgtgcaaataacattgctgtgctttggcttgctctttctggttttgcaagatctaatggagtgctcaatgcyggttattttgsgtttcagacaatgcatcaggcttatgaggctatgttcctgaaraaacgtkctttygtaag---tttcttgttttc-tttgkttrcarwsyyyswytwwywkmcy--ryrwkkm--tttyyc----------------------------------------------------aymarksywwwky-------------------------------w---------------------------------tsrwk-kmamwgtw-----------------------------------------------------------tsktwkwrstkttykttsr--------------------mkkkdttyttkmhrtksytkktwwrys--------------------rgyt--------------------------------ywkywtkbsarkrmawg------------------------tkyrbrrkr-----------------------aywrmrw-at-------waat---------cmccttgctaggtgaagaaa-ttaatgaaaatgg------gggtgttagttaaaggatttaacct--------------------------------------------------------------------------------------------------------------------------------------------------------------------------------------------------------------------------------------------------------------------------------------------
>I23357_M006_Sphaerosepalaceae_Rhopalocarpus_longipetiolatus_seq1
------------------------------------------------------------------------------------------------------------------------------------------------------------------------------------------------------------------------------------------------------------------------------------------------------------------------------------------------------------------------------------------------------------------------------------------------------------------------------------------------------------------------------------agagcttgtatgccctattttcagttgggggattgtaccatttaatctctggtgcaaataatattgctgttctttggcttgctctttctggttgtgcaagatctaatggagtgcttaatgctggttatttttgctttcagacaatgcatcaggcttatgatgccatgttcctgaaaaagcaaccttttgtgagtttcctctctctctc-tctctctctctctctctct--------------------------------------------------------------------------------------ctctc-----------------------------------------------------------------tmtat-atatatata-tatmwa----------------------tmawkmwksytkmwttwwkyttrmytwastywkwmwtwmattcattyrtt-----------------tkktkkktggwyrkwsawkkwrgwtsrmwsac------------armywamttrawykrwmtktakwkmkascy--------wyyykttkg----------------------------------ywkrca-----------------------ywsrskgrggga----------------------------------------------------------------------------------------------------------------------------------------------------------------------------------------------------------------------------------------------------------------------------------------------------------------------------------------------------------------------------------
>I23359_M008_Malvaceae_Althaea_officinalis_seq1
----------------------------------------------------------------------------------------------------------------------------------------------------------------------------------------------------------------------------------------------------------------------------------------------------------------------------------------------------------------------------------------------------------------------------------------------------------------------------------------------------------------------------------tgagagcttgtacgccctgttttcagttggtggatgctactatttaatgtctcgtgcgaataacattgctgtgctttggcttgctctttctggttttgcaagatctaatggagtgctcaatgctggttattttgggtttcagacaatgcatcaggcttatgaggccatgttcctgaaaaaacgtgctttcgtaag---tttcttgttttc-tttggttacaatgctccatctgcaggtt--gtgttta-gtttccc----------------------------------------------------acaagtctttttc-------------------------------a---------------------------------tcaag-gcaaagtat-----------------------------------------------------------ggtttaactgtttgttgg--------------------tggttttctttcgattgatgtttaacg--------------------ggct--------------------------------ttgcatgtcagcgcatg------------------------tttggaaga-----------------------attgcat-at-------aaat---------ccccttgctaggtaaagaaa-ttaatgaaaatgg------gggtgttagttaaaggatttaacc---------------------------------------------------------------------------------------------------------------------------------------------------------------------------------------------------------------------------------------------------------------------------------------------
>I23360_M009_Malvaceae_Lagunaria_patersonia_seq1
----------------------------------------------------------------------------------------------------------------------------------------------------------------------------------------------------------------------------------------------------------------------------------------------------------------------------------------------------------------------------------------------------------------------------------------------------------------------------------------------------------------------------------tgagagcttgtatgccctgttttcagttggtggatgctactatttaatatctcgtgcaaataacattgctgcactttggtttgctctttctggttttgcaagaactaatggagtgcttaatgctggttattttgggtttcagacaatgcatcaggcttatgatgctatgttcttgaaaaagcgtgcttttgtaag---tttcttgttttc-gttggttacaatgctccatttgcaggct--gcgttta-tt-tccc----------------------------------------------------acaaggctttttc-------------------------------a---------------------------------ttaag--caaagctgaaa-ggg----------------------cta---------------------------cgtttaactgcttgttga--------------------tggttat-aatcc------------------------------------------------------------------------------------------------------------------------------------------------------------------------------------------------------------------------------------------------------------------------------------------------------------------------------------------------------------------------------------------------------------------------------------------------------------------------------------------------------------------------------------------
>I23364_M013_Malvaceae_Grewia_sp_seq1
-----------------------------------------------------------------------------------------------------------------------------------------------------------------------------------------------------------------------------------------------------------------------------------------------------------------------------------------------------------------------------------------------------------------------------------------------------------------------------------------------------------------------------------gagagcttgtatgctctattttcaattggtggattgtactatttacattctcgtgtaaatactcttgctgtagtttggcttgcactttctggttttgcaagatctaatggaatgctcaatgctggttatctcggtttccagacaatgcatcaggcttatgatgccatgttcctgaaaaagcgtgcttttgtaag---tttcttgttc---tttgtttaccatgct-----------------tttgaattttccatgtt------------------------atccagtttgagcaa---------tccattcttcttc--------------------ttgcac-----a---cctcat-------------------gctacttaaaaacatatttg--------tttc-----------------caataatcaaatgc-----------acttccttcctttcccttaccttacttccgcttccag--------------ttttaatccaaacgytatgttaakattaaatccaatgtgcatt--------------------------ctgacctcgtgtgcaaat-----------------------------taagaaaaaaatat-----------tgactttagtgcatggc-------gagttg-------------------------------------------------------------------------------------------------------------------------------------------------------------------------------------------------------------------------------------------------------------------------------------------------------------------------------------------------------------------c
>I23365_M014_Malvaceae_Callirhoe_bushii_seq1
---------------------------------------------------------------------------------------------------------------------------------------------------------------------------------------------------------------------------------------------------------------------------------------------------------------------------------------------------------------------------------------------------------------------------------------------------------------------------------------------------------------------------------ctgagagcttgtacgccctgttttcagttggtggatgctactatttaatgtctcgtgctaataacattgctgtgctttggcttgctctttctggttttgcaagatctaatggagtgcttaatgctggttattttgggtttcagacaatgcatcaggcttatgaggctatgttcctgaaaaaacatgcttttgtaag---tttcttgttttc-tttggttacaatgctccatttgcgagct--gtgtttatttttccc----------------------------------------------------acaagtattttgc-------------------------------a---------------------------------tcaag-gaaaagtat-----------------------------------------------------------ggtttaactgattgttgg--------------------tggttttctttggattgatgtttaacg--------------------ggct--------------------------------ttgcatgtcagcgcatg------------------------t--------------------------------------------------------------------------------------------------------------------------------------------------------------------------------------------------------------------------------------------------------------------------------------------------------------------------------------------------------------------------------------------------------------------------
>I23367_M016_Malvaceae_Kitaibelia_vitifolia_seq1
-----------------------------------------------------------------------------------------------------------------------------------------------------------------------------------------------------------------------------------------------------------------------------------------------------------------------------------------------------------------------------------------------------------------------------------------------------------------------------------------------------------------------------------------------------------------------------------------gcgaatawcattgctgtgctttggcttgctctttctggttttgcaagatctaatggagtgctaaatgctggttattttgggtttcagacaatgcatcaggcttatgaggctatgttcctgaaaaaacgtgctttcgtaag---tttcttgttttc-tttggttacaatgctccatttgcaggct--gtgttta-ttttccc----------------------------------------------------acaagtctttttc-------------------------------a---------------------------------tcaag-gcaaagtat-----------------------------------------------------------gttttaactgtttgttgg--------------------tggttttctttcgattgatgtttaatg--------------------ggct--------------------------------ttgcatgtcagcgcatg------------------------tttggaaga-----------------------attgcat-at-------aaat---------cccttygctaggt------------------------------------------------------------------------------------------------------------------------------------------------------------------------------------------------------------------------------------------------------------------------------------------------------------------------------------------------
>I23371_M137_Malvaceae_Dombeya_wallichii_seq1
------------------------------------------------------------------------------------------------------------------------------------------------------------------------------------------------------------------------------------------------------------------------------------------------------------------------------------------------------------------------------------------------------------------------------------------------------------------------------------------------------------------------------------------tgtatgctctattctcagttggtggattgtactatttacaatctaatgctgataatattgctttgttttggctagcmctttctggytttgcaagatctaatggwgttctcaatgctggttattacggttttaagacgatgcatmaggcttatgatgctgcattcctgagaaagcgtacttttgtaag---tttcttgttttc-tttggttaccmtgctrtaatttctggca--gtgtt---wtkwcac----------------------------------------------------amrrskyytyywywswk---------------------------w---------------------------------waara-raawwtkwr-aragaa----------------------ctgtattgtaa------------------------attcatttatcat----------------------------gtt--------------------------------------------------------------------------------------------------------------------------------------------------------------------------------------------------------------------------------------------------------------------------------------------------------------------------------------------------------------------------------------------------------------------------------------------------------------------------------------------------------------------------------------------
>I23372_M140_Malvaceae_Chiranthodendron_pentadactylon_seq1
-----------------------------------------------------------------------------------------------------------------------------------------------------------------------------------------------------------------------------------------------------------------------------------------------------------------------------------------------------------------------------------------------------------------------------------------------------------------------------------------------------------------------------------------------gccctattttcagttggtggatgctactatataatatgtcgtgcaaataatattgctgtattttggtttgctctttctrgttttgcaagatctaatggagtgctcaatgctggttattttggttttcagacaatgcatcaggcttatgatgctgtgttcctgaaaaagaatgcttttgtaag---tttcttgttttc-tttggttacaatgccccatttgcaggca--gtgttta--tttccc----------------------------------------------------acaaggcttcttc-------------------------------a---------------------------------gtaaa-gcaaagttgaaa-gga----------------------t-----------------------------tatataactacttattgat-------------------tgacatt-cttcaattgatgtttaatg--------------------ggct--------------------------------ttgcatttgagcccaag------------------------tttggaagaaaagtgcaagctgaa---gaagcattgcac-at--------aag---------ccccttgctaggtgaagaaa-ttaatgaaaatg-------aggtgatatttataggatt--------------------------------------------------------------------------------------------------------------------------------------------------------------------------------------------------------------------------------------------------------------------------------------------------
>I23373_M141_Malvaceae_Quararibea_funebris_seq1
---------------------------------------------------------------------------------------------------------------------------------------------------------------------------------------------------------------------------------------------------------------------------------------------------------------------------------------------------------------------------------------------------------------------------------------------------------------------------------------------------------------------------------cagagagcttgtatgccctattttcagttggtggatgttactayttaatttctcgtgcaaataatattgctgtgttttggcttgctctttctggtcttgcaagatctaatggagtgctcaatgctggttattttggttttcagacaatgcatcaggcttatgatgctatgttcctgaaaaagcgtgcttttgtaag---tttcttgttttc-ttaggttacaatgctccatttgcaggct--gtcttta-ttttcct----------------------------------------------------acaaggcttctta-------------------------------a---------------------------------ttaag-gcaaagttgaaa-gga----------------------cta---------------------------tatttaactgcttattga--------------------tggttgt-cttctattgatttttaatg--------------------ggct--------------------------------ttgcatgtgagcacaag------------------------tttggaagaaaagtgcatgctgga---gaaggattgcac-at-------aaag---------ccccatggtaggtgaagaaa-ttaacgaaaatg-------gggtgatatttatgggattcaaactcaagacct------------------------------------------------------------------------------------------------------------------------------------------------------------------------------------------------------------------------------------------------------------------------------------
>I23376_M145_Malvaceae_Heliocarpus_appendiculatus_seq1
--------------------------------------------------------------------------------------------------------------------------------------------------------------------------------------------------------------------------------------------------------------------------------------------------------------------------------------------------------------------------------------------------------------------------------------------------------------------------------------------------------------------------------------agcttatatgccctattttcagttggtggattgtactatttaagttctggcgcaaataaaattgctgtggtttggcttgctctttctggttttgcaagatccaatggagtgctcaatgctggttactttggttttcagacaatgcatcaggcttatgatgctgtgttcmtraaaaagcgtccttttgtaag---tttctttttc---tttggttaccatgtattawatgctggca--gtgttga-ttttttc---------------------------------------------------macaagrctgcttt--------------------------------------------------------------------------------------------------------------------------------------------------------ataca----------------------------gtttkagcwatgcattstc----------------cttccatt-------------------------------tttctgts----------------------------------tacrcaacaattgcrtttgg----------ctattcgaa-ac-------aaat-----------acattccaaagaagcatg--aagtatagatgag-----gcatagatgttgaacattcatata---------------------------------------------------------------------------------------------------------------------------------------------------------------------------------------------------------------------------------------------------------------------------------------------
>I23377_M148_Malvaceae_Robinsonella_mirandae_seq1
--------------------------------------------------------------------------------------------------------------------------------------------------------------------------------------------------------------------------------------------------------------------------------------------------------------------------------------------------------------------------------------------------------------------------------------------------------------------------------------------------------------------------------actgagagcttgtatgccctgttttcamttggtggatgctactatttaatgtctcgtgcaaatagcattgctgtgctttggcttgctctttctggttttgcaagatctaatggagtgctcaatgctggttattttgsgtttcagacaatgcaccaagcttatgaggccatgttcctgaaaaaacgtccttttgtaag---tttcttgtttc--ttyggttacaatgctccatttgcaggct--gtgttta-ttttccc----------------------------------------------------acaaggctctttc-------------------------------a---------------------------------ttaaa-gcagagttt-----------------------------------------------------------ggtttaa---tttgttgg--------------------tcgttttctttcgattgatgtttaatg--------------------ggct--------------------------------ttgcatgtcagcccgta------------------------tttggaagaaaagtgcatggtgct---gaagaattgcac-at-------aaag---------ccccttgctaggtgaagaaa-ttaataaaaatg-------gggtagggttta---------------------------------------------------------------------------------------------------------------------------------------------------------------------------------------------------------------------------------------------------------------------------------------------------------
>I23378_M150_Malvaceae_Ceiba_pentandra_seq1
----------------------------------------------------------------------------------------------------------------------------------------------------------------------------------------------------------------------------------------------------------------------------------------------------------------------------------------------------------------------------------------------------------------------------------------------------------------------------------------------------------------------------------agagagyttgtatgcccttttgtcaattggtggatgctactatttaatatctcgtgcaaataatattgctgtgttttggcttgctctttctggttttgcaagatctaatggagtgctcaatgctggttattttggttttcagacaatgcatcaggcttatgatgctgtgttcctgaaaaagcgtgcttttgtaag---tgtcttgttttc-ttaggtt-taacggtccatttgcaggct--gtgttta--ttttcc----------------------------------------------------acaaggcttcttc-------------------------------a---------------------------------ttatg-accaagtttaaaaggg----------------------ttg---------------------------tatttaattgcttattga--------------------tggttgt-cttccattgacgtataatg--------------------ggct--------------------------------ttt--------------------------------------------------------------------gtattacat-gc---------------------------tcccacaagggca-tttgt--------------aggtgccctctttgcatgtctaacatgtttccttaattttgtccttaatgggygtggatcattttgtcctt----------------------------------------------------------------------------------------------------------------------------------------------------------------------------------------------------------------------------------------------
>I23379_M160_Muntingiaceae_Muntingia_calabura_seq1
---------------------------------------------------------------------------------------------------------------------------------------------------------------------------------------------------------------------------------------------------------------------------------------------------------------------------------------------------------------------------------------------------------------------------------------------------------------------------------------------------------------------------------------------------------------------------------------------------ccgctgttctttggcttggtctttctggttgtgcaagatctaatggagtgcttaatgctggttatttctgttttcagacaatgcatcaggcttatgatgctatttttgggaaaaagcgattttttgtaagtttttttttgcttcc-tttgagtattgcattttattcattgg-a--gtgtttt-ttctgtg----------------------------------------------------gtaggaatttttc-----------------------------------------------------------------tctaa-gaaaacttg-gaagga----------------------ctgtatg--------------------ttattttattgacttcactgcct-----------------taagttttgtgaatgtatatgcatgggctgac------------atataattatacatatacatatatgtggaat-----tagatttttta----------------------------------tttacatgtg---------------tgggcacgctgagttat--------agt--------ttgttctgatggat------------------------------------------------------------------------------------------------------------------------------------------------------------------------------------------------------------------------------------------------------------------------------------------------------------------------------------------------
>I23381_M162_Bixaceae_Bixa_orellana_seq1
---------------------------------------------------------------------------------------------------------------------------------------------------------------------------------------------------------------------------------------------------------------------------------------------------------------------------------------------------------------------------------------------------------------------------------------------------------------------------------------------------------------------------------cggagagcttgtatgccctattttcagttggtggagtgtatcatttaatatctggtgcaaataatattgctgttatttgccttgctctttctggttgtgccagatctaatggagtgcttaatgctggttatttatgttttcagacaatgcatcaagcttatgatgccatcttcttgaaaaagcatacttttgtaag---tttcttgttttc-tttgtcaac----------------------------------------------------------------------------------------aaaaaactgcggc-------------------------------a----------------------------ataatgtgaa-------------------------------------------------------------------tatttctttaatttcattaa------------------tgctgcttttgtttgctcaatgcatgcagttaagcttgat----gctttcatt-------------------------------------------------------------------------tttacaat---------------------cttactgagtaac----ttcaagt--------catttttgcttcatg----------------------------------------------------------------------------------------------------------------------------------------------------------------------------------------------------------------------------------------------------------------------------------------------------------------------------------------------g
>I23382_M163_Bixaceae_Cochlospermum_vitifolium_seq1
---------------------------------------------------------------------------------------------------------------------------------------------------------------------------------------------------------------------------------------------------------------------------------------------------------------------------------------------------------------------------------------------------------------------------------------------------------------------------------------------------------------------------------------------------------------------------------------------------ttgctgttctttgctttgctctttstggttgtgccagatcraatggagtgcttaatgctggttatttctgttttcagacaatgcatcaggcttatgatgctdtcttcctaaaaaagcgtacttttgtaag---cttctwtgtttc-ttggttcacaaagaaatgtaggaaga--------------------------------------------------------------------gtcacaaatatttttt------------------------------ta----------------------------atttcgtaaa----------------------------------------------------------------trttgcaytcaattgctcattgcrtgcatgcatgctt---cttttgtatgaatgtsgtgaatktattcaggtggt----------asttgggtc----------rtagataagactt-attgaggtgtatttataactgca--------------------------ygkgtattagagt--------gcacataggaaaccgtatgat---cataaagtgacattattagtcctgtttaatraatgca--------------------------------------------------------------------------------------------------------------------------------------------------------------------------------------------------------------------------------------------------------------------------------------------tta-------------------------------------tacat
>I23383_M166_Malvaceae_Pseudobombax_ellipticum_seq1
------------------------------------------------------------------------------------------------------------------------------------------------------------------------------------------------------------------------------------------------------------------------------------------------------------------------------------------------------------------------------------------------------------------------------------------------------------------------------------------------------------------------------------agagcttgtatgccctattttcaattggtggatgctactatttaatatctcgtgcaaataatattgccgtgttttggcttgctctttctggtttggcaagatctaatggagtgctcaatgctggttattttggttttcagacmatgcatcagatttatgatgctgtgttcctgaaaaagcgtgcttttgtaag---tttcttgttttc-ttaggtt-taatggtccatttgaaggct--gtrttta--ttttcc----------------------------------------------------acaaggcttcttc-------------------------------a---------------------------------taatg-gccaagtttaaaaggg----------------------tta---------------------------tatttaattgcttattga--------------------tggttgt-cttccattgatgtttaatg--------------------ggct--------------------------------ttt--------------------------------------------------------------------gtattacat-gt---------------------------tcccacaagggca-tttgt--------------aggcaccctctttgcacgtctaacatgtttccttaattttgtccataatgggtgtggatcattttgcttatgtcagag------t---------------------------------------------------------------------------------------------------------------------------------------------------------------------------------ggctata----------------------------------------
>I23384_M168_Malvaceae_Theobroma_cacao_seq1
--------------------------------------------------------------------------------------------------------------------------------------------------------------------------------------------------------------------------------------------------------------------------------------------------------------------------------------------------------------------------------------------------------------------------------------------------------------------------------------------------------------------------------tcagrgagcttgtatgctctattttcagttggtggattgtactatttaaaatctcgtgcaaataatattgctgtgttttggcttgctctttctggttttgcaagatctaatggagtgctcaatgctggttattttggttttcagacaatgcatcaggcttatgatgctgcgttcctgaaaaagcgtgcttttgtaag----tttgtgttttc-tttggttaccatgctctatttgcagtca--gtgctta-ttttcct----------------------------------------------------gcaaggcttcttc-------------------------------a---------------------------------tttaa-gcaaagttg-aaagga----------------------ctatattt--------------------gaacttccttcatttatcct----------------------------gtttgatcaatgtatttta-------------------ccaat-------------------------------tttctctg----------------------------------tgtgtaacaagtgcatttgat---------tttttggaa-ag-------aaat-----------atgtcctcaacatggacaataggtgtagatgag-----gcatagatgttggagattcatataata------------------------------------------------------------------------------------------------------------------------------------------------------------------------------------------------------------------------------------------------------------------------------------------
>I23385_M169_Malvaceae_Ochroma_pyramidale_seq1
------------------------------------------------------------------------------------------------------------------------------------------------------------------------------------------------------------------------------------------------------------------------------------------------------------------------------------------------------------------------------------------------------------------------------------------------------------------------------------------------------------------------------------agagcttgtatgccctattttcagttggtggatgctactatttaatatctcgcgcaaataatattgctgtgttttggtttgctctttctggttttgcaagatctaatggagtgctcaatgctggctattttggttttcagacaatgcatcaggcttatgatgctgtgttcctgaaaaagcgtgcatttgtaag---tttcttgttttc-ttagagtacaatgctccttttgcaggct--gtgttta-ttttccc----------------------------------------------------acaaggcttcttc-------------------------------a---------------------------------ttaag-gcaaagttgaaa-gga----------------------c-----------------------------tatttaactgcttattga--------------------tggttgt-cttccattgatgtttaatg--------------------ggct--------------------------------ttgcatgtgagcccaag------------------------tttggaagaaaagtgcatgttgaa---gaagcattgcac-at-------aaag---------ccccttgctaggtgaagaaa-ttaatgaaaatg-------gggtg----------------------------------------------------------------------------------------------------------------------------------------------------------------------------------------------------------------------------------------------------------------------------------------------------------------
>I23387_M178_Malvaceae_Malvaviscus_arboreus_seq1
-----------------------------------------------------------------------------------------------------------------------------------------------------------------------------------------------------------------------------------------------------------------------------------------------------------------------------------------------------------------------------------------------------------------------------------------------------------------------------------------------------------------------------------------------------------------------------------------------------gctgtgctttgkcttgctctttccggttttgcaagatctaacggagtactcaatgccggttattttgggtttcagacaatgcatcrggcttatgatgctttttcagggaaaaagcgtccttttgtaag---tttcttctttt--cttagctgcaactctacatttgcaggct--gstttta-ttttccc----------------------------------------------------acaaggcttcttc-------------------------------a---------------------------------ttaag-accaagcggataggga--------------------------------------------------tatagttgactgtttataga--------------------tgatcat-cttccattgatgttcaatg----------------------------------------------------ggatttgcatgtgagcccaag------------------------tttggaagaaa-gtgcatgctgca---gaagcattgcac-at-------aaag---------cccctttctaggtgaagaaa-ttaatgaaaatgg------ggttgatagttaaaggaatcaaact--------------------------------------------------------------------------------------------------------------------------------------------------------------------------------------------------------------------------------------------------------------------------------------------
>I23388_M180_Malvaceae_Triumfetta_lappula_seq1
---------------------------------------------------------------------------------------------------------------------------------------------------------------------------------------------------------------------------------------------------------------------------------------------------------------------------------------------------------------------------------------------------------------------------------------------------------------------------------------------------------------------------------------gcttatatgccctattttcagttggtggattgtactatttaagttctggcgcaaataaaattgctgtggtttggcttgctctttctggttttgcaagatccaatggagtgctcaatgctggttactttggttttcagacaatgcatcaggcttatgatgctgtgttcctraaaaagygtccttttgtaag---tttctttttc---tttggttaccatgtattatatgctggca--gtgttga-ttttttc---------------------------------------------------macaagrctkcttt--------------------------------------------------------------------------------------------------------------------------------------------------------ataca----------------------------gtttgagcwatgcattctc----------------cttccatt-------------------------------tttctgts----------------------------------tacrcaacaattgcatttgg----------ctattcgaa-ac-------aaat-----------acatttcaaataagcatg--aagtatagatgag-----gcatagatgttgaacattcatataaagtagtgctgcattgttacata--------aaataatctttttgagaa-ataagatagt---------------------------------------------------------------------------------------------------------------------------------------------------------------------------------------------------------------------------------
>I23389_M181_Malvaceae_Pavonia_scheadiana_seq1
----------------------------------------------------------------------------------------------------------------------------------------------------------------------------------------------------------------------------------------------------------------------------------------------------------------------------------------------------------------------------------------------------------------------------------------------------------------------------------------------------------------------------------------cttgtacgccctgttttcagttggtggatgctactatttaatgtctcgtgcgaataacattgctgtgctttggcttgctctttctggttttgcaagatctaatggagtgctcaatgctggttattttgggtttcagacaatgcatcaggcttatgaggccatgttcctgaaaaaacgtacttttgtaag---tttcttgttttc-tttggttacaatgctccatttgcaggcc--gtgttta-ttttccc----------------------------------------------------acaaggctttttc-------------------------------a---------------------------------tcaag-gcaaagttt-----------------------------------------------------------ggtttaacyktttgttgg--------------------tggttyt-tytyrwtkkkkkttwawkg--------------------gsyt--------------------------------tksmwkkycaatccatg------------------------tttggaagaaaagtg------------------------------------------------------------------------------------------------------------------------------------------------------------------------------------------------------------------------------------------------------------------------------------------------------------------------------------------------------------------------------------------------------------
>I23390_M182_Malvaceae_Anoda_cristata_seq1
--------------------------------------------------------------------------------------------------------------------------------------------------------------------------------------------------------------------------------------------------------------------------------------------------------------------------------------------------------------------------------------------------------------------------------------------------------------------------------------------------------------------------------------------------------tcagttggtggatgctactatttaatgtctcgtgcgaataacattgctgtgctttggcttgctctttctgkttttgcaagatctaatggagtgctcaatgctggttattttgggtktcagwcaatgcatcaggcttatgaggccatgttcctraaaaaacgtacttttgtaag---tttcttgttttc-tttggttacaatgctccatttgcaggcc--gtgttta-ttttccc----------------------------------------------------acaaggctttttc-------------------------------a---------------------------------tcaag-gcaaagttt-----------------------------------------------------------ggtttaactgtttgttgg--------------------tggtttt-tctcgattggtgtttaatg--------------------ggct--------------------------------ttgcatgtcaatccatg------------------------tttggaagaaaagtgcacggtgcc---aaagaattgcat-at-------aaat---------ccccttcctaggtgaagaaa-ttaaggaaaatgg------ggctaattg------------------------------------------------------------------------------------------------------------------------------------------------------------------------------------------------------------------------------------------------------------------------------------------------------------
>I23391_M183_Malvaceae_Phymosia_umbellata_seq1
----------------------------------------------------------------------------------------------------------------------------------------------------------------------------------------------------------------------------------------------------------------------------------------------------------------------------------------------------------------------------------------------------------------------------------------------------------------------------------------------------------------------------------------------------gttttcacttggtggatgctactatttaatgtctcgtgcaaatagcattgctgtgctttggcttgctctttctggttttgcaagatctaatggagtgctcaatgctggttattttgggtttcagactatgcatcaggcttatgaggctatgttcctcaaaaaacgtccttttgtaag---tttcttgtttct-tcaggt--------------------------gttga-------------gggagccatcggaatagggagggatcgggttggaaaaaaaaaavattadaagvttttttt-------------------------------a------------------------------tbhthtaatahhahadgagaahada-----------tgctbttv---ttattattdhatd-------------adtvabdabttvhahtcatcahhadaa----------gattabaadagtaatttdaabtadaaactatgagagt-tcaaaagtaatttaaact------------------------agacatgttttcgcaacatc-----------------------------cttgaaatgaaac--------------------------------------------------------------------------------------------------------------------------------------------------------------------------------------------------------------------------------------------------------------------------------------------------------------------------------------------------------------------------------------------------------------
>I23392_M187_Malvaceae_Ayenia_berlandieri_seq1
-------------------------------------------------------------------------------------------------------------------------------------------------------------------------------------------------------------------------------------------------------------------------------------------------------------------------------------------------------------------------------------------------------------------------------------------------------------------------------------------------------------------------------------gagcttgtatgctctgttttcagttggtggattgtactatttatattctggtgcaaataattttgccgtgttgtgcctagctctctctggttttgcacggtctaatggagtgctcaatgctggctatgttggttttcagacaatgcatcaggcttatgatatcatgttcctcaaaaagcgtgcttttgtaag--ttttcattttt---gttaattaccatgctctattttcaggct--gtgt----gcttttc----------------------------------------------------acagtacttcttt-------------------------------a---------------------------------ttaaa-----------------------------gcatttgacttcatatgtggct----------------taagaagaaaattttattta------------------------------------aatgcatgcag----------------ctttagtt--------------------------ttggacccttcag----------------------------------tatttagcaaa--------------ataaaataccgaaagatgaaacaaaaata-------actaattaatggat------------------------------------------------------------------------------------------------------------------------------------------------------------------------------------------------------------------------------------------------------------------------------------------------------------------------------------------------
>I23393_M189_Malvaceae_Kearnemalvastrum_lacteum_seq1
----------------------------------------------------------------------------------------------------------------------------------------------------------------------------------------------------------------------------------------------------------------------------------------------------------------------------------------------------------------------------------------------------------------------------------------------------------------------------------------------------------------------------------tgagagcttgtacgccctgttttcagttggtggatgctactatttaatgtctcgtgcgaataacattgctgtgctttggcttgcwctttctggttttgcaagatctaatggagtgctcaatgctggttattttgggtttcagrcaatgcatcaggcttatraggcyatgttcctgaaaaaacgtgcttttgtrag---tttcttgttttc-tttggttacaatgctcyatttgcaggct--gtgttta-ttttccc----------------------------------------------------acaagbctttttc-------------------------------a---------------------------------tcaag-gcaaarwwt-----------------------------------------------------------ggwttwamkgtttgttkg--------------------tggtttwmtttmgattrrtgtttaatg--------------------ggct--------------------------------ttgcatgtcagcscatg------------------------tttggaagarwwgyryatrrwkcc---bmwkrattrcat-at-------gaat---------ccmmtkgctaggt---------------------------srrkrwwwkwwwrarratttaacctcaaga---------------------------------------------------------------------------------------------------------------------------------------------------------------------------------------------------------------------------------------------------------------------------------------
>I23394_M229_Malvaceae_Malvastrum_americanum_seq1
--------------------------------------------------------------------------------------------------------------------------------------------------------------------------------------------------------------------------------------------------------------------------------------------------------------------------------------------------------------------------------------------------------------------------------------------------------------------------------------------------------------------------------------------------------------ggtggatgctactatttaatgtctcgtgcgaataacattgctgtgctttggcttgctctttctggytttgcaagatctaatggagtgctcaatgctggttattttgggtttcagacaatgcatcaggcttatgaggccatgttcctgaaaaaacrtacttttgtaag---tttcttgytttc-tttggtcacmatgctcmatttgcaggcc--gtgttta-ttttccc----------------------------------------------------acwaggctwtttc-------------------------------a---------------------------------tcrag-gcaaarttt-----------------------------------------------------------ggtttaactatttgttgg--------------------tggtttt-tytcgattggtkttwaatg--------------------rgmt--------------------------------ttgcatgtcaacccatg------------------------tttggaaga-----------------------attgcat-at-------aagt---------ccccttgctacgtgaagaaa-ttattgaaaatgg------gggtgatagttaaaggacttaacctcaagaccttactctaacac---------------------------------------------------------------------------------------------------------------------------------------------------------------------------------------------------------------------------------c-------------------------------atgttaat
>I23395_M236_Malvaceae_Fuertesimalva_jacens_seq1
-------------------------------------------------------------------------------------------------------------------------------------------------------------------------------------------------------------------------------------------------------------------------------------------------------------------------------------------------------------------------------------------------------------------------------------------------------------------------------------------------------------------------------------gagcttatacgccctgttttcagttggcggatgctactatttaatgtctcgtgcgaataacattgctgtgctttggcttgctctttctggttttgcaagatctaatggagtgctcaatgcyggttattttgsrtttcagacaatgcatcaggcttatgaggctatgttcctgaaraaacgtkctttygtaag---tttcttgwtttc-tttgkttvcarwsyyyswytwwywkmcy--ryrwkkm--tttyyc----------------------------------------------------aymarksywwwky-------------------------------w---------------------------------tsrwk-kmamwgtw-----------------------------------------------------------tsktwkwrstkytykttsr--------------------mkkkwttytttmwrtkyytkkywwrys--------------------rgwy--------------------------------ywkywtkksarkrmawg------------------------tkyrkrrkr-----------------------mywrmrw-at-------wrmw---------ymymttgctaggtvaagaaa-ttaatgaaaatgg------gggtgttagttaaaggatttaacctcaaactcaagacct------------------------------------------------------------------------------------------------------------------------------------------------------------------------------------------------------------------------------------------------------------------------------
>I23396_M019_Malvaceae_Allosidastrum_pyramidatum_seq1
-------------------------------------------------------------------------------------------------------------------------------------------------------------------------------------------------------------------------------------------------------------------------------------------------------------------------------------------------------------------------------------------------------------------------------------------------------------------------------------------------------------------------------------gagcttgtacgccctgttttcacttggtggatgctactatttaatgtctcgtgcaaagagcattgctgtgctttggcttgctctttctggttttgcaagatctaatggagtgctcaatgctggttattttgggtttcagacgatgcatcaggcttatgaggctatgttcctgaaaaaacgtccttttgtaag---tttctcgtttc--tttggttacaatgcttcatttgaagcct--gtgttta-ttttccc----------------------------------------------------acaaggctatttc-------------------------------a---------------------------------ataaa-gtagagttt-----------------------------------------------------------ggtttaa---tttgttgg--------------------tggttttctttcgatcgatgtttaatg--------------------ggct--------------------------------ttgcatgtcagccaata------------------------tttggaagaaaagtgcatggtgcc---gaataattgcac-gt-------aaag---------ccccttgctaggtgaagaaa-ttaataaaatgg-------gggtaatagttaaaggatttagcctcaagaccttattctaa----------------------------------------------------------------------------------------------------------------------------------------------------------------------------------------------------------------------------------------------------------------------------
>I23397_M020_Malvaceae_Melochia_betonicifolia_seq1
---------------------------------------------------------------------------------------------------------------------------------------------------------------------------------------------------------------------------------------------------------------------------------------------------------------------------------------------------------------------------------------------------------------------------------------------------------------------------------------------------------------------------------cggagagcttgtatgccctattgtcagttggtggattgtactatttaaaatctcataaaaatagtctcgctgtgttttggcttgctctttctgggtttgcaagatctaatggagtgctcaatgctggctatattggttttcagatgatacatcaggtttatgatgctgcattcctaaaaaagcgcgcttttgtaag---tttgatcttttc-tttggttaccatgctatatttgaaggca--gagttta--tttcct----------------------------------------------------attatgcttcttc-----------------------------------------------------------------tcaaa-gcaaattttaacagag----------------------ttttgtt---------------------tagctttattcatttattct----------------------------gtttg---------------------------------------------------------------------------------------------------------------catgtaaaaagggcatttga----------tttttggag-ag-------gaat-----------atgatgtacataatcacaatcggtatagttga------gacttagatttggagattcgtgtaatgcagtacagtattttt---------------------------------------------------------------------------------------------------------------------------------------------------------------------------------------------------------------------------------------------------------------------------
>I23398_M021_Malvaceae_Sidastrum_micranthum_seq1
------------------------------------------------------------------------------------------------------------------------------------------------------------------------------------------------------------------------------------------------------------------------------------------------------------------------------------------------------------------------------------------------------------------------------------------------------------------------------------------------------------------------------------------------------------------------------------ctcgtgcaaattgcattgctgtgctttggcttgctctgtctggttttgcaagatctaatggagtgctcaatgctggttattttggctttcagacgatgcatcaggcttatgaggctatgttcattaaaaagcatccttttgtaag---tttcttgtttc--tttggttacaatgctccatttgcaggct--gtgttta-tttcccc----------------------------------------------------acaaggctgtttc-------------------------------a---------------------------------ttaaa-gcagagttt-----------------------------------------------------------ggtttag---tttgttgc--------------------ttgttttctttcaatcgatgtttaatg--------------------ggct--------------------------------tttcatgtcagcccata------------------------tttggaagaaaagtgcatga-------------------------------------------------------------------------------------------------------------------------------------------------------------------------------------------------------------------------------------------------------------------------------------------------------------------------------------------------------------------------------------------------------
>I23399_M022_Malvaceae_Gaya_dominguensis_seq1
----------------------------------------------------------------------------------------------------------------------------------------------------------------------------------------------------------------------------------------------------------------------------------------------------------------------------------------------------------------------------------------------------------------------------------------------------------------------------------------------------------------------------------tgagagcttgtacgccctgttttcacttggtggatgctactatttaatgtctcgtgcaaatagcattgctgtgctttggcttgctctttctggttttgcaagatctaacggagtgctcaatgccggttattttgggtttcagactatgcatcaggcttatgaggctatgttcctgaaaaaacgtccttttgtaag-----------tttc-tttggttacaatgctccatttgctgtct--atgttta-ttttccc----------------------------------------------------actaggctctttc-------------------------------a---------------------------------ttaaa-gcagagtct-----------------------------------------------------------ggtttaa---tttgttgg--------------------tggttttctttaa--tgctttataaaa--------------------agtt----------------------------------------------------------------------------------------------------------------------------------------------------------------------------------------------------------------------------------------------------------------------------------------------------------------------------------------------------------------------------------------------------------------------------------------------------------------------------------------------------
>I28591_M023_Malvaceae_Neobuchia_paulinae_seq1
--------------------------------------------------------------------------------------------------------------------------------------------------------------------------------------------------------------------------------------------------------------------------------------------------------------------------------------------------------------atcaatgtaatgtt----ctcagttctytcttctt------ttatcaatttt---caagg----------------------gg-tgaagttaatagttgattcttttctttttttctt-------------------ttgttttcgtgtaattgcagatattcagagagcttgtatgcccttttgtcaattggtggatgctactatttaatatctcgtgcaaataatattgctgtgttttggcttgctctttctggttttgcaagatctaatggagtgctcaatgctggttattttggtttccagacaatgcatcaggcttatgatgctgtgttcctgaaaaagcgtgcttttgtaag---tgtcttgttttc-ttaggtt-taacggtcaatttgcaggct--ctgttta--ttttcc----------------------------------------------------acaaggcttcttc-------------------------------a---------------------------------ttatg-accaagtttaaaaggt----------------------ttg---------------------------tatttaattgcttattga--------------------tggttgt-cttccatcgacgtataatg--------------------ggat--------------------------------tt------------------------------------------------------------------------------------------------------------------------------------------------------------------------------------------------------------------------------------------------------------------------------------------------------------------------------------------------------------------------------------------------------------------------------------------------------------------
>I28592_M188_Cytinaceae_Bdallophytum_americanum_seq1
--------------------------------------------------------------------------------------------------------------------------------------------------------------------------------------------------------------------------------------------------------------------------------------------------------------------------------------------------------------------------------------tcttatatctcaacttgattgtaatttt-ttcaaatggatgtaacttgactttatgccag-agaactcagttaagaagatt------------------------------ctcatgtctcsctttgattgcagatattcagagagcttatatgccctattttcagttggtggattgtaccatttaatatctggtgcaaatatttctgctgttctttggcttggtctatcaggctgtgcaaggtccaatggagtgcttaatgcaggttatttgttttttcagacaatgcatcaggcttatgatgctatgtttctgaaaaagcrattatctgtaag---ttttttgcttcc-tttaactaatatattcattttattgg-a--gtgctta-ttctctg----------------------------------------------------caagatgctcttc-----------------------------------------------------------------tcaaa-gaaaacttg-aaacaa--------------------------------------------------------------tttattgc----------------------------ttgttgtacatgtatcatattag------------acttaatt------------------------gtgtgtgcctcttta------------------------a---------tctcca---------------------------------------------------------------------------------------------------------------------------------------------------------------------------------------------------------------------------------------------------------------------------------------------------------------------------------------------------------------------------------------------------------------------
>I28593_M024_Malvaceae_Carpodiptera_cubensis_seq1
-------------------------------------------------------------------------------------------------------------------------------------------------------------------------------------------------------------------------------------------------------------------------------------------------------------------------------------------------------------------------------------ttcttttgtctt------atgtcgatttg---ccaag----------------------gg-tgaagttaattttggatatt-------cttttct-------------------gtgcattcttgtgattgcagatattcagagagcttgtatgccctattctcaattggtggatgttactatttaatatctcgtgcaaacaatattgctgtttattggcttgctctttctggttttgcaagatctaatggatttctcaatgctggttattgcggtttccagacaatgcatcaggcttatgatgctgtgttcataaagaagcgtgcttttgtaag---tttcttgttttc-tttggttaccatgctccatttgcaggca--gtattta-----ttt----------------------------------------------------actaagccttgtc-------------------------------agggccttgtaatgatctattcagagctgtgcttttgga-gttcatgt----------------------------------------------------------aggagtgaggaattcatagt--------------------tgtcaaa------------------------------------tcgagatt----------------------------cgaatcgcgtagaga---------------------------------------------------------------------------------------------------------------------------------------------------------------------------------------------------------------------------------------------------------------------------------------------------------------------------------------------------------------------------------------------------------------------------------------------------------
>I28594_M025_Malvaceae_Herrania_nitida_seq1
--------------------------------------------------------------------------------------------------------------------------------------------------------------------------------------------------------------------------------------------ttttgaaggaccctaatgcagca-------ctgcaggc------------ttctgttttgttttgcttca-----atccagcttccatatttta-----------------ctcatcaatgtatagct----cttatttctttattctt------acattgatttt---caaag----------------------ga-tgaacttaattgtggattct-------cttttct---------------------gtgtgtttgtgattgcagatattcagagagcttatatgctctattttcagttggtggattgtactatttaaaatctcgtgcaaataatattgctgtgttttggcttgctctttctggttttgcaagatctaatggagtgctcaatgctggttattttggttttcagacaatgcatcaggcttatgatgctgcattcctgaaaaagcgtgcttttgtaag------tgtgttttc-tttggttaccatgctctgtttgcagcca--gtgctta-ttttcct----------------------------------------------------gcaaggcttcttc-------------------------------a---------------------------------ttaaa-gcaaagttg-aaagga----------------------ctatattt--------------------gaacttccatcatttatcct----------------------------gtttgatcaatgcatttta-------------------ccaat-------------------------------tttctctt----------------------------------tgtgtaac-------------------------------------------------------------------------------------------------------------------------------------------------------------------------------------------------------------------------------------------------------------------------------------------------------------------------------------------------------------------------------------------------------------------
>I28595_M184_Malvaceae_Guazuma_ulmifolia_seq1
t------------------------------------------------------------------------------------------------------------------------------------------------------------------------------------------------------------------tgctttaacaggctttcggttattgttttgaaggaccctratgyagct-------ctgcaagc------------ttctgttttgttttgcttca-----atccrgcwtccatatttta-----------------ctcakcaatgtattgct----ctcrtttctctattytk------acdtcaatttt---yaawd----------------------gs-tgaaykcaattgtggrttyt------------------------------satgtatggtcytgtgattgcagatattcagagagcttgtatgccctattttcagttggtggattgtachatttaaaatctcvtgcaaataataktgctvtgttttggcttgcthtdtctggttkhgcaagatctaatggagtgctcratbctggttatttcggttttcagacaatgcatcaggcttatgatgctgcvttcctgaaaaadcgtgctttwgtaag---twkcyrrwwwwc-tttggttagcatgstttattttygktya--gcaytta-ttttccc----------------------------------------------------acwakgcttyktc----------------------------------------------------------------cttwaa-kswaagttg-aaagga----------------------yya-------------------------tgwtwgaacttycttatcata-------------------agatgatakgtgtrgatrtagatgttggaga------------ttcatattatactgtg--------------------caaattgtttt---------------------------------ttatgaaataagatgattttgcatatggatactattacagttt-------cagcataacggcaattgcttctagatttgttaa-tcagcatcaaagatgg---gtgtattga------------------------------------------------------------------------------------------------------------------------------------------------------------------------------------------------------------------------------------------------------------------------------------------------------------
>I28596_M026_Malvaceae_Ruizia_cordata_seq1
---------------------------------------------------------------------------------------------------------------------------------------------------------------------------------------------------------------------------------------------------------------------------aaagaag------------ccattctgaaatttgcttca-----atccagcatccatattcta-----------------ctcatcaatgtagtgct----ctgatttctttcttctt------acacggattwt---caaarggtgt-----------------gg-tgtacttaaytgtgggttct-------cattttt-------------------atytgttcttgtgattacagatattcagagagcttgtatgctctattytcagttggtggattgtactatttacaatcwaatgcwgataatmttgctttgttttggytagcmctttctgghtttgcaagatctaatggwgttctcartgctgsttattayggttttaagacgatgcatmaggcttatgatgctgcattcctgagaaagcgtacttttgtaag---tttcwtgttttc-tttggttaccmtgctataatttctggcagtgtgtt---atttcac----------------------------------------------------acaaggcttcttcaytr---------------------------a---------------------------------wwaaa-kaaaattta-aaaaaa----------------------ctgtattgta-----------------------------------------------------------------------------------------------------------------------------------------------------------------------------------------------------------------------------------------------------------------------------------------------------------------------------------------------------------------------------------------------------------------------------------------------------------------------------------------------------------------------------------------------------------------------------------------------------------------
>I28597_M027_Malvaceae_Melhania_velutina_seq1
---------------------------------------------------------------------------------------------------------------------------------------------------------------------------------------------------------------------------------------------------------------------------------------------------------------------------------------------------------------------------------------------------------------------------------------------------tgtagttaactgtggattct-------cattttt-------------------atctgttcttgcgattacagatattcagagagcttgtatgctctattttcagttggtggattgtactatttacaatcaaatgcagataatcttgctttgttttggctagcactttctggttttgcaagatctaatggtgttctcaatgctggttattacggttttaagacgatgcatcaggcttatgatgctgcattcctgagaaagcgtacttttgtaag---tttcttgttttc-tttggttaaccagctataatttctggca--gtgt-----tttcac----------------------------------------------------acaaggcttcttcattg---------------------------a---------------------------------ttaaa-gaaaatttg-aaagat----------------------ctgtattgcaa------------------------cttcatttatcat----------------------------gtttgatcaatgcaattta----------------tgtccatt-------------------------------tttcagcat-------------------------------------------------------------------------atc---------------------aggttctagacctatcaa-----------------------------------------------------------------------------------------------------------------------------------------------------------------------------------------------------------------------------------------------------------atgg-----------------------------------------------------------------------cat
>I28598_M028_Malvaceae_Glyphaea_brevis_seq1
---------------------------------------------------------------------------------------------------------------------------------------------------------------------------------------------------------------------------------------------------------------------------------------------------------------------------------catatttta-----------------ctcttcaatgtaatgct----ctcatttctttcttctt------atgcctatttt---caagg----------------------gg-tgaaattaattgtggagtct-------cttttt--------------------atctgttcttgtgattgcagatattcagagagcttgtacgccttattttctgttgggggattgtactatttgaattgtcgtgcaaataatattgcaatgctttggtttgctctttctggttgtgcaagatctaatggagtgctcaatgctggttatttcgggtttcagacaatgcatcaggcttatgatgctatgttcctaaaaaaacgcgcttttgtaag--ttttcttgttc---ttttgttatcatgctttatatgctggca--gtgttga-tttttcc----------------------------------------------------gcacggcttcttt--------------------------------------------------------------------------------------------------------------------------------------------------------atcca----------------------------gttttagcaatgtattgta----------------cttccatt-------------------------------tttctttg----------------------------------tatgcaacaa-----------------------------------------------------------------------------------------------------------------------------------------------------------------------------------------------------------------------------------------------------------------------------------------------------------------------------------------------------------------------------------------------------------------
>I28599_M029_Malvaceae_Desplatsia_dewevrei_seq1
------------------------------------------------------------------------------------------------------------------------------------------------------------------------------------------------------------------------------------------------------------------------------------------------------tattttgcttca-----atccggcttctatattcta-----------------ctcgtcaatgtaatgcc----ctcatttctttcttctg------acatcaagttt---gatgg----------------------at-tgaacttaattttggagtct-------cctttct-------------------ctctgttcttgtggttgcagatactcagagagcttgtatgccctattttcggttggtggattgtactatttacattctcatgtaaatactcttgctgtagtttggcttgcgctttctggttttgcaagatctaatggaatactcaatgctggttatttcggttttcgggcaatgcatcaggcttatgatgctatgttcctgaaaaagagtacttttgtaag---tttcttgttc---tttctttaccgtgctt-----------------ttga-tttttcc----------------------------------------------------------------------------------------------------------------------------------------------------------------------------------------------------------------tcttttttaatcca----------------------------gtttgagcgatgcgttcag----------------ctctcttc---ccctc----------tctctctctctcttttgtctg----------------------------------tatgcaagaagtgcatttga----------ttattggaa-ac-------aaat-----------atgttcta---------------------------------------------------------------------------------------------------------------------------------------------------------------------------------------------------------------------------------------------------------------------------------------------------------------------------------------------------
>I28600_M146_Malvaceae_Mortoniodendron_guatemalense_seq1
-----------------------------------------------------------------------------------------------------------------------------------------------------------------------------------------------------------------------------------------------------------------ca-------ttgcgggc------------ttctgttttgttttgcttca-----atcctgcatccatattcta-----------------ctmatctatgtaatgct----ctcatttctttcttctt------acattgttttt---caagg----------------------gg-tgaatttaattgtggattct-------cttttcttttcttttttttttttttgttgtgttgttgtgattgcagatattcagagagcttgtatgccctattttctgttggtggattgtactatttaaaatctcgtgcagataatattgctttgctttggcttgccctttctggttttgcaagatctaatggagtgctcaatgctggttattatggttttaagacaatacatcaggcttatgatgctgcattcctcagaaggcatgcttttgtaag---tttcttgttttc-tttggttaacatg-tccattttctggca--ttgttta-ttt-ccc----------------------------------------------------actaggcttcttc-------------------------------a---------------------------------ttaaa-gcaaaattg-aaagga----------------------ctatattg--------------------taa----cttcatttatcct----------------------------gtttgatcaattcattcta----------------cctccatt-------------------------------tttctttg--------------------------------------------------t----------------------------------------------------------------------------------------------------------------------------------------------------------------------------------------------------------------------------------------------------------------------------------------------------------------------------------------------------------------------------------------------------------
>I28601_M030_Malvaceae_Sparmannia_africana_seq1
--------------------------------------------------------------------------------------------------------------------------------------------------------------------------------------------------------------------------------------------------------------cggct-------ttgcgggc------------ttctgttttattttgcttca-----atccagctttcatattcta-----------------ctcatcaatgtaatgct----cttgtttctttcttctt------tcaccaatttt---caacg----------------------gg-tgaacttaatattggatatc-------cttttct-------------------gtctttwattgtgattgcagatattcagagagcttgtatgccctattttcagttggtggattgtactatttaaattctcgtgcaaactatattgctgcattttggtttgctctttctggttgtgcaagatctaatggagtgctcaatgctggttatgttggttttcagacaatgcatcaggcttatgatgctgtgttccttaaaaagcgtggttttgtaag---tttcttgttc---tttggttaccatgctctatttgctgtta--gtgttga-tcttttc----------------------------------------------------acaaggcttcttc-------------------------------a---------------------------------ttaaa-gcaaaattg-aaagga----------------------ctatatat--------------------taattttttttctttatcca----------------------------gtttgagcaatgcattcaa----------------cttccatt-------------------------------tttctttg----------------------------------tatgcaataagtgcttttg--------------------------------------------------------------------------------------------------------------------------------------------------------------------------------------------------------------------------------------------------------------------------------------------------------------------------------------------------------------------------------------------------------
>I28602_M031_Malvaceae_Mollia_sp_seq1
--------------------------------------------------------------------------------------------------------------------------------------------------------------------------------------------------------------------------------------------------------ctaatgcagct-------ttgcgggc------------ttctgttttattttgcttca-----atccagcatccatattcta-----------------ctcatcaatgtaatgct----ctcatatctttcttcttaatctgacaccaatttt---gatgga-------------------aaaa-wraacttaaytgtggagtyt-------cttttmt-------------------gtytgttcttgtgmttgcagatactcagaragcttgtatgccctattttcngttggtggattgtactatttaaattchcrtgcaaatatgcttgctgtagtttggcttgcactttctggttttgcaagatctaatggaatgctcaatgctggttayttcggttttcagacaatgcatcaggcttatgatgctatgttcctkaaaaaacgtrcttttgtaag---tttctwgtty---tttgtttactgyaytt---------------ttkatt-ttt-----------------------------------------------------------------------------------------------------------------------------------------------------------------------------------------------------------------ttcmahhwytttatcca----------------------------gtttgagcaatgcattcta----------------cttctttt---tt--------------------------ttcttttg----------------------------------tatgcaataaatgcatttga----------ttattggaa-am-------arrw-----------mtgttctaaktaagcatg--aggtatagatgat-----tcatagatgttggacattta-------------------------------------------------------------------------------------------------------------------------------------------------------------------------------------------------------------------------------------------------------------------------------------------------
>I28603_M223_Malvaceae_Gossypium_hirsutum_seq1
---------------------------------------------------------------------------------------------------------------------------------------------------------------------------------------------------------------------------------------------------------------------------------------------------------------------------------------------------------------------------t----ctcatttctttcttctt------atgttgatttt---cagag----------------------gg-tgaagtagattgtggattat-------ctttttt-------------------gtgttttcttgtgattgcagatattcygagagcttgtatgccttgttttcagttggtggatgctactatttastatctcgtgcaaataatattgcggtgctttggcttgctctttccggttttgcaagatctaatggagtkctcaatgctggttattttgggtttcaggcaatgcatcaggcttatgatgctttttatctgaaaaagmgtgcttttgtaag---tttctcattttc-ttaggttataatgctctatttgcaggtt--gtgttta-ttttccc----------------------------------------------------acaaggcttcatc-------------------------------c---------------------------------ttaag-gcaaagctgaaa-ggg----------------------ctagatttc------------------agttatttgactgcttattaa--------------------tg-----------------------------------------------------------------------------------------------------------------------------------------------------------------------------------------------------------------------------------------------------------------------------------------------------------------------------------------------------------------------------------------------------------------------------------------------------------------------------------------------------------------------------------------------------
>I28604_M032_Malvaceae_Entelea_arborescens_seq1
--------------------------------------------------------------------------------------------------------------------------------------------------------------------------------------------------------------------gctctaacaggctttcggttattgttttgaaggaccctaatgcwgct-------ytrcgggc------------ttctgttttattttgcttca-----atccagcttccatattcta-----------------ctcatcaatgtaaygct----cttgtttctttcttctt------tyaccaatttt---caacg----------------------gg-tgaacttgatagtggatatt-------cttttct-------------------gtcttttattgtgattgcagatattcagagagcttgtatgccctattttcagttggtggattgtactatttaaattctcatgcaaattatattgctgcattttggyttgctctttctggttgtgcaagatctaatggagtgctcaaygctggttatgtcggttttcagacaatgcatcaggcttatgatgctgtgttccttaaaaagcgyggttttgtaag---tttcttgttc---tttggttaccatgctctatttgctttta--gtgttgt-ttttttc----------------------------------------------------acaaggcttcttc-------------------------------a---------------------------------ttaaa-gcaaaattg-aaagga----------------------ctacatat--------------------taattttctttctttatcca----------------------------gtttgagcaatgyatwcaa----------------cttccatt-------------------------------tttctttg----------------------------------tacgcaataagtgc-------------------------------------------------------------------------------------------------------------------------------------------------------------------------------------------------------------------------------------------------------------------------------------------------------------------------------------------------------------------------------------------------------------
>I28605_M235_Malvaceae_Abutilon_sp_seq1
--------------------------------------------------------------------------------------------------------------------------------------------------------------------------------------------------------------------------------------------------------------------------------------------------------------------------------------------------------------------gtactgtt----ctcatttctttcttctt------atgttgatttt---taaag----------------------gg-tgaagttgattgtga------------cttttgtgt--------------------tttccttgtgattgcagatatactgagagcttgtacgccctgttttcacttgggggatgctactatttaatgtctcgtgcaaatagcattgctgtgctttgccttgctctttctggttttgcaagatctaatggagtgctcaatgctggttattttgggtttcagacaatgcaccaggcttatgaggctatgttcctgaaaaaacgtccttttgtaag---tttcttgtttc--tttgcttatgatgcttcatttgcaggct--gtgttta-ttttccc----------------------------------------------------acaaggctctttc-------------------------------a---------------------------------ttaaaggcagagttt-----------------------------------------------------------ggtttaa---tttgttgg--------------------tggttttctttcgattgatgtttaatg--------------------ggct--------------------------------ttgcatgtcagcccata------------------------tttgga---------------------------------------------------------------------------------------------------------------------------------------------------------------------------------------------------------------------------------------------------------------------------------------------------------------------------------------------------------------------------------------------------------------------
>I28606_M033_Malvaceae_Reevesia_formosana_seq1
-------------------------------------------------------------------------------------------------------------------------------------------------------------------------------------------------------------------------------------------------------------------------------------------------tattttgttttgcttca-----atccagcatccatattcta-----------------ctcgtcaatgtaatgct----ctcatttatttcttctt------atgttgatttt---caaaa----------------------gg-tgaat----twgtggrttct-------ytttt--------------------------------tgwttgcagatattcagagagcttgtatgccctattttcagttggtggattgtaytatttaaaatctcgtgcaaataatactgctttgttttggyttgccctttctggayttgcaagatctaatggagtgctcaatgctggttattatggttttcagataatgcatcaggcttatgatgctgcattcctgagaaagcgtgcttttgtaag---tttcttgttttc-tttggtcgccatactm-----------------------------------------------------------------------------------------------------------------------------------------------------------------------------------------------------------ywwtwttk--------------------cawmktccttcatttatcat----------------------------gtttgatcaatgcattctg----------------cctccatt-------------------------------tttctttg----------------------------------tatgtaamaagtgcatytga----------tttttggaa-ag-------aaat-----------atgttcta---------------------------------------------------------------------------------------------------------------------------------------------------------------------------------------------------------------------------------------------------------------------------------------------------------------------------------------------------
>I28607_M034_Malvaceae_Mansonia_altissima_seq1
------------------------------------------------------------------------------------------------------------------------------------------------------------------------------------------------------------------------------------------------------------------------------------------------------------ttttga-----aaaaaccaaattgattttcaaaata-aattttcattttcacccacatt-tgggtgtcccaaaatctagtttcttatt---aggcttatttc---caaag----------------------gg-tgaagttgattgtgtttttt----taatttgtct-------------------gtgcgttcttgtgattgcagatattcagagagcttgtatgccctattttcaattggtggattgtactatttaatatctcgatcaaatattattgctatgttttgtcttgccctttctggttttgcaagatctaatggagtgctcaacgctggttattttggttttcagacaatgcatcatgcttatgatgctgcatttgtaaaaaagcgtgcatttgtaag---tctcttgttc---tttagttaccatgccctatttgcaagtg--tttttct-gcctctt-aatc--------------------------------------------ctcacttggcttcttc-------------------------------a---------------------------------ttt-a-gcaaagttg-aaagga----------------------ctatattcaactgttgttgat-----actatatttaaatgcttgccca------------------------------------------------------------------------------------------------------cttgcatatggccaga--------------------------cttgaaat-------------------------------------------------------------------------------------------------------------------------------------------------------------------------------------------------------------------------------------------------------------------------------------------------------------------------------------------------------------------------------------------------------------------
>I28608_M035_Malvaceae_Hosfordia_alata_seq1
--------------------------------------------------------------------------------------------------------------------------------------------------------------------------------------------------------------------------------------------------------------------------------------------------------ttttgcttca-----atccagcttccattttcta-----------------ctcatcaatgtactgtt----ctmatwtctttcttctt------atgttgatttt---taaar----------------------ggttgaagttgattgtggattct-------cttbtgt-------------------gt-ttttcttgtgattgcagatatacwgagagcttgtaygccctgttttcacttggtggatgctactatttratgtctcgtgcaaatagcattgctgtgctttggcttgctctttctggttttgcaagatctaatggagtgctcaatgctggttatttkgggtttcagacyatgcatcaggcttatgaggctatgttcctsaaaaaacgtccttttdtaag---tttctt-gtttc-ytyrgktrygatgmtccatttgctggct--gtgttta--kttcys----------------------------------------------------askrrgcymtyws-------------------------------a---------------------------------wtarr-gvrgdrtykgkttggg----------------------aaaaa------------------------aaactcatkarwgtgtttk--------------------wrgbtbtgwtdcnataaaagagtaaaa----------------gctgtgtt----tawtvkdrmw------------------ttryayrtsaryrcwta------------------------tw-------------------------------------------------------------------------------------------------------------------------------------------------------------------------------------------------------------------------------------------------------------------------------------------------------------------------------------------------------------------------------------------------------------------------
>I28609_M036_Malvaceae_Pentaplaris_davidsmithii_seq1
-----------------------------------------------------------------------------------------------------------------------------------------------------------------------------------------------------------------------------------------------------gttctcatgtttcaaatcaatttgcaatctgg---------gttttttcttttaagcatcatgggcactcggcattttgcttctg-------ggtttt----ttcatatattgaatgtg----ggaatttctttcttctt------atgtttattgt---caagg----------------------gg-tgtagttaattgtggattct-------cttyttt-------------------gtgttttcttgtgrttgcagatattcagagagcttgtatgccctattttcagttggtggatgctactatttaatatctcatgcaaataatattgctgtgttttggcttgctctttcgggtyttgcaagatctaatggagtgctcaatgctggttattttggttttcagacaatgcatcaggcttatgatgctatgttcctgaaaaagcgtgcttttgtaag---tttcatgttttc-ttaggtcacaatgctccayttgcagcct--gtgttta-ttytccc----------------------------------------------------acaaggcatcttc-------------------------------a---------------------------------ttaag-acaaagttgaaa-ggg----------------------cta---------------------------tstttaactgcttattga--------------------tggttgt-catccattgaggtttaatg--------------------ggct--------------------------------ttgcatgt------------------------------------------------------------------------------------------------------------------------------------------------------------------------------------------------------------------------------------------------------------------------------------------------------------------------------------------------------------------------------------------------------------------------------------------------------------
>I28611_M062A_Malvaceae_Durio_zibethinus_seq1
----------------------------------------------------------------------------------------------------------------------------------------------------------------------------------------------------------------------------------------gttgttttgaaggaccctaatgcagca-------ttgcgggc------------ttctgttttattttgcttca-----atccagcgtccatattcta-----------------ctcatcaatgtagtgct----ctcatttctttcttctt------gcgttgattat---caaaa----------------------gg-tgaacttaattttggattct-------cttttct-------------------gtgtgttcttgtgatggcagatattcagagagcttgtatgccctattttcagttggtggattgtactatttagaatctcgtgcaaataatactgctttggtttggcttgccctttctggttttgcaagatctaatggagtgctcaatgctggttattatggttttcagacaatgcatcaggcttatgatgctgcattcatgagaaagcgtgctcttgtaag---tttcttgttttc-tttggtta-catgttccatttttaagca--gt-ttta-ttc-ccc----------------------------------------------------astaggctttttc-------------------------------a---------------------------------ttaaa-gcaaagttg-aaagga----------------------ccatattg--------------------caa----catcatttatcct----------------------------gtttgatcaatgcattctg----------------cctccatt-------------------------------gttccccg----------------------------------tatctaacagg-gcat-----------------------------------------------------------------------------------------------------------------------------------------------------------------------------------------------------------------------------------------------------------------------------------------------------------------------------------------------------------------------------------------------------------
>I28612_M038_Malvaceae_Brachichyton_bidwillii_seq1
---------------------------------------------------------------------------------------------------------------------------------------------------------------------------------------------------------------------------------------------------------------------------------------------------ttttgttttgcctca-----atccagcatccatattcta-----------------ctcgtcaatgtaattct----ctaacttctttcttcat------acattgattgt---caaag----------------------ag-tgaacttaattgtggattct-------ctttcat---------------atttgtgagttcttgtgattgcagatattcagagagcttgtatgccctattttcagttggtggattatactatttaaaatctcatgcagataatatcgctttgttttggcttgccctttctggttttgcaagatctaatggagtgatcaatgctggttattacggttttaagacaatgcatcaggcttatgatgctgtattctttagaaagcgtgctttcgtaag---tttcttgttttcttttggttaccatgctctagtttctggca--gtgttta-ttt-ctc----------------------------------------------------acagggcttcttc-------------------------------a---------------------------------tcaaa-gcaaagttg-aaaaga----------------------ctattttg--------------------taactcccttcatatagcct----------------------------gtttact----------------------------------------------------------------------------------------------------------------------------------------------------------------------------------------------------------------------------------------------------------------------------------------------------------------------------------------------------------------------------------------------------------------------------------------------------------------------------------------------------------------------------------------
>I28613_M039_Malvaceae_Eriotheca_macrophylla_seq1
---------------------------------------------------------------------------------------------------------------------------------------------------------------------------------------------------------------------------------------------------------------------------------------------------------------------------agcatccatattcta-----------------ctcatcaatgtaatgtt----ctcagttctttcttctt------atgtcg-tttt---caaak----------------------gg-tgaagttaattgtggattct--------tttttt-------------------gtgttttcttgtgattgcagatattcagagagcttgtatgccctattttcaatcggtggatgctactatttaatatctcgtgcaaataatattgctgtgttttggcttgctctttctggttttgcaagatctaatggagtgctcaatgctggttattttggttttcagacaatgcatcaggcttatgacgctgtgttcctgaaaaagcgtgcttttgtaag---tttcttgttttc-ttaggttataatggtccatttggaggct--gtgttta--tttccc----------------------------------------------------acaaggctycttc-------------------------------a---------------------------------ttgtg-gccaagttga-------------------------------------------------------------------------------------------------------------------------------------------------------------------------------------------------------------------------------------------------------------------------------------------------------------------------------------------------------------------------------------------------------------------------------------------------------------------------------------------------------------------------------------------------------------------------------------------------------------------------------------------------------
>I28614_M040_Malvaceae_Hydrogaster_trinervis_seq1
a-----------------------------------------------------------------------------------------------------------------------------------------------------------------------------------------------------------------------------------------tgttttgaagtaccctaatgcagct-------ttgcgggc------------ttctgttttattttgcttca-----atccggcatccatattcta-----------------ctcctcaatgtaatggt----ctcatatctttcttctt------acgccagtttt---gatgg----------------------ga-tgaacccaattgtgaggtct---------tttct-------------------gtctgttcttgtgattgcagatattcagagagcttgtatgccctgctttcagttggtggattgtactatttaaattctcgtgcaaatgctcttgctgtagtttggcttgcacttgctggttttgcaagatctaatggaatgctcaatgctggttatttgggttttcagacagtgcatcaggcttatgatgctatgttcctgaaaaaacgtgcttttgtaag---ttccttgttc---tttgtttactgtgctt-----------------ttta-tttttcc-----------------------------------------------------------------------------------------------------------------------------------------------------------------------------------------------------------------acattgttatcag----------------------------ggttgagcaatgcattcta----------------cttgcatt-------------------------------tttcttttc---------------------------------tatgcaaaaaatgcatttga----------ttattggaa-ac-------aaat-----------atgttctaaataagcatg---ggtatagagaag-----gcatagatgttggacatt---------------------------------------------------------------------------------------------------------------------------------------------------------------------------------------------------------------------------------------------------------------------------------------------------
>I28615_M041_Malvaceae_Pterygota_brasiliensis_seq1
--------------------------------------------------------------------------------------------------------------------------------------------------------------------------------------------------------------------------acaggctctcggttattgtcctgagggaccctaatgcagca-------ttgctggc------------ttctgttttgttttgcttca-----atccggcatcaatattcta-----------------ctcgtcaatgtaattct----ctcatatctttcttcat------agattgattt----caaag----------------------gg-tgtacataattgtggattct-------cttttgt-------------------tgtgtttcttgtgattgcagatattcagagagcctgtatgccctattctcagttggtggattatactatttagaatctcgtgcagataatattgctttgttttggcttgccctttctggttttgcaagatctaatggagtgctcaatgctggttattacggttttaagacaatgtatcaggtttatgatgct---ttcttgagaaagcgtgcttttgtaag---tttctttttttcttttggttaccattctctatgttctggca--gtgttta--tttccc----------------------------------------------------acggggcttcttt-------------------------------a---------------------------------ttaaa-gcaaagttgaaaaaga----------------------cta------------------------------------------------------------------------------------------------------------------------------------------------------------------------------------------------------------------------------------------------------------------------------------------------------------------------------------------------------------------------------------------------------------------------------------------------------------------------------------------------------------------------------------------------------------------------------------------------------------------------
>I28616_M042_Malvaceae_Leptonichya_maranta_seq1
----------------------------------------------------------------------------------------------------------------------------------------------------------------------------------------------------------------------------aggctttcggttattgttttgaaggaccctaatgcagca-------ttgcgggc------------ttctgttttgttttgcttca-----atccagcgtccatattcta-----------------ttcatcagtgtaatgca----ctcatttctttcttttt------atgctgatttt---caa-g----------------------ca-tgaacttaattgtggattct-------cttttct-------------------gtgtattcttgtgctcgcagatattcagagagcttgtatgccctattttcagttggtggattgtactatttacattctcgtgcaaataatgttgctgtgttttggcttgctctttstggttttgcaaggtctaatggagtggtcaatgctggttattttggttttcagacaatgcatcaggcttatgatgctgtgttcctcaaaaagcgtgcttttgtgag---tttcatgttttc-tttgattaccatgctttatttgcaggca--gtgttta-ttttccc----------------------------------------------------acaaggcttcttc-------------------------------a---------------------------------ttaaa-ggaaagttg-aaagta----------------------gtg-------------------------------ctgaccccggttcg----------------------------gttcaaaccgtagaaccga----------------accggaac---cg--------------------------aattttkaaaaccggaaccggaaccggatttaaggttccggttctagaacc------------------------------------------------------------------------------------------------------------------------------------------------------------------------------------------------------------------------------------------------------------------------------------------------------------------------------------------------------------------------------------------------------------------
>I28617_M043_Neuradaceae_Neurada_procumbens_seq1
----------------------------------------------------------------------------------------------------------------------------------------------------------------------------------------------------------------------------------------------------------------------------------------------------------------------------------------------------------cttcatttattta---------------------------------------------ccagaa----------------------gg-tgaagacaactgagaattcct------ctttttc-------------------tgctgtcctggtgattgcagatatacagagagcctgtatgccttattctcaattggtggaatataccatttaatgtctggtgcaaataagattgctgttctttcgcttgctctttctggttgcgcaagatctaatggagtgcttaatgctggttatttctgttttcggacaatgcatcaggcctacgatgctgtgtttctcaaaaagcgaacctttgtaag---ttaactgtccaacacacttcacaatgtaattttca----------gttaa-ttgtctg-------------------------------------------------aatacaagaattggtt-----------------------------------------------------------------------gtataatta---------------------------------------------------gcaatttgttattttgtgctagttggcattgcggattcttataggtggagcattttgtgttctatgcattttt----------------cttccgtt---------------------------------------------------------------------------------------------------------------------------------------------------------------------------------------------------------------------------------------------------------------------------------------------------------------------------------------------------------------------------------------------------------------------------------------------------------------------------------------------------t
>I28618_M044_Malvaceae_Pentace_laxiflora_seq1
--------------------------------------------------------------------------------------------------------------------------------------------------------------------------------------------------------------------------------------------ttttgaagaaccctactgcagca-------ttgcgagc------------ttctgttttgttttgcttca-----atccagcgtccatattcta-----------------ttcgtcaatgtaatgct----ctcatttcttccatctt------atgtcaatttg---ccaag----------------------gg-tgaagttaattgtggata----------ctttct-------------------gtgcgttattgtgattgcagatattcggagagcttgtatgccttattctcagttggtggatgttactatttaatatctcgtgcaaataatattgctgttttttggcttgctctttctggttttgcaagatctaatggatttctcaatgctggttattgtggttttcagacaatgcatcaggcttatgatgctgtgttcgtaaaaaagcgtgcttttgtaag---tttcttgktttc-tttggttaccatgct-----------------------------------------------------------------------------------ctaggcttcttc-------------------------------a---------------------------------ttata-gcaaagtt----------------------------------------------------------gaaacttaattgcttattga--------------------taggtgt------------------------------------tggccatt----------------------------ttaattgcttagtcattttca------------------------catgttagacttg------------------------------------aaatgt---ccccctccctcctacccaaaaaaattgaat-----------------------------------------------------------------------------------------------------------------------------------------------------------------------------------------------------------------------------------------------------------------------------------------------------------------------------------
>I28619_M045_Malvaceae_Phragmotheca_mammosa_seq1
---------------------------------------------------------------------------------------------------------------------------------------------------------------------------------------------------------------------------------------------------------taatgcagca-------ttgctggc------------ttctgttttgttttgcttca-----atccagcatccattttcta-----------------ctcatcaatgtaacgtt----ctcgtttctttcttttt------atgttgatttt---caaag----------------------gg-tgaggttaattgtggatttt-------ctttttt-------------------gtgttttcttgtgattgcagatattcagagagcttgtatgccctattttcagttggtggatgctactatttaatatctcgtgcaaataatattgctgtgctttggcttgctctttctggttttacgagatctaatggagtgctcaatgctggttatttttgttttcagacaatgcatcacgcttatgatgctatgttcctgaaaaagcgtgcttttgtaag---tttcttgttttc-ttaggttacaatgcttcatttgcaggct--gtcttta-ttttcct----------------------------------------------------acaaggcttcttc-------------------------------a---------------------------------ttaag-gcaaagttgaaa-gga----------------------cta---------------------------tattcaactgcttattga--------------------tggttgt-cttctattgatttttaat-----------------------------------------------------------------------------------------------------------------------------------------------------------------------------------------------------------------------------------------------------------------------------------------------------------------------------------------------------------------------------------------------------------------------------------------------------------------------------------------------------------------------------
>I28620_M046_Malvaceae_Camptostemon_shultzii_seq1
-------------------------------------------------------------------------------------------------------------------------------------------------------------------------------------------------------------------------------------------------------------------------------------------------------------------------------------------------------------aagcattttaatgtt----ctcatttctttcttctt------atgttgatttt---caaag----------------------gg-tgaagttgattgtggattct-------ctctttt-------------------gtgttttcttgtgattgcagatattctgagagcttgtatgccctgttttcagttggcggatactactatttaatatctcgtgcaaataatattgctgtgctttggcttgccctttctggttttgcaagatctaatggagtgcttaatgctggttattttgggtttcagacaatgcatctgacttatgatgctattttcctgaaaaagcgtgcttttgtaag---ttttttgttttc-ttaggttacaatgctccttttgcaggct--gtgttta-ttttccc----------------------------------------------------acaaggctttttc-------------------------------a---------------------------------ttaag-gcaaagttgaaa-ggg----------------------cta---------------------------tatttgac-------------------------------------------------------------------------------------------------------------------------------------------------------------------------------------------------------------------------------------------------------------------------------------------------------------------------------------------------------------------------------------------------------------------------------------------------------------------------------------------------------------------------------------------------------------------------------------
>I28621_M153_Malvaceae_Trichospermum_sp_seq1
------------------------------------------------------------------------------------------------------------------------------------------------------------------------------------------------------------------------------gctttcagttattgttttgaaggaccctaatgcagct-------ytgcggac------------ttctgttttwttttgcttca-----atcccgcatccatattcta-----------------ctcatcaatgtaatgct----ctcatatctttcttctt------acgccaatttt---gatgg----------------------ga-tgaacttaattgtggagtct-------ctwttct-------------------gtstgttcttgtgattdcagatactcagagagcttgtatgccctattttcagttggtggattgtactatttatwhtctsvtkcaaatachcttgctgtagtttggctygcactttctggttttkcahgatctaatggartgctcaatgctggttatythggttttcagataatgcatcaggcttatgatgctatgttcctgaaaaagcgtgcttttgtaag---tthcttgttc---ttcrtttact--------tttactktkn--bttttka-tttttcc-----------------------------------------------------------------------------------------------------------------------------------------------------------------------------------------------------------------wcttctttatcsa----------------------------gtttgagcratgcattytw----------------cttccatt-------------------------------tttcttttk---------------------------------tatgcaagaaatcaa-------------------------ac-------aaata------ytacatgthctaagtaagcatg--aggtatagatgag-----gcatagatgttggacatatatatamtgtagtgcagtatt------------------------------------------------------------------------------------------------------------------------------------------------------------------------------------------------------------------------------------------------------------------------------
>I28623_M048_Malvaceae_Abroma_augusta_seq1
--------------------------------------------------------------------------------------------------------------------------------------------------------------------------------------------------------------------------------------ttattgttttgaaggaccctaatgcagca-------ttgagggc------------gtctgttttgttttgcttca-----atccagcatccatattcta-----------------ctcagcagtgtaatgca----ctcattactttatcctt------atgtcgatttt---caa-g----------------------ga-tgaacttaattgt-gattct-------cttttct-------------------gtgtgttcttgtgctcgcagatattcagagagcttgtatgcccttttttcagttggtggattgtactacatacattctcgtgcaaataatgttgctgttttttggtttgctctttctggttttgcaaggtctaatggagtgctcaatgctggttattttggtttccagacaatgcatcaggcttatgatgctgcattcctcaaaaagcgtgcatttgtaag---tttcttgttttc-tttgattaccatgctctatttgcaggct--gtgttta-ttttccc----------------------------------------------------acaaggtttcttc-------------------------------a---------------------------------ttaaa-gcaaagttg-aaagga----------------------ctatattt--------------------taacttctttcgtctatcct----------------------------gattgatcaatgcattcta----------------cctccatt---tc--------------------------tcttttga----------------------------------tgtaaaac-------------------------------------------------------------------------------------------------------------------------------------------------------------------------------------------------------------------------------------------------------------------------------------------------------------------------------------------------------------------------------------------------------------------
>I28625_M193_Malvaceae_Apeiba_tibourbou_seq1
------------------------------------------------------------------------------------------------------------------------------------------------------------------------------------------------------------------------taacaggctttcagttattgttttgaaggacyctaatgcagca-------ctgcgggc------------ttctgttttattttgcttca-----atccagcttccatattcta-----------------cymrtcaatgtaatrct----cttgtttmtttcttctt------tcaccaawttt---cagcg----------------------gg-tgaacttaattstggatttt-------cttttgt-------------------rtcttttattgydattgcagatattcdgagagcttgtatgccstattttcagttggtggattgtactatttaaattctcvtgcaaattatattgctgcattttggcttgctctttctggttgtgcaagatctaatggagtgctcaatgctggttatatcggttttcagacaatgmatcaggcttatgatgctgtgcwmcttaaaaarcgtggttttgtaag---tttcttgttc---ttkgktvmcctkbytywwtwksctgtta--gtgttgw-ttttttc----------------------------------------------------scaaggcttcttc-------------------------------a---------------------------------ttaaa-gcwaaattg-aatgga----------------------ctayatat--------------------taattttctttgtttatmca----------------------------gtttgagcaatgcattcta----------------cttccatt-------------------------------tttctttg----------------------------------tatgcaacaagtgcgtttgg----------tttttggca------------------------------------------------------------------------------------------------------------------------------------------------------------------------------------------------------------------------------------------------------------------------------------------------------------------------------------------------------------------------------------
>I28626_M226_Malvaceae_Helicteres_guazumifolia_seq1
-------------------------------------------------------------------------------------------------------------------------------------------------------------------------------------------------------------------------------------------------aaattacccattaaataa-------ctgccaaccactaaactttttttaatattattctttttta-----aacaagaaaatttattttcaaaatgttattttcatttttacccacatygtgggtgt--caaaatctrgtttcttatt---wggytgatttc---saaag----------------------gg-tgaagttgattgtgtatttt-------cttttat-------------------gtgtattcttgtgattgcagatattcagagagcttgtatgccctattttctgttggtggattgtactatttaatatctcgatcaaatactattgctatgttttgcyttgctctttctggttttgcaagatccaatggtgtgctcaatgctgggtatttcggttttcagacaatgcatcatgcctatgatgctgcatttgtaaaaaagcgtgcatttgtaag---tctcttgttc---tttagttaccatgcytttbbyscvasys--ttttttc-cccccythaatc--------------------------------------------ctcacatkgcttcttc-------------------------------a---------------------------------tttga-gcaaagttg-aatgga----------------------ctacattgaact----------------tcttatttactgtttggcca------------------------------------------------------------------------------------------------------cttgcatatggcttga--------------------------cttgaaatg---------------------------------------------------ctgccccctcy----------------------------------------------------------------------------------------------------------------------------------------------------------------------------------------------------------------------------------------------------------------------------------------------------------------------------------------------------
>I28628_M051_Malvaceae_Werklea_horrida_seq1
---------------------------------------------------------------------------------------------------------------------------------------------------------------------------------------------------------------------------------------------------------------------------------------------------------------------------------------cta-----------------ctcatcaatgtaatgttc---ctcatttctatcttcta------ttgttgatttt---caaag----------------------gg-tgaaggtgattgtggattgt--------cwtttt-------------------gtatcttcttgtrattgcagttattctgagagcttgtacgccttgttgtcmgtcggmggrtgctactrtttaatrtctggttcaaatartattgchgtgctytggcttgctctttccagtttagcaagatctaatggagtgctcaacgctggttattttgggtttcagrcaatgcatcagrcktatgaygcyttttcmckraaaaagcgtgcttttgtaag---tttmttgttttc-ytagat-acaatgcyccatttgcaggct--gttttaa-ttttccc----------------------------------------------------acaaggcttcttc-------------------------------a---------------------------------ttatg-gcaaagcagaaa-ggg----------------------mta---------------------------takttgactkcttatkga--------------------tgattat-cttcttctaatgtttaata--------------------ggat--------------------------------ttgcatgtgaacccaag------------------------t--------------------------------------------------------------------------------------------------------------------------------------------------------------------------------------------------------------------------------------------------------------------------------------------------------------------------------------------------------------------------------------------------------------------------
>I28629_M052_Malvaceae_Spirotheca_rosea_seq1
-------------------------------------------------------------------------------------------------------------------------------------------------------------------------------------------------------------------------------------------------------cgtaatgcagca-------ttgcaggc------------ttctgttttgttttgcttca-----atccagcatccatattcta-----------------ctcatcaatgtaatgtt----ctcagttctttcttctt------atatcgatttt---caaag----------------------gg-tgmagttaatcgtggattct---tttatttttat-------------------gtgttttcttgtgattgcagatattcagagagcttgtatgccctattttcaattggtggatgctactatttaatatctcgtgcaaataatattgctgtgttttggcttgcactttctggttttgcaagatctaatggagtgctcaatgctggttattttggttttcagacaatgcatcaggcttatgatgctgtattcttgaaaaagcgtgcttttgtaag---tttcttgttttc-ttaggtt-taacagtccatttgcaggct--gtgttta--ttttcc----------------------------------------------------acaaggcttcttc-------------------------------a---------------------------------ttgtg-gccaag--------gg----------------------tta---------------------------tatttaactgcttattga--------------------tggttgt-cttccattgatgtttaatg--------------------ggct--------------------------------ttt--------------------------------------------------------------------gtattacat-gt---------------------------tcccacaagggca-tt--------------------------------------------------------------------------------------------------------------------------------------------------------------------------------------------------------------------------------------------------------------------------------------------------------------------------------------
>I28630_M053_Malvaceae_Huberodendron_swietenioides_seq1
-----------------------------------------------------------------------------------------------------------------------------------------------------------------------------------------------------------------------------------------------------------------ca-------ttgcaggc------------ttctgttttgttttgcttca-----atccagcrtccatatttta-----------------ctcatcaatgtaatgtt----ctcatttttttcttctt------atgtcgatttt---caaag----------------------gg-tg-agttaattgtggattctttttttttttttgt-------------------gtgttttcttgtgattgcagatattcagagagcttgtatgccctattttcaattggtggatgctactatttaatatctcgtgcaaataatgttgctgtgttttggcttgctctttctggtcttgcaagatctaatggggtgctcaatgctggttattttggttttcagacaatgcatcaggcttataatgctatgttcctaaaaaagcgtgattttgtaag---tttcttgttttc-ttaggttataatggtccatttgcaggct--gtgttta-ttttccr----------------------------------------------------acaaggctt----------------------------------------------------------------------------------------------------------------------------------------------atatttaactgattattga--------------------tggttgt-cttccattgatgtttaatggtgtt----------taatgggct--------------------------------ttgcatgtgagcccaaa------------------------tttggaag---agtgcatg--------------------------------------------------------------------------------------------------------------------------------------------------------------------------------------------------------------------------------------------------------------------------------------------------------------------------------------------------------------------------------------------------------
>I28633_M056_Malvaceae_Adansonia_digitata_seq1
----------------------------------------------------------------------------------------------------------------------------------------------------------------------------------------------------------------------------------------------------------------------------------------------ttctgttttgttttgcttca-----atccagcgtccatattcta-----------------ctcatcaatgtaatgtt----ctcagttccttcttctt------atgttgatttt---caaag----------------------gg-tgaggataattgtggatttttttttttttttttg-------------------gtgttttcttgtgactgcagatattcagagagcttgtatgccctattttcaattggtggatgctaccatttaatatgtcatgcarataatattgctgtgttttggcttgctctttctggttttgcaagawccaatggactgctcaatgctggttattttggttttcagacaatgcatcaggcttatgatgctctgttcctgaaaaagcgtgcttttgtaag---tttcctggtttt-ttagtttacaatggtcaatttgcaggct--gtgttta--tttccc----------------------------------------------------acaaggcttcttc-------------------------------a---------------------------------ctatg-gcctgattgaaa----------------------------a---------------------------aatttaactgcttattga--------------------tggttgt-cttccattgatgtttaatg--------------------ggct--------------------------------ttt--------------------------------------------------------------------gtattac-t-gt---------------------------tcccacaaaggca-tt--------------------------------------------------------------------------------------------------------------------------------------------------------------------------------------------------------------------------------------------------------------------------------------------------------------------------------------
>I28636_M059_Malvaceae_Pterospermum_pierrei_seq1
-----------------------------------------------------------------------------------------------------------------------------------------------------------------------------------------------------------------------------------------------------------------------------------------------------------------------------------------------------------------------------------------------------------------------------------------------------taattggtt-----ttcc-------ctttctt-------------------agagttgcttggattagcagatattcggagagcttatatgctctattttcagttggtggattgtactatttacaatctaatgcagataatattgctttgttttggcttgccctttctggttttgcaagatctaatggagttctcaatgctggttattacggttttaagacaatgcatcaggcttatgatgctgyattcctgaaaaagcgttcttttgtaag---tttcttgttttc-tttgattaccgtgctatattctctggtg--gtgtt---attttgc----------------------------------------------------acaaggcttcttcactg---------------------------a---------------------------------ttaaa-gcaaatttg-caagga----------------------ctatac---------------------------------------------------------------------------------------------------------------------------------------------------------------------------------------------------------------------------------------------------------------------------------------------------------------------------------------------------------------------------------------------------------------------------------------------------------------------------------------------------------------------------------------------------------------------------------------------------------------------
>I28637_M060_Malvaceae_Duboscia_vifidiflora_seq1
-------------------------------------------------------------------------------------------------------------------------------------------------------------------------------------------------------------------------------------------------------cttaatgctgca-------gtgcgggc------------ttctgttctattttgcttca-----acccagcatccatattcta-----------------ctcatcaatgtaatgat----ctcatttc---cttctt------acgccaatttt---gatga----------------------gg-tgagcttaattttggactct-------cttttct-------------------gtatgttgttttgattgcagatactcggagagcttgtatgccctattttcagttggtggattgtactatttaaattctcgtgcaaatactcktgctgtattttggcttgctctttctggttttgcaagatcgaatggaatgctcaatgctggttattttggttttcagacaatgcatcaggcttatgatgctatgttcctgaaaaagcgtgcttttgtaag---tttcttgttc---tttgtttaccatgctctatttgcttgca--gtgttta-tttttcc-----------------------------------------------------------------------------------------------------------------------------------------------------------------------------------------------------------------acttctttatcca----------------------------gtttgagcaatgcrttctg----------------caaccatt-------------------------------tttctttg----------------------------------tatgcaagaagtgcatttgg----------ttattggaa-ac-------atgt-----------atgttc-----------------------------------------------------------------------------------------------------------------------------------------------------------------------------------------------------------------------------------------------------------------------------------------------------------------------------------------------------
>I28639_M249_Malvaceae_Gyranthera_amphibiolepis_seq1
---------------------------------------------------------------------------------------------------------------------------------------------------------------------------------------------------------------------------------------------------ggaccctaatgcagca-------ttgcaggc------------ttctgttttgttttgcttca-----atccagcatccatatttta-----------------ctcatcaatgtaatgtt----ctcatttctttcttctt------atgttgatttt---caaag----------------------gg-tg-aattaattgtggattct----------------------------------tgctttcttgtgattgcagatattcagagagcttgtatgccctattttcaattggtggatgctactatttaatatctcgtgcaaataatgttgctgtgttttggcttgctctttctggttttgcaagatctaatggagtgctcaatgctggttattttggttttcagacaatgcatcaggcttatgatgctgtgttcctgaaaaagcgtgcttttgtaag---tttcttgttttc-ttaggttataatggtccatttgcaggct--gtgttta-ttttccc----------------------------------------------------gcaaggttt----------------------------------------------------------------------------------------------------------------------------------------------atattgaactgattattga--------------------tggttgt-cttccattgatgtttaatggtgtt----------taatgggct--------------------------------ttgaatgtgagcccaaa------------------------tttggaag---agtgcatgctgaa---gaagcattgcac-at-------aaag---------ccccttgctagg-------------------------------------------------------------------------------------------------------------------------------------------------------------------------------------------------------------------------------------------------------------------------------------------------------------------------------------------------
>I28640_M062B_Malvaceae_Diplodiscus_paniculatus_seq1
-------------------------------------------------------------------------------------------------------------------------------------------------------------------------------------------------------------------------------------------------------------------------------------------------------------------------------------------------------------------------------------------yattgt------atgayaattcgatkycwwg----------------------kr-traartywawtyyrbata----------ctttct-------------------gtgcgttattgtgattgcagatattcggagagcttgtatgccctattctcagttggtggatgttactatttaatatctcgtgcaaataatattgctgttttttggcttgctctttctggttttgcaagatctaatggatttctcaatgctggttattgcggttttcagacaatgcatcaggcttatgatgctgtgttcgtaaaaaagcgtgcttttgtaag---tttcatgctttc-tttggttaccaggct-----------------------------------------------------------------------------------ctaggctycytc-------------------------------a---------------------------------ttata-gcaaagtt----------------------------------------------------------gaaactgaattgcttg-------------------------------------------------------------------------------------------------------------------------------------------------------------------------------------------------------------------------------------------------------------------------------------------------------------------------------------------------------------------------------------------------------------------------------------------------------------------------------------------------------------------------------------------------------------------------------
>I28641_M063_Malvaceae_Brownlowia_peltata_seq1
-----------------------------------------------------------------------------------------------------------------------------------------------------------------------------------------------------------------------------------------------------------ctgcagca-------ttgcgagc------------ttctgttttgttttgcttca-----atccagcgtccatattcta-----------------ttcgtcaatgtaatgct----ctcatttcttccgtctt------atgtcaatttg---ccaag----------------------gg-tgaagttaattgtggata----------ctttct-------------------gtgcgttattgtgattgcagatattcggagagcttgtatgccctattctcagttggtggatgttactatttaatatctcgtgcaaacaatattgctgttttttggcttgctctttctggttttgcaagatctaatggatttctcaatgctggttattgtggttttcagacaatgcatcaggcttatgatgctgtgttcgtaaaaaagcgtgcttttgtaag---tttcttgttttc-tttggttaccatgct-----------------------------------------------------------------------------------ctaggcttcttc-------------------------------a---------------------------------ttata-gcaaagtt----------------------------------------------------------gaaactcaattgctcattga--------------------tgggtgt------------------------------------tggcmatt----------------------------ttaattgcttagcmatttgg----------------------------------------------------------------------------------------------------------------------------------------------------------------------------------------------------------------------------------------------------------------------------------------------------------------------------------------------------------------------------------------------------------------------------------------------------
>I28643_M065_Malvaceae_Hermannia_flammea_seq1
-----------------------------------------------------------------------------------------------------------------------------------------------------------------------------------------------------------------------------------------------------------------------------------------------------------tgcttca-----atccagcgtccatattcta-----------------ctcatcgatgtaatgct----ctcatatctttcttcat------atgttgatttt---ttgaag---------------------gg-agaatttaattgtggatttt-------catttct-------------------gtgtgtt-ttgtgattgcagatattcagagagcttgtatgccctattctcacttggtggattgtactatttaaaatcttgtgcaaataatattgctatgttttggcttgctctttctggttttgcgagagctaatggaatgctcaatgctggttattttggttatcagaccatgcttcgagcttatagtgctctcttcctggaaaarcgtgcttttgtaag---tttgttgtttcc-tttaattaccatgttttatttaaa------------------ttc----------------------------------------------------actaggcttcttc-------------------------------a---------------------------------ctgaa-gcacagttg-aaagga----------------------ttatattt--------------------taa----ctccatttatcta----------------------------gtttgatttatgcat--------------------------------------------------------------------------------------------------------------------------------------------------------------------------------------------------------------------------------------------------------------------------------------------------------------------------------------------------------------------------------------------------------------------------------------------------------------------------------------------------------------------------------
>I28644_M066_Malvaceae_Thomasia_solanaceae_seq1
-------------------------------------------------------------------------------------------------------------------------------------------------------------------------------------------------------------------tgctctatcaggctttcaattattgttttgaaggaycctaatgcagca-------ttgaaggc------------ttctgttttattttgcttca-----atccrgcgtccatattcta-----------------ctcatcgatgtaatgct----ctcttatctttcttctt------atgtcratttt---caatk----------------------gg-tgaacttaattgyggattct-------cttttct-------------------ctgtgttcytgtgattgcagatattcagagagcttgtatgccctattttcagttggtggattgtactatttaaawtctngtgcaaataatattgctdtgttttggcttgctctttctggttttgcaagatctaatggagtgctcaatgctggttattttggttttcagactatgcatcaggcttatgatgccgcgttcctdaaaaagcgtgcttttgtaag---cttgbtgttttc-thwggtta-yatgctttatttgaacgtg--gg-ttta-ttttycc----------------------------------------------------actaggtttcttyakwrgtkggcasaaccggatcgggaccgaama---------------------------------yyrra-vcrrartyg-rrartaaatacactgatcgggaataaacctacattt--------------------taacttccttcatttatcct----------------------------gtttgatcaatgcattcta----------------cctccatt----------------------------ttctttttttg----------------------------------tatgtagcaagtgca------------------------------------------------------------------------------------------------------------------------------------------------------------------------------------------------------------------------------------------------------------------------------------------------------------------------------------------------------------------------------------------------------------
>I28645_M067_Malvaceae_Guichenotia_ledifolia_seq1
------------------------------------------------------------------------------------------------------------------------------------------------------------------------------------------------------------------------------------------------------ccctaatgcagca-------ttgaaggc------------ttctgtcttattttgcttca-----atccagcgtccatattcta-----------------ctcatcgatgtaatgct----ctcttatctttcttctt------atggcgatttt---caatt----------------------gg-tgaacttaattgcagattct-------cttttct-------------------ctgtgttcctgtgattgcagatattcggagagcttgtatgccctattttcagttggtggattgtactatttaaaatctcgtgcaaataatattgctatgttttggcttgctctttctggtgttgcaagatctaatggagtgctcaatgctggttattttggttttcagactatgcttcaggcttatgatgccgcgttcctgaaaaagcgtgcttttgtaag---cttgctgttttc-tctggtta-tatgctttatttgaacgtg--gt-ttta-ttttcct----------------------------------------------------actaggtttcttc-------------------------------a---------------------------------ttaaa-acaaagttg-aaagta----------------------ctatattt--------------------taacttccttaatttatcct----------------------------ctttgatcaatgcattcta----------------cctccatt----------------------------ttctttttttc----------------------------------tatgtaacaag----------------------------------------------------------------------------------------------------------------------------------------------------------------------------------------------------------------------------------------------------------------------------------------------------------------------------------------------------------------------------------------------------------------
>I28647_M069_Malvaceae_Cheirolaena_linearis_seq1
---------------------------------------------------------------------------------------------------------------------------------------------------------------------------------------------------------------------------------------------------agaccctaacttagca-------ctgcgggc------------ttctgttttgttttgcttca-----atccagcatccatattcta-----------------ctcatcaatgtagtgct----ctcatttctttcttctt------acacggatttt---cagaa----------------------gg-tgtacttaac-gtggattct-------catcttt-------------------atctgttcttgtgattacagatattcagagagcttgtatgctctattttcagttggtggattgtactatttacaatcaaatgcagataatcttgctttgttttggctagcactttctggttttgcaagatctaatggtgttctcaatgctggttattacggttttaagactatgcatcaggcttatgatgctgcattcctgagaaagcgtaattttgtaag---tttcttgttttc-tttggttaccctgctataatttctggca--gtg------ttccac----------------------------------------------------acaaggtttcttcattg---------------------------a---------------------------------ttaaa-gaaaa-ttg-aaagaa----------------------ctgtattgtaa------------------------cttcatttatcat----------------------------gtttgatcaatgcatttta----------------tgtcca-t-------------------------------tttcagcat-------------------------------------------------------------------------atc---------------------aggttctagacc-----------------------------------------------------------------------------------------------------------------------------------------------------------------------------------------------------------------------------------------------------------------------------------------------------------------------------------------------
>I28648_M070_Malvaceae_Helmiopsiella_madagascariensis_seq1
---------------------------------------------------------------------------------------------------------------------------------------------------------------------------------------------------------------------------------------------------------------------------------c------------ttctgttttgttttgcttca-----atccagcatccrtattcta-----------------ctcatcratgtartgct----ctcatttctwtyttctt------acayggattwt---caaarkgtgt-----------------gg-tgtacwtaaytgtgggttct-------cattttt-------------------atctgwtcttgtgattacagatatwcagagagcttgtatgctctaytytcagtwggtggattgtactatttacaatcwaatgcwgataatatygctttgttttggctagcmctttctggytttgcaagatctaatggwgttctyaatgcyggttattacggttttaagacgatgcatmaggcttatgatgctgcattcctgagaaagcgtacttttgtaag---tttcttgttttc-tttggttaccmtgctataatttctggca--gtgtt---wthwcac----------------------------------------------------acaaggcttcttcaktg---------------------------a---------------------------------ttaaa-gaaagtttg-aaagaa----------------------ctgtattttaa------------------------cttcatttatcat----------------------------g----------------------------------------------------------------------------------------------------------------------------------------------------------------------------------------------------------------------------------------------------------------------------------------------------------------------------------------------------------------------------------------------------------------------------------------------------------------------------------------------------------------------------------------------
>I28649_M071_Malvaceae_Goethalsia_meiantha_seq1
--------------------------------------------------------------------------------------------------------------------------------------------------------------------------------------------------------------------------------------------------gggacgttaatgcagca-------ttgagggc------------ttctgttttattttgcttca-----acccagcatccatattcta-----------------ctcatcaatgtaatgat----ctcatttctttcttctt------atgccaatttt---gatgt----------------------gg-tgagtttaattgtggactct-------cttttct-------------------gtctgttcttgtgattgcagatactcggagagcttgtatgcgctattttcagttggtggattgtactatttaaattctcgtgcaaatagtcttgctgtattttggcttgctctttctggtttttcaagatcgaatggaatgctcaatgctggttatctcggtttttggacaatgcatcaggcttatgatgctatattcctgaaaaagcgtgctcttgtaag---tttcttgttc---tttgttcatcatgttctatgtgcttgca--gtgttta-tttttcc-----------------------------------------------------------------------------------------------------------------------------------------------------------------------------------------------------------------tcttatttatcca----------------------------gtttgaacaatgcattctg----------------cttccatt-------------------------------tttctttg----------------------------------tatgaaagaagtgcatgtgg----------ttattggaa-ac-------aagt-----------atgttctaactaagcatg--aggtatagatgag-----gca------------------------------------------------------------------------------------------------------------------------------------------------------------------------------------------------------------------------------------------------------------------------------------------------------------------
>I28650_M072_Malvaceae_Clappertonia_ficifolia_seq1
--------------------------------------------------------------------------------------------------------------------------------------------------------------------------------------------------------------------------------------ttattgttttgaaggacccaaatgcagca-------ttgcgggc------------ttctgttttattttgcttca-----atccagcatccatattcta-----------------ctcatcaatgtaatgct----ytcacttctttcttctt------atgccaatttt---caagg----------------------gg-hggacttaattgta------------------------t---------cgggcttctgttcttgtgattgcagataktcagagagcttatatgccctattttcagttggtggattgtactatttaagttctggcgcaaataaatttgctgtgttttggcttgctctttctggttttgcaagatccaatggagtgctcaatgctggttatttcgggtttcagacaatgcatcaggcttatgatgctttgttcctgaaaaatcgtccttttgtaag---tttcttgttc---tctgrttaccatgtagtataggctggct--gtkttga-tttttcc----------------------------------------------------acaagkcttcctt--------------------------------------------------------------------------------------------------------------------------------------------------------ataaa----------------------------gtttgaacaatgcattctc----------------cttccatt-------------------------------tttctgtg----------------------------------taggcaacaattgcatttsr----------ctaatggaa-ac-------aaat-----------attttattga-------------------------------------ttgaatgactttata--------------------------------agtaat-------------------------------------------------------------------------------------------------------------------------------------------------------------------------------------------------------------------------------------------------------
>I28652_M074_Malvaceae_Hildegardia_barteri_seq1
--------------------------------------------------------------------------------------------------------------------------------------------------------------------------------------------------------------------------------------------------------------tagca-------ttgtgggc------------ttctgttttgttttgcttca-----atccagcatccatattcta-----------------ctcatcaatgtaattct----ttcttttctttcttcat------atatttatttt---cgaag----------------------gg-tgaacataattttcaattct-------cttttgt-------------------tgcgtttcttgtgattgcagatattcagagagcttgtatgccctattttcagttggtggattgtactatttaaaatctcatgcagataatattgctttgttttggtttgccctttctggttttgcaagatctaatggagtgctcaatgctggttattatggttttaaggctatgtatcaggtttatgatgctgttttcttgaaaaagcgtgcttttgtaag---tttcttgttttcttttggttaacacgctctattttctg--a--gtgttta--tttccc----------------------------------------------------acaaggcttcttc-------------------------------a---------------------------------ttaga-gcaaagttt-aaaaga----------------------ctattttg--------------------tagcttccttcatatagcct----------------------------gtttgctcaacgctggtta----------------tcacggtt---ttaaca----------------------cgtctcta-------------------------------------------------------------gcatcattatat------------------------------------------------------------------------------------------------------------------------------------------------------------------------------------------------------------------------------------------------------------------------------------------------------------------------------------------------------------------------------------
>I28653_M168_Malvaceae_Theobroma_cacao_seq1
-------------------------------------------------------------------------------------------------------------------------------------------------------------------------------------------------------------------------------------------------------------gcagca-------ctgcaggc------------ttctgttttgttttgcttca-----atccagcatccatatttta-----------------ctcatcaatgtacagct----ctcatttctttgttctt------acatcgatttt---caaag----------------------gg-tgaacttaattgtggattct-------cttttct---------------------gaatgtttgtgattgcagatattcagagagcttgtatgctctattttcagttggtggattgtactatttaaaatctcgtgcaaataatattgctgtgttttggcttgctctttctggttttgcaagatctaatggagtgctcaatgctggttattttggttttcagacaatgcatcaggcttatgatgctgcgttcctgaaaaagcgtgcttttgtaag----tttgtgttttc-tttggttaccatgctctatttgcagtca--gtgctta-ttttcct----------------------------------------------------gcaaggcttcttc-------------------------------a---------------------------------tttaa-gcaaagttg-aaagga----------------------ctatattt--------------------gaacttccttcatttatcct----------------------------gtttgatcaatgtatttta-------------------ccaat-------------------------------tttctctg----------------------------------tgtgtaacaagtgcatttgat---------tttttggaa-ag-------aaat-----------atgtc------------------------------------------------------------------------------------------------------------------------------------------------------------------------------------------------------------------------------------------------------------------------------------------------------------------------------------------------------
>I28654_M105_Malvaceae_Pachira_aquatica_seq1
------------------------------------------------------------------------------------------------------------------------------------------------------------------------------------------------------------------------------------------------------ccgtagtgcagca-------ttgcaggc------------ttctgttttgttttgmttca-----atccagcatccatattcta-----------------ctcatcaatgtaatgtt----ctcagttctttcttctt------atgtcgatttt---caaag----------------------gg-ttaagttaattgtggattct--------tttttt-------------------gtgttttcttttgattgcagatattcagagagcttgtatgccctattttcaatcggtggatgctactatttaatatctggtgcaaataatattgctgtgttttggcttgctctttctggatttgcaagatctaatggagtgctcaatgctggttattttggttttcagacaatgcatcgggcttatgacgctgtgttcctgaaaaagcatgcttttgtaag---tttcttgttttc-ttaggttataatggtccatttggaggct--gtgttta--tttccy----------------------------------------------------acaaggcttcttc-------------------------------a---------------------------------ttatg-gccaagctgaaaaggg----------------------cta---------------------------tatttaattgcttattga--------------------tggtcgt-gttccattgatgtttaatg--------------------ggct--------------------------------ttt--------------------------------------------------------------------gtattacat-gt---------------------------tcccacaagg--------------------------------------------------------------------------------------------------------------------------------------------------------------------------------------------------------------------------------------------------------------------------------------------------------------------------------------------
>I28655_M148_Malvaceae_Robinsonella_mirandae_seq1
-------------------------------------------------------------------------------------------------------------------------------------------------------------------------------------------------------------------------------------------------------------rcagca-------ttgcaggc------------ttccattttgttttgcttca-----atccagmgtccatattcta-----------------ctcatcaatgtactgtt----ctcmtttctttcttctt------atgttgatttt---taaag----------------------gg-tgaagttgattgtggattct-------cttttgtgt--------------------ttttcttgtgattgcagatatactgagagcttgtaygccctgttttcacttggtggatgctactatttaatgtctcdtgcaaatwgcattgctgtgctttggcttgctctktctggttttgcragatctaatggagtgctyaatgctggttattttgsrtttcagacdatgcaycadgcttatgadgchatgttcctgaaaaaacgtccttttgtaag---tttcttgtttc--tthggttacaatgctccatttgcaggct--gtgttta-ttttccc----------------------------------------------------acaaggctctttc-------------------------------a---------------------------------ttaaa-gcagagttt-----------------------------------------------------------ggtttaa---tttgttgs--------------------tsgttttctttcgattgatgtttaatg--------------------ggct--------------------------------ttgcatgtcagcccgta------------------------tttggaagaaaagtgcatgg-------------------------------------------------------------------------------------------------------------------------------------------------------------------------------------------------------------------------------------------------------------------------------------------------------------------------------------------------------------------------------------------------------
>I28656_M002_Malvaceae_Tilia_americana_seq1
------------------------------------------------------------------------------------------------------------------------------------------------------------------------------------------------------------------------------------------------------ccctaatgcagca-------ttgcgggc------------ttctgttttgttttgcttca-----atccagcatccatattcta-----------------ctcatcaatgtaatgct----ctcatttctttcttctt------acattgttttt---caaag----------------------gg-tgaacctaattgtggattct-------cttttct-------------------gtgtgttgttgtgattgcagatattcagagagcttgtatgccctattttctgttggtggattgtactatttaaaatctagtgcagataatattgctttgttttggtttgccctttctggttttgcaagatctaatggagtgctcaatgctggatatttcggttttaagacaatgcatcaggcctatgatgctgcattcctgagaaaacatgcttttgtaag---cttcttgttttc-tttggttaccatg-tctaktttctggca--gtgttta-ttt--cc----------------------------------------------------accaggcttcttc-------------------------------a---------------------------------ttaaa-gcawadttg-aaggga----------------------ctgtattg--------------------taacttccttcatttatcct----------------------------gwttgatcaatgcattcta----------------tctccaw-----------------------------------------------------------------------------------------------------------------------------------------------------------------------------------------------------------------------------------------------------------------------------------------------------------------------------------------------------------------------------------------------------------------------------------------------------------------------------------------------------
>I28657_M180_Malvaceae_Triumfetta_lappula_seq1
-----------------------------------------------------------------------------------------------------------------------------------------------------------------------------------------------------------------------------------------------------------atgcagca-------ttgcgggc------------ttctattttattttgcttca-----atccagcatccatattcta-----------------ctcatcaatgtaatgct----cttacatctctcttctt------atgccaattt----caagg----------------------gg-tggacataattgta------------------------t---------crkgcttctgttcttrtgattgcagatatacrgagagcttatatgccctattttcagttggtggattgtactatttaagttctggcgcaaataaaattgctgtggtttggcttgctctttctggttttgcaagatccaatggagtgctcaatgctggttactttggttttcagacaatgcatcaggcttatgatgctgtgttcctraaaaagygtccttttgtaag---tttctttttc---tttggttaccatgtattatatgctggca--gtgttga-ttttttc---------------------------------------------------macaagdctkcttt--------------------------------------------------------------------------------------------------------------------------------------------------------ataca----------------------------gtttgagcwatgcattctc----------------cttccatt-------------------------------tttctgts----------------------------------tacrcaacaattgcatttgg----------ctattcgaa-ac-------aaat-----------acattycaaakaagcat------------------------------------------------------------------------------------------------------------------------------------------------------------------------------------------------------------------------------------------------------------------------------------------------------------------------------------------
>I28658_M160_Muntingiaceae_Muntingia_calabura_seq1
--------------------------------------------------------------------------------------------------------------------------------------------------------------------------------------------------------------------------------------------------------------------------------------------------------ttttgcttta-----atccagcttcattatttta-----------------ttcatcaatgtaatgtt----cttgtttcattcttctcaacttgactctaccttt-tttggagtaatttaagttgattctgtgcagg-aaagctcatctaaggatatt------------------------------tttctgtgtgtctgtgattgcagatattcagagagcttatatgccctgttttcagttggcggattgtaccatttgatatctggtgcaaatatatccgctgttctttggcttggtctttctggttgtgcaagatctaatggagtgcttaatgctggttatttctgttttcagacaatgcatcaggcttatgatgctatttttgggaaaaagcgattttttgtaagtttttttttgcttcc-tttgagtattgcattttattcattgg-a--gtgtttt-ttctgtg----------------------------------------------------gtaggaatttttc-----------------------------------------------------------------tctaa-gaaaacttg-gaagga----------------------ctgtatg--------------------ttattttattgacttcactgcct-----------------taagttttgtgaatgtatatgcatgggctgac------------atataattatacatatacatatatgtgga-------------------------------------------------------------------------------------------------------------------------------------------------------------------------------------------------------------------------------------------------------------------------------------------------------------------------------------------------------------------------------------------------------------------------------------------------------------------------------
>I9832_V002_Malvaceae_Luehea_speciosa_seq1
aattaaaatttaacttttttaatgtttgtgttttatcttaaagttggtgaaatttaacagttttctttggagaattaagcactattttctgtaatcagttagaattgtcaaatattgttacttctcttctgtgctgttgctgctttgtattctacttgtagagaatcataaagttttggttttagacttatgattgtgttctcatacttcttgttctaacaggctttcagttattgttttgaaggaccctaatgcagca-------ttgcgggc------------ttctgttttattttgcttca-----atccagcatcaatattcta-----------------ctcatcaatgtaatgct----ttcatttctttcttctt------acactaatctt---gatgg----------------------gc-tgaacttaattgtggttttt-------cttttct-------------------gtctattcttgtcattgcagatactcagagagcttgtatgccctattttcagttggtggattgtactatttaaattctcatgcaaatactcttgctgtattttggctagctctttctggttttgcaagatctaatggaatactcaatgctggttatctcggttttcagacaatgcatcgggcttatgatgctatgttcctgaaaaagcgtgcttttgtaag---ttccgt-ttc---tttgtttaccatgctctttttgcttgca--gggttga-tttthcc-----------------------------------------------------------------------------------------------------------------------------------------------------------------------------------------------------------------ccttctttatcca----------------------------gtttgagcattgcattcta----------------cttccatt-------------------------------tttctttg----------------------------------tatgcaagaagtgcatttgg----------ttattggaa-ac-------aaat-----------attttctaagtaagcata--aggtatagatgag-----gcataggtgttggacatttatataatgtagtgcagtattgttacatg--------aaataatctttttgagaaaataagataatttttcgtatccttagaccatagttttcaacataaaagcaattgcttctagacctattaattagtatcaagtataggttcgagatctaattgccttcaaatcatggaaggggcattaacccttgagatcttaaatcaaaaggtcctctatggttgtcacttagtcaaatacattaccttgcttatactgcaattgtggttttttttttgggtggtattatttttat
