# Supplementary material for: Localized Phylogenetic Discordance Among Nuclear Loci Due to Incomplete Lineage Sorting and Introgression in the Family of Cotton and Cacao (Malvaceae)
Source: Front Plant Sci. 2022 Apr 13;13:850521. doi: 10.3389/fpls.2022.850521 (PMC9043901; doi:10.3389/fpls.2022.850521)
Supplement: Supplementary file 1 [file Data_Sheet_1.ZIP › Alignments_v4/L248.fasta]

>I23352_M001_Malvaceae_Bombax_ceiba_seq1
-----------------------------------------------------------------------------------------------------------------------------------------------------------------------------------------------------------------------------------------------------------------------------gcctccttaccagcacaagggttatggaagttaccttgtggaggtggtaagcaatgttgcaatatctgaaaatgtttatgacttgacagttgaagagcctctagattacttccaacatgtgcgcaccagttttgatgtaaaacgactgctagcatttgatccagcccagagtgctgttaaatcaactgtcttgcgtctcaagcaagggaaattgtcaaaaaagaaccatgttcctcgattcttaccaccccctgatgtagttgaggatgtcaggaaaactttgaaaattaacaagaaacattttcttcagtgttgggagattttgacatatcttgcccttgatcct------atagagaagcatatggaagactatgtaacaatcatttggaatagggtgaaggctgatatactagggaaagattctgagactgcgggtaaacaagtgattgatgtcccaagtgatcatgatgaggagacatcatttgtcatgttcaggtctcag---aactgcaaggt---tggcggt---gttcaaatggatgaagatcagacaaaaactcaaggacagcagctgcagcagttggttgatgagagaattatggaggtcaagttaattgcgcaaaaggtgtctcagaaacatgt-----atgaagtg-accactttc----ttg---------gcatg-------atgc---atcaacca-gg-------at-aagca-----ttactgatc---att-------tcta----gtgaagttgtaccg--------------------------------------------------------------------------------------------------------------------------------------------------------------------------------------------------------------------------------------
>I23353_M002_Malvaceae_Tilia_americana_seq1
--------------------------------------------------------------------------------------------------------------------------------------------------------------------------------------------------------------------------------------------------------------------------------tccttaccagcacaagggttacggcagttaccttgtggaggttctgagcaatgttgcaatatctgaaaacgtttatgacttgacagttgaagagcctctagattacttccaacatgtgcgcaccagttttgatgtaaaacractgctagcytttgacccrgcccagagtgctgttaartcagctgtcttgcghctgaagcaagggaaattgtchaaaaaarcmcwtgttcctcgattcttgccaccwcctgatstagttgaggatgtcaggaaaactttgaaaattaacaagaaacaktttcttcagtgttgggagattttgatatatcttggccttgatcct------gtagagaagcawatggaggactatgtaacaatcatttvgaatagggtkaakgctgatatactagggaaagattctgagwctgcgggaaagcaagtgattgaggtcccaagtgctcatgatraggagatgtcatttgtcatgttcaggtctcag---aacagcgaggt---tggyggk---gttcaaatgsatgaagatcasamaaaaactcaaggacagcagctgcarctgttggttgatgagagaattaaagargttaagttaattgcasaaaaggtktctcmgaaacatgt-----atgaagya--ccactttc----tag---------gcatg-------atgc---attaacct-ggtg--------aaaca-----ttactgata---att-------tcta----gtgaa--------gttgta-g--------------------------------tcttct-tgtaaa-tttttgagcagtgcttttaatttcagctt-tcct-----tagaatattagctaactat------------atagttaatgtaatca-ttttaac-------cctcatgttaatttgagtattccctatcttgaa------------------gttattg------------------
>I23354_M003_Malvaceae_Herissantia_crispa_seq1
----------------------------------------------------------------------------------------------------------------------------------------------------------------------------------------------------------------------------------------------------------------------------tgcctccttaccagcacaagggttacggcagttacattgtggaggtgctcaccaatgtagcaatatctgaaaatgtctacgacttgaccgttgaagagcctttagattacttccaacatgtgcgtaccagctttgatattaaacgactattagcttttgaaycagtccagggtgctgttaaatcagctgtctcgcatctgaagcaagggaaactgtcaaaaaaaacttatgttcctcgattcttgccgccacctgatgtggttgaggaagtcaggaaaattttgaaaatcaacaagaaacagtttcttcagtgttgggagattttgatatatctcggccttgatcct------atagagaagtatatggaagactatgtaacaatcatttccaatagggtgaaggctgatgtactagggaaagattccgagactacaggaaagcaagtagttgatgtcccgactgtttaygaccaggagacatcattcgtcatgttcaggtctcaa---aacagtgaggt---tggcgga---gttcagatggatgaagatcagacaaaaactcaagaacagcagctgcagcagctggttgacgagagaattaaggaggtcgagctaattgcacgaaaggtgtctcagaaacctgt-----atgaagag--------------g-a---------acatg-------atgc---attaacct-ggtta--ttat-ggtta-----ttactgatg---aat---------ta----gttcaa--gtactgttgta-g------gat------gtgataaatttgaggcttgtttt-gtaaaa-tttttgagcagc-acttcaatttaaagct-tata---tttagaatgttagccgacttttatagtc-----aaactcaatgtgataaacttttaa--------cccatgttagtttgagtatgtattc--------------------------------------------------
>I23355_M004_Malvaceae_Malva_arborea_seq1
---------------------------------------------------------------------------------------------------------------------------------------------------------------------------------------------------------------------------------------------------------------------------ttgcctccttaccagcacargggttacggcagttaccttgtggaggtgctcaccaatgttgcaatatctgaaaatgtctacgatttgacagttgaagagcctctagaytacttccaacatgtgcgcacaagctttgatgtaaamcgacttctagcttttgaaccggcccagagtgctgttaaatcagctgtcttgcgtttgaagcaagggaaattgtcaaagaaaactcacrttyctcgtttctygccacctcctgatgtagthgaggaagtcaggaaaactttgaaaatcaacaagaaacagttycttcagtgttgggagattttgatataccttggccttgatcct------atagagaagcatatggaagattatgtaacaataatttctaacagggtgaagactgatatactagggaaagaytccgagactccaggaaagcaagtaatygatgtcccgagtgttcatgaygargagacwtcrtttgtcatgttcaggtmycaa---aacagygaggt---yggbggt---gttcaaatggatgaagagcagacaaadactcaagarcagcagctgcaggagttggttgatgagagaatyaaggaggtgaagttaattgcacaaaaggtgtccgagaaacatgt-----atgaagggaac-----------------------actat-------atgc---attaacca-ggttatattat-ggtca-----ttactgata---ttt----------a----gttga---ttactgttgta---------at------gtgataaatttgaggcttgtttt-gtaaaa-ttttggagaagg-tacttwawtkrarsyy-wwyy-----twrrawwwtwamykgsytt------------wwwrkymawwkkgywa-aytttwa--------myymwkttagtttgagtat-ccctaccttgaat-----------------gttgttgaaggcttgctagctgatt
>I23356_M005_Malvaceae_Lavatera_assurgentiflora_seq1
--------------------------------------------------------------------------------------------------------------------------------------------------------------------------------------------------------------------------------------------------------------------------attgcctccttaccagcacargggttayggcagttaccttgtggaggyrctcaccaatgttgcaatatcygaaaatgtctacgatttgacagttgaagagcctctagaytacttccaacaygtgcgcacmagctttgatgtaaamcgacttctagcwttygaaccrgcccagrrtgctgttaaatcagctgtcttgcgtttgaagcaagggaaattgtcaaagaaaactcacrttyctcgtttctygccacctcctgatgtagtygaggaagtcaggaaaactttgaaaatcaacaagaaacagttycttcagtgttgggagattttgatatahcttggccttgahybtdwwbvkahagagaagcatatggaagattatgtaacartaatttctaacagggtgaagactgatatactrgggaaagaytccgagactccaggaaagcaagtaatygatgtcccgagtgttcatgaygargagacwtcrtttgtcatgttcaggtmycaa---aacagygaggt---yggbggt---gttcaaatggatgaagagcagacaaavactcaagarcagcagctgcaggagttggttgatgagagaatyaaggaggtgaagttaattgcacaraaggtgtcysmgaaacatgy-----atgamggg--------------aac---------wswww-------mkgc---attaacca-ggttatwwtrk-kkwyw-----twwctgata---ttt----------a----kwkkw---wwrywgtkktr---------ww------gkrwkwrattwrwkkswkgyttk-ktwwrw-twwwrrakwwgrkmmttwmwtykmrkstt-akyt-----twgartattmmctggcttt------------atagtcaatgtgctaa-cttttaa--------ctcatg---------------------------------------------------------------------
>I23359_M008_Malvaceae_Althaea_officinalis_seq1
---------------------------------------------------------------------------------------------------------------------------------------------------------------------------------------------------------------------------------------------------------------------------ttgcctccttaccagcacaagggttacggcagttaccttgtggagrtgctcaccaatgttgcaatatctgaaaatgtctacgatttgacagttgaagagcctctagattacttccaacatgtgcgcaccagctttgaygtaaaacgacttctagyttttgaaccagcccagagtgctgttaaatcagctgtcttgcktttgaagcaagggaaattgtcaaagaaaactcatgttyctcgtttcttgccacctcctgatgtagttgaggaagtcmggaaaactttgaaaatcaacaagaaacagtttcttcagtgttgggagattttgatatatcttggccttgatcct------atagagaagcatatggaagattatgtaacaatcatttctaayagggtgaagactgatatactagggaaagattcygagactccaggaaagcaaktaatcgatstcccgagtgttcatgacgaggagacrtcatttgtcatgttcaggtctcra---aacagcgagst---tgghggy---gttcaaatggatgaagagcagacaaaaactcaagaacagcagctgcaggagttggttgatgagagaattaaggaggtgaagttaatygcacaaaaggtstctcagaaacatgt-----atgaagggaac-----------------------atgac-------atcc---attaacca-ggttatattat-ggtta-----tcactgata---ttt----------a----gttaa---gtactgttgta-g------gat------gtgataaatttg----------------------------------------------------------------------------------------------------------------------------------------------------------------------------------------------------
>I23360_M009_Malvaceae_Lagunaria_patersonia_seq1
------------------------------------------------------------------------------------------------------------------------------------------------------------------------------------------------------------------------------------------------------------------------------------tacyagcacaagggttatggcagttaccttgtgggggtgctgagcaatgttgcgatatctgaaagtgtctatgatttgacggttgaagagcctctagattacttccaacatgtgcgcaccagttctgatgtaaaacgactgctagcttttgaaccagctcagagtgctgttaaatcagctgtcttgcatctgaagcaagggaaattgtcgaaaaaaacccatgttcctcggttcttgccgccacctgatgtagttgatgaagtgaggaaaactttgaaaattaacaagaaacagtttctccagtgttgggagattttgatgtatcttggccttgatcct------atagagaagcatatggaagactatataacaatcatttgtaatagggtgaaggctgatgtactagggaaagattctgagactgcaggaaagcaagtaattgaagtcccaagtgttcataatgaggagatgtcatttgtcatgttcaggtctcgt---aacagcgaggt---tggcggt---attcaaatggatgaagatcagtcaaaaactcaagaacagcagctgcagcagttggttgatgagagaattaaggaggtgaagctaattgcacaaaaggtgtctcagaaacatgt-----atgaaggggaccacttta----tta---------gcatg-------atgc---attaacca-gt-------tt-aagca---tattactgata---att-------tctg----ttgaa---gtattgttgta-g------gat------gtggtaaatttgaggcttgtttttgtaaaa-ttcttgagcagt-actttaatttaagctt-atct-----tagaatattggccgactt------------------------------------------------------------------------------------------------------------------------
>I23361_M010_Malvaceae_Allyogyne_huegelli_seq1
----------------------------------------------------------------------------------------------------------------------------------------------------------------------------------------------------------------------------------------------------------------------------------------------------------------------------------------------------------------tgacagttgaagagcctctagattacttccagcatgtgcggaccagtttcgatataaaacgtctgatagcttttgaaccagcccagggcgctgttaaatcagccgtctcgcgtctgaagcaagggaaaatgtctaaaaaaacccatattcctcgattcttgccacctcccgatgtagttgaggaagtcaggaaaacattgaaaatcaacaagaaacagtttcttcaatgttgggagattttgatatatcttggccttgatccc------atagagaagcatatggaagactatgtaac---------------------------------------------------------------------------------------------------------------------------------------------------------------------------------------------------------------------------------------------------------------------------------------------------------------------------------------------------------------------------------------------------------------------------------------------------------------------------------------------------------------------------------------------------------------------------------------------------------------------------------------------------
>I23364_M013_Malvaceae_Grewia_sp_seq1
---------------------------------------------------------------------------------------------------------------------------------------------------------------------------------------------------------------------------------------------------------------------------ttgcctccttatcagcacaagggttatggcagttaccttgtggaggtgctcagcaatgttgcaatatctgaaaatgtttatgacttgaccgttgaagagccactagattacttccaacatgtacgcacctgttatgatgtgaaaaggctgcaggcttttgacccagcacagagtgcggttaaatcagstgtctttcgtttgaagcaagggaaattgtcaaagaaaactcatgttcctcgtttcatgccacctcccgatgtagttgaggaagtcaggaaaackttgaaaatcaacaagaaacaatttcttcagtgttgggagattctgatataccttgctcttgatcca------gtagagaagtatatggaggattatgtgacaattgtttcaaatagagtgaaggctgatatactagggaaagattctgaggctgctggaaagcaagtgattgatgtcccaagtcctcatgatgaggagatgtcatttaccatgttcaggtctcag---aacgacaaggt---tggtggt---gttcaaatggatgaagatcaggcaaaaactcaaggagagcagctgcagcagctagttgatgagagaatcaaagagatcaagctaattgcagataaagtgtstcagaagtatgt-----atgaaatt-gccactttct--t------------gcatgattcctaatgc---cttaacca-gg-------at-aatcc-----ttactcata---att-------tctg----gtgga-------agttgta-g------gtt------gtggtcaat-tgaggtttgttgt-gtaaa---ttttgagcttt-actttcatatcagctt-atctt----agaaatgttagctgacttt-atactttaaatatagtcaacgtcatca-gcttaat-------cttctgattaattttagtgaaagccatcttg--------------------------------------------a
>I23365_M014_Malvaceae_Callirhoe_bushii_seq1
--------------------------------------------------------------------------------------------------------------------------------------------------------------------------------------------------------------------------------------------------------------------------attgcctccttaccagcacaagggctacggcagttaccttgtagaggtgctcaccaatgttgcaatatctgaaaatgtctacgatttgacagttgaagagcctcaagattacttccaacatgtgcgcaccagctttgatgtwaaaygacttctagcttttgarccrgcycadydtgbygtwaaatcarcygtctygcgtctraakcaagggaawttgtcaaagaaaaytcatgttcctcgtttcttgccacctccygatgtagttraggaagtcmggaaarctttgaaaatcaacaagaaacagtttcttcagtgttgggagattctgwtatatctyggcctygatcct------ayrgagaakcacatggaagattatgtaacaatcatttctaayagrgtgaagactgatatactagggaaagattcygagrgtccaggaaagcaagtartcgatgtcccgagygttcatgaygaggagacgtcatttgtcatgttcaggtctcaa---aacagcgaggt---yrghggy---gttcaaatggatgaagagcagacaaaaactcaagaacagcagctgcaggagttggttgaygagagaattaaggaggtgaagttaattgcagaaaaggtgtctcagaaacatgt-----atgaaggaaa------------------------acatg-------atgc---cttaacca-gg-----tcat-ggtta-----taaacgaca---att----------a----gttaa---gtactgttgta-gttgtagg------------------------------------------------------------------------------------------------------------------------------------------------------------------------------------------------------------------------
>I23367_M016_Malvaceae_Kitaibelia_vitifolia_seq1
---------------------------------------------------------------------------------------------------------------------------------------------------------------------------------------------------------------------------------------------------------------------------------ccttaccagcacaagggttatggcagttaccttgtggaggtgctcaccaatgttgcaatatctgaaaatgtctacgatttgacagttgaagagcctctagattacttccaacatgtgcgcaccagctttgatgtaaaacgacttctagcttttgaaccagcccagartgctgytaaatcakctgtcttgcgtttgaagcaagggaaattgtcaaagaaaaytcatgttyctcgtttcttgccacctcctgatgtagttgaggaagtcaggaaaactttgaaaatcaacaagaaacagtttctwcagtgttgggagattttgatatatcttkgccttgatcct------atagagaagcatatkgaagaytatgtaacaatcatttctaacagggtgaagactgatatactagggaaagattccgagactccaggaaagcaagtaatygatgtcccgagtgttcatgacgaggagrcrtcatttgtcatgttcaggtctcaa---aacagcgaggt---tggcggt---gttcaaatggaygaagagcagacaaaaactcaagaacagcagctgcaggagttggttgatgagagaattaaggaggtgaagttaattgcacaaaaggtgtctcagaaacatgt-----atgaagggaac-----------------------atgat-------atgc---attaacca-ggttatattat-ggtta-----ttactgata---tttag-----ttaa----gttaa---gtactgttgta-g------gat------gtgataaatttgaggcttgtttt-gtaaaa-tttttgagcagt-actttaattgaagctt-atct-----tagaatattaactgacttt------------atagccaatgtgataa-cttttaa--------ttcatgttagtttg-------------------------------------------------------------
>I23368_M017_Malvaceae_Sterculia_apetala_seq1
--------------------------------------------------------------------------------------------------------------------------------------------------------------------------------------------------------------------------------------------------------------------------attgcctccttaccagcacwagggttacggcagttaccttgtggaggttctaagcaatgttgcaatatctgaaaacgtttatgacttgacagttgaagagcctctagattacttccagcatgtccgttccagttttgatgtaaaacgactgctagcttttgaaccagctcagagtgctgttaaatcagctgtcttgtgtctgaagcaagggaaattgtccaaaaaaacatatgttcctcgattcttgccccctcctgatgtagttgaggaagtcaggaaaactttgaaaattaacaagaaacagtttctacaatgttgggagattttgatatatcttggcctagatcct------gtggagaagcatatggaggactatgtaacaatcatttcgaatagggtgaaggctgatatactagggaaagattctgggaatacgggaaagcgagtgattgaggtcccgagtgctcatgatgaggagatgtctttcgtcatgttcagctctcag---aatggcgaggt---tggtggt---gttcaaatggatggagatcagacaaaaactcaaggagagcagctacagatgttggtcgatgagagaattaaagaggtgaagtcaattgcacaaaaggtgtctcagaaacatgc-----aggaagta--ccactttc----tag---------gcatg-------atgc---attaacca-gg-------at-aagca-----ttactgatg---att-------tgta----gtcga--------gttgta-g--------t------atggtaagt-tgaggcttgtttg---taaa-tttctgagcagt-actttaatttcagctt-ctct-----tagattattagctgacatt------------atagtcaatgagatca-ttttaagtagtaatcctcaggttatc----------------------------------------------------------------
>I23369_M018_Malvaceae_Abelmoschus_esculentus_seq1
-----------------------------------------------------------------------------------------------------------------------------------------------------------------------------------------------------------------------------------------------------------------------------------------------------------------------------------------------------------------------------------------------------------------------------------------------------------------------------------gaagcaagg---attgtctaagaaaacccatattcctcgattcctgccaccccctgaggtaatcgaggaagtcacgaaaactttgaaaatcaacaagaaacagtttcttcaatgttgggagattttgatataccttggcctcgatccc------atagagaagcacatggaagactacgtaacaatcattagcaatagggtgaaggccgacatcctagggaaagattctgagacagcaggaaagcaagtaatcgaggtcccaagtgttcatgacacagaaacgtcatttgtcatgttcaggtctcag---aacggcgaggt---tggtggg---gttcaaatggacgaagatcagacaaaagctcaagaacaacagctgcagcagttagttgatgagagaatcaaggaggtgaagttgattgcagaaaaggtgtcccccaaacatgt-----atgaagggaactacctcc----ttg---------gcatg-------atgc---acgaacat-gg--------------------ttactgtta---atca--------------gttcat--ttactgttgta-g------gat------gtgataaatttgaggcttgttctgtaaaaaaaaaawkrrsmrg-rmytymawttwarstatatct-----tagaatattaaatgacttc-----------------------------------------------------------------------------------------------------------------------
>I23370_M105_Malvaceae_Pachira_aquatica_seq1
---------------------------------------------------------------------------------------------------------------------------------------------------------------------------------------------------------------------------------------------------------------------------------------cagcacaagggttatggaagttacctagtggaggcggtgagcaatrttgcaatatctgaaaatgtttatgacttgacagttgaagagcctctagattacttccaacatgtgcgcacatgttttgatgtaaaacgactgctagtgtttgatccagtccagagtgccgttaaatcaactgtcttgcatctcaagcaagggaaattgtctaaaaaaagccatgttcctcgattcttaccaccccctgatgtagttgaggatgttaggaaagctttgaaaattaacaagaaacagtttcttcagtgttgggagattttgatatatcttgcccttgatcct------atagagaagcatatggaagactatgtaacaatcatttggaatagggtgaaggctgatgtactagggaaagattctgagaccgcaggaaagcaagtgattgaggtcccaagtgcttatgatgaggagacatcatttgtcatgtttaggtctcag---aacagcaaggt---tggcggt---gttcaaatggatgaagatcagacaaaaactcaaggacagcagctgcagcagttggttgatgagagaattaaggaggtcaagttaattgcacaaaaggtgtctyagaaacatgt-----atgaagtg-accattttc----ttg---------gcatg-------atgc---attaatga-gg-------gt-aagca-----ttactgata---att-------tcta----gtgaa---gtactgttgta-g------gat------gtggtaaatttgaggcttgtttt-gtaaca-tttttgagcagt-actttaagcttttc------------------------------------------------------------------------------------------------------------------------------------------------------
>I23373_M141_Malvaceae_Quararibea_funebris_seq1
------------------------------------------------------------------------------------------------------------------------------------------------------------------------------------------------------------------------------------------------------------------------------cctccttaccagcacaagggttacggcagttaccttgtggaggtgctgagcaatgttgcaatatctgaaaacgtttatgrcttgacagttgaagagcctctagattacttccaacatgtgcgcaccagttttgatgtaaaacgactactagcttttgaccctgcccagagtgctgttaaatcagctgtattgcttctgaagcaggggaaattgtcaaaaaaaacccatgttcctcgattcttgccacctcttggtgtagttgaggatgtcaggaaaactttgaaaattaacaagaaacagtttcttcagtgttgggagattttgatatatcttgggcttgatcct------atagagaagcatatggaagactacgtaacaatcatttggaatagggtgaaggctgatatactagggaaagattctgagactgcaggaaagcaagtgattgaggtcccaagtgctcatgatgatgagatgtcatttgtcatgttcaggtctcag---aacagcaaggt---tggcggt---attcaaatggatgaagatcagacaaaaactcaaggtcaacagctgcagcagttggttgatgagagaattaaggaggtcaagttaattgcacaaaaggtgtcacagaaacatgt-----atgaaggg-accactttc----ttg---------gcatg-------atgc---attaacaa-gg-------at-aagta-----ttactgata---att-------tcta----gtgca---gtactgttgta-a------gat------gtggtaaatttgaggcttgtttt-gtaaaa-tttttgagcagt-acttttatttaagctt-------------------agctgacttt------------atagtcaatg-------------------------------------------------------------------------------------------------
>I23374_M142_Malvaceae_Hampea_nutricia_seq1
---------------------------------------------------------------------------------------------------------------------------------------------------------------------------------------------------------------------------------------------------------------------------------------------------------------------------------------------------aacgtctatgacttgacagttgaagagcctcaagagtacttccaacatgtgcgcaccagttttgatgtaaaacgactgctagcttttgaaccagcccagagtgctgttaamtcagccgtcttgcatcttaagcaagggaaattgtcgaaaaaagcccaggttcctagattcttgccacccaccaatgttgttgaggaagtcaggagaactttgaaaattaacaagaaacagtttcttcagtgttgggagattttgatatatcttggccttgatcct------atagagaagcacatggaagactatgtaacaataatttgcaatagggtgaaggctgatatactaggtaaagattctgagacagcaggaaaggaggtaattgaggtcccaagtgttcatgacgaggagacgtcatttgtcatgttcaggtcgcag---aacagcaaggc---tgggggt---attcaaatggatgaagatcaggcaaaaacccaagaacagcagctgcagcagttggtcgatgagagaatcaaggaggtgaagttaattgcacaaaaggtgtctcacaaacatgt-----a---------------------------------------------------------------------------------------------------------------------------------------------------------------------------------------------------------------------------------------------------------------------------------------------------------------------------------------------------------------------
>I23376_M145_Malvaceae_Heliocarpus_appendiculatus_seq1
-----------------------------------------------------------------------------------------------------------------------------------------------------------------------------------------------------------------------------------------------------------------------------gcctccttaccagcacaaaggttatggcagttaccttgtggaggtgctcagcaatgttgcaatatctgaaaatgtttatgacttgacagttgaagagcctctagattacttccaacatgtmcgcacctgttatgatataaaaaggctkctagcttttgacccrgcccagagtgcagttaaatcagctgtcktacgtttgaagcaagggaaattatcaaagaaaacctatgttcctcgattcatgccacctcctgaygttrtcgaggatgttaggaaaactttgaaaattaacaagaaacaatttcttcagtgttgggagattctgatgtaccttagtcttgatcaa------gcagagaagcatatggakgattatctgacaatcbtktcgaatagggtgaaggctgacatactaggraaagattccgaggcygccggaaarmaggtgattgatstcccragtccttataatgaggagatgtcatttgycatgttcaggtctcag---aacaacgaggc---tggtggt---gttcaaatggatgaagatcaggcaaraactcaaggagagcagctgcaggagctagttgatgagagaatcaaggagatyaagttagttgcagaaaaggtgtctcaaaaacagac-----atgaaaac-tccactttc----tagtttcaat--tcagtg----aagttc---gttaaaca-ct-------at-at-ta-----ttactcagt---aac-------tcta----gtgaa-----------gta-g------gttgtggtggttattaac-tgaggcttgttat-gtaaa--tttttgagctgc-tctttaatttcagccctatcgt--agaagaa-------------------------------------------------------------------------------------------------------------------------------------
>I23377_M148_Malvaceae_Robinsonella_mirandae_seq1
--------------------------------------------------------------------------------------------------------------------------------------------------------------------------------------------------------------------------------------------------------------------------attgcctccttaccagcacaagggttacggcagttaccttgtggaggtgstyascaatgtagcaatatctgaaaaygtyyaygacttgacagttgaagagcctttagattacttccaacatgtgcgcaccagctttgatrtwaaacgrctactagybtttgaaccagtccaggktgctgttaaatcrgctgtctyrcatctgaascaagggaaactgtcaaaaaaarcctatgttcctcgattcttgccacchcctgatvtagtygaggaagtcaggaaaacbttgaaaatcaacaagaaacagtttcttcagtgttgggagattttgatatatctcggcctygatcct------atmgagaarcatatggaagactatgtaacaatcatttccwayagggtgavggcygatgtaytagggaaagattccgagactasaggaaagcaagtagtygatgtyccragtgttyaygacgaggagacrtcattcgtcatgttcmggtctcaa---aacagsgaggt---tggcggc---attcaaatggatgaagatcagacaaaaactcaagaamagcagctgcagcagctggttgaygagagrattaaggaggtsragttaattgcacaaaaggtgtctyagaaacatgt-----atgaaggs--------------g-a---------acatg-------atgc---attaacct-ggttr--ttat-ggtta-----ttactgata---aat---------ta----gttcaa--gtattgttgta-g------gat------gtgataaatttgaggcttgtttt-gtaaaa-tttttgagcagt-acttacaatttaagct-tata----ttagartkttagccgacttttatagtc----aaaactcaatgtgataa-cttttaa--------cacatgttagtttgagtattccctaccttgaatggcaggttgattgctgattcatttccc------------cat
>I23378_M150_Malvaceae_Ceiba_pentandra_seq1
--------------------------------------------------------------------------------------------------------------------------------------------------------------------------------------------------------------------------------------------------------------------------------------ccagcacaagggttatggaagttaccttgtggaggtggtaagcaatgttgcaatatctgaaaatgtttatgacttgacagttgaagagcctctagattacttccaacatgtgcgcaccagttttgatgtaaaacgactgctagcatttgatccagcccagagtgctgttaaatcaactgtcttgcgtctcaagcaagggaaattgtcaaaaaagagccatgttcctcgattcttaccaccccctgatgtagttgaggatgtcaggaaaactttgaaaattaacaagaaacattttcttcagtgttgggagattttgatatatcttgcccttgatcct------atagagaagcatatggaagactatgtaacaatmatttggaatagggtgaaggctgatatactagggaaagattctgagactgcgggtaaacaagtgattgaggtcccaagtgatcatgacgaggagacatcatttgtcatgttcaggtctcar---aactgccaggt---tggcrgt---gttcaaatggatgaagatcagacaaaaactcaaggacggcagctgcagcagttggttgatgagagaattaaggaggtcaagttaattgygcaaaaggtgtctcagaaacatgt-----atgaagtg-accactttc----ttg---------gcatt-------rtgc---attaacca-gg-------at-aagca-----ttactgata---att-------tcta----gtgaagttgtactgttgta-g------gag------gtggtaaatttgaggcttgtttt-g---------------------------------------------------------------------------------------------------------------------------------------------------------------------------------------
>I23383_M166_Malvaceae_Pseudobombax_ellipticum_seq1
---------------------------------------------------------------------------------------------------------------------------------------------------------------------------------------------------------------------------------------------------------------------------------ccgtaccagcacaagggttatggaagttaccttgtggagttggtaagcaatgttgcaatatctgaaaatgtttatgacttgacagttgaagagcctctagattacttccaacacgtgcgcaccagttttgatgtaaaacgactgctagcgtttgatccagcccagagtgctgttaaatcaactgtcttgcgtctcaagcaagggaaattgtcaaaaaagaaccatcttcctcgattcttaccaccccctgatgtagttgaggatgtcaggaaaagtttgaaaattaacaagaaacagtttcttcagtgttgggagattttgatatatcttgcccttgatcct------atagagaagcatatggaagactatgtaacaatcatttggaatagagtgaaggctgatatactagggaaagattctgagactgcaggtaaacaagtgattgaggtcccaagtgatcatgatgaggagacgtcattygtcatgttcaggtctcag---aaccgcaaggt---tggcggt---gttcaaatggacgaggatcagacaaaaactcaaggacagcagctgcagcagttggttgatgagagaattaaggaggtcaagttaattgcacaaaaggtgtctcagaaacatgt-----atgaggtg-accactttc----ttg---------gcatg-------atgc---attaacca-gg-------gt-aagca-----ttactgata---att-------tcta----gtgaatttttactgttgta-g------gat------gtagt-----------------------------------------------------------------------------------------------------------------------------------------------------------------------------------------------------------
>I23384_M168_Malvaceae_Theobroma_cacao_seq1
---------------------------------------------------------------------------------------------------------------------------------------------------------------------------------------------------------------------------------------------------------------------------ttacctccttaccagcacaagggttacggcagttacattgtggaggtgctcagcaatgttgcaatatctgaaaatgtttatgacttgacagttgaagagcctctagattacttccaacatgtgcgcacctgttatgatgtaaaaaggctgctagcctttgacccagcccagagtgcagttaaatcagctgtcatgcgtctgaagcaagggaaattgtcaaagaaaacctgtgttcctcgattcctgccacctcctgatgtagttgaggatgtcaggaaaactttgaaaattaacaagaaacagtttcttcagtgttgggagattttgatatacctcggccttgatcct------ttagagaagcatatggaggattatgtgacaatcatttctaatagggtgaaggctgatatactagggaaagattctgagactgtgggaaagcaagtgattgatgtccctagtgttcatgatgaggagatgtcattcgtcatgttcaggtctcag---aacagtaaggt---tggtggt---gttcaaatggatgaagatcaggcaaaaactcaaggagagcagctgcagcagttggttgatgagagaatcgaagacgtcaagttaattgcgcaaaaagtgtctcagaaacatgt-----atgaaata--ccagtttc----tag---------gcatg-------atgc---attaacca-gg-------at-aagta-----ttactgaaa---att-------tata----ttcaa--------gttgta-g------gtt------gaggtaaat-tgaggcttgtttg---taaa-tttttgagtcgt-actttaatttaagctt-atcg-----tagaatattagctgacttt-atattt----catagtccatgtcgtca-tttttat-------cctcgtagtaatatgagcaagcccaa-------------------------gtggttgttgaatcaaaccctgtca
>I23385_M169_Malvaceae_Ochroma_pyramidale_seq1
-------------------------------------------------------------------------------------------------------------------------------------------------------------------------------------------------------------------------------------------------------------------------------------accagcacaagggttatggcagttaccttgtggaggtgctgagcaatgttgcaatatctgaaaacgtttatgacttgacagttgaagadcctytagattacttccarcatgtkcgbaccagttttgatgtaaaacgrctgctagcttttgacccagyccagagtgctgttaaatcagckgtcttgygtctgaagcaagggaaattgtcaaaaaaaaccvatgttcctcgattcttgccacctcctgatgtagttgaggatgtcaggaaaactttgaaaattaacaagaaacagtttcttcagtgttgggagattttgatatatcttggccttgatcct------atagagaagcatatggargactwtgtaacaatcatttsgaatagggtgaargctgatatactagggaaagaytctgagactgcdggaaagcaagtgattgargtcccaagtgctcatgatgaggagatgtcatttgtcatgttcaggtctcag---aacagcaaggt---tggyggt---rttcaaatggatgaagatcagacaaaaactcaaggacagcagctgcagctgttggttgatgagagaattaargaggtcaagttaattgcacaaaaggtktctcagaaacatgw-----atgaagkw-mcmmtttyc----tar---------gcatg-------atgc---atcaaccm-kg-------rw-warmm-----wtwmykrww---awt-------tyyw----rkkrarktkkwmkgkygtr-g------kaw------rtkgtaaatttgaggcttgtttt-gtaaat-tttttgagcagt-actttaatttaagctt-atct-----------------------------------------------------------------------------------------------------------------------------------------------
>I23388_M180_Malvaceae_Triumfetta_lappula_seq1
----------------------------------------------------------------------------------------------------------------------------------------------------------------------------------------------------------------------------------------------------------------------------tgcctccttaccagcacaaakgttatggcagttaccttgtggaggtgctcagcaatgttgcaatatctgaaaatgtttatgacttgacagttgaagagcctctagattacttccaacatgtmcgcacctgttatgatataaaaaggctgctagcttttgacccrgcccagagtgcagttaaatcagctgtcktacgtttgaagcaagggaaattatcaaagaaaacctatgttcctcgattcatgccacctcctgatgttrtcgaggmtgttaggaaaactttgaaaattaacaagaaacaatttcttcagtgttgggagattctgatgtaccttagtcttgatcaa------gcagagaagcatatgraggattatctgacaatygtktcgaatagggtgaaggctgacatactagggaaagattccgaggctrccggaaarmaggtgattgatstcccragtccttataatgaggagatgtcrtttgtcatgttcaggtctcag---aacaacgaggc---tggtggt---gttcaaatggatgaagatcagrcaaraactcaaggagagcagctgcaggagctagttgatgagagaatcaaggagatyaagttagttgcagaaaaggcgtctcaaaaacagac-----atgaaaac-accactttc----tagtttctac--tcagtg----aagttc---gttaaaca-ct-------at-at-ta-----ttactcagt---aa---------cta----gtgaa--------gttgta-g------gttgtggtggttattaac-tgmggcttgttat-gtaaa--tttttgagctgc-tctttaatttcagccctatcgt--agaagaatattagtaatagtt-aat--------gtgatcagtttaat-----------------cctcgtattaatttgagttagccc----------------------------------------------------
>I23389_M181_Malvaceae_Pavonia_scheadiana_seq1
--------------------------------------------------------------------------------------------------------------------------------------------------------------------------------------------------------------------------------------------------------------------------attgcctccttaccagcacaagggttacggcagttaccttgtggaggtkctsaccaatgttgcaatatctgaaaatgtmtaygayttgacagttgaagagcctctagattacttccaacatgtgcgcaccagctttgatgtaaaamgacttctagcttttgaaccagcccagrgtgctgttaaatcarctgtcttgcgtctgaagcaagggaaattgtcaaagaaaactcatgcycctcgtttcttgccmcctcctgatgtagtygaggaagtcaggaaaactttgaaaatcaacaagaaacagtttcttcagtgttgggagattttgatataycttggccttgatcct------atagagaagcatatggaagattatgtmacaatcatttctaacagggtgaagacygatatactagggaaagattcsgagactccaggaaagcaagtaatcgatgtccmgagtgttcatgacgaggagacrtcattygtcatgttcaggtcycaa---aacggcgaggt---tggyggt---gttcaaatggatgaagagcagacaaaaactcaagaacagcagctgcargagttggttgatgagagaattaaggaggtgaagttaattgcacaaaaggtgtctcagaaacatgt-----atgaagggaa------------------------mmwkr-------wwks---mwtwarcm-rg-----kyww-kkwtr-----ktwaykayw---gwt----------a----kttar---kyamkkwykkw-kktrkrrkat------gwkawkwwtkmgrstyktkttkc-ataaaa-tttttgagcary-wytwrwwkwrrmkywt-mtywk--artakwawmytasytkwmtwk------------wyaryswrw----kaa-cttttaa--------ctcatgttagtttt---------------gagt-----------------attcccgac----------------
>I23390_M182_Malvaceae_Anoda_cristata_seq1
--------------------------------------------------------------------------------------------------------------------------------------------------------------------------------------------------------------------------------------------------------------------------attgcctccttaccagcacaaggggtacggcagttaccttgtggaggtkctsaccaatgttgcaatatctgaaaatgtmtaygayttgacagttgaagagcctctagattacttccaacatgtgcgcaccagctttgatgtaaaamgacttctagcttttgaaccagcccagrgtgctgttaaatcarctgtcttgcgtctgaagcaagggaaattgtcaaagaaaactcatgcycctcgtttcttgccmcctcctgatgtagtygaggaagtcaggaaaactttgaaaatcaacaagaaacagtttcttcagtgttgggagattttgatataycttggccttgatcct------atagagaagcatatggaagattatgtvacaatcatttctaacagggtgaagachgatatactagggaaagattcsgagactccaggaaagcaagtaatcgatgtccmgagtgttcatgacgaggagacrtcattygtcatgttcaggtcycaa---aacggcgaggt---tggyggt---gttcaaatggatgaagagcagacaaaaactcaagaacagcagctgcargagttggttgatgagagaattaaggaggtgaagttaattgcacaaaaggtgtctcagaaacatgt-----atgaagggaa------------------------acatg-------atgc---attaagca-gg-----tcat-ggtta-----ttaacgata---gtt----------w----gttaa---gtactgttgta-gttgtaggat------gtgatgaattcgagtcttgtttc-ataaaa-tttttgagcagt-acttgaattgaagctt-atctt--agtagaatattagctgacttt-----------------------------------------------------------------------------------------------------------------------
>I23391_M183_Malvaceae_Phymosia_umbellata_seq1
---------------------------------------------------------------------------------------------------------------------------------------------------------------------------------------------------------------------------------------------------------------------------ttgcctccttaccagcacaagggttacgggagttaccttgtggaggtgctcaccaatgtagcaatatctgaaaatgtctacgatttgacagttgaagagcctttagattacttccaacatgtscgcaccagctttgaygttaaacgrctactagcttttgaaccagtccagggtgctgttaaatcagcygyctcacatctgaagcaagggaaactgtcaaaraaaaccyatgtwccycgattcttgccgccacmtgatgtggtygaggargtcaggaaaactytgaaaatcaacaagaaacagtttcttcagtgttgggagatattgatatatctcggccttgatcct------atwgagaagcatatggaagactacgtaacmatcatttccaacagggtgaaagchgatgtactagggaaagattccgagactacagggaagcaagtagttgaygtcccragtgadtacgacgaggrgacrtcattcgtcatgttcagatcysaa---arcagcgaggt---tggcggc---attcaaatggaygaagatcagacaaaaactcaagaacagcarctgcagcagctggttgacgagagaattaaggaggtcgagttaattgcacgaaaggtatctcagaaacatgt-----------------------------a---------gcatga-----tatgc---attaaccc-ggtta--ttat-ggttg-----ttactgatg---aat---------ta----gttcaa--gaactgttgtagg------gat------gtgataaatttgaggcttgtttt-gtaaaattttttgagcagt-acttaaatttaagctt-tata----ttagaatgttagcctacttttacagtc-----------aatgtgataa-cttttaa--------gac------------------------------------------------------------------------
>I23392_M187_Malvaceae_Ayenia_berlandieri_seq1
--------------------------------------------------------------------------------------------------------------------------------------------------------------------------------------------------------------------------------------------------------------------------------------------------------------------------------------------------------------------------------------------------------------------------------------------------------------------------------tttgaagcaagggaaattatcaaagaaaacctatgttcctcgattcatgccacctcctgacgtygtcgaggakgttaggaaaactttgaaaattaacaagaaacaatttcttcagtgttgggagattctgatgtaccttagtcttgatcaa------gcagagaagcatatggaggattatctgacaatcgtgtcgaatagggtgaaggctgacatactagggaaagattccgaggctgccggaaagaaggtgattgatctcccaagtccttataatgaggagatgtcatttgccatgttcag------------------------------------------------------------------------------------------------------------------------------------------------------------------------------------------------------------------------------------------------------------------------------------------------------------------------------------------------------------------------------------------------------------------------------------------------------------------------------------------------------------------------------
>I23393_M189_Malvaceae_Kearnemalvastrum_lacteum_seq1
------------------------------------------------------------------------------------------------------------------------------------------------------------------------------------------------------------------------------------------------------------------------------cctycttaccagcacaagggttacggcagttacctkgtggaggtgctsaccaatgttgcaatatctgaaaatgtctaygayttgacagttgargagcctcwagattayttccaacatgtgcgcaccagctttgatgtaaaacgactbctagcttttgaaccagcccarrgtgctgttaaatcagctgtcttgygtctgaagcaagggaaattgtcaaaraaarcycatgttyctcgtttcttgycacctcctgatgtagttgaggaagtcagraaaactttgaaaatcaacaagaaacagtthcttcagtgttgggagattttgatatatcttggccttgatcct------atagagaagcatatggaagattwtgtaacaatyatwtctaacagggtgaagactgatatactagggaaagattccgagactccaggaaagcaagtaatcgatgtcccragtgttcatgacgaggagacrtcatttgtcatgttcaggtctcar---aacagcgaggt---tggcgkt---gttcaaatggatgaagagcagacaaaaactcargaacagcagctgcaggagttggttgaygagagaattaaggaggtgaagttaattgcacaaaaggtgtctcasaammwtkw-----wykmagr---------------ram---------aswyr-------wksy---wwtwamcr-rs-----wmwt-rgtta-----wkwackrtw---rtk----------r----kwkma---gkaykkkwkwa-r------kwk------kwgrhwddtttgaddhtdrddht-tddhad-tthttaadhttgavbhttattttaw--------------twgaakmttakcykaswwt------------rtwgtcaatgtgataa-ctttta------------------------------------------------------------------------------------
>I23394_M229_Malvaceae_Malvastrum_americanum_seq1
-----------------------------------------------------------------------------------------------------------------------------------------------------------------------------------------------------------------------------------------------------------------------------------ataccagcacaagggttatggcagttacatggtggaggtgctsaccaatgtwgcaatatctgaaaatgtctaygacytgacagttgaagagcctcaagattacttccaacatgtgcgcaccagctttgatrtaaaacgactgctagcttttgaaccagkccaggatgctvttaaatcagctgtcttgcgtctgaagcaagggaaattrtcaaaaaaagcccatgttcctcgtttcttgccacctcccgatgtaattgaggaagtcaggaaaactttgaaaatcaacaagaaacagtttcttcagtgttgggagattttgatatatcttggccttgatcct------atagagaagcatatggaagattatgtaacaatcatttctaacagagtgaagattgatatactagggaaagattccgagactccaggraagcaagtaattgatgtcccgagtgaacatgacgaggagacatcatttgtcatgttcaggtctcaa---aacagcgaggt---tggyggt---gttcaaatggatgaagagcagacaaaaactcaagaacagcagctgcaggagttggttgacgagagaattaaggaggtgaagttaattgcmgaaaaggtgtctcrgaaacatgt-----atgaagggaa------------------------acatg-------ttgc---attaacca-gg-----tyat-ggtta-----ttaacgata---att---------------attaa---gtactgttgta-gttgtaggat------gtgatgaatttgaggcttgtttt-gtaaaa-tttttgagcaggaacttaaattgaagctt-atctt--atgagaatattagccgactta------------atagtcaatatgataa-cttttaa--------cacaagatagt----------------------------------------------------------------
>I23395_M236_Malvaceae_Fuertesimalva_jacens_seq1
---------------------------------------------------------------------------------------------------------------------------------------------------------------------------------------------------------------------------------------------------------------------------ttgcctccctaccagcacaagggtwatggcagttaccttgtggaagcgctcaccaatgttgcaatatctgaaaatgtctacgatttgacagttgaagagcctctagattacttccaacacgtgcgcaccagctttgatgtaaaacgacttctagctttcaaaccagcccaggatgctgttaaatcaaccgccttgcgtttgaagcaagggaaattgtcaaagaaaactcacatttctcgtttctcgccacctcctgatgtagtcgaggaagtcaggaaaactttgaaaatcaacaagaaacagttccttcagtgttgggagattttgatatatcttggtcttgatcct------atagagaagcatatggaagattatgtaacaatcatttctaacagggtgaagaccgatatactagggaaagattccgagactccaggaaagcaagtaatcgatgtcccgagtgttcatgacgaagagacatcgtttgtcatgttcaggtcccga---aacagcgaggt---tggtggt---gttcaaatggatgaagagcagacaaaaactcaagagcagcagttgcaggagttggttgatgagagaatcaaggaggtgaagttaattgcagaaaaggtgtctcggaaacatgc-----atgacgggaaccg---------------------------------atacggcattaacca-gc-----ttgt-----------tctctttttcccattt------tgtattt-atgaa----tgttgttgaa-g------gctt------------------agcttgttctatcgtatatttaggtgtggc-aaaccaggttcgggtggactt----tagatgggttaaaaaacttt----------------------------------------------------------------------------------------------------------------------g
>I23396_M019_Malvaceae_Allosidastrum_pyramidatum_seq1
-----------------------------------------------------------------------------------------------------------------------------------------------------------------------------------------------------------------------------------------------------------------------------gcctccttaccagcacaagggttatggcagttaccttgtggaggtgctcaccaatgtagcaatatctgaaaatgtctacgacttgacagttgaagagcctttagattacttccaacatgtgcgcaccagctttgatgttaaacgactactagcttttgaaccagtccagggtgctgttaaatcagctgtctcgcatctgaaacaagggaaactgtcaaaaaaagccaatgttcctcgattcttgccaccacctgatgtagttgaggaagtcaggaaaactttgaaaatcaacaagaaacagtttcttcagtgttgggagattttgatatatctcaaccttgatcct------atagagaagcatatggaagactatgtaacaatcatttccaacagggtgaaggccgatgtactagggaaagattccgagactacaggaaagcaagtagtcgatgtcccaagtgttcatgacgaagagacgtcattcgtcatgttcaggtcccaa---aacagcgaggt---tgggggc---attcaaatggatgaagatcagacaaaaacgcaagaacagcagctgcagcagctggttgacgagagaattaaggaggtgaagttaattgcacaaaaggtgtctcagagacatgt-----atgaaggg--------------gaa---------acatg-------atgc---attaacc------------t-ggtta-----ttactgata---aaa---------ta----gatcaa--gtactgttgta-g------gat------gtgataaatttgaggcttgtttt-gtaaaa-tttttgagcagt-acttg-aatttaagct-tata----ttagaattttagcagacttttatagtc-----aaactcaatgtgataa-cttctaa--------cac--gttagtttgagtattcccta--------------------------------------------------
>I23398_M021_Malvaceae_Sidastrum_micranthum_seq1
-----------------------------------------------------------------------------------------------------------------------------------------------------------------------------------------------------------------------------------------------------------------------------gcctccttaccagcacaagggttacggcagttaccttgtggaggtgctcaccaatgtagcaatatctgaaaatgtccacgacttgacagttgaagagcctttagattacttccaacatgtgcgcaccagctttgatgttaracgactactagcttttgaaccagttcagggtgctgttaaatcagcggtctygcaactgaagcaagggaaactgtcaaaaaaagcctacgttcctcgattcttgccaccacctgatgtagttgaggaagtcaggaaaactttgaaaatcaayaagaaacagtttcttcagtgttgggagattttgatatatctcggccttgatcct------atagagaagcatatggaagactatgtaacaatcatttccaacagggtgaaggctgatgtactagggaaagattccgagactacaggaaagcaagtagttgatgtcccgagtgattacraccaggagacatcsttygtcatgttcaggtctmaa---aacagtgaggt---tggcggc---gttcaaatggatgaagatcagacaaaaactcaagaacagcagctgcagcagctggttgacgagaggatcaaggaggtgaagttaattgcagaaaaggtgtctcagaaacatgt-----atgaagag--------------g-a---------aca------------------------------------------------tactgata---aat---------ta----gttcaa--gtactgttgta-g------gat------gtgataaatttgaggcttgtttt-gtaaaa-tttttgagcagt-acttcaatttaaagct-tata----ytagaatgttagctgacttttgtagtc----aaaactcaatgtgataa-cttttaa--------cacatgtttgttcgagcattcgatactttgcttg-----------------tcattg------------------
>I23399_M022_Malvaceae_Gaya_dominguensis_seq1
---------------------------------------------------------------------------------------------------------------------------------------------------------------------------------------------------------------------------------------------------------------------------ttgcctccttaccagcacaagggttacggcagttacsttgtggaggtgctcaccaatgtcgcaatatctgaaaatgtctacgacttgacagttgaagagcctttagattacttccaacatgtgcgcaccagctttgatgttaaacgactactagcttttgaaccagtccagggtgctgttaaatcagctgtctctcttctgaagcaagggaaactgtcaaaaaaaacctatgttcctcgattcttgccgccacctgatgtggttgaggaagtcaggaaaacattgaaaatcaacaagaaacagtttcttcagtgttgggagattttgatatatctcggccttgatcct------atagagaagtatatggaagactatgtaacaatcatttccactagggtgaaggctgatgtactagggaaagattccgagactacagggaagcaagtagttgatgtcccaagtgattatgaccaggagacatcatttgtcatgttcaggtctcaa---aacagtgaggt---tggcggc---attcaaatggatgaagatcagacaaaaactcaagaacagcagctgcagcagctggttgacgagagaattaaggaggtcgagctagttgcacgaaagrtgtctcagaaacatgt-----atgaaggg--------------g-a---------acatg-------atgc---attaaccc-ggtta--ttct-ggtta-----ttactgatg---aat---------ta----gttcaa--gtactgttgta-g------gat------gtgataaatttgaggcttgtttt-rtaaaa-tttttgagcmgc-actyyaatttaaagct-tgta----ttagaatgttagccgacttttatagtc-----aaactcaatgtgataacttttaac--------catgtgctaccttgaatgtcagtttactttttttttttwataatt------acatt-------------------
>I23366_M015_Malvaceae_Firmiana_simplex_seq1
----------------------------------------------------------------------------------------------------------------------------------------------------------------------------------------------------------------------------------------------------------------------------------------------------------------------------------------------------------------------------------------------------------cctgtcttgatgtaaaacgactgctagcttttgacccagcccagagtgctgttaaatcaactgtcatgcgtctgaagcaagggaaattgtccaaaaaaacccatgttcctcgattcttgccacctcctgatgtaattgaggatgtcaggaaaattttgaaaattaacaagaaacagtttcttcaatgttgggagattttgatatatcttggccttgatcct------atagagaagcatatggaggactacacaacaatcatttggaatagggtgaaagctgatatactagggaaagattccgggactgcaggaaagcaagtgattgaggtcccgacagctcatgatgaggagatgtcttttgtcatgttcaggtctcag---aacggcgaggt---tggtggt---gttcaaatggatgaagatcagacaaaaactcaaggaaagcagctgcaaatgttggtggatgagagaattaaagaggtccagtcaattgcacaaaaggtgtctcagaaacatgt-----atgaggta--ctagtwwctacktag---------gcatg-------atac---attaacaa-gat---------aagca----attamtgatg---att-------tgaa----gtgaa--------gttata-gt--------------ctggtaaat-tkaggcttgtttg---taaa-tttctgagsagt-actttaattttagctt-atct-----tggaatattagctgacatt------------atagtcaatgcgatca-tttcaagtattaatcctcgtgttaatttgagtattccctatcttgaa------------------gtaattgtt---------------g
>I28593_M024_Malvaceae_Carpodiptera_cubensis_seq1
--------------------------------------gcttgaggctcagccaggtttaa---tctct------ttcattg-tcattattcctgttagtttttgagg--tagactgaatg----------------gaac----ccaga-tattcccc-------tctccaacaac--attgcatgttcat-atattttattaatacgtttagcgatagcatttttcatgaatt---------atttttgttggcagattttggtattgcctccttaccagcacaagggttacggcagttaccttgtggaagtgctcagtaatgttgcaatatctgaaaatgtttatgacctgacagttgaagaacccctagattacttccaacatgttcggaccagttttgatgtaaaacggctgctagcttttgacccagcccagagtgctgttaaatcagctgtcttgcgtctgaaggaagggaaattgtcaaaaaaagcccatgtccctcgattcttgccgccacctgatgtagttgaggatgtcagaaaaaccttgaaaatcaacaagaaacagtttcttcagtgttgggagattttgatatatcttggccttgatcct------ttagagaagcatatggaggaccttttaacggtcatttchgatagggtcaaggctgatatactagggaaagattctgagactgcaggaaagcaagtgattgaggtcccaagtgatcacatcgaggagatgtcgttcattatgttcaggtctcag---aacagcaaggt---tggtggtggagttcaaatggatgaagatcagacaaaaactcaaggagagcagctgcaactgttggtggatgagagaattaaagagatcaagttaattgcagaaaaggtgtctcagaaacatga-----atgaaagt--------------taa---------gcatt------taagt---tctaacct-gg-------ataaaata-----gtactgata---gtt-------tgta----cggwa--------gttgta-k------gat------gtggtaaaa-cgaggcttgtttg---taaa-tttttgagcaat-actctct-------------------------------------------------------------------------------------------------------------------------------------------------------------
>I28594_M025_Malvaceae_Herrania_nitida_seq1
--------------------gttaccctcagggttcacgcttgcgacttagccaggtttaa---tctct------ttctttg-tcattattcatgctagtatctgagg--tagactgaatg----------------aaac----ccaaactatgtcac-------tcttcaacaact-tttgcatgttggt-atagtttacta-----atcacctgtagcatttttcatgaaatttt--------tgtttttggcagattttggtattgcctccttaccagcacaagggttatggcagttaccttgtggaggtgctcagcaatgttgcaatatctgaaaacgtttatgacttgacagttgaagagcctctagattacttccaacatgtgcgcacttgttatgatgtaaaaaggctgctagcctttgacccagcccagagtgcagttaaatcagctgttgtgtgtctgaagcaagggaaattgtcaaagaaaacccatgttcctcgattcctgccacctcctgatgtagttgaggatgtcaggaaaactttgaaaattaacaagaaacagtttcttcagtgttgggagattttgatatacctcggccttgatcct------ttagagaagcatatggaggattatgtgacaatcatttctaatagggtgaaggctgatatactagggaaagattctgagactctgggaaagcaagtgattgatgtccctagtgttcatgatgaggagatgtcattcgtcatgttcaggtctcag---aacagcaaggt---tggtggt---gttcaaatggatgaagatcaggcaaaaactcaaggagagcagctgcagcagttggttgatgagagaatcaaagaggtcaagttaattgcgcaaaaagtgtctcagaaacacgt-----atgaaata--ccagtttc----tag---------gcatg-------atgc---attaacga-gt-------ta-aagta-----ttactgaaa---att-------tata----ttcaa--------gttgta-g------gtt------ggggtttat-tgaggcttgtttg---taaa-tttttgagttgt-actttaatttgagctt-gtct-----tagaatattagctgctga------------------------------------------------------------------------------------------------------------------------
>I28595_M184_Malvaceae_Guazuma_ulmifolia_seq1
------------------------ccctcatgattcacgcttgcgacttagccaggtttaa---tctct------ttctttg-tgtttattcatgttaatagctgatg--tagactgaatg----------------aaac----ccaaa-tgttgcac-------tcttcaacaact-tttgcatgtgcgt-atattttacta-----agcaccattascattttcataaaatwttt--------gtttttttgcagattttggtattgcctccttaccagcacaagggttacggywcttwccttgtggaggtgctgagcaatgttgcaatatctgaaaatgtttatgacttgaccgttgaagagcctcaagaatacttccavcgtgtgcgcacctgttatgatgtgaaaaggctgctagcttttgaaccagcccagggtgcggttaaatcagctgtcttgtgtctgaagcaagggaaattgtcaaagaaaacccatgttcctcaattcctgccacctcctgatgtagttgaggatgtcaggaaaactttgaaaatcaacaagaaacagtttcttcagtgttgggagattttgatataccttggccttgatcct------ntggagaagcatatggaggattatgtgacagtcatttctaatcgggtgaaggccgacatactagggaaagattctgagactctgggaaagcaagtgattgatgtccctagtgttcatgacgaggagatgtcattcgtcatgttcaggtctcag---aacagcgaggt---cggtggt---gttcaaatggatgaagatcagacaaaaactcaaggacagcagctgcagcagttggttgatgatagaatcaaagaggttaagttcgttgcssaaaaagtgtctcagaaatatgt-----atgaaatg--acactttc----tag---------gcatg-------atgc---attaacca-gg-------at-aagca-----tkactaata---act-------ttta----ttcaa--------tttgta-g------gtt------gcggtaaat-tgaggcttgtttg---taaa-ttattgagctgt-accatactttcagctt-ttct-----tagtattttag-------------------------------------------------------------------------------------------------------------------------------
>I28598_M028_Malvaceae_Glyphaea_brevis_seq1
--------------------------------------gcttgcgactcagccaggtttca---tctct------ttccttg-tcgttattcatgttga----------------------------------------------gtgaactattgcac-------tcttcaacaactttttgcatgttggt----ttctgtaa-----ttacaatttagcatttttcatcaaataat----tttttgtctttggcagattttggtattgcctccttaccagcacaaaggttatggcagttaccttgtggaggtgctcagcaatgttgccatatctgaaaatgtktatgacttgacagttgaagagccgcaagattacttccaacatgtacgcacctgttatgatgtaaaaaggctgctagcttttgacccagcccagaatgcagttaaatcggctgtcttacgtttgaagcaagggaaattgtcgaagaaaacccatgttcctctattcatgccacctcctgatgtagttgaggatgtcaggaaaactttgaaaattaacaagaaacaatttcttcagtgttgggaaattctgatataccttggtctggatcca------gtagagaagcatatggaggattatgtgacaattatttcgaatagggtgaaggctgatatacttggtaaagattctgaggctgctggaaagcaagtgattgatgtcccaagtcctcatgacgaggggatgtcatttaccatgttcaggtctcag---aacaacgaggt---tggtggt---gttcaaatggatgaagatcaggcaaaaactcaaggagagcagctgaagcagctggttgatgagagaatcaaagaggtcaagttaattgcacaaaaggtgtcccacaaacatgt-----atgaaata--ccactttc----tag---------gcatg-------atgt---gttaacca-gg-------at-aaaca-----ttactcgta---ctt-------tcta----atcaa--------gtcgta-g---------------gttgcc----------------------------------------------------------------------------------------------------------------------------------------------------------------------------------------------------------
>I28599_M029_Malvaceae_Desplatsia_dewevrei_seq1
------------------------------------------------------ggtttaaa--tctttcgtt--gtcattgcttattattcatattggtgtctaagg--tagattgagtgaactctaaggcagaccgagtgaatcctaactac------------tcttcaacaacc-tttgcttattggt-----ttta-------------atttagcatttttaatgaatt-------tttttgttttcggcagattttggtattgcctccttatcagcacaagggttatggcagttaccttgtggaggtgctcagcaatgttgcaatatctgaaaatgtttatgacttgacagttgaagagccactagattacttccaacatgtacgcacctgttatgatgttaaaaggctgctggcttttgacccagtgcagagtgcagttgaatcagctgtcttacgtttgaagcaagggaaattgtcaaagaaaactcatgttcctcgattcatgccacctcctgacgtagttgaggaagtcaggaaaactttgaaaataaacaagaaacaatttctacagtgttgggagattctgatataccttggtcttgatcca------gtagagaagtatatggaggattatgtgacaattatttcgaatagggtgaaggctgatatactaggaaaagattctgaggctgctggaaagcgggtgattgatgttccaagtcctcatgatgaggagatgtcatttatcatgttcaggtctcag---aacaacgaggc---tggtggt---gtccaaatggatgaagatcaggcaaaaactcaaggagagcagctgcagcagctggttgatgagagaatcaaagaggtcaagctagtcgcacaaaaagtgtctcagaagcatgt-----atgaaatt-accactttc----tac---------gcatg-------atgc---cttaacca-gg-------at-aatcat----taaatcata---gtt-------tcta----gttaa--------gtagta-g------gtt------gtggtcaat-tgaggcttgttgt-gtaaa---tttcgagcttt-aattt---------------------------------------------------------------------------------------------------------------------------------------------------------------
>I28600_M146_Malvaceae_Mortoniodendron_guatemalense_seq1
----------------------------------------------------------------------------------------------------------------ggctgaatg----------------aaac----ccgaactatttccc-------tcttcg-tgacc-tttgcatgttgat-atattttattatt--aatcaccattagcatttttcatgaastattt-------tttcgttggcagattttgatattgcctccttgccagcacaagggttatggcagttaccttgtggaaatgctgagcaatgttgcaatatctgaaaacgtttatgacttaacaattgaagagcctctagattacttccaacatgtgcgcaccagttttgatgtaaaacgdctgcttgcgtttgacccagcccagagtgctgttaaatcagctgtcttgcacctgaagcaagggaaattgtccaaaaaaacccatgttccccgactcttgccacctcctgatgtagttgaggatgtcaggaaaactttgaaaattaacaagaaacagtttcttcagtgttgggagattttgatgtatcttggccttgatcct------gtrgagaagcatatggaggactatgtgacaatcatttggaatagggtgaaggctgatatactagggaaagattctgaaactgcaggaaagcaagtgattgaggtcccaagtgctcatgatgaggagatgtcatttgtcatgttcaggtctcaa---aacagggaggt---tggtggt---gttcaaatggatgaagatcagacaaaaacccaagggcagcagctgcagcagttggttgatgaaagaattaaagaggtcaagttaattgcacaaaaggtgtctcagaaacatgt-----atgaagta--tctttttc----tag---------gtgtg-------atgc---attaacct-gg-------at-aagta-----tcactgatc---att-------tcta----ttgaa--------gttgta-g------gct------gtggtaaat-tcaggcttgtttg---taaa-tttttgagcatt-tctttaatttcagctt-atct----tt-----------------------------------------------------------------------------------------------------------------------------------------
>I28601_M030_Malvaceae_Sparmannia_africana_seq1
--------------------gttaccctgatggttctcgcctgcgactcagccaggtttaa---tctc-------tttcttggccattattcatgttggtatctaagg--tagatagatttg--------------ggttcaaacccaatctattgcac-------tcttcaacaact-tctgcctattggt-----tttatta----attactgttcagccadtttcatga-------------tatcwtttggcagattttggtgttgcctccttaccagcacaagggttatggcagttaycttgtkgaggtgctcagcaatgttgccatatctgaaaatgtthatgacttgacagttgaagagccgctagattacttccaacatgtacgcacctgttatgatgtaaaaaggctghtagcttttgacchggcccagagtgcagttaaatcagctgtcttacgtttgaagcaagkraaattgtcgaagaaaaccyaygttccycgattcttgcctcctcctgatgtagtbgaggatgtcaggaagactttgaaaattaacaagaaacaatttcttcagtgttgggagattctgatatacctcggtcttgatcca------gtagagaagcatatggaggattatgttacaatcatttcgaacagggtgaaggctgatatactagggaaagattctgaggctgctggaaagcaagttatcgatgtcccaactcctcatgatcaggaggtgtcatttatcatgttcaggtctcag---aacaacgagga---cagtggt---gttcaaatggatgaagatcaggcaaaaacycaaggagagcagctgcagcagctggttgatgagagaatcraagagatcaagttagttgcacaaaaggtgtctcagaaacatgw-----atgaaaaatgccactttc----bwsd--cgac--gcgtg-------atgc---tttaaccaggg-------at-atgga-----ttactcgty---aag-------tctagctagtgaa--------gttgta-g------gtt------gcagtcaat-tgaggcttgttat-gtaaa--tttttgagctgt-act-----------------------------------------------------------------------------------------------------------------------------------------------------------------
>I28602_M031_Malvaceae_Mollia_sp_seq1
---------------ctatcgataccctgatggttcacgcttgcgaattagccaggtctaa---tctttcatt--ctcrttactcaytattsatartggtatctaagg--cagattgawt-----------------gray----ccaaactac------------tctstaacaayt-tctgcatgtyggk-----ttta-------------rtttagcatttttaatrrttwtttat-wtttttgtttyykgcagattttrgtattgcctccttaccagcacaagggttatggcagttaccttgtggaggtkctcagcaatgttgcratatctgaaaatgtttatgacttgacrgttgaagagccgctagattacttccagcatgtacgcachtgttatgatgtaaaaaggctgctgghttttgayccagcdcagagtgcrgttaaakcagctgtcttmcrtttgaagcaagggaaattgtnraagaaaactcabgttcctcgattcatgccaccwcctgatgtagttgaggaagtraggaaaactttgaaaattaacaagaaacaatttcttcagtgttgggagattctgatatacctyggtcttgatcca------gtavagaagtatatggaggattatgtgacaattatttcgaatagggtgaaggctgatatactaggraaagattctgaggctgctggraagckagtgatygatgtcccaagtcctcatgatgaggagatgtcatttaccatgttcagatctcas---aacrahgagst---tggtggt---gttcaaatggatgaagatcaggcaaaaactcaaggagagcagctgcagcagctggttgacgagagaatcaavgaggyvaagctaattgcacaaaaagtgtctmagaagcatgt-----atgaaaattaccactytc----taytc---gtgagcatg-------atgc---cttaacca-gg-------at-aatca-----ytattcatg---att-------tata----gtgaa-------ggttgga-g------gtt------gtactcmat-tgaggcttgtcgt-gtaaa---ttttgagcttt-actttaattttagctt-atct-----tagaatattagctgactt------------------------------------------------------------------------------------------------------------------------
>I28603_M223_Malvaceae_Gossypium_hirsutum_seq1
---------------------------------------------------------------------------------------------------catctaagg--tagactgaatg----------------gaac----ccaaagtattgmcagygccactcttcaacaact-gttacacgttgctaatattttrtta-----atyacmaatagcattttw-atgaaattatt---c--tccctgttggcagattttggtattgcctccttaccagcacaagggttatggcagctaccttgtggaggtgctgagcaatgttgcaatatctgaaaacgtytatgacttgacagttgaagagcctcaagagtacttccaacatgtgcgcaccagttttgatgtaaaacgactgctagcttttgaaccrgcccagagtgctgttaaatcagctgtcttgcatcttaagcaagggaaattgtcaaaaaaaacccaggttcctagattcttgccatcydcygatgtygttgacraagtcaggaaaactttgaaaattaacaagaaacagtttcttcagtgttgggagattttgatatatcttggccttgatcct------atagagaagcayatggaagactatgtaacaataatttgcaatagggtgaaggmtgatatactaggtaaagattctgagacagcaggaaaggaagtaattgaggtcccaagtgytcatgacgaggagacgtcatttgycatgttcaggttgcag---aacagcaaggc---tgggggt---attcaaatggatgaagatcagacaaaaacccaagaacagcagctgcagcagttggtcgatgagagaatcaaggaggtgaagttaattgcacaaaaggtgtctcacaaacatgt-----atgaagggtaccactttc----ttg---------gcatg-------atgc---attgacct-gg-----ttat-aagca---yattactgata---att-------tcta----gtgaa-----------------------------------------------------------------------------------------------------------------------------------------------------------------------------------------------------------------------------------------------
>I28604_M032_Malvaceae_Entelea_arborescens_seq1
----------------------------------------------------------------------------------gccattattcatgttggtatctaagg--tagatagatt-----------------gaktgaacccwaactattgcac-------tcttcaacaayt-tctgcctrttggt-----tttwtta----attacwgttcagcctttttcatgaa----------ttttttttttggcagattttggtrttgcctccttaccagcacaagggttatggyagttaccttgtggaggtgcthagcaatgttgccatatctgaaaatgtttatgacttgacrgttgaagagccdctagattacttccaacatgtacgcacytgttatgatgtaaaaaggctgctagcttttgaccyggcccagagtgcagttaaatcagctgtcttrcgtttgaagcaagggaaattgtcaaagaaaacccatgttcctcgattcttgcctcctcctgatgtagttgaggrtgtcaggaagactttgaaaattaacaagaaacaatttyttcagtgttgggarattctgatatacctcggtcttgatcca------ktagagaagcatatggaggattatgttacaatcatttcgaacagrgtgaaggctgatatactagggaaagattcygaggctgctggaaagcaagtgatcgatgtcccaactcctcatgatcaggagatgtcatttatcatgttcaggtctcar---aacaaygargt---tggtggt---gytcaaatggatgaagatcaggcaaaaactcaaggagagcagctgcagcagctggttgatgagagaatcdaagagatmaagttaattgcacaaaaggtgtctcagaaacatgy-----atgaaaaatgccactttc----t-------ac--tcgtg-------rtgcg-ggttaacca-gg-------at-atgga-----ttactcatt---aag-------tctag---gtgaa--------gttgta-g------gtt------gcagtcaat-tgaggcttgttat-gtaaa--tttttgagc------------------------------------------------------------------------------------------------------------------------------------------------------------------------
>I28605_M235_Malvaceae_Abutilon_sp_seq1
--------------------------------------------------------------------------------------------------------------------------------------------------------attgtgg------ctcttcaacaact-ggtatattctgat-atattttatca-----atcaccaattgca-ttttcttgaagttcag---ccttttttgttggcagattttggtattgcctccttaccagcacaagggttacgggagttaccttgtggaggtgctcaccaatgtagcaatatctgaaaatgtctacgatttgacagttgaagagcctttagattacttccaacatgtgcgcaccagctttgatgttaaacgactgctagcttttgaaccagtccagggtgctgttaaatcagccgtctcgcatctgaagcaagggaaactgtcaaagaaaacctatgttcctcgattcttgccgccacctgatgtggttgaggaagtcaggaaaactttgaaaatcaacaagaaacagtttcttcagtgttgggagatattgatatatctcggccttgatcct------atagagaagcatatggaagactatgtaacaatcatttccaacagggtgaaagctgatgtactagggaaagattccgagactacagggaagcaagtagttgatgtcccgagtgattacgacgaggagacatcattcgtcatgttcagatctcaa---aacagcgaggt---tggcggc---attcaaatggatgaagaccagacaaaaactcaagaacagcagctgcagcagctggttgacgagagaattaaggaggtcgagttaattgcacgaaaggtgtctcagaaacatgt-----atgaagaa--------------gggg-------aacatg-------atgc---attaacct-ggtta--ttat-ggtta-----ttactgata---aat---------ta----gttcaa--cttctgttgta-g------gat------gtgataaatttgaggcttgtttt-gtaaaa-tttttgagcagt-acttcaattta---------------------------------------------------------------------------------------------------------------------------------------------------------
>I28608_M035_Malvaceae_Hosfordia_alata_seq1
----------------------------------------------------------------------------------------------gttaataactgaag--tagactgaatt----------------gaac----ccaaagtattgtcg------ctcttcaacaact-ggtatattctgat-agattttatta-----atcacaaatagca-ttttcttgaagttcag---tcttttttgtcrgcagattttggtattgcctccttaccagcacaagggttacgggagttaccttgtggaggtgctcrccaatgtagcaatatctgaaaatgtctacgatttgacagttgaagagcckttagattacttccaacatgtgcgcaccagctttgatgttaaacgactactagcttttgaaccagtccagggtgctgttaaatcagctgtctcrcatctgaagcaagggaaactgtcaaaraaaacctatgttccycgattmttgccgccacctgatgtggttgaggaagtcaggaaaactttgaaaatcaacaagaaacagtttcttcagtgttgggagatattgatabatctcggccttgatccy------atagagaagcatatggaagactacgtaacaatcatttccaacagggtgaaagctgatgtactagggaaagattccgagactacagggaagcaagtagttgatgtcccgagtgattacgacgaggagayrtcrttygtcatgttcagatctcaa---arcaghgaggt---tggcrgc---attcaaatggatgaagatcagacaaaaactcaagaacagcagctgcagcagctggttgacgagagaattaaggaggtyrarttaattgcacraaaggtgtctcagaaacatgt-----atgaagaa--------------gggg-------aacatg-------atgc---attaacct-ggtta--ttat-ggtta-----ttactgata---aat---------ta----gttcaa--gtactg--------------------------------------------------------------------------------------------------------------------------------------------------------------------------------------------------------------------------------------
>I28609_M036_Malvaceae_Pentaplaris_davidsmithii_seq1
-------------------------------------------------------wtwyaa---tctat------ttcattg-tcattattcatgttagtatctgagg--tasaccaaatg----------------gaac----ccaaagtattgctg------atcttcaaaaacc-tttacatgttgat-atatgttatta-----atcacaaaaagcatttttcatgaagttatt---at--ttttgttggcagattttggtattgcctccttaccagcacaagggttacggtagttatcttgtggaggtgctgagcaatgttgcaatatctgaaaatgtttatgacttgacagttgaagagcctctagattacttccaacatgtgcgcactagttttgatgtaaaacgactgctagcttttgacccagcccagagtgccattaaatcagctgtcttgcgtctgaagcaagggaaattgtcaaaaaagacccatgttcctcgattcttgccacctcctgatgtagttgaggaagtcagaaaaactttgaaaattaacaagaaacagtttcttcaatgttgggagattttgatatatcttggccttgatcct------atagagaagcatatggaagactatgtaacaatcatttggaatagggtgaaggctgatatactagggaaagattctgaggccgcgggaaagcaagtgattgaggtctcaagtgctcatgacgaggagacgtcatttgtcatgttcaggtctcaa---aacagcaaagt---tggcggt---attcaaatggatgaagatcagacaaaaactcaagaacaacagctgcagcagttggttgatgagagaattaaggaggtgaagttaattgcacaaaaggtgtctcagaaacatgt-----atgaagggaaccactttc----ttg---------gcatg-------atgc---attaacca-gg-------at-aggca---tattactgata---att-------tcta----atgaa---gtactgttgta-g------gat------gtggtaaatttgaggcttgtttt-gtaaaa-tctttgagcagg-actttaatttaagctt-tat------------------------------------------------------------------------------------------------------------------------------------------------
>I28610_M037_Malvaceae_Heritiera_littoralis_seq1
------------------------------------------------------------g---tctct------tcccttg-tcattattcct------------gg--tagactgaatg----------------aaac----ccaaactattgccc-------ttttcaacaacc-attgcatgtcgat-atattttattg-----atcaccattagaatttttcaggaa-tttct-------ttttgttggcagatcttggtattgcctccttaccagcacaagggttatggcagttaccttgtggaggtgctgagcaacattgcaatatctgaaaacgtttatgacttgacagttgaagagcctctagattacttccagcatgtccgcaccagttttgatataaaacgactgctagcttttgaaccagcccggagtgctgttaaatcagctctcttgcgtctgaagcatgggaaattgtcaaagaaagcccatgttcctcgattcttgccacctcctgatgtagctgaggatgtcaggaaaactttgaaaattaacaggaaacagtttcttcaatgttgggagattttgatatatcttggccttgatcct------gtagagaagcatatggaggactatgtaacaatcatttggaacagggtgaaggctgatatactagggcaagattctgggactgcaggaaagcaagtgattgaggtcccgagtgctcatgatgaggagatgtcttttgtcatgttcaggtctcag---aacagcgaggt---tggtggt---gttcaaatggatgaagatcagacaaaaactcaaggacagcagctgcagatgttggttgatgagagaattaaagaggtcaagtcaattgcagaaaaggtggctcagaaacatgt-----ttgaagt--accactttc----tag---------tcatg-------atgc---attaacca-ag-------at-aagca-----ttacagatg---att-------tgta----gtgaa--------gttgta-g------tct------gtggtaaat-cgaggcttgtttg---taaa-tttctgagcagt-ac------------------------------------------------------------------------------------------------------------------------------------------------------------------
>I28611_M062A_Malvaceae_Durio_zibethinus_seq1
------------------------------------------------------------a---tcttt------ttcactg-tcattattccagttagtaattgagg--taggctgaatga---------------aaac----ccaaactattgccc-------tcttcatcaatc-tttgcatgttaat-agatgttgtta-----atcaccattagcatttttcatgaaggtttt------tttttgttggcagattttggtattgcctccttaccagcacaagggttacggcagttaccttgtggaggtgctgagcaatgttgcaatatctgaaaacgtttatgacttgacagttgaagagcctctagattacttccaatgtgtgcgcacctgttttgatttaaaacgactgctagcttttgaaccagcccagaatgctgctaaatcagctatcttgcatctgaagcaaggaaaattgtcaaaaaaaacccatgttcctcgatttttgccacctcctgatgtagttgaggatgtcaggaaaactttgaaaattaacaagaaacagtttcttcaatgttgggagattttgatatatcttggccttgatcct------ttagagaagcatatggaggactatgtaacaatcatttcgaatagggtgaaggctgatatactagggaaagatgctgagactgcaggaaagcaagtgattgaggtcccaagtgcacatgatgaggagatgtcatttgtcatgttcaggtctcag---aatagcaaggt---cggtggt---gttcaaatggatgaagatcagacaaagactcaagtacagcagctgcagcttttggttgatgagagaattaaagaggtgaagttaattgcacaaaaggtgtctcagaaacatgt-----atgaagtg--caac-ttc----tcg---------gcgtg-------atgc---attaacca-gg-------at-aagaa-----ttactgata---att-------tctg----gtgaa--------gttgta-g------gct------gtgctaaat-tgaggcatgtt-------------------------------------------------------------------------------------------------------------------------------------------------------------------------------------------
>I28612_M038_Malvaceae_Brachichyton_bidwillii_seq1
----------------------------------------------ctcagccaggtttag---tctct------ttcattg-tcattattcct------------gg--tagactgaatg----------------aaac----ccaaactatttctt-------tcttttacatcc-tttgcatgttgat-atgtttta--------atcaacattagcaattttcaggaagttck--------ttttgttggcagattttgatattgcctccttaccagcacaagggttacggcagttaccttgtggaggtgctaagcaatgttgcaatatctgaaaacgtttatgacttgacagttgaagagcctctagattacttccagcatgtccgcaccagttttgatgtaaaacgactgctagcttttgaaccagtccagagtgctgttaaatcagctgtcttgcgtctgaagcaagggaaattgtccaaaaaaacccatgttcctagattcttgccacctcctgaagtagttgaggatgtcaggaaaactttgaaaattaacaagaagcagtttcttcaatgttgggagattttgatatatcttggccttgatcct------gtagagaagcatatggaggactatgtaacaatcatttcgaatagggtgaaggctgatatactagggaaagattcggagactgcgggaaagcaagtgattgaggtcccaagtgctcttgatgaggaggtgtcatttgtcatgttcaggtctcag---aacggcgaggt---tggtggt---gttcaaatggatgaagatcagacraaaactcaaggagagcagctgcagatgttggtcgatgagagaattaaagagatcaagtcaattgctcaaaaggtgtctcagaaacatgc-----atgaagta--ccaccttc----tag---------gcatg-------atgc---gttaacca-gg-------at-aagca-----ttactgatg---atc-------tgta----gtgaa--------gttgta-g------tct------gtggtgaat-tgaggcttgtttg---taaa-tttctgagcagt-accttaagttcaactt-atct-----tagaat------------------------------------------------------------------------------------------------------------------------------------
>I28613_M039_Malvaceae_Eriotheca_macrophylla_seq1
----------------------------------------------------------------------------------------------------------------------------------------------------------------------------------------atgttgat-atattttatta-----atcaccagtagcatttttcataaagttttt---tcttttttgttggcagattttggtattgcctccttaccagcacaagggttatggaagttacctagtggaggcggtgagcaatgttgcaatatctgaaaatgtttatgacttgacagttgaagaacctctagattacttccaacatgtgcgcacaagttttgatgtaaaacgactgctagtgtttgatccagcccagagtgctgttaaatcaactgtcttgcgtctcaagcaagggaaattgtctaaaaaaaaccatgttcctcgatccttaccaccccctgatgtagttgaggttgttaggaaaactttgaaaattaacaagaaacagtttcttcagtgttgggagattttgatatatcttgcccttgatcct------atagagaagcatatggaacactatgtaacaatcatttggagtagggtgaaggctgatgtactagggaaagattctgagactgcaggaaagcaagtgattgatgtcccaagtgctcatgatgaggagacatcatttgtcatgtttaggtctcag---aacagcaaggt---tggcggt---gttcaaatggatgaagatcagacaaaaactcaaggacagcagctgcagcagttggttgatgagagaattaaggaggtcaagttaattgcacaaaaggtgtctcagaaacatgt-----atgaagtg-accattttc----ttg---------gcatg-------atgc---attaacga-gg-------gt-aagca-----ttactgata---att-------tcta----gtgaagttgtactgttgta-g------gat------gtggtaaatttgaggcttgtttt-gtaaca-tttttgagcagt-actttaagcttttctt-agaa-----t-------------atta------------------------------------------------------------------------------------------------------------------------
>I28615_M041_Malvaceae_Pterygota_brasiliensis_seq1
gc---tctatcgtttttatcgataccctgaaggttcacgcttgcggctaagccaggtttag---tttct------ytcattg-ttattattcct------------gg--tagactgaatg----------------aaac----ccaaactattgccc-------tcttcaacaacc-ttt------------------------------------agcatttttcaggaagttct--------ttttgttggcagattttgatattgcctccatatcagcataagggatatggcagttaccttgttgaggtgctaagcaatgttgcaatatctgaaaacgtttatgacttgacagttgaagagcctctagattacttccaacatgtgcgcaccagtcttgatgtaaaacgactgctagattttgacccagcccagagtgctgttaaatcaactgtcatgcgtctgaagcaagggaaattgtccaaaaaaacccatgttcctcgattcttgccacctcctgatgtagttgaggacgtcaggaaaactttgaaaattaacaagaaacagtttcttcagtgttgggagattttgatatatcttggccttgatcct------gtagagaagcacatggaggactacgtaacaatcatttggaatagggtgaaagctgatatattagggaaagattccgggacttcaggaaagcaagtaattgaggtcacgagtgctcatgacgaggagatgtcttttgtcatgttcaggtctcag---aacggcgaggt---tggtggt---gttcaaatggatgaggatcagacaaaaactcaaggacagcagctgcagatgttggtcgatgagagaattaaagaggttaagtcaattgcaaaaaaggtgtctcagaaacatgt-----atgaaat--gccactttc----aaa---------tcatg-------atgc---attaacca-gg-------at-aagca-----atactgatg---att-------tgta----gaa----------gttata-g--------t------atggtaaac-tgaggcttgtttg---tata-tttctgag-------------------------------------------------------------------------------------------------------------------------------------------------------------------------
>I28619_M045_Malvaceae_Phragmotheca_mammosa_seq1
------------------------------------------------------------------------------attg-tcattattcatgttagtatctgaag--tagactgaatg----------------aaac----ccaaagtattgccc-------tcttcaacaacc------atgttgat-gtattttattaat--catcaccagtagcattttccatgaagttttt---tc--tcttgctggcagattttggtgttgcctccttaccagcacaarggttacggcagttaccttgtggaggtgctgagcaatgttgcaatatctgaaaacgtttatgacttcacagttgaagagcctctagattacttccaacatgtgcgcaccagttttgatrtaaaacgactactagcttttgaccctgcccagagtgctgttgaatcagctgtattgcttctgaagcaagggaaattgtcaaaaaaaaaccatgttcctcgattcttgccacctcctggtgtagttgaggatgtcaggaaaactttgaaaattaacaagaaacagtttcttcagtgttgggagattttgatatatcttggcctttatcct------atagagaagcatatggaagactatgtaacaatcatttggaatagggtgaaggctgatatactagggaaagattctgagactgcaggaaagcaagtgattgaggtcccaagtgctcatgatgaggagatgtcatttgtcatgttcaggtctcag---aacagcaaggt---tggtggt---attcaaatggatgaagatcagacaaaaactcaaggtcaacagctgcagcagttggttgatgagagaattaaggatgtcaagttaattgcacaaaaggtgtctcagaaacatgt-----atgaaggg-atcactttc----ttg---------gcatg-------atgc---attaacca-gg-------at-aagta-----tttctgata---att-------tcta----gtgca---atactgttgta-g------gat------gtggtaaatttgaggcttgttt------------------------------------------------------------------------------------------------------------------------------------------------------------------------------------------
>I28620_M046_Malvaceae_Camptostemon_shultzii_seq1
------------------------------------------------------------------------------------------------------------------------------------------------------------------------------aact-gttacatgttgat-atattttatta-----atcacaaatagcatttttcatgaagttaac---tct-ttttgttggcagattttgatattgcctccttaccagcacaagggttacggcagttaccttgtggaggtgctgagcaatgttgcaatatctgaaaacgtttatgacttgacagttgaagagcctcttgattacttccaacatgtgcgcacctgttttgatgtaaaacaactgctagcttttgaacctgcccagagtgctgttaaatcagctgtcctgcatctgaagcaagggaaattgtcaaaaaaaayccatgttcctcaattcttgccacctyctgatgtarttgaggaagtcaggaaaactttgaaaattaacaagaaacagtttcttcagtgttgggagattttgatatatcttggccttgatcct------atagagaakcatatggaagactatgyaacaatmatttgtaatagggtgaaggctgatatactagrgaargattcygagactgcaggaaagcaagtaattgawgtcccaagtgttcatgacgaggagacgtcattcgtcatgttcaggtctcag---aacagcgaggt---tggtggt---attcaaatggatgaagatcagacaaaaactcaagaacagcagctgcagcagttggttgatgagagaattaaggaggtcaagttaattgcacaaaaggtgtcacagaaacatgt-----ataaaggg-mccactttc----ttt---------tcagg-------atgc---attaacca-gg-------tt-aagca---tataactgata---at----------ta----gttaa---gtactgttgta-g------gat------gtgattaatttgaggctcgtttt-gtaaaa-ttttttagcagc-actttaatttaagctt-atca-----tagaatattagctgacttt------------atagtcagtgtgataa-cttttaa-----------------------------------------------------------------------------------
>I28621_M153_Malvaceae_Trichospermum_sp_seq1
--------atcgtttctaccgataccctgatggttcacgcctgcgactcagccaggtttaaacttttctt-----gtcattactcattattcataatagtatccaagg--cagattgagt-----------------gaac----ccaaactac------------tctgtaacaact-tctgcatgttggt-----ttta-------------tttttgcatttttaatgatttttttttthtttkktttttkgcagatcttagtattgcctccttaccagcacaagggttatggcagttaccttgtggaggtgctcagcaatgttgcaatatctgaaaatgtttatgacttgacagttgaagagccactagattacttccaacatgtacgcacctgttntgatgtaadhaggctgctggcttttgacccagcacagagtgcagttaaatcagchgttttacdtttgaagcaagggaaathgtngaagaaaactcatgttcctcgatthatgcchcctcctgatgtagttgaggaagtgaggaaaactttgaaaattaacaagaaacaatttcttcagtgttgggagattctgatataccttggccttgatcca------gtagagaagcatatggaggattatgtgacaattatttcgaatagggtgaaggccgatatactcgggaaagattcagaggctgccggaaagcaagtgattgatgtaccaagccctcatgatgaggagatgtcttttaccatgttccdgtctcag---aacaacgaggt---tggtggt---gttcaaatggatgaagatcaggcaaaaactcaaggagagcagctgcagcagctngttgatgagagaatcaaagargtcaagttaattgcwcaaaaggtgtctcagaakcatgt-----atgaaatt-accacyttc----tac---------acatk-------atgc---cttaayca-gg-------at-aatca-----ttactcata---awm-------tcta----ktgaa--------gttgta-g------gtt------gttgtcaaattgaggcttgttgt-gtaaa---ttttgagcttt--gcttaactttagctt-atct-----tagagtattagcwgmmc-------------------------------------------------------------------------------------------------------------------------
>I28623_M048_Malvaceae_Abroma_augusta_seq1
---------------------------------------------actcagtcaggtttaa---tctct------ttctttg-tcattatttatgttagtgtctgagg--tagactgaatg----------------aaac----ccataccattccac-------tcttcaacaact-tttgcatg------------tatta-----atcaccattagcatttttcttggaa-ctt--------tgttttgggcagattttggtattgcctccttaccagcacaagggttatggcagttaccttgtggagatgctcagcaatgttgcaatatctgaaaatgtttatgacttgacagttgaagagcctttagattacttccaacatgtgcgcacctgttatgatgtaaaaaggctgctagcttttgacccagcacaaagtgcagttaaatcagctgtcttgcgtctgaagcaagggaaattgtcaaagaaaacctatgttcctcgattcttgccacctgctgatgtagttgaggatgtcaggaaaactttgaaaattaacaagaaacagtttcttcagtgttgggagattctgctataccttggccttgaccct------gtagagaagcatatggaagattatgtgacaatcatttcgaatagggtgaaggctgatatactaggcaaagactctgagactgcgggaaagcaagtggttgatgtggcatgtccttatgatgaggagacatcatttgtcatgttcaggtctcag---aacagcaaggt---tggtggt---gttcaaatggatgaagatcaggcaaaaactcaaggagagcagctgcagcagttggttgatgagagaatcaaagaggtcaagctagttgcacaaaaggtgtctcagaaacatga-----atgaagta--ccactttc----tag---------gcatg-------atgc---attaacca-gg-------ac-aagca-----ttactgata---att-------tcta----gtgaa--------gttgta-g------gtt------gtggcaaac-tgaggcttgtttg---taa-----------------------------------------------------------------------------------------------------------------------------------------------------------------------------------
>I28624_M049_Malvaceae_Corchoropsis_tomentosa_seq1
----------------------------------------------ctcagccaggtttaa---tctct------ttcattg-tcattcttactgttagtatttgtgt--tacactgaatg----------------agac----tcaaactttggtc--------tctttaacaccc-tttgcatgttgat-atattttatta-----atcaccatcagtgtttttcttgaattcttt------tttttgttggcagattttggtattgcctccttaccagcgcaagggttatggcagttaccttgtggagatgctgagcaatgttgcaatatctgaaaatgtttatgacttgacagttgaagagcctgcagattactttcaacatgtgcgaaccagttttgatgtaaaacgattactagcttttggcccagtccagaatgctgttaaatcagctgtattgcgtctgaggcaagggaaattgtccaaaaaaacccatgttcctcgtttcttgccaccccccgatgtagttgaggatgtcaggaaaacgttgaagattaacaagaaacaatttcttcagtgttgggagattttgatatatcttgggcttgatcct------ttagagaagcatgtggaggactatgtaacaatcatttcgaatagggtgaagactgatatactaggaaaagattctgagactgttggaaagcaagtgatcgatgttccaagtgctcatgatgaggagacatcatttgtcatgtgcaaatctcag---aacagcgaggt---tggcggt---gttcaaatggacgaagatcagagaaaaacacaaggagagcagctacagcagttggttgatgagagaatcgaagagatcaagttagttgcacaaaaagtgtcccagaaacatgc-----ttgagata--ccacttt-----gca---------tcctg-------atgc---attaacca-gg-------at-aagcattgcattactgatt---gtttttactgatta----ctgaa--------gttgta-g------cct------gtggtacat-tgaggcctgtttg---taaa-tttt-----------------------------------------------------------------------------------------------------------------------------------------------------------------------------
>I28625_M193_Malvaceae_Apeiba_tibourbou_seq1
-------------------------cctgatggttcacgcttgcgactcagccaggtttaa---tctc-------tttctyggtcattattsatgttcttatccaagg--tagatagatt-----------------gagtgmacycaawctattgcac-------tcttcaacarya-actgcctgttggt-----tttatta----attactgtttaghcttttycatga-----------cttcytttttggcagattttggtattgcctccttaccagcacaagggttatggcagttdccttgtggargtgctcagcaatgttgcwatatctgaaaatgtttatgacttgacngttgaagagccgctaghttacttccaacatgtacgcachtgttatgatgtaaaaagdctgctagcttttgacccagcccavagtgcadttaaattggctgtctyacgtttgaagcaagggaaattgtcsaagaaaacccatgttcctcgattcttgccacctcctgatgtagttgaggatgtcaggaaaactttgaaaattaacaagaaacaatttcttcagtgttgggagattctgatatacctcagtcttgatcca------ktagagaagcatatggaggattatgttacaatcatttcraatagggtgaaggctgatatactcgggaaagattctgaggctgctggnaagcaagtgatcgatgtcccaagtcctcatgatgaggaratgtcatttaccatgttcaggtctcag---aacaacaagst---tggcggt---gttcaaatggatgaagatcaggcdaaaacacaaggagagcagctgcagcagctggttgatgabagaatcaaagaggtcaagttaattgcacwaaaggtgtctcrgraacatgt-----ttgaaaaataccactktc----t-------ac--tcatg-------atgc---gttracca-gg-------at-aygga-----ktactgat----rag-------thta----gtgaa--------gttgta-g------gty------gcwgycaat-ygaggcwtgttat-gtaaa--tttttgagctrt-acttt-atttcagctt-atcgtagaatatcatattatctgacctt-atactttat-------------------------------------------------------------------------------------------------------------
>I28628_M051_Malvaceae_Werklea_horrida_seq1
-------------------------------------------------------------------------------------------------------------------------------------------------------------------------------------------------------------------------------------------------------------------ttctggtattgcctccttaccagcacaagggttatggcagtcgccttgtggaggttctgagcaatgttgcaatatctgaaaacgtttatgactcgactgttgaagagcctctagattacttccaacatgtgcggaccagctttgatataaaacgactactagcttttgaaccagtccaggaggctgttaaatcagctgtctcctgtctgaagcaggggaaattgtcaaaaatagcccacattcctcgattcttgccacctccggatgtagttgaggaaatcaggaaaactttgaaaatcaacaagaaacagtttcttcaatgttgggaggtcttgatatatcttggccttgatccc------atagagaagcatatggaagactatgcaacaatcaacattaagagggtgaaggaggatatactagggaaagattccgaggctgcaggaaagcaagtaaccgaagtccaatgtgtacatgacacggagacgtcatttgtcatgttcaggtctcaa---tgaggcgaggt---tggcggt---gttcagatggacgaagaccagacaaaaacacaagaacaacagctgcagcagttggttgatgagagaattaaggaggtgaagttaattgcagagaaggtgtctcaaaaaca------------------------------------------------------------------------------------------------------------------------------------------------------------------------------------------------------------------------------------------------------------------------------------------------------------------------------------------------------------------------------
>I28629_M052_Malvaceae_Spirotheca_rosea_seq1
------------------------------------------------------------a---tctc-------ttcattg-tcattagtcatgttagtatctgggt--tacactgaatg----------------aaac----cctatgtgttgccc-------tcttcaacaacc-tttgcatgttgat-atattttatta-----atcaccagtagcatatttcataaagttttt---tccattttgttggcagattttggtattgcctccttaccagcacaagggttatggaagttaccttgtggaggtggtgagcaatgttgcaatatctgaaaatgtttatgacttgacagttgaagagcctctagattacttccaacatgtgcgcacaagttttgatgtaaaacgactgctagcattcgatccagcccagagtgctgttaaatcaactgtcttgcgtctcaagcatgggaaattgtctaaaaaaaaccatgttcctcgattcttaccacgccctaatgtagttgaggatgttaggaaaactttgaaaattaacaagaaacagtttcttcagtgttgggagattttgatatatcttgcccttgatcct------atagagaagcatatggaagactatgtagtaatcatttggaatagggtgaaggctgatatactagggaaagattctgagactgcaggaaagcaagtgattgaggtcccaagtgctcatgatgaggagacgtcatttgtcatgttcaggtctcag---aacagcgaggt---tggcggt---gttcaaatggatgaagatcagacaaaaactcaaggacagcagctgcagcagttggttgatgagagaattaaggaggtcaagttaattgcacaaaaggtgtctcagaaacacat-----atgaagtg-accattttc----ttg---------gcatg-------acgc---attaacct-gg-------gt-aagca-----ttactgata---ata-------tctg----gtgaagttgtactgttgta-g------gat------gtggtaagtttgaggcttgtttt-gtaaca-tttttgagcagt-actttaagcttttctt-agaa-----t-------------atta------------------------------------------------------------------------------------------------------------------------
>I28630_M053_Malvaceae_Huberodendron_swietenioides_seq1
------------------------------tggttcacgcttgcgactcagccaggtttaa---tctct------ttcattg-tcattattcacgatagtatctgagg--tagacagaatg----------------aaac----ccaaagtgttgccc-------tcttcaacaacc-tttgcatgttgac-atatgttatta-----atcaccagtattatttttcatgaagccttt---t---tttggttggcagattttggtattgcctccttaccagcacaagggttacggcagttaccttgttgaggtgctgagcaatgttgcagtatctgaaaatgtttatgatttgactattgaagagcctctggattacttccaacgtgtgcgcaccagttttgatgtaaaacgactgctagcgtttgacccagcccagagtgctattaaatcagctgtcttgtgtctgaagcaagggaaattgtcaaaaaaaacccatgttcctcgattcttgccaccccctgatgtggttgaggatgtccggaaaactttgaaaattaacaagaaacagttttttcagtgttgggagattttgatatatcttggccttgatcct------atagagaagcatatggaagactatgtagcaatcatttggaatagggtgaaggctgatatactagggaaagattctgagactgcgggaaagcaagtgattgaggtcccaagtgctcatgatgaggacatgtcatttgtcatgttcaggtctcag---aacagcaaggt---tggtggt---gttcaaatggatgaagatcagacaaaaactcaaggacagcagctgcagcagttggttgatgagagaattaaggaggtcaagttaattgcacaaaaggtgtctcagaaacatgt-----atgaagtg-accactttc----ttg---------gcatg-------atgc---attaacca-gg-------ta-aagca-----ttdctgata---att-------tcta----gtgaagttgtactgttgta-g------aat------gtgttaaatttgaggcttgtttt-gtaaaa-ttcttgagct-----------------------------------------------------------------------------------------------------------------------------------------------------------------------
>I28633_M056_Malvaceae_Adansonia_digitata_seq1
----------------------------------------------------caggtttaa---tctct------ttcattg-tcattattcatgttagtatctgagg--tagactgaa-g----------------aaac----ccagagtattgccc-------tcttcaacaatc-tgtgcatgttgat-atattttatta-----atcaccaktagcatttttcatgaagttttt-------ttattttggcagattttggtattgcctccttaccagcacaagggttatggaagttaccttgtggaggtggtaagcgatgttgcaatatctgaaagtgtttatgacttgacagttgaagagcctctagattacttccaacatgtgcgcaccagttttgatgtaaaacgactgctagcgtttgatccagcccagagtgctgttaaatcaactgtcttgcgtctcaagcaagggaaattgtcgaaaaagaaccatgttcctcgattcttaccaccccctgaagtagttgaggacgtcaggaaaactttgaaaattaacaagaaacagtttcttcagtgttgggagattttgatataccttggccttgatcct------atagagaagcatatggaagactatgtgactatcatttggaatagagtgaaggcagatatactaggsaaagattctgagactgtgggaaagcaagtgattgaggtcccaagtgttcatgatgaggagacgtcatttgtcatgttcaggtctcag---aacabcaaggt---tggcggt---gttcaaatggatgaagatcagacaaaaactcaggaagagcagctgcagcagttggttgatgagagaattaaggaggtcaagttaattgcacaaaagctgtyccvgaaaaattt-----atgaagtg-gccactttc----ttg---------gcgtg-------atgc---attaacca-gg-------gt-aagtaa-gcwttactgata---att-------tata----gtgaagttgtactgttgta-g------gat------gtggtaaatttgaggcttgtttt-gtaaca-tttttgagcagt-a-------------------------------------------------------------------------------------------------------------------------------------------------------------------
>I28636_M059_Malvaceae_Pterospermum_pierrei_seq1
------------------------------------------------------------------------------------------------------------------------------------------------------------------------------------------------------------------------------------------------------------------------------------------------------------------------------------------------------------------------------------------------------------------------------------------------------------------------------tgtctgaagcaaggcaaattgtcgaaaaaaacccttgttcctcgattcttgccacctcccgaggwakttgaggatkwccggaaaactttgaagattaacaagaaacagtttcttcggtgttgggagattttgatatatcttggcctcgatcct------tgggagaagcatatggaggactatgtaacaatcatttcaaatagggtgaagaccgatatactagggaaagattctgagactgccggaaagcaagtgattgaggtcccaagtcgtcacgatrwkkarwyrwsmtttkwmwtgttsagatmtsmg---racgacaagg----------------------------------------------------------------------------------------------------------------------------------------------------------------------------------------------------------------------------------------------------------------------------------------------------------------------------------------------------------------------------------------------------------------------------------------------------------------------------------------------------------
>I28637_M060_Malvaceae_Duboscia_vifidiflora_seq1
agcggtctatcgcttctatcgataccctgatggttcacgcttgcgactcagccaggtttaa---tctct------ttcattg-tcagtattcatattggtatctaagg--cagattaagt-----------------gaac----ccaaatttc------------tcttcaacaact-tttgcatgttggt-----ttta-------------atttagcattgttaatgaa---------tttttgttttcggtagattttggttttgcctccttaccagcacaagggttatggcagttaccttgtggaggtgcttagcaatgttgcaatatcagaaaatgtttatgacttgacagttgaagagccgctagattacttccaacatgtacgcacctgttatgatgtaaaaaggctgctggcttttgagccagcacagagtgcagttaaatcagctgtcttacgtttgacgcaagggaaattgtcaaagaaaactcatgttccacgattcatgccacctcctgatgtagttgaggaagtcaggaacgctttgaaaattaacaagaaacaatttcttcagtgttgcgagattctgatataccttggtcttgatcca------gtagagaagtatatggaggattatatgacaattatttcaaatagggttaaggctgatatacttgggaaagattctgaggctgctggaaagcaagtgattgatgtcccaagtcctcatgatgaggagatgtcgtttaccatgttcaggtctcag---aacaacgaggt---tggtggt---gttcaaatggatgaagatcaggcaaaaactcaaggagagcagctgcagcagctggttgatgagagaatgaaagaggtcaagttaattgcacaaaaggtgtctcagaagcgtgt-----atgaactt-accactctc----tat---------gcatg-------atag---cttaacca-gg-------ataattta-----ttactcata---att-------tcta----gtgaa--------gttgta-g------gcc------gtggtcggt-cgaggcttgttgt-gtaaa---ttttgagcttt------aatttcagcgt-ttct-----tagaatattagccgacttc-atactttaaa------------------------------------------------------------------------------------------------------------
>I28638_M061_Malvaceae_Basiloxylon_brasiliensis_seq1
--------------------gataccctgatggctcacgcttgcgactcagccaggtttag---tctct------ttctttg-tcattattccc------------gg--tagactgaatg----------------aaac----ccaaactattgccc-------tcttcaacaacc-tttgcatgttgat-atattttatta-----atcaacgttagcatttttcaggaaggtttt-------ttttgttggcagattttggttttgcctccttaccagcacaagggttacggcagttaccttgtggaggttctaagcaatgttgcaatatctgaaaacgtttatgacttgacagttgaagagcctctagattacttccagcatgtccgctcaagttttgatgtaaaacgactgctagcttttgaaccagctcagagtgctgttaaatcagctgtcttgcatctgaagcaagggaaattgtccaaaaaaacccatgttcctcgattcttgccccctcctgatgtagttgaggaagtcaggaaaactttgaaaattaacaagaaacagtttctacaatgttgggagattttgatatatcttggccttgatcct------gtggagaagcatatggaggactatgtaacaatcatttcgaatagggtgaaggctgatatactagggaaagattctgggaatacgggaaagcaagtgattgaggtcctgagtgctcatgatgaggagatgtcttttgtcatgttcaggtctcag---aacggcgaggt---tggtggt---gttcaaatggatgaagatcagacaaaaactcaaggagagcagctacagatgttggtcgatgagagaattaaagaggtgaagtcaattgcacaaaaggtgtctcagaaacgtgc-----aggaagta--ccactttc----tag---------gcatg-------atgc---attaacca-gg-------at-aagca-----ttactgatg---att-------tgta----gtgaa--------gttgta-g--------t------atggtaaat-tgaggcttgtttg---taaa-tttctgagcagg-actttaatttcagctt-gtct-----tagaatgttagctgacatt------------atagtcaatg-------------------------------------------------------------------------------------------------
>I28640_M062B_Malvaceae_Diplodiscus_paniculatus_seq1
------------------------------------------------------------------------------------------------------------------------------------------------------------------------------------ttrcawrtycat-mtrttttmttaataactttagcagtagcatttttcatgaatt---------atttttgttggcagattttggtattgcctccttatcagcacaagggttatggtagttaccttgtggaagtgctcagtgatgttgcaatatctgaaaatgtttatgacttgacagttgaagaacctctagattacttccaacaagttcggaccagttttgatgtaaaacggctgctagcttttgacccagcccagagtgctgttaaatcagctgtcttgcrtctgaagcaagggaaattgtcaaaaaaaacccatgttcctcgattcatgccacctcccgatgtagttgaggaagtcaggaaaaccttgaaaataaacaagaaacagtttcttcagtgttgggagattttgatatatctaggccttgatcct------gtggaggagcatatggaagactatgtaacaattgtttccaatagggtcaaggctgatgtactagggaaagattctgagactgcgggaaagcaagtgattgaggtcccaagtgatcttgatgaggagatgtcatttgtcatgttcaggtctcag---aacagcaagtt---tggtggt---gttcaaatggatgaagatcagacaaaaactcaaggagagcagctgcaactgttggttgatgagagaattaaagagatcaagttaattgcacaaaaggtgtctcagaaacatga-----atg-aagt-accacttc-----caa---------gcatg------taagc---tttaacct-gg-------ac-aaata-----tcactgataa-tgtt-------tgta----gtaaa--------gttgta-g------gat------gcggtaaat-tgagg-------------------------------------------------------------------------------------------------------------------------------------------------------------------------------------------------
>I28641_M063_Malvaceae_Brownlowia_peltata_seq1
------------------------------------------------------------------------------------------tcctgttagtatttgaggaatagactgaatg----------------aaac----ccaac-tattcccg-------tcttcaacaac--attgcatgttcat-atattttattaataactttagcagtagcatttttcatgaatt---------atttttgttggcagattttggtattgcctccttatcagcacaagggttatggtagttaccttgtggaagtgctcagtgatgttgcaatatctgaaaatgtttatgacttgacagttgaagaacctctagattacttccaacatgttcggaccagttttgatgtaaaacggctgctagcttttgacccagcccagagtgctgttaaatcagctgtcttgcgtctgaagcaagggaaattgtcwaaaaaaatccatgttcctcgattcatgccaccttcggatgtagttgaggaagtcaggaaaaccttgaaaataaacaagaaacagtttcttcagtgttgggagattttgatatatctaggccttgatcct------gtggagaagcatatggaagactatgtaacaatcgtttccaayagggtcaaggctgatatactggggaaagattctgagactgcvggaaagcaagtgattgaggtcccaagtgatcatgatgaggatatgtcattcgtcatgttcaggtctcag---aacagcaaggt---tggtggt---gttcaaatggatgaagatcagacaaaaactcaaggagagcagctgcaactgttggttgatgagagaattaaagagatcaagttaattgcacaaaaggtgtctcagaaacatga-----atgaaagt-accacttc-----caa---------gcatg------taagc---tttaacct-gg-------ac-aaata-----ttactgatag-tgtt-------tgta----gtaaa--------gttgta-g------gat------gtggtaaat-tgaggcttgtttg---tata-t--------------------------------------------------------------------------------------------------------------------------------------------------------------------------------
>I28644_M066_Malvaceae_Thomasia_solanaceae_seq1
---------------------------------ctcacgcttgcgactcagccaggtttaa---tctct------ttctttg-tcattattcatgttagtacctgagg--tagactgaatg----------------aaac----ccaaactattgcac-------ccttcaacaact-tatgcatgttggt-atattttatta-----attgccattagcatttttcatgatatttt--------tgtttttgacagatattggtattgccttctcaccagcgcaagggttatggcagttaccttgtggaggtgctcagcaatgttgctatatctgaaaatgtttatgacttgacagttgaagagcctctagattacttccaacgtgttcgcacctgttatgatgttaaaaggctgttagcttttgacccagcccaaaatgcagttaaattagctgtcttgcatctgaagcaagggaaactgtcgaagaaaagccatgttcctcgattccttccaccttctgatgtagttgaggatgtcaggaaaactttgaaaatcaacaagaaacagtttcttcagtgttgggagattttgatatacattggccttgacccc------gtagagaagcatatggaggattatgtgacaatcatttggaatagggtaaaggctgatatattagggaaagattctgagactgtgggaaagcaagtgattgatgtcccaagtgttcatgatgaagagatgtcattcgtcatgttcaggtctcaa---aacagcaaggt---tggtggt---gttcaaatggatgaagatcagacaaaagctcaacaagagcagctgcagcagttggttgatgagagaatcaaagaagtcaagtcaattgcacaaaaggtgtcccagaaacatgt-----atgaagga--ccactttt----gag---------gcatg-------atgc---atcggcct-gg-------ac-aggca-----ctagtgata---ata-------atta----gggta---------------g------gtt------tgggtatat-tgaggcttgtttg---taaa-tttttgagctgc-actctaatttcagctt-atcc-----ttgaatattagctgacttt-atactc----tatagtcaatgtg--------------------------------------------------------------------------------------------cac
>I28645_M067_Malvaceae_Guichenotia_ledifolia_seq1
--------------------------------------------------gccaggtttaa---tctct------ttctttg-tcattattcatgttagtacctgagg--tagactgaatg----------------aaac----ccaaactattgcac-------ccttcaacaact-tatgcatggtggt-atattttatta-----attgccattagcatttttcatgatatttt--------tgtttttgacagatattggtattgccttctcaccagcacaagggttatggcagttaccttgtggaggtgctcagcaatgttgctatatctgaaaatgtttatgacttgacagttgaagagcctctagattacttccaacgtgttcgcacctgttatgatgttaaaaggctgttagcttttgacccagcccagaatgcagttaaattagctgtcttgcatctgaagcaagggaaactgtcgaagaaaaaccatgttcctcgattccttccaccttctgatgtagttgaggatgtcaggaaaactttgaaaatcaacaagaaacagtttcttcagtgttgggagattttgatatacattggccttgatcct------gtagagaagcatatggaggattatgtgacaatcatttggaatagggtaaaggctgatatattagggaaagattcggagaccgtgggaaagcaagtgattgatgtcccaagtgttcatgatgaggagatgtcattcgtcatgttcaggtctcaa---aacagcaaggt---tggtggt---gttcaaatggatgaagatcagacaaaagctcaacaagagcagctgcagcagttggttgatgagagaatcaaagaagtcaagtcaattgcacaaaaggtgtcccagaaagatgt-----atgaaagg-accactttt----gag---------gcacg-------atgc---attgacct-ga-------ac-aagca-----ctagtgatt---ata-------atta----gggta---------------g------gtt------tgggtatat-tgaggcttgtttg---taaa-tttttgagctgc-actttaatttcagctt-atcc-----ttgaatattagctgacttt-atactc----tattagct----------------------------------------------------------------------------------------------------
>I28649_M071_Malvaceae_Goethalsia_meiantha_seq1
-------------------------cctgacagttcacgcttgcgactcagccaggtttag---tcgct------ttcatca-tcattattaacattggtatctaagg--cagattgagt-----------------gaaa----ccaaattgc------------tcttcaacaact-tttgcatgttggt-----ttta-------------atctagcattgttaatgaa---------tttttgtttttgtcagattttggttttgcctccttaccagcacaagggttatggcagttaccttgtggaggtgctcagcaatgttgcaatattggaaaatgtttatgacttgacagttgaagagccgctagactacttccaacatgtacgcacctgttatgatgtaaaaaggctgctgggttttgagccggcacagagtgcagttaaatcagctgtcttacgtttgacacaagggaaattgtcgaagaaaactcatgttcctcgattcatgccacctcctgatgtagttgaggtagtcaggaaaactttgaaaattaacaagaaacaatttcttcagtgttgggagattctgatataccttggtcttgatcca------gtagagaagtatatggaggattatgtgacagttatttcgaacagggttaaggctgatatacttgggaaagattctgaagctgctggaaagcaagtgatcgatatcccaagtcctcatgatgaggagatgtcgtttacaatgttcaggtctcag---aacaacgaggt---tggtggt---gttcaaatggatgaagatcaggcaaaaactcaaggagagcagctgcagcagttggttgatgagagaatcaaagaggtcaagttaattgcacaaaaggtgtctccgaagcatgt-----atgaaatt-accatttgc----tat---------gcatg-------atac---cttaacta-gg-------ataatct------ttactc--a---att-------tcta----gtga-----------tgta-g------gtc------gtggtcaac-tgaggcttgttgt-gtaaa---gttcgagcttt------aatttcagcgt-atct-----tagaatattagctgacttc-atactttagatatagtc-----------------------------------------------------------------------------------------------------
>I28650_M072_Malvaceae_Clappertonia_ficifolia_seq1
------------------tcgttmccctgatggttcacgccwgagactcagcmaggtttaa---tctc-------tttyttggtcattattcatrttggtttctgagg--tagatkgagt-----------------gaac----ccaaactattgcac-------ttktcarcaact-tctgcctgttggt-----ataayaa----gtatagatthagcattttcatga-----------twtttttt-ttgncagattttggtattgccyccttaccagcacaaaggttatggcwgttaccttgtkgaggtgcthagcaatgttgcartatctgaaaatgtttatgacttgacagttgaagagcctctwgattacttccaacatnyacgcacctgttatgatgtaaaraggctgctadnttttgacccngcccagagtgcmgttaaatcagcwgtcttacdtttkaagcaagggaaattatcaaagaaaacccatgttcctcgattcatgccacctcctgatgttgtcgaggmtgttaggaaractttgaaaattaacaagaaacaatttcttcagtgttgggagattctgatatacctkggtcttgatcaa------gtagagaagcatatggaggattatgtgacaatcatttcgaataggvtgaaggctgatatactaggraaagattctgagkccgctggaaagcaggtgattgatgtcccaagtccttayaatgaggagatgtcrtttatbatgttcagvtctcadmwbaacaacgaggckggtggtggh---gttcaaatngatgaagatcaggcaaaaactcaaggagagcagctgcagcagctggttgatgagagaatcaaggaggtcaagttagttgcacaaaaggtktctcaraaacatatwtgaaaatgaaat-accactct-------------ac--tcatt-------attr---gttaacca-gt-------at-atgta-----ttactc-kt---aac-------tcta----gtgac-------------------------------gcgttcaac-tgaggcttgtttt-gtaaatctttttgagttgt-actttaaatttcatcttatcgta-agaaggatattagccgaattc-tatacttgatagtagtcaaatca----------------------------aatgtgaatc---------------------------------------------------------
>I28652_M074_Malvaceae_Hildegardia_barteri_seq1
--------------------------------gttcacgcctgcggctcagtcaggtttag---cctct------ttcattg-tcattattcct------------gg--tagactgaatg----------------aaac----ccgaattattgccc-------tcttcaacaacc-tttgcgtgtt----atattttatta-----atctccattagcatttttcaggaagttct--------ttttgttggcagattttggtattgcctccctaccagcacaagggatayggcagttaccttgttgaggtgctaagcaatgttgctatatctgaagatgtttatgacttgacagttgaagagcctctagattacttccaacatgtgcgcaccagccttgatgtaaaacgactgctaacttttgacccagcccagagtgctgttaaatcaactgtcatgcgtctgaagcaagggaaattgtccaaaaaaacccatgttcctcgattcttgccatctcctgatgtaattgaggatgtcaggaaaaatttgaaaattaacaagaaacagtttcttcaatgttgggaaattttgatatatatcggccttgatcct------atagagaagcatatggaggactacgtaacaatcatttggaatagggtgaaagctgatatactagggaaagattccgggactgcaggaaagcaagtgattgaggttccgactgctcatgatgaggagatgtcttttgtcatgttcaggtctcag---aatggcgaggt---tggtggt---gttcaaatggatgaagatcagacaaaaactcaaggaaagcagctgcaaatgttggtggatgagagaattcaagaggtcaagtcaattgcacaaaaggtgtctcagaaacatgt-----atgaggt--accactttccacttag---------gcatg-------atgg---cattaaca-ag-------at-aagca-----ttactgata---att-------tgta----gtgaa--------gttata-g--------t------ctggtaaat-tgaggcttgtttt---taaa-tttctgagcagt-actttaattt----------------------------------------------------------------------------------------------------------------------------------------------------------
>I28653_M168_Malvaceae_Theobroma_cacao_seq1
------------------------------------------acgacttagccaggtttaa---tctct------ttctttg-tcattattcatgttagtatcggagg--tagactgaatg----------------aaac----ccaaactatttcac-------tcttcaacaact-ttggcatgttggt-atattttacta-----atcaccagtagcatttttcatgaaatttt--------tgtttttggcagattttggtattacctccttaccagcacaagggttacggcagttacattgtggaggtgctcagcaatgttgcaatatctgaaaatgtttatgacttgacagttgaagagcctctagattacttccaacatgtgcgcacctgttatgatgtaaaaaggctgctagcctttgacccagcccagagtgcagttaaatcagctgtcatgcgtctgaagcaagggaaattgtcaaagaaaacctgtgttcctcgattcctgccacctcctgatgtagttgaggatgtcaggaaaactttgaaaattaacaagaaacagtttcttcagtgttgggagattttgatatacctcggccttgatcct------ttagagaagcatatggaggattatgtgacaatcatttctaatagggtgaaggctgatatactagggaaagattctgagactgtgggaaagcaagtgattgatgtccctagtgttcatgatgaggagatgtcattcgtcatgttcaggtctcag---aacagtaaggt---tggtggt---gttcaaatggatgaagatcaggcaaaaactcaaggagagcagctgcagcagttggttgatgagagaatcgaagacgtcaagttaattgcgcaaaaagtgtctcagaaacatgt-----atgaaata--ccagtttc----tag---------gcatg-------atgc---attaacca-gg-------at-aagta-----ttactgaaa---att-------tata----ttcaa--------gttgta-g------gtt------gaggtaaat-tgaggcttgtttg---taaa-tttttgagtcgt-actttaatttaagctt-atcg-----tagaatattagctg----------------------------------------------------------------------------------------------------------------------------
>I28654_M105_Malvaceae_Pachira_aquatica_seq1
------------------------------------------------------------------------------------------------tagtatccgagg--tagactcaatg----------------aaac----ctgaaatattgcc--------tcttcaacaacc-tttgcatgttgat-atattttatta-----atcaccagtagcatttttcagaaagttttt---tcttttttgttggcagattttggtattgcctccttaccagcacaagggttatggaagttacctagtggaggcggtgagcaatrttgcaatatctgaaaatgtttatgacttgacagttgaagagcctctagattacttccaacatgtgcgcacatgttttgatgtaaaacgactgctagtgtttgatccagyccagagtgccgttaaawmaactgtcttgcatctcaagcaagggaaattgtctaaaaaaagccatgttcctcgattcttaccaccccctgatgtagttgaggatgttaggaaagctttgaaaattaacaagaaacagtttcttcagtgttgggagattttgatatatcttgcccttgatcct------atagagaagcatatggaagactatgtaacaatcatttggaatagggtgaaggctgatgtactagggaaagattctgagaccgcaggaaagcaagtgattgaggtcccaagtgcttatgatgaggagacatcatttgtcatgtttaggtctcag---aacagcaaggt---tggcggt---gttcaaatggatgaagatcagacaaaaactcaaggacagcagctgcagcagttggttgatgagagaattaaggaggtcaagttaattgcacaaaaggtgtctyagaaacatgt-----atgaagtg-accattttc----ttg---------gcatg-------atgc---attaatga-gg-------gt-aagca-----ttactgata---att-------tcta----gtgaa---gtactgttgta-g------gat------gtggtaaatttgaggcttgtttt-gtaaca-tttttgagcagt-actttaag------------------------------------------------------------------------------------------------------------------------------------------------------------
>I28655_M148_Malvaceae_Robinsonella_mirandae_seq1
----------------------------------------------------mcaggttaa---tctct------ttcatkg-tyrttatwcatgttaataactaaag--tagactgaatt----------------gaac----ccawagtattgycr------ytyttcracaayt-gktatattctgat-atatttwattr-----aycrcaaatagcaattttcttgaagttcagw--ctytytttgthgrcagattttggtattgcctccttaccagcacaagggttacggcagttaccttgtggaggtgstyascaatgtagcaatatctgaaaaygthhaygacttgacagttgaagagcctttagattacttccaacatgtgcgcaccagctttgatntwaaacgdctactaghktttgaaccagtccaggktgctgttaaatcrgctgtctyrcatctgaascaagggaaactgtcaaaaaaarcctatgttcctcgattcttgccaccwcctgatntagtygaggaagtcaggaaaackttgaaaatcaacaagaaacagtttcttcagtgttgggagattttgatatatctcggcctbgatcct------atmgagaarcatatggaagactatgtaacaatcatttccwayagggtgarggcygatgtaytagggaaagattccgagactasaggaaagcaagtagttgatgthccragtgttyaygacgaggagacrtcattcgtcatgttcmggtctcaa---aacagsgaggt---tggcggc---attcaaatggatgaagatcagacaaaaactcaagaamagcagctgcagcagctggttgaygagagrattaaggaggtsragttaattgcacaaaaggtgtctcagaaacatgt-----atgaaggs--------------g-a---------acatg-------atgc---attaacct-ggtta--ttat-ggtta-----ttactgata---aat---------ta----gttcaa--gtattgttgta-g------gat------gtkataaatttgagkcttgtttt-gtaaaa-wttttkagcagt-acttcagtttaa-------------tt-----------------------------------------------------------------------------------------------------------------------------------------
>I28656_M002_Malvaceae_Tilia_americana_seq1
--------------------gttaccctgatggttcacgcttgcgactcagccagg-ttaa---tctct------tt---yr-tyattattcctgttagtatttgagg--tagactgaatg----------------aaac----ccaaactattgccc-------tcttcaacaacc-tttgcatgttgat-atgttttatta-----atcaccrttagcatttttyatgwad--ttt------tttttkttggcagattttgrtattgcctccttaccagcacaagggttacggcagttaccttgtggaggtkctgagcaatgttgcaatdtckgaaaahgtwtatgacttdacadttgaagagcctctagattacttccaacatgtkcgvaccagttttgatgtaaaacdmctgctagcytttgacccvrcccagagtgctgttaartcagctgtcttgcvhctgaagcaagggaaattgtchaaaaaadcmcdtgttcctcgattcttgccaccwcctgatstagttgaggatgtcaggaaaactttdaaaattaacaagaaacaktttcttcagtgttgggagattttgatatatcttggccttgatcht------gtagagaagcahatggaggactatgtaacaatcatttbgaatagggtkaakgctgatatactagggaaagattctgagwctgcgggaaagcaagtgattgrggtcccaabtgctcatgatraggagatgtcatttgtcatgttcaggtctcag---aacagygaggt---tgghggk---gttcaaatgbatgaagatcasamaaaaactcaaggacagcagytgcancwrttggttgatgagagaattaaagadgthargttaattgcasaaaaggtktctcmgaaacatgt-----rtgaagya--ycactttc----tag---------gcatg-------atgc---attaaccw-gg-------wk-aarca-----ttactgata---rtt-------tcta----gtgaa--------gytgta-g------kct------gtggtaaat-tgtggcttgttt--gtaawr-tt-------------------------------------------------------------------------------------------------------------------------------------------------------------------------------
>I28657_M180_Malvaceae_Triumfetta_lappula_seq1
-----------gtttttatcgttaccctgaaggttcacgcctgcgactcagccaggtttaa---tctctttcttgtttcttggtcattattcatgttggtttctgagg--tagattgagt-----------------gaac----cmaaactgttgtac-------ctgtcaacaact-tctrcctgttkgt-----tttwwaa----gtacagatttagcattttcatga-----------tcttttttcttggcagattttggtattgcctccttaccagcacaaaggttatggcagttaccttgtggaggtgctcagcaatgttgcaatatctgaaaatgtttatgacttgacagttgaagagcctctagattacttccaacatgtmcgcacctgttatgatataaaaaggctgctagcttttgacccrgcccagagtgcagttaaatcagctgtcktacgtttgaagcaagggaaattatcaaagaaaacctatgttcctcgattcatgccacctcctgatgttrtcgaggmtgttaggaaaactttgaaaattaacaagaaacaatttcttcagtgttgggagattctgatgtaccttagtcttgatcaa------gcagagaagcatatgvaggattatctgacaatygtktcgaatagggtgaaggctgacatactagggaaagattccgaggctrccggaaarmaggtgattgatstcccdagtccttataatgaggagatgtcdtttgtcatgttcaggtctcag---aacaacgaggc---tggtggt---gttcaaatggatgaagatcagrcaaraactcaaggagagcagctgcaggagctagttgatgagagaatcaaggagatyaagttagttgcagaaaaggygtctcaraaacakacatg-aatgaaaac-accactttc----tagtttstac--tcagtg----wrgttc---gttaamca-ct-------at-atgtw-----ttactcagt---aac-------tcta----gtgaa--------gttgta-g------gttgtkgtggtggttaac-tgagk-------------------------------------------------------------------------------------------------------------------------------------------------------------------------------------------------
