# Supplementary material for: Localized Phylogenetic Discordance Among Nuclear Loci Due to Incomplete Lineage Sorting and Introgression in the Family of Cotton and Cacao (Malvaceae)
Source: Front Plant Sci. 2022 Apr 13;13:850521. doi: 10.3389/fpls.2022.850521 (PMC9043901; doi:10.3389/fpls.2022.850521)
Supplement: Supplementary file 1 [file Data_Sheet_1.ZIP › Alignments_v4/L149.fasta]

>I23352_M001_Malvaceae_Bombax_ceiba_seq1
---------------------------------------------------------------------------------------------------------------------------------------------------------------------------------------------------------------------------------------------------------------------------------------------------------------------------------------------------------gtgaaaggtaggcttgaaggtgggcaattgtacacacctgcatatatagcacgtgtcagtgccatggttcgtggtgcttccaggggaatcacagttcccacaaatttgtctgttttgtggagcactttgcagcagcttttgcaggaaatggaaggagccactggtgtagcagtcgaaggttcattcttccaatccctttttaatgggctggttaaggacggcgaggttctcggaacacttcgggcaggaattcattggactccaactgtatgtaacatgatcttatt---atttgttg-tttgtctgga-ttcacatca-------ttgaataaacaaatt-ctaatgggctgttaaattcc--tcattgat-acta--------------------------------------ctttctagcctagttgtgatt-tttttattgaaagatcaaaatcagttgtgaga-------------------twatcgagacttttt--aa-------------------------------------------------------------------------------------------------------
>I23353_M002_Malvaceae_Tilia_americana_seq1
-------------------------------------------------atcttattgggattccgtagctgaagaaatcaatgagaggctgcagctatgcagtcaaattgctttggctgagctggctacacagttacatgttggctctgagttggtggcatctgtcttggagcctcgccttgggactatggtagcttattttcc---------------------------taatttttgcttttgtgacttttgg-aaatggagg-aagaattttt-atgacagtttta-------------tttttg------------tttttttctatttggcctgttaggtgaaaggtaggcttgaaggtgggcaaytgtacacacctgcataygtagcttgtgtcagtgccatggttcgtggtgcttccaggggtatcacagttccaacaaatttgtctgttttgtggagcactttgcagcagcttttgcaagaaatggaaggrgccactggtgtagcagtcgaaggttcattcttccaatccctttttaatgggctggtgaaggaaggcgrggttcttggaacacttcgtgcwggagttcattggactccaactgtatgtgacatgatcttcttvttgtttgatg-tttgtctgga-ttcacatca-------tagagtgaacaaatt-ctaat-ggctattgaattcc--tcagtgac-acta--------------------------------------ctttgtagcctaat---gatt-ttgtttttgagagatcaaaatcagttttgaaracatt-atgtar--aagatgaagtggcacttttt--aacctaactt-tgcataa---------------------------------------------------------------------------------------
>I23354_M003_Malvaceae_Herissantia_crispa_seq1
------------------------------------------------------------------------------------------------------------------------------------------------------------------------------------------------------------------------------------------------------------------------------------------------------------------------------------------------------------aaaggtaggcttgaaggtgggcaattgtatacacctgcatatatagctcgtgtcagtgccatggttcgtggcgcttccaggggtatcacagtaccaacgaatttgtctgttttgtggagcactttgcagcagcttttgcaagaaatggaaggagccactggtatagctgttgaaggttcattcttccagtccctttttaacgggctggtcaaggaaggcgaggttcttggaactcttcgtgcaggaattcattggactccaactgtatgtaacataactttttc---atctgatg-ttt--------gtcacatca-------ccaaataagcaaatt-ctaat-gatttctgaattcc--tcattgat-actaatagaaatagggacatagggggtgcagaaatatgggagttttagggagtgcccgagttt-atcttctgaagaaatccaagtttattttaatgctctc--------------tatttgcaagtt-------------------------------------------------------------------------------------------------------------t
>I23355_M004_Malvaceae_Malva_arborea_seq1
tttcrgaggatccagggctcatgttgattcaaggagaaattatatcagaatcttattgggattccgtagctgaagaaatcaatgagagactgcaagaatgtagtcagattgccttagctgaattggcagcacagttgaatatcagctctgagttggtctcatctgtcctggagcctcgtctcgggactatggtaccttattttttc--------------------------tagtaatttata---tatctttggtaaaatagaggaagaacttatt-gtgacagttgcc------------atttttg------------cgttttctattttggtcttttaggtgaaaggtaggcttgaaggtgggcagttgtatacacctgcatatatagctcgtgtcagygcmatggttcgtggtgcttccaggggtatcacggtrccrrcgaatttgtctgttttgtggagcactttgcagcagcttttgcaagaaatggaaggagccactggtatagctgttgaaggttcattcttccaatccmttttyaatgggvtggttaaggaaggcgagrttctwggawcacttcgtgcaggaattcattggactccaactgtatgtaacaygatcttttc---atttgatk-tttrtctkra-tttacatca-------takaataaacaaatt-ytaat-grtttttgaatttycctcattgat-acta--------------------------------------ctttctasyhtwstwgydwwt-ttgttattgaaagattaaaatcagttdtgaga-------------------taagtgacactttwd--vhcctcahttttacwtwwtamrkaakmwkswwkcywstttycwskwkkcwcsagkywsmakkttgaatgta----------------------------------
>I23356_M005_Malvaceae_Lavatera_assurgentiflora_seq1
----------------------------------------------------------------------------------------------------------------------------------------------------------------------------------------------------------------------------------------------------------------------------------------------------------------------------------------------------------tgaaaggtaggcttgaaggtgggcagttgtatacacctgcatatatagctcgtgtcagygcmatggttcgtggtgcttccaggggtatcacggtrccrrcgaatttgtctgttttgtggagcactttgcagcagcttttgcaagaaatggaaggagccactggtatagctgttgaaggttcattcttccaatccmttttyaatgggmtggttaaggaaggygagrttctwggawcacttcgtgcaggaattcattggactccaactgtatgtaacaygatcttttc---atttgatk-tttrtctkga-tttacatca-------takaataaacaaatt-ytaat-grtttttgaatttccctcattgrt-acta--------------------------------------ctttctagchtagttgtdatt-ttgttattgaaagattaaaatcagttttgaga-------------------taagtgacactttt---------------acataacgaggywrct-------tctttccggtttc-tcaaggcaccagtttgaatgtaagaattggatgatttaa-----------------
>I23359_M008_Malvaceae_Althaea_officinalis_seq1
-----------------------------------------------------------------------------------------------------------------------------------------------------------------------------------------------------------------------------------------------------------------------------------------------------------------------------------------------------------------taggcttgaaggtgggcagttgtatacacctgcatatatagctcgtgtcagcgctatggttcgtggtgcttccaggggtatcacggtaccgacgaatttgtctgttttgtggagcactttgcagcagcttttgcaagaaatggaaggagccactggtatagctgttgaaggttcattcttccaatccctttttaatgggctggttaaggaaggcgaggttcttggaacacttcgtgcaggaattcattggactccaactgtatgtaacatgatcttttc---atttgatg-tttgtctgga-tttacatca-------cagaataaacaaatt-ccaat-ggttttcgaattttcctcattgat-acta--------------------------------------ctttctagcctagttgtgatt-ttgttattgaaagattaaaatcagttgtgaga-------------------taag----------------------------------------------------------------------------------------------------------------------
>I23367_M016_Malvaceae_Kitaibelia_vitifolia_seq1
----------------------------------------------------------------------------------------------------------------------------------------------------------------------------------------------------------------------------------------------------------------------------------------------------------------------------------------------------------tgaaaggtaggcttgaaggtgggcagttgtatacacctgcatatatagctcgtgtcagcgcmatggttcgtggtgcttccaggggtatcacrgtaccrrcgaatttgtctgttttgtggagcactttgcagcagcttttgcaagaaatggaaggrgccactggtatagctgttgaaggttcattcttccaatcccttttyaatgggctggttaaggaaggcgaggttctwggawcacttcgtgcaggaattcwttggactccaactgtatgtaacatgatctttty---rtttgatg-tttgtctgga-tttrcatca-------tagaataaacaaatt-ctaat-ggttttygawtttycctcattgat-acta--------------------------------------ctttctagcctagttgtgatt-ttgttattgaaagattaaaatcagttgtgaga-------------------taagtgkcacttttk--aacctcryttttasatwayaaggmagcy-------tctttccagtttyyymargsmmcmrkttkrawkkwararwwkwawatgat--------------------
>I23368_M017_Malvaceae_Sterculia_apetala_seq1
---------------------------------------------------------------------------------------------------------------------------------------------------------------------------------------------------------------------------------------------------------------------------------------------------------------------------------------------------------gtgaaaggtaggcttgaaggtgggcaactgtacacacctgcgtatgtagctcgtgttagtgccatggttcgtggtgcagccaggggtatcacagttccaacaaatttgtctgttttgtggagcactttgcagcagcttttgcaagaaatggaaggagccactggtgtagcagtcgaaggttcattcttccaatcgctttttaatgggctgctgaaggaaggcgaggttcttggaacacttcgtgcaggagttcattggactccaactgtatgttaaatgatcctcttactatttgatg-tttgtctggt-ttcgctttc-------agtttttagcaattg-agtgt-gtttatgcaacagg--tttttgct-attg--------------------------------------ctcaaaaggaatgtgttgattctttcttctcacaggtttgtagtcttactctacaaatt--------------tatctgtaacctttt--gatgtt-----------------------------------cagatgcctaaa---------------------------------------------------c
>I23369_M018_Malvaceae_Abelmoschus_esculentus_seq1
---------------------------------------------------------------------------------------------------------------------------------------------------------------------------------------------------------------------------------------------------------------------------------------------------------------------------------------------------------gtgaaaggtagacttgaaggtgggcaattgtatacacctgcttatatagctcgtgtcagtgccatggttcgtggtgcatccaggggcatcacagtaccaacaaatttgtctgtattgtggagcactttgcagcagcttttgcaagaaatggaaggagccaccggtatagccgttgaaggctcattctttcaatcccttttcaatgggctggttaaggaaggggaggttcttggaacacttcgtgcaggaattcattggactccaactgtatgtaacatgatcttttc---atttgatg-tttatatggattttacatca-------tagaataaa-aaatt-ctaat-tcctttcacattca--taattgat-acta--------------------------------------ctctctatcctagttgtgatt--tgttattgaaaat---------------------------------------------------------------------------------------------------------------------------------------------------------------
>I23370_M105_Malvaceae_Pachira_aquatica_seq1
-----------------------------------------------------------------------------------------------------------------------------------------------------------------------------------------------------------------------------------------------------------------------------------------------------------------------------------------------------------gaaaggtaggcttgaaggtgggcaattgtacacgcctgcatatatagctcgtgtcagtgccatggttcgtggtgcttccaggggtatcacagttccaacaaatttgtctgttttgtggagcactttgcagcagcttttgcaggaaatggaaggagctactggtgtagcagtcgaaggttcattcttccaatccctttttaatgggctggttaaggatggcgaggttctcggaacacttcgtgctggaattcattggactccaactgtatgtaacatgatcttcttatcgtttgatg-tttgtctgaa-ttcacgtca-------tagaataaacaaatt-ctaat-ggctttcaaattcg--ttattgat-acta--------------------------------------ctttgtagcctagttgtgatt-ttrtcattgaaagatcaaaatcagttgtgaga-------------------taagtgacacttt-------------------------------------------------------------------------------------------------------------
>I23372_M140_Malvaceae_Chiranthodendron_pentadactylon_seq1
----------------------------------------------------------------------------------------------------------------------------------------------------------------------------------------------------------------------------------------------------------------------------------------------------------------------------------------------------------------------------gtgggcaattgtacacacctgcatatatagctcgtgtcagtgccatggttcgtggtgcttccaggggtatcacagttccaacaaatttgtctgttttgtggagcactttgcagcagcttttgcaagaaatggaaggagccactggtgtagcatttgaaggttcattcttccaatccctttttaacgggctggttaaggaaggcgaggttctcggaacacttcgtgcaggagttcattggactccaactgtatgtaacatgatcttcttattgtttgatg-tttgtctgga-ttcagatca-------tagaatgaacaaatt-ctaat-ggcttttaaagtca--tcattta-----------------------------------------------------------------------------------------------------------------------------------------------------------------------------------------------------------------------------------------------
>I23373_M141_Malvaceae_Quararibea_funebris_seq1
-----------------------------------------------------------------------------------------------------------------------------------------------------------------------------------------------------------------------------------------------------------------------------------------------------------------------------------------------------------gaaaggtaggcttgaaggtgggcaattgtacacacctgcttatatcgctcgtgtcagtgccatggttcgtggtgcttccaggggtatcacagttccaacaaatttgtctgttttatggagcactttgctgcagcttttgcaagaaatggaaggagccactggtgtagcagttgaaggttcattcttccaatccctttttaacgggctggttaaggaaggcaaggttcttggaactcttcgtgcaggaattcattggactccaactgtatgtaacatgatcttcttattgtttgatg-gttgtctgca-ttcacatca-------tagaatggacaaatt-ctaat-ggctttyaaattcc--tcattgat-acta--------------------------------------ctttctagcctagttgtgatt-ttctwattgaaagatcaaaattagttgtgaga-------------------taagtgacactttt---aacatagcttttacatcataaaagaaggcaa--cttctttgcagttttctcaaggtaccgatttgaatataagaattga------------------------tt
>I23377_M148_Malvaceae_Robinsonella_mirandae_seq1
---------------------------------------------------------------------------------------------------------------------------------------------------------------------------------------------------------------------------------------------------------------------------------------------------------------------------------------------------------gtgaaaggtaggcttgaaggtggccagttgtacacacctgcatatgtagctcgtgtcagtgccatggttcgcggcgcttccaggggtatcacagtaccaacaaatttgtctgttttgtggagcactttgcagcagcttttgcaagaaatggaaggagccactggtatagctgttgaaggttcattcttccagtccctttttaacgggctggttaaggaaggcgaggttcttggaacacttcgtgcaggaattcattggactccaactgtatgttacataactttttc---atttgatgttttgtctgta-tttacatca-------tagaataaacaaatt-ctaat-ggtttccaaatttc--tcattcat-gcta--------------------------------------ctttctagcctagttgtgattatttttattgaaagattaaaatcagttgtgaga-------------------ttagtgacactttttttagcataacttttacatgataagaaaggctgc---ttctttccagtcttctc------------------------------------------------------
>I23378_M150_Malvaceae_Ceiba_pentandra_seq1
----------------------------------------------------------------------------------------------------------------------------------------------------------------------------------------------------------------------------------------------------------------------------------------------------------------------------------------------------------tgaaaggtaggcttgaaggtgggcaattgtacacacctgcatatatagcacgtgtcagtgccatggttcgtggtgcttccaggggaatcacagttccaacaaatttgtctgttttgtggagcactttgcagcagcttttgcaggaaatggaaggagccactggtgtagcagtggaaggttcattcttccaatccctttttaatgggctagttaaggacggcgaagttcttggaacacttcgagcaggaattcattggactccaactgtatgtaacatgatcttatt---gttcgatg-tttgtctgga-ttcacatca-------ttgaataaacaaatt-cttgtgggctgttaaattcc--tcattgat-acta--------------------------------------ctttctagcctagttgtgatt-tttttattgaaggatcaaaatcaattgtgaga-------------------taatcgagactttta--acct--aattttacatgatatagaaga------------------------------------------------------------------------------
>I23383_M166_Malvaceae_Pseudobombax_ellipticum_seq1
----------------------------------------------------------------------------------------------------------------------------------------------------------------------------------------------------------------------------------------------------------------------------------------------------------------------------------------------------------tgaaaggtaggcttgaaggtgggcaattgtacacgcctgcatatattgcacgtgtcagtgccatggttcgcggtgcttccaggggtatcacagttccaaaaaatttgtctgttttgtggagcactttgcagcagcttttgcaggaaatggaaggagctactggtgtagcagttgaagggtcattcttccaatcactttttaatgggctggttaaggatggtgaggttctcggaacacttcgtgcgggaattcattggactccaactgtatgtaacatgatcttttwwtkkttkrwkk-ttkkyywrrw-tymmmwymw-------tkrammamcmaawty-ywawt-wmytttwaattycy--ymmykrww-mywm--------------------------------------yttyywrscywrktkkkrwtt--ttttwwtkrarrrwymaaawymrktkkkrrrwwatc-------------------gagacttttt---------------------------------------------------------------------------------------------------------aa
>I23385_M169_Malvaceae_Ochroma_pyramidale_seq1
-----------------------------------------------------------------------------------------------------------------------------------------------------------------------------------------------------------------------------------------------------------------------------------------------------------------------------------------------------------------taggcttgaaggtgggcaattgtacacaccagcatatatagctcgtgtcagtgccatggttcgtggtgcttccaggggtatcacagttccaacaaatttgtctgttttgtggagcactttgcagcagcttttgcaagaaatggaaggagccactggtgtagcagtcgaaggttcattcttccaatccctttttaatgggctggttaaggaaggcgaggttcttggaacacttcgtgcaggggttcattggactccaactgtatgtaacatgatcttcttattgtttgatg-tttgtctgga-ttcacatca-------tagaataaacaaatt-ctaat-ggcttttaaa-tcc--tcattgat-actt--------------------------------------ctttctagcctacttgt----------------------------------------------------------------------------------------------------------------------------------------------------------------------------------
>I23387_M178_Malvaceae_Malvaviscus_arboreus_seq1
--------------------------------------------------------------------gctgaagaaatcaatgagagacttcaggaatgcagccaaatttccttagctgaatttgctgcacagttgcatgttggctctgaggtggtgggatctgtcttgggacctcgccccggggtcttggtagcatagtttcc---------------------------cggaaattaattttgtgacagagataaaacggagggataacttatt-ttgacagttttac------------------------------cttctttcctgcttgttttttaggtgaaaggtagacttgaaggtgggcaattgtatacacccgcttatatagctcgcgtcagtgccatggttcgtggtgcatccaggggtatcacagtaccaacaaatttgtctttattgtggagcactttgcagcagcttttgcaagaaatggaaggagccactgggatagctgttgaaggctcattcttccaatcgcttttcaatgggctggttaaggaaggggaggttcttggaacacttcgtgcaggaattcattggactccaactgtatgtaacatgatattttc---atttggtg-tttttatgga-tttacatca-------tagaataaa-gartt-ctawt-ggctttcacattcc--tcattgat-acta--------------------------------------ctctctggcctagttgtgatt--tgttagtgaaa-ttcaaaatcagttgcgaga-----------------------tgtgacttttt--aatctcacttttat-tartaaggaaggcagc---ttctttgcwgttttctcaaggtaccaatttaaatggaataattcaatg----------------------a
>I23388_M180_Malvaceae_Triumfetta_lappula_seq1
------------------------------------------------------------------------------------------------------------------------------------------------------------------------------------------------------------------------------------------------------------------------------------------------------------------------------------------------------------aaaggtaggcttgaaggtgggcaattgtatacacctgcatatatagctcgcgtcagcgccatggttcgtggtgcttccaggggtatcacggtaccgacgaatttgtctgttttgtggagcactttgcagcagcttttgcaagaaatggaaggagccactggtatagctgttgaaggttcattcttccaatccctttttaacgggctggttaaggaaggcgaggttcttggaacacttcgtgcaggaattcattggactccaactgtatgtaacatgatattttc---attttatg-tttgtctgga-tttacatca-------tagaataaacagatt-ctaat-ggttttcgaatttt--------------------------------------------------------------------------------------------------------------------------------------------------------------------------------------------------------------------------------------------------------
>I23389_M181_Malvaceae_Pavonia_scheadiana_seq1
-------------------------------------------------------------------------------------------------------------------------------------------------------------------------------------------------------------------------------------------------------------------------------------------------------------------------------------------------------------------ggcttgaaggtgggcaattgtatacacctgcatatatagctcgygtcagcgccatggttcgtggtgcttccaggggtatcacrgtaccgacgaatttgtctgttttgtggagcactttgcagcagcttttgcaagaaakggaaggagccactggtatagctgttgaaggttcattcttccaatccctttttaacgggctggttaaggarggygaggttcttggaacacttcgtgcaggaattcattggacyccaactgtatgtaacatgatmttttc---atttkatg-tttgtctggm-tttacatca-------tagaataaacaratt-ctaat-ggytttcgaattyyymaywkdkry-kyyw--------------------------------------yttkytakyywamkwkydaww-yyrkywgtgamakawkwrarwcakttkwdmsw-------------------yamktkwrmmtwwt----------------------aacaaaggtag---------------------------------------------------------------------------
>I23390_M182_Malvaceae_Anoda_cristata_seq1
----------------------------------------------------------------------------------------------------------------------------------------------------------------------------------------------------------------------------------------------------------------------------------------------------------------------------------------------------------tgaaaggtaggcttgaaggtgggcaattgtatacacctgcatatatagctcgygtcagcgccatggttcgtggtgcttccaggggtatcacggtaccgacgaatttgtctgttttgtggagcactttgcagcagcttttgcaagaaakggaaggagccactggtatagctgttgaaggttcattcttccaatccctttttaacgggctggttaaggarggygaggttcttggaacacttcgtgcaggaattcattggacyccaactgtatgtaacatgatmttttc---atttkatg-tttgtctggm-tttacatca-------tagaataaacaaatt-ctaat-ggctttcgaattcc--tcattgay-gctt--------------------------------------ctt-------------------ttgttatttaaagatcaaaaccagctgtgaca-------------------taagtgagacatttt--aacctcacttttacataataacaaaggtagc----tctttgcagttttctcaaggcaccagtttgaatgtaggaattga--------------------------
>I23391_M183_Malvaceae_Phymosia_umbellata_seq1
--------------gggctcatgttgattcaaggagaaattatatcacaatcttattgggactctgtagctgaagaaatcaacgagagactgcaggaatgcagtcaaattgcgttagctgaactggctgcacagttgcatgttggttctgagctggtagcatcagtcttggagcctcgccttgggactttggtagcttattctcc---------------------------tggtaattaaat---tagctttgggagaatggag--aagatttatt-ttgacagttgtc------------ttttttg-------------tattttctatttggccttttaggtgaaaggtaggcttgaaggtgggcaattgtatacacctgcatatatagctcgtgttagtgccatggttcgtggtgcttccaggggcatcacagtaccaacgaatttgtctgttttgtggagcactttgcagcagcttttgcaagaaatggaaggggccaccggtatagcagttgaaggctcattcttccagtccctttttaacgggctggttaaggaaggygaggttcttggaacacttcgtgcaggaattcattggactccaactgtatgtaacatractttttwa--atctgatg-tttgtctgga-tttacatca-------tagaaaaaacaaatt-ctaat-tatttccgaattcc--tcgttgat-wmyk--------------------------------------syttyywrsctwrktkkkrwt-tttttattgaaagattaaaatcagttgtgaga-------------------taagtgacaactttt--agcatcacttttgcgtaataagaaagacagc---ttcttttcggtgttctcgaggcaccagttttaatgtaagaattgaa-----------------------ta
>I23393_M189_Malvaceae_Kearnemalvastrum_lacteum_seq1
---------------------------------------------------------------------------------------------------------------------------------------------------------------------------------------------------------------------------------------------------------------------------------------------------------------------------------------------------------gtkaaaggtaggcttgaaggtgggcaattgtatacacctgcatatatagctcgtgtcagcgccatggttcgtggtgcttccaggggtatcacggtaccaacgaatttgtctgttttgtggagcactttgcagcagcttttgcaagaaatggaaggagccactggtatagctgttgaarrttcattcttccaatccctttttaacgggctggtyaaggaaggcgaggttcttggawcacttcgtgcaggaattcattggactccaactgtatgtaacatgatcttttc---atttgatg-tttgtctgga-tttacawca-------trgaataaacaratt-ctaat-ggtttthgaattttsctcattgat-acta--------------------------------------ytttmtagcstagttgtgatt-tygttattgaaagattaaaatcagttktgaga-------------------taagtgacacttttt--aractcacttttacataataaggcagct-------hctttscagttttctcaag---------------------------------------------------
>I23394_M229_Malvaceae_Malvastrum_americanum_seq1
-----------------------------------------------------------------------------------------------------------------------------------------------------------------------------------------------------------------------------------------------------------------------------------------------------------------------------------------------------------gaaaggtaggcttgaaggtgggcaattgtatacacctgcatatatagctcgtgtcagcgccatggttcgtggtgcttccaggggtatcacggtaccaacraatttgtctgttttgtggagcactttgcagcagcttttgcaagaaatggaaggagccactggtatagctgttgawagttcattcttycaatccctttttaacgggctrgttaaggarggcgaggytcttggaacacttcgtgcaggaattcattggactccractgtatgtaacatgatcttttc---atttgatg-tttgtctgga-tttacaaca-------tggaataaahagatt-ctaat-ggttttcgaattttcctcattggt-acta--------------------------------------ttttatagcctagttgtgctt-ttgttattgaaagattagaatcagctgtgaga-------------------taagtgacacttt-------------------------------------------------------------------------------------------------------------
>I23395_M236_Malvaceae_Fuertesimalva_jacens_seq1
--------------------------------------------------------------------------------------------------------------------------------------------------------------------------------------------------------------------------------------------------------------------------------------------------------------------------------------------------------ggtgaaaggtaggcttgaaggtgggcagttgtayacacctgcatatatagctcgtgtcagygcmatggttcgtggtgcttcyaggggtatcacggtrccdrcgaatttgtctgttttgtggagcactttgcagcagcttttgcaagaaatggaaggagccactggtatagctgttgaaggttcattcttccaatccattttyaatgggctggttaaggaaggcgagdttctwggawcacttcgtgcaggaattcattggactccaackgtatgtaacatgatcttttc---atttgatk-tttrtctkga-tttacatca-------takaataaacaaatt-ytaat-grtttttgaatttymctcattgat-acta--------------------------------------ctttctagcmtagttktgatt-ttgktattgwaagattaaaatcarttgtgaga-------------------taagtgacacttttk--aacctcayttttacataacaaggaarct-------tctttccagttty-yymrggcaccagtttgaatgtaagaattggatg-----------------------
>I23396_M019_Malvaceae_Allosidastrum_pyramidatum_seq1
--------------------------------------------------------------------------------------------------------------------------------------------------------------------------------------------------------------------------------------------------------------------------------------------------------------------------------------------------------ggtgaaaggtaggcttgaaggtgggcaattgtacacacctgcatatatagcccgtgtcagtgccatggttcgtggcgcttccaggggtatcacagtaccaacaaatttgtctgttttgtggagcactttgcagcagcttttgcaagaaatggaaggaaccactggtatagctgttgaaggttcattcttccagtccctttttaatggtctgattaaggaaggcgaggttcttggaacacttcgtgcaggaattcattggactccaactgtatgtaacataactttttc---atttgatg-tttgtctgga-tttacatca-------tagaataaacaaatt-ctaat-ggttttcgaattcc--tcattgat-acta--------------------------------------ctttctagcctagttgtgatt-tttttattgaaagattaaaatcagttgtgata-------------------taagtgactcttttt--aacatcacttttacataataagaaaggcagc---ttctttccagtctt---aaggcaccagtttgaatgtaagaattgaataatttaagctgcaagataattacc
>I23398_M021_Malvaceae_Sidastrum_micranthum_seq1
------------------------------------------------------------------------------------------------------------------------------------------------------------------------------------------------------------------------------------------------------------------------------------------------------------------------------------------------------------aaaggtaggcttgaaggtgggcaattgtatacacctgcatatatagctcgtgtcagtgccatggttcgtggcgcttccaggggtatcacagtgccaacgaatttgtctgttttgtggagcactttgcagcagcttttgcaagaratggagggagccactggtatagctgttgaaggttcattcttccagtccctttttaaygggctggttaaggaaggcgagattcttggaacacttcgtgcagggattcattggactccaactgtatgtaacataacyttttc---ttttgatg-tttgtctgga-tttacatca-------tagaataaacaaattatttat-ggtttccrawttcc--tcgtcgat-acta--------------------------------------ctttctagactagttattatt-attttattgcaagattaaaatcagttgtgaga-------------------taagtgaaacttttt--agcatcagttttacatgataagaaagggag---------------------------------------------------------------------------
>I23399_M022_Malvaceae_Gaya_dominguensis_seq1
-----------------------------------------------------------------------------------------------------------------------------------------------------------------------------------------------------------------------------------------------------------------------------------------------------------------------------------------------------------------------------tgggcaattgtatacacctgcatatatagctcgtgtcagtgccatggttcgcggcgcttccagggctatcacagtaccaacgaatttgtctgttttgtggagcactttgcagcagcttttgcaagaaatggaaggagccactggtatagctgttgaaggttcattcttccagtccctttttaacgggctggttaaggaaggcgaggttcttggaacacttcgtgcaggaattcattggactccaactgtatgtaacataactttttc---atctgatg-tttgtctgga-tttacatca-------t-------------------------------------------------------------------------------------------------------------------------------------------------------------------------------------------------------------------------------------------------------------------------------------------
>I23366_M015_Malvaceae_Firmiana_simplex_seq1
---------------------------------------------------------------------------------------------------------------------------------------------------------------------------------------------------------------------------------------------------------------------------------------------------------------------------------------------------------------------cttgaaggtgggcaactgtacacacctgcatatgtagcgcgtgttagcgccatggttcgtggtgcagccaggggtatcacagttccaacaaatttgtctgttttttggagcactttgcagcagcttttgcaagaaatggaaggagccactggtgtggcagtcgaaggttcattcttccaatccctttttaatgggctgctgaaggaaggcgaggttctcggaacacttcgtgccggagttcattggactccaactatatgggacatgatgttcttcttgtttgatg-tttgtctggt-ttcgctttc-------agtttttaataattg-agtgt-gattatgcaacagg--tttttgct-attg--------------------------------------ctcaaaaggagtgtgttgattctttc-------------------------------------------------------------------------------------------------------------------------------------------------------------------------
>I28591_M023_Malvaceae_Neobuchia_paulinae_seq1
------------------------------------------------------------------------------------------------------------------------------cttcacagctacatgttggctctgagttgattgcatctgtcttggagcctcgcctagggactgtggtagctttttttcc---------------------------cattaattacttatgtgactttgggaaaatggaggaagaacttttt-ctgacagtttta-------------ttatta-----------ttttttttctatatggtttgctaggtgaaaggtaggcttgaaggtgggcaattgtacacacctgcatatatagcacgtgtcagtgccatggttcgtggtgcttccaggggaatcacagttccaacaaatttgtctgttttgtggagcactttgcagcagcttttgcaggaaatggaaggagccactggtgtggctgtggaaggttcattcttccaatccctttttaatgggctggttaaggacggcgaggttcttggaacacttcgggcaggaattcattggactccaactgtatgtaacatgatcttatt---gtttgatg-tttgtctgga-ttcacatca-------ttgaataaacaaatt-ctaatgggctgttaaattct--tcattgat-acta--------------------------------------ctttcta--------------------------------------------------------------------------------------------------------------------------------------------------------------------------------------------
>I28593_M024_Malvaceae_Carpodiptera_cubensis_seq1
---------------------------------------------------------------------------------------------------------------------------tggctgcacagctacatgttggctctgagttggtggcatctgtcttggagcctcgccttgggactatggtagcttattttcc---------------------------tggtgttcacttttctgaatttgggaaaatggagt-aacaactgtt-gttgttgtta------------mtattatta------------ttattatttg-------tgttaggtcaaaggtaggctggaaggagggcaactctacacacctgcgtatgtagctcgtgtcagtgccatggttcgaggtgcttccaggggtatcacagttccaacaaatttatctgttttgtggagcactttgcagcagcttttgcaagaaatggaaggagcaactggtgtagctgttgaaggttcattcttccaatccctttttaatgggcttgtgaaggaaggcgaggttcttggaacacttcgtgccggagttcattggactccaactgtatgtgacatgatcttt---atgtttgatt-yctttctaga-ttcacatca-------tagactgaagaaatt--tatg-gctgctcgaatatc--tcagtgat-agta--------------------------------------ctttgtagcctactggtgatt-ttgcttttgaaagatcaa--ttcagtttgaaaacatt-atgt-----------------------------------------------------------------------------------------------------------------------------------
>I28595_M184_Malvaceae_Guazuma_ulmifolia_seq1
-------------------------------------------------------------------------------------------------------------------ggaagagmtkkctgmacagwtamatsttggctcwgagttgkwggmatmcatcttggagcctcgccttgggactatggtagcttattttcc---------------------------tagtttttactt-tgtgactttggcaagtttagta--agaactgtt-atgacagttttatt---------------------------------------tttggtttgttaggtgaaaggtaggcttgaaggtgggcaattgtacaccccagcatatgtagctcgtgtcagtgccatggttcgtggtgcatgtagagggattacagttccaacgaatttgtctgttttgtggagcactttgcagcagcttttgcaagaaatggaaggagccacaggtgtagcagttgaaggttcattcttccaatccctttttaatgggctggtgaaggaaggcgaggttcttggaacacttcgtgcaggagttcattggactccaactgtatgtgacatgatcttcttattgtttgatg-tttgtcagga-ttcacatta-------tagattgaacaaatt-atgat-ggctattaaattcc--------at-agta--------------------------------------ctttgttgcccagt---gctt-ttgtttgtgaagggtcagaatcagttgccaaagcatt----taatctagcctaagtggcacttttt--agcctaactt----------------------------------------------------------------------------------------------t
>I28597_M027_Malvaceae_Melhania_velutina_seq1
---------------------------------------------------------------------------------------------------------------------------------------------------------------------tcttggagcctcgcctgggcacwktggtagcttatttttc---------------------------ttgattttaattctgtggctttgggtaaatggaag-----actgttaatgattttttaaaaaa-----------------------------aatttgtatttggtcttttaggtgaaaggtaggcttgaaggtgggcaattgtacacacctgcttatgtagctcgtgtcagtgccatggttcatggtgcttccagaggtatcacagttccaacaaatttgtctgttttgtggagtactttgcagcagcttttgcaagaaatggaaggagccactggtgtagcagttgaaagttcattcttccagtcactttttaacgggctggttaaggagggcaaggttcttggaactcttcgtgcaggagttcattggactcctactgtatgtgacatgatcttcttactctttgatt-tttttctgga-ttctcttgagtcttgatagaatgaatttatt-ctaat-g---------------------------------------------------------------------------------------------------------------------------------------------------------------------------------------------------------------------------------------------------------------------
>I28600_M146_Malvaceae_Mortoniodendron_guatemalense_seq1
---------------------------------------------------------------------------------------------------------------------------------------------ttggctctgagttggtggcatctgtcttggagcctcgccttgggactatggtagcttattttcc---------------------------tagtgtttacttttgtgactttgtgaaaatrgagg-aagaactgtt-atgactgtt---------------atttttg--------------tttttatatttggtctgttaggtgaaaggtaggcttgaaggtgggcaactgtacacacctgcatatgtagctcgtgtcagtgccatggttcgtggtgcttccaggggtatcacagttccaacaaatttgtctgttttgtggagcactttgcagcagcttttgcaagatatggaaggagccactggtatagctgtcgaaggttcattcttccaatcccttttcaatgggctggtgaaggaaggcgaggttcttggaacacttcgtgcaggagttcattggactccaactgtatgtgacgtcatcttgttgttttttgatg-tttgtctgga-ttcacatca-------tctagtgaacaaatt-ctaat-ggctattgaattcc--ttagtgac-acta--------------------------------------cattgtagcctagttgtgatt-tcattttcgaaagatcaaaatcagttttgaaagcatt-atg----------taaa----------------------------------------------------------------------------------------------------------------------
>I28605_M235_Malvaceae_Abutilon_sp_seq1
------------------------------------------------------------------------------------------------------------------------------------------------------------------------tggagcctcgccttgggaccttggtagcttattcccc---------------------------tggtaattaaat---cagctttgggagaatggag--aagatttgtt-ttgatagttgtct----------tttttttg-------------tattttctatttggccttttaggtgaaaggtaggcttgaaggtgggcaattgtatacacctgcatatatagctcgtgtcagtgccatggtttgtggcgccgccaggggtatcacagtaccaacgaatttgtctgttttgtggagcactttgcagcagcttttgcaagaaatggaaggggccactggtatagcagttgaaggttcattcttccagtccctttttaacaggctggttaaggaaggcgaggttcttggatcacttcgtgcaggaattcattggactccagctgtatgtaacataactttttta--atctgatg-tttgtctgga-tttacatca-------tagaataaacgaatt-ct---------------------cattgat-acta--------------------------------------ctt------------------------------------------------------------------------------------------------------------------------------------------------------------------------------------------------
>I28607_M034_Malvaceae_Mansonia_altissima_seq1
--------------------------------------------------------------------------------------------------------------------------------------------sawrtctct----------ytwttyymytkttgsmyycawttrmawmtttgkacacatattttytrytkyayywtattywyykttwwygwwrttttytttgtttttgtgactttgtgaaagtggagg-aagaactgtt-tttattgttcttttt--------------------------tttttttttctatttggtctgttaggtgaaaggaaggcttgaaggtgggcaactatacactcctgcatatgtagctcgtgtgagtgccatggttcgtggtgcttccaggggtatcacagttccaacaaatttgtctgttttgtggaacactttgcagcagcttttgcaagaaatggaaggagccactggtatagcagttgaaggttcattcttccaatccctatttaatgggctggtgaaggaaggcaagattctcggaacacttcgtgcaggtgttcactggactccaacggtatgtcacgtgatcttcttactctttgatg-tttgtctgga-ttcacatca-------gaggatgaacgaatt-ctaat-ggctattaaattcc--tctttgataaata--------------------------------------ctttatttcctgcttgtgatt-ttgtctttgaaagatcaaa--------------------------------tgagtt--------------------------------------------------------------------------------------------------------------------
>I28608_M035_Malvaceae_Hosfordia_alata_seq1
--------------------------------------------------------------------------------------------------------------------------------------ttgcatgttggttctgagttggtagcatcagycwwggarsctcgyytykkgwytwtkgtmkytyaktctcc---------------------------tggtaattaaat---tagctttgggagaatggag--aagatttrtt-ttgacagttgtc------------ttttttg-------------tattttctatttggccttttaggtgaaaggtaggcttgaaggtgggcaattgtatacacctgcatatatagcthgtgtcagtgccatggttcgtggtgcttccaggggtatcacmgtaccaacgaatttgtctgttttgtggagcactttgcagcagcttttgcaagaaatggaaggggccacyggtdtavmagttgaaggctcwttcttccagtccctttttaacgggctggttaaggaaggcgaggttcttggaacacttcgtgcaggaattcattggactccaactgtrtgtaacataactttttta--atytgatg-tttgtctgga-tttacatmw-------arraawaamcaaatt-ctaaa-gatttccgaattcc--tcatcgat-actg--------------------------------------ctttctcaag-----------------------------------------------------------------------------------------------------------------------------------------------------------------------------------------
>I28609_M036_Malvaceae_Pentaplaris_davidsmithii_seq1
----------------------------------------------------------------------------------------------------------------------------------------------------------wctggcatstrtcttggagcctcgccttgggactgtggtagcctattttcc---------------------------cagtaattacttttgtgactttgggaaaatggagg-aagaacttct-ttgacagtttta-------------ttattg-------------ttttttctatttggtttgttaggtgaaaggtaggcttgaaggtgggcaattgtacacacctgcatatatagctcgtgtcaatgccatggttcgtggtgcttccaggggtattacagttccaacaaatttgtctgttttgtggagcactttgcagcagcttttgcaagaaatggaaggagcaactggtatagcagttgaaggttcattcttccaatccctttttaatgggctggttaaggaaggcgaggttctcggaacacttcgtgcaggaattcattggactccaactgtatgtaacatgatcttcttattgtttgatg-tttgtctgga-ttcacatca-------tagaataaacaaatt-ctaat-ggc-tgcaaagtcc--tcattgat-acta--------------------------------------ctttctagtgtagttttgttt-ttgttattgaaaaatcaaaatcagttgtgaga-------------------tgaatgaca-----------------------------------------------------------------------------------------------------------------
>I28610_M037_Malvaceae_Heritiera_littoralis_seq1
-------------------------------------------------------------------------------------------------------------------------------------------------ccttaacawramagcrwkttywyyag---------tttggaggggaatgcgtaatamtty---------------------------tcayattttggagaggggcattarawgrakaawkr------------stgaykrwtmyya------wwmytaytwttr--------------ttattatgattggtctgttaggtgaaaggtaggcttgaaggtgggcaactatacacaccagcgtatgtagctcgtgttagtgccatggttcgtggtgcagccaggggtatcacagttccaacaaatttgtcggttttgtggagcactttgcagcagcttttgcaagaaatggaaggagccactggtgtagcagtcgaaggttcattcttccaatccctttttaatgggctgctgaaggaaggcgaggttctcggaacacttcgtgcaggagttcattggactccaactgtatgtgacatgatcttcttgttgtttgatg-tttgtctggt-ttcacatca-------tagagtgaacaaatt-ctaat-ggctattgaattcc--tcagtgat-gcta--------------------------------------ctttgtagcttagttgagatt-ttgtttttgaaagatcyaaawyarktktraaarcayy-ryrwr--------caagwwtmarkt--------------------------------------------------------------------------------------------------------------
>I28612_M038_Malvaceae_Brachichyton_bidwillii_seq1
-------------------------------------------------------------------------------------------------------------------------------------------tgttggctccgagttggtggcatctgtcttggagcctcgcmttgggacaatggtagtttattttcc---------------------------cagtgttaacttttgtgactttgggaaaatggagg----aactgtt-atgatagtttcatta----------ttgt------------------------tttggcctgttaggtgaaaggtaggcttgaaggtgggcaactgtacacacctgcttatgtagctcgtattagtgccatggttcgtggtgcagccaggggtatcacagttccaacaaatttgtctgttttgtggagcactttgcagcagcttttgcaagaaatggaaggagccactggtatagcggtcgaaggttcattcttccaatccctttttaatgggctgctgaaggaaggcgaggttcttggaacacttcgtgcaggagttcattggactccaactgtatgtgacatga---tcttgttgtttgatg-tttgtctggt-ttcgctttc-------agtttttaataattt-agtgt-gattatgcaacagg--tttttgct-attg--------------------------------------ctcaaaaggaatgtgttgattctttcttctcacaggtctg----------------------------------------------------------------------------------------------------------------------------------------------------------t
>I28613_M039_Malvaceae_Eriotheca_macrophylla_seq1
------------------------------------------------------------------------------------------------------------------tagctgagctggctgcacagctacatgttggctctgagttggttgcatctgtcttggagcctcgccttgggactatggtagcttattttcc---------------------------tagtaattacttttgtgactttgggaaaatgcagg-aag---aaat-ttgaaagtttta-------------tttttg-------------tttttdctatttggtttgttaggtgaaaggtaggcttgaaggtgggcarttgtacacgcctgcatatatagctcgtgtcagtgccatggttcgtggtgcttccaggggtatcacagttccaacaaatttgtctgttctgtggagcactttgcagcagcttttgcaggaaatggaaggagccactggtgtagcagtygaaggttcatttttccaatcccttttcaatgggctggttaaggayggcraggttcthggaahrcttcgtgctggaattcattggacyccaactgtatgtaacatgatcttcttattgtttgatg-tttgtctgaa-ttcacatca-------tagaataaacaaatt-ctaat-ggctttcaaattcc--thattgat-acta--------------------------------------ctttgtagcctagttgtgatt------------------------------------------------------------------------------------------------------------------------------------------------------------------------------
>I28615_M041_Malvaceae_Pterygota_brasiliensis_seq1
--------------------------------------------------------------tgcattgcatgggatgtytac----------------------------tctaacccgtgttcttattctggwyasmtgttgryysmgrgttggtggcatctgtcttggagcctcgccttgggacaatggtagcttattttcc---------------------------tagtgttagcttttgtgactttaggaaaatggagg----aactttt-atgatagttttatta----------ttatggt--------ttttttttttctatttggtctgttaggtgaaaggtaggcttgaaggtgggcaactgtacacacctgcgtatgtagttcgtgttagtgccatggttcgtggtgcagccaggggtatcacagttccaacaaatttgtctgttttgtggagcactttgcagcagcttttgcaagaaatggaaggagccgctggtgtagcggtagaaggttcattcttccaattcctttttaatgggctgctgaaggaaggcgaggttctcggaacacttcgtgcaggagttcattggactccaactgtatgtgatatgatcttcttgttgtttgatg-tttgtctggt-ttcactttc-------agtwtttrmtrrytk-agyrt-gattatgccacagg--tttttgyt-rttg--------------------------------------ctcaaaaggaatgtgttgattcttt--------------------------------------------------------------------------------------------------------------------------------------------------------------------------
>I28616_M042_Malvaceae_Leptonichya_maranta_seq1
----------------------------------------------------------------------------------------------------------------tttggctgagctggctgcacagctacatgttggctctgagttggtggcatctgtcttggagcctcgccttgagactatggtaacttattttcc---------------------------tagtttttgctttggcgactttgggaaaatgaaga-----actgtt-atgatggtaata-------------tttttg--------------tttttgtatttggtctgtaaggtgaaaggtaggcttgaaggtgggcaattatacacaccagcgtatgtagctcgwgttagtgccatggttcgtggtgcttccaggggtatcacagttccaacaaatttgtctgttttgtggagcactttgcagcagcttttgctagaaatggaaggagccactggtgtagcagttgaaggttcattcttccaatccctttttaatgggctgctgaaggaaggcgaggttctcggaacacttcgtgctggagttcattggactccaactgtatgttatatgatcttcttattgtttgatt-tttgttygga-ttaacatta-------tagaatgaatgaatt-gtgat-ggctattaaattcc--tcattgat-gcta--------------------------------------ctttgtagcctagt---gatt-ttgtttttgaaggatcaaaatcagttgtgaaagtatttatgcaatctagatcgagtggtacatttt--agcctaac------------------------------------------------------------------------------------------------t
>I28618_M044_Malvaceae_Pentace_laxiflora_seq1
t------------------------------------------------------------------------------------------------------taarawkgctyyarstkrgctggcagmayagttgcacattggctccgagttggtggcatctgtcttggagcctcgccttgggactatggtagcttattttcc---------------------------tagtgttcatttttckgactttgggaaaatgaagg-aacaactgtt-atgacag------------------ttatta--------------ttattattatttgcatgttaggtgaaaggtaggcttgaaggtgggcaactctacacacctgtgtatgtagctcgtgtcagtgccatggttcgaggtdcttcaaggggtatcacagttccaacaaatttatctgttttatggagcactttgcagcagcttttgcaagaaatggaaggagcaactggtgtagctgttgaaggttcattcttccaatccctttttaatgggctggtgaaggaaggcgaggttctcggaacacttcgtgccggagytcattggactccaactgtacgtgacatgatcttcttgatgtctgatg-tttgtctaga-ttcacacca-------tagattgaagaaatt-ctatg-gctgcwctaattcc--tcagtrat-agta--------------------------------------ctttgcagcctactggtgatt-tttcttttgaaagatcaaattcaattwtaaaaacatt-atgtta--aagattaagtggcacttttt--aac------------------------------------------------------------------------------------------------------
>I28624_M049_Malvaceae_Corchoropsis_tomentosa_seq1
-----------------------------------------------------------------------------------------------------------------------gagttggctgcacagtwgcaggttkgctctgagttkgtggcatcggtcttggagcctcgcctgggcactatggtagcttattttcc---------------------------ttgtttctacttttatgactttggggaaatggggg--aagactgtt-atgatagttttatttta--------------------------tttatttctatttggtctattaggtgaaaggtaggcttgaaggtgggcaattgtacacacctgcgtatgtagctcgtgtcagtgccatggttcgtggagcttccaggggtatcacagttccaacaaatttgtctgttttgtggagcactttgcagcagcttttgcaagaaatggaaggagccactggtgtagcagttgaaggttcattcttccaatccctttttaacgggctagttaaggagggtgaggttcttggagcgcttcgtgcaggagttcattggactcctactgtatgtgacatga---tcttactctttgatg-tttgtctggg-ttctcttgagttttgatagaatgattctatt-ctaat-ggctrttraattcc--tctrtkrt-acyr--------------------------------------cttyrtagtcttatwytrtyy--gsttkttkaaagatcaaaatca-----------------------------------------------------------------------------------------------------------------------------------------------------g
>I28628_M051_Malvaceae_Werklea_horrida_seq1
----------------------------------------------------------------------------------------------------------------------------------------------------------------------------------------------------------------------------------------yggaaattaattttgtgac----agaaaatggagggataacttatt-ttgacagtt----------------------------------ttttttttctgattgtttttaaggtgaaaggtagacttgaaggtgggcaattgtatacacctgcttatatagctcgtgtcagtgccatggttcgtggtgcatcgaggggcatcacagtaccaacaaatttgtctgtattgtggagcactttgcaccggcttttgcaagaaatggaaggagccactggtatagctgttgaaggctcattyttccaatcacttttcaattggctggttaaggaaggggaggttcttggaacacttcgtgcaggaattcattggac--------------------------------------------------------------------------------------------------------------------------------------------------------------------------------------------------------------------------------------------------------------------------------------------------------------------------------------------------------------
>I28629_M052_Malvaceae_Spirotheca_rosea_seq1
----------------------------------------------------------------------------------------------------------------------------------------------------------------------cttggagcctcgccttgggactatggtagcttattttcc---------------------------tagtaattacttttgggactttgggaaaatgcaggaagaactgttt-ttgacagttttat----------tattatta------------ttattttctattgggtttgttaggtgaaaggtaggcttgaaggtgggcaattgtacacgcctgcttatatagcatgtgtcagtgccatggttcgtggtgcttccaggggtatcacagttccaacaaatttgtctgttttgtggagcactttgcagcagcttttgcaggaaatggaaggagccactggtgtggcagtcgaaggttcattcttccaatccctttttaatgggctggttaaggacggcgaggttctcggaacacttcgtgcaggaattcattggactccaactgtatgtaacatgatcttcttattgttagatg-tttatctgga-ttcacatca-------ttgaa-aaaaaaatt-ctagt-ggcttttaaattcc--ccactgat-gctg--------------------------------------ctttctagcctagttgtgatt--ttttattgaaagatcaaaatcagttgtgaga-------------------ta------------------------------------------------------------------------------------------------------------------------
>I28630_M053_Malvaceae_Huberodendron_swietenioides_seq1
--------------------------------------------------------------------------------------------------------------------------------------ktacatgttggctctgagttggttgcttctgtcttggagcctcrccttgggactatggtagcttattttcc---------------------------tgataattactttcgtgactttgggaaaatggatg-aaa---tttt-ttgacagtttta-------------tttttg-------------tttattctatttgatttgttaggtgaaaggtaggcttgaaggtgggcaattgtacacacctgcatatatagctcgtgtctgcgccatggttcgtggcgcttccaggggtatcacggttccaacaaatttgtctgttttgtggagcactttgcagcagcttttgcaagaaatggaaggagccactggtgtagcagtcgaaggttcattcttccaatccctttttaatgggctggttaaggaaggcgaggttcttggaacacttcgtgcaggaattcattggactccaaccgtatgtracatgatcttctaattgtttgatg-tttgtctgga-ttcccatca-------tagaataaacaaatt-ctaat-ggctttcaaattcc--acattgat-gcta--------------------------------------ctgtctagcctagttgtgatt-ttgttatcgaaggatcaaaatcagttgtgaga-------------------taagtgacacttttc--aacctaat-------------------------------------------------------------------------------------------------
>I28631_M054_Malvaceae_Trochetiopsis_benjaminae_seq1
-----------------------------------------------------------------------------------------------------------------ttggctgagttggctgcacagttgcaagttggctctgagttggtggcatctgtcttggagcctcgcctgggcactttggtagcttatttttc---------------------------ttgattttaattctgtggctttgggtaaatggaag-----cctgtt-ataatttttttttaaa-----------------------------aatttgtatttggtcttttaggtgaaaggtaggcttgaaggtgggcaattgtacacacctgcttatgtagctcgtgtcagtgccatggttcgtggtgcttccagaggtatcacagttccaacaaatttgtctgttttgtggagcactttgcagcagcttttgcaagaaatggaaggagccactggtgtagcagttgaaagttcattcttccagtcactttttaacgggctggttaaggagggcaaggttcttgggacgcttcgtgcaggagttcattggactcctactgtatgtgacatgatcttcttactctttgatt-tttttctgga-ttctcttgagtcttgatagaatgactttatt-ctaat-ggctgtcaagttcc--tctgtgat-acca--------------------------------------ctttattgtctaa--------------------------------------------------------------------------------------------------------------------------------------------------------------------------------------
>I28633_M056_Malvaceae_Adansonia_digitata_seq1
--------------------------------------------------------------------------------------------------------------------------------------ctacatgttggctctgagttggttgcgtctgtcttggagcctcgccttgggactatggtaagttattttcc---------------------------tagtacttgcttttgtgactttgggaaaatggagg-aagacctcttcttgacagttttttttt------ttttttttaagttttwaaatttttttttctgtttggcttgttaggtgaaaggtaggcttgaaggygggcaattgtacacgcctgcatatatagctcgtgtcagtgccatggttcgtggtgcttccaggggtatcacagttccaacaaatttgtctgttttgtggagcactttgcagcagcttttgcaagaaatggaaggagccactggtgttgcagttgaagggtccttcttccaatccctttttaacgggctggttaaggayggcgaggttckcggaacacttcgtgcaggaattcattggactccaactgtatgtaacakgatcttcttattgttcgatg-tttgtctgga-ttcayatca------------------------taat-ggttttcaaattcc--tcattkat-acta--------------------------------------ctttctaacctagttgtgctt-ttgttatygaaa----------------------------------------------------------------------------------------------------------------------------------------------------------------g
>I28638_M061_Malvaceae_Basiloxylon_brasiliensis_seq1
----------------------------------------------------------------------------------------------------------------------------------------------------------ggtggcatctgtcttggagcctcgccttgggacaatggtagcttattttcc---------------------------tagttttaacttctgtgactttgggaaaatggaga----gactgtt-gtgatagttttatta----------ttgt---------------ttttttctatttggtctgttaggtgaaaggtaggcttgaaggtgggcaactgtacacacctgcgtatgtagctcgtgttagtgccatggttcgtggtgcagccaggggtatcacagttccaacaaatttgtctgttttgtggagcactttgcagcagcttttgcaagaaatggaaggagcaactggtgtagcagtcgagggttcattcttccaatccctttttaatgggctgctgaaggaaggcgaggttctcggaacacttcgtgcaggagttcattggactccaactgtatgttaaatga---tcttattgtttgatg-tttgtctggt-tttgctttc-------agtttttagcaattg-agcgt-gattatgcaacagg--tttttgct-attg--------------------------------------ctcaaaaggaatgcgttgattctttcttctcacaggtttgtagccttactctacaaatt--------------tttctgtaacctttt--gatgtt--------------------------------------------------------------------------------------------------c
>I28639_M249_Malvaceae_Gyranthera_amphibiolepis_seq1
----------------------------------------------------------------------------------------------------------------------------------------------------------ggttgtatctgtcttggakcctcgccttgggactatggtagcttattttcc---------------------------taataattacttttgtgactttgggaaaatggata-aaa---tttt-tcgactgttata-------------tttttg-------------tttattctatttgatttgttaggtgaaaggtaggcttgaaggtgggcaattgtacacacctgcatatatagctcgtgtctgtgccatggttcgtggtgcttccaggggtatcacagttccaacaaatttgtctgttttgtggagcactttgcagcagcttttgcaagaaatggaaggagccactggtgtagcagtcgaaggttchttctttcaatccctttttaatgggctggttaaggaaggcgaggttctcggaacacttcgtgcaggaattcattggactccaactgtatgtaacatgatcttcttattgtttgatg-tttgtctaga-ttcacatca-------tagaataatcaaatt-ctaat-ggctttcaaattcc--tcattgat-acta--------------------------------------ctttctagcctagttgtgatt-ttgttattgaa------------------------------------------------------------------------------------------------------------------------------------------------------------------
>I28641_M063_Malvaceae_Brownlowia_peltata_seq1
--------------------------------------------------------------------------------------------------------------------------------gcacagttgcatgttggctccgagttggtggcatatgtcttggagcctcgccttgggactatggtagcttattttcc---------------------------tagtgttcatttttctgactttgggaaaatgragg-aacaactgtt-atgacagttattattattattcttmttatta--------------ttattattatttgcatgttaggtgaaaggtaggcttgaaggtgggcaactctacacacccgcgtatgtagctcgtgtcagtkccatggttcgaggtgcttcaaggggtatcacggttccaacaaatttatctgttttatggagcactttgcagcagcttttgcaagaaatggaaggagcaactggtgtagctgttgaaggttcattcttccaatccctttttaatgggctggtgaaggaaggcgaggttctcggaacacttcgtgccggagttcattggactccaactgtatgtgacatgaccttcttgatgtctgatg-tttgtctaga-ttcacacca-------takattgaagaaatt-ctatg-gctgctctaattcc--tcagtgat-agta--------------------------------------ctttgcagcctactggtgatt-ttgctt-----------------------------------------------------------------------------------------------------------------------------------------------------------------------
>I28642_M064_Malvaceae_Burretiodendron_esquirolii_seq1
------------------------------------------------------------------------------------------------------------------------------------------------------------------------------------------------------------------------------------------------------------------------------------------acag------------------ttatta--------------ttattattatttgcatgttaggtgaaaggtaggcttgaaggtgggcaactctacacacctgtgtatgtagctcgtgtcagtgccatggttcgaggtgcttcaaggggtatcacagttccaacaaatttatctgttttatggagcactttgcagcagcttttgcaagaaatggaaggagcaactggtgtagctgttgaaggttcattcttccaatccctttttaatgggctggtgaaggaaggcgaggttctcggaacacttcgtgccggagttcattggactccaactgtacgtgacatgatcttcttgatgtctgatg-tttgtctaga-ttcacacca-------tagattgaagaaatt-cta-------------------------------------------------------------------------------------------------------------------------------------------------------------------------------------------------------------------------------------------------------------------------
>I28644_M066_Malvaceae_Thomasia_solanaceae_seq1
--------------------------------------------------------------------------------------------------------------------------------------------------tctgagttggtggcgtctgtcttggagcctcgccttgggaccatggtagaatattttcc---------------------------tagtctttacttttgtgactttgagaaaatggagg-aagaa-cttt-atgatggtttta-------------tttttg--------------ttttttgttttggtctdttaggtgaaaggtaggcttgaaggtgggcaattatatacaccagcgtatgtagctcgtgtgagtgccatggttcggggtgcttccaggggtatcacagttccaacaaatttgtctattttatggagcactttgcagcaccttttgcaagaaatggaaggagccactggtgtagcagtcgaaggttcattcttccaatccctatttaacgggctgctgaaggaaggcgaggttctcggaacacttcgtgcaggagttcattggactccaactgtatgtaacatgatcttcttattgtttgatg-tttgtctgga-ttcacatca-------tagaatgaacaaatt-ctgat-ggccattaaattcc--tcattgag-acta--------------------------------------cttcgtagccttgttgtgatt-ttgtttttgaaggatcaaaatcagttctgtaagc-------------tgcttcaattctttctttc-----------------------------------------------------------------------------------------------------------
>I28645_M067_Malvaceae_Guichenotia_ledifolia_seq1
------------------------------------------------------------------------------------------------------------------------------------agttacatgttggctcwgagttggtggcatctgtcttggagcctcgccttgggaccgtggtagaatattttcc---------------------------tagtttttacttttgtgactttgaggaaatggagg-aagaa-cttt-atgatggtttta----------------------------------tttttgttttggtctgttaggtgaaaggtaggcttgaaggtgggcaattatatacaccggcgtatgtagctcgtgtgagtgccatggttcggggtgcttccaggggtatcacagttccaacaaatttgtctgttttatggagcactttgcagcagcttttgcaagaaatggaaggagccactggtgtagcagtcgaaggttcattcttccaatccctatttaacgggctggtgaaggaaggcgaggttctcggaacacttcgtgcaggagttcattggactccaactgtatgtaacatgatcttcttattgtttgatg-tttgtctgga-ttcacatca-------tagaatgaacaaatt-ctgat-ggccattaaattcc--tcattgag-acta--------------------------------------cttcgtagcctagttgtgatt-ttgtttttcaaagatcaaagtcagttttctaagc-------------tgcttcgattcttcttctt--ttt------------------------------------------------------------------------------------------------------
>I28647_M069_Malvaceae_Cheirolaena_linearis_seq1
--------------------------------------------------------------------------------------------------------------------gctgagttggctgcacagttgcaggttggctctgagttggtggcatctgtcttggagcctcgcctgggcactatggtagcttatttttc---------------------------ttgtttttaattctttgattttggggaaatggaag-----actttt-atgatttttttttaa------------------------------aatttttatttgctcttttaggtgaaaggtaggcttgaaggtgggcaattgtacacacctgcttatgtagctcgtgttagtgccatggttcgtggtgcttccaggggtatcacagttccaacaaatttgtctgttttgtggagcactttgcagcagcttttgcaagaaatggaaggggccactggtgtagcagttgaaagttcattcttccagtcactttttaacgggctggttaaggagggcgaggttcttggaacgcttcgtgcaggagttcattggactcctactgtatgtgacatgatcttcttactctttgatg-tttgtctgga-ttctcttgagtcttgataaaatgaatttatt-ctaat-ggctgttaaattcc--tctgtgat-acca--------------------------------------ctttattgtctaattgtattt--agattttgaaagatcaaaa--------------------------------------------------------------------------------------------------------------------------------------------------------t
>I28652_M074_Malvaceae_Hildegardia_barteri_seq1
-------------------------------------------------------------------------------------------------------------------------------tgcacagttacatgttggctccgagttggtggcatctgtcttggagcctcgccttgggacattggtagcttattttcc---------------------------tagtgttaacttttgtgaaattgggaaaatggagg----aaccgtt-atgatagctttgcaa----------ttgt---------------tttttcctatttggtttgttaggtgaaaggtaggcttgaaggtgggcaactgtacacaccttcatatgtagctcgtgttagtgccatggttcgtggtgcagctaggggtatcacagttccaacaaacttgtctgttttgtggagcactttgcagcagcttttgcaagaaatggaaggagccactggtgtggcaatcgaaggttcattcttccaatccctttttaatgggctgctgaaggaaggcgaggttctcggaacacttcgtgccggagttcattggactccaactgtatgggacatgatgttcttcttgtttgatg-tttgtctggt-ttcgctttc-------agtttttaataattg-agtgt-gattatgcaacagg--tttttagt-attg--------------------------------------ctcaaaaggaatgtgttgattctttcttctcacaggtccgtagccttattctatgagtt--------------tatctgtaa----------------------------------------------------------------------------------------------------------------c
>I28654_M105_Malvaceae_Pachira_aquatica_seq1
---------------------------------------------------------------------------------------------------------------------------tggctgcacagctacatgttggctctgagttggttgcatctgtcttggagcctcgccttgggactatggtagcttattttcc---------------------------tagtaattacttttgtgactttgggaaaacggagg-aag---aaat-ttgaaagttttw-------------tttttg-------------dtttttctatttggtttgttaggtgaaaggtaggcttgaaggtgggcaattgtacacgcctgcatatatagctcgtgtcagtgccatggttcgtggtgcttccaggggtatcacagttccaacaaatttgtctgttttgtggagcactttgcagcagcttttgcaggaaatggaaggagctactggtgtagcagtcgaaggttcattcttccaatccctttttaatgggctggttaaggatggcgaggttctcggaacacttcgtgctggaattcattggactccaactgtatgtaacatgatcttcttatcgtttgatg-tttgtctgaa-ttcacgtca-------tagaataaacaaatt-ctaat-ggctttcaaattcg--ttattgat-acta--------------------------------------ctttgtagcctagttgtgatt-ttgtcattgaaagatcaaaatcagttgtgaga-------------------taagt---------------------------------------------------------------------------------------------------------------------
>I28655_M148_Malvaceae_Robinsonella_mirandae_seq1
---------------------------------------------------------------------------------------------------------aaattgcgttggctgaactcgctgcacagttgcatgttggttctgagttggtggcatctgtcttggagcctcgcctcgggactatggtaccttgttttcc---------------------------tagtaattaaat---tacctttgggggaacggag--aacacttatt-ttgacaattgcg-------------tttttg-------------tattttctgtttggccttttaggtgaaaggtaggcttgaaggtggccagttgtacacacctgcatatgtagctcgtgtcagtgccatggttcgcggcgcttccaggggtatcacagtaccaacaaatttgtctgttttgtggagcactttgcagcagcttttgcaagaaatggaaggagccactggtatagctgttgaaggttcattcttccagtccctttttaacgggctggttaaggaaggcgaggttcttggaacacttcgtgcaggaattcattggactccaactgtatgttacataactttttc---atttgatgttttgtctgta-tttacatca-------tagaataaacaaatt-ctaat-ggtttccaaatttc--tcattcat-gcta--------------------------------------ctttctagcctagttgtgattatttttat----------------------------------------------------------------------------------------------------------------------------------------------------------------------
>I28656_M002_Malvaceae_Tilia_americana_seq1
---------------------------------------------------------------------------------------------------------------------ctgagattgctgcacagttacatgttggctccgagttggtggcatctgtcttggagcctcgccttgggactatggtagcttattttcc---------------------------tadtktttrcttttgtgactttkggaaaatggagg-aagaaytktt-atgacagtttta-------------yttttk------------wttttttstatttgghctgttaggtgaaaggtaggcttgaaggtgggcaabtgtacacacctgcatahgtagctygtgtcagtgccatggttcgtggtgcttccaggggtatcacagttccaacaaatttgtctgttttgtggagcactttgcagcagcttttgcaagaaatggaaggdgccactggtgtagcagtcgaaggttcattcttccaatccctttttaatgggctggtgaaggaaggcgdggttcttggaacacttcgtgcwggagttcattggactccaactgtatgtgacatgatcttcttrttgtttgatg-tttktctgga-ttcacatva-------tagartgaacawatt-ctaat-ggctattdaattcc--tcaktgay-acta--------------------------------------ctttgtagsctagttg-katt-ttgtttttgaragatcaaaatcagttktgaaracatt-atgtaa--ragatkargtggcacgtttt--aacctaac-------------------------------------------------------------------------------------------------
