# Supplementary material for: Localized Phylogenetic Discordance Among Nuclear Loci Due to Incomplete Lineage Sorting and Introgression in the Family of Cotton and Cacao (Malvaceae)
Source: Front Plant Sci. 2022 Apr 13;13:850521. doi: 10.3389/fpls.2022.850521 (PMC9043901; doi:10.3389/fpls.2022.850521)
Supplement: Supplementary file 1 [file Data_Sheet_1.ZIP › Alignments_v4/L72.fasta]

>I23352_M001_Malvaceae_Bombax_ceiba_seq1
-------------------------------------------------------------------------------------------------------------------------------------------------------------------------------------------------------------------------------------------------------------------------------------------------------------------------------------------------------------------------------------------------------------acattctttgcaaatcatcttggaacatggtgaaaaactctctgcaattattcaactcagggaactacagaatgtgattagccaaaaccgttcaattggagttggctccattcattcaagttttgaaaatcaagtttctgttgctctttgggatctgattcagttagttggggagggggcccggcgaaatactgtccttctgatggacagagataatgctgaagttttctatagtaaggtctctgatcttgaacaggtatttttttgcttagaaagacatcta---gaatatataatcagcatcgagcaaccagttagatttcagatccatagagcttgtgaactctcaaatgcgtgtgtcactatctttcgagctgccatggactacaaaaatgagaatcacctatggtatccaccaccagagggcttaacaccttggtattgtcaactagtggtgcgtaatgggctgtggagcattgcatctttcatgcttcagatgttaaaggaaacatctgaactagatatgtcatcaaaatcagaactgtattctcatctagaagcattgactgaagttctacttgaggcatatagtggtgctataaatgctaaagttgagcggggagaagagcacaaaggtcttttagatgagtactggagtagaagggatgcarttcttgattccctttatcaacaagttaaaagttttgtagaagctgg------gtatcaggttaatcttttct-ctgcccggtattcta-----------------ttcttttattcctggttgttcatttt-------tgtgcatcttt-gaattgtttattccttgcaggacataactgacagcacagaagagaacaaagaaga------------aatccttagaaaactatcttcaaacttgctg-------------------------------------------------------------------------------------------------------
>I23353_M002_Malvaceae_Tilia_americana_seq1
--------------------------------------------------------------------------------------------------------------------------------------------------------------------------------------------------------------------------------------------------------------------------------------------------------------------------------------------------------------------------------------------------------------------------------------------------------------attcaactcagggaactacataatctgattagccaaaatcrttcractggagttggctccacacattcaagttttcgaagtcaagtttygggtgctctttgggatcttattcagttagttggggagaaggcccggcgaaatactgtccttctgatggacagagataatgctgaagtgttctatagtaaggtctctgatcttgaacaggtattttattgcttagaaagamatbtr---gaatatataatcagcatggagcaaccagttggatttcagatccgtagagcttgygaactctcaaatgcatgtgttactatatttcgagctgccayggactacaaaaatgagtatcacttatggtatccaccaccrgagggcttaacaccttggtattgtcaactggtggtgcgtaatgggctgtggagyvttgcttctttcatgcttcagctgttraaggaaacatctgadctwgatatgtcrgcaaaatcagaactatattchcatctagaagcattgastgaagttctacttgaggcatctagtgktgctataactdctaaaatrgagcgaggagaagaacacaaaggtcttctaaatgagtactggagtagaagggatgbacttctygattccctttatcaacaagttaaakgtttygtagaagctgg------ctatcaggttaatctttctt-ctgcccagtattgtc-----------------ttcttttatttcttgttgtccattcg-------tatgcatcctt-gaattgtttt-tctttgcaggacataactgacggcacagaagagaacaaagaaga------------aatccttagaaaactatcttcaagtttgctgtcaatagcaaaacgacatgaaggctatcataccatgtggaacatatgttgcgatctcaatgattc------------------------------------ag
>I23354_M003_Malvaceae_Herissantia_crispa_seq1
-------------------------------------------------------------------------------------------------------------------------------------------------------------------------------------------------------------------------------------------------------------------------------------------------------------------------------------------------------------------------------------------------------------------tttactaatcatcttagaacatggtgaaaagctctctgcaattattcagctcagggaactacagaatgtgactagcccaaatcgttcaactggagttggctc---------------------tcaagtttcaggcgcactttgggatgtgattcagtttgtaggggagagggccaggcgaaatactgtccttctgatggacagagataatgctgaagtgttctatagtaaggtctctgatcttgaacagctattttattgcttagaaagacatctg---gaagatataatcagcctggagcaaccagttgaactccagatccatagagcttgtgaactcgcaaatgcatgtgttactatatttcgagctggcatggactacaagaatgagaatcacttatggtatccaccactggagggtttaacaccttggtattgtcaaccagtggttcgtaatgggctttggagcattgcatctttcatgcttcagctgttaaaagaaacatctgaacgtgacatgtcagcaaaatcagaactatattcttatctggaagcattggctgaggttcttcttgaggcatctagtggtgctataaatgctaaagttgagcggggagaagaacacaaaggtctactaaatgagtactggagtagaagggatgaaattcttgattccctttatcaacaagttaaaggttctgtagaagctgg------ttatcaggttaatcttttt--ctgcccagtattgtc-----------------ttcttttattcctggttgtccatttg-------catgcatcctt-gaattgtttattccttgcaggacttaactgacaacatagaagaccagaaa-------------------------------------------------------------------------------------------------------------------------------------------------------
>I23355_M004_Malvaceae_Malva_arborea_seq1
---------------------------------------------------------------------------------------------------------------------------------------------------------------------------------------------------------------------------------------------------------------------------------------------------------------------------------------------------------------------------------------------------------------attctttgcaaatcatcttagagcatggtgaaaagctctctgcaattattcaactcagggaacttcagaatgtgactagccaaaaccgttcaactggagttggctc---------------------tcaagtttctggtgcactttgggatctgattcagtttgcaggggagagggccaggcgaaatactgtccttcttatggacagagataatgcrgaagtgttttatagtaaggtctctgatctcgaacagttattttattgcttagaaagacatctg---gaagatatgatcagcatggagcaaccagttggatttcagatccatagaacttgtgaactctcaaatgcatgtgttactatatttcaagctagcatggactacaagaatgagaatcacttatggtatccgccacnggaaggtttaataccttkgtattgtcaaccagtggtgcgtaatgggctgtggagcattgcrtctttcatgcttcagctgttaaaagaaacatytgaacatgacatgtcagcaaaacca------tattctratttggaagcattgtctgaggttcttcttgaggcatcccgtggtgctataaatgctaaagttgagcgaggagaagaacacaaaggtctactaaatgagtactggagtagaagggatgaaattcttgattccctttatcaacaagttaarggatttgtagaaactgt------ttgtcaggttaatccctttt-ctgcctagtattgtc-----------------ttcttttattcctggctgtctatttg-------catgtatcctt-gaattgtttattccttgcaggacttcactgataacacagaagagaacaaa-------------------------------------------------------------------------------------------------------------------------------------------------------
>I23356_M005_Malvaceae_Lavatera_assurgentiflora_seq1
------------------------------------------------------------------------------------------------------------------------------------------------------------------------------------------------------------------------------------------------------------------------------------------------------------------------------------------------------------------------------------------------------------------------aaatcatcttagagcatggtgaaaagctctctgcaattattcaactcagggaacttcagaatgtgactagccaaaaccgttcaactggagttggctc---------------------tcaagtttctggtgcactttgggatctgattcagtttgcaggggagagggccaggcgaaatactgtccttcttatggacagagataatgcrgaagtgttttatagtaaggtctctgatctcgaacagttattttattgcttagaaagacatctg---gaagatatgatcagcatggagcaaccagttggatttcagatccatagaacttgtgaactctcaaatgcatgtgttactatatttcaagctagcatggactacaagaatgagaatcacttatggtatccgccacwggaaggtttaataccttkgtattgtcaaccagtggtgcgtaatgggctgtggagcattgcdtctttcatgcttcagctgttaaaagaaacatytgaacatgacatgtcagcaaaacca------tattctratttggaagcattgtctgaggttcttcttgaggcatcccgtggtgctataaatgctaaagttgagcgaggagaagaacacaaaggtctactaaatgagtactggagtagaagggatgaaattcttgattccctttatcaacaagttaarggatttgtagaaactgt------ttgtcaggttaatccctttt-ctgcctagtattgtc-----------------ttcttttattactggctgtctatttt-------catgtatcctt-gaattgtttattcc-------------------------------------------------------------------------------------------------------------------------------------------------------------------------------------------
>I23359_M008_Malvaceae_Althaea_officinalis_seq1
-----------------------------------------------------------------------------------------------------------------------------------------------------------------------------------------------------------------------------------------------------------------------------------------------------------------------------------------------------------------------------------------------------------------------------------------------------------------------------------------------------------------------------------------------------tctggtgcactttgggatctgattcaatttgtaggggagagggccaggcgaaatactgtcctcctcatggacagagataatgctgaagtgttttatagtaaggtctctgatctcgaacagttattttattgcttagaaagacatctg---gaagatataatcagcatggagcaaccagttggatttcagatccatagagcttgtgaactctcaaatgcatgtgttactatatttcgagctggcatggattacaagaatgagaatcacttatggtatccgccaccggagggtttaacaccttggtattgtcaaccagtggtgcgtaatgggctgtggagcattgcatctttcatgcttcagctgttaaaagaaacatctgaatgtgatatgccagcaaaatca------tcttctgatttggaagcattgtctgaggttcttcttgaggcatctagaggtgctataaatgctaaagttgagcgaggagaagaacacaaaggtctactaaatgagtactggagtagaagggatgaaattcttgattccctttatcaacaagttaaaggttttgttgaagctgg------ttatcaggttaatctttttt-ctgcccagtagtgtc-----------------ttcttttattcctggttgtccatttg-------catgcat--------------------------------------------------------------------------------------------------------------------------------------------------------------------------------------------------------------
>I23360_M009_Malvaceae_Lagunaria_patersonia_seq1
-----------------------------------------------------------------------------------------------------------------------------------------------------------------------------------------------------------------------------------------------------------------------------------------------------------------------------------------------------------------------------------------------------------------------caaatcttcttggaacatggtgaaaagctctctgcaattattcaactgagggaactacagaatgtgattagccaaaaccgttcaactggagttggctcctctcattcaaattttgaaaatcaagtttcaggtgctctttgggatctgattcagttagtaggggagaaggccaggcgaaatactgtacttctgatggacagagataatgctgaagtgttctatagtaaggtctctgatcttgaacaggtattttattgcttagaaagacatctg---gaatatataatcagcatggagcaaccagttggatttcagatccatagagcttgtgaactctcaaatgcatgtgttactatatttcgagctgccatggactacaagaatgagaatcacctatggtatccacctccggagggtttaacaccttggtattgtcaattagtggtgcgtaatgggctgtggagcattgcgtctttcatgcttcagctgttaaaagaaacttctgaacttgatatgtcagcaaaatcagaactatattctcatctggaagcattggctgaagttcttcttgaggcgtctagtggtgctataaatgctaaagttgagcgaggagaagaacaccaaggtcttctaaatgagtactggagtagaagggatgcaattcttgattccctttatcaagaagttaatggttttgcagaagctgg------ttatcaggttaatcctttt--ctgcccggtattgtc-----------------tttatctattgctggttgtccatttg-------catgcatccttagaattttttattccttgcaggacttaactaacaacacaggagagaacaaagaaga------------aatccttacaaaactatctttacacttgctgtcaatagcaaaacga----------------------------------------------------------------------------------------
>I23361_M010_Malvaceae_Allyogyne_huegelli_seq1
------------------------------------------------------------------------------------------------------------------------------------------------------------------------------------------------------------------------------------------------------------------------------------------------------------------------------------------------------------------------------------------------------------------------------------------------------------------------------------------------aaaaccgttcaactggagttggctcaactcattcaagttttgaaaatcaagtttcaggagctctttgggatctgattcagttagtaggggagagggccaggcgaaatactgtccttctgatggacagagataatgctgaagtgttctatagtaaggtctctgatcttgaacaggtattttattgcttagaaaggcatctg---gagtatataatcagcatggagcaaccagttgggtttcagatccatagggtttgtgaactctctaatgcatgcgttactctatttcgagctgccatggactacaagaatgagtatcacctatggtatccaccaccagagggtttaacaccttggtattgtcaaccagtggtacgtaatgggctgtgg----------------------------------------------------------------------------------------------------------------------------------------------------------------------------------------------------------------------------------------------------------------------------------------------------------------------------------------------------------------------------------------------------------------------------------------------------------------------------------------------------------------------------------------------------------------------
>I23363_M012_Malvaceae_Napaea_dioica_seq1
--------------------------------------------------------------------------------------------------------------------------------------------------------------------------------------------------------------------------------------------------------------------------------------------------------------------------------------------------------------------------------------------------------------------------ataatcttagagcatggtgaaaagctctcggcgatcattcaactcagggaacttcagaatgtgactagccaaaaccgttcaactggagttggctc---------------------tcaagtttctggtgcactttgggatctgattcagtttgtaggggagagggccaggcgaaatactgtcctycttatggacagagataatgctgaagtgttttatagtaaggtctctgatcttgaacagttattttattgcttagaaagacatctg---gaagatataatcagcatggagcaaccarttggatttcagatccatagagcttgtgaactctcaaatgcatgtgttactatatttcgagctggcatggactacawgaatgagaatcacttatggtatccrccaccggagggtttaacaccttggtattgtcaaccagtggtgcgtaatgggctgtggagcattgcgtctttcatgcttcagctgttaaaagaaacatctgaacvtgatatgtcagcaaaatca------tcttctgatttggaagcattgtctgaggttcttcttgagkcatctagaggtgctataaatgctaaagttgagcgaggagaagaacacaaaggtctactaaatgagtactggagtagaagggatgaaattctt----------------------------------------------------------------------------------------------------------------------------------------------------------------------------------------------------------------------------------------------------------------------------------------------------------------------------------------------------------
>I23364_M013_Malvaceae_Grewia_sp_seq1
-------------------------------------------------------------------------------------------------------------------------------------------------------------------------------------------------------------------------------------------------------------------------------------------------------------------------------------------------------------------------------------------------------------gcattctttgcaaatcatcttagaacatggtgaaaagctctctgcaattattcaactcagggaactacagaatgtgattagccaaaatcgttcaactgaacttggctctgtacatttaagttcggaaaatgaagtttcaggtgctctttgggatcttattcagttagtaggggagagagcccgacgaaatactgtccttctcatggacagagataatgctgaagtattctatagtaaagtctctgatcttgagcaggtattttattgcttagaaagacatcta---gactatataatcagcatagagcagccagttgaatttcagatccaaagagcttgtcaactctcaaatgcttgtgttactatatttcgagcagcaatggactacaaaaatgagtatcacctatggtatccaccacttgagggattgacaccttggttttgtcaacctgtggtgcgtaatgggctctggagcattgcttctttcatgcttcagctgttgaaggagacatctgtgactgatatgtcagcaaaatcagaactatattctcatttagaagcactgactgaatttctacttgaagcatctagtggtgctatcactgctaaaatggagcgaagggaggaacacaaaggtcttctaaatgagtactggagtaggagagatgcacttcttgattccctttatcaacaagttaaaggttttgtagaagctag------gtatcaggttagactttctt-ctgcccaatacaacg-----------------atcttttattcctt-ttgaccattct-------tgtacatttct-gaacttttg--ttcctgcaggccctaaatgacagcacagaagagaacaaagaag---------------------------------------------------------------------------------------------------------------------------------------------------
>I23365_M014_Malvaceae_Callirhoe_bushii_seq1
-------------------------------------------------------------------------------------------------------------------------------------------------------------------------------------------------------------------------------------------------------------------------------------------------------------------------------------------------------------------------------------------------------------------tctgcaaataatyttagagcatggygaaaagctctcggcaattattcaactyagrgaacttcagaatgtgamtagccaaaacckttcaactggagttggctc---------------------tcaagtttctggtrcactttgggatctgattcagtttgtaggggagagggccaggcgaaatactgtccttcttatggacagagataatgctgaagtgttttatagtaaggtctctgatcttgaacagttattttattgcttagaaagacatctg---gaagatataatcakcatggagcaaccagttggatttcagatccatagagcttgtgaactctcaaatgcatgtgttactatatttcgagctggcatggactacawgaatgagaatcacttatggtatccgccaccggagggtttaacaccttggtattgtcaaccwgtkgtgcgtaatgggctgtggagcattgcgtctttcwtgcttcagctgttaaaagaaacatctgaacrtgatatgtcdgcaaaadcw------kcttctgatttggaagcrttgtctgaggttcttctygagkcatmtagaggtgctataaatgctaaagttgagcgaggagaagaacacaaaggtctactaaatgagtactggagtagaagggatgaaattctkgattccctttatcaacaagttaaaggttytgttgaagctgg------ttatcaggttaatcttttttcctgcccagtattgtc-------------tattttttttaattcctggttgtccatttg-------catgcatcctt-gaattatttattccttgcaggacatcactgacaacacagaagagaacaaagaaga------------aattcttagaaaacgatcttcaagcttgctatcaatagcaaaacgacatgaaggctaccaaaccatgtggaacatatgttgtga--------------------------------------------------
>I23367_M016_Malvaceae_Kitaibelia_vitifolia_seq1
-------------------------------------------------------------------------------------------------------------------------------------------------------------------------------------------------------------------------------------------------------------------------------------------------------------------------------------------------------------------------------------------------------------acattctttgcaaatmatcttagagcatggtgaaaagctctykscaattattcaactyagggaactkcagaatgtgactagccaaaacygttcaactggagttggctc---------------------tcaagtttctggtgcactttgggatctgattcagtttgtaggggagagggccaggcgaaatactgtcctccttatggacagagataatgctgaagtgttttatagtaaggtctctgatctygmacagttattttattgcttagaaagacatctg---gaagatatrawcagcatggagcaaccagttggatttcagatccatagagctwgtgaactctcaaatgcatgtgttactatatttcragctggcatggaytacaagaatgagaatcacttatggtatccrccacyggagggtttaayaccttggtattgtcaaccagtggtgcgtaatgggctgtggagcattgcgtctttcatgcttcagctgttraaagaaacatctgaacgtgatatgtcagyaaaatya------tmttctgatttggaagcattgtctgaggttcttcttgaggcatcymgwggtgytataaatgctaaagttgagcgaggagaagaacacaraggtctactaaatgagtactggagtagragggatgaaattcttgattccctttatcaacaagttaaaggttttgttgaagctgg------ttatcaggttaatctttttt-ctgcccagtagtgtc-----------------ttcttttattcctggttgtccatttg-------catgcatcctt-gaattgtttattcyttgcaggact---------------------------------------------------------------------------------------------------------------------------------------------------------------------------------
>I23368_M017_Malvaceae_Sterculia_apetala_seq1
--------------------------------------------------------------------------------------------------------------------------------------------------------------------------------------------------------------------------------------------------------------------------------------------------------------------------------------------------------------------------------------------------------------------ttgcaaatcatcttagaacatggtgaaaagctctctgcaattattcagctcagggaactacagaacgtgattagccaaaatcgttcaactggagttagctccacgcattcaagttttgaaaatcaagtttcgggtgctctttgggatcttattcagttagttggggagagggcccggcgaaatactgtccttctgatggacagagataatgctgaagtgttctatagcaaggtctctgatcttgaacaggtattttattgcttagaaagacatcta---gaatatgtaatcagcttggagcaaccggttggatttcagatccgtagagcttgtgaactctcaaatgcatgtgttactatatttcgagctgccatggactacaaaaatgagtatcacctatggtatccaccaccggagggcttaaccccttggtattgtcatatggtggtgcgtaatgggctgtggagcattgcttctttcatgcttcagctgttaagggaaacatctgaacttgatatgtcagcaaaatcagaactgtattctcatcttgaagcattgactgaagttctacttgaggtgtctagtggtgctataactgctaaaatggagcgaggagaagaacacaaaggtcttctaaatgagtactggagtagaagggatgcacttcttgattccctttatcaacaaattaaaggttttgtagaagctgg------gcatcaggttaagctttctt-ctgtccagcattgtc--------------------tttttatcattgttgtctgtttg-------tatacatcctt-gaattgttta-tccttgcaggacataactgacagcacagatgaaaacaaagaaga------------aatccttagaaaactatcatcaagcttgctgtcaacagcaaamcggcatgaaggctatcagaccatgtggaacatatg-------------------------------------------------------t
>I23369_M018_Malvaceae_Abelmoschus_esculentus_seq1
----------------------------------------------------------------------------------------------------------------------------------------------------------------------------------------------------------------------------------------------------------------------------------------------------------------------------------------------------------------------------------------------------------------ttctttgcaaatcatcttagaacatggtgaaaagctctctgcaattattcarctsagggarctacaraaygtgatcrgccaaaaccgttcaactggagttggctcaactcattcaagttttgaaaatcwartttcaggygctctttgggatctgattcagttagtaggggagagggccaggcgwaatactgtccttctgatggacagagataatgctgaagtgttctatagtaaggtctctgatcttgaacaggtattttattgcttagaaaggcatctg---gaacatataatcagcrtggagcaaccrgttggatttcagatccrtagggtttgtgaactctctaatgcwtgtgttactctatttcgagctgccatrgactacaagaatgagaaycacctatggtatccrccaccagagggtttaacaccttggtaytgtcaaccagtggtacgtaatgggcwgtggagcatcrtrtctttyatgcttcarctgttaaaagaaacttctgaacttgatatgtcrgcaaaatyrgaactatattctyatctggaagcaytggctgaagttcttcttgaggcatctagtggtgccataaatgctaaagttgagmgaggagaagaacacaaaggtcttctaaatgagtactggagtagaagggatgcaattcttgattccctttatcaacaagtkaaaggttttgtagaggctgg------ttatctggttaatccttttt-ctgtctagtattgtc-----------------ttcttttgttcctggttgaccagttg-------catgcatcct--gaattgtttattccttgcagaacttagctgacaacccagaagagagcaaagaaga------------aatcctt-------------------------------------------------------------------------------------------------------------------------------
>I23370_M105_Malvaceae_Pachira_aquatica_seq1
----------------------------------------------------------------------------------------------------------------------------------------------------------------------------------------------------------------------------------------------------------------------------------------------------------------------------------------------------------------------------------------------------------------------------------------tggtgaaaagctctttgcaattattcaactcagggaactacagaatgtgattagccaaaaccgttcaactggagttggctccactcattcaagttttgaaagtcaagtttctggttctctttgggatctgattcagttagtgggggagagggcccggcgaaatactgtccttctgatggacagagataatgctgaagttttctatagtaaggtctctgatcttgaacaggtgttttattgcttagaaagacatcta---gaatatatgatcagcatggagcaaccagttggatttcagatccatagagcttgtgaactctcaaatgcatgtgttactatttttcgagctgccatggactacaaaaatgagaatcacctatggtatccaccaccagagggcttaacaccttggtattgtcaactagtggtgcgtaatgggctgtggagcattgcatctttcatgcttcagctgttaaaggaaacatctgaactggatatgtcagcaaaatcagaactatattctcatctagaagcattgactgaagttctacttgaggcatatagtggtgctataaatgctaaagttgagcgaggagaagaacacaaaggtcttttgaatgagtactggagtagaagggatgcaattcttgattccctttatcaacaagttaaaggttttgtagaagctgg------gtatcaggttaatcttttcc-ctgcccagcattctc-----------------ttcttttattcctggttgtccatttg-------tgtgcatcctt-gaattgtttattccttgcaggwcataactgacagcacggaagagagcaaagaaga------------aatccttagaaaactatcttcaaacttgctgtcaacagcaaaacgacatgaagg-------------------------------------------------------------------------------c
>I23371_M137_Malvaceae_Dombeya_wallichii_seq1
------------------------------------------------------------------------------------------------------------------------------------------------------------------------------------------------------------------------------------------------------------------------------------------------------------------------------------------------------------------------------------------------------------------------------tcctagaacatggtgaaaagctctctgcaattattcaactcagggaactacagaacrtgattagccaaaatcgttcaavtggagttrmctccaaacwtttaagttyygagaaccaagcttcgggttctctttgggatcttattcagttagttggcgagaaggcccggcgaaatactgtccttytgatggacagagataaygctgaagtgttytatagcaaggtctctgatmttgaacakgtattttattgcttagaaagacatcta---gaatatataatcagctyrgagcaaccagttcgatttcagatcmacagagcttgtgaactytcaaatgcatgtgtcactatakttcgagcagccatggactacaaaaatgagaatcacctatggtatccaccatcagagggcttaacaccttggtattgtcaattggtggtgcgtaatgggytstggagcattgcttctttcatgctacarctgttaagagaarcatctgaactbgatatgtcagcaaaatctgaactgtattctcatctwgaagcattgactgaagttttacttgaggcrtctagtggtgctataactgctaaaatrgagcgaggagaagaacacaaaggwcttctaaatgagcattggagtagaagggatgcacttcttgattccctttatcaacaagthaaaggttttgtagaagctca------gtatcaggttattctttatg-cttcctagtattgtcttta-ttttattttattttattttatttctggtcgtctgtttm-------tatacrccctt-gaattgttaa-tcctttcaggacacaactgatggcatggaagagaacaaagaaga------------artccttagaaatctatcttcaagtttgttgtcaacagcgaaacggcatgaaggctatcagaccatgtgggacatatgttgtgatctcaatg-----------------------------------------a
>I23372_M140_Malvaceae_Chiranthodendron_pentadactylon_seq1
----------------------------------------------------------------------------------------------------------------------------------------------------------------------------------------------------------------------------------------------------------------------------------------------------------------------------------------------------------------------------------------------------------------------------------------------------------------------------------------------------------------------------------------------------------------------------------------------------------------------------------------------------------------------------------------------aagacatctg---gaagatatgatcagcatggagcaaccagttggatttcagatccatagaacttgtgaactctcaaatgcatgtgttactatatttmaagctagcatggactacaagaatgagaatcacttatggtatccgccactggaaggtttaatamctttgtattgtcarccagtggtgcgtaatgggctgtsgagcattgmatcyttcatrcttcasctgttaaaagamacakttgmrcatkacatgtcagcaaaacca------twttcyaattkggaagcmytgtctgakgytcttcttgmrgcatcccgtggtgcwataaatgctaamgttgmgcsaggagaagaacacaawggtctactaaatgagtactggag-----------------------------------------------------------------------------------------------------------------------------------------------------------------------------------------------------------------------------------------------------------------------------------------------------------------------------------------------------------------------------
>I23373_M141_Malvaceae_Quararibea_funebris_seq1
-------------------------------------------------------------------------------------------------------------------------------------------------------------------------------------------------------------------------------------------------------------------------------------------------------------------------------------------------------------------------------------------------------------tcattctttgcagatcatcttagaacatggtgaaaagctctctgcaattattcaactyagggaactrcagaacgtgatcagccaaaaccgttcaactggagttggctctactcattcaagttttgaaaatcaagtttcaggtgctctttgggatctgattcagttagtaggggagagggcccggcgaaatactgtccttctgatggacagagataatgctgaagtgttctatagtaaggtctctgatcttgaacaggtattttattgcttagaaagacatcta---gaatatataatcagcatggagcaaccagttggatttcagatccatagagcttgtgaactctcaaatgcatgtgttactatatttcgagctgccatggactacaaaaatgagaatcacctatggtatccaccaccagagggcttaacmccttggtattgtcaactagtggtgcgtmatgggctgtggagcattgcatctttcatgctkcagctgttaaaggaaacatttgaacttgatatbtcagcaaaatcagaactatattctcatctagmagcattgactgaagttcttcttgaggcgtatagtggtgctataaatgctaaagttgagcgaggagaagaacacaaaggtcttctaagtgagtactggaatagaagggatgcaattcttgattccctttatcaacaagttaaaggttttgtagaagctgg------gtatcaggttaatctttttt-ctgctcagtattgtc-----------------ttcttttattcctg-ttgtccatttg-------tatgcatcctt-gaactctttattccttgcaggacataactgacagcacagaagagaacaaggaaga------------aatccttcgacaactgtcttcaagcttgctgttaacagcaaaacgacatgaagg--------------------------------------------------------------------------------
>I23374_M142_Malvaceae_Hampea_nutricia_seq1
-------------------------------------------------------------------------------------------------------------------------------------------------------------------------------------------------------------------------------------------------------------------------------------------------------------------------------------------------------------------------------------------------------------acattctttgcaaataatcttagaacatggcgaaaagctctgtgcaattattcaactcagggaactacagaatgcgattaaccaaaaccgttcaactggaattggctcaattcattcaagttttgaaaatcaagtttcaggtgctctttgggatctgattcaattagtaggggagagggccaggcgaaatactgtccttctgatggacagagataatgctgaagtgttctatagtaaggtctctgatctcgaacaagtattttattgcttagaaagacatcta---gaatatataattagcatggagcaaccagctggatttcagatccatagagcttgtgaactctcaaatgcatgtgttgctatatttcgggctgccatggactacaagaatgagaatcaactatggtatccaccaccagagggtttaacgccttggtattgtcaaccagtggtgcgtaatgggctgtggagtattgcgtctttcatgcttcagctgttaaaagaaacatctgaacttgatatgtcagcaaagtcagaactatattctcatctggaagcattcgctgaagttcttcttgaggcgtctagcggtgctataaatgctaaagttgagcgaggagaagaacacaaaggtcttctgaatgagtactggagtagaagggatgcaattcttgattccctttatcaacaagttaaaggttttgtagaagctgg------ttatcaggtgaatccttttt-ctgccgagtattgta-----------------gtcatttgttcctggttgttcatttg-------catgcatcct-----------------------------------------------------------------------------------------------------------------------------------------------------------------------------------------------------------
>I23377_M148_Malvaceae_Robinsonella_mirandae_seq1
-------------------------------------------------------------------------------------------------------------------------------------------------------------------------------------------------------------------------------------------------------------------------------------------------------------------------------------------------------------------------------------------------------------acattctttacaaatcatcttrgaacatggtgaaaagctctctgcaattattcagctcagggaactacagaatgtgactagccaaaatcgttcaactggagttggctc---------------------tcaagtttcrggtgcactttgggatktgattcagttwgtaggggagagggccaggcgaaataytgtccttctgatggacagagataatgctgaagtgttctatagtaaggtctcwgatcttgaacagctrttttattgcttagaaagacatctg---gaagatataatcagcatggagcaaccagttggatttcagatccatagagcttgtgaactckcaaatgcatgtgttacwatatttcgagctggcatgractacaagaatgagaatcacwtatggtatccaccaccggagggtttaacaccttggtattgtcarccagtggttcgtaatgggctttggagcmttgcwtctttcatgcttcagctgttaaaagaaacatctgaacgtgvcatgtcagcaaaatcagaactatrttctyatctkgaagcattggctgaggttcttcttgaggcatctagtggtgctataaatgctaaagttgagcggggagaagaacacaaaggtctactaaatgagtactggagtagaagggatgaaattcttgattcyctttatcaacaagttaaaggttctgtagaagctgg------ttatcaggttaatcttttt--ctgcccagtattgtc-----------------ttcttttattcctggttgtccatttg-------catgcatcctt-gaattgtttattccttgcaggacttaactgacaacatagaagagcagaaagaagagaacaaagaagaaatcctaagaaaagaatcttcaagtttgctgtcaatagcaaaacgacatgaaggctaccataccatgtggaacatatgttgtgatctcaacgactcagcactgcttaaaaatcttatggtatgcattgagtgtt
>I23378_M150_Malvaceae_Ceiba_pentandra_seq1
----------------------------------------------------------------------------------------------------------------------------------------------------------------------------------------------------------------------------------------------------------------------------------------------------------------------------------------------------------------------------------------------------------------------gcaaatcatcttagaacatggtgaaaaactctctgcaattattcaactcagggaactacagaatgtgattagccaaaaccgttcaattggagttggctccattcattcaagttttgaaaatcaagtttctggtgctctttgggatctgattcagttagtaggggagagggcccggcgaaatactgtccttctgatggacagagataatgctgaagttttctatagtaaagtctctgatcttgaacaggtatttttttgcttagaaagacatcta---gaatatataatcagcatggarcaaccagttagatttcagatccatagagcttgtgaactctcaaatgcbtgtgtcactatctttcragctgccatggactacaaaaatgagaatcacctatggtatccaccaccagagggcttaacaccttggtattgtcaactagtggtgcgtaatgggctgtggagcattgcatctttcatgcttcagatgttcaaggaaacatttgaactagatatgtcatcaaaatcagaactgtattctcatctagaggcattgactgaagttctacttggggyatatagtggtgctataaatgctaaagttgagcggggagaagagcacaraggtcttttaaatgagtactggaatagaagggatgyaattcttgattccctttatcaacaagttaaaagttttgtagaagctga------gtatcaggttaatcttttct-ctgcccagtatt--------------------------------------------------------------------------------------------------------------------------------------------------------------------------------------------------------------------------------------------------------------------------
>I23380_M161_Malvaceae_Hibiscus_tiliaceus_seq1
-------------------------------------------------------------------------------------------------------------------------------------------------------------------------------------------------------------------------------------------------------------------------------------------------------------------------------------------------------------------------------------------------------------acattctttgcaaatcatcttagaacatggtgaaaagctctctgcaattattcaactcagggaactacagaacgcgatcagccaaaaccgwtcaactggagttggytcaactcattcaagttwtgaaaatcaagtttcaggtgccctttggratctgattcagttagtaggggagagggccagrcgaaatactgtccttctgatggacagdgataatgctgaagtgttctatagtaaggtytctgatcttgwacaggtatttcattgcttagaaaggcatctg---gaagatataatcagcatggagcaaccggttggatttcagatccatagggtttgtgaactckctartgcatgtgttrctctatttcragctgcmatggactacaagaatgagaatcacctatggtatccaccaccagagggtttaacaccttggtattgtcaaccagtggtacgtaatgggctgtggagcattgtgtctttcatgcttcagctgttaaaagaaacatctgaacttrmtatgtcagcaaaatcagaamyatattctmatctggaagcattggctgaagttcttcttgaggcatctagtggtgctataaatgctaaagtygagcgaggagaagaacacaatggtcttctaaatgagtactggagtagaagggatgcaattcttgattccctttatcaacaagttaaaggttttgcagaggctgg------ttatcaggttaatccttttt-ctgccctgtattgtc-----------------ttattttgttcctggttgtccagttg-------tatgcatcct--gaattgtttattccttgcaggacttagctgacaacccagaaaagagcaaagaa----------------------------------------------------------------------------------------------------------------------------------------------------
>I23383_M166_Malvaceae_Pseudobombax_ellipticum_seq1
---------------------------------------------------------------------------------------------------------------------------------------------------------------------------------------------------------------------------------------------------------------------------------------------------------------------------------------------------------------------------------------------------------------attctttgcaaatcatcttagaacatggkgaaaagctctctgcaattattcaactcagggaactacagaatgtgattagccaaaaccgttcaagtagagttgactccacycattcaagttttgaaaatcaagtttctggtgcyctttgggatctgattcagttagtaggggagagggcccggcgaaatactgtccttctgatggacagagataatgctgaagttttctatagtaaggtctctgatcttgaacaggtattttattgcttagaaagacatcta---gattatataatcagcatggagcaaccagttggatttcagatccatagagcttgcraactstcaaatgcgtgtgttactatctttcgagctgccatggastacaaaaatgagaatcacctatggtatccaccaccagagggcttaacaccttggtattgtcaactagtggtgcgtaatgggctgtggagcattgcatctttcatgcttcagctgttaaaggaaacatctgaactagatatgtcagcaaaatcagaactatattctcatctagaagcgttgactgaatttctactcgaggcatatagtggttctataaatgctaaagttgagcgaggagaagaacacaaakgtcttttaaatgagtactggagtagaagggatgtaattcttgattccctttatcaacaagttaaaggttttgtagaagctgg------gtatcaggttaatcttttct-ttgcccagtattctc-----------------ttcttttattcctggttgtccatttg-------tgtgcatcctt-gaattgtttattccttgcaggacataactgacagcacagaa----------------------------------------------------------------------------------------------------------------------------------------------------------------
>I23384_M168_Malvaceae_Theobroma_cacao_seq1
-------------------------------------------------------------------------------------------------------------------------------------------------------------------------------------------------------------------------------------------------------------------------------------------------------------------------------------------------------------------------------------------------------------acattctttgcaaatcatcttagaacatggtgaaaagctctctgcaattattcaactcagggaactacagaatgtgattagccaaaatcgttcaactggagttggctccacacatttaagttctgaaactctaatttcaggtgctctttgggatcttattcagttagttggggagagggcccggcgaaatactgtccttctgatggacagagataatgctgaagtattctatagcaaggtatctgattttgatcaggtgttttattgcttagaaagacatcta---gaatatataatcagcttggagcagccagttgaaattcagatccaaagatcttgtgaactctcaaatgcatgtgttaccatatttcgagcggcgatggactacaaaaatgagtatcacctatggtatccaccaccggagggcttaacaccttggtattgtcaactggtggtgcgtaatgggctgtggagcattgcttctttcatgcttcagctgttaaaggaaacatcggaacttgatgtgtcagcaaaatcagaactatattctcatctagaagcactaactgaagttctacttgaggtgtccagtggtgctatcactgctaaaatagagcgaggagaagaacacaaaggtcttctaaatgagtactggagtagaagggatgcacttcttgattccctttatcaacaagttaaaggtttggtagaagctgg------gaatcaggttaatcttt-tt-ctacccggta-tatc-----------------ttcttttattccttgttgtccaattg-------tgcacatcctt-gaattgttta-tccttgcaggacataactgagagcatagaagagaacaatcaaga------------aatcctaagaaaactatcttcaagcttgctgtcaacatcaaaacaacatgaagcctaccagaccatgtggaacatatgttgtgatctcaatgattcaggattgctcagaaatcttatggtatgtat------a-
>I23385_M169_Malvaceae_Ochroma_pyramidale_seq1
----------------------------------------------------------------------------------------------------------------------------------------------------------------------------------------------------------------------------------------------------------------------------------------------------------------------------------------------------------------------------------------------------------------------gcaaatcatcttagaacatggtcaaaagctctctgcaattattcaactcagggaactwcagaatgtgattagycaaaaycgttcaaytggagttggctccacwcattcarkttttgaaaatcaagtttcaggtgckctttgggatctkattcagttagtwggggagagggccmggcraaatactgtccttctgatggacagagataatgctgaagtgttctatagtaagstctctgatcttgaacaggtattttattgcttagaaagacawcta---gawkatataatcagcwtggagcaaccagttggatttcagatccrtagagcttgygaactctcaaatgcatgtgttactatatttcgagctgccatggactacaaaaatgagwatcacctatggtabccaccmcyggagggcttaacaccttggyattgtcaacnggtggtkcgtaatgggctgtggagcattgcttctttcatgcttcagctgttaaaggaaacwtctgaacttkatatgtcagcaaaatcagaactrtaytctcatctagaagcattgrctgaagttctrcttgaggyrtctagtggtgctatwamtrctaaaatdgagcgaggagaagarcacaaaggtcttctaaatgagtactggavtagaagggatrcacttcttgattccctttatcaacaagttaaaggttttgtagaagctgg------gtatcaggttaatctttctt-ctgcccrrwatwttc-----------------ktcttytattcctggttttccatttg-------tatgcatcctt-gaattgttta-ttcttgcaggacataactgatggcacagaagagaacaaagaaga------------aatccttagaaaactawyytymarsytksykkymasmksmaaamsamwwkrargsywdymrrmcmwkkkgaacatatgttgtgatctcaatgattcaggattgctcagaaatcttatggtattcat-------t
>I23388_M180_Malvaceae_Triumfetta_lappula_seq1
-----------------------------------------------------------------------------------------------------------------------------------------------------------------------------------------------------------------------------------------------------------------------------------------------------------------------------------------------------------------------------------------------------------------------------------------------------------------------------------------------------------------------------------------------------------------------------------------------------------actgttcttcttatggacagagataatgctgargtgttttatagtaaggtcyctgatcttgawcagttattttattgcttagaaagacatctg---gaagatataatcagcayggagcaaccagttgratttmagatccatagagcttgtgaactctcaaatgcatgtgttactatatttcgagctggcatggactacaagaatgagaatcacttatggtatccgccaccggagggtttaacaccttggtattgtcaaccagtggtgcgtaatgggctgtggagcattgcgtctttcatgcttcagctgttaaaagaaacatctgaacgtgatatgtcagcaaaatca------tcttctgatttggaagcattgtctgaggttcttcttgaggcatctagtggtgctataaatgctaaagttgagcgaggagaagaamacaaaggtctactaaatgagtactggagtagaagggatraaattsttgattccctttatcaacaagttaaaggttttgtwgaagctgg------ttatcaggttaatcattttt-ct------------------------------------------------------------------------------------------------------------------------------------------------------------------------------------------------------------------------------------------------------------------------------------
>I23389_M181_Malvaceae_Pavonia_scheadiana_seq1
---------------------------------------------------------------------------------------------------------------------------------------------------------------------------------------------------------------------------------------------------------------------------------------------------------------------------------------------------------------------------------------------------------------------tgcaaataatcttagagcatggtgaaaagctctckgcaattattcarctcagggaacttcagaatgtgactagccaaaaycgttcaactggagtyggctc---------------------tcaagtttctggtkcactttgggatctgattcartttgtaggggagagggccaggcgaaatacygtycttcttatggacagagataatgctgargtgttttatagtaaggtcyctgatcttgaacagttattttattgcttagaaagacatctg---gaagatataatcagcayggagcaaccagttgratttmagatccatagagcttgtgaactctcaaatgcatgtgttactatatttcgagckggcatggactacaagaatgagaatcacttatggtatccgccachrgagggtttaacaccttggtattgtcaaccagtggtgcgtaatgggctgtggagcattgygtctttcatgcttcakctgttaaaagaaacatctgaacrtgatatgtcagcaaaatya------tmttmtgabytggaagcattgtydgaggttcttcttgaggcatctagwggtgctataaatgctaaagttgagcgaggagaagaamacaaaggtctactaaatgagtactggagtagaagggatraaattcttgattccctttatcaacaagttaaaggttttgtwgaagctgg------ttatcaggttaaycmttttt-ctgccyagtattgts-----------------ttcttttattcctggttgtccatttg-------catgcatcctt-gaattgtttagtccttgcaggacttcactgacaacgcagaagagaacaaagaaga------------aattcttagaaaacgatcttcaaacttgctatcaatagcaaaacgacatgaaggctaccaaaccatgtggaacatatgttgtgatctcaacgattc------------------------------------tc
>I23390_M182_Malvaceae_Anoda_cristata_seq1
--------------------------------------------------------------------------------------------------------------------------------------------------------------------------------------------------------------------------------------------------------------------------------------------------------------------------------------------------------------------------------------------------------------------------------ttagagcatggtgaaaagctctckgcaattattcarctcagggaacttcagaatgtgactagccaaaaccgttcaactggagttggctc---------------------tcaagtttctggtgcactttgggatctgattcagtttgtaggggagagggccaggcgaaatacygtycttcttatggacagagataatgctgargtgttttatagtaaggtcyctgatcttgaacagttattttattgcttagaaagacatctg---gaagatataatcagcayggagcaaccagttgratttmagatccatagagcttgtgaactctcaaatgcatgtgttactatatttcgagckggcatggactacaagaatgagaatcacttatggtatccgccacmrgagggtttaacaccttggtattgtcaaccagtggtgcgtaatgggctgtggagcattgcgtctttcatgcttcakctgttaaaagaaacatctgaacgtgatatgtcagcaaaatca------tmttctgatttggaagcattgtykgaggttcttcttgaggcatctagtggtgctataaatgctaaagttgagcgaggagaagaamacaaaggtctactaaatgagtactggagtagaaggrataaaattcttgattccctttatcaacaagttaaaggttttgttgaagctgg------ttatcaggttaatcattttt-ctgcctagtattgtc-----------------ttcttttattcctggttgcccatttg-------c--------------------------------------------------------------------------------------------------------------------------------------------------------------------------------------------------------------------
>I23391_M183_Malvaceae_Phymosia_umbellata_seq1
-----------------------------------------------------------------------------------------------------------------------------------------------------------------------------------------------------------------------------------------------------------------------------------------------------------------------------------------------------------------------------------------------------------------------caaatcatcttagaacatggtgaaaagctcwctgcaattattcagcttagggaactrcagaatgtgactagccaaaatcgttcaactggagttggctc---------------------tcaagtttcaggtgcactttgggatgttattcagtttgtaggggagagggccaggcgaaatactgtccttctgatggacagagataatgckgaagtgttctatagtaaggtctcygatcttgaacagctattttattgcttmgaaagacatctg---gaagatataatcagcatggagcaacmagttggatttcagatccatagagcttgtgaactcgcaaatgcakgtgttastatattgcgagctggcatggactacaagaatgaraatcacttatggtatccaccaccggagggtttaacaccttggtaytgtcaascagtggttcgtaatgggctttggagcattgcatctttcatgcttcagctgttaaaagmaacatctgaacrtgacatgtcagcaaaatyagaactatattcttatctggaarcattggctgaggttcttcttgaggcatctagtggtgctataaatgctaaagttgagmggggwgaagaacacaaaggtctactaaatgagtactggagtagaagggatgaaattcttgattccctttatcaacaagttaaagsttctgtasaagctgg------ttatcaggttratcytttt--ctkcccagtattctc-----------------ttcttttgttcccagttgtccatttg-------catgcatcctt-gaattgtttattccttgcagggcttaact----------------------------------------------------------------------------------------------------------------------------------------------------------------------------
>I23393_M189_Malvaceae_Kearnemalvastrum_lacteum_seq1
---------------------------------------------------------------------------------------------------------------------------------------------------------------------------------------------------------------------------------------------------------------------------------------------------------------------------------------------------------------------------------------------------------------attctttgcaaatmatcttagagcayggtgaaaagctctckgcaattattcaactcagggaacttcagaatgtgactagccaaaaccgttcaactggagttggctc---------------------tcaagtttctggtgcactwtgggatctgattcagtttgtaggggagagggccagrmgaaatactgtccttcttatggacagagataaygctgaagtgttttatagtaaggtctctgatcttgracagttattttattgcttagaaagacatctg---gaagatataatcagcatggagcaaccagttggatttcagabccatagakcttgtgaactckcraakgcatgtgttactatatttcragctggcatggactacaagaatgagaatcacttatggtatccgccaccggagggtttaacaccttggtattgtcaaccagtggtgcgtaatgggctgtggagcattgcgtctttcatgcttcagctgttaaaagaaacatctgaacgtgatatgtcagcaaaatya------tvttctgatttggaagcrttgtctgaggttcttcttgaggcatctagrggtgctataaatgctaaagttgagcgaggagaagaacacaraggtctmctaaatgagtactggagtagaagggatgaaattcttgattccctttatcagcaagttaaaggttttgtagaagctgg------ttatcaggttaatccttttt-ctgcccagtattgtc-----------------ttcttttattcctggttgtccaattg-------matgca---------------------------------------------------------------------------------------------------------------------------------------------------------------------------------------------------------------
>I23394_M229_Malvaceae_Malvastrum_americanum_seq1
-----------------------------------------------------------------------------------------------------------------------------------------------------------------------------------------------------------------------------------------------------------------------------------------------------------------------------------------------------------------------------------------------------------------tctttgcaaatcatcttagagcatggtgaaaagctctctgcaattattcaactcagggaacttcagaatgtgactagccaaaaccgttcaactggagttggctc---------------------tcaagtttctkgtgcactttgggaactaattcagtttgtaggggagagggccaggcgaaatactgtmcttcttatggacagagataatgctgaagtgttttatagyaaggtctctgatcttgarcagttattttactgcttagaaagacatctg---gaagatataatcagcatggagcaaccagttggatttcagatccatagagcttgtgaactctcaaatgcatgygttactgtatttcgagctgccatggactacaagaatgagaatcacttatggtatcygccacctgagggtttaacaccttggtattgtcaaccagtggtgcgtaatgggctgtggagcattgcatctttcatgcttcagctkttaaaagaaacatctgaacgtgatatgtcagcgaaatca------tattctgatttggaagaattgtcwraggttcttcttgaggcatctattggtgctataaatgctaaagttgaacgaggagaagaacacaaaggtctactaaatgagtactggagtagaagggatgaaattcttgataccctttatcaacaagttaaaggttttgtagaagctgg------ttatcaggttaatccatttt-ctgcccagtattgtg-----------------ttcttttattcctggttgatcatttg-------catgcatcctt-gaatagtt---tccttgcaggacttcact----------------------------------------------------------------------------------------------------------------------------------------------------------------------------
>I23395_M236_Malvaceae_Fuertesimalva_jacens_seq1
---------------------------------------------------------------------------------------------------------------------------------------------------------------------------------------------------------------------------------------------------------------------------------------------------------------------------------------------------------------------------------------------------------------attctttgcaaatcatcttagagcatggtgaaaagctctctgcaattattcaactcagggaacttcagaatgtgactagccaaaaccgttcaactggagttggctc---------------------tcaagtttctggtgcactttgggatctgattcagtttgctggggagagggccaggcgaaatactgtccttcttatggacagagataatgcggaagtgttttatagtaaggtctctgatctcgaacagttattttattgcttagaaagacatctg---gaagatatgatcagcatggagcaaccagttgggtttcagatccatagaacttgtgaactctcaaatgcatgtgttactatatttcaagctagcatggactacaagaatgagaatcacttatggtatccgccaccggaaggtttaataccttggtattgtcaaccagtggtgcgtaatgggctgtggagcattgcgtctttcatgcttcagctgttaaaagaaacatctgaacatgacatgtcagcaaaacca------tattctgatttggaagcattgtctgaggttcttcttgaggcatcccgtggtgctataaatgctaaagttgagcgaggagaagaacacaaaggtctactaaatgagtactggagtagaagggatgaaattcttgattccctttatcaacaagttaaaggatttgtagaaactgg------ttatcaggttaatccttttt-ctgcccagtattgtc-----------------ttctttaattcctggctgtctatttg-------catgtatcctt-gaattgtttattccttgcaggacttcactga--------------------------------------------------------------------------------------------------------------------------------------------------------------------------
>I23396_M019_Malvaceae_Allosidastrum_pyramidatum_seq1
-------------------------------------------------------------------------------------------------------------------------------------------------------------------------------------------------------------------------------------------------------------------------------------------------------------------------------------------------------------------------------------------------------------atattctttgcaaatcatcttagaacatggtgaaaagctctctgcaattattcagctccgggaactacagaatgtgactagccaaaaccgttcaattggagtgggctc---------------------tcaagtttcaggtgcactatgggatgtgattcagtttgtaggggagagggccaggcgaaatactgtccttctgatggacagagataatgctgaagtgttctatagtaaggtctctgatattgaacaactattttattgcttagaaaggcatctg---gaagatataattagcacggagcaaccagttgaatttcagatccatagagcttgtgaactctcaaatgcatgtgttactatatttcaagctgccatggactacaagaatgagaatcacttatggtatccaccaccagagggtttaacaccttggtattgtcaaccagtggttcgtaatgggctttggagcattgcgtctttcatgcttcagctgttaaaagaaacatctgaacgtgacatgtcaggaaattcagaactatattcttatctggaagcattggctgaggttcttcttgaggcatctagtggtgctataaatgctaaagttgagcgaggagaagaacacaaaggtctactaaatgagtactggagtagaagggatgaaattcttgattccctttatcaacaagttaaaggttctgtagaagctgg------ttatcaggttaatcctttt--ctgccccgta-tgtc-----------------ttcttttatttctggttgtccatttg-------catgcatcctt-gaattgtttattccttg----------------------------------------------------------------------------------------------------------------------------------------------------------------------------------------
>I23398_M021_Malvaceae_Sidastrum_micranthum_seq1
--------------------------------------------------------------------------------------------------------------------------------------------------------------------------------------------------------------------------------------------------------------------------------------------------------------------------------------------------------------------------------------------------------------cattctttacaaatcatcttggaacatggtgaaaagctctctgcaattattcagctcagggaactacagaatgtgactagccaaaatcgttcaactagagttggctc---------------------tcaagtttcaggtgcactttgggatgtgattcagtttgtaggggagagggccaggcgaaatactgtccttctgatggacagagataatgctgaagtgttctatagtaaggtgtctgatcttgaacagctgttttatgtcttagaaagacatctg---gaagatataatcagcatggagcaaccagttgaatttcagatccatagagcttgtgaactctcaaatgcatgtgttactatatttcragctggcatggactacaagaatgagaatcacttatggtatccaccaccggagggtttaacgccttggtattgtcaaccagtggttcgtaatgggctttggagcattgcttctttcatgcttcagctgttaaaagaaacatctgaacatgacatgtcagcaaaatcagaactatattctcatctggaagcattggctgaggttcttcttgaggcatctagtggtgctataaatgctaaagttgagcggggagaagaacacaaaggtctactraatgagtactggagtagaagggatgaaattcttgattctctttatcaacaagttaaaggttctgtagaatctgg------ttatcaggttaatcttttt--ctgcccagtattgtc-----------------ttcctttattcctggttgtccatttg-------catgcatcct-----------------------------------------------------------------------------------------------------------------------------------------------------------------------------------------------------------
>I23399_M022_Malvaceae_Gaya_dominguensis_seq1
-------------------------------------------------------------------------------------------------------------------------------------------------------------------------------------------------------------------------------------------------------------------------------------------------------------------------------------------------------------------------------------------------------------------------------------------------------------------------------------------------------------------------------------------------------aggtgcactttgggatgtgattcagtttgtaggggagagggctaggcgaaatactgtccttctgatggacagagataatgctgaagtgttctatagtaaggtctctgatcttgaacagctattttattgcttagaaagacatctg---gaagatataatcagcatggagcaaccagttgaactccagatccatagagcttgtgaactcgcaaatgcatgtgttactatatttcgagctggcatggactacaggaatgagaatcacttatggtatccaccaccagagggtttaacaccttggtattgtcaaccagtggttcgtaatgggctttggagcattgcatctttcatgcttcagctgttaaaagaaacatctgaacgtgacatgtcaacaaaatcagaactatattcttatctggaagaattggctgaggttcttcttgaggcatctagtggtgctataaatgctaaagttgagcggggagaagaacacaaaggtctactaaatgagtactggagtagaagggatgaaattcttgattccctttatcaacaagttaaaggttctgtagaagctgg------ttatcaggttaatcttttt--ctgcccagtattgtc-----------------ttcttttattcctggttgtccatttg-------catgcatcctt-gaattgtttattccttgcaggacytaactgacaacatag------------------------------------------------------------------------------------------------------------------------------------------------------------------
>I23366_M015_Malvaceae_Firmiana_simplex_seq1
---------------------------------------------------------------------------------------------------------------------------------------------------------------------------------------------------------------------------------------------------------------------------------------------------------------------------------------------------------------------------------------------------------------------tgcaaatcatcttagaacatggtgaaaagctctctgcaattattcaactcagggaactacagaatgtgattagccaaaatcgttcaattggagttagcttcacacattcaagtattgaaaatcaagtttcgggtgctctttgggatcttattcagttagttgrggaaagggcccggagaaatactgtccttctaawggacagagataatgctgaagtgttctacagcaaggtctctgatcttgagcagatattttattgcttagaaagacatcta---gaatatgtaatcagtttggagcagccagttggawttcagatccatagagcttgcgaactctcaaatgcatgtgttactatatttcgagctgccatggactacaaaaatgagtatcacctatggtatccacctctggagggcttaacaccttggtattgtcatctggtggtgcgtaatgggctctggagcattgcttctttcatgcttcagctgttaagggaaacatctgaacttgatatgtcagcaaaatcagaactgtattctcatctagaagcattgactgaagttctacttgaggtgtcgagtggtgctataactgctaagatggagcgaggagaagagcacaaaggtcttctaaatgagtactggagtagaagggatgcacttcttgattccctttatcaacaagttaaaggttttgtggaagctgg------gcatcaggttaatctttctt-ctgtccagtattgtc--------------------tttttgtccttgtagtctgttt-----------------------------------------------------------------------------------------------------------------------------------------------------------------------------------------------------------------------------
>I28591_M023_Malvaceae_Neobuchia_paulinae_seq1
-----------------------------------------------------------------------------------------------------------------cag--gtc---------------------taggtaatttttgtcttactggtaatgtggaa----taat-------------------ttatttcatggctatcttgcctt------------------------------------------------------------------------------------------------ctaataaaggaacaggc-------------aaaaga-gggaa---atcatgcctgacatatta-cttgtttggcaggacattctttgcaaatcatcttagaacatggtgaaaaactctctgcaattattcaactcagggaattacagaatgtgattagccaaaaccgttcaattgtagttggctccattcattcaagttttgaaaatcaagtttctggtgctctttgggatctgattcagttagttggggagggggcccggcgaaatactgtccttctgatggacagagataatgctgaagttttctatagtaaggtctctgatcttgaacaggtatttttttgcttagaaagacatcta---gaatatataatcagcatggagcaaccagttagatttcagatccatagagcttgtgaactctcaaatgcgtgtgtcactatctttcgagctgccatggactacaaaaatgagaatcacctatggtatccaccgccagaggrcttaacaccttggtattgtcaactagtggtgcgtaatgggctgtggagcattgcatctttcatgcttcagatgttaaaggaaacatctgaactagatatgtcatcaaaatcagaactgtattctcatctagaagcattgactgaagttctacttgaggcatatagtggtgctataaatgctaaagttgagcggggagaagagcacaaaggtcttttagatgagtactggagtagaagggatgcaattcttgattccctttatcaacaagttaaaagttttgtagaagctgg------gtatcaggttaatcttttct-ctgcccggtattcta-----------------ttcttttattcctg----------------------------------------------------------------------------------------------------------------------------------------------------------------------------------------------------------------------------------------
>I28593_M024_Malvaceae_Carpodiptera_cubensis_seq1
----------------------------------------------------------------------------------------------------------------------atttaggccttgttttcatttt-tgggtaaagttccgaggttttattttggtgttattcctgat-------------------ttat-tcatggttgtcttgcctt------------------------------------------------------------------------------------------------ataataaaagaaaatga-------------aaaaaataagaa---atcatccctaactt-tta-ctcttttggtaggacattctttgcaaatcatcttagaacatggtgaaaagctctctgcaattattcaactcagggaactacagaatctgattagccaaaatcgttcaactggagttggctccacacgttcaagttttcaaaatcaagttccaggtgctctttgggatcttattcagttagttggggagaaggcccggcgaaatactgtccttctgatggacagagataatgctgaagtgttctatagtaaggtctctgatcttgaacaggtattttattgcttagaaagacatctggtagaatatataatcagcacggagcaacctgttgaattccagacccatagagcttacgaactctcaaatgcatgtgttactatatttcgagctgccatggactacaaaaatgagtatcacttatggtacccagcaccggagggcttaacaccttggtattgccaaccagtggtgcgtaatggtctgtggagccttgcttctttcatgcttcagttgttaaaggaaacatctgaacttgatatgtcagtgaaatcagaactatattctcatctagaagcattgactgaggttctacttgaggtgtctagtggtgctataactgctaaattagagcgaggagaagaacacaaaggtcttctaaatgagtactggagtagaagggatgcactacttgattccctttatcaacaagttaaaggttttgtagaagctgg------gtatcaggttaatctttctt-cagcccagtattatc-----------------ttct----tacctcattgtccattcr-------tatatatcatt-caattaatta-tcttggcag-------------------------------------------------------------------------------------------------------------------------------------------------------------------------------------
>I28594_M025_Malvaceae_Herrania_nitida_seq1
-----------------------------------------------------------------------------tggctgcaatttcttaaccctccttcacatttagtacag--atc---------------------taggggaattttgtctccccagtagagtgaaa----taat-------------------ttatttcgaggctgtcttgcctt------------------------------------------------------------------------------------------------ataataaaag---aaac-------------aaaaggagagaa---atcatccctaacttattg--ctttttggcaggacattctttgcaaatcatcttagaacatggtgaaaagctctctgcaattattcaactcagggaactacagaatgtgattagccaaaatcgttcaattgtagttggctccacacattcaagttctgaaaatctaatttcaggtgctctttgggatcttattcagttagttggggagagggcccggcgaaatactgtccttttgatggacagagataatgctgaagtattctatagcaaggtatctgattttgaacaggtgtttttttgcctagaaagacatcta---gaatatataatcagcttggagcagccagttggatttcagatccaaagatcttgtgaactctcaaatgcatgtgttactatatttcgagcggcgatggactacaaaaatgagtatcacctatggtatccaccaccggagggcttaacaccttggtattgtcaactggtggtgcgtaatgggctgtggagcattgcttctttcatgcttcagctgttaaaggaaacatcggaacttgatgtgtcagcaaaatcagaactatattctcatctagaagcactaactgaagttctacttgaggtgtctagtggtgctatcactgctaaaatagagcgaggagaagagcacaaaggtcttctaaatgagtactggagtagaagggatgcacttcttgattccctttatcaacaagttaaaggttttgtagaagctgg------gtatcaggttaatcgtt-tt-ctacccagt-atatc-----------------ttcttttattccttcttgtccatttg-------tgcacatcctt-gaattgtttt-ttcttgcaggacataactgagagcatagaagagaacaatcaaga------------gatcctaagaaaact-----------------------------------------------------------------------------------------------------------------------
>I28596_M026_Malvaceae_Ruizia_cordata_seq1
----------------------------------------------------------------------------------------------------------------------------------------------------------------------------------------------------------------ttggttgtcttgccttgtagtaaatagtctttcaaaattcgctaggtgctaatcggacactcaacaggcacctagctgcctagaagcaactaggccaatttttgcaacagtggtagtaaaagaacagcc-------------agaatargtgmaaccatcatctgtaac-tttttgcttctttggcaggacattctttgcaaatcatcctagaacatggtgaaaagctctctgcaattattcarctcagggaactacagaacgtgattagccaaaatcgttcaahtggagttgcctccaaacatttaagttcygagaaccaagcttcgggttctctttgggatcttattcagttrgttggcgagaaggcccggcgaaatactgtccttctgatggayagagataahgctgaagtgttttatagyaaggtctctgatmttgaacadgtattttattgcttagaaagacatcta---gaatayataatcagcthggagcaaccagttcgrtttcagatcmacagagcttgtgaactctcaaatgcatgtgtcactatakttcgagcagccatggactacaaaaatgagaatcacctatggtatccaccatcagagggcttaacaccttggtattgtcaattggtggtgcgtaatgggytstggagcattgcttctttcatgctacarctgttaagagaavcatctgaactkgatatgycagcaaaatctgaactrtattctcatctagaagcattgacygaagttttacttgaggcgtctagtgbtgctataactgctaaaatdgagcgaggagaagaacacaaaggwcttctaaatgagcattggagtagaagggatgcacttcttsattccctttatcaacaastyadaggtyttgtagaagctca------gtatcaggttattctttatg-ctkcctagtattgtcttta-ttttattttattttattttatttctggttgtctgttta-------tattcaccctt-gaattgttaa-tcctttcaggacacaactgatggcatggaagagaacaaagaaga------------aatccttagaaatctatcttcaagtt-----------------------------------------------------------------------------------------------------------t
>I28597_M027_Malvaceae_Melhania_velutina_seq1
-------------------------------------------------------------------------------------------------------------------------------------------------------------------------------------------------------------------------------------------------------------------------------------------ctgcccagaagagactaggccaatttttgcaacagtggtaataaaagaacagcc-------------agaataagtggaaccatcatctgtaac-tttttgcttctttggcaggacattctttgcaaatcatcctagaacatggtgaaaagctctctgcaattattcaactcagggaactacagaatgtgattagccaaaatcgttca---ggagttgcctccaaacatttaagttctgagaaccaagcttcgggttctctttgggatcttattcagttagttggtgagaaggcccggagaaatactgtccttctgatggacagagataatgctgaagtgttttatagcaaggtctctgatcttgaacatgtattttattgcttagaaagacatcta---gaatatataatcagcttggagcaaccagttcgatttcagatccccagagcttgtgaactctcaaatgcatgtgtcactatatttcgagcagtcatggactacaaaaatgagaatcacctatggtatccaccatcagagggcttaacaccttggtattgtcaattggtggtgcgtaatgggctctggagcattgcttctttcatgctacagctgttaagagaaacatctgaacttgatatgtcagcaaaatctgaactgtattcacatctagaagcactgactaaagttttacttgaggcgtctagtggtgctataactgctaaaatagagcgaggagaagaacacaaaggtcttctatatgagcattggagtagaagggatgcacttcttgattccctttatca--------------------------------------------------------------------------------------------------------------------------------------------------------------------------------------------------------------------------------------------------------------------------------------------------------------------------------------------
>I28599_M029_Malvaceae_Desplatsia_dewevrei_seq1
gtaaaatattgttttcattgccagacatttttagaagtaaaccatgtgagttgtttgttattcatgatg-------ctgactgcaatttcttccccatcctttatagttagtatagatatc---------------------tacaggat----------------------------------------------------------------------cctt------------------------------------------------------------------------------------------------ttaacaaaagaaaagcc-------------a-aagggcagaa---atcatt-gcaacttattt-gttttttggcaggacattctttgcaaatcatcttagaacatggtgaaaagctctccgcaattattcaacttagggaattacagaatgtgatttgccaaaatcgttcaactgaacttggctctgtacatttaagttcggaaaatgaaatttcaggtgctctttgggatcttattcagttagttggggagagagcccgaagaaatactgtccttctcatggacagagataatgctgaagtattctatagtaaggtctctgatcttgaacaggtattttattgcttagaaaaacatcta---gactatataatcagcatggagcagccagttggatttcagatccaaagagcttgtcaactttcaaatgcatgtgttactatatttcgagcagctatggactacaaaaatgaatatcacctatggtatccaccacttgagggattaacaccttggttttgtcaaccggtggtgcgtaatggattgtggagcattgcttctttcatgcttcagatgttgaaggagacatcggaacctgatatgtcagcaaaatcagaactatattctcatttagaagcactggctgaatttctgcttgaggcatctaatggtgctatcactgctaaaatgcagcgaggggaagaacacaaagggcttctaaatgagtactggagtagaagggatgcacttcttgattccctttatcaacaagttaaagattttgtagaagctgg------gcatcaggttagattttctc-ctgcccaatgcgatg-----------------atcttttattccat-ttgaccattct-------tgccc----------------------------------------------------------------------------------------------------------------------------------------------------------------------------------------------------------------
>I28600_M146_Malvaceae_Mortoniodendron_guatemalense_seq1
---------------------------------------------------------------------------------------------------------------aaaag--accgagggcttgttttcattttgtgagtaaagtttgagggtttcatttgggtattattccttat-------------------ttatttcatggctgtctcgcctt------------------------------------------------------------------------------------------------atggtaaacaaaaaggc-------------aaaaag-aagaa---atcatccctatcttattt-ctcttttggcaggacattctttgcaaattatcttagaacatggtgaaaaactctctgcaattattcaactcagggagctacagaatctgattagccaaaatcgttcaactggagttggctccacacattcaagttttccaagtcaagtttcaagtgctctttgggatcttattcagttagttggggagaaggcccggcgaaatacggtccttctgatggacagagataatgctgaagtgttctatagtaaggtctctgatcttgaacaggtattttattgcttagaaagacatctg---gaatatataatcagcatggagcaaccagttggatttcagatccatagagcttgtgaactctcaaatgcatgtgttactatatttcgagctgccatggactacaaaaatgagtatcacttatggtatccaccaccggagggcttaacaccttggtattgccaactggtggtgcgtaatgggctgtggagcattgcttctttcatgcttcagctgttaaaggaaacatctgagctagatatgtcagcaaaatcagaactatattctcatctagaagcattgactgaagttctactcgaggcatctagtgttgctataactgctaagatggagcgtggagaagagcacaaaggtcttctaaatgagtactggagtagaagggatgcactttttgattccctttatcaacaagttaaaggttttgtagaagctgg------ctatcaggttaatctttctt-ctgcccagtattgtc-----------------ttcttttatttcttgttgtctgctcg-------tgtgcatcctt-gaattgttta-tctttgcaggacataactgacggcacggaagagaacaaagaaga------------aatc----------------------------------------------------------------------------------------------------------------------------------
>I28603_M223_Malvaceae_Gossypium_hirsutum_seq1
--------------------------------------------------------------------------------------tttcttccctcttctttgtatttagtacag--atc---------------------tagggaaactatgtctwactactaaaggggaa----taat-------------------ttatttctggtctctcttgcctt------------------------------------------------------------------------------------------------ctaatcaaacaacaggc-------------aaaaga-gaaaa---atcatgcctaatttgtta-cttgtttgrcaggacattctttgcaaatcatcttagaacatggtgaaaagctctctgcaattattcaactcagggaactacagaatryaattaaccaaaaccgttcaactggagttggctccactcattcaagttttgaaaatcaagtttcaggtgctctttgggatctgattcagttagtaggggagagggccaggcgaaatactgtccttctgatggacagagataatgctgaagtgttctatagtaaggtctctgatctcgaacaagtattttattgcttagaaagacatcta---gaatatataatcagcatggadcaaccagwtggatttcagatccataragcttgcgaactctcaaattcatgtgttactatatttcgggctgccatggactacaagaatgagaatcacctatggtatccaccaccagagggtttaacaccttggtattgtcaaccagtggtgcgtaacgggctgtggagtattgcgtctttcatgcttcagctgttaaaagaaacatctgaaattgatatgtcagcraaatcagaaytatattctcatctggaagcattggctgaagttcttcttgaggcgtctagtggtgctataaatgctaaagttgagcgaggagaagagcacaaaggtcttctgaatgagtactggagtagaagggatgcaattcttgattccctttatcaacaagttaaaggttttgtagaagctgg------ttatcaggtgaatccttttt-ctgagaagtattgta-----------------ttcatttcttcctggttgtgcatttg-------catgcaccctt-gaattttttatttc-------------------------------------------------------------------------------------------------------------------------------------------------------------------------------------------
>I28605_M235_Malvaceae_Abutilon_sp_seq1
------------------------------------------------gctaggttcttattcttggtgctat-atctgactgcaatttcttctcctttctttgtatttaktacag--atc---------------------tagggaccttatgtcttactgttaaaggggaa----taat-------------------ttatttcatgtatatcttgcctt------------------------------------------------------------------------------------------------ctattaaaacaacatgc-------------aaaaga-gaaaa---atcatgcctgatttatta-cttgtctggcaggacattctttacaaatcatcttagaacatggtgaaaagctctctgcaattattcagctcagggaactacagaatgtgactagccaaaatcgctcaactggagttggctc---------------------tcaagtttcaggtgccctttgggatgtgattcagtttgtaggggagagggccaggcgaaatactgtccttctgatggacagagataatgctgaagtgttctatagtaaggtctctgatcttgaacagctattttattgcttagaaagacatctg---gaagatataatcagcatggagcaaccagttggattccagatccatagagcttgtgaactcgcaaatgcatgtgttactatatttcgagctggcatggactacaagaatgagaatcacttatggtatccaccaccggagggtttaacaccttggtactgtcaaccagtggttcgtaatgggctttggagcattgcatctttcatgcttcagctgttaaaagaaacatctgaacgtgacatgtcagcaaaatcagaactatattcttatctggaagcattggctgaggttcttcttgaggcatctagtggtgctataaatgctaaagttgagcggggagaagaacacaaagggctactaaatgagtactggagtagaagggatgaaattcttgattccctttatcaacaagttaaaggttctgtagaagctgg------ttatcaggttaatcttttt--ctgcccagtattttc------------------tcttctattcctggttgtccatttg-------catgcattctt-gaattgtttattccttgcaggactttactgacaacatggaagagcagaaa-------------------------------------------------------------------------------------------------------------------------------------------------------
>I28608_M035_Malvaceae_Hosfordia_alata_seq1
---------------------------------------aaccttgtggccaggttcttattcttggtgctat-atctkactgcaatttmttcccmtttctttgtatttagtacag--atc---------------------tagggatataatgkcttactggtaaaggggaa----taat-------------------ttatttcatgtatatcttgcctt------------------------------------------------------------------------------------------------ctaattaaacaaytggc-------------aaaaga-gaaaa---atcatgmctgatttatta-cttgtctggcaggrcattctttacagatcatcttagaacatggtgaaaagctckctgcaattattcagcttagggaactacagaatgtgactagccaaaatcgttcaactggagttggctc---------------------tcaagtttcaggtgcactttgggatgtgattcagtttgtaggggagagggccaggcgaaatactgtccttctgatggacagagataatgctgaagtgttctayagtaaggtctctgatcttgaacagctattttattgcttagaaagacatctg---gaagatrtaatcagcatggagcarcmagttggatttcagatccatagagcttgtgaacthgcaaatgcwtgtgttastatattgcgagctggcatggactacaagaatgavaatcacttatggtatccaccaccggagggtttaacaccttggtattgtcaaccagtggttcgtaatggkctttggagcattgcatctttcatgcttcagctgttaaaagaaacatctgaaygtgacatgtcagcaaaatyagaactatattcttatctggaagcattggctgaggttcttcttgaggcatctagtggtgctataaatgctaaagttgagmggggwgaagaacacaaaggtctactaaatgagtactggagtagaagggatgaaattcttgattccctttatcaacaagttaaagsttctgtagaagctgg------ttatcaggttaatcttttt--ctgcccartattgtc-----------------ttcttttg----------------------------------------------------------------------------------------------------------------------------------------------------------------------------------------------------------------------------------------------
>I28609_M036_Malvaceae_Pentaplaris_davidsmithii_seq1
--------------------------------------------------------------ytwmwtgctgt-atctgactgtaatttcttcccccttctttgtatttagtacaa--atc---------------------tagggagattttgtcttactggtaaagtggaa----taat-------------------ttatttcatggttatcttgcctt------------------------------------------------------------------------------------------------ctaataaaagaagaggc-------------aaaaga-gagaa---atcatgcctaacttatta-cttgtttggcaggacattctttgcaaatcatcttagaacatggtgaaaagctctctgcaattattcaactcagggaactacagaatgtgattaaccaaaaccgttcaactggagttggctccactcattcaagttttgaaaatcatgtttcgggtgctctttgggatctcattcagttagtaggggagagggccaggcgaaatactgtccttctgatggatagagataatgctgaagtgttctatagtaaggtctctgatcttgaacaggtattttattgcttagaaagacatcta---gaatatataatcagcatggagcaaccagttggatttcagatccatagagcttgcgaactctcaaatgcatgtgttactatatttcgagctgcaatggactacaagaatgagaatcacctatggtatccaccaccagagggcttaacaccttggtattgtcaactagtggtgcgtaatgggctgtggagcattgcgtctttcatgctggagctgttaaaagaaacatctgaacttgatatgtcagcaaaatcagaactatattctcatcyagaagcattggctgaagttattcttgaggcgtctagtggtgctataaatgctaaagttgagcgaggagaagaacataaaggtcttctaaatgagtactggagtagaagggatgaaattcttgattccctttatcaacaagttaaaggttttgtagaagctgg------gtatcaggttartytwtwtt-gataacattatc--c-----------------tgattgcaattccacttcttttttcg-------aaagctttgtt-----tgtgcattatct-----------------------------------------------------------------------------------------------------------------------------------------------------------------------------------------
>I28610_M037_Malvaceae_Heritiera_littoralis_seq1
----------------------------------------------------------------------------------------------------------------------atc---------------------tagggaaattctg--tcattggtaaaatgaaa----taat-------------------tgatttcatggctgtcttgcgtt------------------------------------------------------------------------------------------------atgataaagaa-caggc-------------aacaagagagaa---atcatccctaacttcttg-cttttttggcaggacattctttgcaaatcatcttagaacatggtgaaaagctctctgcaattattcaactcagggaactacagaacgtaattagccaaaatcgttcaactggagttagctccacgcattcaagttttgaaaatcaagtttcgggtgctctttgggatcttattcagttagttggggagagggcccggcgaaatactgtccttctgatggacagagataatgctgaagtgttctatagcaaggtttctgatcttgaacaggtattttattgcttagaaagacatcta---gaatatctaatcagcttggagcaaccagttggatttcagatccatagaacttgtgaactctcaaatgcatgtgttactatatttcgagctgccatggactacaaaaatgagtatcacctatggtatccaccaccagagggcttaataccttggtattgtcatctggtggtgcgtaatgggttgtggagcattgcttctttcatgcttcagctgttaagggaaacatctgaacttgatatgtcagcaaaatcagaactatatactcatctagaagcattgactgaagttctacttgaggtatctagtggtgctataactgctaaaatggagcgaggagaagaacacaaaggtcttctaaatgagtactggagtagaagggatgcacttcttgattccctttatcaacaagttaaaggttttgtagatgctgg------gcatcaggttagtctttctt-ctgtccagttttgtc--------------------tttttgtccgtgttgtctgtttg-------tatacattctt-gaattgttta-tctttgcaggacatgactgacagcacagaaga--------------------------------------------------------------------------------------------------------------------------------------------------------------
>I28611_M062A_Malvaceae_Durio_zibethinus_seq1
-------------------------------------------------------------------------------------------------tcctttgtatttagtacag--atc---------------------tagggaaatt--gtcttactggtaaatggca-----taat-------------------ttgtttcatggctatmttgcctt------------------------------------------------------------------------------------------------ataataaaagaacaggc-------------aaaaaaagagaa----tcatccctaacttatttctttttttggcaggacaatctttgcaaatcatcttacaacatggtgaaaagctctctgcaattattcaactaagggaactacaggatgtgatcagccaaaatcgttcaactggagttggctccacacattcaagttttraaaatcaggtttcgggtgcactttgggatcttattcagttagttggggagagggcccgccgaaatactgtccttctgatggacagagataatgctgaagtgttctatagtaaggtctctgatcttgaacaggtgttttattgcatagaaagacatcta---gatgttatactgagcatggagcaacaagttggatttcagatccatagagtttgtgaactctcaaatgcgtgtgttactatatttcgagctgccatggactacaaaaatgagtatcacctgtggtatccaccactggagggcttaacaccttggtattgtcaaccggtggtgcgtaatgggctgtggagcattgcttctttcatgcttcagcttttaaatgaaacatctgaacttgatatgtcagcaaaatcagaactatactctcatctagaagcattgactgaagttctacttgaggtgtctagtggtgctattactgctaaaatggagcgaggagaagaacacaaaagtcttctaaatgagtactggagtagaagggatacacttcttgattccctttatctacaagttaaaagttttgtagaagctgg------gtttcaggttaatctttctt-ctgctcagtattctc-----------------ttcttctattcgtggttgtccattcg-------tatatgtcctt-gaattgttta----------------------------------------------------------------------------------------------------------------------------------------------------------------------------------------------t
>I28612_M038_Malvaceae_Brachichyton_bidwillii_seq1
-------------------------------------------------------------------------------------------ttgccttcctttgtatttagtacaa--atc---------------------tagggaaattctg--tcattgctaaagtgaaa----taat-------------------ttatttcatggttgtcttgcttt------------------------------------------------------------------------------------------------atgataaagaa-caggc-------------aacaagagagaa---atcatccctaacttatta-ctttttttgcaggacattctttgcaaatcatcttagaacatggtgaaaagctctctgcaattattcaactcagggaactacagaacgtgattagccaaaatcgttcaactggagttagctccaccyattcaagttttgaaagtcaagcttcrggtgccctttgggawcttattcagttagttggggagagggcacggcgaaatactgtccttctgatggacagagataatgctgaagtgttctatagcaaggtctctgatcttgaacaggtattttattgcttagaaagacatcta---gaatatatmatcagcttggagcagccagttggatttcagatccatagagcttgcgaactctcaaatgcctgtgttaccatatttcgagctgccatggactacaaaaatgagtatcacctatggtatccaccgcbggagggcttaacaccttggtattgtcaactggtggtgcgtaatgggctgtggagcattgcttctttcatgcttcagctgttaagggaaacatctgaacttgacatgtcagcaaaatcagaactatattctcatctagaagcattgactgaagttctccttgaggtgtctagtggtgctataackgcaaaaatggagcgaggrgaagaacataaaggtcttctaaatgagtactggagtagaagggatgcasttcttgattccctttatcaacaggttaaaggttttgtagaagctgg------gcatcaggttaatctttctt-ctgtccag---trtt-----------------gtctttttgtccttct--------------------------------------------------------------------------------------------------------------------------------------------------------------------------------------------------------------------------------------
>I28613_M039_Malvaceae_Eriotheca_macrophylla_seq1
---------------------------------------------------------------------------------------ttcttcccccttctttgtgtttggtacag--atc---------------------tagggaaattttgtcttactggtaatgtggaa----taat-------------------ttatttcgtggctatcttgcctt------------------------------------------------------------------------------------------------ctrataaaagaacaggc-------------aaaaga-gggaa---atcatgcctaacttatta-cttgtttggcaggacattctttgcaaatcatcttagaacatggtgaaaagctctctgcaattattcaactcagggaactacagaatgtgattagccaaaaccgttcaactggagttggctccactcattcaagttttgaaagtcaagtttctggtgctctttgggatctgattcagttggtgggggagagggcccggcgaaatactgtccttctgatggacagagataatgctgaagttttctatagtaaggtctctgatcttgaacaggtattttattgcttagaaagacatcta---gaatatatgatcagcatggagcaaccagttggatttcagatycatagagcttgtgaactctcaaatgcatgtgttactatctttcgagctgccatggactacaaaaatgagaatcrcctatggtatccaccaccagagggcttaacaccttggtattgtcaactagtggtgcgtaatgggctgtggagcattgcatctttcatgcttcagctgttaaaggaaacatctgaactggatatgtcagcaaaatcagaactatattctyatctagaagcattgactgaagttctacttgaggcatatagtggtgctataaatgctaaagttgagcgaggagaagaacacaaaggtcttttgaatgagtactggagtagaagggatgcaattcttgattccctttatcaacaagttaaaggttttgtagaagctgg------gtatcaggttaatcttttcc-ctgcccagcattctc-----------------ttcttttattcctggttgtccrtttg-------tgtgcatcctt-gaattgtttattccttgcaggacataactga--------------------------------------------------------------------------------------------------------------------------------------------------------------------------
>I28615_M041_Malvaceae_Pterygota_brasiliensis_seq1
----------------------------------------------------------------------------------------------------------------------------------------------------------gtctcatttgtaaagtgcaa----taat-------------------ttattttatggctgtcttgcctt------------------------------------------------------------------------------------------------atgataaagaa-caggc-------------aacaagagagaa---atcatccctaacttattg--cattttggcaggacattctttgctaatcatcttagaacacggtgagaagctttctgcaattattcaactcagggaactacagaatgtgattagccaaaatcgttcaactggagttagctcctcgcattcaagttctgaaaatcaagtttcaggtgctctttgggatcttattcagttagttggggagagggcccggcgaaatactgttcttctgatggacagagataatgctgaggtgttctatagcaaggtttctgaacttgaacaggtattttattgcttagaaagacatcta---gaatatgtaatcaatttggggcagccagttggatttcagatccatagagcttgtgaactctcaaatgcctgtgttactatatttcgggctgccatggactacagaaatgagtatcacctatggtatccaccacaggagggcttaacacattggtattgtcatccagtggtgcgtaatgggctgtggagcattgcttctttcatgcttcagctgttaagggaaacatctgaacttgatatgtctacaaaatcagaactgtatactcatctagaagcattgactgaagttctacttgaggcgtctagtggtgctataactgctaaaatggagcgaggagaagagcacaaaggtcttctaaatgagtactggagtagaagggatgtacttcttgattccctttatcaacaagttaaaggttttgtggaagctag------gcatcaggttaatctttctt-ctgtccattattgtc--------------------tttttgtcc------------------------------------------------------------------------------------------------------------------------------------------------------------------------------------------------------------------------------------------
>I28618_M044_Malvaceae_Pentace_laxiflora_seq1
---------------------------------------------------------------------------------taaaagttcatagccctagtttcatgcaattaaag--gttgaggcctgttttccatt---tttcgtaaaatctgggggtttatttgggtattattcctgat-------------------ttatttcatggtttgcctgcctt------------------------------------------------------------------------------------------------gtaatagaagaaaatga-------------aaaaag-aagaa---atcatccctaacttattg-ctcatttggtaggacattctttgcaaatcatcttagaacatggtgaaaagctctctgcaattattcaactcagggaactacagaatctgattagccaaaatcgytcaaccggagttggctccatgctttcaagttttcaaaatcaagttccaggtgctctttgggatcttattcagttagttggagagaaggcccggcgaaatactgtccttctgatggacagagataatgctgaagtgttctatagtaaggtctctgatcttgaacaggtattttattgcttggaaagacatctg---gaatatataatcagcatggagcaaccagttgaattccagatccgtagagcttgcgaactctcaaatgcatgtgttaacatatttcgagctgccatggactacaaaaatgagtatcacttatggtacccagcaccagagggcttaacaccttggtattgtcaactggtggtgcgtaatggcctgtggagcgttgcttctttcatgctccagctgttaaaggaaacatctgaacttgatatgccagcaaaatcagaaatatattctcatctagaagcattgactgaggttctacttgaggtgtctagtggtgctataagtgctaaattagagcgaggagaagaacacaaaggtcttctaaatgagtactggactagaagggatgcactacttgattcccttaatcaacaagttaaacgttttgtagaagctgg------gtatcaggttaatctttctt-cagcccagtgttatc-----------------ttcttttattcc---ttgttcatttg-------tatacatcagt-gaattaatta-tctttacaggata---------------------------------------------------------------------------------------------------------------------------------------------------------------------------------
>I28620_M046_Malvaceae_Camptostemon_shultzii_seq1
-----------------------------------------------------------------------------------------------------------------------------------------------------------------------------------------------------------------------------------------------------------------------------------------------------------------------------------------------------------------------------------------------------------------------------------------------------------wycatttaaaataa-----------------------------------------------------------------------------------------------tshtkmhrtwhhtmkdrkagrkgkvchrryrmwwwrvvkyyywkmwydwrrdyr--gataatgctgaagtgdtctttagtaaggtctctgatctcgaacaggtattttattgcttagaaagacatcta---gaatatataatcagcatggagcaaccagttggatttcagatccatagagcttgtgaactctcaaatgcatgtgttactatatttcgagctgccttgsactacaagaatgagaatmacctatggtatccaccaccggagagcttaacaccttggtattgtcaattagtggtgcgcaatgggctgtggagcattgtgtctatcatgcttcagctgttaaaagaaacatctgaacctgatatgtcagcaaaatcagaactatattctcatctggaagcattagctgaagttcttcttgaagcgtctagkkgkkyyatrmatgctaaagttgagcgagcagaggaacacaaaggccttctaaatgagtactggagtagaag-----------------------------------------------------------------------------------------------------------------------------------------------------------------------------------------------------------------------------------------------------------------------------------------------------------------------------------------------------------------------
>I28621_M153_Malvaceae_Trichospermum_sp_seq1
-----------------------------------------------------cttattatttgtcatgcc---atctgactgcaatttttttcccatcctttatatctagtatag--atc---------------------caggggatttttgtgtt-ttggtagtgtgaga----tagt-------------------ttgttttatgkctgtctcrcctt------------------------------------------------------------------------------------------------ttaataaaagaaaavga-------------aaaaggacagaa---atcatt-gcaacttattt-gtttgttggcaggacattctttgcaaathatcttagaacatggtgaaaagctctctgcaattattcaactcagggaattacagaatgtgattagccaaaatcgttcaactgaacttrgctccatacatttaagttcwgaaggtgaaatytcaggtgctctttgggatcttattcagttagttggggagagagcccgacgaaatactgtncttctcatggacagagataatgccgaagtattctahagtaaggtctctgatcttgaacaggtattttattgcttagaaagwcatcta---gactatataatcagcatggagcagccagttggatttcngatccaaagagcttgtcaactctcgaatgcatgtgttactatatttcgagcagcaatggactacaaaaatgagtatcahctatggtatccaccacttgagggattaacaccttggttttgtcaaccagtvgtgcgtaatgggctgtggagcattgcttctttcatgcttcagctgttaahggagacatctgaacttgatatgtcagcaaaatcagaactatattctcatttggaagcactgactgaatttctacttgwgdcatctagtggtgcnatcactgctaaaatggagcgaggggaagaacacaaaggtcttctaaatgagtactggagtagaagagatgcacttvttgattccctttatcaacawgttaaaggttttgtagaagckgg------atatcaggttagattttctt-ctgcccggtatgaca-----------------atcttttattcctt-ttgacctttt--------tgcacatccct-gaattttta--ttcctgcaggacctaaatgacggcacagaagagaacaaagaaga------------aatcctaagga--------------------------------------------------------------------------------------------------------------------------a
>I28623_M048_Malvaceae_Abroma_augusta_seq1
-------------------------------------------------------------------------------------------------------gcttttagtacag--atc---------------------taggggaatt--gtcttcccggtagagtgaaa----taat-------------------ttatttcatggctgttt---gtt------------------------------------------------------------------------------------------------ataataaaagataaggc-------------aaaaagagagaa---atcatcgctaatttatta-ctcttttggcaggacattctttgcaaataatcttagaacatggtgaaaagctgtgtgcaatcattcaactcagggaactacagaatgtgattagccaaaatcgttcatctggacttggctccacacattcaatttctgaaaacaaaatttcaggtgctctttgggatcttattcagttagttggggagagggcccggcgaaatactgtccttctgatggacagagataatgctgaagtattctatagtaaggtctctgatcttgaacaggtattttattgcttagaaaaacatcta---gaatatataatcagcatggagcagccagttggatttcagatccaaagagcttgtgaactctcaaatgcatgtgttactatatttcaagcagccatggactacaaaaatgagtatcacctatggtatccgccaccggagggcttaacaccttggtattgtcaactggtggtgcgtaatgggctctggagcattgcttctttcatgcttcagctgttaaaggaaacatctgaacttgatatgtcagcgaaatcagaactatattctcatctagaagcactgactgaagttctacttgaggtgtctagtggtgctatcactgctaaattggagcgaggagaagagcacaaaggtcttctaaatgagtactggagtagaagggatgcacttcttgattccctttatcaacaagttaaaggttttgtaggagctgg------gcatcaggttagtctttctt-ctacccggtattgtt-----------------ttattttattccttgttgtacatttg-------tgcatatcctt-gaattgttta-tccttgcaggacataagg----------------------------------------------------------------------------------------------------------------------------------------------------------------------------
>I28624_M049_Malvaceae_Corchoropsis_tomentosa_seq1
----------------------------------------------------------------------------------------------------------------------------------------------------------------------actttgaa----tagt-------------------ttatttcttggttgtctttcctt------------------------------------------------------------------------------------------------gtaataaaagaacagcaaaaaaaaaaagaaaaaagaagagaaaccatcatctgtaatat-tttgcttctttggcaggacattctttgcaaatcatcctagaacatggtgaaaagctctctgcaattattcaactcagggaactacagaatgtgattagccaaaatcgttcaactggagttgcctccaaacatttaagttctgaaaatcaagcttcgggttctctttgggatcttattcagttagttggcgagaaggcccggcgaaatactgtccttctgatggacagagataatgctgaagtgttctatagcaaggtctctgatcttgagcaggtattttattgcttagaaaaacatcta---gaatatataatcagctcggagcaaccagttcggtttcagatccacagagcttgtgaactctcaaatgcatgtgtcgctgtatttcgagcagccatggactacaaaaatgagtatcacctatggtatccaccatcagagggcttaacaccttggtattgtcaattggtggtgcgtaatgggctgtggagcattgcttctttcatgctccagctgttaagggaaacatctgaacttgatatgtcagcaagatctaaactgtattctcatctagaagcattgactgaagttatacttgaggcgtctagtggtgctataactgctaaaatggagcgaggagaagaacacaaaggtcttctaaatgagtattggagtagaagggatgcacttcttgattccctttatcaacaagttaaaggttttgtagaagctca------acaccaggttaatctttatt-ccgcacagtatggtc-------------ttcttctttttattcctggtcagctgtttc-------tatacatcctt-gaattgttta-tcctttcaggacataactgatg-----------------------------------------------------------------------------------------------------------------------------------------------------------------------g
>I28629_M052_Malvaceae_Spirotheca_rosea_seq1
----------------------------------------------------------------------------------------------------------------acag--atc---------------------taggtaaattttttcttactggtaatatggaa----taat-------------------ttgtttcatggctatcttgcctt------------------------------------------------------------------------------------------------ctaataaaagaacaggc-------------aaaaga-gggaa---atcatgcctaacttatta-cttggttggcaggacattctttacaaatcatcttagaacatggtgaaaagctctctgcaattattcaactcagggaattacagaatgtgattagccaaaaccgttcaactggagttggctccactcattcaagttttgaaaatcaagtttcaggtgctctttgggatctgattcagttagtaggggagagggcccggcgaaatactgtccttctgatggatagagataatgctgaagttttctatagtaaggtctctgatcttgagcaggtatttttttgcttagaaagacatcta---gaatatataatcagcatggagcaaccagttggatttcagatccatagagcttgcgaactctcaaatgggtgtgttactatctttcgagctgccatggactacaaaaatgagaatcacctatggtatccaccaccagagggcttaacaccttggtattgtcaactagtggtgcgtaatgggctgtggagcatttcatctttcatgcttcagctgttaaaggaaatatctgaactagatatgtcatcaaaatcagaactatattctcatctagaagcattgacggaatttctacttgaagcatatagtggtgctataaatgctaaagttgagcgaggagaagaacacaaaggtcttttaaatgagtactggagtagaagggatgcaattcttgattccctttatcaacaagttaaaggttttgtagaagctgg------gtatcaggttaat-ttttct-ctgcccagtattttc-----------------ttcttttattcctggttgttcatttg-------tgtgcatcctg-gaattgtttattccttgcaggacataacgggcagcacagaagagaacaaaga-----------------------------------------------------------------------------------------------------------------------------------------------------
>I28630_M053_Malvaceae_Huberodendron_swietenioides_seq1
--------------------------------------------------ttgtttccattgcccgacattctcgtctgactgttatttcttcccccttatttgtatttagtacag--ata---------------------tagtgaaattttgtcttacttgtaaagtggaa----taat-------------------ttatttcatggctatattgcctt------------------------------------------------------------------------------------------------ctaataaaagaacaggc-------------aaaaga-ttgaa---accatg-ctaacttatta-cttgtttcgcaggacattctttgcaaatcatcttggaacatggtgaaaagctckctgcaattattcagctcagggaactacagaatgtgattagccaaaaccgtccaaccggagttggctccgctcattcaagtgttgaaaatcaagttgcaggtgctctttgggatctgattcagttagtaggggacagggcccggcgaaatactgtcctgctgatggacagagataatgctgaagtgttctatagtaaggtctctgatcttgaacaggtattttattgcttagaaagacatcta---gaatatataatcagcatggagcaaccagttggatttcagatccatagagcttgtgaactctcaaatgcatgtgttactatatttcgagctgccatggactacaaaaatgagaatcacctatggtatccacctccagagggcttaacaccttggtattgtcaactatcggtgcgtaatgggttgtggagtgttgcctctttcatgcttcagctgttaaaggaaacatctgaactcgatatgtcagcaaaatcagaactttattctcatctagaagcattgactgaagttctacttgaggcatctagtggtgctataaatgctaaagttgagagaggagaagaacacaaaggtcttctaaatgagtactggagtagaagggatgtaattcttgattccctttatcaacaagttaaaggttttgtagaagctgg------gtatcaggttaatcttttct-ctgcccggtattgtc-----------------ttcttttatwcctggttgtccatttc-------tatgcatcctt-gaattgcttattccttgcaggacataactgacagcacagaagagaacaaagaaga------------aatcctaag-----------------------------------------------------------------------------------------------------------------------------
>I28631_M054_Malvaceae_Trochetiopsis_benjaminae_seq1
----------------------------------------------------------------------------------------------------------------------------------------------------------------------------------------------------------tatttcttggttgtcttgccttgtagtaaatagtcttgcaaaattcgctaggtgctaattggacactcgacaggcacctagctgcccagaagagactaggccgatttttgcaacagtggtaataaaagaacagcc-------------agaataagtggaaccatcatctgtaac-tttttgcttctttggcaggacattctttgcaaatcatcctagaacatggtgaaaagctctctgcaattattcaactcagggaactacagaatgtgattagccaaaatcgttca---ggagttgcctccaaacatttaagttctgagaaccaagcttcaggttctctttgggatcttattcagttagttggcgagaaggcccggagaaatactgtccttctgatggacagagataatgctgaagtgttttatagcaaggtctctaatcttgaacatgtattttattgcttagaaagacatcta---gaatatataatcagcttggagcaaccagttcgatttcagatccacagagcttgtgaactctcaaatgcatgtgtcactatatttcgagcagtcatggattacaaaaatgagaatcacctatggtatccaccatcagagggcttaacaccttggtattgtcaattggtggtgcgtaatgggctctggagcattgcttctttcatgctacagctgttaagagaaacatctgaacttgatatgtcagcaaaatctgaactgtattcacatctagaagcactgactaaagttttacttgaggcgtctagtggtgctataactgctaaaatagagcgaggagaagaacacaaaggtcttctatatgagcattggagtagaagggatgcacttcttgattccctttatcaacaagttaaaggtttagtagaatctca------gtatcaggttattctttatg-ctgcctagtattatctttacctttattttattttattttatttctggttgtccgttta-------tatacaccctt-gaatttttta-tcctttcaggacacaactgatg------------------------------------------------------------------------------------------------------------------------------------------------------------------------
>I28633_M056_Malvaceae_Adansonia_digitata_seq1
--------------------------------------------tgtgagctggttcttattcttgatgccct-atctgactgtaatttcttcccccttctttgtatttagtacag--atc---------------------tagggaaatt-tgtcttactggtaatgtggaa----gagt-------------------ttatttcatggctatcttgcctc-------------------------------------------------------------------------------------------------taataaaagaacaggc-------------aaagga-gagaa---atcatgtttaacttatta-cttgtttggcaggacattctttgcaaatcatcttagaacatggtgaaaagctatctgcarttattcaamtcagggaactacagaatgtgattagccaaaaccgtycagctggagttggctccrctcattcaagttttgaaaatcaagtttctggggctctttgggatctgattcagttagtaggggagaaggcccggcggaatactgtgcttctgatggacagagataacgctgaagttttctatagtaaggtctctgatcttgaacaggtattttattgcttagaaagacatcta---gaatatttaatcagcayggagcagccagttagatttcagatccatagagcttgtgaactctcaaatgcatgtgttactatatttcgagctgccatggactacaaaaatgagaatcacctatggtatccaccaccggagggcttaacaccttggtattgtcaattagtggtgcgtaatggcctgtggagcattgcatctttcatgcttcagctgttaaaggaaacdtctgagctagatatgtcagttaagtcagaactatattctcatctagaagcattgactgaagttctacttgaggsatatagtggtgctataaatgctaaagttgagcgaggagaagaayccaaaggtcttttaaatgagtactggagtagaagggatgcaattcttgattccctttatcaasaagttaaaggttttgtagaagctgc------gtgtcaggttaatattttyt-ctgcccagtattctc-----------------ttcttttattcctggttgtacatttg-------tgtgcaccctt-gaattgtttattccttgcagga-----------------------------------------------------------------------------------------------------------------------------------------------------------------------------------
>I28636_M059_Malvaceae_Pterospermum_pierrei_seq1
------------------------------------------------------------------------------------------------------------------------------------------------------------------------------------------------------------tatcttggtcgtcttgcctt------------------------------------------------------------------------------------------------gtaataaaagaacagcc------------aaaaaagagcgaaaccatcatccctaacttatttgcttttttggcaggacattctctgcaaatcatcttagaacatggtgaaaagctctctgcaattattcaactcagagaactacagcacatgattagccaaaatcgttcaactggagttggctccaaacattcaagttctgaaaatcaagtttcgggtgctctttgggatcttattcagttagttggcgagaaggcccgacgaaatactgtccttcttatggacagagataatgctgaagtgttctatagcaaggtctctgatcttgaacaggtattttattgcttagaaaggcatctg---gaatatataatcagcttggagcaaccagttcaatttcagatccacagagcttgcgaactctcaaatggatgcgttactatatttcgagcggccatggactacaaaaatgagtatcacctatggtacccaccatcggagggcttaacaccttggtattgtcaattagtggtgcgtaatgggctatggagcattgcttctttcatgcttcagctattaagggaatcatctgaacttgatatgtctgcaaaatcagaactctattctcatctagaagcattgactgaagttctacttgaggcgttcagtggtgttataactgctaaaatggagcgaggagaagaacacaaaggtcttctaaatgagtattggagtagaagggatgcacttcttgattccctctatcaacaagttaaaggttctgtagaagctca------gcatcaggttaatctttgtt-ctgcccaatattgtc-----------------------------------------------------------------------------------------------------------------------------------------------------------------------------------------------------------------------------------------------------------------------
>I28637_M060_Malvaceae_Duboscia_vifidiflora_seq1
----------------------------------------------------------------------------------------------ccatcctttctatctagtgtag--atc---------------------taggggacttttgtgtccttgctagtgtgaaa----taat-------------------ttgtttcatggctgtcttgcctt------------------------------------------------------------------------------------------------ttaatataagaaaggga-------------aagaggacagaa---ttcatt-acgacttattt-gttttttgccaggatattctttgcaaatcatcttagaacatggtgaaaagctctctgcaattattcaactcagggaattacagaatgtgattagccaaaatcgttcaactggagttggctccataaaattaagttcagaaaatgaaatttcaggtgctctttgggatcttgttcagttagttggggagagagcccgacgaagtactgttcttctcatggacagagaaaatgccgaagtattctacagtaaggtctctgatcttgaacaggtattttattgcttagaaagacatcta---gactatataattagcatggagcagccagttggatttcagatccaaagagcttgtcaactctcaaatggatgtgttactatatttcgagcagccattgactacaaaaatgagtatcacctgtggtatccaccacttgagggattaacaccttggttttgtcaaccggtggtgcgtaatgggctgtggagcattgcatctttcatgcttcagctgttaaaggagacatctgaacctgatatgtctgcaaagtcagaactatattctcatttagaagcactgactgaatttctacttgaggcatctagtggtgctatcactgctaaaatggagcgaggggaagaacacaaaggtcttctaaatgagtactggagtagaagagacgcacttcttgattccctttatcaacaagttaaaggttttgcagaagctgg------gtatcaggttagatattctt-ctgcccaattcgaca-----------------accttttatttctt-ttgaccattct-------tgcacatccct-gaa----------cctgcaggacataattgacggcacagaagagaaca---------------------------------------------------------------------------------------------------------------------------------------------------------
>I28638_M061_Malvaceae_Basiloxylon_brasiliensis_seq1
--------------------------------------------------------------cttgatgctat-atccagctgcaatctcttcaccttcctttgtattcagtacaa--atctagggaaattttt-------tcagggaaattttgtctcattggtaaagtgaaa----tact-------------------ttatttcatggctgtctagcctt------------------------------------------------------------------------------------------------atgataaagaa-caagc-------------aacaagagagaa---atcatccctaacttattgccttttttggcaggacattctttgcaaatcgtcttagaacatggtgaaaagctctctgcaattattcaactcagggaactacagaacgtgattagccaaaatcgttcaactggagttagctccacgcattcaagttttgaaaatcaagtttcgggtgcactttgggatcttattcagttagttggggagagggcccggcgaaatactgtccttctgatggacagagataatgctgaagtgttctatagcaaggtctctgatcttgaacaggtattttattgcttagaaagacatcta---gaatatgtaatcagcttggagcaaccagttggatttcagatccgtagagcttgcgaactctcaaatgcatgtgttactatatttcgagctgccatggactacaaaaatgagtatcacctatggtatccaccaccagagggcttaaccccttggtattgtcatctggtggtgcgtaatgggctgtggagcattgcttctttcatgcttcagctgttaagggaaacatctgaacttgatatgtcagcaaaatcagaactgtattctcatcttgaagcattgactgaagttctacttgaggtgtctagtggtgctataactgctaaaatggagcgaggagaagaacacaaaggtcttctaaakgagtactggagtagaagggatgcacttcttgattccctttatcaacaaattaaaggctttgtagaagctgg------gcatcaggttaatctttctt-ctgtccagtattgtc--------------------attttgtccttgttgtctgtttg-------tatacatcctt-gaattgttta-tccttgcaggacataactgacagcacagatgagaacaaagaaga------------aatccttagaaaactatcatcaa---------------------------------------------------------------------------------------------------------------
>I28639_M249_Malvaceae_Gyranthera_amphibiolepis_seq1
----------------------------------------------------------------------------------gtaatttcttcccccttctttgtatttagtacag--atc---------------------tagtgaaattttgtcttactggtaaagtggaa----taatttatttcgtggatatcttattatttcgtggatatcttacctt------------------------------------------------------------------------------------------------ctaataaaagaacaggc-------------aaaaga-gtgaa---accatg-ctaacttatta-cttgtttggcagggctttctttgcaaatcatcttagaacatggtgaaaagctctctgcaattattcaactcagggaactacagaatgtgattagccaaaaccgtccaaccagagttggctccactcattcaagttttgaaaatcaagtttcaggtgctctttgggatctgattcagttagtaggggacagggcccggcgaaatactgtcctgttgatggacagagataatgctgaggtgttctatagtaaggtctctgatcttgaacaggtattttattgcttagaaagacatcta---gaatatataatcagcatggagcaaccagttggatttcagatccatagagcttgtgaactctcaaatgcatgtgttactatatttcgagctgccatggactacaaaaatgagaatcacctatggtatccacctccagagggcttaacaccctggtattgccaactagtggtgcgtaatgggctgtggagtgttgcctctttcatgcttcagctgttaaaggaaacatttgaacttgatatgtcagcaaaatcagagctatattctcatctagaagcattgactgaagttctacttgaggcatctagtggtgctataaatgctaaagttgagagaggagaagaacacaaaggtcttctaaatgagtactggagtagaagggatgtaattcttgattccctttatcaacaagttaaaggttttgtagaagctgg------gtatcaggttaatc--ctct-ctgcctagtatttgc-----------------ttcttttattcctggttgtccatttc-------tatgcatccta-gaattgcttatttcktgcaggacataactgacagcacagaagagaa-----------------------------------------------------------------------------------------------------------------------------------------------------------
>I28640_M062B_Malvaceae_Diplodiscus_paniculatus_seq1
-------------------------------------------------------------------------------------------------------------------------------------------------------------------------tattattcctgat-------------------ttatwtsatagttttcctgcctt------------------------------------------------------------------------------------------------gtaataaaagaaaagga-------------aaaagg-aaaaa---atcatccctaacttatta-ctcatttggtaggacattctttgcaaatcatcttagaacatggtgaaaagctctctgcaattattcaactcagggaactacagaatctgattagccaaaatcgttcaaccggagttggctccatgctttcaagttttcaaaatcaagttccaggtgctctttgggatcttattcagttagttggggagaaggcccggcgaaatactgtccttctgatggacagagataatgctgaagtgttctatagtaaggtctctgatcttgaacaggtattttattgcttggaaagacatctg---gaatatataatcagcatggagcaaccagttgaattccagatccgtagggcttgtgaactctcaaatgcatgtgttaccatatctcaagctgccatggactacaaaaatgagtatcacttatggtacccagcaccagagggcttaacaccttggtattgtcaactggtggtgcgtaatggtctgtggagcgttgcttctttcatgctccagctgttaaaggaaacatctgaacttgatatgcctgcaaaatcagaaatatattctcatctagaagcattgactgaggttctacttgaggtgtctagtggtgctataactgctaaattagagcgaggagaagaacacaaaggtcttctaaatgagtactggactagaagggawdcaykaytyrattccctttatcaacaagttaaaggttttg---------------------------------------------------------------------------------------------------------------------------------------------------------------------------------------------------------------------------------------------------------------------------------------------------------------------------
>I28641_M063_Malvaceae_Brownlowia_peltata_seq1
-------------------------------------------------------------------rtcgat-ttttaaccgaaaaccgacaattttaaccgratcc-------------------------------------------ctcgatcggttattyggktattattcctgat-------------------ttatttcatggttttcctgcctt------------------------------------------------------------------------------------------------gtaataaaggaaaagga-------------aaaaag-aagaa---atcatccctaacttattg-ctcatttggtaggacattctttgcaaatcatcttagaacatggtgaaaagctctctgcaattattcaactcagggaactacagaatctgattagccaaaatcgttcaaccggagttggctycacactttcaagttttcaaaatcaagttccaggtgctctttgggatcttattcagttagttggggagaaggcccggcgaaatactgtccttctgatggacagagataatgctgaagtgttctatagtaaggtctctgatctcgaacaggtattttattgcttggaaagacatctg---gaatatataatcagcatggagcagccagttgaattccagatctgtagagcttgcgaactctcaaaagcatgtgttaccatatttcgagctgccatggactacaaaaatgagtatcacttatggtacgcagcaccagagggcttaacaccttggtattgtcaactggtggtgcgtaatggtctgtggagcgttgcttctttcatgctccagctgttaaaggaaacatctgaacttgatatgccagcaaaatcggaaatatattctcatctagaggcattgactgaggttctacttgaggtgtctagtggtgctataactgctaaattagagcgaggagaagaacacaaaggtcttctaaatgagtactggactagaagggatgctctacttgattcgctttatcaacaagttaaaggttttgtagaagctgg------gtatcaggttaatctttctt-cagcccagtgttatc-----------------tttt---attccttgttgttcatttg-------tatacatcaat-gwattaatta-tctwwa----------------------------------------------------------------------------------------------------------------------------------------------------------------------------------------
>I28642_M064_Malvaceae_Burretiodendron_esquirolii_seq1
--------------------------------------------------------------------------------------------------------------------------------------------------------------------taacttggaa----tagt-------------------ttatttcttggttttcctgcctt------------------------------------------------------------------------------------------------gtaataaaagaacagcc-------------aaaaagagtgaaactatcatccctaaattattgccttttttggcaggacattctttgcaaatcatcttagaacatggtgaaaagctttctgcaattattcaactcagggaactgcagcatgtgattagccaaaatcgttcaacaggagttggctccaaacattcaagttctgaaaatcaagtttccggtgctctttgggatcttattcagttagttggcgagaaggcccggcgaaatactgtccttctgatggacagagataatgctgaagtgttctatagcaaggtttctgatcttgaacaggtattttattgcttagaaagacatctg---gaatatataatcagcttggaacaaccagttcaatttcagatccacagagcttgcgaactctcaaatgcatgtgttactatatttcgagcggccatggactacaaaaatgagtatcacttatggtatccaccatcagagggcttgacaccttggaattgtcaattagtggttcgtaatgggctgtggagcattgcttcgttcatgcttcagctgttaagggaaacatctgaacttgatatgtcagcaaaatcagaactatattctcatctagaagcattggctgaagttctacttgaggcatctagtggtgctataactgctaaaatggagcgaggagaagaacacaaaggtcttctaaatgagtactggagtagaagggatgcacttcttgattccctttatcaacaagttaaaggttttgtagaagctca------gcatcaggttaatctttctt-ctgcacagtaatgca------------attctttttttaattcatggtcttctgttta-------tagaaatccct-gaattgttta-tcctttcag-------------------------------------------------------------------------------------------------------------------------------------------------------------------------------------
>I28646_M068_Malvaceae_Helmiopsis_sp_seq1
-----------------------------------------------------------------------------------------------------------------------------------------------------------------------------------agt-------------------ttatttcttggttgtcttgccttgtagtaaatagtctttcgaaattygctaggtgctaattggacactcrrcaggyrcctagctgcctagaagyractaggccrawttttgcaacrgtkgtagtaaaagaacagcc-------------agaatargtgraaccatcatctgtaac-wttttgcttctttggcaggacattctttgcaaatcatcctdgaacatggtgaaaagctctctgcaattattcaactcagggavctacagaacgtgattagccaaaatcgttcaamtggagttgcctccaaacatbtaagttctgagaaccaagcttcgggttctstttgggatcttattcagttagttggcgagahggcycggcgaaatactgtccttctgatggacagagataatgctgaagtgttytatagcaaggtctctgatcttgaacakgtattttrttgcwtagaaagacatcta---gdatatataatcagctyggagcaaccagttcgatttcagmtcmacagagcttgtgaactctcmaatgcatktgtcactatakttcgagcagccatggactacaaaartgagaatcacctatggtatccaccatchgagggcttaacaccttggtattgtcaattggtggtrcgtaatggghtstggagcattgcttctttcatgctacadctgttaagagaarcatctgaacttgatatdtcagcaaaatctgaactgtattctcatctagaagcattgactgaagttttacttgaggcgtctagtggtgctataactgctaaaatrgagcgaggagaagamcacaaaggtcttctaaatgagcattggagtagaagggatgcacttcttgattccctttatcaacaagtyaaaggttttgtagaagctca------gtatcaggttattctttatg-ctkcctagtattgtc------tttattttattttattttatttctggtcgtctgttta-------tattcaccctt-gaattgttaa-tcctttcaggacacaactgatg------------------------------------------------------------------------------------------------------------------------------------------------------------------------
>I28647_M069_Malvaceae_Cheirolaena_linearis_seq1
------------------------------------------------------------------------------------------------------------------------------------------------------------------------------------gt-------------------ttatttcttggttgtctcgccttgtagtaaatagtcttgcaaaattcgctaggtgctgattggacacttgacaggaacctagctgcctaggagcgactaggccgatttttgcaacagtggtagtaaaagaacagcc-------------agcataagtggaaccatcatctgtaacttttttgcttctttggcaggacattctttgcaaattatcctagaacatggtgaaaagctctctgcaattattcaactcagggaactacagaacgcgattagccaaaatcgttcaaatgaagttgcctccaaacatttaagttctgagaaccaagcttcgggttctytttgggatcttattcagttagttggtgagaagacccgacgaaatacagtccttctgatggacagagataatgctgaagtgttttatagcaaggtctctgatcttgaacatgtattttattgcttagaaagacatcta---gaatatataatcagcttggagcaaccagttcgatttcagatccgcagagcttgtgaactctcaaatgcatgtgtcactatatttcgagcagtcatggactacaaaaatgagaatcacctgtggtatccaccatcagagggcttaacaccttggtattgtcaattggtggtgcgtaatgggctctggagcattgcttctttcatgctacagctgttaagagaaacatctgaacttgatatgtcagcaaaatctgaactgtattctcatctagaagcattgactgaagttttacttgaggcatctagtggtgctataactgctaaaatagagcgaggagaagaacacaaaggtcttctaaatgagcattggagtagaagggatgcacttcttgattccctttatcaacaagttaaaggttttgtagaatctca------gtatcaggttattctttagg-ctgccttgtgttgtca----------------ttattttatttctggttttccgtctatatacattatacaccctt-gaactgttta-tcctttcagggccca-------------------------------------------------------------------------------------------------------------------------------------------------------------------------------
>I28648_M070_Malvaceae_Helmiopsiella_madagascariensis_seq1
ga--------------------------------------------------------------------------------------------------------------------------------------------------------------------------------tagt-------------------ttatttcttgattgtcttgycttgtagtaaatagtcttgcaaaattcgctaggtgctaatcggacacttgacaggcacctaactgcctagaagtgactaggccgatttttgcaacagtggtagcaaaagaacagcc-------------agaataagtggaaccatcatctgtaac-tttttgcttctttggcaggacattctttgcaaatcatcctagaacatggtgaaaagctctctgcaattattcaacttagggaactacagagcgtgattagccaaaatcgttcagatggagttgcctccaaacattcaagttctgagaaccaagcttcgggttctctttgggatcttattcagttagttggcgagaaggcccggcgaaatactgtccttctgatggacagagataatgctgaagtgttttatagcaaggtctctgatcttgaacatgtattttattgcttagaaagacatcta---gaatatataatcagcttggagcaaccagttcgatttcagatccatagagcttgtgaactatcaaatgcatgtgtcactatatttcgagcagccatggactacaaaaatgagaatcacctatggtatccaccatcagagggcttaacgccttggtattgtcaattggtggtgcgtaatgggctctggagaattgcttctttcatgctacagctgttaagagaagcatctgaacttgatatgtcagcaaaatctgaactgtattctcatctagaagcattgactgaagttttacttgaggcgtctagtggtgctataactgctaaaatagagcgaggagaagaacacaaaggtcttctaaatgagcattggagtagaagggatatacttcttgattccctttatcaacaagttaaaggttttgtagaagctca------gtatcaggttattctttatg-cttcctagtattgtc------tttattttattttattttatttctggttgttcgttta-------tattcaccctt-gaattgttta-tcctctcaggacacaac-----------------------------------------------------------------------------------------------------------------------------------------------------------------------------
>I28649_M071_Malvaceae_Goethalsia_meiantha_seq1
------------------------------------------------------------------atrct---atctgactgstgtttcttcyccatcctttatatctagtayag--gtc---------------------taggggacttctgtgtccctgstagtgtgaaa----taat-------------------wtgtttcatggctgtctggcctt------------------------------------------------------------------------------------------------ktaataaaagaaaaggc-------------atgaggacagaa---ttcaty-rcaacttattt-gttttttggcwggacattctttgcaaatcatcttagaacatggtgaaaagctctccgcarttattcaactcagggaattacagaatgtgattagccaaaatcgttcaaykggagttggcttgacaaatttaagtthrgaaaatgaaatttcaggtgctctttgggatcttattcagttagtdggggagagagcchgdcdaaatackgtccttctcatggacagagataatgctgaagtgttctatagtaaggtctctgatcttgaacaggtattttattgcttagaaagacatcta---gactatataatctgcacggagcagccggttggatttsagatccaaagagcttgtcaactctcaaatgcatgtgttactatatttcgagcagccatggcctacaaaaatgagtatcacctatggtatccaccacttgagggattaacaccttggttttgtcagccggtggtgcgtaahgggctgtggagcattgcatccttcatgcttcagctgttaaaggagacatctgaacctgatatatctgcaaaatctgaactatattctcatttagaagcactgactgaatttctacttgaggcatccagtggtgctgtcactgctaaaatggagagaggtgaagaacacaaaggtcttctaaatgagtactggagtagaagagatgcacttcttgattccctttatcaacaagttaaaggttttgcagaagctgggtatctgtatcaggttagattttctt-ctgcccaatacgaca-----------------atcttttattccat-ttgaccattgt-------tgcaaatccct-gaacttcta--ttcctgcaggacctaattgacagcacagaagagaacaa-------------------------------------------------------------------------------------------------------------------------------------------------------a
>I28652_M074_Malvaceae_Hildegardia_barteri_seq1
-----------------------------------------------gatcatgttcttattcttgatgctgtatcctggctgcaatttcttcgccttcctttgtatttagtacaa--atc---------------------gagggaaattttgcctcattgttaaagtgaaa----taat-------------------ttatttcatgg----------------------------------------------------------------------------------------------------------------taaagaa-catgc-------------aacaaaagagaa---atcatccctaacttattg-cttttttggcaggacattctttgcaaatcatcttagaacatggtgaaaagctctctgcaattattcaactcagggaactacagaatgtaattagccaaaatcgttcaactggagttagctccacacattcaagtattgaaaatcaagtttcgggtgctctttgggatcttattcagttagttggggagagggcccggcgaaatactgtccttctaatggacagagataatgctgaagtgttctacagcaaggtctctgatcttgaacagatattttattgcttagaaaggcatcta---gaatatgtaatcagtttggagcagccagttggatttcagatccatagagcttgcgaactctcaaatgcatgtgttactatatttcgagctgccatggactataaaaatgagtatcacctatggtatcctccaccggagggcttaacaccttggtattgtcatctgttggtgcgtaatgggctgtggagcattgcttcattcatgcttcagctgttaagggaaacatctgaacttgatatgtcagcaaaatcagaactctattctcatctagaagcattgactgaagttctacttgaggtgtctagtggtgctataactgctaaaatggagcgaggggaagagcacaaaggtcttctaaatgagtattggagtagaagggatgcacttcttgattccctttatcagcaagttaaaggttttgtggaagctgg------gcatcaggttaatctttctt-ctgtccattattgtc--------------------tttttgtccttgtagtctgtttg-------tatacatcttt-gaattgttta-tccttgcaggacatta------------------------------------------------------------------------------------------------------------------------------------------------------------------------------
>I28653_M168_Malvaceae_Theobroma_cacao_seq1
------------------------------------------------------------------atgctat-atctggccgcaatttcttcaccttccttatcatttagtacag--gtc---------------------tgggggaattttgtctccccagtagagtgaaa----taat-------------------ttatttcaaggctgtcttgcctt------------------------------------------------------------------------------------------------ataataaaag---aaac-------------aaaaggagagaa---atcatccctaacttattg--ctttttggcaggacattctttgcaaatcatcttagaacatggtgaaaagctctctgcaattattcaactcagggaactacagaatgtgattagccaaaatcgttcaactggagttggctccacacatttaagttctgaaactctaatttcaggtgctctttgggatcttattcagttagttggggagagggcccggcgaaatactgtccttctgatggacagagataatgctgaagtattctatagcaaggtatctgattttgatcaggtgttttattgcttagaaagacatcta---gaatatataatcagcttggagcagccagttgaaattcagatccaaagatcttgtgaactctcaaatgcatgtgttaccatatttcgagcggcgatggactacaaaaatgagtatcacctatggtatccaccaccggagggcttaacaccttggtattgtcaactggtggtgcgtaatgggctgtggagcattgcttctttcatgcttcagctgttaaaggaaacatcggaacttgatgtgtcagcaaaatcagaactatattctcatctagaagcactaactgaagttctacttgaggtgtccagtggtgctatcactgctaaaatagagcgaggagaagaacacaaaggtcttctaaatgagtactggagtagaagggatgcacttcttgattccctttatcaacaagttaaaggtttggtagaagctgg------gaatcaggttaatcttt-tt-ctacccggt-atatc-----------------ttcttttattccttgttgtccaattg-------tgcacatcctt-gaattgttta-tccttgcaggacataactgagagcatagaagagaacaatcaaga------------a-------------------------------------------------------------------------------------------------------------------------------------
>I28654_M105_Malvaceae_Pachira_aquatica_seq1
---------------------------------------------------tggttcttattctcgatgctgt-atctgactgtaatttcttcccccttctttgtgtttggtacag--atc---------------------tatggaaattttgtcttactggtaatgtggaa----taat-------------------ttatttcatggctatcttgcctt------------------------------------------------------------------------------------------------ctaataaaagaacaggc-------------aaaaga-gggaa---atcatgcctaacttatta-cttgtttggcaggacattctttgcaaatcatcttagaacatggtgaaaagctctttgcaattattcaactcagggaactacagaatgtgattagccaaaaccgttcaactggagttggctccactcattcaagttttgaaagtcaagtttctggttctctttgggatctgattcagttagtgggggagagggcccggcgaaatactgtccttctgatggacagagataatgctgaagttttctatagtaaggtctctgatcttgaacaggtgttttattgcttagaaagacatcta---gaatatatgatcagcatggagcaaccagttggatttcagatccatagagcttgtgaactctcaaatgcatgtgttactatttttcgagctgccatggactacaaaaatgagaatcacctatggtatccaccaccagagggcttaacaccttggtattgtcaactagtggtgcgtaatgggctgtggagcattgcatctttcatgcttcagctgttaaaggaaacatctgaactggatatgtcagcaaaatcagaactatattctcatctagaagcattgactgaagttctacttgaggcatatagtggtgctataaatgctaaagttgagcgaggagaagaacacaaaggtcttttgaatgagtactggagtagaagggatgcaattcttgattccctttatcaacaagttaaaggttttgtagaagctgg------gtatcaggttaatcttttcc-ctgcccagcattctc-----------------ttcttttattcctggttgtccatttg-------tgtgcatcctt-gaattgtttattccttgcaggacataactgacagcacggaagagagcaaagaaga------------aatccttagaaaactatcttcaaacttgctgtcaacagc-----------------------------------------------------------------------------------------------
>I28655_M148_Malvaceae_Robinsonella_mirandae_seq1
--------------------------------------gaaccttgtggccaggttcttattcttggtgctat-atctgactgcaatttcttcccctttctttgtatttagtacag--atc---------------------taggratattatgtcttactggtaaaggggaa----taat-------------------ttgtttcatgtmtatctwgcctt------------------------------------------------------------------------------------------------ctaataaaacaacaggc-------------aaaaga-gaaaa---atcatrcctratttattr-cttgtctggcaggacattctttacaaatcatcttrgaacatggtgaaaagctctctgcaattattcagctcagggaactacagaatgtgactagccaaaatcgttcaactggagttggctc---------------------tcaagtttcvggtgcactttgggatktgattcagttwgtaggggagagggccaggcgaaataytgtccttctgatggacagagataatgctgaagtgttctatagtaaggtctcwgatcttgaacagctrttttattgcttagaaagacatctg---gaagatataatcagcatggagcaaccagttggatttcagatccatagagcttgtgaactckcaaatgcatgtgttacwatatttcgagctggcatgractacaagaatgagaatcacwtatggtatccaccaccggagggtttaacaccttggtattgtcarccagtggttcgtaatgggctttggagcmttgcwtctttcatgcttcagctgttaaaagaaacatctgaacgtgrcatgtcagcaaaatcagaactatdttcthatctdgaagcattggctgaggttcttcttgaggcatctagtggtgctataaatgctaaagttgagcggggagaagaacacaaaggtctactaaatgagtactggagtagaagggatgaaattcttgattcyctttatcaacaagttaaaggttctgtagaagctgg------ttatcaggttaatcttttt--ctgcccagtattgtc-----------------ttcttttattcctggktgtccatttg-------catgcatcctt-gaattgtttattccttgcaggacttaactgacaacatagaag---------------------------------------------------------------------------------------------------------------------------------------------------------------
>I28656_M002_Malvaceae_Tilia_americana_seq1
------aatgggtgtaattac-----------------------------------------------------aatgaaataaaagttcatagccttaatttcatgcaataaaag--atcgagggcttgttttcattt--ttgaatgggttcgatggttttatttgggtattrttcytaat-------------------ttatttcatgsctgtctygcctt------------------------------------------------------------------------------------------------atavtaaamrmaaaggc-------------aaaaag-aagaa---atcrtccctaacttattr-ctcttttggcaggacathctttgcaaatyatcttagaacayggtgaaaarctctctgcaattattcaactcagggaactacakaatctgattagccaaaatcrttcractggagttggctccacacattcaagttttcdaartcaagtttygggtgctctttgggatcttattcagttagttggggagaaggcccggcgaaatactgtccttctgatggacagagataatgctgaagtgttctatagtaaggtctctgatcttgaacaggtattttattgcttagaaagamatytr---gaatatataatcagcatggagcaaccagttggatttcagatccgtagagcttgygaactctcaaatgcatgtgttactatatttcgagctgccayggactacaaaaatgagtatcacttatggtatccaccaccdgagggcttaacaccttggtattgtcaactggtggtgcgtaatgggctgtggagydttgcttctttcatgcttcagchgttraaggaaacatctgavctwgatatgtcrgcaaaatcagaactatattchcatctagaagcattgastgaagttctacttgaggcatctagtgktgctataactkctaaaatdgagcgaggagaagaacacaaaggtcttctaaatgagtactggagtagaagggatgyacttctygattccctttatcaacaagttaaakgtttygtagaagctgr------statcaggttaatctttctt-ctgccyrgtattgtc-----------------ttyytttdkttcytkktgtccatttk-------thykyatcctt-gaattgttyy-tykttgymggacataactgacggcacaga-----------------------------------------------------------------------------------------------------------------------------------------------------------------
