# Supplementary material for: Localized Phylogenetic Discordance Among Nuclear Loci Due to Incomplete Lineage Sorting and Introgression in the Family of Cotton and Cacao (Malvaceae)
Source: Front Plant Sci. 2022 Apr 13;13:850521. doi: 10.3389/fpls.2022.850521 (PMC9043901; doi:10.3389/fpls.2022.850521)
Supplement: Supplementary file 1 [file Data_Sheet_1.ZIP › Alignments_v4/L37.fasta]

>I23352_M001_Malvaceae_Bombax_ceiba_seq1
------------------------------------------------------------------------------------------------------------------------------------------------------------------------------------------------------------------------------------------------------------------------------------------------------------------------------------------------------------------------------------------------------------------------------------------------------------------------------------------------------------------------------------------------------------------------acgtgatacgatccaacttcgactcggccctcgttgaactccgttcgcacgttcgagcagccgatttcgtggccatcgacatggaaatgacgggggtaactagcgcgccgtggcgggaatctttcgagtttgaccggttcgatattcgatatcttaaagtcaaagattccgccgagaaattcgctgttcttcagttcggcgtttgcccttttcgttgggatacacttaagcaatcgtttattgctcacccgttag----------------ttttttc----gt-cctcc--------------tcatttgaacaa--------------ac--------atttaata--------------------------------------------------------------------------tt-------tgttgggaa-agttaccca-agga-------atatttgttttttctt------------cc--------------------------------------------------------------------------------------------------------------------------------------------------------------------------------------------------------------------------------------------------------------------------------------------------------------------------------------------------------------------------------------------------------------------------------------------------------------------------------------------------------------------------------------------------------------------------------------
>I23353_M002_Malvaceae_Tilia_americana_seq1
-----------------------------------------------------------------------------------------------------------------------------------------------------------------------------------------------------------------------------------------------------------------------------------------------------------------------------------------------------------------------------------------------------------------------------------------------------------------------------------------------------------------------------------------------------------------------cacgtgacacgatccaacttcgactccgccctcgttgaactccgttcgcacgtgcgagcagcagacttcgtggccatcgacatggaaatgacgggagtcactagcgcgcagtggcgggaattgttcgagtttgaccggttcgatattcrgtacctcaaagtcaaagattccgccgagaaattcgctgttcttcaattyggcgtttkcccttttcgctgggattcacttaagcaatcgtttgttgctcacccgttag----------------ttttctc----t----tcc--------------tcatttgaataa--------------at--------gtttaata--------------------------------------------------------------------------ct-------tgttaagaa-aataacccatatga-------atttttgtttttgt--------------tctta-t--------------caagtttatgtttattcttatt--------------------------gttaatgccatttcagagtgaaa---------------------------------------------------------------------------------------------------------------------------------------------atgagggtta-------tttcttgttat--------------------tttagagaaaaaatggt-------------------------------------------------ttttgatggttgaatttagcttaatt----------------------------------------------------------------------------tgagctgttttaagtgtt-----------------------------------------------------------------------------------------------------
>I23355_M004_Malvaceae_Malva_arborea_seq1
-------------------------------------------------------------------------------------------------------------------------------------------------------------------------------------------------------------------------------------------------------------------------------------------------------------------------------------------------------------------------------------------------------------------------------------------------------------------------------------------------------------------------------------------------------gacgttccctctaaagcacgtgacgcgctccaacttcgactcggycctagccgaactccgttcgcacgtgcgagccgctgatttygtggccatcgatatggaaatgacgggagtaatcagcgcgccgtggcgggaatctttcgagttcgaccggttcgatattcggtatcttaaagtcaaagattccgctgagaaatttgccgttcttcaattcggcgtytgccctttccgttgggattccgttaagcaatcgtttattgctcacccgttag-----------------ttttttatcttc-ctctt--------------tcatttgaaatggacaaatt------ac--------ctttaagg-------------cccccttaaatttgattttttttaaataagtagaatggta-aaattacctttacgatcacctt-------tatttagaa-agttaccc-acatc-------aattttgtgt----------------------------------------------------------------------------------------------------------------------------------------------------------------------------------------------------------------------------------------------------------------------------------------------------------------------------------------------------------------------------------------------------------------------------------------------------------------------------------------------------------------------------------------------------------------------------------------------------------
>I23356_M005_Malvaceae_Lavatera_assurgentiflora_seq1
-------------------------------------------------------------------------------------------------------------------------------------------------------------------------------------------------------------------------------------------------------------------------------------------------------------------------------------------------------------------------------------------------------------------------------------------------------------------------------------------------------------------------------------------------------gacgttccctctaaagcaagtgacgcgctccaacttcgactcggtcctagccgaactccgttcgcacgtgcgagccgctgattttgtggccatcgatatggaaatgacgggagtaatcagcgcgccgtggcgggaatctttcgagttcgaccggttcgatattcggtatcttaaagtcaaagattccgctgagaaatttgccgttcttcaattcggcgtytgccctttccgttgggattccgttaagcaatcgtttattgctcacccgttag---------------ttttttwtmtyyyy-ctyty--------------wywtkwrawrkmsaaaaaat------at--------ctttaagg-------------cccccctaaatttgat--tttttaaawaakwagwakrrtr-rwawtacctttacgatcacctt-------tatttaga-------------------------------------------------------------------------------------------------------------------------------------------------------------------------------------------------------------------------------------------------------------------------------------------------------------------------------------------------------------------------------------------------------------------------------------------------------------------------------------------------------------------------------------------------------------------------------------------------------------------------------------------
>I23357_M006_Sphaerosepalaceae_Rhopalocarpus_longipetiolatus_seq1
------------------------------------------------------------------------------------------------------------------------------------------------------------------------------------------------------------------------------------------------------------------------------------------------------------------------------------------------------------------------------------------------------------------------------------------------------------------------------------------------------------------------------------------------------------------------------------------------------------agctccggtcgcacgtccgcgccgctgacttcgtggcgatcgacgtggagatgaccggcctcaccagcgcgccgtggcgagagtccttcgagtttgaccggttcgacatcaggtacctcaaggttaaagattcggcggagaagttcgccgtgctccagtttggcgtttgccccttccgctgggatccgctcaagcagtccttcgttgctcatccgttagtctct---------------ctcactctc-tcttc------gaa-attmtgtgttgctga-----------------------------------------------------------------------------------------------------------------------ttagsaaaataattatgtgaatt---cgatt-------------------------------------------------------------atttaagctkckg--------------------gttagtgttgatt--------------------------------------------------------------------------------------------------------------------------------------------------------gaaatgctag------gtgtttgttttagca---------------------------------------------------------------------------------------------------------------------------------------------------------------------------------------------------------------------------------------------------------------------------------------------------------------
>I23359_M008_Malvaceae_Althaea_officinalis_seq1
-----------------------------------------------------------------------------------------------------------------------------------------------------------------------------------------------------------------------------------------------------------------------------------------------------------------------------------------------------------------------------------------------------------------------------------------------------------------------------------------------------------------------------------------------------------------ctaaagcacgtgacgcgctccaacttcgactcggccctatccgaactccgttcgcacgtgcgagctgccgatttcgttgccatcgacatggaaatgacgggagtaatcagcgcgycrtggcgggaatcyttcgarttcgaccggktcgatmktcggtatcttaawgtcaargattscgcwgagaaattygscgttcttcarttckgcgtttgccctttccgttgggattcmrttaagcaatcgtttattgctcacccgttcg-----------------ttttctatcttc-ctctt--------------tcatttgaaatggaaaaatt------ac--------ctttaagg-------------tccccctaaatttgat--ttttaaaataagtagaatggta-aaattacctttaagatcttctt-------tttttagaa-atttacccatataa-------atttttgtgttccttttc--------ttccttg-t--------------aaagtttttgttatg----------------------------------------------------------------------------------------------------------------------------------------------------------------------------------------------------------------------------------------------------------------------------------------------------------------------------------------------------------------------------------------------------------------------------------------------------------------------------------------------------------------------------------------------------
>I23363_M012_Malvaceae_Napaea_dioica_seq1
-----------------------------------------------------------------------------------------------------------------------------------------------------------------------------------------------------------------------------------------------------------------------------------------------------------------------------------------------------------------------------------------------------------------------------------------------------------------------------------------------------------------------------------------------------------------------------------tccaacttcgactcggccctatccgaactccgttcgcacgtgcgagccgccgatttcgtggccatcgacatggaaatgacgggtgtaaccakcgcgccgtggcgggaatctttcgagttcgaccggttcgatattcggtatcttaaagtcaaagattccgccgagaaattcgccgttcttcagttcgkcgtttgccctttccgttgggattccgttgaacaatcgtttattgctcacccgttag---------------ttattataatcttt-ctccy--------------tcatttgaaatgggaaacat------ac--------ctttaaag-------------ttctctaaatttgaag-ttttttaa-taagtaa----------------------------------------------------------------------------------------------------------------------------------------------------------------------------------------------------------------------------------------------------------------------------------------------------------------------------------------------------------------------------------------------------------------------------------------------------------------------------------------------------------------------------------------------------------------------------------------------------------------------------------------------------------------------------------------
>I23364_M013_Malvaceae_Grewia_sp_seq1
---------------------------------------------------------------------------------------------------------------------------------------------------------------------------------------------------------------------------------------------------------------------------------------------------------------------------------------------------------------------------------------------------------------------------------------------------------------------------------------------------------------------------------------------------------ctttccctctcaagcaggtgacgagatccaacttcgactcgactctggttgaactccgttcgcatgtgcgagctgctgacttcgtggccatcgacatggaaatgactggggtcaccagcgccccctggcgggaatccttcgagtttgataggtttgacattcggtatcttaaagtcaaggattccgctgagaaattcgccgttctccaattcggtgtttgcccctttcgttgggattcgcttaaacaatcatttattggtcacccgttag----------------tttccgc-------tcctc-------------cttatttgaataa-----------------------atactaata--------------------------------------------------------------------------tt-------tgtctggaa-attaactgtctgcatt--tccaccccttcttttt------------------------------------------------------------------------------------tataatgccatttcaggtgttca-------------------------------------------------------------------------------------------------------------------------------------------tggtttatttcagcttagttttagtgtttgattgat-------gatacattttacgataggagaaaaa---------------------------------------acatagagcactttatgtaggaaat-------------------------------------------------------------------------------------------------------------------------------------------------------------------------------------------------------------
>I23365_M014_Malvaceae_Callirhoe_bushii_seq1
-------------------------------------------------------------------------------------------------------------------------------------------------------------------------------------------------------------------------------------------------------------------------------------------------------------------------------------------------------------------------------------------------------------------------------------------------------------------------------------------------------------------------------------------------------------------------cgtgacgcgttccaacttcgactmggccctatccgaactccgttcgcacgtgagagccgccgatttcgtggccatcgatatggaaatgacgggtgtaaccagcgcgccgtggagggaattgttcgagttcgaccggttcgatattcggtatctgaaagtcaaagattccgccgagaaatttgccgttattcagttcggcgtttgcccttttcgttgggattccgttaaacaatcgtttattgctcacccgttag---------------ttattataatcttt-ctcct--------------tcgtttgaaatgggaaaatt------ac--------cttcaagg-------------ttctctaaatttgaag-ttttttaattaagtaaaatgata-aaactacatttaaggtcctatt-------tatttagaa-agttactcatatcg-------gtttatgtgtttctta----------ttcattg-t--------------aaagtttttgtta------------------------------------------------------------------------------------------------------------------------------------------------------------------------------------------------------------------------------------------------------------------------------------------------------------------------------------------------------------------------------------------------------------------------------------------------------------------------------------------------------------------------------------------------------
>I23368_M017_Malvaceae_Sterculia_apetala_seq1
-----------------------------------------------------------------------------------------------------------------------------------------------------------------------------------------------------------------------------------------------------------------------------------------------------------------------------------------------------------------------------------------------------------------------------------------------------------------------------------------------------------------------------------------------------ccgacattccctctaaagcacgtgacgcgatccaacttcgactccgccctcgttgaactccgttcgcacgtgcgagcagctgacttcgtggccatcgacatggagatgacgggggtcactagcgctccatggcgggaatcgttcgagttcgaccggtttgatattcggtaccttaaagtcaaagattccgccgagaaatttgctgttcttcagttcggcgtttgcccttttcgctgggattcgcttaagcaatcctttattgctcacccgtwrk----------------tttyyyy----tt---amc--------------tcattthaataa--------------at--------wttgaata--------------------------------------------------------------------------ct-------tgtttagaa-cataacccataatg------aaattttttcc------------------cctta-t--------------caagtttgtgtttgtacttatt--------------------------g-taatgccatttcaaggtgaaa---------------------------------------------------------------------------------------------------------------------------------------------atgwgagwsw-------ywtytygttat--------------------tttagagaaaaaagtgg------------------------------------------------tatttgatggttgaattta-----------------------------------------------------------------------------------------------------------------------------------------------------------------------------------------------------------
>I23370_M105_Malvaceae_Pachira_aquatica_seq1
--------------------------------------------------------------------------------------------------------------------------------------------------------------------------------------------------------------------------------------------------------------------------------------------------------------------------------------------------------------------------------------------------------------------------------------------------------------------------------------------------------------------------------------------------------------cctctaaagcacgtgacacgatccaacttcgactcggccctcgttgaactccgttcgcacgttcgagcagccgatttcgtggccatcgacacggaaatgacgggggtgactagcgcgccatggcgggaatctttcgagtttgaccggttcgatattcggtatcttaaagtcaaagattccgccgagaaattcgctgttcttcagttcggcgtttgcccttttcgttgggattcacttaagcaatcgtttattgctcacccgttag----------------ttttctc----tt-cctcc--------------tcatttgaacaa--------------ac--------atttaata--------------------------------------------------------------------------tt-------tgtgaagaa-agttaccca-agga-------atttttgttctttttc------------ct-cg-t--------------aaagtttttgttatactttgt---------------------------------------------tgaaa---------------------------------------------------------------------------------------------------------------------------------------------ataaggttca-------tttcttgttca-------------------tttgagagaaaaa-------------------------------------------------atggtttttgatggttgaatttagcttagtt----------------------------------------------------------------------------tgagctgttttaagtgtttgat-------------------------------------------------------------------------------------------------
>I23371_M137_Malvaceae_Dombeya_wallichii_seq1
-------------------------------------------------------------------------------------------------------------------------------------------------------------------------------------------------------------------------------------------------------------------------------------------------------------------------------------------------------------------------------------------------------------------------------------------------------------------------------------------------------------------------------------------------------------------------------------------------cgccctcgttgagctccgttctcacgtgcgagccgctgacttcgtggccatcgacatggaaatgacgggggtcataagcgcgccgtggcgggaatctttcgagtttgaccggttcgatatccggtatcttaaagtcaaagattcagccgagaaattcgctgttcttcagtttggtgtttgcccttttcgctgggattcacttaagcagtcgtttattgctcacccgttag----------------ttttctc----tt-c-cca--------------tcatttcaataa--------------at--------atggaata--------------------------------------------------------------------------tt-------tgttaa---------------------------------------------------------------------------------------------------------------------------------------------------------------------------------------------------------------------------------------------------------------------------------------------------------------------------------------------------------------------------------------------------------------------------------------------------------------------------------------------------------------------------------------------------------------------------------------------------------------------------------------------
>I23374_M142_Malvaceae_Hampea_nutricia_seq1
---------------------------------------------------------------------------------------------------------------------------------------------------------------------------------------------------------------------------------------------------------------------------------------------------------------------------------------------------------------------------------------------------------------------------------------------------------------------------------------------------------------------------------------------------------------ctctgaagcatgtgacacgatccaacttcgactcggccctcgttgaactcagttctcacgttcgggctgcggatttcgtggccatcgacatggaaatgacgggggtaattagcgcgccctggcgggaatctttcgagtttgatcggtttgatattcggtatctcaaagtcaaagattccgctgagaaattcgctgttcttcagttcggcgtttgcccttttcgttgggactcacttaagcagtcgttcattgctcacccgttag----------------ttttatc----ta-actct--------------tcatttgaataa--------------ac--------atttaata--------------------------------------------------------------------------tt-------tgtaaagaa-tgttacccgcatga-------aattttctcctttttttt----------tctta-ta-------------tatttttttgttatactttatt--------------------------gctaatgctatttcat---------------------------------------------------------------------------------------------------------------------------------------------------------------------------------------------------------------------------------------------------------------------------------------------------------------------------------------------------------------------------------------------------------------------------------------------------------------------------------------------------
>I23376_M145_Malvaceae_Heliocarpus_appendiculatus_seq1
----------------------------------------------------------------------------------------------------------------------------------------------------------------------------------------------------------------------------------------------------------------------------------------------------------------------------------------------------------------------------------------------------------------------------------------------------------------------------------------------------------------------------------------------------cccatcattcactctaaagaacgtgacgcgttccaacttcgactcggccctcgttaaactccgttcgcacgtccaagcagcagactttgtggccatcgacatggaaatgacgggggtcactagcgsgccgtggcgsgaatygttygagtttgaccggtttgatatcgggtatcttaaagtcaaagattccgctgagaaattcgctgtygttcagttcggtgtttgcccttttcgttgggactcgcwgaagcaatcgtttattgctcacccgttag----------------tttcctc----tt-cccct---------------------------------------------------------------------------------------------------------------------------------------------tatgaataaaaat-----------------gattttttttcttcttttc-------------------------------------------------------------------------------tataatgctatttcagtgtgaaa---------------------------------------------------------------------------------------------------------------------------------------------acaagggcca-------ttt---------------------------------------------------------------------------------------------------------------------------------------------------------------------------------------------------------------------------------------------------------------------------------------------------------------------------
>I23377_M148_Malvaceae_Robinsonella_mirandae_seq1
-----------------------------------------------------------------------------------------------------------------------------------------------------------------------------------------------------------------------------------------------------------------------------------------------------------------------------------------------------------------------------------------------------------------------------------------------------------------------------------------------------------------------------------------------------ccaacgttccctctaaagcacgtcacacgctccaacttcgattcggtcctcgtcgaactccgttcccatgttcgagccgccgatttcgtggccatcgatatggaaatgacgggggtaatcagcgcgccttggcgggaatctttcgagttcgaccggttcgatattcggtaccttaaagtcaaagattccgctgagaaattcgctgttctccagttcsgcgtttgcccttttcgttgggattcactkaagcaatcgtttattgctcamccgttag----------------ttttttttacatt-cctct--------------tcattttaayaa--------------ac--------aattaata--------------------------------------------------------------------------tt-------tgtttagaa-agttacccatatcagt----agtttttgtgggtttttt---------------------------------------------------------------------------------------------------------------------------------------------------------------------------------------------------------------------------------------------------------------------------------------------------------------------------------------------------------------------------------------------------------------------------------------------------------------------------------------------------------------------------------------------------------------------------------------------------
>I23378_M150_Malvaceae_Ceiba_pentandra_seq1
----------------------------------------------------------------------------------------------------------------------------------------------------------------------------------------------------------------------------------------------------------------------------------------------------------------------------------------------------------------------------------------------------------------------------------------------------------------------------------------------------------------------------------------------------cccaacgttccctctgaagcacgtgacacgatccaacttcgactctgcccttgttgaactccgttcgcacgttcgggcagccgatttcgtggccatcgacatggaaatgacgggggtaactagcgcaccgtggagggaatctttcgagtttgaccggttcgatattcgatatcttaaagtcaaagattccgccgagaaattcgctgttcttcagttcggcgtttgcccttttcgttgggatacacttaagcaatcgtttattgctcacccgttag----------------ttttctc----gt-cctcc--------------tcatttgaacaa--------------ac--------attt-gca--------------------------------------------------------------------------tt-------tgttgggaa-agttaccca-agga-------atatttgttttttctt------------cctta-t--------------aaagtttttgttatagtttgtt--------------------------gttaatgccatttcatggtgaaa---------------------------------------------------------------------------------------------------------------------------------------------ataagggcca-------ttgcttgttca-------------------tttkagagaaaaa-----t-------------------------------------------aagggttttgatggttgaatttagcttagtt----------------------------------------------------------------------------tgagctgctttgagtgtttgattgatgatcaatta------------------------------------------------------------------------------------
>I23379_M160_Muntingiaceae_Muntingia_calabura_seq1
----------------------------------------------------------------------------------------------------------------------------------------------------------------------------------------------------------------------------------------------------------------------------------------------------------------------------------------------------------------------------------------------------------------------------------------------------------------------------------------------------------------------------------------------------------------------------------------------------------------------------------------------------------------------------------cccttggcgggagtccttcgagtttgatcgcttcgatgttcgttatctcaaggtgaaggactccgccgagaagttcgccgttcttcagttcggagtctgccccttccggtgggactccctcaaccgagcttttatcgcccacccgtcagta--------------tatcctctgtctc-tttct----------ggcttcagttggtttc-------------tgcc------aacttaatgtata----------------------------------------------------------cgtgatccttcatctgg--gtttttgtgaaagtttatgttttgaatgatttgac------------------------------------------------------------------------------------------------------------------------------------------------------------------------------------------------------------------------------------------------------------------------------------------------------------------------------------------------------------------------------------------------------------------------------------------------------------------------------------------------------------------------------------------------------------------------------------------------------------------
>I23380_M161_Malvaceae_Hibiscus_tiliaceus_seq1
-----------------------------------------------------------------------------------------------------------------------------------------------------------------------------------------------------------------------------------------------------------------------------------------------------------------------------------------------------------------------------------------------------------------------------------------------------------------------------------------------------------------------------------------------------ccaacgttccctctaaagcacgtgacgcgatccaacttcgactcggccctckctgaactycgttcgcatgttcgagcagccgayttcgtkgccatygacatggaaatgacgggggtaactagcgcgccatggcgggaatcctttgaatttgaccggttcgatattcgktatcttaaagtcaaagattcagcygagaagttcgcwgttcttcagttcggcgtttgcccttttcgctgggattcgcttaatcaatcgtttattgcccacccgttag----------------ttctaac----tt-tccct--------------tagtttgaataa--------------ac--------atatatta--------------------------------------------------------------------------tt-------tgttaagca-aattacc----------------------------------------------------------------------------------------------------------------------------------------------------------------------------------------------------------------------------------------------------------------------------------------------------------------------------------------------------------------------------------------------------------------------------------------------------------------------------------------------------------------------------------------------------------------------------------------------------------------------------------
>I23381_M162_Bixaceae_Bixa_orellana_seq1
---------------------------------------------------------------------------------------------------------------------------------------------------------------------------------------------------------------------------------------------------------------------------------------------------------------------------------------------------------------------------------------------------------------------------------------------------------------------------------------------------------------------------------------------------------------------------------ggtccaacttcgactctgcgctcgcggagctgcgctctcacgttcgagcggcggacttcgtggcaatcgacctggagatgacgggcatcaccagcgcaccatggcgggagtccttcgagttcgacagctttgacgtccgctacctcaaggtcaaagactccgccgagaaatttgccgtccttcagttcggcgtctgtccgttccgctgggacacgctcaaagagtccttcattgcccacccgttagtcaccgttctgaaatctatgcttacacat-cgtct------gca-atttacatttacagaa-------------------------attaatgt--------------------------------------------------------------------tctgattgag--gaagtgtagcaaattgattacataaatt---agattc------------------------------tatgtgggaaattatgaattttgcattgaaatctgtcttatag--------------------gttagctttcat-----------------------------------------------------------------------------------------------------------------------------------------------------------aatgtca---------acttgtttaagctcctgtcgtcaatggatttaacattacaatattggtgg------------------------------------gca-------------------------------------------------------------------------------------------------------------------------------------------------------------------------------------------------------------------------------ggca
>I23382_M163_Bixaceae_Cochlospermum_vitifolium_seq1
-----------------------------------------------------------------------------------------------------------------------------------------------------------------------------------------------------------------------------------------------------------------------------------------------------------------------------------------------------------------------------------------------------------------------------------------------------------------------------------------------------------------------------------------------------------------------------------------------------ctcgcggagctgcgtacgcacattcgagcggcggactttgtggcgatcgacctggagatgacgggcgtcaccagcgctccctggcgcgagtccttcgagttcgatcgattcgatgttcggtatctcraggtcaaagactccgccgagaaattcgctgtgcttcagttcggtgtctgcccattycgctgggagccgctgaaagaatccttcattgcgcacccgttagtatcctacccagaatttatgcttagtctc-tgcat------gcaggtttgcattyacagaa-------------------------ttaaatg----------------------------------------------------------------------ctgattgga--agcttktagggatataatgacagtaatt---aggactctaagctgcctacatc-----tgtttgyggtgtgggaggagtgaaaaccttc--------atctgtctggcat--------------------atcggtgttaggttttatgggtg----------------------------------------------------------------------------------------------------------------------------ttttaa---gcgcattgatcaatgccaa----ttccccttatctaagcttctgtctgcaactgaatttaacataaaacatcatcct------------------------------------tt------------------------------------------------------------------------------------------------------------------------------------------------------------------------------------------------------------------------------------
>I23383_M166_Malvaceae_Pseudobombax_ellipticum_seq1
--------------------------------------------------------------------------------------------------------------------------------------------------------------------------------------------------------------------------------------------------------------------------------------------------------------------------------------------------------------------------------------------------------------------------------------------------------------------------------------------------------------------------------------------------------------------aagcacgtgacacgatccaacttcgactcggccctcgttgaactccgttcgcacgttcgagcagccgatttcgtggccatcgacatggaaatgacgggggtaactagcgcgccgtggcgggaatctwtcgagtttgaccggttcgatattcggtatcttaaagtcaaagattccgccgagaaattcgcygttcttcagttcggcgtttgcccttttcgttgggattctcttaagcaatygtttattgctcacccgttag----------------ttttctc----tt-cctcc--------------tcatttgaacaa--------------ac--------atttaata--------------------------------------------------------------------------tt-------tgttgggaa-agttaccca-agga-------atttttgttttttctt------------cctta-taa------------agyttttttgttatactttgtt--------------------------attaatgccatttcatggtgaaa---------------------------------------------------------------------------------------------------------------------------------------------ataagggcca-------tttcttgtcca-------------------tttcaga-------------------------------------------------------------------------atttagctaagtt----------------------------------------------------------------------------tgagctgttttaagtgtttgattgatga-------------------------------------------------------------------------------------------
>I23384_M168_Malvaceae_Theobroma_cacao_seq1
-------------------------------------------------------------------------------------------------------------------------------------------------------------------------------------------------------------------------------------------------------------------------------------------------------------------------------------------------------------------------------------------------------------------------------------------------------------------------------------------------------------------------------------------------------gacgttccctctaaagcacgtgaccagatccaacttcgactcggccctcgttgagcttcgttcgcacgtgcgagcagccgacttcgtggccatcgacttggaaatgacgggggtcaccagcgcgccatggcgggaatcgttcgagtttgaccggttcgatattcggtatctaaaagtcaaagattccgccgagaaattcgctgttgttcagttcggtgtttgcccttttcgttgggactcgcttaagcaatcgttcattgctcacccgttag----------------tcttctc----tt-cccaa-------------ctcatatgattct------------------------------------------------------------------------------------------------------------------gttttatcaa----------------------gctctttctatacgtatt-------------------------------------------------------------------------------gttaatgccatttcagggtgaaa---------------------------------------------------------------------------------------------------------------------------------------------agaacggtca-------tttcttgttat-------------------tatagagaaaaaa--------------------------------------------------tggtattttatgattgattttagcttaatttg----------------------------------------------------------------------------agctgttttaagtgtttgattgacgataaattaagagagaaggaaaaaaacgaaggcaatttgagccctttgtagagaactatgtatggcaaagttaacaaagaacaggggagagca
>I23385_M169_Malvaceae_Ochroma_pyramidale_seq1
--------------------------------------------------------------------------------------------------------------------------------------------------------------------------------------------------------------------------------------------------------------------------------------------------------------------------------------------------------------------------------------------------------------------------------------------------------------------------------------------------------------------------------------------------------acgttccctctaaagcacgtgacacgatccaacttcgactcggccctcgttgaactccgttcgcacgtkcgagcagccgacttcgtggccatcgacatggaaatgacgggggtaactagcgcgccttggcgggaatcattcgagtttgaccggttcgatattcggtatcttaaagtcaaagattccgccgagaaattcgctgttcttcagttcggygtttgcycttttcgttgggattcacttaagcaatcgtttattgctcatccgttag----------------ttttctc----gt-cgtcc--------------tcatttgaataa--------------ac--------atttaata--------------------------------------------------------------------------tt-------tgttaagat-agttacccatatga-------atttttgtttttttcc------------cg-ta-t--------------aatgtttttgttatactttatt--------------------------gttaataccatttcatggtgaaa---------------------------------------------------------------------------------------------------------------------------------------------ataagggtca-------ctc-ttgttca-------------------tttgagaaaaaaaaaagaa-------------------------------------------aaggtttttgatggttgaatttagctta------------------------------------------------------------------------------------------------------------------------------------------------------------------------------------------------------
>I23388_M180_Malvaceae_Triumfetta_lappula_seq1
-----------------------------------------------------------------------------------------------------------------------------------------------------------------------------------------------------------------------------------------------------------------------------------------------------------------------------------------------------------------------------------------------------------------------------------------------------------------------------------------------------------------------------------------------------------------------------------------------------------------------------------gcagactttgtggccatcgacatggaaatgacgggggtcactagcgcgccgtggcgggaatcgtatgagtttgaccggtttgatatcgggtatcttaaagtcaaagattcckctgagaaattcgctgttgttcagttcggtgtttgcccttttcgttgggactcgctgaagcaatcgtwtattgctcacccgttag----------------tttcctc----tt-cccctta-----------g-----tgaataaa------------aat-----------------------------------------------------------------------------------------------------------------------------c-aaaatttcttttc---------------------------------------------------------------------------------------tataatgctatttcagtgtgaaa---------------------------------------------------------------------------------------------------------------------------------------------ataagggcca-------tttattgttat-------------------ttcaagggagaaatggg--------------------------------------------------ttttgatggttgatttcagctcatttt-----------------------------------------------------------------------------atctgttttaagtatctgattgatgattgattaagaactaag--aaaaaacaaagacaact------------------------------------------------------tt
>I23389_M181_Malvaceae_Pavonia_scheadiana_seq1
-----------------------------------------------------------------------------------------------------------------------------------------------------------------------------------------------------------------------------------------------------------------------------------------------------------------------------------------------------------------------------------------------------------------------------------------------------------------------------------------------------------------------------------------------------------------ctaaagcacgtgacccgctccaacttcgactcggccctagtcgaactccgttcgcacgtgcgagccgccgatttcgtggccatcgacatggaaatgacgggagtaatcagcgcgccgtggcgagaatctttcgaattcgaccgtttcgatattcggtatcttaaagtcaaagattccgccgagaaatttgccgttcttcagttcggcgtttgccctttccgttgggattccgttaagcaatcgtttattgctcacccgttag-----------------ttttttatcttc-ctctt--------------tcatttgaaatggaaaaatt------ac--------ctttaagg-------------tcmtctaawttttraarktttttaawtasktwgawtgkta-aaattacctgtaaggtcctctt-------tatttagaa-agttaccc-tatca-------atttttgtgtt----------------tccttg-t--------------aaagtttttgttatgttacatt--------------------------attaatgcc---------------------------------------------------------------------------------------------------------------------------------------------------------------------------ctttcttgttca-------------------tttgagggaaaagaggg-------------------------------------------------tctttgatggt-------------------------------------------------------------------------------------------------------------------------------------------------------------------------------------------------------------------
>I23390_M182_Malvaceae_Anoda_cristata_seq1
------------------------------------------------------------------------------------------------------------------------------------------------------------------------------------------------------------------------------------------------------------------------------------------------------------------------------------------------------------------------------------------------------------------------------------------------------------------------------------------------------------------------------------------------------------tccctctaaagcacgtgacccgctccaacttcgactcggccctagtcgaactccgttcgcacgtgcgagccgccgatttcgtggccatcgacatggaaatgacgggagtaaycagcgcgccgtggcgagaatctttcgaattcgaccgtttcgatattcggtatcttaaagtcaaagattccgccgagaaatttgccgttcttcagttcggcgtttgccctttccgttgggattccgttaagcaatcgtttattgctcacccgttag-----------------ttttttatcttc-ctctt--------------tcatttgaaatggaaaaatt------ac--------ctttaagg-------------tcctctaaattttgaaagtttttaaatacgtagaatggta-aaattacctgtaaggtcctctt-------tatttagaa-agttaccc-tatca-------atttttgtgtt----------------tccttg-t--------------aaagtt-------------------------------------------------------------------------------------------------------------------------------------------------------------------------------------------------------------------------------------------------------------------------------------------------------------------------------------------------------------------------------------------------------------------------------------------------------------------------------------------------------------------------------------------------------------
>I23391_M183_Malvaceae_Phymosia_umbellata_seq1
-------------------------------------------------------------------------------------------------------------------------------------------------------------------------------------------------------------------------------------------------------------------------------------------------------------------------------------------------------------------------------------------------------------------------------------------------------------------------------------------------------------------------------------------------------aacgttccctctaaagcacgtcacacgctccaacttcgattcggccctcgtcgaactccgttcccatgttcgatccgccgatttcgtggccatcgatatggaaatgacgggggtratcagcgcgccttggcgggaatcyttcgagttygaccggttcgatgttcgctaccttaaagtcaaagattccgctgagaaattcgctgttctccagttcggcgtttgcccttttcgttgggattcacttaagcaatcgtttattgctcacccgttag----------------tttttttcacatt-cctct--------------ccattttaaaaa--------------ac--------aattaata--------------------------------------------------------------------------tt-------tgttaatga-agttactcatatcagt-----agttttgtagtttttt-----------ttcttg-t--------------gaagtttgtattatgaaatact--------------------------gttaatgtc---------------------------------------------------------------------------------------------------------------------------------------------------------------------------ctttcttgttcg-------------------tttgagggaaaaaag-------------------------------------------------gttccttgatggttgaatttagcttagataacaaggagaaaggactgtggattaaattcac-------------------------------------------------------------------------------------------------------------------------------------------------------------------
>I23393_M189_Malvaceae_Kearnemalvastrum_lacteum_seq1
--------------------------------------------------------------------------------------------------------------------------------------------------------------------------------------------------------------------------------------------------------------------------------------------------------------------------------------------------------------------------------------------------------------------------------------------------------------------------------------------------------------------------------------------------------acgttccctctaaagmacgtgacgcgttccaacttcgactcggccctakccgaactccgttcgcacgtgcgagccgccgatttcgtggccatcgahatggaaatgacgggtgtaatyagcgcgccgtggcgggaatctttcgagttcgaccggttcgatattcggtatcttaaagtyaaagattccgccgagaaattcgccgttcttcagttcggcgtttgccctttccgttgggattccgttaagcaatcgtttattgctcacccgttag----------------tttttttatcttc-cyctt--------------tcatttwdmwtgsdvamwdt------aa--------mttttaak-------------bhtchmtra---------hyyttwwdtaahywdtaagtda-aattthhhdttaakgymttykw-------ymktkwaaw-tryymyyskyaksm-------rywrttkctttgtatttc--------ctcgtca-a--------------gaaatttcacttg------------------------------------ataagacc---------------------------------------------------------------------------------------------------------------------------------------------------------------------------tcttcttatgaa-------------------tt----------------------------------------------------------------cctttgccag--------------------------------------------------------------------------------------------------------------------------------------------------------------------------------------------------------------------
>I23394_M229_Malvaceae_Malvastrum_americanum_seq1
------------------------------------------------------------------------------------------------------------------------------------------------------------------------------------------------------------------------------------------------------------------------------------------------------------------------------------------------------------------------------------------------------------------------------------------------------------------------------------------------------------------------------------------------------------------taaagcacgtgacgcgctccaacttcgactcggccctagccgagctccgttcgcacgtgcgagccgccgatttcgtggccatcgatatggaaatgacgggtgtaatcagcgcgccgtggcgggaatctttcgaattcgaccggttcgatattcggtatcttaaagtcaaagattccgcagaaaaattcgccgttcttcaattcggcgtttgccctttccgttgggattcaattaagcaatcgtttattgctcacccgttag---------------ttcttcttatcttc-ctctt--------------tcatttgaaatggaaaaatt------ac--------ctctaagg-------------tcctctaaatttgaat-tattcttagcaagtagaatggtataaaatgtcttccgcctcctgaa-------aagttaaaa-atttatttaga------------------------------------------------------------------------------------------------------------------------------------------------------------------------------------------------------------------------------------------------------------------------------------------------------------------------------------------------------------------------------------------------------------------------------------------------------------------------------------------------------------------------------------------------------------------------------------------------------------------------------
>I23395_M236_Malvaceae_Fuertesimalva_jacens_seq1
--------------------------------------------------------------------------------------------------------------------------------------------------------------------------------------------------------------------------------------------------------------------------------------------------------------------------------------------------------------------------------------------------------------------------------------------------------------------------------------------------------------------------------------------------------------------------gtgacgcgctccaacttcgactcggccctagccgaactccgttcgcacgtgcgagccgctgatttcgtggccatcgatatggaaatgacgggagtaatcagcgcgccgtggcgggaatctttcgagttcgaccggtttgatattcggtatcttaaagtcaaagattccgctgagaaatttgccgttcttcaattcggcgtttgccctttccgttgggattccgttaagcaatcgtttattgctcacccgttag----------------tttttttatcttc-ctctt--------------tcatttgaaatggaaaaaat------ac--------ctttaagc-------------cccccctaaatttgat---------------------------------------------------------------------------------------------------------------------------------------------------------------------------------------------------------------------------------------------------------------------------------------------------------------------------------------------------------------------------------------------------------------------------------------------------------------------------------------------------------------------------------------------------------------------------------------------------------------------------------------------------------------------------------------------------------
>I23396_M019_Malvaceae_Allosidastrum_pyramidatum_seq1
----------------------------------------------------------------------------------------------------------------------------------------------------------------------------------------------------------------------------------------------------------------------------------------------------------------------------------------------------------------------------------------------------------------------------------------------------------------------------------------------------------------------------------------------------cccaaccttccctctaaagcacgtcacgcgctcaaacttcgattcggccctcgtcgaactccgttcccatgttcgtgccgccgatttcgtggccatcgatatggaaatgacgggggtaatcagcgtgccttggcgggaatctttcgagttcgaccggttcgatattcggtaccttaaagtcaaagattccgctgagaaattcgctgttctccagttcggcgtttgcccttttcgttgggattcacttaagcaatcgtttattgctcacccgttag----------------ttttttt-acatt-cctct--------------tcattt-attaa--------------tc--------aattaatt--------------------------------------------------------------------------tt-------tcttaagaa-agttacctatatcagt----agtttttgtagtttttt-----------ttcttg-t--------------aaagtttttgttataatatatt--------------------------gttaatgtc---------------------------------------------------------------------------------------------------------------------------------------------------------------------------ctttcttgttca-------------------tttgagggaaaaaag-------------------------------------------------gttccttgatggttgaatttagcttagttaacaaggagaaaggactgtgattataatttactttaaattctaatcattaaggaacctttttttcctcaaatgagttggggtagttaggatatttgtg-------------------------------------------------------------------------------------------------
>I23398_M021_Malvaceae_Sidastrum_micranthum_seq1
----------------------------------------------------------------------------------------------------------------------------------------------------------------------------------------------------------------------------------------------------------------------------------------------------------------------------------------------------------------------------------------------------------------------------------------------------------------------------------------------------------------------------------------------------------gttccctctaaagcacgtcactcgctccaacttcgattcggccctcgtcgaactccgttcccatgttcgtgccgccgatttcgtggccatcgatatkgaaatgacgggggtaaccagcgcgccttggcgggaatctttcgagttcgaccggttcgatattcggtatcttaaagtcaaagattccgctgagaaattcgctgttctccagttcggcgtttgcccttttcgttgggattcacttaagcaatcgtttattgctcacccgttag--------------tttttttttacattc-ctctt--------------tcattttaatat--------------tt--------gttcatctgaggaagaagaggttccttgatggttgaatttagcttagtttacaaggagaaaggactgtggtttaaa------tt-------cactttaaattctaatcattaagg-------aacctttttttcctcaaatgagttgggtagtta---------------ggatatttgtgtaaaattttaat--------------------------ctttgaatgry-------------------------------------------------------------------------------------------------------------------------------------------------------------------------rtttcttattaa---------------tgcatttg--------------------------------------------------------------------------------------------------------------------------------------------------------------------------------------------------------------------------------------------------------------------------------------------
>I23399_M022_Malvaceae_Gaya_dominguensis_seq1
----------------------------------------------------------------------------------------------------------------------------------------------------------------------------------------------------------------------------------------------------------------------------------------------------------------------------------------------------------------------------------------------------------------------------------------------------------------------------------------------------------------------------------------------------------gttccctctaaagcacgtcacacgctccaacttcgattcggccctcgtcgaactccgttcccatgttcgagccgccgatttcgtggccatcgatatggaaatgacgggggtaatcagcgcgccttggcgggaatctttcgagttckaccggttcgatattcggtatcttaaagtcaaagattccgctgagaaattcgctgttctccagttcggcgtttgcccttttcgttgggatccacttaagcaatcttttattgctcacccgttag----t--------tttttctttgtgcatt-cctct--------------tcattttaataa--------------ac--------atttttta--------------------------------------------------------------------------tt-------tgttaa-------------------------------------------------------------------------------------------------------------------------------tgtc---------------------------------------------------------------------------------------------------------------------------------------------------------------------------ctttcttgttca-------------------tttgag------------------------------------------------------------------------------------------------------------------------------------------------------------------------------------------------------------------------------------------------------------------------------------------
>I23366_M015_Malvaceae_Firmiana_simplex_seq1
------------------------------------------------------------------------------------------------------------------------------------------------------------------------------------------------------------------------------------------------------------------------------------------------------------------------------------------------------------------------------------------------------------------------------------------------------------------------------------------------------------------------------------------------------------------------------------------------------------------gttcgtacgtgcgagcagctgactttgtggccatcgacatggagatgacgggggtcactagtgctccgtggcgggaatcgttcgagtttgaccggtttgatattcgttatcttaaagtcaaagattccgccgagaaatttgctgktcttcagttcggagtttgcccwtttcgctgggattcacttaagcagtcgtttattgctcacccgttag----------------ttttcga----tt-c-acc--------------tcatttaaataa--------------at--------atttaata--------------------------------------------------------------------------tt-------tgttaagaa-cataacccctaatg-------aatttttttttt----------------cctta-t--------------caagtttatgtttgtacttatt--------------------------g------------------------------------------------------------------------------------------------------------------------------------------------------------------------------------------------------------------------------------------------------------------------------------------------------------------------------------------------------------------------------------------------------------------------------------------------------------------------------------------------------------------
>I28591_M023_Malvaceae_Neobuchia_paulinae_seq1
-----------------------------------------------------------------------------------------------------------------------------------------------------------------------------------------------------------------------------------------------------------------------------------------------------------------------------------------------------------------ccgtcgt-cgttgc-------------------tactaccgtcat--------gctgtcatgaa----caccacaaaacactggcccaagagggctttaatcctctcacgtgcgt------tatcacgtgccttttcca---cca---------------------------ccccttccccaacgttccctctgaagcacgtgacacgatccaacttcgactcggctcttgttgaactatgttcgcacgttcgagcagccgatttcgtggccatcgacatggaaatgacgggggtaactagcgcaccgtggagggaatctttcgagtttgaccggttcgatattcgatatcttaaagtcaaagattccgccgagaagttcgctgttcttcagttcggcgtttgcccttttcgttgggatacacttaagcaatcgtttattgctcacccgttag----------------ttttctc----gt-cctcc--------------tcatttgaacaa--------------ac--------atttaata--------------------------------------------------------------------------tt-------tgttgggaa-agttaccca-agga-------atatttgttttttctt------------at-------------------aaagtttttgttatactttgt----------------------------------------------------------------------------------------------------------------------------------------------------------------------------------------------------------------------------------------------------------------------------------------------------------------------------------------------------------------------------------------------------------------------------------------------------------------------------------------------------------------------------------------------
>I28592_M188_Cytinaceae_Bdallophytum_americanum_seq1
--------------------------------------------g--------------------------------------------------------------------------------------------------------------------------------------------------------------------------------------------------------------------------------------------------------------------------------------------------------------------------------------------------------------------tggcggctctttcgggcg------------------------------------ctgtcgcttgccc------cgtcgcgtgtcttctcct---cctccac------------------ctcgtcgagttcggtgtcctttcccctgaagaacgtgactcggtcgaacttcgagaaggcgttggaggagctgcgagtgcacgtgcgcgcggcggacttcgtggccatagacctggagatgacgggcgtgacgagcgccccttggcgtgagtcattcgagtttgaccgattcgatgttcgttacttgaaggtgaaagattcggcggagaagttcgccatccttcaatttggcgtctgccccttccgttgggattccctcaagcgtactttcatcgctcacccgttagtaaac-----------tattctg-------tctct------gaattttttgatttaatttt--------------att------ttctcagaataaa---------------------------------------------------------------------acttgt--gtttctgagtagaatgtgtctttgataggcacaatttctttgttt--------------------------------------------------------------------------------------------------------------------------------------------------------------------------------------------------------------------------------------------------------------------------ttcctcgtcaaga----------------agttgcgcatgaaccatcat------------------------------------------atgagtt--t------------------------------------------------------------------------------------------------------------------------------------------------------------------------------------------------------------------------a
>I28593_M024_Malvaceae_Carpodiptera_cubensis_seq1
----------------------------------------------------------------------------------------------------------------------------------------------------------------------------------------------------------------------------------------------------------------------------------------------------------------------------------------------------------accgtcaccgccgc-tgctgc-------------------tgccaccgtcat--------gctcccatgaa----cagctctaaacattggcccaggcgggccttattcctctcacgcgtcc------tatcgcgtgccttgtcca---ccac---------------------tcccaccccttccccaacgttccctctaaagcacgtgacaagatccaatttcgattccgccctcgttgaactccgttcgcacgtgcaagccgccgacttcgtggctatcgacatggaaatgacgggtgtcactagcgcgccgtggcgggaatcgttcgagttcgaccgttttgatattcggtatcttaaagtaaaagattccgccgagaaattcgctgttcttcagttcggcgtttgcccttttcgctgggattcacttaagcaatcgtttattgctcacccgttag----------------ttttatc----tt-c-cct--------------gcatttgaataa--------------at--------atttaata--------------------------------------------------------------------------tt-------tgtttaagacaataacccatatga-------attttagctttttttt------------tct-------------------------------------------------------------------------------------------------------------------------------------------------------------------------------------------------------------------------------------------------------------------------------------------------------------------------------------------------------------------------------------------------------------------------------------------------------------------------------------------------------------------------------------------------------------------------------------
>I28594_M025_Malvaceae_Herrania_nitida_seq1
------------------------------------------------------------------------------------------------------------------------------------------------------------------------------------------------------------------------------------------------------------------------------------------------------------------------------ac----cacca------cacccctcaccgccgccgccgccgc-cgccgccg---ccccttctgacatatgccaccgctat--------gctccgatgaa----caccacaaaacagtggcccaagagggccttaatcctctcacgtctcc------taacacgtgcgttcttct---ccaacaac---agcaccagcacctgttcttccccttcccctacgttccctctaaagcacgtgaccagatccaacttcgactcggccctcgttgagctccgttcacacgtgcgagcagccgactttgtggccatcgacttggaaatgacgggggtcaccagcgcgccgtggcgggaatcgttcgagtttgaccggttcgatattcggtatcttaaagtcaaagattcggccgagaaattcgctgtcattcagtttggagtttgcccttttcattgggactcggttaagcaatcgttcattgctcacccgttag----------------tcttctc----tt-cccaa-------------ctcatgtgattct------------------------------------------------------------------------------------------------------------------gttttattaa----------------------gctctttctatacatatt-------------------------------------------------------------------------------gttaatgccatttcagggtgaaa---------------------------------------------------------------------------------------------------------------------------------------------agaagggtca-------tttcttgttac-------------------catagagaaaaaaa-------------------------------------------------tggttttt-------------------------------------------------------------------------------------------------------------------------------------------------------------------------------------------------------------------------
>I28595_M184_Malvaceae_Guazuma_ulmifolia_seq1
-----------------------------------------------------------------------------------------------------------------------------------------------------------------------------------------------------------------------------------------------------------------------------------------------------------------------aa-ccccac----------------------cgccgccgttgccgctgc-cgctgcc--------------cttctgccacygctat--------gctcccatgat----caccacaaaacaatggcccaagagggccgtgatcctctcacgtgttc------tatcacgtgccttcttct---ccagta---------ccagtactgcggcttcgtcttcccaaacattccctctaaagcacgtgacgcgatccaacttcgactcggccctcgtcgagctccgttcgcacgtgcgagcagccgacttcgtggccatcgacattgaaatgacgggggtcaccagcgcgccgtggcgggaatcgttcgagtttgaccggttcgatgttcggtatcttaaagtcaaagattccgcggagaaattcgctgttcttcagtttggtgtttgcccttttcgttgggactcgcttaagcaatcgttcattgctcacccgttag----------------ttttctc----tt-cccag-------------ctcatttaaattt---------------------------------------------------------------------------------------------------------ctt-----attattatcaa----------------------gctctttgtatacatatt-------------------------------------------------------------------------------gttaatgccatttcaaggtcata---------------------------------------------------------------------------------------------------------------------------------------------agaatggtct-------tttcttgttat-------------------tttagggggaaaaac------------------------------------------------tggttattggtgattg-----------------------------------------------------------------------------------------------------------------------------------------------------------------------------------------------------------------
>I28596_M026_Malvaceae_Ruizia_cordata_seq1
-----------------------------------------------------------------------------------------------------------------------------------------------------------------------------------------------------------------------------------------------------------------------------------------------aa----------tatctcttctaaac-cccct-----------------------gaccaccaccccgaccgt-cgcggc-------------------tgccaccgtcat--------gctccaatgaa----cgcaacaaaacactggcccagacgggcctttctactctcgtgcgtcc------tatcgcgtgccctctcca---ccg------------------------------cttccccgacgttcgctttaaagcacgtcaaaagatccaacttcgactccgccctcgttgagctccgttctcacgtgcgagccgctgacttcgtggccatcgacatggaaatgacgggggtcacaagcgcgccgtggcgggaatctttcgagtttgaccggttcgatatccgttatcttaaagtcaaagattcagctgagaaattcgctgttcttcagtttggtgtttgcccttttcgctgggattcacttaagcaatcgtttattgctcacccgttag----------------ttttctc----tt-c-cca--------------tcatttcaataa--------------at--------atgtaata--------------------------------------------------------------------------tt-------tgttaagag-aataac---tctga-------attttttttatgat--------------tcttg-----------------------------------------------------------------------ttgttttaaaggggg----------------------------------------------------------------------------------------------------------------------------------------------aaaattgttc-------ttgctagctgaat------------tcagc--ttacattg--------------------------------------------------------------------------------------------------------------------------------------------------------------------------------------------------------------------------------------------------------------------------------------
>I28597_M027_Malvaceae_Melhania_velutina_seq1
---------------------------------------------------------------------------------------------------------------------------------------------------------------------------------------------------------------------------------------------------------------------------------------------------------------tcttctaaac-cccct-----------------------gaccttccctccgactgt-cgcggc-------------------tgccaccgtcat--------gctccaatgaa----cgcaacaaagcactggcccaggcgggcctttctactctcgcgcgtcc------tgtcgcgtgccctctcca---cca------------------------------cttccccgacgttcgctttaaagcacgtcaaaagatccaacttcgactccgcccttgttgagctccgttctcacgtgcgagccgctgacttcgtggccatcgacatggaaatgacgggagtcacaagcgcgccgtggagggaatcattcgagtttgaccggttcgatatccggtatcttaaagtcaaagattcagccgaaaaattcgctgttcttcagtttggtgtttgcccctttcgatgggattcacttaagcaatcgtttattgctcacccgttag----------------ttttctc----tt-c-cca--------------tcatttaaataa--------------at--------atgtaata--------------------------------------------------------------------------tt-------tgttaagag-aataacaaatttga-------atttttgttatgat--------------tcttg-----------------------------------------------------------------------ttgttttaaagggc-----------------------------------------------------------------------------------------------------------------------------------------------aaaatcgttc-------ttgct-------------------------------------------------------------------------------------------------------------------------------------------------------------------------------------------------------------------------------------------------------------------------------------------------------------------------
>I28598_M028_Malvaceae_Glyphaea_brevis_seq1
------------------------------------------------------------------------------------------------------------------------------------------------------------------------------------------------------------------------------aacttaaaacc---------------------------------------ccagaccccgtgtct------------atccccttctaaaa-cccact------------------acccctacatggtcgccgccgg-agccgt-------------------cgccaccgctat--------gctcgcatgaa----cgccacaaaacaatggtccaagagggcgttaatactctcacgtgtcc------tatcacgcccmttctccacccccaccac------------caccamhtccgccccttcccyaacattccctctgaagcacgtgacgcgatccaacttcgactcggccctcgccgagctccgctcscacgtgcgggcagccgacttcgtggccatcgacatggaaatgacggggatcaccagcgcgccatggcgggaatcgttcgagttcgaccagtttgatgttcggtatcttaaagtcaaagattccgccgagaagttcgctgttcttcagttcggtgtttgccctttccgttgggattcccttaagcaatcttttattgctcacccgttag----------------tttcgtc--tctt-cccctcattaattttttgtgtacttgaaaaaaaggcttttggttgatt----ttagcttaatttgag-------------------------------------------------------------------ctgttcta--agtgttatgaa----------------tt-gtcattgtttgtatactttacc------------------------------------------------------------------------------gtttatgtcatttcagggttaaa----------------------------------------------------------------------------------------------------------------------------------------------taagggtta-------tttcttgttat-------------------tttagaggaaaaaaagg-------------------------------------------------cttttgatgg--------------------------------------------------------------------------------------------------------------------------------------------------------------------------------------------------------------------
>I28599_M029_Malvaceae_Desplatsia_dewevrei_seq1
-------------------------------------------------------------------------------------------------------------------------------------------------------------------------------------------------------------------------------------------------------------------------------------------------------------------------------------------------caccattccgctgtcgccgccgg-cgccat-------------------tgccacmgctat--------gctcccatgaa----ckccacaaaacagtggcccaagagggctttaatcatctcacatgtcc------tatcacgtgtcttctcca---ctaccar---------------cacctccgcctcttcctcatcattctctctgaagcaggtgacaagatccaacttcgacttggccctggttgaactccgttctcatgttcgagcmgctgatttcgtggccatcgacatggaaatgacgggggtcaccagcgcgccgtggcgggaatcgttcgagtttgacaggtttgatattcggtatcttaaagtcaaagattctgccgagaaattcgccgttcttcaattcggtgtttgcccctttcgttgggattcgctcaagcaatcgtttattgctcacccgttag----------------tttcctc----tt-cccct-------------tatatttgaataa--------------at---------tttaata--------------------------------------------------------------------------tt-------tgttaagaa-aatagctcatctat-------ttttttttttcta---------------------------------------------------------------------------------------taagccatttcaggatgaaa---------------------------------------------------------------------------------------------------------------------------------------------ataagggtaa-------tttcctgttat-------------------------------------------------------------------------------------------------------------------------------------------------------------------------------------------------------------------------------------------------------------------------------------------------------------------
>I28600_M146_Malvaceae_Mortoniodendron_guatemalense_seq1
------------------------------------------------------------------------------------------------------------------------------------------------------------------------------------------------------------------------------------------------------------------------------------------------------------------------------------------------------------------------------------------------------accgtcat--------gctcccatgag----aaccacaaaacactggcccaggcgggtcttattcctctcaagtgtca------tattacgtgccttctcca---ccac---------------------tcccacctcttccccagcgttccctctaaagcacgtgacacgatccaacttcgactccgccctcgttgagctccgttcgcacgtgcgagcagcagacttcgtggccatcgacatggaaatgacgggagtcactagcgcgccgtggcgggaatcgttcgagtttgaccggttcgatattcggtatctcaaagtcaaagattccgccgagaaattcgctgttcttcagttcggcgtttgcccttttcgctgggattcaattaagcaatcgtttattgctcacccgttag----------------ttttctc----tt-cctcc--------------tcatttgaataa--------------at--------gtttaata--------------------------------------------------------------------------ct-------tgttaagaa-aataacccatatga-------agttttgtttttgt--------------tctta-t--------------caagtttatgtttattctta-----------------------------------------------------------------------------------------------------------------------------------------------------------------------------------------------------------------------------------------------------------------------------------------------------------------------------------------------------------------------------------------------------------------------------------------------------------------------------------------------------------------------------------------------
>I28601_M030_Malvaceae_Sparmannia_africana_seq1
------------------------------------------------------------------------------------------------------------------------------------------------------------------------------------------------------------------------------------------------------------------------------------------------------------tccttgtatrgwr-yycyrc----cacca----------------------ctctgccgk-crycrt-------------------tkcyrccgctat--------gctcccatgaa----cgccgcaaaacaatggcccaggagggctttaatcc------------------tatcacgtgccttctcct---ccaccac---------caccaatgcctccgccccttccccaacattccctctaaagcacgtgacgcgatccaacttcgactcggccctcgttgaactccgttcgcacktgcgagcagccgacttcgtggccatcgatatggaaatgacgggtatcgccagcgcgccgtggcgggaatcgttcgagtttgaccggttagatatccggtatcttaaagtcaaggattccgccgagaaatttgctgttcttcagttcggtgtttgcccttttcgttgggattcgcktaaacagtcgtttactgctcacccgtyag----------------tttcctc----tt-tctct--------------t-atttgaacaa--------------at-------gctttattt--------------------------------------------------------------------------at-------tmwkaaraamaacaatccatatga-------gttttttttcttg------------------------------------------------------------------------------------tttatacctctttcagagtgaaa---------------------------------------------------------------------------------------------------------------------------------------------atatgggtma-------ttkmttgttat-------------------tttaaggggggaatgg--------------------------------------------------tttttgatggttaattt-------------------------------------------------------------------------------------------------------------------------------------------------------------------------------------------------------------
>I28602_M031_Malvaceae_Mollia_sp_seq1
--------------------------------------------------------------------------------------------------------------------------------------------------------------------------------------------------------------------------------------------------------------------------------------------------------------------------------------------------------------tcgccgccgg-caccgt-------------------tgccaccgctat--------gctatcatgaa----cgccacraaacaatggcccaagagggctttaatcatctcacgtgtca------tatcacgtgccttctcyr---ccascag---------------cacstccgccccktccccaacmttbcctctgaagcaggtgacgagwtccaacttcgactccrccctgsttgagctbcgttcgcacgtgcgagcagctgacttcgtggccatcgacatggaaatgackggggtcaccagcgcgccstggcgggaatcgttcgagtttgacdggtttgatattcggtatcttraagtcaaagattccgccgagaaatthgccgttcttcagttcggtgtttgccctttybgctgggattcgcttaagcaatcgtttattgctcacccgttag----------------tttcctc----tt-ccttcccyc---------cckatttgaataa--------------at---------ttwaata--------------------------------------------------------------------------tt-------tgttaagaa-aatarctcatctgt-------acttttttttttg--------------------------------------------------------------------------------------taatgccatttcggggtgaaa---------------------------------------------------------------------------------------------------------------------------------------------attagggtaa-------tttcctgttat-------------------tttagcg---------------------------------------------------gttaa---------------------------------------------------------------------------------------------------------------------------------------------------------------------------------------------------------------------------------
>I28603_M223_Malvaceae_Gossypium_hirsutum_seq1
-----------------------------------------------------------------------------------------------------------------------------------------------------------------------------------------------------------------------------------------------------------------------ga---atct--cctttgtccgct---------------gcccttctaaaa-tcc------------------------------cacccgccgtcgt-cgctgc-------------------tgccaccgycat--------gctctcatgaa----caccacaagacactggccccagagggcctttatcctctcacgtgcgc------tatcacgtgccttttccg---aca---------------------------ccccttccccgacgttccctctgaagcacgtgacacgatccaacttcgamtcggccctcgttgaactccgttcgcacgtwcgagctgccgatttcgtggccatcgacatggaaatgacgggggtaactagcgcgccctggagggaatctttcgagtttgatcggtttgatattcggtatctcaaagtcaaagattccgctgagaaattcgctgttcttcagttcggcgtttgcccttttcgttgggactcacttaagcagtcgttcattgctcacccgttag----------------ttttatm----tt-cctct--------------tcatttgaatwa--------------ac--------attttata--------------------------------------------------------------------------tt-------tgtaaagaa-tgttacccgcgtga-------aattttctccttttct------------ttttc-tta----------tatatttatttgttatactttatt--------------------------gctgatgctatttcatggtgaaa---------------------------------------------------------------------------------------------------------------------------------------------atgaaaataagg--gtctttgttgttc--------------------------------------------------------------------------------------------------------------------------------------------------------------------------------------------------------------------------------------------------------------------------------------------------------------------
>I28604_M032_Malvaceae_Entelea_arborescens_seq1
------------------------------------------------------------------------------------------------------------------------------------------------------------------------------------------------------------------------------aagttaaaaccccaggcc--------------cccmmtggccg---aaaatcatctcttatata--------------ccctctcttgaac-ccccac----cacca-----------------------gccgccgs-crscgt-------------------tgccaccgctat--------gctmccatgaa----ygccgcaaaacaatggcccaggagggcyttaattc------------------tatcacgtgccttctcctccaccaccac---------caccartgcctccrccccttccccaacattccctctaaagcacgtgacgcgatccaacttcgrctcggccctcgtygaactccgttcgcacgtgsgagcagccgacttcgtggccatcgacatggaaatgacgggtatcaccagcgcgccgtggcgggaatcgttcragtttgaycggyttgatatccggtatcttaaagtcaaagattccgccgagaaattcgctgttcttcagttcggtgtttgccctttycgttgggaytcgcttaagcagtcktttactgctcacccgttag----------------tttcctc----tt-ccyct--------------twdtttgaadaa--------------wt-------gtttaagta--------------------------------------------------------------------------tt-------tattaagaaaaataayyyatatga-------tttttttcttatt------------------------------------------------------------------------------------takaatgcyatttcagagtgaaa---------------------------------------------------------------------------------------------------------------------------------------------wtatsggtca-------tttcttgttat-------------------ttkaagggggaaatgg--------------------------------------------------tttttgatggttaatttcg-----------------------------------------------------------------------------------------------------------------------------------------------------------------------------------------------------------
>I28605_M235_Malvaceae_Abutilon_sp_seq1
------------------------------------------------------------------------------------------------------------------------------------------------------------------------------------------------------------------------------------------------------------------------------------------ccct---------------ggccttctaaaa-ccc---------------------caacatcgccacccgccgtcgtccgccgt-------------------tgccaccgccat--------gctctcatgaa----cgccacaaaacactggcccaagagggccttgatcctctcacgtgcgt------tgtcacgtgccttctccg---atac---------------------cc---cttcttccccaacgttccctctaaagcacgtcactcgctccaacttcgattcggccctcgtcgaactccgttcccatgttcgagccgccgatttcgtggccatcgatatggagatgacgggggtaatcagcgcgccttggcgggaatctttcgagttcgaccggttcgatattcggtaccttaaagtcaaagattccgctgagaaattcgctgttctccagttcggcgtttgcccttttcgttgggattcacttaagcaatcgtttattgctcacccgttagt---g--------ttttttttttcacatt-cctct--------------tcattttaacaa--------------ac--------aattaata--------------------------------------------------------------------------tt-------tgttaagga-agttacccatatcagt----agtttttgtagttttttt----------tacttg-c--------------aaagtttttgttatgacgtact--------------------------gttaatgtc---------------------------------------------------------------------------------------------------------------------------------------------------------------------------ctttcttgttca-------------------tttgggggca--------------------------------------------------------------------------------------------------------------------------------------------------------------------------------------------------------------------------------------------------------------------------------------
>I28606_M033_Malvaceae_Reevesia_formosana_seq1
-----------------------------------------------------------------------------------------------------------------------------------------------------------------------------------------------------------------------------------------------------------------------------------catcatattattat------------ctacttctaaaa-ctccag----cactacaaccagaaccaccagctgcgccgccgctgc-tgccac-------------------tgccaccgccat--------gctccgatgaa----caccacaaaacaatggcccagacgggccttaatcctctcacgtgcct------tatcacatgccttctcca---ccacc------------atccccaccccttccactatcccaacgttccctctaaagcacgtaacgcgatccaacttcgactcggccctcattgaactccgttcgcacgtgcgagcatccgattttgtggccatcgacatggaaatgacgggggtaactagcgcgccgtggcgggaatcgttcgagtttgaccggttcgatattcggtatctaaaagtcaaagattccgctgagaaattcgctgttcttcaatttggggtttgcccttttcgttgggattcacttaagcaatcgtttatcgctcacccgttag----------------ttttcac----tt-cctct--------------tcwtttgaataa--------------at--------gtttaaat--------------------------------------------------------------------------tt-------tgtct----------------------------------------------------------------------------------------------------------------------------------------------------------------------------------------------------------------------------------------------------------------------------------------------------------------------------------------------------------------------------------------------------------------------------------------------------------------------------------------------------------------------------------------------------------------------------------------------------------------------------------------------
>I28608_M035_Malvaceae_Hosfordia_alata_seq1
-------------------------------------------------------------------------------------------------------------------------------------------------------------------------------------------------------------------------------------------------------------------------------------------------------------------------------------------------------------------------------------------------------------------------ctcatgaa----cgccacaaaaaactggcccaagagggccctaatcctctcacgtgcct------tgtcacgtgccttttycg---atac---------------------cc---cttyttccccaacgttycctctaaagcacgtcacwcgctccaacttcgattcgkccctcgtcgaactccgttcccatgttcgagccgccgatttcgtggccatcgatatggaaatgacgggggtaatcagcgcgccytggcgggaatctttcgagttcgaccggttcgatattcgstaccttaaagtcaaagattccgctgagaaattcgctgttctccagttcggcgtttgcccttttcgttgggattcacttaagcaatcgtttattgctcacccgttag---------------ttttttttmrcatt-cctct--------------tcattttaacaa--------------ac--------aattaata--------------------------------------------------------------------------tt-------tgttaagga-agttact-----------------------------------------tccttg-t--------------gaagtttttgttatgamatayt--------------------------gttaa--------------------------------------------------------------------------------------------------------------------------------------------------------------------------------------------------------------------------------------------------------------------------------------------------------------------------------------------------------------------------------------------------------------------------------------------------------------------------------------------------------------
>I28609_M036_Malvaceae_Pentaplaris_davidsmithii_seq1
-------------------------------------------------------------------------------------------------------------------------------------------------------------------------------------------------------------------------------------------------------------------------------------------------------------------------------------------------------tcaccacccgccgtcgt-cgctgc-------------------tgccaccgccat--------gctctcatgaa----caccacaaagcactggcccaatagggtcttaatcctctcacgtgcgt------tatcacgtgccttttcca---aca---------------------------ccccttccccagcattccctctgaagcacgtgacacgatccaacttcgactcggccctcgttgaactccgttcgcacgttcgagcggccgacttcgtggccatcgacttggaaatgacgggggtaactagcgcgccatggcgggaatctttcgagtttgaccggttcgatattcggtatcttaaagtcaaagattccgccgagaaattcgctgttcttcagttcggcgtttgcccttttcgttgggattcacttaagcaatcgtttattgctcatccgttag----------------tgttctg----tt-cttcc--------------tcatttgaataa--------------ac--------atttaata--------------------------------------------------------------------------tt-------tgttaagga-agttacccataaga-------atttttg-tttttttc------------ct-ta-t--------------aaagtttttcttatactttatt--------------------------gttaatgccatttcatggtgaaa---------------------------------------------------------------------------------------------------------------------------------------------ataa-------------------------------------------------------------------------------------------------------------------------------------------------------------------------------------------------------------------------------------------------------------------------------------------------------------------------------------------
>I28610_M037_Malvaceae_Heritiera_littoralis_seq1
---------------------------------------------------------------------------------------------------------------------------------------------------------------------------------------------------------------------------------------------------------------------------------------------------------------------------------------------------------------------cgc-cgcagc-------------------tgccaccgtcat--------gctcccatgaa----taccacgaaacactggccccggcggkycttattcctctcacgtgtcc------taacacgtgccttctcca---ccac---------------------tcccgccccttccccggcgttccctctaaagcacgtgacacgatcgaacttcgactccgcccttgttgagctccgttcgcacgtgcgagcagctgacttcgtggccatcgacatggagatgacgggggtcactagcgcgccgtggcgggaatcgttcgagttcgaccggttcgatattcggtatcttaaagtcaaagattccgccgagaaatttgctgttcttcagttcggcgtttgcccttttcgctgggattcacttaagcaatcgtttattgctcacccgttag----------------ttttctc----tt-c-acc--------------tcatttgaataa--------------at--------atttaata--------------------------------------------------------------------------ct-------tgttaggaa-cgtaacccataatg------catttttgtttttttttty--------cytyyta-t--------------caagtttatgtttgtactcatt--------------------------cttaatgc-----------------------------------------------------------------------------------------------------------------------------------------------------------------------------------------------------------------------------------------------------------------------------------------------------------------------------------------------------------------------------------------------------------------------------------------------------------------------------------------------------------
>I28611_M062A_Malvaceae_Durio_zibethinus_seq1
----------------------------------------------------------------------------------------------------------------------------------------------------------------------------------------------------------------------------------------------------------------------------cacatctcatcctatatc----------------cccttctaaaa-cccccc----a----------------ccaccaccacacccgccgc-tgctgc-------------------tgccaccatcat--------gctctcatgaa----caccacaaaccactggcccaggcgggccttattcctctcacgtgtcc------tatcacgtgccttctcca---ccac---------------------tcccacaccttcctcaacgttccctctgaagcacgtgacacgatccaacttcgactccgtgctcgttgaactccgttctcacgtgcgagcagccgacttcgtggccatcgacatggagatgacgggggtcactagcgcttcatggcgggaatcattcgagtttgaccggttcgatattcggtatcttaaagtgaaagattccgccgaaaaattcgctgttcttcagttcggcgtttgcccttttcgctgggattcatttaagcaattttttattgctcaaccgttag----------------ttttctc----tt-t-ccc--------------tcatttgaataa--------------at--------attggtga--------------------------------------------------------------------------aa-------gggtaaaaa-aaaagcccttgaacta----aaattcaataatcatcca---------------------------------------------------------------------------------------------------------------------------------------------------------------------------------------------------------------------------------------------------------------------------------------------------------------------------------------------------------------------------------------------------------------------------------------------------------------------------------------------------------------------------------------------------------------------------------------------------
>I28612_M038_Malvaceae_Brachichyton_bidwillii_seq1
-----------------------------------------------------------------------------------------------------------------------------------------------------------------------------------------------------------------------------------------------------------------caaaacca---tatat-ccatcctatatc----------------cccttctaaaa-ccc-------------------------caccgcctcctccgccgc-cgccgc-------------------tgccaccgtcat--------gcttccatgaa----caccacgaaacaatggcccaggcgggccttattcctctcacgtgtcc------taacacgtgccttctcca---ccac---------------------tcccaccccttccccgacgttccctctaaagcacgtgacacgatccaacttcgactccgccctcgttgaactccgttcgcacgtgcgagctgctgacttcgtggccatcgacatggagatgacgggggtcactagcgcgccatggagdgaatcgttcgagtttgaccggttcgatattcggtatcttaaagtgaaagattccgccgagaaatttgctgttcttcagtttggcgtttgcccttttcgctgggattcacctaagcaatcgtttattgctcacccgttag----------------ttttctc----tt-c-acc--------------tcatttgaataa--------------at--------gtttaata--------------------------------------------------------------------------ct-------tgttaagaa-cataactcaaaatg-------atttttgttttttttt------------tctta-t--------------caagtttatgtttttacttaat--------------------------gttaatgccatttcaaggtgaaa---------------------------------------------------------------------------------------------------------------------------------------------atgaggatta-------t-----------------------------------------------------------------------------------------------------------------------------------------------------------------------------------------------------------------------------------------------------------------------------------------------------------------------------
>I28613_M039_Malvaceae_Eriotheca_macrophylla_seq1
-----------------------------------------------------------------------------------------------------------------------------------------------------------------------------------------------------------------------------------------------------------------------------------------attaa---------------ccccttctaaaa-cccccc----c----cag--gcgccaccatcaccacctgccgtcgt-ccctgc-------------------tgccaccgccat--------gctctcatgaa----caccacaaaactctggcccaagagggccttaatcctctcacgtgcgt------tatcacgtgccttttccg---cca---------------------------ccccttccccaacgttccctctaaagcacgtkacacgatccaacttcgactcggccctsgytgaactccgttcgcacgttcgagcagccgatttcgtggccatcgacatggaaatgacgggggtgactagcgcgccatggcgggaatctttcgagtttgaccggttcgatattcggtatcttaaagtcaaagattcygccgagaaattcgctgttmttcagttyggcgtttgyccttttcgttgggattcacttaagcaatcgtttattgctcasccgttag----------------ttttctc----tt-cctcc--------------tcatttgaacaa--------------ac--------atttaata--------------------------------------------------------------------------tt-------tgtgaagaa-mgttaccca-agga-------atttttgttctttttc------------ct-cg-t--------------atagattttgttatactttgt---------------------------------------------tgaa---------------------------------------------------------------------------------------------------------------------------------------------------------------------------------------------------------------------------------------------------------------------------------------------------------------------------------------------------------------------------------------------------------------------------------------------------------------------------------------------
>I28614_M040_Malvaceae_Hydrogaster_trinervis_seq1
-------------------------------------------------------------------------------------------------------------------------------------------------------------------------------------------------------------------------------------------------------------------------------------------------gctata---aatccccctctaaaa-ccccac-----------------caccc---------ctccgccgg-caccgt-------------------tgcccccggtat--------gcttccatgaa----cgccacgaagcaatggcccaggagggctttagtcgtctcacgtttcc------taacacgtgccttctcct---ccaccag---------------cacctccgcctcctccccgacattccctctaaagcaggtgacgagatccaactttgactcgaccctggttgagctccgttctcacgtccgagcggctgacttcgtcgccatcgacatggagatgacgggtgtaaccagtgcaccgtggcgggaatcgttcgagttcgacaggtttgatattcggtatcttaaagtcaaggattccgccgagaaattcgcggttcttcagtttggtgtctgccccttcckctgggattcgcttaagcaatcgtttgttgctcacccgttag----------------tttcctc----tt-cccct---------------tatttgattaa--------------at---------ttctata--------------------------------------------------------------------------tt-------tgttattaa--------------------------------------------------------------------------------------------------------------------------aatgccatttcaaggtgaaa---------------------------------------------------------------------------------------------------------------------------------------------acaggggtga-------ttccctgttat-------------------ctgaagg---------------------------------------------------gttaatggttgttcatggttgatttcacctt-------------------------------------------------------------------------------------------------------------------------------------------------------------------------------------------------------
>I28615_M041_Malvaceae_Pterygota_brasiliensis_seq1
---------------------------------------------------------------------------------------------------------------------------------------------------------------------------------------------------------------------------------cttaaaccccaggccctagtggcccaaatacccaaaacca---tttacttcatcctatatc----------------cccttctaaaa-cc----------------------------ccaccacctccgccgc-tgctgc-------------------cgtcaccgtcat--------gctcccatgaa----caccacgaaacactggccccggcgggccttatttct---acgtgtcc------taacccgtgccttctcca---ccac---------------------taccaccccttctccgacgttccccctaaagcacgtgacacgatccaacttcgactccgccctcattgaactccgttcgcacgtgcgggctgctgacttcgtggccatcgacttggagatgacgggggtcactagcgctccgtggcgggaatcgttcgagtttgaccggtttgatattcggtatcttaaagtcaaggattccgccgagaaatttgctgttcttcagttcggtgtttgcccttttcgctgggattcacttaagcagtcgtttattgctcacccgttag----------------ttttctc----tt-c-ccc--------------ttatttgaataa--------------at--------atttaatt--------------------------------------------------------------------------ct-------tgttaagaa-cataacccataatg-------attttttttcttat-----------------------------------caagtttatggtcgtacttatt--------------------------gttaat-ccattccaaggtgaaa---------------------------------------------------------------------------------------------------------------------------------------------atgagggtca-------tctcttgttat--------------------tttagaggg--------------------------------------------------------------------------------------------------------------------------------------------------------------------------------------------------------------------------------------------------------------------------------------
>I28617_M043_Neuradaceae_Neurada_procumbens_seq1
---------------------------------------------------------------------------------------------------------------------------------------------------------------------------------------------------------------------------------------------------------------------------------------ctgtatccggagcac-----gcaaaggtctaaaa-----------------------------------------cgccaa-agcccctaaac-------------ccaacatcaacatgtacgatcccttcctcaaa------------------------ggatgacggccacagtctcacgctaca------tttcccgtgctttctcctcagcagccgcg------cccaaagccacgtcagctcagttaccgacctttccactgaagaacgtgaaccgatgcaacttcaagaacgccctcaccgagctcggctcgcatgtgcgagcggcggatttcgtggcaatcgacctggaaatgactggcgtgaccagcgcaccctggcgagagtccttccgattcgatcgctccgatatccagtaccttaaggtcaaagattcggccgaaaagtttgcaattattcagttcggtgtctgtcccttccgatgggactcactcaaaaactccttcattgctcacccgttagttcc------------tattctc----tc-ttttt----------gtatacatgctatgaa------------------------------------------------------------------------------------------------------------------ttaactataatacta------------------------------------------------------------------------------------------------------------------gttgawgmkggttcgaagcttca-----------------------------------------------------------------------------------------------------------------------------ttca--ttagttggctatataaatcag------ctttatgtttcaattt-------------------------------------------------------------------------------ataatttgtttctgactt------------------------------------------------------------------------------------------------------------------------------------------------------------------------------------------------------------c
>I28618_M044_Malvaceae_Pentace_laxiflora_seq1
-----------------------------------------------------------------------------------------------------------------------------------------------------------------------------------------------------------------------------------------------------------------------------------------------------------------------------------------------------------------------------------------------------------cat--------gtccccatgaa----cagctcaaaacactggcccaggcgggccttattcctctcacgtgtcc------tatcgcgtgctttckcca---ccac---------------------ttccaacccttccccaacgttccctctgaagcacgtgacacgatccaatttcgattccaccctcgttgaactccgtwcrcatgtgcaagccgccgactttgtagctatcgacatggaaatgacgggggtcactagcgcgccgtggcgggaatcgttcgagtttgaccgttttgatattcggtatcttaaagtaaaagattcggcggagaaattcgctgttcttcagttcggcgtttgcccttttcgctgggattcacttaagcaatcgtttattgctcacccgttag----------------ttttctc----tc-c-cta--------------tcatttgaataa-------------tat--------atttaata--------------------------------------------------------------------------tt-------tcttcagaa-agtaacccatttga-------atttttgctttyyytk------------wcyta-t--------------tatgtt-------atacttatt--------------------------gttaatgccatttcaaggtgaga---------------------------------------------------------------------------------------------------------------------------------------------atgagggtma-------tttcttg-----------------------------------------------------------------------------------------------------------------------------------------------------------------------------------------------------------------------------------------------------------------------------------------------------------------------
>I28619_M045_Malvaceae_Phragmotheca_mammosa_seq1
---------------------------------------------------------------------------------------------------------------------------------------------------------------------------------------------------------------------------------------------------------------cccaaaatca---ttta--taatcatattgt---------------ccccttctaaaa-ccccac---------------catcaccgtcaccacccgacgtcgt-cgctgc-------------------tgccaccgccat--------gctctcatgaa----caccacaaagcactggcccaagagggtcttaaycctctcacgtgcgt------tgtcacgtgcattttcca---cca---------------------------ccccttccccaacgttccctctaaagcatgtgacacgatccaacttcgactcggccctcgtcgaactccgttcgcacgttcgagcagccgatttcgtggccatcgacatggaaatgacgggggtaactagcgcgccatggcgggaatctttcgagtttgaccggttcgatattcggtatcttaaagtcaaagattccgccgagaaattcgctgttcttcagttcggcgtttgcccttttcgttgggattcacttaagcaatcgtttattgctcacccgttag----------------ttttctc----tt-tctct--------------tcatttgaataa--------------ac---------tttaata--------------------------------------------------------------------------tt-------tgttaagaa-agttacccatatga-------aattttgttttttttc------------ct-ta-t--------------aaagtttttgctatactttatt--------------------------gttaatgccatttcatggtgaaa---------------------------------------------------------------------------------------------------------------------------------------------ataa-------------------------------------------------------------------------------------------------------------------------------------------------------------------------------------------------------------------------------------------------------------------------------------------------------------------------------------------
>I28621_M153_Malvaceae_Trichospermum_sp_seq1
----------------------------------------------------------------------------------------------------------------------------------------------------------------------------------------------------------------------------------------------------------------------------------atatctcctacatgtgctrta---tatccccttctaaaa-ccccgc-----------------caccactacgctgttgacaccgs-cgccgt-------------------tgccaccgctat--------gctcccatgaa----caccacaaaacaatggcccaagagggctttcatcatctcamgtgtcc------tattacgtgccttctcca---ccaccad---------------cacctccgccccttccccaacattccctctaaarcaggtdaygagatcgaacttcgactccaycctggttgarctccgttckcacgtgcgagcdgctgacthmgtggcmatcgacatggaaatgacsggtgtcascvssvmkmvkksgcgggaatcgttcgagttcgacaggtttgatattcggtatcttaaagtcaaagattccgccgagaanttcgccrttcttcagttcggtgtttgccccttccgntgggattcgcttaagcavtcgtttattgctcaccckttag----------------tttcytc----tt-cccat---------------tatttgattna--------------att----aaattttaaaa--------------------------------------------------------------------------tt-------tgttaagaaaatcaattcatccgg-------attattttttctttt----------------------------------------------------------------------------------tataatgccatttcggggkkraa---------------------------------------------------------------------------------------------------------------------------------------------awwarggktg------atttcctgttat-------------------tttaggg---------------------------------------------------gttaatggttttttatggttgatttcagcttagttt--------------------------------------------------------------------------------------------------------------------------------------------------------------------------------------------------
>I28623_M048_Malvaceae_Abroma_augusta_seq1
-----------------------------------------------------------------------------------------------------------------------------------------------------------------------------------------------------------------------------------------------------------------------------------tatctcatatc----------------ccctcttaaga-cccaccg--ccacaa-----------------gcagccgccgacgc-cgccgc-------------------tgccaccgccat--------gctcctatgag----caccacaaaacagtggcccaagagggccttaatcctctcacgtacca------tatcacgcgccttctcca---ccaccac---------caccatcacccccaccccttcccaaacattccctctaaagcacgtgactcgatccaacttcgactcggccctcgttgaactccgttcgcatgtgcgggcagccgactttgtggccatcgacatggaaatgtcgggggtcaccagcgcgccgtggcgggagtcttttgagtttgaccggtttgatattcggtatcttaaagtcaaggattccgctgagaaattcgctgttcttcagttcggtgtttgcccttttcgttgggattcgcttaagcaatcgttcattgctcacccgttag----------------tcttctc----tt-cccct----------------------------------------------------------------------------------------------------------------------------------catt-------tgttatcaa----------------------tttttttcctcaatttttt---------tgttg-ta-----------------------------cttact--------------------------gttaatgtcatttcaggattaaa---------------------------------------------------------------------------------------------------------------------------------------------ataaaggtct-------tttcttgttgg-------------------tttggagagaaaaatgg-------------------------------------------------tttttgatgcttgat---------------------------------------------------------------------------------------------------------------------------------------------------------------------------------------------------------------
>I28624_M049_Malvaceae_Corchoropsis_tomentosa_seq1
-----------------------------------------------------------------------------------------------------------------------------------------------------------------------------------------------------------------------------------------------------------------------------------------------------------------------------------------------------------ccatcctggccgt-cgcggt-------------------tgccaycgtcat--------gctcccatgaa----cgtcacaaaacactggcccagacgggcctctttactctcgcgcgtcc------tatcacgtgccctmtcca---cca------------------------------cttccccgacgttcgctttaaagcacgtgaaacgatccaacttcgactccgccctcgttgarctccgttcgcrcgtgcragctgcygacttcgtggcaatcgacatggagatgamaggggtcrccagcgcgccgtggcgggaatctttcgagtttgaccgcttcgayattcggtatcttaaagtcaaagattccgchgagaaattcgctgttcttcagtttggtgtttgcccttttcgctgggattcacttaagcaatcgtttattgctcacccgttag----------------ttttckc----tt-c-cca--------------tcatttgaataa--------------at--------at-caata--------------------------------------------------------------------------ty-------tgttaagwg-aatgrctcacttga-------attttttttatgat--------------tctcagt--------------gaagtttatgtttatacttatt--------------------------gttaatcccgtttcagggtgaaa---------------------------------------------------------------------------------------------------------------------------------------------atgagggtca-------tttcttgttgt--------------------tttagagggaaa-----------------------------------------------------------------------------------------------------------------------------------------------------------------------------------------------------------------------------------------------------------------------------------
>I28625_M193_Malvaceae_Apeiba_tibourbou_seq1
---------------------------------------------------------------------------------------------------------------------------------------------------------------------------------------------------------------------------------------------------------------------------------tataccctatata----------------cccctctamaa-ccgcwy----crccr---------tcgccgccgtcgccgccgccgg-caycgt-------------------tgccaccgctat--------gctccgatgaac-gccgccgcaaaacaatggcccaggagggctttgattc------------------tgtcacgtgccttctsca---ccrccgc---------caccratgcttctaccccttccycaacgttccctctaaagcacgtgacdcgwtccaacttcgastcggccctcgtcgaactccgttctcacgtgcgagcagcmgahttcgtggccatmgacatggaaatgacgggrrtcaccagcgcrccktggcgggaatygtncgagtttgahmggtthgatatccggtatcttaaagtcaaagattcwgccgagaaattcdcygttcttcagttcggtgtttgcccytttcgttgggattcrctcaagcaatcgtttattgctcacccgttag----------------wttcctt------tgcccc--------------tdatttgataaa--------------ag--------tttaagta--------------------------------------------------------------------------tt-------tattaagaa-------------------aaaagttatttttcttttt---------------------------------------------------------------------------------yataatgmcatttca--gtgaaa---------------------------------------------------------------------------------------------------------------------------------------------atttgggtca-------tttcttgttaa-------------------tttaaggggaaactggt-------------------------------------------------ttttttatggttg-----------------------------------------------------------------------------------------------------------------------------------------------------------------------------------------------------------------
>I28626_M226_Malvaceae_Helicteres_guazumifolia_seq1
---------------------------------------------------------------------------------------------------------------------------------------------------------------------------------------------------------------------------------------------------------------------------------------------------------------------aaaa-ccac------------------------cacgcccaccccagacgc-tgctcc-------------------tgccaccgcaat--------gatgccatgaa----tatcacaaaacattggcgcaagagggccgtaatcctctcacgtgtcc------tatcacgcgccttcacca---ccaccactgcaacctccactccgacctcttcgccttcctcgacgttccctctgaagcacgtgactcgatccaacttcgactcggccctcgatgaactccttgcgcacgtccgagcagccgatttcgtggctatcgacatggaaatgacgggggtcgctagcgcgccgtggcgagaatccttcaagttcgaccggtttgatattcggtatcttaaagtcaaagattccgccgagaaattcgctgttcttcagtttggggtttgcccttttcgttgggattcacctaagcaatcatttattgctcacccgttag--------------tgttctctt----tc-cccct--------------tcgtttgaataa--------------at--------ttttgtca---------------------------------------------------------------------t-gcttt-------tcttaagaaaaataaccc-------------atttttgttttcttctttt-------tctctta-t--------------caagttttggttata-cttgtt--------------------------gttaatgccagttcagagtgaag---------------------------------------------------------------------------------------------------------------------------------------------ataaggacca-------ttgcatgtatc-------------------------------------------------------------------------------------------------------------------------------------------------------------------------------------------------------------------------------------------------------------------------------------------------------------------
>I28628_M051_Malvaceae_Werklea_horrida_seq1
---------------------------------------------------------------------------------------------------------------------------------------------------------------------------------------------------------------------------------------------------------------------------------------------------------------------------------------------------------------------cgt-cgcttc-------------------cgccatcctcat--------gctctcatgaa----cacggcaaaacattggcccaagagggcctttatcctctcacgtgcg------------------ttttccg---aca---------------------------ccccttccccgacgttccctctaaagcacgtgacgcgatccaacttcgactcggccctcgctgaactccgttcgcatgttcgagcagccgatttcgtggctatcgacatggaaatgacgggggtaactagcgcgccatggcgggagtcctttgaatttgaccggttcgatattcggtatcttaaagtaaaagattcagctgagaagttcgctgttcttcagttcggcgtttgcccttttcgatgggattcgcttaatcaatcgtttattgcccacccgttag----------------ttttatc----tt-cccat--------------tcgtttgaataa--------------ac--------attcaatg--------------------------------------------------------------------------tt-------tgttaagca-aatcacccacatgg-------gttttttgttttcctt------------ag-------------------aaagtttttgttatgctgt------------------------------------------------------------------------------------------------------------------------------------------------------------------------------------------------------------------------------------------------------------------------------------------------------------------------------------------------------------------------------------------------------------------------------------------------------------------------------------------------------------------------------------------------
>I28629_M052_Malvaceae_Spirotheca_rosea_seq1
---------------------------------------------------------------------------------------------------------------------------------------------------------------------------------------------------------------------------------------------------------------------------------------------------------------------------------------------------------------------cgt-cgctgc-------------------tgccaccgccat--------gctctcatgaa----ctccacaaaacactggccccagagggccttaatcctctcacgtgcat------tatcacgtaccttttcca---cca---------------------------ccccttccccaacgttccctctaaagcacgtgacgcggtcgaacttcgactcggccttcgttgaacttcgttcgcacgttcgagcagccgatttcgtggcggtcgacatggaaatgacgggggtaactagcgctccgtggcgggaatctttcgagtttgaccggttcgatattcggtatcttaaagtcaaagattccgccgagaaattcgccgttcttcagttcggcgtttgcccttttcgttgggattcacttaagcagtcgtttattgctcacccgttag----------------ttttcct----tt-ccacc--------------tcatttgaacaa--------------ac--------atttaata--------------------------------------------------------------------------tt-------tttgaagaa-agttactca-agga-------atttttgttctttttc------------ct-ca-t--------------aaagtttttgttatactttat---------------------------------------------tgaaa---------------------------------------------------------------------------------------------------------------------------------------------ataagggtca-------tttcttgttta-------------------tttgagagaa--------------------------------------------------------------------------------------------------------------------------------------------------------------------------------------------------------------------------------------------------------------------------------------
>I28630_M053_Malvaceae_Huberodendron_swietenioides_seq1
--------------------------------------------------------------------------------------------------------------------------------------------------------------------------------------------------------------------------------------------------------------------agcca---catt--tcatcgtattat---------------ccccttctaaaa-ccg---------------------cawcaccacccgccgtcgtcgc-tgctgc-------------------cactgccgccat--------gctctcatgaa----caccacaaaacactggcccaagagggccttagtcctctcacgtgcgt------tatcacgtgacttttcca---cca---------------------------ccccttccccgacgttccctctaaagcacgtgacacgatccaacttcgactcggccctcggtgaactccgttcgcacgttcgagcagccgacttcgtggccatcgacatggaaatgacaggggtaactagcgcgccatggcgagaatctttcgagtttgatcggttcgatattcggtatcttaaagtcaaagattccgccgagaaattcgctgttcttcagttcggcgtttgcccttttcgttgggattcacttaagcaatcgtttattgctcacccgttag----------------tttcctc----tt-cctcc--------------tcttttgagtaa--------------ac--------atttaata--------------------------------------------------------------------------tt-------tgttaagaa-agttatccttacga-------tttttttgttt-----------------------------------------------------------------------------------------aatgacattttatggtgaaa---------------------------------------------------------------------------------------------------------------------------------------------ataggg-----------tttcttgttca-------------------tttgagagaaaaaaaaaa-----------------------------------------------gtttttgatggttgagtt-agcttagtt----------------------------------------------------------------------------tgagctgttttaagtgttggat-------------------------------------------------------------------------------------------------
>I28631_M054_Malvaceae_Trochetiopsis_benjaminae_seq1
a----------------------------------------------------------------------------------------------------------------------------------------------------------------------------------------------------------------------------aaggcttaaaccccggtcctcaacg--------gccggaaacca---tacaaatcttcatatatctaa----------tatctcttctaaac-cccct-----------------------gaccacccctccgaccgt-tgcggc-------------------tgccaccgtcat--------gctccaatgaa----cgcaacaaagcactggcccagacgggcctttctactctcgcgcgtcc------tatcgcgtgccctatcca---cca------------------------------cttccccgacgttcgctttaaagcacgtcaaaagatccaacttcgactccgcccttgttgagctccgttctcacgtgcgagccgctgacttcgtggccatcgacatggaaatgacgggagtcacaagcgcgccgtggagggaatcattcgagtttgaccggttcgatatccggtatcttaaagtcaaagattcagccgaaaaattcgctgttcttcagtttggtgtttgcccctttcgatgggattcacttaagcaatcgtttattgctcacccgttag----------------ttttctc----tt-c-cca--------------tcatttaaataa--------------at--------atgtaata--------------------------------------------------------------------------tt-------tgtaaagag-aataacaaatttga-------atttttgttatgat--------------tcttg-----------------------------------------------------------------------ttgttttaaagggg-----------------------------------------------------------------------------------------------------------------------------------------------aaaatcgttc-------ttgctagctgaat------------tcagc--ttacattgagc-----------------------------------------------------ttttgaattgttttactga-----------------------------------------------------------------------------------------------------------------------------------------------------------------------------------------------------------
>I28633_M056_Malvaceae_Adansonia_digitata_seq1
------------------------------------------------------------------------------------------------------------------------------------------------------------------------------------------------------------------------------------------------------------------------------------------ttat---------------ccccttctaaaa-cccccc----------gg--ccagcaccaccacccccagccgtcta-cgctgc-------------------tgccaccgccat--------gctctcatgaa----caccacaaaacactggcccaagagggccttaatcctctcacttgcgt------tytcacgcgcyttttcct---cca---------------------------cccattccccgacgttccctctaaagcacgtgacacgatccaactttgactcggcccttgttgaactcygttcgcacgttcgagcagccgatttcgtggccatcgacatggaaatgacggggataactagcgcgccgtggcgggaatctttcgaatttgaccggtttgatattcgctatcttaaagtcaaagattccgccgagaaattcgccgttcttcagttcggcgtttgcccttttcgttgggattcacttaagcaatcgtttattgctcacccgttag----------------tttcctc----tt-cttcc--------------tyatttgaacaa--------------ac--------rtttaata--------------------------------------------------------------------------tt-------tgttrcgaa-agttgccat-tggg-------aawtttttttttcctt------------ac-------------------aaagtttttgttataccttgtt--------------------------gttaatgccatttaatcgtgaaa---------------------------------------------------------------------------------------------------------------------------------------------ataagggtaa-------ttt---------------------------------------------------------------------------------------------------------------------------------------------------------------------------------------------------------------------------------------------------------------------------------------------------------------------------
>I28636_M059_Malvaceae_Pterospermum_pierrei_seq1
--------------------------------------------------------------------------------------------------------------------------------------------------------------------------------------------------------------------------------------------------------------------------------------------------------------------------------------------------------------------------------------------------------------------------------------------------------agacgggccttttccctctctcgcatcctactcctakcgcgtgccctctcca---cca------------------------ccaccacttccacaaccttcgctttgaagcacgtgaaacgatccaacttcgactccgccctcgtcgaactccgttcgcacgtgcgagcsgccgacttcgtggccatcgacatggaaatgacgggggtcaccagcgckccctggcgggaatcgttcgagtttgaccgcttcgacattcggtatcttaaagtcaaagattccgccgagaaattcgctgttcttcagttcggcgtttgcccttttcgttgggattcacttaagcaatcrtttattgctcacccgttag----t--------tttttttcyc----tt-c-ctc--------------tcatttgaataa--------------at--------atttaata--------------------------------------------------------------------------tt-------tgttaagat-aamaacccatttga-------atttttgttattattg------------------t----------------------------------------------------------------taatgccattyaagtgtccaa---------------------------------------------------------------------------------------------------------------------------------------------aygagggtca-------tttctttttat-------------------tttaaataaataaaga--------------------------------------------------------------------------------------------------------------------------------------------------------------------------------------------------------------------------------------------------------------------------------
>I28637_M060_Malvaceae_Duboscia_vifidiflora_seq1
----------------------------------------------------------------------------------------------------------------------------------------------------------------------------------------------------------------------------------------------------------------------------------gtacctcatatatg----ata---tacacccttctaaaa-ccccac-----------------caccactctgctgtcgccgccgg-c-aact-------------------tgccgtcgctat--------gatcccatgaa----agccacaaaacaatggcccaagagggctttaatcatctcacgtgtct------tatcacgtgccttctcca---ccaccag---------------cacctccgccccttccccaacattccctctaaagcaggtgacgagatccaacttcgactcggccctggttgaactccgttcgcacgtgcgagcagctgacttcgtggccatcgacatggaaatgacggggatcaccagcgcgccgtggcgggaatcgttcgagttcgacaggtttgatattcggtatcttaaagtcaaagattccgccgagaaattcgccgttcttcagttcggtgtttgcccttttcgctgggatccgcttaagcaattgtttattgctcatccgttag----------------tttcctc----tt-ccctt---------------tacttgaataa--------------at---------attaata--------------------------------------------------------------------------tt-------tgtaaagaa-aataactcagtttt-------tttttttttttgggtttct------------------------------------------------------------------------------cgtaatgccatttcagggtgaaa---------------------------------------------------------------------------------------------------------------------------------------------ataagggaaa-------tttcctgttgt-------------------tttaggg---------------------------------------------------gttaatggtttttattggttgatttcag----------------------------------------------------------------------------------------------------------------------------------------------------------------------------------------------------------
>I28638_M061_Malvaceae_Basiloxylon_brasiliensis_seq1
--------------------------------------------------------------------------------------------------------------------------------------------------------------------------------------------------------------------------------------accacaggccccaatggcccaaaaaccmaaaacca---tatatttcatcctmkatc----------------cccttctaaaa-ccm---------------------------ccaccacgtccgccgc-cgccgc-------------------tgccaccgtcat--------gctcccatgaa----caccacgaaacactggcccaggcgggccttattcctctcacgtgtcc------taacacgtgccttctccg---ccac---------------------tactaccccttcgccgacgttccctctaaagcacgtgacacgatccaacttcgactccgccctcgttgaactccgttcgcatgtgcgagcagctgacttcgtggccatcgacatggagatgacgggggtcactagcgctccgtggcgggaatcgttcgagttcgaccggtttgatattcggtaccttaaagtcaaagattccgccgagaaatttgctgttcttcagttcggcgtttgcccttttcgctgggattcacttaagcagtcctttattgctcacccgttgg----------------ttttctc----tt-t-acc--------------tcatttcaataa--------------at--------atttaata--------------------------------------------------------------------------gt-------tgtttagaa-catagcccatgatg-------aa-ttttttttt----------------cctta-t--------------caagtttatgtttgtacttatt--------------------------gttaatgccgtttcaaggtgaaa---------------------------------------------------------------------------------------------------------------------------------------------atgagggtca-------tttcttgttat--------------------tttagagaaaaaaaag-------------------------------------------------------------------------------------------------------------------------------------------------------------------------------------------------------------------------------------------------------------------------------
>I28639_M249_Malvaceae_Gyranthera_amphibiolepis_seq1
---------------------------------------------------------------------------------------------------------------------------------------------------------------------------------------------------------------------------------------------------------------------------------------atattat---------------ccccttctaaaa-ccc---------------------catcaccacccgccgtcgtcgc-tgctgc-------------------caccgccgccat--------gctctcatgaa----caccacaaaatactggcccaagagggccttaatcctctcacgtgcgt------tatcacgtgacttttcca---cca---------------------------ccccttccccgacgttccctctaaagcacgtgacacgatccaacttcgactcggccgtcggtgaactccgttcgcacgttcgagcagccgayttcgtggccatcgacatggaaatgacggggttaactagcgcgccatggcgagaatctttcgagtttgaccggttcgatattcggtatcttaaagtcaaagattccgccgagaaattcgctgttcttcagttcggcgtttgcccttttcgttgggattcacttaagcaatcgtttattgctcacccgttag----------------tttcctc----tt-ccacc--------------acttttgagtaa--------------ac--------atttaata--------------------------------------------------------------------------tt-------tgttaagaa-agttacccatatga-------gtttttttgtt-----------------------------------------------------------------------------------------aatgacattttatggcgaaa---------------------------------------------------------------------------------------------------------------------------------------------atatgg-----------tttcttgt----------------------------------------------------------------------------------------------------------------------------------------------------------------------------------------------------------------------------------------------------------------------------------------------------------------------
>I28640_M062B_Malvaceae_Diplodiscus_paniculatus_seq1
------------------------------------------------------------------------------------------------------------------------------------------------------------------------------------------------------------------------------------------------------------------------------------------------------------------------------------------------------------------------------y-------------------tgmmaccgtcat--------gtccccatgaa----cagctcaaaacactggcccaggcgggccttatttctctcacgtgtcc------tatcgcgtgctttctcca---ccac---------------------tcccaccccttccccaacgttccctctaaagcacgtgacacgatccaatttcgattccgccctcgttgaactccgttcacatgtgcaagcggccgacttcgtagctatcgacatggaaatgacgggtgtcactagcgcgccgtggcgggaatcgttcgagtttgaccgttttgatattcggtatcttaaagtaaaagattccgcggagaaatttgctgttcttcagttcggtgtttgcccttttcgctgggattcacttaagcaatcgtttattgctcacccgttag----------------ttttctc----tc-c-ctc--------------tcrttygmatrr-------------ttt--------wwtwwatt---------------------------------------------------------------ttaagt---gctt-------tatcarmrs--------------------------------------------------ybbhr-------------------------------------------------------------------------------rsrshraa---------------------------------------------------------------------------------------------------------------------------------------------adrsmmayyv-------------------------------------aytgaaatcaawkw----------------------------------------------------------------------------------------------------------------------------------------------------------------------------------------------------------------------------------------------------------------------------------
>I28641_M063_Malvaceae_Brownlowia_peltata_seq1
-------------------------------------------------------------------------------------------------------------------------------------------------------------------------------------------------------------------------------------------------------------------aagcca---tatc--tcatcatatata----------------cccttctaaaa-cccc------cacca------cctcgccaaccaccgtcaccgccgc-ttctgc-------------------tgccaccgtcat--------gtccccatgaa----cagctcacaacactggcccaggcgggccttattcctctcacgtgtcc------tatcgcgtgctttctcca---ccac---------------------tcccaccccttccccaacgttccctctgaagcacgtgacacgatccaatttcgattccaccctcgttgaactccgttcgcatgtgcaagcggccgacttcgtagctatcgacatggaaatgacgggggtcactagcgcgccgtggcgggaatcgttcgagtttgaccgttttgatattcggtatcttaaagtaaaagattcggcggagaaattcgctgttcttcagttcggcgtttgcccttttcgttgggattcacttaagcaatcgtttattgctcacccgttag----------------ttttctc----tc-c-cta--------------tcatttgaataa-------------tat--------atttaata--------------------------------------------------------------------------tt-------tcttcagaa-agtaacccatataa-------atttttgctttttttt------------t---------------------------------------------------------------------------------------------------------------------------------------------------------------------------------------------------------------------------------------------------------------------------------------------------------------------------------------------------------------------------------------------------------------------------------------------------------------------------------------------------------------------------------------------------------------------------------------
>I28642_M064_Malvaceae_Burretiodendron_esquirolii_seq1
-------------------------------------------------------------------------------------------------------------------------------------------------------------------------------------------------------------------------------------------------------------------------------------------------------------------------------------------------------------------------------------------------------------------------------------------------ctggcctaggcgggccttttcactctctcgcgtcc------tatcgcgtgccttctcca------------------------------cctccacttccccaacgttcgctttaaagcacgttaaaaaatataacttcgactccgccctcgatgaactccgctcgcacgtgcgggrcgctgacttcgtggccatcgacttggaaatgacgggggtcaccagcgctccgtgrcgggaatccttcgagtttgaccggttcgatattcgatatcttaaagtcaaagattccgccgagaaattcgctgttcttcagttcggcgtttgccctttccgctgggattcacttaagcagtcgtttattgctcacccgttag----------------tttcctc----tt-gctctcgtt---------tcaatttaaatat----------------------------------------------------------------------------------------------------------tt-------tattattat----------------------gtttttcttatt-------------------------------------------------------------------------------------gctaatgccatttacgtgtccaa--------------------------------------------------------------------------------------------------------------------------------------------aatgagggtca-----tttcttttattattg---a-------gatttattta--------------------------------------------------------------------------------------------------------------------------------------------------------------------------------------------------------------------------------------------------------------------------------------------
>I28643_M065_Malvaceae_Hermannia_flammea_seq1
---------------------------------------------------------------------------------------------------------------------------------------------------------------------------------------------------------------------------------------------------------------------------------------------------------------------------------------------------tcccgccamcaccaccaccat-caccacccagt--ggctccgc----tgccaccgatat--------gtttctatgaa----caccgcaaaacactggcccagaagggccttaatcctctcacgtacct------tatcacgtgccttctcct---cca------------------------ccactgcttcctcatcttttcctctgaagcatgtgacacgatccaacttcgactccgtccttgccgagctccgttcgcacgtgcgagccgcagacttcgtcgccatcgacctggagatgacgggggtaaccagcgcvccgtggcgggaactatccgagtttgaccggttcgatgttcgatatcttaaagtcaaagattcggctgagaagttcgctgttctgcagttcggtgtttgcccttttcgttgggattcgctaaagcaatcgtttattgctcacccgttag---------------tttttttc----tt-tctctcttcarc------ttcatttgaataa--------------att-------gtttagta--------------------------------------------------------------------------tc-------agtgaagaaaaag-------------------------------------a--------ctatattg-------------------------------------------------------------gagtatatattgtcaaaaaaaaa---------------------------------------------------------------------------------------------------------------------------------------------aaaaaggtt--------------------------------------------------------------------------------------------------------------------------------------------------------------------------------------------------------------------------------------------------------------------------------------------------------------------------------------
>I28644_M066_Malvaceae_Thomasia_solanaceae_seq1
----------------------------------------------------------------------------------------------------------------------------------------------------------------------------------------------------------------------------------------------------------------------------------------catatc----------------cccttctaaaacccccat-----------------caccaccacgyaactgctcccgc-kgccgt-------------------ggccaccgttat--------gctcccatgaa----caccacaaaacactggcccaagagggccttaatcttctcacgtgtcc------tatcacgtgccttctcca---ccgtcac------------------caccrccccttccccaacattccctctgaagcacgtcacccgatccaacttcgaatcggccctcgttgagctacgttcacacgtgcgagcggccgacttcgtrgccatcgacttggaaatgacgggggthaccagcgcgccgtggcgggaatcctthgagtttgaccggttcgatattcgctatcttaaagtcaaagattccgccgagaaattcgctgttcttcagttcggtgtttgcccttttcgttgggattcgctcaagcaatcgttcgttgctcacccgttag----------------ttttctc----tt-ccccc--------------ttatgtgaagaa-------------aattatwtagctttttata-------------ttttttttttttatagctttttatattttaaagtttggag----------tttggtttttgttcaatcattgtgaggaa-aacaacgcatatga--------ttttttttcttccaatt--------------------------------------------------------------------------------------------------------------------------------------------------------------------------------------------------------------------------------------------------------------------------------------------------------------------------------------------------------------------------------------------------------------------------------------------------------------------------------------------------------------------------------------------------------------------------------------------------
>I28645_M067_Malvaceae_Guichenotia_ledifolia_seq1
--------------------------------------------------------------------------------------------------------------------------------------------------------------------------------------------------------------------------------------------------------------------------------ccatgtcccatatc----------------cccttctaaaa-ccccag-----------------caccaccacacagctgatcccgc-ggccgt-------------------ggccaccgctat--------gctcccatgaa----caccacaaaacactggcccaagagggccttaatcttctcacgtgtcc------tatcacgtgccttctcca---ccgtcac------------------caccaccccttccccaacattccctctgaagcacgtcacccgatccaacttcgaatcggccctcgttgagctacgttcacacgtgcgagcggccgacttcgtggccatcgacttggaaatgacgggggtcaccagcgcgccgtggcgggaatccttcgagtttgaccggttcgatattcgctatcttaaagtcaaagattccgccgagaaattcgctgttcttcagttcggtgtttgcccttttcgttgggattcgcttaagcaatcgttcgttgctcacccgttag----------------ttttctc----tc-ccccc--------------ttatgtgaagaa-------------aattatatagctttttata-------------ctttt-------------------------aagtttggag---------ttttggtttttgttcaatcattgttaggaa-a--aacgcatacgaaatttttgtttttctttttcaaattt--------ttgttatt------------------------------ctcact--------------------------gttaatgcaatttcagggtgtaa-------------------------------------------------------------------------------------------------------------------------------------------------------------------------------------------------------------------------------------------------------------------------------------------------------------------------------------------------------------------------------------------------------------------------------------------------------------------------------------------a
>I28646_M068_Malvaceae_Helmiopsis_sp_seq1
--------------------------------------------------------------------------------------------------------------------------------------------------------------------------------------------------------------------------------------------------------------ccgggaaacca---taaaaatcttcatatatctaa----------tatctcttctaaac-cccct-----------------------gaccacctccccgaccgt-cgcggc-------------------tgccaccgtcat--------gctccaatgaa----cgcaacaaaacactggcccagacgggcctttctattctcgcgcgtcc------tatcgcgtgccctctcca---cca------------------------------cttccccgacgttcgctttaaagcacgtcaaaagatccaacttcgacaccgccctcgttgagctccgttctcacgtgcgagccgctgacttcgtggccatcgacatggaaatgacgggggtcacaagcgcgccgtggcgggaatctttcgagtttgaccggttcgatatccggtatcttaaagtcaaagattcagccgagaaattcgctgttcttcagtttggtgtttgcccttttcgctgggattcacttaagcaatcgtttattgctcacccgttag----------------ttttctc----tt-c-cca------------------ttcaataa--------------at--------atgt-cta--------------------------------------------------------------------------tt-------tgttaagag-aataac---tctga-------a-gtttgttatgat--------------tcttg-----------------------------------------------------------------------ttgtttgaaaggggga---------------------------------------------------------------------------------------------------------------------------------------------aaaatcgttc-------ttgctagctgaat------------tcagc--tcacag----------------------------------------------------------------------------------------------------------------------------------------------------------------------------------------------------------------------------------------------------------------------------------------
>I28647_M069_Malvaceae_Cheirolaena_linearis_seq1
------------------------------------------------------------------------------------------------------------------------------------------------------------------------------------------------------------------------------------------------------------------------------------------------------------------------------------------------------------cacaccgaccgt-cgcggc-------------------tgccaccgtcat--------gctccaatgat----cgcaacaaagcactggcccagacgggcctttctactctcgcgcgtgc------tgtcacgtgccctctcca---ccg------------------------------cttccccgacgttcgctttaaagcacgtcaaaagatccaactttgactctgccctcgttgagctccgctctcacgttcgagccgctgacttcgtggccatcgacatggaaatgacgggggtgacaagcgcgccgtggagggaatcattcgagtttgaccggttcgatatccgatatcttaaagtcaaagattcagccgagaaattcgctgttctacagtttggtgtttgcccttttcgctgggattcacttaagcaatcatttattgctcacccgttag----------------ttttctc----tt-tccca--------------tcatttcaataa--------------at--------atgtaata--------------------------------------------------------------------------tt-------tgttaagag-aataacatatttga-------ttttttgttatgat--------------tcttg-----------------------------------------------------------------------ttgtttgaaaggggg----------------------------------------------------------------------------------------------------------------------------------------------aaaatcattc-------ttgctagctgagc------------tcagcttttacattgagc-----------------------------------------------------tttctaattgtttgaataatgatagattaagaa--------------------------at-----------------------------------------acaagtt-----------------------------------------------------------------------------------------------------------------
>I28648_M070_Malvaceae_Helmiopsiella_madagascariensis_seq1
------------------------------------------------------------------------------------------------------------------------------------------------------------------------------------------------------------------------------------------------------------------------------------------------------------------------------------------------------------------------------c-------------------tgccaccgtcat--------gctccgatgaa----cgcaacaaaacactggcccagacgggcctttctactctcgcgcgtcc------tatcgcgtgccctctcca---cca------------------------------cttccccgacgttygctttaaagcacgtcaaaagatccaacttcgactccgccctcgttgagctccgttctcacgtgcgagmcgctgacttcgtggccatcgacatggaaatgacgggggttacaagcgcgccgtggcgggaatctttcgagtttgaccggttcgatatccggtatcttaaagtcaaagattcagccgagaaattcgctgttcttcagtttggtgtttgcccttttcgctgggattcacttaagcaatcgtttattkctcacccgttag----------------ttttcta----tt-c-cca--------------tcatttcaataa--------------at--------atgtaata--------------------------------------------------------------------------tt-------tgttaagag-aataac---tctga-------a-ttttgttatgat--------------tcttg-----------------------------------------------------------------------ttgttttaaaggggga---------------------------------------------------------------------------------------------------------------------------------------------aaaatcgttc-------t-----------------------------------------------------------------------------------------------------------------------------------------------------------------------------------------------------------------------------------------------------------------------------------------------------------------------------
>I28649_M071_Malvaceae_Goethalsia_meiantha_seq1
--------------------------------------------------------------------------------------------------------------------------------------------------------------------------------------------------------------------------------------------------------------------------------------------------------------------------ccccgc-----------------taccactctgctgtcgccgccgg-------acagt--------------tcctaccgctat--------gctcccatgaa----agccacaaaacaatggcccacaagggctttaatcgtctcacgtgtct------tgtcacgtgccttctcca---ccagcag---------------cacctccgccccttccgcaacattccctctaaagcaggtgacgagatccaacttcaactcggccctggttgaactccgttcgcacgtgcgagcagctgacttcgtggccatcgacatggaaatgacgggggtcaccagcgcgccgtggcgggaatcgttcgagttcgacaggtttgatattcggtatcttaaagtcaaagattccgccgagaaattcgccgttcttcagttcggtgtttgcccttttcgttgggattcgcttaagcaatcgtttattgctcatccgttag----------------tttcctc----tt-ccctt----------------actcgaataa--------------at---------attaata--------------------------------------------------------------------------tt-------tgctaagaa--ataactcatagga-------atttttttttctttct---------------------------------------------------------------------------------cgtaatgccatttctgggtgaaa---------------------------------------------------------------------------------------------------------------------------------------------ataagggtaa-------tttcttgttgt-------------------------------------------------------------------------------------------------------------------------------------------------------------------------------------------------------------------------------------------------------------------------------------------------------------------
>I28652_M074_Malvaceae_Hildegardia_barteri_seq1
---------------------------------------------------------------------------------------------------------------------------------------------------------------------------------------------------------------------------------------------------------------------------------------------------------------ccttccaaaa-cc----------------------------ccaccacctcggccgc-cgctga-------------------tgccaccgtcat--------gctcccatgaa----caccacgaaacactggccccggcgggccttattcctctcacgtttcc------tattacgttccttctcca---acgc---------------------tcccaacccttctccgacgttccctctaaagmacgtgacacggtccaacttcgactccgccctcgttgaactccgttcgtatgtgcgagcagctgacttcgtggccatcgacatggagatgacgggggtcactagtgctccgtggcgggaatcgttcgagtttgaccggtttgatattcggtatcttaaagtcaaagattctgccgagaaatttgctgttcttcaattcggcgtttgcccttttcgctgggattcacttaagcaatcgtttatttctcacccgttag----------------ttttcga----tt-c-acc--------------tca-ttaaataa--------------at--------atttrgtw--------------------------------------------------------------------------tt-------tgttaagaa-cataacccttaatg-------at--tttttttt----------------tctta-t--------------caagtttatgtttgt----------------------------------------------------------------------------------------------------------------------------------------------------------------------------------------------------------------------------------------------------------------------------------------------------------------------------------------------------------------------------------------------------------------------------------------------------------------------------------------------------------------------------------------------------
>I28653_M168_Malvaceae_Theobroma_cacao_seq1
----------------------------------------------------------------------------------------------------------------------------------------------------------------------------------------------------------------------------------------------------------------------------------------------------------------------------ccac----cacca------ccaccaccactgtcgccgccgccgc-cgccgcgg---ccgcttctgccatctgccaccgctat--------gctccgatgaa----caccacaaaacactggcccaagagggccttaatcctctcacgtgtcc------tatctcgtgccttcttct---ccaaca---------ccagcaccagcgcttccccttcgccgacgttccctctaaagcacgtgaccagatccaacttcgactcggccctcgttgagcttcgttcgcacgtgcgagcagccgacttcgtggccatcgacttggaaatgacgggggtcaccagcgcgccatggcgggaatcgttcgagtttgaccggttcgatattcggtatctaaaagtcaaagattccgccgagaaattcgctgttgttcagttcggtgtttgcccttttcgttgggactcgcttaagcaatcgttcattgctcacccgttag----------------tcttctc----tt-cccaa-------------ctcatatgattct------------------------------------------------------------------------------------------------------------------gttttatcaa----------------------gctctttctatacgtatt-------------------------------------------------------------------------------gttaatgccatttcagggtgaaa---------------------------------------------------------------------------------------------------------------------------------------------agaacggtca-------tttcttgttat-------------------tatagagaaaaaa--------------------------------------------------tggtattttatgattgattttagcttaatttg----------------------------------------------------------------------------agctgttttaagtgtttgattgacgataa---------------------------------------------------------------------------------------a
>I28654_M105_Malvaceae_Pachira_aquatica_seq1
--------------------------------------------------------------------------------------------------------------------------------------------------------------------------------------------------------------------------------------------------------------------------------------------------------------------------------------------------caccatcaccacccgccgtcgt-cgctgc-------------------tgccaccgccat--------gctctcatgaa----caccacaaaactctggcccaagagggccttaatcctctcaggtgcgt------tatcacgtgccttttccg---cca---------------------------ccccttccccaacgttccctctaaagcacgtgacacgatccaacttcgactcggccctcgttgaactccgttcgcacgttcgagcagccgatttcgtggccatcgacacggaaatgacgggggtgactagcgcgccatggcgggaatctttcgagtttgaccggttcgatattcggtatcttaaagtcaaagattccgccgagaaattcgctgttcttcagttcggcgtttgcccttttcgttgggattcacttaagcaatcgtttattgctcacccgttag----------------ttttctc----tt-cctcc--------------tcatttgaacaa--------------ac--------atttaata--------------------------------------------------------------------------tt-------tgtgaagaa-agttaccca-agga-------atttttgttctttttc------------ct-cg-t--------------aaagtttttgttatactttgt---------------------------------------------tgaaa---------------------------------------------------------------------------------------------------------------------------------------------ataaggttc--------------------------------------------------------------------------------------------------------------------------------------------------------------------------------------------------------------------------------------------------------------------------------------------------------------------------------------
>I28655_M148_Malvaceae_Robinsonella_mirandae_seq1
---------------------------------------------------------------------------------------------------------------------------------------------------------------------------------------------------------------------------------------------------------------ctcaaaaccg---tatcc-tatttgttccct---------------ggccttctaaaa-ccc---------------------caacatcaccaccagccgtcgtccgccgt-------------------cgccaccgccat--------gctctcatgaa----caccacaaagcactggcccaagagggccttaatcctctcacgygcgt------tgtcaygtgccttttccg---atac---------------------cc---cttcttccccaacgttccctctaaagcacgtcacwcgctccaacttcgattcggycctcgtcgaactccgwtcycatgttcgwgccgccgatttcgtggccatcgatatggaaatgacgggrgtaatcagcgcgccttggcgggaatctttcgagttcgaccggttcgatattcggtaycttaaagtcaaagattccgctgagaaattcgctgttctccagttcggcgtttgcccttttcgttgggattcactkaagcaatcgtttattgctcamccgttag----------------ttttttttacatt-cctct--------------tcattttaayaa--------------ac--------aattaatrt------------tttttttacattcctcttcattttaacaaacaa-----------------ttaat---a-ttt-------tgtttagaa-agttacccatatcagt----agtttttgtrgkttttttt--------tttyyta-t--------------aaagttttt----------------------------------------------------------------------------------------------------------------------------------------------------------------------------------------------------------------------------------------------------------------------------------------------------------------------------------------------------------------------------------------------------------------------------------------------------------------------------------------------------------------------------------------------------------
>I28656_M002_Malvaceae_Tilia_americana_seq1
---------------------------------------------------------------------------------------------------------------------------------------------------------------------------------------------------------------------------------------------------------------tctctcatca---tata-------caatatc----------------cccttctaaaa-cccccca--tcccaa------ccaccaactccgccgccgctgctgc-tgctgc-------------------tgccaccgtcat--------gctccaatgag----aaccacaaaacactggcccaggcgggccttattcctctcacgtgtcc------tatcacgtgccttctcca---ccac---------------------tcccaccccttccccaacgttccctctaaagcacgtgacacgatccaacttcgactccgccctcgttgaactccgttcgcacgtgcgagcagcagacttcgtggccatcgacatggaaatgacgggagtcactagcgcgcagtggcgggaattgttcgagtttgaccggttcgatattcggtacctcaaagtcaaagattccgccgagaaattcgctgttcttcaattcggcgtttgcccttttcgctgggattcacttaagcaatcgtttgttgctcacccgttag----------------ttttctc----t----tcc--------------tcatttgaataa--------------at--------gtttaata--------------------------------------------------------------------------ct-------tgttaagaa-aataacccatatga-------atttttgtttttgt--------------tctta-t--------------caagtttatgtttattcttatt--------------------------gttaatgccatttcagagtgaaa---------------------------------------------------------------------------------------------------------------------------------------------atgagggtta-------tttcttgttat--------------------tttagagaaaaaatggt------------------------------------------------------------------------------------------------------------------------------------------------------------------------------------------------------------------------------------------------------------------------------
>I28657_M180_Malvaceae_Triumfetta_lappula_seq1
-------------------------------------------------------------------------------------------------------------------------------------------------------------------------------------------------------------------------------------------------------------------------------------------------------------------------------------------------------------------------cgccgc-------------------cggcaccgatctck---rtgcaacccatgaa----cgccgtgaaaaaatgsyccaatcgggccttaactctatcwcgtgtcc------tattacgttccttttcca---ccaccac---------caccaatgcctccgccgcttccccatcattcacwctaaagaacgtgacgcgttccaacttcgactcggccctcgttgaactccgttcgcacgtccaagcagcagactttgtggccatcgacatggaaatgacgggggtcactagcrckccgtggcgggaatcgtwbgagtttgaccggtttgatatcgggtatcttaaagtcaaagattcckctgagaaattcgctgttgttcagttcggtgtttgcccttttcgttgggactcgctgaagcaatcgtwtattgctcacccgttag----------------tttcctc----tt-yccct---------------------------------------------------------------------------------------------------------------------------------------------tatgaataaaaat-----------------battttttttccttttc---------------------------------------------------------------------------------tataatgctatttcagtgtgaaa---------------------------------------------------------------------------------------------------------------------------------------------acaagggcca-------tttattgttat-------------------ttcaaaggagaaatggg--------------------------------------------------ttttgatggttgatttcagctcatttt-----------------------------------------------------------------------------agctgttttaagtatctga--------------------------------------------------------------------------------------------------
>I28658_M160_Muntingiaceae_Muntingia_calabura_seq1
-------------------------------------------tat-----------------------------------------------------------------------------------------------------------------------------------------------------------------------------------------------------------------------------------------caatatttgaaaaaccaaaaccccacatatagaatccctggaataggcaa--------------------------------aacctttggaa------------ttcaccatagctat-aa-----gctaccatgaaaga--------------------atgagagcatccagccactggcccttctgggctctgtcacgcgcgctctcct---cctccgc------------------ctcatcgactgcaacgtctttccccttgaagcatgtcaccaggtctaactttgagccggctgtggcggagctgcgggagcatgtgcgtgcggcggacttcgtggccattgacctggagatgacaggggtgaccagcgccccttggcgggagtccttcgagtttgatcgcttcgatgttcgttatctcaaggtgaaggactccgccgagaagttcgccgttcttcagttcggagtctgccccttccggtgggactccctcaaccgagcttttatcgcccacccgtcagta--------------tatcctctgtctc-tttct----------ggcttcagttggtttc-------------tgcc------aacttaatgtata----------------------------------------------------------cgtgatccttcatctgg--gtttttgtgaaagtttatgttttgaatgatttgactattaagtgt-------------------------------------------------------------------------------------ttcaatggtatcccaag--------------------------------------------------------------------------------------------------------------------------------------------------------------t--gaggcttttgttatagaga-------------atatacagataaaatttgag------------------------------------------a------gttg--------------------------------------------------------------------------------------------------------------------------------------------------------------------------------------------------------------------aacg
>I9832_V002_Malvaceae_Luehea_speciosa_seq1
actgtcactattgtaatattcctacatttcctattttttggagtgtatataataattaattattattattgaggggaaattcaagaaacgtaatggcactgggcagaaagaaaataaaacaaattcttgcaaaccaccgtccctaaaatgaaacgacatcgttcaagctgctttaccattttacatatgctgatatatgcatcattgaagtttgcaggcttaagtcaaaaactccaggtt--gagggcc-----cccaacggctgaaaatcatctcatctcgtgtatatatgata----atccccttctaaaa-ccccac-----------------cwmmacmycvccswcsmcdccgs-cvbcry-------------------ygycvbcvcyrt--------kvhbmmmkghr----yrcbwcaawrmrmknvcccaagagggctttgataatctcacgtgtcc------tatcacgtgccttctcca---ccggcvs---------------cacctccgcctcttccccaacgttcccyctaaagcaggtgangagatycaacttcgactcggccctggwtgaactccgtycbcahgtgcgagcagctgacttcgtggccatcgacatggaaatgacgggvgtcaccagcgcgccgtggcgggaatcgttcgagtttgacagvtttgatattcggtatcttaaagtcaaagattccgccgagaaattcgccgttcttcagttbggtgtttgcccttttckttgggattcgcttaagcaatcgtttattgctcacccgttag----------------tttcctc----tt-cgcct---------------catttgaacaa--------------at---------attaata--------------------------------------------------------------------------tt-------tcctgttat-tttagggggttaat-------ggtttttttatgtaga-------tttcagcttagtt-------------tgagctgttttaattgtttgtttgataattgaattagagacgaaaaaacaaagagccctttctaraggaaatatgtattatcaatcaagtaaccaaagaacagggatcagaaaaggaaaaagaaaaggactttggtgtttattcactgtgattagttttaccctattaatctgcaaattgaatctttgactgatgtttcaaattactccttgacaggca-ca------atttctttgtat-------------------ttcctcgtcaagagattccacttgatgggtcctcttatgaattcctctgccagacaacgtctatggactttttggctaaataccagtttgatttt--------------------------------------------------------------------------------------aatgcttgcataa--------------------------------------------------------------------------------------------at
