# Supplementary material for: Localized Phylogenetic Discordance Among Nuclear Loci Due to Incomplete Lineage Sorting and Introgression in the Family of Cotton and Cacao (Malvaceae)
Source: Front Plant Sci. 2022 Apr 13;13:850521. doi: 10.3389/fpls.2022.850521 (PMC9043901; doi:10.3389/fpls.2022.850521)
Supplement: Supplementary file 1 [file Data_Sheet_1.ZIP › Alignments_v4/L128.fasta]

>I23352_M001_Malvaceae_Bombax_ceiba_seq1
-------------------------------------------------------------------------------------------------------------------------------------------------------------------------------------------------------------------------------------------------------------------------------------------------------------------------------------------------------------------------------------------------------------------------------------------------------------------------------------------------------------------------------------------------------------------------------------------------------------------------------------------------------------------------------------------------------------------------------------------------------------aggcacatggaatgattgagatgccaaaccctcctccagagctcttgatctttgaacc-ttttgtggaaacggatgaaattgttctttcatccaaaactgttacagaaaattcacaacgtcttatatggaaaggacacagtcgatgggtagaagtaacagttggtgttattggaaaatggggattaatgcactcattgagtcctagcataactgtca---aagaaactggtgatattctgtcactt-gaggagaaatttcaaggtatg---------------tc---------------------------------------------------------------------ttt-ttcactattgttc---------------------------------------------------------------------------tcctta---------------atgtagat-------------------------------------tg-tctcagaatttctctt--------------------------------ctaaatttcagtccat----------gcatctttgccttt----------act-----ttaaac-----------------------------------------------------------------------------------------------------------------------------------------------------------------------------------------------------------------------------------------------------------------------------------------------------------------------------------------------------------------------------------
>I23353_M002_Malvaceae_Tilia_americana_seq1
--------------------------------------------------------------------------------------------------------------------------------------------------------------------------------------------------------------------------------------------------------------------------------------------------------------------------------------------------------------------------------------------------------------------------------------------------------------------------------------------------------------------------------------------------------------------------------------------------------------------------------------------------------------------------------------------------------------------------------------------------------------ggcacatggaatgattgagatgccaaaccctcctccagagctcttgatctttgaacc-ttttgtggaaacagatgagattgttgtttcgtccaaaactatgatggaaaattcacaacaccttcwawrgwmakrmawrakkmgwtgrstrkrmrwrwmarktsktswywtwkswacayggrkwwtgawgsrckywttgrkksyyrrymtkwcwrwtm---rrkmmwydssyrwkwkkctyymwykw-rrskwgwwwtkkywmrkkrwd------------------------------------------------------------------------------------yykyywwwsmmwmwwakym---------------------------------------------------------------------------tyywka---------------myswmkrytdym--------------------------------------ybssawyktytscw--------------------------------mwamacwtcdsyryat----------vcctcttttgtttt----------aat-----ttaakcwrcywmt----------tkmak-----rkcmywmw------grmrrakatsmw-------ggctgg---aaaggaaagcta--------------------------------------------------------------------------------------------------------------------------------------------------------------------------------------------------------------------------------------------------------------------------------------------------
>I23364_M013_Malvaceae_Grewia_sp_seq1
-------------------------------------------------------------------------------------------------------------------------------------------------------------------------------------------------------------------------------------------------------------------------------------------------------------------------------------------------------------------------------------------------------------------------------------------------------------------------------------------------------------------------------------------------------------------------------------------------------------------------------------------------------------------------------------------------------------------------------------------------------------aggcacmtggaatgattgaaatgccaaaccctcctcctgagctcttgatctttgaacc-ttttgtggagacggatgagattgttgtttcatccaacactatgatggcaaattcacaacaacttatgtggaaaggacagagtcgatgggtagaagtaacagttggtgtttttggaaaacgtggattgatgcactcattaagtcctagcattactatca---aggaaactggtgatatcttgtccctt-gaggagaaatttcaaggtacg--------------ttc-------------------------------------------------------------------ttttt-ttaattgcgtttgaaaccttt------------------------------------------------------------------ttccttggaaatcaatatctatatatagag-------------------------------------tg--------------------------------------------------ttatatgcaataatg----------atatagttttcgctaaacaggtggaactggcatcaatctgactcc----------tcccccaacatcaattat------taggtttgtcaaa-attcttactc----tacggaaaattat--atttttcttatataactttgatatttcat-----------------------------yggttgaatatctt-----------------------------------------------------------------------------------------------------------------------------------------------------------------------------------------------------------------------
>I23368_M017_Malvaceae_Sterculia_apetala_seq1
-------------------------------------------------------------------------------------------------------------------------------------------------------------------------------------------------------------------------------------------------------------------------------------------------------------------------------------------------------------------------------------------------------------------------------------------------------------------------------------------------------------------------------------------------------------------------------------------------------------------------------------------------------------------------------------------------------------------------------------------------------------aggcacatggaatgattgagatgccaaascctccaccagagctcttgatctttgaacc-ttttgtagaaacggatgagattgttgtttcatccaaaactgtgatggaaaattcacagcaccttatatggaaaggaaagagtcgatgggtagaagtaacagttggtgttattggaaaacggggatcgatgcactcattgagtcctagcattactgtca---aggaaaccggtgatattctgtcactt-gaggagaaatttcaaggtatg---------------cc--------------------------------------------------------------------ttct-ttcattataattc---------------------------------------------------------------------------tcctta---------------atgtagat-------------------------------------tg-cttc----------------------------------------------------------------------------------------------------------------------------------------------t------gaaggatatgat------------------ggcaacattag--aatgctaattaatgtttttgttct--------------------aattc------------ttggat-catctaattaac-aagtaaatgaattatg---ggatttga----------------attaactgaggtaaggatattagagtgctgcttcctccc----------------------------------------------------------------------------------------------------------------------------
>I23369_M018_Malvaceae_Abelmoschus_esculentus_seq1
-----------------------------------------------------------------------------------------------------------------------------------------------------------------------------------------------------------------------------------------------------------------------------------------------------------------------------------------------------------------------------------------------------------------------------------------------------------------------------------------------------------------------------------------------------------------------------------------------------------------------------------------------------------------------------------------------------------------------------------------------------------------acatggaatgattgagatgccaaaccctcctccagagctcttgatctttgaacc-ttttgtggaaacagatgaaattgttctttcatccaaaactgtttcggaaaattcacaacrccttctatggaaaggacacagtcgatgggtagaagtaacagttggagttattggaaaacggggatcaatgcactcactgagtcctagcataactgtca---aggaaactggtgacattctgtcactt-gaggagaaattccaaggtttg---------------tc-------------------------------------------------------------------tattt-ttcactattattc---------------------------------------------------------------------------tcctta---------------atgtagat-------------------------------------tg-tattg-----------------------------------------------------------------------------taattt----------cat-----ttaaacagtttct----------tttct----------------------------gaa------------------tgcaa-------------------------------------------------------------------------------------------------------------------------------------------------------------------------------------------------------------------------------------------------------------------------------------------------------
>I23370_M105_Malvaceae_Pachira_aquatica_seq1
---------------------------------------------------------------------------------------------------------------------------------------------------------------------------------------------------------------------------------------------------------------------------------------------------------------------------------------------------------------------------------------------------------------------------------------------------------------------------------------------------------------------------------------------------------------------------------------------------------------------------------------------------------------------------------------------------------------------------------------------------------------------ggaatgattgagatgccaaaccctcctccagagctcttgatctttgaacc-ttttgtggaaacagatgaaattgttctttcatccaaaactgttacggaaaattcacaacgtcttctatggaaaggacgcagtcgatgggtagaagtaacagttggtgttattggaaaacaaggattaatgcactcactaagtcctagcataactgtta---aggaaactggtgatattctgtcactt-gaggagaaatttcaaggtatg---------------tc--------------------------------------------------------------------tttt-tgcactacttttc---------------------------------------------------------------------------tcctta---------------atggagat-------------------------------------tg-actggaaatttctcct--------------------------------ctaaatttcagtctat----------acatctttttttaaaa--------aat-----ttaaactgcttct----------ctcag-------------------------------------------------------------------------------------------------------------------------------------------------------------------------------------------------------------------------------------------------------------------------------------------------------------------------------------------------------------
>I23371_M137_Malvaceae_Dombeya_wallichii_seq1
-----------------------------------------------------------------------------------------------------------------------------------------------------------------------------------------------------------------------------------------------------------------------------------------------------------------------------------------------------------------------------------------------------------------------------------------------------------------------------------------------------------------------------------------------------------------------------------------------------------------------------------------------------------------------------------------------------------------------------------------------------------------acatggagtkatygagatgccaaaccctcctccagagctcttgatctttgaacc-ttttgtggaaacagatgagattgttgtttcatccaaaacyatgatggaaaattcacaacaccttctgtggaaaggacagagccgatgggtagaagtaacrgttgstgttattggtaaacrgggattgatgcactcattgagtcctagcattactgtca---aggaaactggtgatatcctgtcactt-gaggagaaatttcaaggtatg--------------tty-------------------------------------------------------------------ttytt-tyhhhhwtkttyhhtt-wwty------------------------------------------------------------------yycyttw---------------wnkddrdt-------------------------------------kk-ttytkdawttyyycyy--------------------------------ywrkyttt-ggtgttt----------gcdtcwtgtttt------------aat-----ttaagcttcttct----------ttcaa-----gtca------aat-gaaatatatgat------------------ggcaccattag-aaatgataattaatgtttttgaacc--------------------gattc------------ttgaac-catccaagtaat-aagtaaatgaattgca---ggatttga----------------attaaccgagggaaatatatgagaattgta-------------------------------------------------------------------------------------------------------------------------------------
>I23372_M140_Malvaceae_Chiranthodendron_pentadactylon_seq1
------------------------------------------------------------------------------------------------------------------------------------------------------------------------------------------------------------------------------------------------------------------------------------------------------------------------------------------------------------------------------------------------------------------------------------------------------------------------------------------------------------------------------------------------------------------------------------------------------------------------------------------------------------------------------------------------------------------------------------------------------------------catggaatgattgagatgccaaaccctcctccagagctcttgatctttgaacc-ttttgtggaaacagatgaaattgttgtttcatccaaaactgtgacggaaaattcacaacaccttctatggaaaggacacagtcgatgggtagaagtaacagttggtgttattggaaaacggggatcgatgcactcattgagtcctagcataactgtca---aggaaactggtgatattctgtcactt-gaggagaaatttcaaggtatg---------------tc-------------------------------------------------------------------ttttt-ctcactattattc---------------------------------------------------------------------------tcctta---------------atatagat-------------------------------------tg-tctcagaatttctcct--------------------------------ctaaatttcagtctat----------gcctcttttctttt----------aa------ttaaactgcttct----------ttcag-----gttgttatgacttaaaaggatatgat------------------ggcaacattag-aaatgctaatttatgtttttgaact--------------------aattc------------ttgaat-catctaattaac-aagtagacaaattatga-aggata--------------------------------------------------------------------------------------------------------------------------------------------------------------------------------------
>I23377_M148_Malvaceae_Robinsonella_mirandae_seq1
----------------------------------------------------------------------------------------------------------------------------------------------------------------------------------------------------------------------------------------------------------------------------------------------------------------------------------------------------------------------------------------------------------------------------------------------------------------------------------------------------------------------------------------------------------------------------------------------------------------------------------------------------------------------------------------------------------------------------------------------------------------cacatggaatgattgaaatgccaaaccctcctccagagctcttgatctttgaacc-ttttgtggaaacggatgaaatagttctttcatccaaaactgttgcagaaaattcgcaaggtcttctatggaaaggacagagtcgatgggtagaagtaaccgtcggtgttattggaaaacggggatcgatgcattcattgagtcctagcataactgtca---aggaaactggtgatattctgtcactt-gaggagaaattccaaggtttgta------------ttt-------------------------------------------------------------------tgttt-ttctctattatkc---------------------------------------------------------------------------tccttaag-------------taataactgg---------------------------------tctggt-ccaagtttgcatca---------------------------------ttatctgctataatg----------atatagttttcctt-aacaggtggaaccggcatcaatctgactcc----------tcccccggtatcaattat------gaggtttgb-----------------------caagattctttagtcttatwswwwywkwwtywtytywt------------skmwtgrwytkwyy--wttswattrrwt-twsttytytkmtcagt----------------------------------------------a------------------------------------------------------------------------------------------------------------------------------------------------------------
>I23378_M150_Malvaceae_Ceiba_pentandra_seq1
------------------------------------------------------------------------------------------------------------------------------------------------------------------------------------------------------------------------------------------------------------------------------------------------------------------------------------------------------------------------------------------------------------------------------------------------------------------------------------------------------------------------------------------------------------------------------------------------------------------------------------------------------------------------------------------------------------------------------------------------------------------------atgattgagatgccaaactctcctccagagctcttgatctttgaacc-ttttgtagaaacagatgaaattgttctttcatccaaaactgttacagaaaattcacaacgtcttatatggaaaggacacagtcgatgggtagaagtaacagttggtgttattggaaaacagggattaatgcactcattgagtcctagcataactgtca---aagaaactggtgatattctgtcactt-gaggagaaatttcaaggtatg---------------tc---------------------------------------------------------------------ttt-ttcactattgttc---------------------------------------------------------------------------tcctta---------------atgtagat-------------------------------------tg-tctcagaatttctcct--------------------------------ctaaatttcagtctgt----------gcatctttggcttt----------act-----ttagactgcttcc----------cttcct-tctgttgctatgactt-gaaggtaatgat------------------ggcaacattag-aagtgctaattaatgtttttgaact--------------------aattc------------ttgaat-cgtttaattaac-agctagac----------------------------------cattagctgcttttgt---------------ttttatact----------------------------------------------------------------------------------------------------------------------------
>I23380_M161_Malvaceae_Hibiscus_tiliaceus_seq1
-------------------------------------------------------------------------------------------------------------------------------------------------------------------------------------------------------------------------------------------------------------------------------------------------------------------------------------------------------------------------------------------------------------------------------------------------------------------------------------------------------------------------------------------------------------------------------------------------------------------------------------------------------------------------------------------------------------------------------------------------------------aggcacatggaatgattgagatgccaaaccctcctccagagctcttgatctttgaacc-ttttgtggaaacagatgaaattgttctttcatccaaaactgtttcggaaaattcacaacgccttctatggaaaggacacagtcaatgggtagaagtaacagttggagttattggaaaacggggatcaatgcactcattgagtcctagcataactgtca---aggaaaccggtgacattctgtcacty-gaggagaaattccmargtttg---------------tctctc---------------------------------------------------------------ttttt-ttctytattattc---------------------------------------------------------------------------tcctta---------------atgtakat-------------------------------------tg-tatkg-actttctgca--------------------------------ctaaatttcattttat----------gcatcttttctttt----------aat-----ttaaacagcttct----------tttct----------------------------gat------------------tggaacatcag-aaaagtagattaatgtttttaa----------------------------------------------------------------------------------------------------------------------------------------------c---------------------------------------------------------------------------------------------------------------------------
>I23382_M163_Bixaceae_Cochlospermum_vitifolium_seq1
-------------------------------------------------------------------------------------------------------------------------------------------------------------------------------------------------------------------------------------------------------------------------------------------------------------------------------------------------------------------------------------------------------------------------------------------------------------------------------------------------------------------------------------------------------------------------------------------------------------------------------------------------------------------------------------------------------------------------------------------------------------aggcacacggaatgattgagatgccaaatcctcctcctgagcgcttgatctttgaacc-ctttgtggagacagatgagattgttgtttcatccaaatctgtgaacggcaatgcacaaagacttgtgtggaaaggacacagtcgatgggtagaaataacagttggtgttgttggaaaatgtggatcaatgcactcattaagtcctagtattactgtga---aggaaactggtgatattttgtcactt-gaggagaaatttcaaggtatgtg----------------------------------------------------------------------------------------taggatgctatgtaat-----------------------------------------------------------------------ttcttyaaaaa----------agtatatatcctttt------tctt--------------------ttg-tttctwcgctgctcgtaaggagtg----------------------gcattatcttgtataatt---------tacctggcttgtgcatgacaggtggaacaggcatcaatcttactcc----------tcccccaagatcaattat------gaggtttgtccaaaatccttgctcttataagatgatagtcctctagtttgacggctatcattaaatatctag----------tacagaattccttcactttactcttaat-cttttaataac----------------------------------------------------------------------------------------------------------------------------------------------------------------------------------------------------------------
>I23383_M166_Malvaceae_Pseudobombax_ellipticum_seq1
-------------------------------------------------------------------------------------------------------------------------------------------------------------------------------------------------------------------------------------------------------------------------------------------------------------------------------------------------------------------------------------------------------------------------------------------------------------------------------------------------------------------------------------------------------------------------------------------------------------------------------------------------------------------------------------------------------------------------------------------------------------aggcacatggaatgatcgagatgccaaaccctccaccagagctcttgatcttcgaacc-ttttgtggaaacagatgaaattgttatttcatccaaaactgttatggaaaattc---acgtcttatatggaaaggacacagtcgatgggtagaagtaacagttggtgttattggaaaagggggattaatgcactcattgagtcctagcataactgtca---aagaaactggtgatattctgtcactt-gaggaaaaatttcaaggtatg---------------ta--------------------------------------------------------------------tttt-ttcaatattgttc---------------------------------------------------------------------------tccctg---------------atgtagat-------------------------------------tg-tcttggaatttctcct--------------------------------ctaaatttcagtctat----------gcatcttttctttt----------aat-----ttaactggtttct----------ttaat------ttgtattgactg-gaaggtattgtg------------------ggcaccattaa-aattcttatttaatgtttttaacta--------------------aattc------------tgaatc-cttttatttaaa-agaaggacca-----------------------------------tagctgtt---------------------------------------------------------------------------------------------------------------------------------------------------------
>I23384_M168_Malvaceae_Theobroma_cacao_seq1
---------------------------------------------------------------------------------------------------------------------------------------------------------------------------------------------------------------------------------------------------------------------------------------------------------------------------------------------------------------------------------------------------------------------------------------------------------------------------------------------------------------------------------------------------------------------------------------------------------------------------------------------------------------------------------------------------------------------------------------------------------------gcacatggtatgatcgaaatgccaaaccctcctccagagctcttgatctttgaacc-ttttgtggagacagatgagattgttgtttcgtccaaaactgcaactgcaaattcacagcacctcctatggaaaggacacagtcgatgggtagaagtaacagttggtgttattggaaaacggggatcgatgcactcactgagtcctagcattactgtca---aggaaactggtgatattttgtccctt-gaggagaaatttcagggtatg---------------tc--------------------------------------------------------------------tttt-ttcactattaaat--------------------------------------------------------------------------ctaattaac-------------aagtaaatgaa-------------------------------------tttgggatctgaatca-------------------------------------------------------------------------actgagggaaat-gcttttgtactgctcca----------tttgacaaggtttgtttct-----taatcatgtaatt-taacacagtt-----tggcaggagggt-actttgttgtgaatcttttccaggga----------------aataatcatgtatttatgtatagagagcattttatgtgcagtaatgatatagtttttg-------------------------cttaacagg----------------------------------------------------------------------------------------------------------------------------------------------------------
>I23385_M169_Malvaceae_Ochroma_pyramidale_seq1
--------------------------------------------------------------------------------------------------------------------------------------------------------------------------------------------------------------------------------------------------------------------------------------------------------------------------------------------------------------------------------------------------------------------------------------------------------------------------------------------------------------------------------------------------------------------------------------------------------------------------------------------------------------------------------------------------------------------------------------------------------------ggcacatggaatgattgagatgccaaaccctcctccagagctcttgatctttgaacc-ttttgtggaaacagatgaaattgttcttttatccaaaactgttacagaaaattcacaacgccttctatggaaaggacacaatcgatgggtagaagtaacagttggtgttattggaaaacggggatcgatgcactcattgagtcctagcataactgtca---aggaaactggtgatattctgtcactt-gaggagaaatttcaaggtatg---------------tc--------------------------------------------------------------------tttt-ttcactattattc---------------------------------------------------------------------------tcctta---------------atgtagat-------------------------------------tg-tctcggaatttctcgt--------------------------------ctaaatttcagtctat----------gcctcttttctttt----------aat-----ttaaactgcttct----------ttcag-----gttgctatgactt-aaaggttatgat------------------ggcaacagtag-aaatgctaattaatgtttttgaact--------------------aattc------------ttgaat-catctaattaac-aactagacaaattatga-aggatatgatgg---------caacattagctgcttttgt---------------ttttatacc----------------------------------------------------------------------------------------------------------------------------
>I23387_M178_Malvaceae_Malvaviscus_arboreus_seq1
-------------------------------------------------------------------------------------------------------------------------------------------------------------------------------------------------------------------------------------------------------------------------------------------------------------------------------------------------------------------------------------------------------------------------------------------------------------------------------------------------------------------------------------------------------------------------------------------------------------------------------------------------------------------------------------------------------------------------------------------------------------aggcacatggaatgattgagatgccaaaccctcctccagagctcttgatctttgaacc-ttttgtggaaacagatgaaattgttctttcatccaaaactgtttcagaaaattcacaatgtcttctatggaaaggacacagtcgatgggtagaagtaacagttggagttattggaaaaggaggatcaatgcactcattgagtcctagcataactgtca---aggaaactggtgacattttgtcactc-gaggagaaattccaaggtttg---------------tc-------------------------------------------------------------------ttttt-ttcactattattc---------------------------------------------------------------------------tcctta---------------atgtagat-------------------------------------tg-tattg-----------------------------------------------------------------------------tgattt----------tat-----tt-aacagcttct----------tttct----------------------------gag------------------tgcaacatcag--aaagtaga---------------------------------------------------------------------------------------------------------------------------------------------------------------------------------------------------------------------------------------------------------------------------------------
>I23389_M181_Malvaceae_Pavonia_scheadiana_seq1
-------------------------------------------------------------------------------------------------------------------------------------------------------------------------------------------------------------------------------------------------------------------------------------------------------------------------------------------------------------------------------------------------------------------------------------------------------------------------------------------------------------------------------------------------------------------------------------------------------------------------------------------------------------------------------------------------------------------------------------------------------------aggcgcatggratgattgagatgccaaatcctcctccggagctcttgatctttgaacc-ttttgtggaaacggatgaaattgttctttcatccaaaactgtttcggaaaattcacaaggccttctatggaaaggacagagtcgatgggtagaagtaacagttggtgttatyggaaaacggggatcsatgcamtcattragtcctagcataacygtca---aggaaacyggtgatattctgtcactt-gaggagaaattccaaggtttgtc------------ttt----------------------------------------------------------------------yt-tymmywwtmwyyy---------------------------------------------------------------------------tccttaag-------------ayataactggtgaaat---------------------------tctggt-ccwagtttgtatca---------------------------------ttatctgcaataakg----------acatagttttgcyt-aacaggtggaactggcatcaatctgactcc----------tccaccggtatcaattat------gaggtttgt-----------------------caagattctttactcttatagaaaatt---------------------------------------------tcgctt-tgcttctataatcgttctagcattgtttgcg-acactcttccttcacattgctttgcttct--------------------------------------------------------------------------------------------------------------------------------------------------------------
>I23391_M183_Malvaceae_Phymosia_umbellata_seq1
-------------------------------------------------------------------------------------------------------------------------------------------------------------------------------------------------------------------------------------------------------------------------------------------------------------------------------------------------------------------------------------------------------------------------------------------------------------------------------------------------------------------------------------------------------------------------------------------------------------------------------------------------------------------------------------------------------------------------------------------------------------------------------------------------------------------------------------------------------------------------------------------tggaaaggwcagagtcgatgggtagaagtaacrgtcggcgttattgggaaacgaggatcgatgcactcattgagtcctagcataactgtca---aggaawctggtgatattctatcactt-gaggagaaattycaaggtttgtat----------tttc------------------------------------------------------------------twtgyt-twcactattgttc---------------------------------------------------------------------------wycttaggcawt---------------------------------------------------------------------------------------------------------awtatcwgcaataatg----------atatagttttksytwaacaggtggaaccggcatcaatcttacgcc----------tcccccggtatcaatcat------gaggttcgt-----------------------cgagattctttactcctattggttttcttatggatt-------------------gatct----------gattgaattagttttctt----------------------------------------------------c-------------------------------------------------------------------------------------------------------------------------------------------------------------
>I23392_M187_Malvaceae_Ayenia_berlandieri_seq1
---------------------------------------------------------------------------------------------------------------------------------------------------------------------------------------------------------------------------------------------------------------------------------------------------------------------------------------------------------------------------------------------------------------------------------------------------------------------------------------------------------------------------------------------------------------------------------------------------------------------------------------------------------------------------------------------------------------------------------------------------------------gcacacggaatgattgagatgccaaaccctcctccagagctcttgatatttgaacc-ttttgtggagacagatgaaattgttgtttcatccaaaactgtgatggaaaattcacaacagcttctctggaaaggacacagccgatgggtagaaataacagttggtgttatcgggaaaaagggacacatgcgttcgttgagtcctagcgttactgtca---aggaaactggtgatattttgtccctt-gaggagaaatttcaaggtgtgtc-------------tc-------------------------------------------------------------------ttttt-tattttattctccat----------------------------------------------------------------------------------------------atttaaac-------------------------------------ta-------------ccct--------------------------------gtaaatttcagtctat----------gcttttttacttataggtgctagttaatgttcttgagctaattc-----------taggaagcatctgattaa--aat-gaactatgggatt-tacattaactg---aaggaaggttccgagagtgctgcatttgatttt-----------------------------------------------------------------------------------------------------------------------------------------------------------------------------------------------------------------------------------------------------------------------------
>I23393_M189_Malvaceae_Kearnemalvastrum_lacteum_seq1
-----------------------------------------------------------------------------------------------------------------------------------------------------------------------------------------------------------------------------------------------------------------------------------------------------------------------------------------------------------------------------------------------------------------------------------------------------------------------------------------------------------------------------------------------------------------------------------------------------------------------------------------------------------------------------------------------------------------------------------------------------------------------------------------------------------------------------------------------------------------------------cacaaggccttctatggaaaggacagagtcgatgggtagaagtaacagttggtgttatcggaaaacggggatcaatgcactcattgagtcctagcataaccgtca---aggaaactggtgatattctgtcactt-gaggagaaattccaaggtttgtc------------ttc----------------------------------------------------------------------tt-tc-gctatcattc---------------------------------------------------------------------------tccttaag-------------atataactggtgaaat---------------------------tctggt-ccaagtttgtatca---------------------------------ttatctgcaataagg----------acatagttttgctt-aacaggtggaactggcatcaatctgactcc----------tccccctgtatctattat------gaggtttgt-----------------------caagattctttactcttatagaaaatt---------------------------------------------tcgctt-tgcttctataaccgttctagca-----------------------------------------------------------------------------------------------------------------------------------------------------------------------------------------------------
>I23394_M229_Malvaceae_Malvastrum_americanum_seq1
--------------------------------------------------------------------------------------------------------------------------------------------------------------------------------------------------------------------------------------------------------------------------------------------------------------------------------------------------------------------------------------------------------------------------------------------------------------------------------------------------------------------------------------------------------------------------------------------------------------------------------------------------------------------------------------------------------------------------------------------------------------ggcacatggaatgattgagatgccaaatcctcctccggagctcttgatctttgaacc-ttttgtggaaacggatgaaattgttctttcatccaaaaccgttgtggagawttcacaaggccttctatggaaaggacagagtcgatgggtagaagtracagtyggtgttatyggaaaacgrggatcgatgcaytcrttgagtcctagcataacygtca---aggaaactggtgatattctgtcactt-gaggagaaattycaaggtttgty------------tty----------------------------------------------------------------------tt-tc-mctatyatyc---------------------------------------------------------------------------tccttaag-------------rtataactggtgaaat---------------------------tctggt-ccragtttgtatca---------------------------------ttatmtgcaataagg----------acatagttttrctt-aacaggtggaactggcatcaatctgactcc----------tcccccctcatcaattat------gaggtttgt-----------------------caagattctttactcttaaagaaaatt---------------------------------------------ttgctt-tgcttctataacc--------------------------------------------------------------------------------------------------------------------------------------------------------------------------------------------------------------
>I23395_M236_Malvaceae_Fuertesimalva_jacens_seq1
-------------------------------------------------------------------------------------------------------------------------------------------------------------------------------------------------------------------------------------------------------------------------------------------------------------------------------------------------------------------------------------------------------------------------------------------------------------------------------------------------------------------------------------------------------------------------------------------------------------------------------------------------------------------------------------------------------------------------------------------------------------aggcacatggaatgattgagatgccaaaccctcctctagagctcttgatcttcgaacc-ttttgtggaaacagatgaaattgttctttcatccaaaactgtttcggaaaattcacaaggccttctatggaaaggacatagtcgatgggtagaagtaacagttggagttataggaaaacggggatcgatgcactcgttgagtcctagcataaccgtca---aggaatctggtgatattctttcactt-gaagagaaattccaaggttcg-----------------------------------------------------------------------------------actctt-ttcactgttattt---------------------------------------------------------------------------tccttgag-------------atataacgggtgatat---------------------------cctggt-ccgagtttgtatca---------------------------------ttatctgcaataatg----------acttagtttcgctt-atcaggcggaactggcatcaatctgactcc----------acccccggaatcaattat------gaggtttgt-----------------------caagattctagcatcgtttgcaacactcttcct---------------------------------------tcgcat-tgcctat--------------------------------------------------------------------------------------------------------------------------------------------------------------------------------------------------------------------
>I23396_M019_Malvaceae_Allosidastrum_pyramidatum_seq1
----------------------------------------------------------------------------------------------------------------------------------------------------------------------------------------------------------------------------------------------------------------------------------------------------------------------------------------------------------------------------------------------------------------------------------------------------------------------------------------------------------------------------------------------------------------------------------------------------------------------------------------------------------------------------------------------------------------------------------------------------------------cacatggaatgattgagatgccaaacgctcctccggagctcttgatctttgaacc-ttttgtggaaacggatgaaattgttctttcatccaaaactgttgcggaaaattcacaaggccttctatggaaaggacagagtcgatgggtagaagtaacagttggtgttattggaaaacggggatcgatgcactcattgagtccaagcataactgtca---aggaaactggtgatattttgtcacta-gaggagaaattccaaggtttgta------------ttt-------------------------------------------------------------------tattt-ttcagtattattc---------------------------------------------------------------------------tccttaag-------------gtataaatggtgatat---------------------------tctggt-tcaagtttgtatca--------------------------------tttttctgcgataatg----------atatagttatgctt-aacaggtg--------------------------------------------------------------------------------------------------------------------------------------------------------------------------------------------------------------------------------------------------------------------------------------------------------------------------------------------------------------------------------------------------
>I23397_M020_Malvaceae_Melochia_betonicifolia_seq1
--------------------------------------------------------------------------------------------------------------------------------------------------------------------------------------------------------------------------------------------------------------------------------------------------------------------------------------------------------------------------------------------------------------------------------------------------------------------------------------------------------------------------------------------------------------------------------------------------------------------------------------------------------------------------------------------------------------------------------------------------------------ggcacatggaatgattgagatgccaaaccctcctccagaactcttgatctttgagcc-ttttgtggagaccgatgagattgttgtttcatcaaaaactgtaatggaaaaatcacaacagcttctgtggaaaggacacagtcgatgggtagaaataacagttggtgttattggaaaaaggggatccatgcactcactgagtcctagcattactgtca---aggaaactggtgatattttgtccctt-gaagagaaatttcaaggtatg---------------cc-------------------------------------------------------------------ttttt-ttcacttttgttt----tacaca----------------------------------------------------------------gtttgtc---------------atggggaagaattt-------------------------------tg-tttgaatgtttctcag-agagatttatatgtttttatttatagaatgcattacctgcaataatg----------gtatagtttttgcttaacaggtggaactggcatcaatctgactcc----------tccaccggtatcaattat------taggtttgtcaa------------------------------aaatgcttactctgattctatgacttttataacatagttcgcaacaattttcct------------------------------------------------------------------------------------------------------------------------------------------------------------------------------------------------------------------------------------------
>I23398_M021_Malvaceae_Sidastrum_micranthum_seq1
--------------------------------------------------------------------------------------------------------------------------------------------------------------------------------------------------------------------------------------------------------------------------------------------------------------------------------------------------------------------------------------------------------------------------------------------------------------------------------------------------------------------------------------------------------------------------------------------------------------------------------------------------------------------------------------------------------------------------------------------------------------ggcacatggaatgattgaaatgccaaaccctcctccagagctcttgatctttgaacc-ttttgtggaaacggatgaaattgttctttcatccaaaactgttgcggaaaattcacaaggtcttctatggaaaggacagagtcgatgggtagaagtaaccgtcggtgttattggaaaacggggatcgatgcactcattgagtcctagcataactgtca---aggaaactggtgatattttgtcactc-gaggagaaattccaaggtttgta------------ttt-------------------------------------------------------------------ttttt-ttcactattattc---------------------------------------------------------------------------tcctcaag-------------gtataactggtgttac---------------------------tctggt-ccgagtttgcttca---------------------------------ttatcyksmawwaww----------awwwwrktttksyt-twmmrgkkgaaccggcatcaatctgactcc----------tcccccggtatcaattat------gaggtttgt-----------------------caagattctttaaacttatagaatctttttctttttct--ca-------tggattgattttttt-tattgaatgagtt-ttcttctttgatcagtaatgag-----------------------------------------------------------------------------------------------------------------------------------------------------------------------------------------------------
>I23399_M022_Malvaceae_Gaya_dominguensis_seq1
-------------------------------------------------------------------------------------------------------------------------------------------------------------------------------------------------------------------------------------------------------------------------------------------------------------------------------------------------------------------------------------------------------------------------------------------------------------------------------------------------------------------------------------------------------------------------------------------------------------------------------------------------------------------------------------------------------------------------------------------------------------------------------------------------------------------------------------------------------------------------------caaggtcttctatggaaaggacagagtcgatgggtagaagtaacagtcggtgttattggaaaacggggatcgatgcactcattgagtcctagcataactgtca---aggaaactggtgatattctctcactt-gaggagaaattccaaggtttgta------------ttt-------------------------------------------------------------------ttttt-cccactattattc---------------------------------------------------------------------------tccttaag-------------gtataactggtgatac---------------------------tctggtccaaatattacatca---------------------------------ttatctccaataatg----------atatagttttgctt-aacaggtggaactggcatcaatctgactcc----------tcccccggtatcaattat------gaggtttgt-----------------------caagattcttcactcgtagaatcttttt--------------------------------------------ttattt-atttttatggattgat-----------------------------------------------------------------------------------------------------------------------------------------------------------------------------------------------------------
>I28591_M023_Malvaceae_Neobuchia_paulinae_seq1
t---------------------------------------------------------------------------------------------------------------------------------------------------------------------------------------------------------------------------------------------------------------------------------------------------------------------------------------------------------------------------------------------------------------------------------------------------------------------------------------------------------------------------------------gatgggcatatgcaataagtga-----ttttggagcaacatgttaaa-------tcaggtaaaacg------ttttttt---cacctgcata-ctgcatctt-gataatgtt-atatt-caaa-----------------tttctattaaa---aacac-tt-gacttct-ttttgaacaa-tgcct--------------------------aggcacatggaatgattgagatgccaaaccctcctccagagctcttgatctttgaacc-ttttgtggaaacagatgaaattgttctttcatccaaaactgttatggaaaattcacaacatcttatatggaaaggacacagtcgatgggtagaagtaacagttggtgttattggaaaacagggattaatgcactcattgagtcctagcataactgtca---aagaaactggtgatattctgtcactt-gaggagaaatttcaaggtatg---------------tc---------------------------------------------------------------------ttt-ttcactattgttc---------------------------------------------------------------------------tcttta---------------atgtagat-------------------------------------tg-tctcagaatttctcct--------------------------------ctaaatttcagtctat----------gcatctttgccttt----------act-----ttaaactgcttcc----------ttcag------ttgctatgactt-gaagattatgat------------------ggcaacattag-aagtg-------------------------------------------------------------------------------------------------------------------------------------------------------------------------------------------------------------------------------------------------------------------------------------------
>I28593_M024_Malvaceae_Carpodiptera_cubensis_seq1
--------------------------------------------------------------------------------------------------------------------------------------------------------------------------------------------------------------------------------------------------------------------------------------------------------------------------------------------------------------------------------------------------------------------------------------------------------gcgggtgtgggttggtgcgtt-------------------------gtatcttaatt-----------------------gattagcataggcaacaagtga-taactattggagaaatgtgttaaa-------tctactaa-------------------taacttgaaga-ttgcatgtc-gataataac-attta-tgag-----------------tttttattata---aactg-tt-aacatat-ttacgaacaatgcccc--------------------------aggcccatggaatgattgagatgccaaaccctcctccagagctcttgatctttgaacc-ttttgtagaaacagatgagattgttgtttcatccaaaactgtgatagaaaattcacaacatcttcaatggaaaggacagaatcgatgggtagaagtaacagtcggtgttattggaaaacggggatccatgcactcattgagtcctagcatcactgtca---aggaaacaggtgatattctgtcactg-gaggagaaatttcaaggtatg---------------tc-------------------------------------------------------------------atctt-tgaattct--------------------------------------------------------------------------------ccttta---------------atg-------------------------------------------------------------------------------------------------------------------------------------------------------------------------------------ac---------------gaaggatataat------------------ggtgacattgg-aagtgctatttaatgtttttgaact--------------------gattc------------ttgaat-tatctaatttgc-aagcaaacaagttctg---ggatttga----------------attaaccaagggaaggattggagagttctgcttt---------------------------------------------------------------------------------------------------------------------------------
>I28594_M025_Malvaceae_Herrania_nitida_seq1
------------------------------------------------------------------------------------------------------------------------------------------------------------------------------------------------------------------------------------------------------------------------------------------------------------------------------------------------------------------------------------------------------------------------------------------ttttcctttcaagttatgagttgcagagagatatt---------------------ataactttctttatg-----------------------gattagcatat------------tcaacgctggagcaagttgttwaa-------tctacaaaaatg------tttttt----cac-tgcaga-ttgcatgtc-tatagtaac-atgtt-cgag-----------------tttctattata---aactc-tt-aacgtcc-ctttgtacaa-tggct--------------------------aggcacatggtatgatcgaaatgccaaaccctcctccagagctcttgatctttgaacc-ttttgtggagacagatgagattgttgtttcatccaaaactgcaactgcaagctcacagcaccttatgtggaaaggacacagtcgatgggtagaagtaacagttggtgttattggaaaacggggatcgatgcgctcattgagtcctagcattactgtca---aggaaactggtgatgttttgtccctt-gaggagaaatttcagggtatg---------------tc--------------------------------------------------------------------tttc-ttcactattaaat--------------------------------------------------------------------------ctaattaac-------------aagtaaatgaa-------------------------------------tttgggatttgaatca-------------------------------------------------------------------------actgagggaaat-gcttttgtactgctcca----------tttgacaaaatttgtttct-----taatcatgtaatt-taacactgtt-----tggcacgagggt-actttgttgtgaatcttttc----------------------------------------------------------------------------------------------------------------------------------------------------------------------------------------------------------------------------------------------------------------------------
>I28595_M184_Malvaceae_Guazuma_ulmifolia_seq1
------------------------------------------c-------------------------------------------------------------------------------------------------------------------------------------------------------------------------------------------------------------------------------------------------------------------------------------------------t------------------------------------------------------------------------------------tctaaaagggttaatcttgaagtaaccagmaactgaacaaaaat--------------------------------------------------------ggggaatatcaaatgcaatgagtga-taayttctggagcaaggtgttaaa------atctattaaaaagg-----tttttt----cacttgcgga-ttgcatgtt-tgtaataac-atgttaagag-----------------tttttattata---aaaag-tt-aacatcc-ttgtgaacaa-ttcct--------------------------aggcacatggaatgatcgaaatgccaaaccctcccccagagctcttgatctttgaacc-ttttgtggagacrgatgagattattgtttcgtccaaaactgcaactgcaaattcacagcaccttctgtggaaaggacacagtcgatgggtagaagtaacagttggtgttattggaaaacgaggatcgatgcactcattgagtcctagcattacagtca---aggaaactggtgatattttgtccctt-gaggagaaatttcagggtatg---------------tc--------------------------------------------------------------------tttt-ttcactgttaamtct--aattaacaagtaattttttttttkdarrwtwaattactgctttcatttcacaaaagagatccaagtacaactaattaac-------------aagtaaatgaa-------------------------------------tttgggatttgaatca-------------------------------------------------------------------------actgagggaaat-gcttttgtactgctac-----------------------------------------------------------------------------------------------------------------------------------------------------------------------------------------------------------------------------------------------------------------------------------------------------------------------------------------------------------------------------
>I28596_M026_Malvaceae_Ruizia_cordata_seq1
--------------------------------------------------------------------------------------------------------------------------------------------------------------------------------------------------------------------------------------------------------------------------------------------------------------------------------------------------------------------------------------------------------------------------------------------taaccaggaactgaatagtaatkaggaaaatgg---------------------ttctttggctagaaa-----------------------aactgggatatgctg-aaatat-tggatc-----aagaagtctaawt-------gtttgctcaaaa------cttttggtagaattggtcct-ttgttctat-aaaatttgt-atttc-tagct------ggcca----tcygttctctga---trttc-tt-aatgtcctttttgaaaaa-tkcct--------------------------agacacatggagtgatcgagatgccaaachctcctccagagctcttgatctttgaacc-ttttgtggaaacagatgagattgttgtttcatccaaaactatgatggaaaattcacaacaccttcwgtggaaaggacagagycgatgggtagaagtaacagttggtgttattggtaaacggggattgatgcactcattgagtcctagcattactgtca---aggaaactggtgatatcctgwcactt-gargagaaatttcaaggtatg--------------tct-------------------------------------------------------------------ttttt--ywcamwwtttymwtt-tatt------------------------------------------------------------------ctcyttt---------------atgtagat-------------------------------------tg-tttttkaatttctcct--------------------------------ctagcttt-ggtgttt----------gcatcatgtttt------------aat-----ttaagcttyttct----------ttcaa-----gtca------aat-gaaatatatgat------------------ggmamcattar-aaatgataattaatgtttttgaact--------------------gat------------------------------------------------------------------------------------------------------------------------------------------------------------------------------------------------------------------------------------------------
>I28597_M027_Malvaceae_Melhania_velutina_seq1
-------------------------------------------------------------------------------------------------------------------------------------------------------------------------------------------------------------------------------------------------------------------------------------------------------------------------------------------------------------------------------------------------------------------------------------------------------------------------------------------------------------gaaa-----------------------acctgggatatgctg-aaatat-trkatc-----arrwrstmtaart-------rktttctcaaaa------ctttttgtagacttggtcat-gtgttctat-aaaattttt-atttc-tagct------ggcca----ttagctctctga---tgttc-tt-aatgtcc-ttttgaaaaa-tgcct--------------------------agacacatggagtgatcgagatgccaaaccctcctccagagctcttgatctttgaacc-ttttgtggaaacagatgagattgttgtttcgtccaaaactatgacgcaaaattcacaacaccttctgtggaaaggacagagccgatgggtagaagtaacagttggtgttataggtaaacgaggatcgatgcactcaatgagtcctagcattactgtga---aggaaactggtgatatcctgtcactt-gaggagaaatttcaaggtatg--------------tat-------------------------------------------------------------------ttttt-ttcactatttttcatt-tatt------------------------------------------------------------------ctctttt---------------atgtagat-------------------------------------agtttttttaatttctcct--------------------------------ctagcttt-ggtgttt----------gcatcatgtttttt------------------tcactattcttct----------ttcaa-----g-------------------------------------------------------------------------------------------------------------------------------------------------------------------------------------------------------------------------------------------------------------------------------------------------------------------------------------------------------
>I28598_M028_Malvaceae_Glyphaea_brevis_seq1
---------------------------------------------------------------------------------------------------------------------------------------------------------------------------------------------------------------------------------------------------------------------------------------------------------------------------------------------------------------------------------------------------------------------------------------------------------------gacagagatatagt---------------------ataactttcttaa-----------------------------agcagatgcaataagtga-taamttttggagcaaggtgttgaa-------tatagtaaattt---ttttttttt----cacttactga-tggcatgtt-caaaataac-ctgta-caag------------------tttttctata---aacac-gt-aacatct-ttgtgaacaa-tgact--------------------------aggcacatgggatgattgagatgcctaaccctcctcctgagctcttgatctttgaacc-ctttgtggagacagatgagattgttgttttgtctaacagtgcgacggcaaattcacaacacctcctgtggaaaggacatagtcgatgggtagaagtaacagttggtgttattggaaaacgtggattartgcactcattgagtcctagcatcactgtca---aggaaactggtgacattttgtccctt-gaggagaaatttcaaggtatg-------------------------------------------------------------------------------------tttt-attactgttactt---------------------------------------------------------------------------ttcata---------------atgtagat-------------------------a--------------gcctggaattcctcct--------------------------------ataaatttcagtgtca----------gcccccttttctt-----------aat-----ttaagctgcttct----------tgcag-----gttatttc------aaaggaaatgat------------------ggcaaaatt---------------------------------------------------------------------------------------------------------------------------------------------------------------------------------------------------------------------------------------------------------------------------------------------------
>I28599_M029_Malvaceae_Desplatsia_dewevrei_seq1
-----------------------------------------------------------------------------------------------------------------------------------------------------------------------------------------------------------------------------------------------------------------------------------------------------------------------------------------------------------------------------------------------------------------------------------------------------aattattagtagcagagatatagc---------------------atgactttcttaatc-----------------------aattaacttatgtaacaagtga-taactgttggagcaaggtgttgaa-------tatagt-aaa------tactttgt----tgcttagaga-tcactagtt-tataacaac-attta-cgag------------------tttta-tata---agcac-tt-aaaatat-ttgtgaataa-tgact--------------------------aggcacacggaatgattgagatgccacaccctcctcctgagctcttgatctttgaacc-tttcgtggagactgatgagattgttgtttcgtccaagactctgatggcaaattcacaacaccttctgtggaaaggacggagtcgatgggtagaagtaacagttggtgttattggaaaacgtggattgatgcactcattgagtcctagcattactgtca---aggaaactggtgatatcttgtccctt-gaggagaaatttcaaggtatg--------------------------tccttttttcctttttttttcccttttttttcttttgaagaaaaatttcaaggtatgccttat-ttcagtattac-t---------------------------------------------------------------------------ctcata---------------atgtagattgtcttggaatttcttccgccaagaaaacaaaaagattg-tcttggaatttctcct--------------------------------ctaaatt--------------------------------------------------------------------------------------------------------------------------------------------------------------------------------------------------------------------------------------------------------------------------------------------------------------------------------------------------------------------------------------------------------------------------------------------
>I28600_M146_Malvaceae_Mortoniodendron_guatemalense_seq1
------------------------------------------------------------------------------------------------------------------------------------------------------------------------------------------------------------------------------------------------------------------------------------------------------------------------------------------------------------------------------------------------------------------------------------------------------tgtataatgtatgtatgtatatt---------------------ataattttcttaatt-----------------------gattagcctaagcaacaagtga-taacttttggagcaaggtgttaaa-------tctagtaaaacg------tttttt----cacttgcaga-ttgcttcta-gatcataac-atgtt-tgag-----------------tttttattata---aacac-tt-aacatct-tthtgaacaa-tgcct--------------------------aggcacatggaatgattgagatgccaaaccctcctccagagctcttgatctttgaaac-ctttgtggaaacagatgagattgttgtttcatccaaaacc---atggaaaattcacaacaccttctatggaaaggacagagtcgatgggtagaagtaacagttggtgttattggaacacgdgaattgatgcactcattgagtcctagcattactgtca---aggaaactggtgatattctgtcactt-gaggagaaatttcaaggtagg---------------tc--------------------------------------------------------------------ttct-ttcactgttattc---------------------------------------------------------------------------tcctta---------------acgtagat-------------------------------------tg-tctagggatttttcct--------------------------------ctaaatttcaatgtat----------tcttcttttgtttt----------aat-----ttaagctgcttct----------ttcag-----gtcattat------gaaggatatgat------------------tgctcctttgg-aacttctgatta------------------------------------------------------------------------------------------------------------------------------------------------------------------------------------------------------------------------------------------------------------------------------------
>I28601_M030_Malvaceae_Sparmannia_africana_seq1
-------------------------------------------------------------------------------------------------------------------------------------------------------------------------------------------------------------------------------------------------------------------------------------------------------------------------------------------------------------------------------------------------------------------------------------taaaatatttctcctcaattatgagtgacatagagatagt---------------------ataactttcttaatc-----------------------aatya--acatgctataagtga-gaacttttggagcgaggtgttgaa-------tatggtaaatrw------twwttt----cacttacaga-ttgcatgtt-tatartavc-attta-caar------------------tcttgttcta---aacac-tt--acgtct-ttgtgaacaa-tgact--------------------------aggcrcatggaatgattgagatgcctaaccctcccccggagctcttgatctttgaacc-tttcgtggagacagatgagattgttgtttcgtccaacdctgtaacggaaaattcagaccaccttctgtggaaaggacatagtcgatgggtagaagtaacagttggtgttattggaaamcgtggattaatgcactcattgagtcctagcattactgtca---aggaaagtggtgatattttrtccctt-gargagaaatttcaaggtayg---------------tc--------------------------------------------------------------------ttat-ttcactattactc---------------------------------------------------------------------------tccata---------------dtgtagat-------------------------------------tc-tcttggaatttgtctt--------------------------------ctaaatttaagttcaa----------gcctcctttttc--------------------tgaagctgcttct----------tgccg-----gtcatttt------gaaggatatgat------------------ggca--------------------------------------------------------------------------------------------------------------------------------------------------------------------------------------------------------------------------------------------------------------------------------------------------------
>I28602_M031_Malvaceae_Mollia_sp_seq1
-----------------------------------caaaatt---------------------------------------------------------------------------------------------------------------------------------------------------------------------------------------------------------------------------------------------------------------------------------------------------------------------------------------------------------------------------------------------tatttctcctctcaaattatgagtggcagagagataac---------------------ataactttcttaatc-----------------------agttagcatacgcaacaagtta-taactgttagagcaaggtgttgac-------tatagt-aaa------tacttttt----cgttca-aga-ttgcaagtt-tataacaac-ttcta-caag------------------ttttattata---aacac-tt-aacatat-ttgtgaacaa-tggct--------------------------aggcacacggaatgattgagatgccaaaccctcctcctgagctcctgatttttgaacc-tttcgtggagactgatgagattgttgtttcgtccaacactgtgatggcaaattcgcaacacctactgtggaaaggagagagtcgatgggtagaagtgacagttggtgttgttggaaaacgtggattgatgcgctcattgagtcctagcattactgtca---aggaaactggtgaaattttgtccctt-gaggagaaatttcaaggtatg---------------tcttttttctttccttttctttttcttttttcccttttttgtttcctgaag-aaaatttcaaggtatgtcttat-ttcactatcac-t---------------------------------------------------------------------------ctcata---------------a--------------------------------------------tg-tcttggaatttctctt--------------------------------ctaaatttcagtgtgt----------gcagcctttttctt----------tag-----gcagcttttttct----------ttaag-----cttgttct------tg----------------------------------------------------------------------------------------------------------------------------------------------------------------------------------------------------------------------------------------------------------------------------------------------------------------------------------------
>I28603_M223_Malvaceae_Gossypium_hirsutum_seq1
-----------------------------------------------------------------------------------------------------------------------------------------------------------------------------------------------------------------------------------------------------------------------------------------------------------------------------------------------------------------------------------------------------------------------------------------------------------------------------------------------------------------------------------------attaccatatgcagtaagtga-taactcttcaagcaacatgttaat-------ttgagtaaaaca-----ttttttt----cacttgcata-ttgcatgtc-aa-aatatt-atata-tkawt------attt-----ttatttattata---aacac-tt-gacttct-tttcaaaaaaatgtgt--------------------------aggmacatggaatgattgagatgccaaaccctcctccagagctcttgatctttgaacc-ttttgtggaaacrgatgaaattgttctttcatctaaaactgtttcykacratacacaacgccttctgtggaaagaacacagtcgatgggtagaagtaacrgttggtgttattggaaaayggggatcaatgcactcattgagtcctagcataactgtca---aggaaactggtgatattctgtcactt-gaggagaaattccaaggtttg---------------tc--------------------------------------------------------------------catt-ttcattaktatgc----------------------------------------------------------------------------------------------------------------------------------------------------------------------------------------------------------------------------ctcttttccttt----------aat-----ttaaactgcttcc----------gtcct----------------------------gat------------------tgtaacat-gg-aacagctaattaatgttgtctatggcgtaca------ttatctgcaataa------------tgatatgcttttgcttaac-aggtggaaccggca------------------------------------------------------------------------------------------------------------------------------------------------------------------------------------------------
>I28604_M032_Malvaceae_Entelea_arborescens_seq1
--------------------------------------------------------------------------------------------------------------------------------------------------------------------------------------------------------------------------------------------------------------------------------------------------------------------------------------------------------------------------------------------------------------------------------------------------------------------------------------------------------ttcttaatc-----------------------aattagcacatgcaataagtga-gaacttttggagcgaggtgttgaa-------tatggwaaatgt------tytttt----cacttacaga-ttgcatgttatatgataac-attta-caag------------------tcttgttctd---aacac-tt--acgtct-ttgtgaacaa-tgact--------------------------aggcacatggaatgattgagatgcctaaccctcctccggagctbttgatctttgaacc-ttthgtggagacagatgagattgttatttcrtcaaacactgtgacggcaaattcagaacaccttctgtggaaaggacayagtcgatgggtagaaataackgttggtgttattggaaaacrtggattaatgcactcattgagtcctagcattactgtca---aggaatctggtgatattttgtcwctt-gaggagaaatttcaaggtatg---------------tc--------------------------------------------------------------------ttat-ttcactattactc---------------------------------------------------------------------------tccata----------------tgwagat-------------------------------------tc-tcttggaatttctctt--------------------------------ataaatttcagttcaa----------gcctcctttttc--------------------tgaagcttcttct----------tgccg-----gtcatttt------gaaggatrtgat------------------ggcaac--taa-aaatcctaattaat----------------------------------------------------------------------------------------------------------------------------------------------------------------------------------------------------------------------------------------------------------------------------------
>I28605_M235_Malvaceae_Abutilon_sp_seq1
----------------------------------------------------------------------------------------------------------------------------------------------------------------------------------------------------------------------------------------------------------------------------------------------------------------------------------------------------------------------------------------------------------------------------------------------------------------------------------------------------------------------------------------------------------------------------attgccttctacgga--ttcctcctaatag------tttttca-aaggtataataa-gtgtgattt-cgaaaaatctatata-tgaa-----------------tttttattataaacaacac-tt-gatttct-ttttgaatga-tgcgt--------------------------aggcacatggaatgattgaaatgccaaaccctcctccagagctcttgatctttgaacc-ttttgtggaaacagatgaaattgttctttcatccaaaactgttgcggaaaattcgcaaggtcttctatggaaaggacagagtcgatgggtagaagtaacagtcggtgttattggaaaacggggatcgatgcactcattgagtcctagcataaccgtca---aggaaactggtgatattctgtcactt-gaggagaaattccaaggtctgta------------tt-----------------------------------------------------------------------tt-ttcactattattc---------------------------------------------------------------------------tccttaag-------------ttataactggtgatac---------------------------tccggt-ccaagtctgcttca---------------------------------ttatgtgcaataatg----------atatagttttgcttaaacaggtggaaccggcatcaatctgactcc----------tcccccggt---------------------------------------------------------------------------------------------------------------------------------------------------------------------------------------------------------------------------------------------------------------------------------------------------------------------------------------------------------
>I28606_M033_Malvaceae_Reevesia_formosana_seq1
----------------------------------------------------------------------------------------------------------------------------------------------------------------------------------------------------------------------------------------------------------------------------------------------------------------------------------------------------------------------------------------------------------------------------------------------------------------------------------------------------------------------------------------------------------------------tggagcaaggagttaaa-------tctagttaaatg------tttttt----cacttgcaaa-ttgcatgtc-gataataac-atgta-tgagt------ttttttttttttttttttata---aatac-tg-aatgtct-ttttgaacaattgcct--------------------------aggcacatggaatgattgagatgccaaaccctcctccagagctcttgatctttgaacc-ttttgtggagacagatgagattgttgtttcgtccaaaactgtgacagaaagttcacaacaacttctatggaaagggcacagtcgatgggtagaagtaacagttggggttattggaaaacagggattgatgcactcattgagtcctagcattactgtca---aggaractggtgatattctgtcactt-gaggagaaatttcaaggtacg---------------tc--------------------------------------------------------------------tttt-ttcaccattcttctcc-attt------------------------------------------------------------------ctcctta---------------atgtagat-------------------------------------tg-tcttggaatttctcct--------------------------------ctaaatgtctgtgtat----------gcctcttttgtttt----------aa-----------------------------------------------------------------------------------------------------------------------------------------------------------------------------------------------------------------------------------------------------------------------------------------------------------------------------------------------------------------------------------------------
>I28607_M034_Malvaceae_Mansonia_altissima_seq1
c---------------------------------a---------------------------------------------------------------------------------------------------------------------------------------------------------------------------------------------------------------------------------------------------------------------------------------------------------------------------------------------------------------------------------------------------------------------gtgagaatatatatatatatt------------------tacatagctttctaaatt-----------------------gattagcatatgcaataaggga-taacttttgaagtaaggagttaaa-------tttatttaattg------tttttt----cacttgcaaa-ttgcatgtt-gataataac-attta-tgag-----------------tttgtgttata---agcac-tg-attgtct-ttctgaataa-tgcct--------------------------aggcaaatggaatgattgagatgccaaaccctcctccagagctcttgatctttgaacc-ttttgtggagacagatgagattgttgtttcatccaaaactgtgacagaaagttcacaacaacttctatggaaagggcacagccgatgggtagaagtaacagttggggttattgggaaacggggattgatgcactcattgagtcctagcattattgtca---aggaaactggtgatattctgtcgctt-gaggagaaatttcaaggtttgta-------------tt--------------------------------------------------------------------tttt-ctgagtattcttc----atat------------------------------------------------------------------ttcctta---------------ttgtagat-------------------------------------tg-tcttggaacttctcct--------------------------------ctaaatttcattgtat----------gcctcttttgattt----------aat-----ttaatctgctgct----------tgcag-----attattacgagac-----------------------------------------------------------------------------------------------------------------------------------------------------------------------------------------------------------------------------------------------------------------------------------------------------------------------------------a-------
>I28608_M035_Malvaceae_Hosfordia_alata_seq1
-------------------------------------------------------------------------------------------------------------------------------------------------------------------------------------------------------------------------------------------------------------------------------------------------------------------------------------------------------------------------------------------------------------------------------------------------------------ctattatgac--tgattcta-----------------atcatttcctacatg---------------cagctgtgcagaagaccttgcagtgtatgcaaaagccttggatgattgccttctacgga--ttcctcctaatag------tttttca-aaggtataataa-gcgtggttt-ygaaaaatctatata-tgaa-----------------tttytattata---aacac-tt-ga-ktct-ttktgaatga-tgygt--------------------------aggcacatggaatgattgagatgccaaaccctcctccagagctcttgatctttgaacc-ttttgtggaaactgatgaaattgytctttcatccaaaactrttgyggaaaattcgcaaggtcttcyatggaaaggacagagtcgatkggtmgaagtaacagtcggygttattggraaayggggatcgatgcactcattgagtcctagcataactgtca---aggaaactggtgayattctgtcactt-gaggagaaattccaaggtttgta------------tttt----------------------------------------------------------------ttttrtt-yycactwtyatty---------------------------------------------------------------------------tccttarg-------------gtataactggtgatwc---------------------------tctggtcccaagtttgcatta---------------------------------ttatctgcaataatg----------atatagttttggcttaacaggtggaaccggcatcaatctkactcc----------tcccccggtatcaattat------gaggtttgt-----------------------caagattct-------------------------------------------------------------------------------------------------------------------------------------------------------------------------------------------------------------------------------------------------------------------------------------------------
>I28609_M036_Malvaceae_Pentaplaris_davidsmithii_seq1
-------------------------------------------------------------------------------------------------------------------------------------------------------------------------------------------------------------------------------------------------------------------------------------------------------------------------------------------------------------------------------------------------------------------------------------tgtttgctcaaaatttttggtggaagtggttttttattct---------------------ctaaattttgtatttt-------------------ccagctggccatatgcaataagtga-taacttttggagcaacgtgttgat-------ttgagtaaaaca------tttttt----cgcttgcat--ttgcatgtc-aataatatt-atata-tgaa-----------------tttttattata---aacac-tt-gactcct-ttttgaacaa-tgcct--------------------------aggcacatggaatgatcgagatgccaaaccctcctccagagctcttgatctttgaacc-ttttgtggaaacagatgaaattgttctttcatccaaaactgttttggaaaattcacaacaccttctatggaaaggacacagtcgatgggtagaagtaacagttggtgttattggaaaacggggattgatgcactcattgagtcctagcataactgtca---aggaaactggtgatattctttcactt-gaggagaaatttcaaggtttg---------------tc--------------------------------------------------------------------tttt-ttcactattattc---------------------------------------------------------------------------tcctta---------------atgtagat-------------------------------------tg-tcctggaatttctcct--------------------------------ctaaatttcattccat----------gccttttttct-----------------------------------------------------------------------------gat------------------tgcaacatcag-aaaagctaattaat-tttttgaast--------------------wwwtc------------ttgaat-catctaattaac-agctagacaaatt-------------------------------------------------------------------------------------------------------------------------------------------------------------------------------------------------
>I28610_M037_Malvaceae_Heritiera_littoralis_seq1
---------------------------------------------------------------------------------------------------------------------------------------------------------------------------------------------------------------------------------------------------------------------------------------------------------------------------------------------------------------------------------------------------------------------------------------------------------------------------------------------------taactttcttaatt-----------------------gattagcatacac---aagtga-caacttttggagctaggtgttaaa-------tctactaaaaca------tttttt----cacttgcaga-ttgcatgtc-gttaataac-atgta-tgag--------------------tttttata---aacat-tt-aatgtct-ttttgaacaa-tgcct--------------------------aggcacatggaatgattgagatgccaaaccctccaccagagctcttgatctttgaacc-ttttgtagaaacagatgagattgttgtttcgtccagaactgtgatggaaaattcacaacaccttatatggaaaggacagagtcgatgggtagaagtaacagttggtgttattgggaaacagggatcgatgcactcgttaagtcctagcattactgtca---aggaaaccggagatattctgtcactt-gaggagaaatttcaaggtatg---------------cc--------------------------------------------------------------------ttcg-ttcattataattc---------------------------------------------------------------------------tcctta---------------atgtagat-------------------------------------tg-ctcttgca----------------------------------------------------------------------------------------------------------------------------------ggccagtat------gaaggatatgat------------------ggtaacattag-aaatgctaattgatgtttttgaact--------------------aattc------------ttggat-catctaattaag-aagtaaatgatttat----ggatttga----------------a------------------------------------------------------------------------------------------------------------------------------------------------------------------
>I28611_M062A_Malvaceae_Durio_zibethinus_seq1
--------------------------------------------------------------------------------------------------------------------------------------------------------------------------------------------------------------------------------------------------------------------------------------------------------------------------------------------------------------------------------------------------------------------------------------------------------tttattctctaaaaatatatt---------------------ataactttcttaatc-----------------------ggttagcatatgcaacaagtga-taacttttggtgcaaggtgttaaa-------tctagtaaaacg-------ttttc----cactagcaga-ttgcatgtt-gataataac-atgta-tgag-----------------ttttcattata---aacac-tt-aacgtct-ttttgaacaa-tgcct--------------------------aggcacatggaatgattgagatgccaaacccacctccagagctcttgatctttgagcc-ttttgtggaaacagatgagattattgtttcatccaaaactgtgacggaaaattcacaatgtcttctatggaaaggacagagtcgatgggtagaaataacagttggtgttattggaaaacggggattgatgcactcattgaatcctagcattactgtca---aagaaactggtgatattctgtcactt-gaggagaaatttcaaggtatg---------------tc--------------------------------------------------------------------ttct-ttcactattattc---------------------------------------------------------------------------tcctta---------------atgtagat-------------------------------------tg-tcttcgaatttctcca--------------------------------ctaaatttcagtgtat----------gccccttttgtttt----------aat-----ttaagctgcttct----------tgtag-----gtcattat------gaaggatatga-------------------------------------------------------------------------------------------------------------------------------------------------------------------------------------------------------------------------------------------------------------------------------------------------------------------------------
>I28612_M038_Malvaceae_Brachichyton_bidwillii_seq1
----------------------------------------------------------------------------------------------------------------------------------------------------------------------------------------------------------------------------------------------------------------------------------------------------------------------------------------------------------------------------------------------------------------------------------------------------------------atatttatatatt---------------------ataactttcctaatc-----------------------aattagcgtacacaa-aagtga-caacttttgtagcaagatgttaaa-------tc-agtaaaaca------tttttt----caccggcaga-ctgcatgtc-gataataac-atgta-tgag--------------------tttttatt---aacat-tt-a--attt-ttttgaacaa-tgcct--------------------------aggcacatggaatgattgagatgccaaaccctccaccagagctcttgatctttgaacc-ttttgtagaaacagatgagattgttgtttcgtccaaaactgtgatggaaaattcacaacaccttatatggaaaggacagagtcgatgggtagaagtaacagttggtgtgattggaaaacggggattgatgcactcattgagtcctagcattactgtca---aggaaaccggtgatattctgtcactc-gaggagaaatttcaaggtatg---------------cc--------------------------------------------------------------------ttct-tttattataattc---------------------------------------------------------------------------tcctta---------------atgtaga--------------------------------------tg-tcttggaatttctcct--------------------------------ctaaatttcggtgtat----------gcctcttt-------------------------------------------------------------------------aggatatgat------------------ggcaacgttag-aaatgctaattaatgtttttgaatt--------------------aattc------------ttggat----------------------------------------------------------------------------------------------------------------------------------------------------------------------------------------------------------------------------
>I28613_M039_Malvaceae_Eriotheca_macrophylla_seq1
-----------------------------------------------------------------------------------------------------------------------------------------------------------------------------------------------------------------------------------------------------------------------------------------------------------------------------------------------------------------------------------------------------------------------------------------------------------------------------------------------------------------------------------------------------------taa-taacttttggagctacatgttaaa-------tcaagtaaaacg------ttatttt--tcacttgcata-ttgcatgtc-gataatatt-atatt-cgaa-----------------tatctattata---aacac-tt-gacttct-ttttgaatga-tgcct--------------------------aggcacatggaatgattgagatgccaaaccctcctccagagctcttgatctttgaacc-ttttgtggaaacagatgaaattgttctttcatccaaaactgttacagaaaattcacaacrtcttctatggaaaggacgcagtcgatgggtagaagtaacagttggtgttattggaaaacgaggattaatgcactcactaagtcctagcataactgtta---aggaaactggtgatattctgtcactt-gaggagaaatttcaaggtatg---------------tc--------------------------------------------------------------------tttt-tgcactacttttc---------------------------------------------------------------------------tcctta---------------atgtagat-------------------------------------tg-actggaaatttctcct--------------------------------ctaaatttcagtctat----------rmctcttttttttt-------ttwaaw-----ttwaamygcttct----------ttcag-----gttg-tatgactt-gaaggttattat------------------ggc---------------------------------------------------------------------------------------------------------------------------------------------------------------------------------------------------------------------------------------------------------------------------------------------------------
>I28614_M040_Malvaceae_Hydrogaster_trinervis_seq1
---------------------------------------------------------------------------------------------------------------------------------------------------------------------------------------------------------------------------------------------------------------------------------------------------------------------------------------------------------------------------------------------------------------------------------------tatttctcctctcaaattatgagtagcagagatatagc---------------------atgactttcttaatt-----------------------aattagcatatgtaacaagtga-taactgttggagcaaggtgtttaa-------tatagt-agata------cctttt----catttacaga-tagcaagtt-tataat----atgaa-cgag------------------ttttattaca---aaaac-tt-aacatat-ttgtgaaaaa-tgact--------------------------aggcacatggaatgattgagatgccaaaatctcctcccgagctcttgatctttgaacc-ttttgtggagactgactaaattgttgtttcatccaacactatgacagaaaattcacaacaacttctgtggaaaggacagagtcgatgggtagaagtaacagttggtgttattggaaaacgtggattgatgcactcattgagtcctagcattactgtca---aggaaactggagatattttgtccctt-gaggagaaatttcaaggtatg---------------tc--------------------ttcttctttttcttcattatttttagaagaaaaatttcaaggaatggcttat-ttcattatcac-t---------------------------------------------------------------------------ctcata---------------ttgtagat-------------------------------------gg-tcttggaatttctcat--------------------------------ctaaatttctgttcat----------gcggtttttttctt----------aat-----ttaagctgcttct----------tgcag-----gtcatggt------gaag--------------------------------------------------------------------------------------------------------------------------------------------------------------------------------------------------------------------------------------------------------------------------------------------------------------------------------------
>I28615_M041_Malvaceae_Pterygota_brasiliensis_seq1
------------------------------------------------------------------------------------------------------------------------------------------------------------------------------------------------------------------------------------------------------------------------------------------------------------------------------------------------------------------------------------------------------------------------------------------------------------------atttatatatt---------------------ataacttttttaatc-----------------------gattagcatacacag-aagtga-caacttttggagcaaggtgttaaa-------tctagtaaaaca----tttttttt----cacttgcaga-tcgcatgtc-gataataac-gtgtg-tgag--------------------tttttata---aacat-tt-aatgttc-ttttgaacaa-tgcct--------------------------aggcacatggaatgattgagatgccaaaccctccaccagagctcttgatctttgaacc-ttttgtagaaacagatgagattgttgtttcgtctaaaactgtgatggaaaattcacaacaccttatatggaaaggacagagtcgatgggtagaagtaacagttggcgttattggaaaagggggatcgatgcactcattgagtcctagcattactgtca---aggaaagcggtgatattctgtcacta-gaggagaaatttcaaggtatg---------------ca--------------------------------------------------------------------ttct-ttccttataattc---------------------------------------------------------------------------tcctta---------------atgtagat-------------------------------------tg-tcttgaaatttctcct--------------------------------ctaaa-----gtgtat----------gcctctttagtttt----------aat-----ttaagctgcttct----------tgcag-----gtcagtat------gaaggatataac------------------ggcaac------------------------------------------------------------------------------------------------------------------------------------------------------------------------------------------------------------------------------------------------------------------------------------------------------
>I28616_M042_Malvaceae_Leptonichya_maranta_seq1
-----------------------------------------------------------------------------------------------------------------------------------------------------------------------------------------------------------------------------------------------------------------------------------------------------------------------------------------------------------------------------------------------------------------------------------------------------------tgagctgcagaagatatc---------------------atacctttgttaatt-----------------------tattggcaaatgcaacaagctm-taacttcwggagcaaggtgttaaa-------tctaacaaaatg------tttttt----cacttgcaga-ttgcatgtc-tataataat-ttgta-maag-----------------tttttataata---aatgc-tt-aacatcc-ttttgaacaa-tgcct--------------------------aggcacatggaatgattgagatgccaaaccctcctccagagctcttgatctttgaacc-ttttgtggagacagatgagatagtcgtttcatccaaaactgtgatggcaaattcacaacaccttctttggaaaggacacagtcgatgggtagaaataacagttggtgttattggaaaacggggatgcatgcactcattgagtcctagcattacygtca---aggaaactggtgatattttgtccctt-gaggagaaattycaaggtatt---------------tc--------------------------------------------------------------------cttt-kccrcyawtattc---------------------------------------------------------------------------tccata---------------ttgtagat-------------------------------------tg-tcttggaatttctcyt--------------------------------ctaaatktcagtgtat----------gcttattttcthct----------aat-----ttaagctgattgt----------tgcag-----gacattat------gaaggatatgat------------------ggaaacattag-aaat--------------------------------------------------------------------------------------------------------------------------------------------------------------------------------------------------------------------------------------------------------------------------------------------
>I28617_M043_Neuradaceae_Neurada_procumbens_seq1
---------------------------------------------------------------------------------------------------------------------------------------------------------------------------------------------------------------------------------------------------------------------------------------------------------------------------------------------------------------------------------------------------------------------------------------------------------------------------------------------------------------------------------------------------------------------cttaagagatgtccacaa------ttatatttgcaagtgttcatctatt----tctttgccaa-----------aaaaaaagt---------------------------gtttatctaatga--aactt-tt-catattt-tgtaaaacaa------a----------------------aatagggtcatggaatgattgagatgccaaaccctcctccagaggtcttgatctttgaacc-ttttgtggagacagatgagattattgtttcatacattaatggaagaac---------acatctcatgtggaaaggacaaagtcgatgggtagaagtaacggttggtgtgatagggaaacgtggatcaatgcactcattaagtcctagtattacggtaa---aggaaagtggtgatatattatcactc-gaggagaaatttcaaggtact-------------actg--------------------------------------------taaaggaaagtggtga-------------tatattatccctc----tcttt-----------------------------------------------------------------ctctctc---------------ttgtagatgga----------------------------------cg--------------------------------------------a----atgggttttgatgggta-------------------------------gaaaaagaaactaa-------------------------------------------------------------------------------------------------------------------------------------------------------------------------------------------------------------------------------------------------------------------------------------------------------------------------------------------------------------------------------------
>I28618_M044_Malvaceae_Pentace_laxiflora_seq1
------------------------------------------------------------------------------------------------------------------------------------------------------------------------------------------------------------------------------------------------------------------------------------------------------------------------------------------------------------------------------------------------------------------------------------------------------cttactaaattatcagttctctc---------------------tctctcctcttaatt-----------------------gattagtatatgcaacaagtga-taactgttggagaattgttttaaa-------tctagtaaaa-------------------acttgcaga-ttgcatgtc-gataat-ac-atgta-tgag-----------------tttttattata---gactc-tt-aacatct-ttatgaacaa-tgcct--------------------------aggcccatggaatgattgagatgccaaaccctcctccagagctcttgatctttgaacc-ttttgtagaaacagatgagattgttgtttcgtccaaaaatgtgatagaaaattcacaacagcttctatggaaaggacagagtccatgggtagaagtaacagttggtgttattggtaaacgggggtcaatgcactcattgagtcctagcatcactgtca---aggaaaccggtgatattctgtcactt-gaggagaaatttcaaggtata---------------tc--------------------------------------------------------------------ttct-ttcactgttattc---------------------------------------------------------------------------tcctta---------------atgtagat-------------------------------------tg-tctgggaattctcc--------------------------------------------------------------------------------------t-----ttaasctgctttt----------tgcag-----gtaatgrt------gaaggatatgat------------------ggtgatgttag-aaatgctagttaatgtttttgaagc---------------------aacc------------tcacat-gtttta---------------------------------------------------------------------------------------------------------------------------------------------------------------------------------------------------------------------
>I28619_M045_Malvaceae_Phragmotheca_mammosa_seq1
-----------------------------------------------------------------------------------------------------------------------------------------------------------------------------------------------------------------------------------------------------------------------------------------------------------------------------------------------------------------------------------------------------------------------------------------------------------------tatatatatatt---------------------ataactttcttagtt-----------------------gattagcgtatgcaataagtga-taacttttggagcaacgtattaag-------tcgagtaagaca------tttttt-----acttgcata-ttgtatgtc-gataacatt-atata-tgaa-----------------tttttattata---aacac-tt-gacttct-ttttgaacaa-tgcct--------------------------aggcacatggaatgattgagatgccaaaccctcctccagagctcttgatctttgaacc-ttttgtggaaacagatgaaattgttctttcatccaaaactgttacagaaaattcacaacgccttctatggaaaggacacagtcgatgggtagaagtaacagttggtgttattggaaaacggggatcgatgcactcattgagtcctagcataactgtca---aggaaactggtgatattctgtcactt-gaggagaaatttcaaggtaca---------------tc-------------------------------------------------------------------ttttt-ttcactattattc---------------------------------------------------------------------------tcctta---------------atgtagat-------------------------------------tg-tcttggaatttctcct--------------------------------ccaaattttagtctat----------gcctcttttctttt----------aat-----ttaaactgcctct----------ttttc---------------------------tgat------------------tgcaacatcag-aaaagctaattaatgtttttgaact--------------------aattc------------ttgaat-ca-------------------------------------------------------------------------------------------------------------------------------------------------------------------------------------------------------------------------
>I28620_M046_Malvaceae_Camptostemon_shultzii_seq1
----------------------------------------------------------------------------------------------------------------------------------------------------------------------------------------------------------------------------------------------------------------------------------------------------------------------------------------------------------------------------------------------------------------------------------------------------------------------------------------------------------------------------------------------yatatgcaataagtga-t-actttttgagcaacgtgttaat-------tagagtaaaaca------tttttt----cacttgcata-ttgcatgtc-aaaaatatt-atata-tgaa-----------------tttttattata---aamac-tt-gacttct-ttttgaacaa-tgcgt--------------------------aggcacatggaatgattgagatgccaaaccctcctccagagctcttgatctttgaacc-ttttgtggaaacagatgaaattgttctttcatccaaaactgtttcaaaaaattcacaacaccttttatggaaaggatgcagtcgatgggtagaagtaacagttggtgttattggaaaacggggatcaatgcactcattgagccctagcataactgtga---aggaaactggtgatattctgtcacta-gaggagaaattccaaggtttg---------------tc--------------------------------------------------------------------tttt-ttcactatttttc---------------------------------------------------------------------------tcctta---------------atgtagat-------------------------------------------------------------------------------------------------------------------------------------------------------------------------------------------------------------------------------------------------------------------------------------------------------------------------------------------------------------------------------------------------------------------------------------------------------------------------------------------------------------------------------------------
>I28621_M153_Malvaceae_Trichospermum_sp_seq1
---------------------------------------------------------------------------------------------------------------------------------------------------------------------------------------------------------------------------------------------------------------------------------------------------------------------------------------------------------------------------------------------------------------------------------------atttrtttctctcaaattatgagtggcagagagatagc---------------------mtaactttcttaatc-----------------------aattagcwtatgtaacaagtka-taactgttggagcaaaktgtttaat-----ytatrbt-aaata------cttttt----catttgcaga-ttgcaagtt-tayaac----atgca-caac------------------ttttattata---aacac-tc-aatatat-ttgtgaacwa-tgact--------------------------aggcacahggaatgattgadatgccaaaccctcctcctgagctcttgatctttgaacc-tttcgtggagactgatgagattgttgtttcatctaacactgtgacggmaaattcacaacaccttatgtggaaaggacagagtcgatgggtagaagtaacagttgntgttattggaaadcntggattgatgcactcattgagtcctagcattacdgtca---aggaaactggtgatattttgtccctt-gaggagaaatttcaaggtatg---------------tc----------------------tttttytttdtcatttttttttaaatdagaaattgcaaggtatgtcttat-ttcamtatcac-t---------------------------------------------------------------------------ctcata---------------atgtagwt-------------------------------------tg-tctt-gaatttctcct--------------------------------ctaaatttcaatgcat----------gcaacttttttctt----------aa-------------------------------------------ttgt------gaggaatatgat------------------gggaacattagaaaatcctaattaat----------------------------------------------------------------------------------------------------------------------------------------------------------------------------------------------------------------------------------------------------------------------------------
>I28623_M048_Malvaceae_Abroma_augusta_seq1
---------------------------------------------------------------------------------------------------------------------------------------------------------------------------------------------------------------------------------------------------------------------------------------------------------------------------------------------------------------------------------------------------------------------------------------------------------------------------------------------------------tcttagtc-----------------------tattgacatatgcaacaagcaa-taacttctagagcaaggtgttaaa-------tctaataaaatg------tttatt----cacttgcaga-ttgcatgtc-tataataat-gtgta-cgagt---------------ttttttattata---aacac-tt-aacgtcc-ttttgaacaa-tgcct--------------------------aggcacatggaatgattgagatgccaaaccctcctccagagctcttgatctttgaacc-ttttgtggagacagatgagatagttgtttcgtccaaaactgtgatgccaaattcacaacaccttctttggaaaggacacagtcgatgggtagaaataacagttggtgttattggaaaacggggatacatgcactcattgagtcctagcattactgtca---aggaaactggtgatattttgtccctt-gaggagaaatttcaaggtatg---------------tc--------------------------------------------------------------------tttt-tccactattattc---------------------------------------------------------------------------tccatg---------------tcgtagat-------------------------------------tg-ttgtggaatttctcct--------------------------------ctaactttcagtgtat----------gattattttctttt----------aac-----ttaagctgattct----------tgcat-----gatattat------gaagaaaatga-------------------------attag-aaatggtagttaatgtttttga--------------------------------------------------------------------------------------------------------------------------------------------------------------------------------------------------------------------------------------------------------------------------
>I28624_M049_Malvaceae_Corchoropsis_tomentosa_seq1
-------------------------------------------------------------------------------------------------------------------------------------------------------------------------------------------------------------------------------------------------------------------------------------------------------------------------------------------------------------------------------------------------------------------------------------------------------------------------ttgt---------------------atagctttcttaacg-----------------------gatttgcatatgcaa-gagtga-taacttttgaaacaaagtgttaaa-------cctagtaagaat------gatttt----gaagttcaga-ttgcatgtt-gttaataac-atgtg-tgag-----------------tttcttttata---aactc-tt-aatgtcc-ttttgaacaa-tgcct--------------------------aggcacatggagtgatcgagatgccaaaccctcctccagagctcttgatcttcgaacc-ttttgtggaaacagatgagattgttgtttcatccaaaactgtgatggaaaattcacaacatcttctgtggaaaggtcagagccgatgggtagaaataacggttggtgttattggaaaacggggattgatgcactcattgagtcctagcattactgtca---aggaaactggtgatatcctgtcactc-gaggaaaaatttcaaggtatg---------------tc--------------------------------------------------------------------ttct-ttcgctattattcatt-tatt------------------------------------------------------------------cttcttt---------------atgtatat-------------------------------------tg-ttttggaatttctcct--------------------------------ttaattttcggtgttt----------gmtct--------------------------------------------------------------------------------------------------------------------------------------------------------------------------------------------------------------------------------------------------------------------------------------------------------------------------------------------------------------------------------------------------------------------
>I28625_M193_Malvaceae_Apeiba_tibourbou_seq1
aaa------------------------------------------------------------------------------------------------------------------------------------------------------------------------------------------------------------------------------------------------------------------------------------------------------------------------------------------------------------------------------------------------------------------------------aagttaaaatatttctcctcaatcatgagtgacagagatatggt---------------------ataactttcttartc-----------------------aattarcacatgcaatragtgr-gaacttttggagygaggtgttgaa-------tataktaaaygt------tttatt----cacttacaga-ttgcatgty-twyamtwac-attta-caag------------------tchtgttata---aacac-tt--acatct-ttgtgaacaa-taatt--------------------------aggcacatggaatgattgagatgcctaaccctcctccgragctcttgatctttgaacc-tttcdtggagacngatgagattgttgtttcgtccaacactgcaacggcaaattcacaacaccttchgtggaaaggacatagtcgatgggtagaagtaacagttggtgttattggaaaacntggatcaatgcactcattgaghcctagcattactgtca---aggaaactggtgatathttgtcccttkdrggagaaatttcarggtatg---------------tc--------------------------------------------------------------------ttat-ttcactattactc---------------------------------------------------------------------------tccata---------------aaatagat-------------------------------------tc-tcttggaatttc----------------------------------------------------------------------------------------------tgawgctgcttct----------trcag-----gtcatttt------gaaggatattac------------------ggcaag--taa-aaatsctaattaatatttytgaact--------------------aattc------------ttgaag-catctaattaacaaagtaaatgaattaaa---ggattttaat---------------------------------------------------------------------------------------------------------------------------------------------------------------------------------
>I28626_M226_Malvaceae_Helicteres_guazumifolia_seq1
-------------------------------------------------------------------------------------------------------------------------------------------------------------------------------------------------------------------------------------------------------------------------------------------------------------------------------------------------------------------------------------------------------------------------------------------------gagttgcagtaataaatacatacatata---------------------atagctttctaattt-----------------------gattagcatatgcaataaggca-tatattttgaagcaaggagttgaa-------tctagtt-attg------tttttt----cgcttgcaaa-ttgcatgtt-gataataac-atgta-tga-----------------ctttttattata---aacac-tg-aatgtct-ttttgaacaa-tgcct--------------------------aggcacatggaatgattgagatgccaaaccctcccccagagctcttgatctttgaacc-ttttgtggagacagatgagattgttgtttcatccaaaactgtgacagaaacttcacaacaacttctatggaaaggtcatagtcgatgggtagaagtaacagttggggttgttgggaaacagggactgatgcactcattgagtcctagcattactgtca---aggaaactggtgatattctgtcactt-gaggagaaatttcaaggtatgtagttttttcccccttt--------------------------------------------------------------------tttt-ttcactattcttctcc-attt------------------------------------------------------------------ctcctta---------------atgtagat-------------------------------------tg-tcttggagtttctcct--------------------------------ctaaatttcattgtct----------gcctcttttgtttt----------aat-----ttaatcttctgct----------tgcag-----attattag------gaaggatatggt------------------ggaaaaac----------------------------------------------------------------------------------------------------------------------------------------------------------------------------------------------------------------------------------------------------------------------------------------------------
>I28628_M051_Malvaceae_Werklea_horrida_seq1
------------------------------------------------------------------------------------------------------------------------------------------------------------------------------------------------------------------------------------------------------------------------------------------------------------------------------------------------------------------------------------------------------------------------------------------------------ttgcagatatatwtgmrtmtagc--------------------tmywacttkycyamtw-----------------------rattagcatatgcaacgagtga-taacttttcgagcamcgtgctgat-------ttgagtaaaacc------attytt----crcttgmatg-ttgcatgtc-aaaaatacw-wtata-tgaw-----------------tttttattrat---agcat-tt-rayttct-tgttraacaa-tgcat--------------------------aggcwcatggaatgattgagatgccaaaccctcctccagagctcttgatctttgaacc-ttttgtggaracaratgaaattgttctttcatccaahdctrytycggaaaahtcacaacgccttctatggaraggacacagtcratgggtagaagtaacagttggtgtwattggvaaacggggatcaatgcactcattgagtcctagcataactgtca---aggaaactggtgacattctktcactc-gaggagaaattccaaggttcr---------------tc-------------------------------------------------------------------ttttt-ttcactattawym---------------------------------------------------------------------------tcmkwa---------------awgtagat-------------------------------------tr-wwktggaatttctttt--------------------------------aagtaattc-------------------------------------------t-----ttaatcatctaat----------taaca--acwgtwyatwt------tmtgrwtgyaay------------------rwcaacattag-------------ctgcttttgttttt---------------atgcaaccc----------------------------------------------------------------------------------------------------------------------------------------------------------------------------------------------------------------------------------------------
>I28629_M052_Malvaceae_Spirotheca_rosea_seq1
-----------------------------------------------------------------------------------------------------------------------------------------------------------------------------------------------------------------------------------------------------------------------------------------------------------------------------------------------------------------------------------------------------------------------------------------------------cacacacacatatttgkttatatt---------------------ataactttcttaatt-----------------------tattagcatatgcaataagtta-----ttttttagcaacatggtaaa-------tcaagtaaaaag------ttttttc--aaccttgcata-ttgcatttc-aata----t-acatt-caaa-----------------tttctattata---aacgc-tt-gacttct-tttttaacaa-tgcct--------------------------aggcacatggaatgattgagatgccaaaccctcctccagagctcttgatctttgaacc-ttttgtggaaacagatgaaattgttctttcatccaaaactgttatggaaaattcacaacatcttacatggaaagggcacagtcgatgggtagaagtaacagttggtgttattggaaaacgaggattaatgcactcattgagtcccagcataactgtca---aagaaactggagatattctgtcactt-gaggagaaatttcaaggtatg---------------tc-------------------------------------------------------------------ttttt-ttcagtattgttc---------------------------------------------------------------------------tcctta---------------atttagat-------------------------------------ca-tctcggaatttctcct--------------------------------ttaaatttcagtctat----------gcttcttttctttt----------aat-----ttaaactgctt------------------------------------------------------------------------------------------------------------------------------------------------------------------------------------------------------------------------------------------------------------------------------------------------------------------------------------------------------------------------------
>I28630_M053_Malvaceae_Huberodendron_swietenioides_seq1
-----------------------------------------------------------------------------------------------------------------------------------------------------------------------------------------------------------------------------------------------------------------------------------------------------------------------------------------------------------------------------------------------------------------------------------------------------tatatatatatatatgtttatatc---------------------atggctttcttaatt-----------------------gattakcatatgcartaagtga-taacyttwggascaayrtgttaaa-------tcaagtaaaacr------tttttt----cwcttghrta-ttgcatgty-datrwtatt-atata-cdaa-----------------tttctatydta---aacrc-th-gacttmt-ttttgaacaa-tgcct--------------------------aggcahatggaatgattgagatgccaaaccctcctccagagctcttgatcttygaacc-ttttgtggaaacagatgaaattgttctttcatccaaaactgttayggaahattcacracghcttntatggaaaggacanagtcgatgggtagaagtaacmgntggtgttattggaaaacggggattgatgcdctcattgagkcctagcataactgtma---aggaaactgdtgatattctgtcahtt-gaggagaaatttcaaggtatg---------------tc--------------------------------------------------------------------tttt-ttcattattgttc---------------------------------------------------------------------------tcctta---------------atgyagat-------------------------------------tg-tctcrgaatttctcct--------------------------------ctaaatttcactctat----------gcktcttttctttt----------aat-----ttaaactgcttct----------ttcag-----gttgctataactt-gaaggttatgat------------------ggcaacatyag-aagtgctaattaatgtttttgaact--------------------awtyy------------tgaatt-g--------------------------------------------------------------------------------------------------------------------------------------------------------------------------------------------------------------------------
>I28631_M054_Malvaceae_Trochetiopsis_benjaminae_seq1
--------------------------------------------------------------------------------------------------------------------------------------------------------------------------------------------------------------------------------------------------------------------------------------------------------------------------------------------------------------------------------------------------------------------------------------------taacccgaatctgaatagtaatgaggaaaaagg---------------------ttctttggctagaaa-----------------------acctgggatatgctg-aaatat-tggatc-----aagaagtctaaat-------gttttctcaaaa------ctttttgtagaattggtcat-gtgttctat-aaaattttt-atttc-tagct------ggcca----ttagctctctga---tgttc-tt-aatgtcc-ttttgaaaaa-tgcct--------------------------agatacatggagtgatcgagatgccaaaccctcctccagagctcttgatctttgaacc-ttttgtggaaacagatgagattgttgtttcgtccaaaactatgacgcaaaattcacaacaccttctgtggaaaggacagagccgatgggtagaagtaacagttggtgttataggtaaacgaggatcgatgcactcattgagtcctagcattactgtga---aggaaactggtgatatcctgtcactt-gaggagaaatttcaaggtatg--------------tat-------------------------------------------------------------------ttttt-ttcactatttttcatt-tatt------------------------------------------------------------------ctctttt---------------atgtagat-------------------------------------ag-ttttttaatttctcct--------------------------------ctagcttt-ggtgttt----------gcatcatgtttttt------------------tcactattcttct----------ttcaa-----gtca------aat-gaaatatatgat------------------ggcaacattag-aaatgataattaatgttt------------------------------------------------------------------------------------------------------------------------------------------------------------------------------------------------------------------------------------------------------------------------------
>I28632_M055_Malvaceae_Eriolaena_candollei_seq1
----------------------------------------------------------------------------------------------------------------------------------------------------------------------------------------------------------------------------------------------------------------------------------------------------------------------------------------------------------------------------------------------------------------------------------------------------------------------------------------------------------caaaagtcaaga---------------agaaaatgggatatgcw---------kaamtwttgrawcaagaagtstwaa-----wkhtwgywsaaaryt------------dywgatwgaawwggtscktdkt--kywataam-atttr-trwktytagctggyca----tcygytytywka---wrytc-tt-aatrycc-ttttgaaaaa-tgcct--------------------------agrcacatggagtkatbgagatgccaaaccctcctccagagctcttgatctttgaacc-ttttgtggaaacagatgagatykktskykcrtyyaaaactatgaygsaaaattbmchrcrccytytndgghwwrgrcagwgcmgatgggwagahghaacagtygdyrwwathrrwrahykdkgattdatgcamwmattkdgtcctagcaktactgtca---rggaaaytggtgatakcchkdcaytt-gagbdraaatywmahkgwatd------------------------------------------------------------------------------------ttttttthhdhhwtdhnnbdtt-thtt------------------------------------------------------------------hthhttt---------------atgtagat-------------------------------------tg-tttttkaatttctccy---------------------------------ckarswtysrwrwwy----------gmatcatgtttt------------aat-----ttaag------------------------------------------------------------------------------------------------------------------------------------------------------------------------------------------------------------------------------------------------------------------------------------------------------------------------------------------------------------------------------------
>I28633_M056_Malvaceae_Adansonia_digitata_seq1
----------------------------------------------------------------------------------------------------------------------------------------------------------------------------------------------------------------------------------------------------------------------------------------------------------------------------------------------------------------------------------------------------------------------------------------------------------atatatatttgtttatatt---------------------ataactttcttaatt-----------------------tattagcatttgcaatwagtga-taacttttgcagcaacatgttaaa-------tcaagtaaaacg------tttttt----cacttgcata-ttgcatgtc-gataatatt-atatt-ctaa-----------------tttctattata---aacac-tt-gacttct-ttttgaacaa-tgcct--------------------------aggcacatggaatgattgagatgccaaaccctcctccagagctcttgatctttgaacc-ttttgtggaaacagatgaaattrttctttcatccaaaactgttacagaaaattcacaacgtcttctatggaaaggacatagtcgatgggtagaagtaacggttggtgttattggaaaacggggattaatgcactcattgagtcctagcataactgtca---aggaaactggtgatattctgtcacty-gaggagaaatttcaaggtatg---------------tc--------------------------------------------------------------------tttt-ttcactatt-taa---------------------------------------------------------------------------ccttta---------------atgtagat-------------------------------------tg-tctcggaatttattct--------------------------------ctaaatttcagtctat----------acctcttttctttt----------aat-----ttaaattacttct----------ttcag-----gttgctatgastt-gaaggttatgat------------------ggcaacattag-aa----------------------------------------------------------------------------------------------------------------------------------------------------------------------------------------------------------------------------------------------------------------------------------------------
>I28635_M058_Malvaceae_Byttneria_aculeata_seq1
----------------------------------------------------------------------------------------------------------------------------------------------------------------------------------------------------------------------------------------------------------------------------------------------------------------------------------------------------------------------------------------------------------------------------------------------------aaacttttaaaggtcaaaatctgtttct----------------------cttctcaaattaagagctgtgaatgttatctatcaattggcttatrcaataagcaa-taacttctggagcaaggtttkaaa--------------------------------------------------------tctaatgaa---------------------------atgtttattata---acttc-tt-aatgtcc-ttttggacaa-tgcgt--------------------------aggcacatggaatgattgagatgccaaatcctcctccagagctcttgatctttgaacc-ytttrttgagacagatgaaattgttttttcatccaaaactgtgaaggaaaattctcaacagcttctctggaaaggacacagccgatgggtagaaataacwgttggtgttattggaaaaaagggacacatgcgctcattgagtcctagcattactgtca---aggaaactggagatattttgtccctt-gaggagaaatttcaaggtatg---------------tc------------------------------------------------------------------tctttt-tgcactattctccat----------------------------------------------------------------------------------------------atwtagat--------------------------------------------------------------------------------------ttaaaaactcccatgttacttataagc---------------------------------ttgaactgcctca---------atagaaaaaagttgattct------ttgtcatgtaa-------------------------------------------------------------------------------------------------------------------------------------------------------------------------------------------------------------------------------------------------------------------------------------------------------------------------------
>I28636_M059_Malvaceae_Pterospermum_pierrei_seq1
----------------------------------------------------------------------------------------------------------------------------------------------------------------------------------------------------------------------------------------------------------------------------------------------------------------------------------------------------------------------------------------------------------------------------------------------------------------------------------------------------------sttgttt----------------------------------------------ctgcttttgtggataaatgaagca-----------------------cattttatc---------caaa-----------aaaartaac-wtktt-tgag-----------------tttcttttata---accca-tt-aatgtct-ttttgaacaa-tgcct--------------------------aggcacatggagtgattgagatgccaaaccctcctccagagctcttgatctttgaacc-ttttgtggaaacagatgagattgttgtttcgtccaaaac---gatggaaaattcacaacacmttctgtggawadgacakagtcgatrgkwrkaagtwrchgttgvyrtkrttggwawgtbrdswtyrmtscrmwyrydkrrthnydsbwkt--------------rasmgstkrywtt----------batgrkrgmtttsawgbtasr----------c-------------------------------------------------------------------------mkrct-ttcactattattc---------------------------------------------------------------------------tccttt---------------atgtagat-------------------------------------tg-ttttggaatgtctcct--------------------------------ataatttttagtgcat----------gcctcttrh----------------------------------------------------------------------------------------------------------------------------------------------------------------------------------------------------------------------------------------------------------------------------------------------------------------------------------------------------------------------------------------------------------------
>I28637_M060_Malvaceae_Duboscia_vifidiflora_seq1
----------------------------------------------------------------------------------------------------------------------------------------------------------------------------------------------------------------------------------------------------------------------------------------------------------------------------------------------------------------------------------------------------------------------------------------ctttcagttctctaactatgagtggcagacagatagt---------------------gtaactttccttatc-----------------------aattagtatatgcaacaagtga-taactgttggagcaaggtgttgaa-------tatagtaaaata------cttttt----catttgtaga-tttcaagtt-tataacaag-aagca-caag------------------ttttactata---aacac-tt-aacattt-ttgtgaacaa-taact--------------------------aggcacacggagtgattgagatgccaaagcctcctcctgagctcttgatctttgaacc-tttcgtggagactgatgagattgttgtttcgtccaataccctgacggccaattcacaacaccttctgtggaaaggacagagtcgatgggtggaaataacagttggtgttattggaaaacgtgggttgatgcactcgttgagtcctagcattactgtga---aggaatctggtgatattttgtccctt-gaggagaaatttcaaggtatg---------------t--------------------------------------------------------------------cttat-tttactcta---t---------------------------------------------------------------------------caatat---------------cttggaat-------------------------------------tg-tctgggaatttctcct--------------------------------ttaaatttctgtatat----------gcagcttttttctt----------aat-----ttaagctgctgct----------tgcag-----gtcattgt------gaaggatctgat------------------ggcaatattaa--aatcctaattactgttttagaact--------------------aagtt------------t---------------------------------------------------------------------------------------------------------------------------------------------------------------------------------------------------------------------------------
>I28638_M061_Malvaceae_Basiloxylon_brasiliensis_seq1
---------------------------------------------------------------------------------------------------------------------------------------------------------------------------------------------------------------------------------------------------------------------------------------------------------------------------------------------------------------------------------------------------------------------------------tgaactttgtttctcctcactaagatatgagttgcagatatat----------------------atgtatttcttaatc-----------------------gattagcatacacaa-aagtga-caacttttggagcaaggtgttaaa-------tctagtaaaaca------tttttt----cacttgcaga-ttgcatgtc-gataataac-attta-tgag--------------------tttttgta---aacat-tt-aatgtct-ttttgaacaa-ttcct--------------------------aggcacatggaatgattgagatgccaaaccctccaccagagctcttgatctttgaacc-ttttgtagaaacagatgagattgttgtttcatccaaaactctgatggaaaattcacagcaccttatatggaaaggaaagagtcgatgggtagaagtaacagttggtgtcattggaaaacggggatcgatgcactcattgagtcctagcattactgtca---aggaaaccggtgatattctgtcactt-gaggagaaatttcaaggtatg---------------cc--------------------------------------------------------------------ttct-ttcattataattc---------------------------------------------------------------------------tcctta---------------atgtagat-------------------------------------tg-cttc----------------------------------------------------------------------------------------------------------------------------------------------t------gaaggatatgat------------------ggcaacagtag--aatgctaattaatgtttttgtact--------------------aattc------------ttggat-catctaattaat-aagtaaatgaattatg---ggatttga----------------attacctgaggtaag----------------------------------------------------------------------------------------------------------------------------------------------------
>I28639_M249_Malvaceae_Gyranthera_amphibiolepis_seq1
y----------------------------------------------------------------------------------------------------------------------------------------------------------------------------------------------------------------------------------------------------------------------------------------------------------------------------------------------------------------------------------------------------------------------------------------actacgtaatgagttgctgayatrtatatayatatt---------------------ataactttcttaaty-----------------------gattakcatatgcartaagtga-taactttwggascaayatgttawa-------tcragtaaaacr------ttttyt----cwcttgcata-ttgcatgtc-gayaatatt-atata-craa-----------------tttctattata---aacac-tt-gacttct-ttttgaacaw-tgcct--------------------------aggcacatggaatgattgagatgccaaaccctcctccagagctcttgatctttgaacc-ttttgtggaaacagatgaaattgttctttcatccaaaactgttacdgaaaattcasaacgtcttctatggaaaggacacagtcgatgggtrgaagtaacagttggtgttattggaaaacggggattgatgcactcattgagtcctagcataactgtca---aggaaactggtgatattctgtcactt-gaggagaaatttcaaggtwtg---------------tc--------------------------------------------------------------------httt-ttcatykttgttc---------------------------------------------------------------------------tcctta---------------atgtagah-------------------------------------tg-tctcggaatttctcct--------------------------------ctaaatttcaytctat----------gcttcttttctttt----------aat-----ttaaactgcttct----------ttcag-----gttgctataactt-gaaggttatgat------------------ggcaatattag-aagtgytaattaatgtttttga--------------------------------------------------------------------------------------------------------------------------------------------------------------------------------------------------------------------------------------------------------------------------
>I28640_M062B_Malvaceae_Diplodiscus_paniculatus_seq1
----------------------------------------------------------------------------------------------------------------------------------------------------------------------------------------------------------------------------------------------------------------------------------------------------------------------------------------------------------------------------------------------------------------------------------------------------------------------------------------------------------------------------------------------------------------------------------------------kmtagtaaaa-------------------actagaaga-ttgcatgtc-gatamymrs-atgta-tgag-----------------tttttattata---gactc-tt-aacatct-ttahaaacaa-tgcct--------------------------aggcccatggaatgattgagatgccaaaccctcctccagagctcttgatctttgaacc-ttttgtagaaacagatgagattgttgtttcatccaaaaytgtgatagaaaattcacaacagcttctatggaaaggacagagtccatgggtagaagtaacagttggtgttattggtaaacgggggtccttgcactcattgagtcctagcatcactgtca---aggaaactggtgatattctgtcactt-gaggagaaatttcaaggtata---------------tc--------------------------------------------------------------------ttct-ttcactg---ttc---------------------------------------------------------------------------tcctta---------------atgttggt-------------------------------------tg-tctgggaattctcc--------------------------------------------------------------------------------------t-----ttaagctgcttat----------tgcag-----gtaayrat------kragsatatgat------------------------------------------------------------------------------------------------------------------------------------------------------------------------------------------------------------------------------------------------------------------------------------------------------------------------------
>I28641_M063_Malvaceae_Brownlowia_peltata_seq1
-------------------------------------------------------------------------------------------------------------------------------------------------------------------------------------------------------------------------------------------------------------------------------------------------------------------------------------------------------------------------------------------------------------------------------------------------------------------cagttctctc---------------------tctctcttcttaatt-----------------------gattagcatacgcaacaagtga-taactgttggagaaatgtgttaaa-------tctagtaaaa-------------------acttgcaga-ttgcatgtc-gataataac-atgta-tgag-----------------tttttattata---gactc--t-aacatct-ttatgaacaa-tgcct--------------------------aggcccatggaatgattgagatgccaaaccctcctcccgagctcttgatctttgaacc-ttttgtagaaacagatgagattgttgtttcgtccaaaactgtgatagaaaattcacaacagtttctatggaaaggacagagtccatgggtagaagtaacagttggtgttattggtaaacgggggtcaatgcactcattgagtcctagcatcactgtca---aggaaactggtgatattctgtcactt-gaggagaaatttcaaggtatg---------------tc--------------------------------------------------------------------ttct-ttcactgttattc---------------------------------------------------------------------------tcctta---------------atgtagat-------------------------------------tg-tctgggaattctcc--------------------------------------------------------------------------------------t-----ttaagctgcttat----------tgcag-----gtaatgat------gaakgctatgat------------------ggtgatgttag-aaatgctatttaatgtttttgaagttt-------------gaactgattc------------ttgaat-tatctaatttgc-aaag----------------------------------------------------------------------------------------------------------------------------------------------------------------------------------------------------------
>I28642_M064_Malvaceae_Burretiodendron_esquirolii_seq1
------------------------------------------------------------------------------------------------------------------------------------------------------------------------------------------------------------------------------------------------------------------------------------------------------------------------------------------------------------------------------------------------------------------------------------------------------------------------------------------------------------------------------------------------------------------------------------------------tagtagca-------------------------------------c-gataataac-a--ta-tgag-----------------tttcatttatt---aactcttt-gaagtct-ttttgaacaa-tgcct--------------------------aggtacatggagtgattgagatgccaaacccttctccagagctcttgatctttgaacc-ttttgtggaaacagatgagattgttgtttcatccaaagctgtgatggaaaattcacaccaccttctgtggaaaggacagagtcgatgggtggaagtaacagttggtgttattggaaaacagggatttatgcactcattgagtcctagcattactgtca---aggaaagtggtgatattctgtcactt-gaggagaaattccagggtatg---------------tc--------------------------------------------------------------------ttct-tacatcattattc-----------------------------------------------------------------------------tcct---------------tcatatat-------------------------------------tg-tcctgcaatttctcct--------------------------------ctaatttt-------------------------------------------------------------------------------------------------------------------------------------------------------------------------------------------------------------------------------------------------------------------------------------------------------------------------------------------------------------------------------------------------------------------------------------------
>I28643_M065_Malvaceae_Hermannia_flammea_seq1
------------------------------------------c---------------------------------------------------------------------------------------------------------------------------------------------------------------------------------------------------------------------------------------------------------------------------------------------------------------------------------------------------------------------------------------------------tcctcaaattactgagttatgtatgcatatatatt-----------------acagctttctttatc-----------------------tattaacatatgctataagtgg-taacttctagaggaaggcaataga-------tcttgtcaaatgt-----tgtttt----aacttgcaga-gtscaggty-tgttgtaaa-agata-cgag-----------------tttttwttata---aacac-ct-aatgggc-ttttgaacaa-agcgt--------------------------aggcacatggaatgattgagatgccaaaccctcctccagagctcttgatctttgaacc-ttttgtggagacagatgaggttgttktttcatccaaaactgtgacaggaaattcacaacarcttctgtggaaaggaswcaktcbakgbdyagawrwdrywgttgkhkydwhygkwhmvcrsgvabctwygyhctmdwhgwdwyydarcatyayyrtcattcangmawyygrwgwwaybwtktchckw-gaggagaaatttcaaggtatg---------------tc-------------------------------------------------------------------cttct-ttcattdttgtttaac----------------------------------------------------aaaaca-------------tttgtca---------------rgggaaaa------------------------------------------------------------------------------------------------------------------acttccttt-----------------------ttgaactttttcmgg--------------------------------gaagtatgtacatgtaatttacata---tagactgcattag-----------------------------------------------------------------------------------------------------------------------------------------------------------------------------------------------------------------------------------------------------------------------------------------------t-
>I28644_M066_Malvaceae_Thomasia_solanaceae_seq1
---------------------------------------------------------------------------------------------------------------------------------------------------------------------------------------------------------------------------------------------------------------------------------------------------------------------------------------------------------------------------------------------------------------------------------------------------------------------aatctattttttttttttttttttggtacatagctttcttaatc-----------------------tattagcatttgcaataagtca-taacttcttgagcaaggcatttga-------cctagtaaattg------tttttt----tacttgcaaa-ttgcattct--atattaaa-atgta-cgag-----------------tttttattata---aacac-ct-aacgttc-ttttgaacaa-tgcct--------------------------aggcacatggaatgattgagatgccgaaccctcctccagagcacttgatttttgaacc-ttttgtggagacagatgagattgttgtttcatccaaaactatgatggaaaattcacaacagcttctgtggaaaggacagagtcgatgggtagaaataacagttggtgttattggaaaacagggatccatgcactcattgagtcctagcattaccgtta---aggaaactggtgatattttgaccctt-gaggagaaatttcaaggtatc---------------tc-------------------------------------------------------------------ttttt-ttcactattgtttac--caca------------------------------------------------------------------gtttgtg---------------agggggaagaactt-------------------------------ta-ttttgaacctttttcagggaaatatataagtgaatatggattgagtgcattatctgtcataatg----------gtatagtttttgcttaacaggtgraactggygatattttgacycytgaggagaaatttcaaggtatctctt------------tttttcac------------------------------tattgtttaccacagtttgtgaggtgtaag---------------aactttatt--------ttgaac-ctttttcagggaaatatatmmsy----------------------------------------------------------------------------------------------------------------------------------------------------------------------------------------------------
>I28645_M067_Malvaceae_Guichenotia_ledifolia_seq1
----------------------------------------------------------------------------------------------------------------------------------------------------------------------------------------------------------------------------------------------------------------------------------------------------------------------------------------------------------------------------------------------------------------------------------------------------------tgagttgcatagagatatt---------------------atagctttcttaatc-----------------------tattaacatatgcaataagtca-taacttcttgagcaaggcgttaga-------cctagtaaattg------tttttt----cagttgcaaa-ttgcattct--atattaaa-atgta-cgag-----------------tttttattata---aacac-ct-aacgtcc-ttttgaacaa-tgcct--------------------------aggcacatggaatgattgagatgccaaaccctcctccagagcacttgatttttgaacc-ttttgtggagacagatgagattgttttttcatccaaaactgtgacggaaaactcacaacagcttctgtggaaaggacagagtcgatgggtagaaataacagttggtgttattggaaaacagggatccatgcgttcattgagtcctagcattactgtca---aggaaagtggtgatattttgtccctt-gaggagaaatttcaaggtatc---------------tc--------------------------------------------------------------------tttt-ttcactattgtttaccacaca------------------------------------------------------------------gtttgtg---------------aggaggaagaactt-------------------------------tt-ttctgaacctttttcagggaaatatataagtgaatatgggttgagtgcattatctgtcataatg----------gtatagtttttgcttaacargtggaacaggcgtcaatctgactcc----------------------------------------------------------------------------------------------------------------------------------------------------------------------------------------------------------------------------------------------------------------------------------------------------------------------------------------------------------------------------
>I28646_M068_Malvaceae_Helmiopsis_sp_seq1
----------------------------------------------------------------------------------------------------------------------------------------------------------------------------------------------------------------------------------------------------------------------------------------------------------------------------------------------------------------------------------------------------------------------------------------------------------wtagtaatgaggaaaaagg---------------------ttctttggctagaaa-----------------------aactgggatatgctg-aaatat-tggatc-----aagaagtctaaat-------gtttgctcaaaa------cttttggtagaattggtctg-ttgttctat-aaaatttgt-atwtc-tagct------ggcca----tycgttcyctga---tgttc-tt-aatgtcc-wtttgaaaaa-tgcct--------------------------agacacatggagtgatcgagatgccaaacmctcctccagagctcttgatctthgaacc-ttttgtggaaacagatgagattgttgtttcatccaaaactatgatggaaaattcacaacaccttctgtggaaaggacagagccgatgggtagaagtaacagttggtgttattggtaaacgdggattgatgcactcattgagtcctagcattactgtca---aggaaactggtgatatcctgacactt-gaggagaaatttcaaggtatk--------------ttt-------------------------------------------------------------------ttttywhtmhhtwttwtttatt-tatt------------------------------------------------------------------cttattt---------------atgtagat-------------------------------------tg-tttttgaatttctccy--------------------------------ctagcttt-ggtgttt----------gcatcatgtttt------------aat-----ttaagcttcttct----------ttcaa-----gtca------aat-gaaatatatgat------------------ggcacca-----------------------------------------------------------------------------------------------------------------------------------------------------------------------------------------------------------------------------------------------------------------------------------------------------
>I28647_M069_Malvaceae_Cheirolaena_linearis_seq1
-----------------------------------------------------------------------------------------------------------------------------------------------------------------------------------------------------------------------------------------------------------------------------------------------------------------------------------------------------------------------------------------------------------------------------------------------cccgaatctgaatagtaacgaggaaaaaag---------------------ttcgttggctagaaa-----------------------aactaggatgtgctg-aaacat-tggatc-----aagaagtctaaac-------gtttgctcaaaa------ctttttgtagaaatggtcct-ttgttctat-aaaatttgt-atttc-tagct------ggcca----ttcgctctctga---tgttc-tt-aatgtcc-ttttggaaaa-tgcct--------------------------agacacatggagtgatcgagatgccaaactctcctccagagctcttgatctttgaacc-ttttgtggaaacagatgagattgttgtctcatccaaaactatgatggaaaaatcacaacaccttctgtggaaaggacagagccgatgggtagaagtaacagttggtgttataggtaaacggggatcaatgcactcattgagtcctagcattactgtga---aggaaaccggtgatatcctgtcactt-gaggagaaatttcaaggtat---------------tct-------------------------------------------------------------------ttttt-ttcactatttttcatt-tatt------------------------------------------------------------------ctccttt---------------atgtagat-------------------------------------tg-ttttgtaatttctcct--------------------------------ctagcttt-ggtgttt----------gcatcatgtttt------------aat-----tta---agcttct----------ttcaa-----gtca------aat-gaattatatgat------------------ggcaacattag-aaatgataattaatgt--------------------------------------------------------------------------------------------------------------------------------------------------------------------------------------------------------------------------------------------------------------------------------
>I28648_M070_Malvaceae_Helmiopsiella_madagascariensis_seq1
----------------------------------------------------------------------------------------------------------------------------------------------------------------------------------------------------------------------------------------------------------------------------------------------------------------------------------------------------------------------------------------------------------------------------------------------accagaatctgaatagtmatrwrtatattgt---------------------atagctttcttaatc-----------------------aaytkgsatatgcwr-dartrw-trrmtyttaaaamraagtstwaaw-------kytwgywsaaar------ytkywgrtwgaattggtccg-ttgtwmtaw-hawrkwtgw-rtttc-tagct------ggcca----tccgtthtywka---wrytc-tt-aatgycc-ttttgaaaaa-tgcht--------------------------agrcacatggagtkathgagatgccaaamcctcctccwgagctcttgatctttgaacc-ttttgtggaaacagatgagattgttgtttcatccaaaachatgwtggaaaattcacaacaccttctgtggaaaggacagagccgaygggtagaagtaacrgttgstgttattggtaracggggattkatgcactcattgagtsctagcattactgtca---aggaaactggtgatatcctgwcmctt-gaggagaaatttcaaggtatg--------------tyt-------------------------------------------------------------------tyttt---cactattkttcatt-tatt------------------------------------------------------------------cthyttt---------------atgtagat-------------------------------------tg-tttytgaatttctcct--------------------------------ctwghttt-kgkkktt----------kshtchtktttt------------aat-----tta---agcttct----------ttcaa-----gtca------aat-gaaatatatgat------------------rgcamcattag-aactgataattaatatttgtaaact--------------------gattc------------ttgaac-ca-------------------------------------------------------------------------------------------------------------------------------------------------------------------------------------------------------------------------
>I28649_M071_Malvaceae_Goethalsia_meiantha_seq1
-------------------------------------------------------------------------------------------------------------------------------------------------------------------------------------------------------------------------------------------------------------------------------------------------------------------------------------------------------------------------------------------------------------------------------------------------ctctaattatgagcagcagagagatagt---------------------gtaactttccttgtc-----------------------aataagtatatgcaacaaatga-tagctggtggagcaaagtgttgaa-------tatagt-aaata------cttttt----catttgcaga-ttgcaagtt-tataacaac-aagca-caag------------------ttttaccata---aaaac-tt-accattt-ttgtgaacaa-tgact--------------------------aggcacatggaatgattgagatgccaaaccctcctcctgagctcttgatctttgaacc-gttcgtggagactgatgagattgttgtttcatctaacaccgtgaaggccaattcacaacaccttctgtggaaaggacagagtcgatgggtagaaataacagttggtgttattggaaaacgtgggttgatgcactcattgagtcctagcattactgtca---aggaatctggtgatattttgtccctt-gaggagaaatttcaaggtatg---------------t--------------------------------------------------------------------cttat-ttcactctc---t---------------------------------------------------------------------------ctcatt---------------ttgtagat-------------------------------------tg-tcttgggatttctcct--------------------------------ctaaatttccgtttat----------gctgcttttttctt----------aat-----ttaagcttcttct----------tgcag-----gttattgt------gaaggatgtaat------------------ggcaaaat----------------------------------------------------------------------------------------------------------------------------------------------------------------------------------------------------------------------------------------------------------------------------------------------------
>I28650_M072_Malvaceae_Clappertonia_ficifolia_seq1
----------------------------------------------------------------------------------------------------------------------------------------------------------------------------------------------------------------------------------------------------------------------------------------------------------------------------------------------------------------------------------------------------------------------------------ctctgaaatttatcactt----------------------------------------------atcactttcttaatc-----------------------aattaacaaatgcaataaagtgataaaatttagagtgaagtgttgaa-------catg-----------ttttttctt----cacttataga-ttgcatatt-tcaaataac-atcta-caag------------------ttttgttaca---aactc-tt-aacacct-ttctgaacat-tgact--------------------------aggcacatggaatgattgagatgcctaaccctcctcctgagctcttgatctttgaacc-tttcgtggagacagatgagattgttgtttcatccaaaactgcgacagcaaattctgaaaaccttctttggaaaggacatagtcgatgggtagaagtaacagttggtgttataggaaaacgtggattaatgcactcattgagtcctagcattactgtca---aggaatctggcgatattttgtccctt-gaggagaaatttcaaggtatg---------------tc--------------------------------------------------------------------ttat-ttcactattactc---------------------------------------------------------------------------tccataata------------atgtagat-------------------------------------tc-tctaggaatttctcct--------------------------------ctaaatttcaatgtaa----------gtcccctttttg--------------------ttaagctgc-------------------------tcgtttt------gaaggatacaag------------------ggcaacgttaa-aaatcctaattaatctttttgtact--------------------aagtc------------ttgaag-aatctaat-------------------------------------------------------------------------------------------------------------------------------------------------------------------------------------------------------------------
>I28652_M074_Malvaceae_Hildegardia_barteri_seq1
-----------------------------------------------------------------------------------------------------------------------------------------------------------------------------------------------------------------------------------------------------------------------------------------------------------------------------------------------------------------------------------------------------------------------------------------accagttgcatatatatgtacatattcatatatatt---------------------ttaactctctcaatc-----------------------aattagcatacacaa-aaatga-taacttttggagcaaggttttgaa-------tctaggaaaaca------tttttt----cacttgcagc-ttacatgtc-gataagaac---atg-tgag--------------------tttttaca---aacat-tt-attatct-tttttaacaa-tgctt--------------------------aggcacatggaatgattgagatgccaaaccctccagcagagctcttggtctttgaacc-ttttgtagaaacagatgagattgttgtttcatccaaaactgtgactgaaaattcacaacaccttatatggaaaggacagagtcgatgggtagaagtaacagttggtgttatcggaaaacggggatcgatgcactcattgagtcctagcattactgtca---aggaaaccggtgatattctgtcactt-gaggagaaatttcaaggtatg---------------cc--------------------------------------------------------------------ttct-ttcattataatgc---------------------------------------------------------------------------tcctta---------------atgcagat-------------------------------------tg-tctcggaatttctcct--------------------------------ctaaatttctgtgtat----------gcctctttagtttt----------aat-----ttaagctgcttct----------tgctg-----gtcagtat------gaaggatataat------------------ggcaacat----------------------------------------------------------------------------------------------------------------------------------------------------------------------------------------------------------------------------------------------------------------------------------------------------
>I28653_M168_Malvaceae_Theobroma_cacao_seq1
c----------------------------------------------------------------------------------------------------------------------------------------------------------------------------------------------------------------------------------------------------------------------------------------------------------------------------------------------------------------------------------------------------------------------------------------attttcctctcaaattatgagttgcagagagatatt---------------------ataactttcttaatg-----------------------gattagcatat------------tcaattccggagcaaggcgttaaa-------tctactaaaatg------gttttt----cacttgcaga-ttgcatgtc-tatggtagc-atgat-cgag-----------------tttctgttata---aactc-tt-aacgttc-ctttgtacaa-tgcct--------------------------aggcacatggtatgatcgaaatgccaaaccctcctccagagctcttgatctttgaacc-ttttgtggagacagatgagattgttgtttcgtccaaaactgcaactgcaaattcacagcacctcctatggaaaggacacagtcgatgggtagaagtaacagttggtgttattggaaaacggggatcgatgcactcactgagtcctagcattactgtca---aggaaactggtgatattttgtccctt-gaggagaaatttcagggtatg---------------tc--------------------------------------------------------------------tttt-ttcactattaaat--------------------------------------------------------------------------ctaattaac-------------aagtaaatgaa-------------------------------------tttgggatctgaatca-------------------------------------------------------------------------actgagggaaat-gcttttgtactgctcca----------tttgacaaggtttgtttct-----taatcatgtaatt-taacacagtt-----tggcaggagggt-actttgttgtgaatcttttccaggga----------------------------------------------------------------------------------------------------------------------------------------------------------------------------------------------------------------------------------------------------------------------
>I28654_M105_Malvaceae_Pachira_aquatica_seq1
-----------------------------------------------------------------------------------------------------------------------------------------------------------------------------------------------------------------------------------------------------------------------------------------------------------------------------------------------------------------------------------------------------------------------------------------------------tatacatatatttttgtttacatt---------------------ataactttcttaatt-----------------------gtttatcatatgcaatgagtaa-taacttttggagctacatgttaaa-------tcaagtaaaacg------ttttctt--tcacttgcata-ttgcatgtc-gataatatt-atatt-cgaa-----------------tatctattata---aacac-tt-gacttct-tttcgaatga-tgcct--------------------------aggcacatggaatgattgagatgccaaaccctcctccagagctcttgatctttgaacc-ttttgtggaaacagatgaaattgttctttcatccaaaactgttacggaaaattcacaacgtcttctatggaaaggacgcagtcgatgggtagaagtaacagttggtgttattggaaaacaaggattaatgcactcactaagtcctagcataactgtta---aggaaactggtgatattctgtcactt-gaggagaaatttcaaggtatg---------------tc--------------------------------------------------------------------tttt-tgcactacttttc---------------------------------------------------------------------------tcctta---------------atggagat-------------------------------------tg-actggaaatttctcct--------------------------------ctaaatttcagtctat----------acctctttttttaaaa--------aat-----ttaaactgcttct----------ctcag-----gttg-tgtgactt-gaaggttattat------------------ggcaacattag-aagtgctaattaatgtttttgaact--------------------aattc------------ttgaat-------------------------------------------------------------------------------------------------------------------------------------------------------------------------------------------------------------------------cgt
>I28655_M148_Malvaceae_Robinsonella_mirandae_seq1
t------------------------------------------------------------------------------------------------------------------------------------------------------------------------------------------------------------------------------------------------------------------------------------------------------------------------------------------------------------------------------------------------------------------------------------------------------tattcactattatgattatgattcaa-----------------atcatttcccacatg---------------cagctgtgcagaggaccttgchgtgtatgcaaaagccttgsatgattgcctyctacgga--ttcctcctratag------tttttca-aaggtataayaa-gcrtggttt-mrgaaaatytataya-tgaa-----------------atyktattata---aacac-tt-gatttct-ttttgaatga-tgcgt--------------------------aggcacatggaatgaytgaaatgccaaaccctcctccagagctcttgatctttgaacctttttgtggaaacdgatgaaatwgttctttcatccaaaactgttgcdgaaaatthgcaaggtcttctatggaaaggacagagtcgatgggtagaagdaacngtcggtgttattggaaaayggggatcgatgcaytcattgagtcctagcataactgtca---aggaaactggtgatattctgtcactt-gaggagaaattccaaggtttgtw------------ttt-------------------------------------------------------------------tdytt-ttcwctattatkc---------------------------------------------------------------------------tycttaag-------------kwataactggtswkat---------------------------tctggt-ccaagtttgbatca---------------------------------ttatctgcwataatg----------atatagttttsctt-aacaggtggaaccrgcatcaatctgactcc----------tcccccrgtatcaattat------gaggtttgy-----------------------caagattctttactcttatagaatcat-------------------------------------------------------------------------------------------------------------------------------------------------------------------------------------------------------------------------------------------------------------------------------
>I28656_M002_Malvaceae_Tilia_americana_seq1
--------------------------------------------------------------------------------------------------------------------------------------------------------------------------------------------------------------------------------------------------------------------------------------------------------------------------------------------------------------------------------------------------------------------------------------------------------------------awayatrky---------------------ataaattccttaatg-----------------------gattagcatrtgcaacaaryaw-tawsywttrramcarkgwgkkawr-------kmtrstmwastg------ttktyk----cacttgcaga-ttgcatgtw-gatwrtrmy-rtgya-kgrg-----------------wyyttrtdrtr---wayrc-ww-aabsyyt-kkwtgawcrm-ysyctgcgcattctacckaakaktttttmaaaggcacatggaatgattgagatgccaaaccctcctccagagctcttgatctttgaacc-ttttgtggaaacagatgagattgttgtttcgtccaaaactatgatggaaaattcacaacaccttctmtkgamagkahrgakwcgakgggkakwagwaahagthrddvwtawtgvrwydvbkgkvbwrrtrmastcwtydmktmyywvcatkvmtkwtr---argrrmstkktgrtrktckhtcwsty-rarkmgawmyttsvmsdtrtg------------------------------------------------------------------------------------kctycwttsamkmttrtty---------------------------------------------------------------------------tssttm---------------atgkakmtkvtaaagcaac------------------------aaagcayttrgamyywctsct--------------------------------yyamrcywyhgtktrya-------aagcctcttttgtttt----------aat-----ttaagctgcttct----------tgcag-----gtcattat------gaaggatrkraag----------------------------------------------------------------------------------------------------------------------------------------------------------------------------------------------------------------------------------------------------------------------------------------------------------------------gaw----
>I28657_M180_Malvaceae_Triumfetta_lappula_seq1
---------------------------------------------------------------------------------------------------------------------------------------------------------------------------------------------------------------------------------------------------------------------------------------------------------------------------------------------------------------------------------------------------------------------------------------------atcactt----------------------------------------------gtcact---ttaatc-----------------------aattagcacatgcaatattttg-taaatttcggagtgaggtgttgaa-------tatagtaaaatagttttttttttt----cacttatagatttgcatatt-tggaataac-ttcta-caag------------------ttttgttata---aacac-ttaaacaccc-ttgtgaacat-tgact--------------------------aggcacatggaatgattgagatgcctaaccctcctcctgagctcttgatctttgaacc-tttcgttgagacagatgaaattgttgtttcatccaaaactctgacagcaaattcagaaaaccttttgtggaaaggaaatagtcgatgggtagaagtaacagttgctgttattggaaaacgcggattaatgcactcattgagtcctagcattactgtca---aggaatctggtgatatattgtccctt-gaggagaaatttcaaggtatg---------------tc--------------------------------------------------------------------ttat-ttcactattactc---------------------------------------------------------------------------tccataata------------atgcagaa-------------------------------------tc-tcttggaatttctcct--------------------------------ctaaatttcagtgtta----------gccccgtttttg--------------------ttaaacagcttct----------tgcag-----gttgtttt------gaaatatacaaa------------------ggcaacattaa-aaatcctaattaca----------------------------------------------------------------------------------------------------------------------------------------------------------------------------------------------------------------------------------------------------------------------------------
>I28658_M160_Muntingiaceae_Muntingia_calabura_seq1
--------------------------------------------------------------------------------------------------------------------------------------------------------------------------------------------------------------------------------------------------------------------------------------------------------------------------------------------------------------------------------------------------------------------------------------------------------------------aaagatccctttt--------------taaatgatttacctgcttatacatgttaagctcttaaaaaacatgggcatgtccaattg-----ccactattagtttgaagtggtggattaaatctgttataaaacat-----ttcttt----tccctgagga-ttgcatgtc----------------------------tacca----ttttgcatcttat-gaatat----tatacgtcttttaaaata-tggat--------------------------aggcacatggaatgattgaaatgccaaatccgcctccagagaacttgatctttgaacc-ctttgtggagacagatgaaattgttgtttcatccaaccctgacagtaaagatgtgcaaagccttgtgtggagaggacatagtcgatgggttgaaataacagttggtgtagttggaaaacgtggagcaatgcattccttgactccaagtattactgtta---aggaaactggtgatattttgtcactt-gaggagaaatttcaaggtaaatattag------cattcatggc----------------------------------------------------cgtggaattttatgt-atctcttttgttt--------------------------------------------------------------------------ttctataat----------------------------------------------------------tgatatatgcagtccttca--------------------------------agaagatttaacacaaa---------------------------------aaggtgtgctagatggattatt--------atccaa-------------------gtaaaatacgaaa---------------aggagatgactg--------------------------------------------------------------------------------------------------------------------------------------------------------------------------------------------------------------------------------------------------------------------------------------------------
>I9832_V002_Malvaceae_Luehea_speciosa_seq1
taattctttaatctgctagagtatgtcactaaatacaatattctatggttttattcactactataattctaatcatcttctaaatgcagttgtgcagaggaccttgctgtgtatgcaaaagccttggatgattgccttcttcggattcctcctaatagtttttcaaaggtataaactgcctgttgcagttaatggtgtggtgtggtgagtggattttggtacttttgataacctctaaatggactgaatagatacaagggcaagagctacatttattatgttaagtaaccaccaaatgaacagatattggaaaaggctttttagcaagaaaatcacaggaatatgttgaaatatctcttaagaagtctgctcaatttttgtggaagtggtccttcattctcgaaagttygtattttttagctggctttcagttctctaattatgagtggcaaagagatggt---------------------gtaacttt-ttaatc-----------------------aattagcatatgaaacaagtaa-taactgttggagcaaggtgttgaa-------tatagcaaaatg------cttttt----catttacgga-ttgcaagtt-tataacaagtaagta-caag------------------ttttactata---aacac-tt-aacgttt-ttgtgaacaa-tgact--------------------------aggcacacggaatgattgagatgccaaaccctcctccagagctcttgdtctttgaacc-ttttgtggagactgatgatattgttgtttcgtccaacactgtgatgcctaattcacaacaccttctgtgggaaggacagagtcggtgggtagaaataacagttggtgttattggaaaacgtdggttgatgcattcattgagtcctagcgttactgtaa---aggaatctggtgatattttgtcccta-gaggagaaatttcaaggtatg---------------t--------------------------------------------------------------------cttat-ttcactatcactc---------------------------------------------------------------------------ycataa---------------tgtaagat-------------------------------------ta-tcttggaatttctcct--------------------------------ctaaatttcagtgtat----------gcagcttatttctt----------aat-----ttaagcagcttct----------tgcag-----gtcattgt------gaaggatgtgat------------------ggcaatattag--aatcctaattaatgttttagaact--------------------tagtt------------ttgaaa-catctaaataacaaagtaaacgaattgtg---ggatttga----------------attaattgagggaaggatatgagaggtgtgcttatatttttatccccsgtcaccccyctttgacatctgcatataagcttttctaccactccatttgacaaaatttgaatcctaatatgtaagttaatgaagcttgtcaggagggaactttgttaaaaacctt
