# Supplementary material for: Localized Phylogenetic Discordance Among Nuclear Loci Due to Incomplete Lineage Sorting and Introgression in the Family of Cotton and Cacao (Malvaceae)
Source: Front Plant Sci. 2022 Apr 13;13:850521. doi: 10.3389/fpls.2022.850521 (PMC9043901; doi:10.3389/fpls.2022.850521)
Supplement: Supplementary file 1 [file Data_Sheet_1.ZIP › Alignments_v4/L190.fasta]

>I23352_M001_Malvaceae_Bombax_ceiba_seq1
--------------------------------------------------------------------------------------------------------------------------------------------------------------------------------------------------------------------------------------------------------------------------------------------------------------------------------------------------------------------------------------------------------------------------------------------------------------------------------------------------------cggagcaagttcaagatgcgtacgagcacaatcggagactc---------agaaacccggccacaactgccgttcaacaggccctccatgggctttcttacactgtttatgggaaaccagatgtgaggcgccttatgtttgaggttttcgacttcgagcaaattcaaccaaaatctgtgt--aaattttatctgg----gagagtgaact------------taacaaaagcttaaaatcaattt-------tt-gtaccc--ttaaatc---ata-caat-taaatgtgtca---------aaaaactaccaaagtg--tag-ta--------attctgatgaac-----atttttccac-----------------------ccatttt-cttgtttgattt----------------------------cactgctc--------atctcaa-ttaagtaacact---cacatttcccagtcatctttttct-------------------------------------------------------------------------
>I23353_M002_Malvaceae_Tilia_americana_seq1
--------------------------------------------------------------------------------------------------------------------------------------------------------------------------------------------------------------------------------------------------------------------------------------------------------------------------------------------------------------taatggctgagaggtagcagataaagcatatagatgcccctggaagatggctgcaagagaagcatcgccgtgttcttatgaacaagttctgcgggaagtatttgagggaaaaatatctccatcgctttatcatctattcggagcaggttcaagatgcatatgaacacaatcgaagactc---------aggaatcctgccacaactgctgtccaacaagctctgcatggcctttcatacactgtctatggaaagccagatgtgaggcgccttatgtttgaggtattcgacttcgagcaaawtcaacctaaatctgtgt--aaat---atctgg-----ggag---------------------tgaaagtatt-aatcattttt------tg-ttagcc-------------------------------------------------------------------------------------------------------------------------------------------------------------------------------------------------------------------------------------------------------------------------------------------------------------------
>I23354_M003_Malvaceae_Herissantia_crispa_seq1
-----------------------------------------------------------------------------------------------------------------------------------------------------------------------------------------------------------------------------------------------------------------------------------------------------------------------------------------------------aggatcttgtaatggcggagaggttgctgatgaagcatctagatgctcccggaagatggctacaagagaagcatcgccgtgtacttatgaacaagttctgtggcaggtatttgcgggaaaaatatctccatcgatttatcatcttttccgagcaagttcaagatgcgtacgagcacaaccgaagactc---------cgaaaccctgccaccactgctgtccaacaggccctccatggactttcatacaccgtgtatgggaagccagatgtgaggcgccttatgtttgaggttttcgatttcgagcaaattcaacctaaatctgtgt--aaat---atccgg-----ggagtgatcc--------------gtgaaagcttagaatcatttta------tt-ataccc--ttcgatc---ata-c--------------------------------------------------------------------------------------------------------------------------------------------------------------------------------------------------------------------------------------------------------------------------------------------------
>I23360_M009_Malvaceae_Lagunaria_patersonia_seq1
-------------------------------------------------------------------------------------------------------------------------------------------------------------------------------------------------------------------------------------------------------------------------------------------------------------------------------------------------------gatcttgttatggctgagaggttgctgatgaagcakttagatgcccctggaagatkgctacaagagaagcatcggcgcgtacttatgaacaagttctgcgggaggtatttgcgggaaaaatatctacatcgttttataatctactcggagcaagttcaagatgcatatgagcacaatcgaagactc---------cgaaaccctgccacaactgctgttcaacaggccctccacggactttcatacagtgtctatgggaagccggatgtgaggcgcctaatgtttgaggttttcgatttcgagcaaattcaacctaaatctgtgt--aaat---atcctg-----ggagtgttct---------------tgaaagctta-aatcatttt----------ataccc--ttcgatc---ata-caat-gaaatgtataa---------cgaaacta-taaagtg--taa-tg--------cctctgatgaaa-----ttttcccca--------------------------atgtt-actgcttaatttg--------------------------aagtcgggg--------aacattcgatgattggtttc------------------ggtttcagaatcttt-------------------------------------------------------------------
>I23361_M010_Malvaceae_Allyogyne_huegelli_seq1
--------------------------------------------------------------------------------------------------------------------------------------------------------------------------------------------------------------------------------------------------------------------------------------------------------------------------------------------------------------ttatggccgagaggttgctgatgaagcatctagatgcccccggaagatggttgcaagagaagcatcgccgcgtgcttatgaacaagttctgtgggaggtatttgcgggaaaaatatatccaccgatttatcatctactcggagcaagttcaagatgcatacgagcacaatcgaaggctc---------cgaaaccctgccacaactgctgttaatcaggccctccatggactttcatacacagtctatgtgaagccagatgtgaggcgtcttatgtttgaggttttcgatttcgagc-------------------------------------------------------------------------------------------------------------------------------------------------------------------------------------------------------------------------------------------------------------------------------------------------------------------------------------------------------------------------------------------------------------------------
>I23367_M016_Malvaceae_Kitaibelia_vitifolia_seq1
------------------------------------------------------------------------------------------------------------------------------------------------------------------------------------------------------------------------------------------------------------------------------------------------------------------------------------------------------ggatcttgttatggctgagaggttgctgatgaagcatctagatgccccygggagatggctacaagagaarcatcgccgtgtactwatgaacaagttctgygggaggtatttgcgggaaaaatatctccaycgatttattatmttctcrgagcaagttcaagatgcgtaygagcacaatcgaagactc---------cgaaaccctgccacaactgctgttcaacaggccctycatggactttcmtacactgtctatgggaagccagatgtgaggcgccttatgtttgaggtttttgatttcgagcaaattcwacctaaatctgtgt--aaat---accy----------------------------------------------------------------------ttcgatm---ata-caat-gaaatgtatca---------caaaacta-catrktg--hag-tr--------cttttgatgaaa-----ttttcccct--------------------------ataty-attkkttgatttg--------------------------aagtagggg--------agcattcgatggttggtttc------------------agtttttaaaaattttaaaatcgaacaaattaatatggtaagttgccaattgaaattgagctcggtaacatcaagttgtt--
>I23368_M017_Malvaceae_Sterculia_apetala_seq1
-----------------------------------------------------------------------------------------------------------------------------------------------------------------------------------------------------------------------------------------------------------------------------------------------------------------------------------------------------aggatcttgttatggctgagaggttgctgatgaagcacctagatgcacctggaagatggctgcaagagaagcatcgccgtgtactgatgaacaagttctgcgggaagtatttgagggaaaaatatctccatcactttatcatctattcggagcaggttcaagacgcatacgagcgcaatcggagactc---------aggaatcctgccacaaccgctgtccaacaagctctgcatgggctttcgtacacagtgtatgggaagccagatgtgaggcgccttatgtttgaggttttcgacttcgagcaaatccaacctaaatctgtgt--aaat---atctggtctgcgtattgaaa----------------gcaaagcatt-agtcattt--------ttgttagcc--ttcaatt---cta-caat-ggaat-----------------------------------------------------------------------------------------------------------------------------------------------------------------------------------------------------------------------------------------------------------------------------------------
>I23369_M018_Malvaceae_Abelmoschus_esculentus_seq1
----------------------------------------------------------------------------------------------------------------------------------------------------------------------------------------------------------------------------------------------------------------------------------------------------------------------------------------------------taggatcttgttatggccgagaggttgctaatgaaacatctagatgccccgggaagatggttgcaagagaagcatcgccgcgtgcttatgaacaagttctgtgggaggtatttgcgggaaaaatatctccatcgtttcatcatctactcggagcaagttcaagatgcatacgagcacaatcgaagactc---------cgaaacccttccacaactgctgttaatcaggccctccatggtcttgcatacacagtctatgggaagccagatgtgaggcgccttatgtttgaggttttcgatttcgagcaaattcaacctaaatctgttt--aaat---atctgg-----ggagtagttc--------------aggaaagctta-aatcaat---------ct-ataccc--ttagat-----------------------------------------------------------------------------------------------------------------------------------------------------------------------------------------------------------------------------------------------------------------------------------------------------------
>I23370_M105_Malvaceae_Pachira_aquatica_seq1
-----------------------------------------------------------------------------------------------------------------------------------------------------------------------------------------------------------------------------------------------------------------------------------------------------------------------------------------------------------------------------------tgaagcatctagatgcccccggaagatggctacaagagaagcatcgccgcgttcttatgaacaagttctgcgggaggtatttgagggaaaaatacctgcatcgttttatcatctactcagagcaagttcaagacgcgtacgagcacaatcggagactc---------agaaacccggccacaactgccgttcaacaggccctccatgggctttcttacactgtttatgggaaaccagatgtgaggcgccttatgtttgaggttttcgacttcgagcaaattcaaccaaaatctgtgt--aaattttatctgg----gggactgaact------------gaataaaagcttgaaatcatttt-------tttgcaccc--ttcaatc---ata-caat-gaaatgtatcac--------aaaaactaccaaagtg--tag-ta--------attctgatgaac-----attttccccc-----------------------tcatttt-cttgcttgattt----------------------------gactgcc---------------------------------------------------------------------------------------------------------------------------------
>I23372_M140_Malvaceae_Chiranthodendron_pentadactylon_seq1
-------------------------------------------------------------------------------------------------------------------------------------------------------------------------------------------------------------------------------------------------------------------------------------------------------------------------------------------------------------gctatggccgagaggttgctgatgaagcatctagatgcccctggaagatggctacaagagaarcaycgccgtgttcttatgaacaagttctgygggaggtatttgagggaaaaatatctccatcgttttatcatctwctcrgagcaggttcaagatgcatatgarcacaaycgaagactc---------agaaatcctgccacaactgctgttcaacaagccctccatgggctttcwtacactgtmtatgggaagccagatgtgaggcgccttatgtttgaggttttcgacttcgagcaaattcaaccyaaatctgtgt--aaac---awwtsr-----grrg---------------------wgwraarsyt-watymwtttt---------gtagct--ttcaatt---cta-cawt-rrrwkkwrtma---------ydywgctr-cawwktk--ths-ym--------mwtstkmtgyww-----kwwcayyyat-------------------------------vttctttgatttggct---------------------gccgactggcc--------agctcaa-atatgtaacaat---cacatttctgagtcatcttttsymyysktwwtagaagtactaaatatttctctcctgcttcaaggttgaaagga---ttggtatccaagatcttt-a
>I23373_M141_Malvaceae_Quararibea_funebris_seq1
-----------------------------------------------------------------------------------------------------------------------------------------------------------------------------------------------------------------------------------------------------------------------------------------------------------------------------------------------------aggatcttgttatggctgagaggttgctgatgaagcatctagatgcccctggaagatggctacaagagaagcatcgccgtgttcttatgaacaagttctgcgggaggtatttgagggaaaaatatctccatmgatttatcatctactcggaccaagttcaagacgcatatgagcacaatcgaagactc---------agaaaccctgctacaactgctgttcaacaggccctmcatgggctttcatacactgtctacgggaagccagatgttaggcgccttatgtttgaggttttcgacttcgagcaaattcaaccaaaatctgtgt--aaat---atccgg-----gggg---------------------tgagagcat--aatcattt--------tt-ggaccc--ttcattc---ata-cgat-gaattgtatca---------caaaacta-caaagtg--tag-ta--------cttctgatgaat-----ttttcccc---------------------------atatt-cttgttagattt---------------------------tgactgccc--------atctcaatataagtaaactct--cacatttctcagt--catttttgtacccttgtttgatgtgcaggagagtat-----tcggtcgatt--------------tgattttaaaatttta-
>I23374_M142_Malvaceae_Hampea_nutricia_seq1
-----------------------------------------------------------------------------------------------------------------------------------------------------------------------------------------------------------------------------------------------------------------------------------------------------------------------------------------------------------tggctatggcggagaggttgctgakgaagcatctagatgcccccggaagatggctacaagagaagcatcgccgtgttcttatgaacaagttctgcgggaggtatttgcgggaaaagtatctgcatcgttttatcatctactcggrgcaagttcaagatgcatatgagcacaaycgaagactt---------cggaaccctgccacaactgctgttcagcaggccctccatggccttycatatactgtgtatggtaagccagatgttagmcgccttatgttcgaggttttcgacttcgagcaaattcaacctaaatctttgt--agat---atctgg-----aca-----------------------------------------------------------------------------------------------------------------------------------------------------------------------------------------------------------------------------------------------------------------------------------------------------------------------------------------------------------------------------
>I23376_M145_Malvaceae_Heliocarpus_appendiculatus_seq1
------------------------------------------------------------------------------------------------------------------------------------------------------------------------------------------------------------------------------------------------------------------------------------------------------------------------------------------------------------tgttatggctgagaggttgctgatgaagcatctagatgcccctggaagatggctgcaagagaggcatcgccgggttcttatgaacaagttctgtggtagatatttgagggaaaaatatctccatcgctttatcatmtactcggagcaggttcaagatgcatttgagcacaatcggagactc---------agaaatcctgccacaactgctgttcaacaagccctacacgggctttcatacactgtatacgggaagccggatgtgaggcgccttatgtttgaggttttcgactttgagcaaattcaacctaaagctgtgt--aaat---atcagt-----ggga---------------------tgaaagcatttgataattt--------tggttagcc--ttcaatt---tta-caat-ggaatgtacc----------tcaagtaa-caattttgttag-ta-----ctacttctaatgcat-----tttcccccataacg---------------------------cttgtttgatttcccc------------------cctgtacacttgtac---------tacaatggaat----------------------------------------------------------------------------------------------------------c
>I23377_M148_Malvaceae_Robinsonella_mirandae_seq1
----------------------------------------------------------------------------------------------------------------------------------------------------------------------------------------------------------------------------------------------------------------------------------------------------------------------------------------------------taggatcttgtkatggcggagaggttgctgatgaagcatctagatgccccyggaagatggctacaagaraagcatcgccgtgtacttatgaacaagttctgygggaggtatttgcgggaaaaatatctccatcgatttatcatcttttcygagcaagttcaagatgcrtacgagcacaaccgaagactc---------cgaaaccctgccacaactgctgtccaacaggcactccatggactttcatacaccgtctatgggaagccagatgtgaggcgccttatgtttgaggttttcgatttcgagcaaattcaacctaaatctgtgt--aaat---atccgg-----ggagtgatcc--------------gtgaaagcttataatcaac---------tt-ataccc--ttcgata---ata-cggt-gaaatgtatca---------c-------------------------------------------------------------------------------------------------------------------------------------------------------------------------------------------------------------------------------------------------------------------------
>I23378_M150_Malvaceae_Ceiba_pentandra_seq1
----------------------------------------------------------------------------------------------------------------------------------------------------------------------------------------------------------------------------------------------------------------------------------------------------------------------------------------------------taggatcttgtcatggctgagaggctgctgatgaagcatcttgatgcccccggaagatggctacaagagaagcatcgccgcgttcttatgaacaagttctgtgggaggtatctgagggagaaatatctgcatcgttttatcatctactcggagcaagttcaagatgcgtatgagcacaatcggagactc---------agaaaccccgccacaactgccgttcaacaagcyctccatgggctttcttacactgtttatgggaaaccagatgtgaggcgccttatgtttgaggttttcgacttcgagcaaattcaaccaaaatctgtgt--aaattttatctgg----gagagtgaact------------taataaaagcttaaaatcatttt-------tt-gtaccc--ttcaatc---ata-caat-taaatgtgtcaa--------aaaaactaccaaagtg--tag-ta--------attctgatgaac-----attttccccc-----------------------ccatttt-cttctttgattt----------------------------cattgctc--------atctcaa-ataattaattct---aacgtttcctagtcatctttttctacc----------------------------------------------------------------------
>I23380_M161_Malvaceae_Hibiscus_tiliaceus_seq1
-------------------------------------------------------------------------------------------------------------------------------------------------------------------------------------------------------------------------------------------------------------------------------------------------------------------------------------------------------gatcttgttatggcygagaggttgctgatgaaacatctagatgcccccggaagatggttgcaagagaagcatcgtcgtgtgcttatgaacaagttttgtgggaggtatttgcgggaaaaatatctccatcgatttatcatctactcggagcaagttcaagatgcatacgagcacaatcgaagactc---------cgtaaccctgccacaactgctgttaatcaggcmctccatggtctttcatacacagtctatgggaagccggatgtgagacgccttatgtttgagctttttgatttcgagcaaattcagcctaaatctgtgt--gaat---atctgg-----ggagtaattc--------------gtgaaag-------------------------------------------------------------------------------------------------------------------------------------------------------------------------------------------------------------------------------------------------------------------------------------------------------------------------------------------------
>I23383_M166_Malvaceae_Pseudobombax_ellipticum_seq1
--------------------------------------------------------------------------------------------------------------------------------------------------------------------------------------------------------------------------------------------------------------------------------------------------------------------------------------------------------atcttgttatggctgagaggttgctgatgaagcatcgggatgcccccggaagatggctacaagagaagcatcgccgcattcttatgaacaagttctgcgggaggtatttgagggagaaatatctgcatcgttttatcatctactcggagcaagttcaagatgcatacgagcacaatcggagactc---------agaaacccagccacaactgccgttcaacaggccctccatggactttcttacactgtttatgggaaaccagatgtgaggcgccttatgtttgaggttttcgacttcgaacaaattcaaccaaaatctgtgt--aaattttatctgg---ggggactgaact------------gaataaawryttaaaatcwttt--------tttkwaccc--kymaawa-------aaaa-aaaattccacaa--------aaattttcccaaggtt--aag-ga--------accccaaggaac-----ctccccccccccccc--------ccgcggccccccatttt-cttgtttgattt----------------------------gactgccc--------atctcaa----------------------------------------------------------------------------------------------------------------g
>I23384_M168_Malvaceae_Theobroma_cacao_seq1
------------------------------------------------------------------------------------------------------------------------------------------------------------------------------------------------------------------------------------------------------------------------------------------------------------------------------------------------------ggatcttgttatggctgagaggttgctgatgaagcacctagatgcccctggaagatggctgcaagagaggcatcgccgtgttcttatgaacaagttctgcgggaggtatttgagggaaaaatacctccatcgctttatcatctactcagagcaggttcaagatgcatttgagcacaatcgaagacta---------agaaaccctgccacaactgctgttcaacaagctctccatgggctttcatacactgtctatgggaagccagatgtgaggcgccttatgtttgaggtttttgacttcgagcaaattcaacctaaatctgtgt--aaat---atctgg-----ggag---------------------tgaaagcatg-aaccattttt------ttgttagcc--ttcaatt---tta-cact-ggaatgaac-----------gcaagcta-caaagtc--tag-ta--------attccaatgcat-----ttttcttttcttttca-------ctttttgtcttcatatt-cttgtttgattt----------------------------gactggct--------atctcaa-ataagtaataat---cacatatcttaagtcatctctttgtgccctttggtacaagcaataaaaaac---------------------------------------cctttca
>I23385_M169_Malvaceae_Ochroma_pyramidale_seq1
-------------------------------------------------------------------------------------------------------------------------------------------------------------------------------------------------------------------------------------------------------------------------------------------------------------------------------------------------------gatcttgttatggctgagaggttgctgatgaagcatctagatgcccctggaagatggctacaagagaagcatcgccgtgttcttatgaacaagttctgcgggaggtatttgagggaaaaatatctccmtcgttttatcatctactcggagcaagttcaagatgcatatgaacacaatcgaagactc---------agaaaccctgccacaactgctgttcaacaggccctccatgggctctcatacactgtctatgggaagccagatgtgaggcgccttatgtttgaggttttcgacttcgagcaaattcaaccaaaatctgtgt--aaat---ttctgg-----ggag---------------------tgaa-------aatc---------------------------------ata-caat-gaaatgtatca---------caaaactagaaaattg--tag-ta--------attctgatgaaa-----ttttttcccc-------------------------atatt-cttgtttgattt----------------------------gactggccatctgcccttctcaa-ataagtaacaca---cat----------------------------------------------------------------------------------------------
>I23387_M178_Malvaceae_Malvaviscus_arboreus_seq1
----------------------------------------------------------------------------------------------------------------------------------------------------------------------------------------------------------------------------------------------------------------------------------------------------------------------------------------------------taggatcttgttatggccgagaggttkctaatgaagcatttagatgccccgggaagatggttgcaagagaagcatcgtcgygtgcttatgaacaagttctgygggaggtatttgcgggaaaaatatctccatcgatttatcatctactcrgagcaagttcaagatgcataygagcacaatcgaagrctc---------cgaaacccttccacaactgctgttaatcaggccctccatggcctttcatacacagtctatgggaagccagatgtgaggcgccttatgtttgaggtttttgatttcgagcaaattcaacctaaatctgttt--aaat---dtctgg-----rgagtaattc--------------gtgaaagctta-aatcaac---------ct-ataccc--ttagatc---ata-caat-gaaatgtatca---------caaagcta-caaagcg--gcg-tt--------cttctggtgaaa-----awtttyccc---------------------------tcta-tttgtttgattt---------------------------aagtagcgg--------aacattggatggctggtttc---ggttttaaaatt-------------------------------------------------------------------------------------
>I23388_M180_Malvaceae_Triumfetta_lappula_seq1
-------------------------------------------------------------------------------------------------------------------------------------------------------------------------------------------------------------------------------------------------------------------------------------------------------------------------------------------------------gatcttgttatggctgagaggttgctgatgaagcatctagatgcccctggaagatggctgcaagagaggcatcgccgggttcttatgaacaagttctgtggtagatatttgagggaaaaatatctccaycgctttatcatctactcggagcaggttcaagatgcatttgagcacaaycggagactc---------agaaatccmkccacaactgctgttcaacaagccctacaygggctttcatacactgtrtacgggaagccggatgtgaggcgccttatgttygaggttttcgactttgagcaaattcaacctaaagctgtgt--aaat---atcagt-----ggga---------------------tgaaagcatttgataattt--------tggttagcc--ttcaatt---tta-caat-ggaatgtacc----------tcaagtaa-caattttgttag-ta-----ctacttctaatgcat-----tttcccccataacg---------------------------cttgtttgatttcccc------------------cctgtacacttgttgt------actacaatggaatgtaccgttgtcagaattgctaaaaatctattgcttcaatgtttaaaaaaagaaaagatctc---------------------------ctagatttctagattgaag
>I23391_M183_Malvaceae_Phymosia_umbellata_seq1
-----------------------------------------------------------------------------------------------------------------------------------------------------------------------------------------------------------------------------------------------------------------------------------------------------------------------------------------------------------ttgtwatggcggagaggttgctgatgaagcatctagatgccccvggaagatggctwcaagagaagcatcgccgygtacthatgaacaagttctgtgggaggtatttgcgggaaaaatatctycatcgatttatcatcttttcsgagcaagttcaagatgcgtaygagcacaaccgaagactc---------cgaaaycctgccacaactgctgtccaacaggccctccatggactttcatacaccgtctatgggaagccagatgtgaggcgscttatgtttgaggttttcgatttcgagcaaattcaacctaaatctgtgt--aaat---atccgg-----ggrssrrbssmsrwgccacatgaattsawmmmayrwwamwdktwhywwkwwwtwkrwayry--wtrwrtt--waarwwaww-krawtykrawws--------wwwramww-taaaaaa--taa-----------tttttgaattat------------------------------------------------------------------------------------------------------------------------------------------------------------------------------------------------------------------------------
>I23392_M187_Malvaceae_Ayenia_berlandieri_seq1
-----------------------------------------------------------------------------------------------------------------------------------------------------------------------------------------------------------------------------------------------------------------------------------------------------------------------------------------------------aggatattgtcatggctgaaagattactgatgaagcatctagatgcccctggaagatggctgcaagagaggcatcgccgtgtccttatgaacaagttctgcgggaagtatttaagggaaaaatatctccatcggtttatcatctattcagagcaggtccaagatgcctttgaacacaatcgaagactc---------agaaatcctgccacaactgctgttcaacaagccctccatggactctcatatactgtctatggtaagccagatgtgagacgccttatgtttgaggttttcgactttgagcaaattcaacctaaagctgtgt---aat---atatgg-----ggggtg---------t---------caaaagcatc--------------attttgtaagcc--ttcaaacga-----gggttgtaatacattagttttttctcgtggcca-aagaacatataaata-----cgtaaccgatagctt--ctgctcttgtctygtaacggtgtaatccaataagaagaggccatctaattagatttccat---------------------------------------------------------------------------------------------------------------------------------------------------------------c
>I23394_M229_Malvaceae_Malvastrum_americanum_seq1
----------------------------------------------------------------------------------------------------------------------------------------------------------------------------------------------------------------------------------------------------------------------------------------------------------------------------------------------------taggatcttgttatggctgagaggttgctgatgaagcatctagatgcccccgggagatggctacaagagaagcatcggcgtgtacttatgaacaagttctgtggtaggtatttgcgggaaaaatatctccatcgatttattatcttctcggagcaagttcaagacgcgtacsagcacaatcgaagactc---------cgaaaccctgccacaactgctgttcaacaggccatccatggactttcatacactgtctatgggaagccagatgtgaggcgccttatgtttgaggtttttgatttcgagcaaattcaacctaaatctgtgt--aaat---accc----------------------------------------------------------------------ttcgatc---atacgaat-ggaatgtatca---------caaaacta-catagtg--ta------------cttttgatgaaa-----tgttacgaataaattaatatgataagttacgaattaaaat-ttagtttgattaacattattg-------ttgttcttgattaacattaa--------aatttaatatgataagtt------------------------------------------------------------------------------------------------------
>I23396_M019_Malvaceae_Allosidastrum_pyramidatum_seq1
--------------------------------------------------------------------------------------------------------------------------------------------------------------------------------------------------------------------------------------------------------------------------------------------------------------------------------------------------------atcttgtaatggcagagaggttgctgatgaagcatctagatgcccccggaagatggctacaagagaagcatcgtcgtgtacttatgaacaagttctgtgggaggtatttgcgggaaaaatatctccatcggtttatcatattttccgagcaagttcaagatgcgtacgagcacaaccgaagactc---------cgaaaccctgccacaactgctgtccaacaggccctccatggactttcatacaccgtctatgggaagccagatgtgaggcgccttatgtttgaggttttcgatttcgagcaaattcaacctaaatctgtgt--aaat---atccgg-----ggagtggtcc--------------gtgaaagcttataatcatt---------tt-ataccc--ttcgatc---ata-caat-gaaatgtatca---------caggacta-catag------------------------------------------------------------------------------------------------------------------------------------------------------------------------------------------------------------------------------------------------------------
>I23397_M020_Malvaceae_Melochia_betonicifolia_seq1
-----------------------------------------------------------------------------------------------------------------------------------------------------------------------------------------------------------------------------------------------------------------------------------------------------------------------------------------------------aggatcttgttatggctgagaggttgctgatgaagcatctagatgcacctggaagatggctgcaagagaggcatcggcktgttcttatgaacaagttctgcgggaggtatttgagggaaaagtatctccatcgatttatcatcttctcggagcaggttcaagatgcatatgagcacaaccgaagactc---------aggaatcccgccacaactgcagttcaacaggccctccatggcctttcatacactgtatatgggaagccagatgtaaggcgccttatgtttgaggtttttgactttgagcaaattcaacctaaatctgtgt--aaat---atcttg-----ggga----------------ctgaaacaaggcattcgatcatttt-------ttgttagccttttcaatt---tta-cact-gggatgtact----------caaagcta-caaggtc--tag-taatttactaattctagtgcaa-----ttttctttcc-------------------------atatt-cttgtatgattt----------------------------cactggca--------atctcaaataaagtattaat----------cccaggcatccctttgtaccttttgttataa---------------------------------------taattactcaaaacctgttt
>I23398_M021_Malvaceae_Sidastrum_micranthum_seq1
----------------------------------------------------------------------------------------------------------------------------------------------------------------------------------------------------------------------------------------------------------------------------------------------------------------------------------------------------------cttgtaatggcggagaggttgctgatgaagcatctagacgcccctggaagatggctacaagagaagcatcgccgtgtactcatgaacaagttctgcgggaggtatttgcgggaaaaatatctccatcgatttatcatctattccgagcaagttcaagatgcttatgagcacaaccgaagactc---------cgaaaccctgccacaactgctgtccaacaggccctccatggactttcatacwccgtctatgggaagccygatgtgaggcgccttatgtttgaggttttcgatttcgagcaaattcaacctaaatctgtgt--aaat---atccgg-----ggaatgatcc---------------cgaaagcttaaagtcatt---------tt-ataccc-tttccatc---ata-caat-gaaatgtatca---------cagaacta-catagtg--tag-ta--------cttttgatgaaa-----attttcccc---------------------------ccgt-at-----------------------------------------tattg--------ttcgata-----------------------------------------------------------------------------------------------------------------
>I28591_M023_Malvaceae_Neobuchia_paulinae_seq1
---------------------------------------------------------------------------gtaa---tggtt-tttgtgata--------ttgaacatatactttgatctgtt----------------taaacaa-acagtaaatgccctgtc-tattaaatc-tgca---------------------------tttc---cttt--ctatcatttgat--tgacacttcaaaga--------------aaaaggacacaagctcaaagatcttttcccag-taactc-aatctgataacagtattctg-tttttgaatactttaggatcttgtcatggctgagaggctgvtgatgaagcatcttgatgcccctggaagatggctacaagagaaacatcgccgcgttcttatgaacaagttctgcgggaggtatctgagggagaaatatctgcatcgttttatcatctactcggagcaagttcaagatgcgtacgagcacaatcggagactc---------agaaacccggccacaactgccattcaacaggccctccatgggctttcttacactgtttatgggaaaccagatgtgaggcgccttatgtttgaggttttcgacttcgagcaaattcaaccaaaatctgtgt--aaattttatctgg----gagagtgaact------------taacaaaagcttaaaatcatttt-------tt-gtaccc--ttcaatc---ata-caat-taaatgtgtcaa--------aaaaactt-ccaaatg--tag-ta--------attctgatgaa-------------------------------------------------------------------------------------------------------------------------------------------------------------------------------------------------------------------------------
>I28593_M024_Malvaceae_Carpodiptera_cubensis_seq1
------------------------------------------------------------------------caggtaa---tagtt-gttgcagta--------ttgcacatatgctttggcctgtt----------------taaccaa--ccatgaatgcgctgttctattaaact-tgta---------------------------tttc---attt--ctatgatttgac-gcaacacttgggac------aaaa-----agaaggatattagagcaaaa--tattttcctg-taactc-aatctaa---gaaatgtctg-ctttcaaattcttcaggatcttgttatggctgagaggttgctgatgaagcatcttgatgctcctggaaggtggctgcaagagaggcatcgtcgtcttgttatgaacaagttctgcgggaagtatttgagggaaaaacatctccatcgctttatcatctattcggagcaggttcaagatgcatatgagcacaatcggagactc---------aggaatcctgccacaactgctgtccaacaagctctacatggcctttcatacactgtctatgggaagccagatgtgaggcgccttatgtttgaggttttcgactttgagcaaattcaaccaaaatctgtgt-aaaat---atctgg-----agaa---------------------tgaaaccatt-aatcattt--------ttgttagcc--ttcaact---cta-caatgggaatgaatcg---------ccaagcta-caaattt--tat-ta--------aattttttgtta-----tttttt------------------------------------------------------------------------------------------------------agtaa--------------------------------------------------------------------------------------------------------
>I28594_M025_Malvaceae_Herrania_nitida_seq1
------------------------------------------------------------------------------a---tgact-tttgctgtg--------ttgcaaatatgctttagcaagtt----------------taagcaa-acaacaaatgccctgta-tatcaagccttgta---------------------------tttc---cttt--ctatgattcgat-atgacgcttcaaag------aaag-----agaaggttgtgagagctaaa--tattttccag-taaatg-aatctca---cagttgtctg-ctttcaaattctttaggatcttgttatggctgagaggttgctgatgaagcacctagatgcccctggaagatggctgcaagagaggcatcgccgagttcttatgaacaagttctgcgggaggtatttgagggaaaaatacctccagcgctttatcatctactcggagcaggttcaagatgcatttgagcacaatcgaagacta---------agaaatcctgccacaactgctgttcaacaggctctccatgggctttcatacactgtctatgggaagccagatgtgaggcgccttatgtttgaggtttttgacttcgagcaaattcaacctaaatctgtgt--aaat---atctgg-----ggag---------------------tgaaagcatg-aatcattttt------ttgttagcc--ttcaatt---tta-cact-ggaatgaac-----------gcaagcta-caaagtc--tag-ta--------attccaatgcat-----ttttcttttcact-----------tttttgtcttcatatt-cttgtttgattt----------------------------ggctggct--------atctcaa-atgagt----------------------------------------------------------------------------------------------------------
>I28595_M184_Malvaceae_Guazuma_ulmifolia_seq1
-------------acaagtttgaacatcctcggttttgctatgaaaggttggaatatgttggccagaagatccaggtaa---tggct-tttgtactg--------ttgcaaatatgctttagccagtt----------------caagcaa-agaacaaatgccctgtt-tatcaaaccttgta---------------------------tttc---cttt--ctatgatttgat-------------------------------------------------------------------------------acagttgtgtg-ttttataattctttaggatcttgttatggctgagaggttgctgatgaagcatctagatgcccctggaagatacctgcaagagaggcatcgccgtcttcttatgaacaagttctgcgggaggtatttgagggaaaaatacctgcatcgcttcatcatcttctcggagcaggttcaagatgcctatgagcacaatcgaagactc---------agaaatcctgccacaactgctgttcaacaagctctccatgggcttgcatacactgtctatgggaagccagatgtgaggcgccttatgtttgaggttttcgacttcgagcaaattcaacctaaatccgtgt--aaat---atctgg---------------------------gttcgaaagcatt-aataatttt-------ttgttagcc--ttctatt---tta-crgt-gaaatgtac-----------acaagcta-caaagtc--tag-ta--------attctaatgcat-----ttttctcgtwtttttttttt-----------catcatatt-ctcgtttgattt----------------------------gattggca--------atctcak-aaaagtagt------------------------------------------------------------------------------------------------------a
>I28598_M028_Malvaceae_Glyphaea_brevis_seq1
-----------------------------------------------------------------------tttggttgt--tgttgttttttgttg--------ttgcaaatatgctttggcctgtt----------------taagcaa--caagaaacgctctgtt-tat---------------------------------------------------ctatgatttgag-atgacagttgggaa-----aaaaaaaaaaaaggggaggatatagccgaa--tcttttctag-taactg-aaattta---gagctgtctg-ttctcaaattctttaggatattgttatggctgagaggttgctgatgaagcatctagatgcccctggaagatggctgcaagagaggcaccgccgtcttctaatgaacaagttctgcggtaggtatttgagagaaaaatatctccatcgctttatcatctactctgagcaggttcaagatgcatttgagcacaatcgaagactc---------agaaatcctgccacaaccgctgtacagcaagccctacatgggctttcatacactgtatacgggaagccagacgtgaggcgccttatgtttgaggttttcgactttgagcaaattcaacctaaatctgtgt--aaat---atcaag-----ggag---------------------tgaaagcgtt-gattattt--------ttgttagcc--ttcaatt---tta-caat-ggattgtaccg----------caagtta-ccaagtt--tag-ta-----ctaattctaatgcat-----ttcccccc---------------------------gtatt-cttctttgatat----------------------------gactggca--------atctcaa-ataagtaata-----------------------------------------------------------------------------------------------------a
>I28599_M029_Malvaceae_Desplatsia_dewevrei_seq1
----------------------------------------------------------------aaaagatccaggtat---tggtatttttcaatg--------ttgcaaatatgctttggcctgtc----------------taagcaa--caataaacgccctgt--tgttaaacc-tgaa---------------------------tttc---cttt--ctatggtttgaa-atgacagtttgaaaa--------------aaaggaatgctatggccaaa--tcttttccag-taactg-aatctta---caattgtctg-tcttcgaattctttaggatcttgttatggctgagaggttgctgatgaagcatctagatgccccaggaagatggctgcaagagaggcatcgccgtctgcttatgaacaagttctgtggtaggtatttgagggaaaaatatctccatcgcttcatcatctactcagagcaggttcaggacgcatatgagcacaatcgaagactc---------agaaatcctgccacaaccgctgttcaacaagccctgcatgggctttcatacaccgtatacgggaagccagatgtgaggcgccttatgtttgaggttttcgactttgagcaaattcaacctaaagctgtgt--aaat---atctgg-----gcaa---------------------tgaaagcatt-gatcatttt-------ttgttagtc--tccaatt---tta-ctgt-gtaatgtatttccctcc--caaaaattaacataaat--taa-----------atacaaaaatat-----ttcttcttgtgtttatg------------------------ttcatttatcttcct----------------------------------------------------------------------------------------------------------------------------------------------------------------t
>I28600_M146_Malvaceae_Mortoniodendron_guatemalense_seq1
---------------------------------------------------------gttggccaaaagatccaggtaa---tagtt-tttgcagta--------ttgctcatatgytttgrcctrtt----------------yaagmaa--caawaaatgycctgtt-tattraryt-tgwa---------------------------tttc---cttt--ctatgatttgat-acaacachtcgaat------aaaa-----rgaaggatagyadaacaaaa--tcttwtccrg-taactm-aawmtah---gagtkgtntd-ttttcaaawtcttcaggatcthghtatggctgadaggttkctgatgaagcatctagatgcccctggaagatggctgcaagagaagcatcghcgtgttcttatgaacaagttctgcggcaagtatttgagggaaaaatatctccadcgctttatcatctattcngagcaggttcaakatgcatabgavcacdatcgaagactcagsamkcstaggaatcctgccacaactgctgtccaacaagctctgcatggcctttcatacacygtmtatggdaagccagatgtvaggcgcctkatgtttgaggtttthgacttcgagcaaattcawcctaaabctgtgt-aarat---atctgg-----ggag---------------------tgaaaacatt-aatcattt--------ttggaagcc--ytymaht---cyr-caah-grdatgaagca---------cyaagctw-caaagtg--tag-ta--------attctaatgcat-----tttttyyccc-------------------------hywtthttgttttgattt----------------------------gactggca--------atctcaa-ataagtaacaatca-cacatgacttagccatc-------------------------------------------------------------------------------t
>I28603_M223_Malvaceae_Gossypium_hirsutum_seq1
-----------------------------------------------------------------------------------------------------------------------------ctt----------------tgagcgg--ttggagtatgtcggcc-agaagatcc-aggtaatggtttttgcaaagttagacatatgctttggcctct--ctcatattggat-acatcactggaaga-----------------------aaaagtaaatga--tcttttygggttaactc-aatctgaa-atgratttctg-ttttcgaaktctttaggatctggttatggcggagaggttgctgatgaagcatctagacgcccctggaagatggctacaagagaagcatcgccgtgttcttatgaacaagttctgcgggaggtatttgcgggaaaagtatmtgcatcrttttatcatctactcdgagcaagttcaagatgcrtatgagaacaatcgaagactc---------cggaaccctgccacaactgctgttcagcaggccctccatggcctttcatacactgtrtatggtaagccagatgtgagacgccttatgttcgaggtttttgacttygagcaaattcaacctaaatctgtgt--aaat---atctgg-----acactgattc--------------gtgaaagctta-----------------tt-gtttga--wttgaag---tas-ggga-aaattggatgg---------ttgaattt-ggtttta--aagatk--------gaactaatgagg-----tttggtcga--------------------------ttatt-tgatattgggttgktttcgatga--------------acgaggttttg--------gtttttttttttttagtccc---aa-----------------------------------------------------------------------------------------------
>I28605_M235_Malvaceae_Abutilon_sp_seq1
-------------------------------------------------------------------atgcatccatca---aaata-caagtttga--------acatcctcggtttt-----gctt----------------tgagcgg--ttggaatatgtcggcc-aaaaaatcc-aggt---------------------------tttccagcttt--ctatcatttgat---gacacttgcaag-----aaata-----agaatgatatacaagcaaga--tgttttcggg-taact---atcttaa-ttggttttttg-tctt-gaattctttaggatcttgttatggcggagaggttgctgatgaagcatctagatgccccaggaagatggctgcaagagaagcatcgccgtgtacttatgaacaagttctgtgggaggtatttgcgggaaaaatatctccatcgatttatcatcttttcggagcaagttcaagatgcgtacgagcacaaccgaaggctc---------cgaaaccctgccacaactgctgtccaacaggccctccatggactttcatacaccgtttatgggaagccagatgtgaggcgccttatgtttgaggttttcgatttcgagcaaattcaacctaaatctgtgt--aaat---atccgg-----ggagtgaccc--------------gttaaag--------catt---------tt-acaccc--ttcgatc---ata-caat-gaaatgtatca---------cagaacaa-catagtg--tag-ta--------ttttttatgaaa-----attttcccc---------------------------catt-at-----------------------------------------tattg--------ttctttg-----------------------------------------------------------------------------------------------------------------
>I28606_M033_Malvaceae_Reevesia_formosana_seq1
------------------------------------------------gtggagtatgttggccaaaagatccaggtaa---tggtt-tttgcratg--------ttggacatgtgctttggcctgtt------------------------------------------tattaaaac-tgta---------------------------tttc---cttt--ctcttatttgat-aygacacttcggag------aaaa-----agaaggatatgagagaaaaa--tcttttccag-taactc-aatctga---tagttgtctg-tattcaaattctttaggatcttgttatggctgagaggttgctgatgaagcatatagatgcccctggaagatggctacaagagaagcatcgccgtgttcttatgaacaagttctgcgggaagtatttgagggaaaaatatctgcaccgttttatcatctactccgagcaggttcaagatgcatatgagcacaatcgaagactc---------agaaatcctgccacaactgctgctcaacaagccctccatgggctatcatacactgtgtatgggaagccagatgtgaggcgccttatgtttgaggttttcgactttgagcaaattcaacctaaatctgtct--aaat---atctgg-----ggag---------------------tgaaagcact-catcattt--------ttgctagcc--tttaatt---cga-caat-ggaatgcatca---------catagcta-cacagtg--tag-ta--------tttctgatgcat-----ttcttccccc-----------------------------------------------------------------------------------------------ataagtaacaat---cacatttcttttg------------------------------------------------------------------------------------
>I28608_M035_Malvaceae_Hosfordia_alata_seq1
ttt-----------------tatgcatcc----------------------------------------atcaaagtacaa-------gtttgaacat-------cctcggttttgctttgagcggttg----------------------------gaatatgtcggc-caaaaratc-caggt--------------------------tttc---cttt--ctatkatttgat-gacacacwwsgaaga-----aata-----agaatgatatawgagcaaga--tctttttggr-kaactc-aatyttaw-wygrttttctg--tctyraattctttaggatcttgtwatggcggagaggttgctgatgaagcatctagabgccccmggaagatggctwcaagagaagcatcgccgtgtactyatgaacaagttctgtgggaggtatttgcgggaaaaatatctycatcgatttatcatcttttccgagcaagttcaagatgcgtaygagcacaaccgaagactc---------cgaaaycctgccacaactgctgtccaacaggccctccatggactttcatacvccgtctatgggaagccagatktgaggcgvcttatgtttgaggttttcgatttcgagcaaattcaacctaaatctgtgt--aaat---atccgg-----ggwgyrrysns--------------krarggcat------------------tttacaccc--ttcgatc-------ccacatgaattgaccccacaa-------------caaatgt--tat-tw-------------------------tywttytctt-------------------------------tttaccaaatcgawrsm-------------------------------------------------------------------------------------------------------------------------------------------------------------wr
>I28609_M036_Malvaceae_Pentaplaris_davidsmithii_seq1
------------------------------------------------------tgaataaattagcttgtcatgaaaa---atatt-ttcgtgtag--------gtgggcacatgatt-----catt----------------tgtcaga--gtaataaatacccttt-tattaaacc-tgta---------------------------tttc---cttt--ctattatttgat-atgatacttcgaag---------a-----ataaggatataagagcaaga--tcttttcagg-taactc-aatctgat-acagtttctgt-tttc-aaattctctaggatcttgttatggctgagaggttgctgatgaagcatttagatgcgcctggaagatggttacaagagaagcatcgccgtgttcttatgaacaagttctgcgggaggtatttgcgggaaaaatatctccatcgttttatcatctactcggagcaagttcaagatgcatatgagcataatcgaagactc---------agaaaccctgccacaactgctgttcaacaggccctccatggcctttcatacactgtctatgggaagccagatgtgaggcgccttatgtttgaggttttcgacttcgagcaaattcaacctaaatctgtat--aaat---atctgg-----ggag---------------------tgaaagctta-aatcatt---------tt-ataccc--ttcaatc---ata-caat-gaaatgtatca---------caaaacta-caaagtg--tag-ta--------gtactgatgaat-----tttttcccc--------------------------atatt-attgtttgattt----------------------------ggctgccc--------atctcaatataagtaactct---ta-----------------------------------------------------------------------------------------------
>I28610_M037_Malvaceae_Heritiera_littoralis_seq1
---------------------------------------------------------gttggccaaaaaatccaggtaa---tgttt-tatgcagtg--------ttgcacacatgctttcgcctgtt----------------taagcaa--cgataaatgccctgtt-tattatatt-tgta---------------------------tttc---cttc----------------------------t------aata-----aaaaggataatagagaaaaa--tcttttccag-taactc-aacctaa---tagttgtctg-tttccaattgcttcaggatcttgttatggctgagagattgctgatgaagcacctagacgcccctggaagatggctgcaagagaagcatcgccgcctacttatgaacaagttctgcgggaagtatctgagggaaaaatatctccatcgctttataatctattcggagcaggttcaagacgcatatgagcacaatcggagactc---------aggaatcctgccacaaccaccgtccaacaagctgtgcatgggctttcatacactgtgtatgggaagccagatgtgaggcgccttatgtttgaggttttcgacttcgagcaaatccaaccwaaatctgtgt--aaat---atctgg-----gtcgtgaaa----------------gcaaagcatt-gatcattt--------ctgttagcc--ttcaagt---ctagaaat-ggaatgaggca---------caaagcta-cgaagcg--tag-tg--------attctaatgcat-----ttttttttc------------------------tcatatt-cttgtttgattt----------------------------gactggca--------agctcaa-atgtgtta--------------------------------------------------------------------------------------------------------
>I28612_M038_Malvaceae_Brachichyton_bidwillii_seq1
-------------------------------------------------------------gccaaaaaatccaggtac---tggtt-tttgcaatg--------ttgcacatatgctttggccygtg----------------taagcaa--caat-aatgccctggt-tattaaatt-tgta---------------------------tttt---cttc--------------------------------aaaaaaa-----aaaaggatataagagcaaaa--tcgtttccag-yaactc-gatctaa---tggttgtctg-tttccaaattgttcaggatcttgttatggctgagaggttgttgatgaagcatctggatgcccctggaagatggctgcaagagaagcatcgccgcacagttatgaacaagttctgcggraagtatttgagggaaaaatatctccatcgctttatcatctattcggagcaggttcaagattcatacgagcgcaatcggagactc---------aggaatcctgccacaaccgcygtccagcaagctctgcatgggctttcgtacactrtctatggtaagccagatgtgaggcgccttatgtttgaggttttcgacttcgagcaaatccaacctaaagctgtgt--aaat---atctggtctgggtactgaaa----------------gcaaagcatt-gktcattt--------ttgttagcc--tccaatt---cya-caat-ggaatgaagcg---------caaagcta-ctaagtg--tag-tg--------attctaatgcaa-----tttttccc---------------------------atttt-cttgtttcattt----------------------------gactgg----------------------------------------------------------------------------------------------------------------------------------
>I28613_M039_Malvaceae_Eriotheca_macrophylla_seq1
---------------------------------------------------------------------atccaggtaa---tggtt-tttgcgatgt------tttgagcttacgctttggcctatt----------------taagcaa-accataaatgccctgtt-tattaaacc-tgta---------------------------tttc---cttt--ctattatttgat-amgacactttgaag------aaaa-----agaaggatataatcacaaagatctttttccgg-taattc-aatctgat-acagktttttg-ttttcgaatcctttaggatcttgtcatggctgagaggttgctgatgaagcatctagatgccccyggaagatggctacaagagaagcatcgccgcgttcttatgaacaagttctgcgggaggtatttgagggaaaaatacctgcatcgttttatcatctactcggagcaagttcaagatgcgthcgagcacaatcggagactc---------agaaacccagccacaactgccgttcaacaggccctccatgggctttcttacdctgtttatgggaaaccagatgtgaggcgccttatgtttgaggytttcgacttcgarcaaattcaaccaaaatctgtgt--aaattttacctgg----gggactgagct------------gamtaaaagcttgaaatcttttt-------tt-gcaccc--ttcaatc---ata-caat-gaaatgtatcac--------a-------------------------------------------------------------------------------------------------------------------------------------------------------------------------------------------------------------------------------------------------------------------------
>I28615_M041_Malvaceae_Pterygota_brasiliensis_seq1
------------------------------------------------------------------------------------------------------------------------------------------------aaagcaa--caataaaagcccggtt-tattaaatt-tata---------------------------tttc---ctgtttgtatgatttgat-acaacacttggatt------aaaa-----agaaggaaattacagcaaaa--tcttttccat-taactc-aacctaa---tagttgtctg-tttccaaattcttcaggatcttgttatggctgagaggttgctgatgaagcacctagatgcccctggaagatggctgcaagagaagcatcgccgcatacttatgaacaagttctgcgggaagtatttgagggaaaaatatctccatcgccttatcatctattcggagcaggttcaagatgcatacgagcacaatcgaagactc---------aggaatcctgccacaaccgctgtccagcaagctctgcacgggctttcctacacagtctatgggaagccagatgtgaggcggcttatgtttgaggtcttcgacttcgagcaaatccaacctaaatctgtgt--aaat---atctgg-----gtagtgaaa----------------gcaaagcatt-gatcattt--------ttgttagcc--tttaatt---cta-tgat-ggaatgaagca---------caaagcta-taa-----------g--------attctaatgcat-----ttctt--------------------------------------------------------------------------------------------------------------------------------------------------------------------------------------------------------------------
>I28618_M044_Malvaceae_Pentace_laxiflora_seq1
----------------------------------------------------------------------tccaggtaa---tggtt-tttgctgtg--------ttggacatctgttttaacctttt----------------caagtac-acaataaattccctttt-tattacacc-tgta---------------------------tttc---cttt--ctattatttgat-atgacacttcaaag------aaaa-----ggaaggacatgagagtaaaa--twttttccag-caactc-aatctga---taattgtctgtttttcaaattcttaaggatcttgtaatggctgagaggttgctgatgaagcatctagatgcccctggaagatggctacaagagaggcatcggcgtcttcttatgaacaagttctgcgggaggtatttgagagaaaaatatctccatcgttttatcatctactccgagcaggttcaagatgcatatgagcacaaccgaagrctc---------agaaatccrgccacaactgctgttcaacaagccatccatggactttcatacacggtctatgggaagccagatgtgaggcgcctaatgtttgaggttttcgacttcgagcaaattcaacctaaatctgtgt--aaat---atctgg-----ggag---------------------tgaaagatt--aatcatttt-------ttgttagcc--ttcaattctacta-cgac-gtaccgcatctg--------caaagcya-ctaactg--tag-ta-------ctttgtaatgcat-----tttaccc----------------------------gtatt-atggactgattt----------------------------cagtggca--------acctgaa-ataggat---------------------------------------------------------------------------------------------------------
>I28619_M045_Malvaceae_Phragmotheca_mammosa_seq1
---------------------------------------------------------------caaaagatccaggtaa---tggtt-tttgcaatg--------ttggacasatgcttcggcctgtt----------------taagcaa--caataaaagccctgtt-tattaaacc-tgta---------------------------tttc---cttt--ctattatttgat-acgacactttgaag------aaaa-----agaaggatataagarcaaga--tcttttcggg-gaactc-gatctgat-acagttttctg-ttttcaaattctttaggatcttgttatggctgagaggttgctgatgaagcatctagatgcccctggaagatggctacaagagaagcatcgccgtgttcttatgaacaagttctgcgggaggtatttgagggaaaaatatctccatcgttttatcatctactcggadcaagttcaagacgcatatgagcacaatcgaagactc---------agaaaccctgccactactgctgttcagcaggccctccatgggctttcatacacgatctatgggaagccagatgtgaggcgccttatgtttgaggttttcgacttcgagcaaattcaaccaaaatctgtgt--aaat---atctgg-----ggaa---------------------tgaaagcata--atcattt--------tt-gtaccc--ttcaatc---ata-aaat-gaaatgtatca---------caaaacta-caaagtg--tag-ta--------cttctgatgaat-----ttttttcccc-------------------------atatt-cttgtttgattt----------------------------gactgccc--------gtctcaatgttagtaactca---catttctcagtcatc---ttttgtaccttttttgaag------------------------------------------------------------
>I28623_M048_Malvaceae_Abroma_augusta_seq1
-------------------------------------------------------------------------aggtaa---tggtt-tttgccatg--------ttgcaaaaatgctttggcctgtt----------------taagcaa---caataataccctttt-aattaaaccttgta---------------------------ttac---cttt--ctatgatttgat-ttgacacttaaaaa-----caaaa-----agaaggaaatgagagcaaaa--tcttttccag-catatc-aatctga---cagttgtctg-ttttcaaattctttaggatcttgttatggctgagaggttgctgatgaagcatctagatgcccctggaagatggctgcaagagaggcatcgccgtgttcttatgaacaagttctgtgggaggtatttgagggaaaaatatctccatcgctttataatctattcggagcaggttcaagatgcatacgaacacaatcgaagactc---------agaaatcctgccacaactgctgttcaacaagccctccatgggctttcatacaccgtctatggtaagccagatgtgaggcgccttatgtttggggttttcgacttcgagcaaactcaaccaaaatctgtgt--aaat---atctgg-----ggag---------------------tgacagcatt-aatcattttt------gt-taagcc--ttcaaat---tta-caat-ggaatgtact----------gcaagcta-caaagtg--tag-ta--------attctagtgcat-----ttttctctttcat-----------ttttaatccccatatt-cttgtttgattc----------------------------gactggca--------atcttaa-ataattaatag-----------------------------------------------------------------------------------------------------
>I28624_M049_Malvaceae_Corchoropsis_tomentosa_seq1
---------------------------------------------------------gttggccaaaagatccaggtaataatagtc-tttgttgtgtacttgtgttggacatgtattttggc----------------------------------------cctgtt-tattaaacc-tgta---------------------------tttc---cttt--caattatttggtgacgacacttgaaga------aaaa-----agaaggatatgagggcaaa---tccttgccag-ttacaa-attctga---tagttgttta-ttttcaatttcgttaggatattgttatggctgagaggttgctgatgaagcatctagatgcccctgggagatggctacaagagaagcatcgacgtgtgcttatgaacaagttctgcgggaggtatttaagggcgaaatatcttcatcgttttatcatctactcggagcaggttcaagatgcatttgagcacaaccgaagactc---------agaaatcctgccacaacggctgttcaacaagctctccatggactttcgtacactgtctatgggaagccagacgtaaggcgcctaatgtttgaggttttcgacttcgagcaaattcaacccaagcctgtgt--aaat---atctgg-----ggagtgaacactg-----------------------aatcattt--------ttgttagcc--ttca----tacta-cgat-ggagtgtacca---------aaaagcta-caaagtc--tac-taatc--ctaattgtaatgcat-----tttagcac---------------------------ataat-attgtttgattt----------------------------gactggta--------atctcaa-ataattatcacg--------------------------------------------------------------------------------ttcttactcatcattgagta
>I28628_M051_Malvaceae_Werklea_horrida_seq1
ggtattt-------------------------gttttttt-------g----------------------------------tagtt-tttgcaatg--------ttagacacgtgcttctgcctgta-----------------------------------------------------------------------------------ttgc---cttt--ttattattcaat-atgacacttcaaag------aaaa-----agaatggbataagwgtttgt--tcyyttcggg-tagmts-agtctgat-acggttttctg-ytttmaaattmtttaggatcttgttatggccgagaggttgctaatgaarcatttagatgccccgggaagatggttgcaagagaagcatcgtcgcrtgcttatgaacaagttctgygggaggtatttgcgggaaaaatatctccatcgatttatcatctaytcrgagcaagttcaagatgcatacgagcacaatcgaagactc---------cgaaaccctkccacaactgctgttaatcaggccctccatgghctttcatacacrgtmtatgggwagccagatgtraggcgycttatgtttgakgttttcgatttcgagcaaattcaacctaaatctgttt--aaat---atsyrg-----ggagtarytc--------------gtgaaagctta-ggkcaat---------ct-ataycm--ttagatc---ata-caat-gaaatgtatca---------caaagmtg-caaagtg--ttg-tt--------cmtcwrrtgaaa-----wttttcccc---------------------------tcta-tttgtttgattt---------------------------aaggagctg--------aacattggataggtcg--------------------------------------------------------------------------------------------------------
>I28629_M052_Malvaceae_Spirotheca_rosea_seq1
----------------------------------------------------------------------------------tggtt-tttgcggta--------ttgaacatatgctttggcctgtt----------------taaggaa-acaataaatgccctgtt-tattgaatc-caca---------------------------attc---cttt--ctattatttgat--cggcactttgaag--------------------gatataagtgcaaagatctttttccag-taactt-gatctgat-acagttttctg-tttttgaatcctttaggatgttgtcatggctgagaggttgctgatgaagcatctggatgcccccggaaaatggctacaagaaaagcatcgccgcattgttatgaacaagttctgcgggaggtatctgagggaaaaatacctgcatcgttttatcatctactcggagcaagtgcaagatgcgtacgagcaaaataggagactc---------agaaacccagccacaactgccgttcaacaggccctccacgggctttcttacactgtttatggtaaaccagatgtgcggcgccttatgtttgaggttttcgacttcgagcaaattcaaccaaaatctgtgt--agattttatctgg----gggactgaact------------gaataaaagctttaagtcattgt-----tttttgtaccc--ttcaatc---ata-caat-gaaatgtgtcac--------aaaaactgccaaagtt--tag-ta--------attctgatgaac-----attccccccc-------------------------atttt-cttgtttgatttgta-----------------------------------------------------------------------------------------------------------------------------------------------------------------
>I28630_M053_Malvaceae_Huberodendron_swietenioides_seq1
catccatcgaaatacaagtttgaacatcctcggttttgctttgagcggttggaatatgttggccaaaagatccaggtaat--ggttt-tttgcgatg--------ttggacatatgctttg----------------------------------------------------------------------------------------------------------------------gacatttttaag------aaaa-----agaaggatataagcacaaga--tcttttccgg-taactc-aatctgat-acagttttctg-ttttcaaatcctttaggatcttgttatggctgagaggttgctgatgaagcatctagatgcccccggaagatggctacaagagaagcatcgccgcgttcttatgaacaagttctgtgggaggtatttgagggaaaaatatctccatcgttttatcatctactcggagcaagttcaagatgcataygagcacaatcgaagactc---------agaaaccctgchacgacggctgttcaacaggccctccatggcctttcatacacagtctatgggaagccagatgtgaggcgccttatgtttgaggttttygacttcgagcaaattcaaccaaaatctgtgtaaaaat---atctgg-----ggactgaac----------------tgaaagctttgaataatttt-------tt-gtaccc--ttcaatg---aaa-caac-gaaatgtatca---------cataactaccaaagtg--tag-ta--------attctgattaat-----ttttttcccatctt-------------------ttgtacc-tttatttgtttgtagtattaaaaatcctttcttgcttcaaaattgaaa--------agattggtatca------------------------------------------------------------------------------------------------------------
>I28637_M060_Malvaceae_Duboscia_vifidiflora_seq1
--------------------------------------------------------------------------ggtaag--ggtttcttttcaatg--------ttacaatta-gctttggcctgtt----------------taagcaa--cactaaacgccctgtt-tattaaacc-tgta---------------------------tttc---cttt--ctgtgatttgag-atgacagttgggaa------aaaatgta-caaggaaggctatagctgaa--tcttttcgag-tgactg-catctta---cagttttctg-ttttcaaattctttaggatcttgttatggctgagaggttgctgatgaagcatctagatgcccccggaagatggctgcaagagaggcatcgccgcgttcttatgaacaagttctgcggtaggtatttgagggaaaaatatctccatcgcttcatcatctactcggagcaggttcaagacgctcatgagcacaatcgaagactt---------agaaatcctgccacaactgcggttcaacaagccctgcatggactttcatacactgtatacgggaagccagatgtgaggcgccttatgtttgaggtttttgactttgagcaaattcaacctaaagccgtgt--aaat---atctgg-----gcag---------------------tgaaagcaat-gatcattt--------ttgttagcc--ttcaatt---tta-cagc-ggaatgtactg----------caagtta-caaattt--ttg-tt-----ctaattctacttctaatttattccccccaaaaaataacacaaattaaatataaaaatatttcttctggtgtttat-----------------------------------------------------------------------------------------------------------------------------------------------------------------g
>I28639_M249_Malvaceae_Gyranthera_amphibiolepis_seq1
-----------------------------------------------gttggaatatgttggccaaaagatccaggta----tggtt-tttgcgatg--------ttggacatatgctttggcctgtt------------------------------------------tattaaacc-tgta---------------------------tttc---cttt--ctattatttgat-atgccattttgaag------aaaa-----agaagtatataagcgcaaga--tcttttccgt-taactc-aatctgat-gcagttttctg-ttttcaaatccttaaggatcttgtcatggctgagaggttgctgatgaagcatctagatgcccctggaagatggctacaagagaagcatcgccgcgttcttatgaacaagttctgtgggaggtatttgagggaaaaatatctccatcgtttcatcatctactcggagcaagttcaagatgcgtacgagcacaatcgaagactc---------agaaaccctgccacgaccgctgttcaacaggccctccatggactttcttacaatgtttatgggaagccagatgtgaggcgccttatgtttgaggttttcgacttcgagcaaattcaaccaaaatccgtgtaaaaat---atctgg-----ggactgagc----------------tgaaagctttgaatcgtttt-------tt-gtaccc--ttcaatg---aat-caac-gaaatgtatca---------cataactaccaaagtg--tag-ta--------attctgatgaat-----ttttttccc--------------------------------attttttg------------------------------------------------------------------------------------------------------------------------------------------------------------------------
>I28640_M062B_Malvaceae_Diplodiscus_paniculatus_seq1
--------------------------------------------------------------------------------------------atgtg--------ttggacatctgtcttaacctttt----------------caagcaa-acaataaattccctttt-tattacacc-tgta---------------------------tttc---cttt--ctattatttgat-rtgayrctkcgwar------wgaa-----gkaaggacatgagagcaaaa--tattttcmag-taactcaaatctga---taattgtctgtttttcaaattcttaaggatcttgttatggctgagaggttgctgatgaagcatctagatgcccctggaagatggctacaagagaggcatcggcgtcttcttatgaacaagttctgcgggaggtatttgagagaaaaatatctccatcgttttatcatctactccgagcaggttcaagatgcatatgagcacaaccgaagactc---------agaaatccggccacaactgctgttcaacaagccatccatggactttcatacacggtctatgggaagccagatgtgaggcgcctaatgtttgaggttttcgacttcgagcaaattcaaccaaaatctgtgt--aaat---atctgg-----ggtg---------------------tgaaagctta-aatcatttt-------ttgttagcc--ttcaatt---cta-caat-gtgccgcatcwg--------caaagc--------------------------------------------------------------------------------------------------------------------------------------------------------------------------------------------------------------------------------------------------------------------
>I28641_M063_Malvaceae_Brownlowia_peltata_seq1
--------------------------------------------------------------------------ggtaa---tggtt-tttgctgtg--------ttggacatttgttttaacctttt----------------caagcag-acaataaattccctttt-tattactcc-tgta---------------------------tttc---cttt--ctattatttgat-atgacact-cgaac------agaa-----ggaaggacatgatagcaaaa--tattttccag-tatctc-aatctga---taattgtctgtttttcaaattcttaaggatcttgttatggctgagaggttgctgatgaagcatctagatgcccctggaagatggctacaagagaggcatcggcgtcttcttatgaacaagttctgcgggaggtatttgagagaaaaatatctccatcgttttatcatctactccgagcaggttcaagatgcatatgagcacaaccgaagactc---------agaaatccggccacaactgctgttcaacaagccatgcatggactttcatacacggtctatgggaagccagatgtgaggcgcctaatgtttgaggttttcgacttcgagcaaattcaacctaaatctgtgt--aaat---atctgg-----ggag---------------------tgaaaagctt-aatcatttt-------ttgttagcc--ttcaatt---cta-caat-gtgccgcatctg--------caaagcta-ctaactg--tag-ta--------agtgtaatgcat-----tttaccc----------------------------gtgtt-gtggactgattt----------------------------cagtggca--------acctgaa-ataggatgaatta--caca-------------------------------------------------------------------------------------a------a
>I28649_M071_Malvaceae_Goethalsia_meiantha_seq1
------------------------------------------------------------------------------------------------g--------ctatgaacg-gctggaatatgttggccaaaaaatccaggcaagggt--caataaacgccctgtt-tattaaacc-tgta---------------------------tttc---catt--ctatgatttgag-atgacagtttggaa------aaaaggtaaaaggggaggttctagccaag--tcttttccag-taactg-aatctta---aagttttctg-ttttcaaattctttaggatcttgttatggctgagaggttgctgatgaagcatctagatgcccctggaagatggctgcaagagaggcatcgccgcgttcttatgaacaagttctgtggtaggtatttgagagaaaaatatctccatcgcttcatcatctactcagagcaggttcaagacgcttttgagcacaatcgaagactc---------agaaatcctgccacaaccgcggttcaacaagccctacatggactttcatacactgtatacgggaagccagatgtgaggcgccttatgtttgaggtttttgactttgagcaaattcaacctaaagctgtgt--aaat---atctgg-----gcaa---------------------tgaaagcatt-gatca-ttt-------ttgctaatc--ttcaatt---tta-catt-ggaatgttctg----------caagtta-caaattt--tag-tt-----c-taattttatgcat-----ttcttcccaaaaaataacataaatttagtacaaaaatatttcttcttgtgt----------------------------------------------------------------------------------------------------------------------------------------------------------------------
>I28653_M168_Malvaceae_Theobroma_cacao_seq1
------------------------------------------------------------ggccaaaagatccaggtaa---tggct-tttgcagtg--------ttgcaaatatgcttaagcaagtt----------------taagcaa-acaacaaatgcgctgtt-tatcaagccttgta---------------------------tttc---cttt--ctatgattcgat-atgacacttcaaag------aaag-----agaaggatatgagagctaaa--tcttttccag-taaatt-aatctaa---cagttgtctg-ttttcaaattctttaggatcttgttatggctgagaggttgctgatgaagcacctagatgcccctggaagatggctgcaagagaggcatcgccgtgttcttatgaacaagttctgcgggaggtatttgagggaaaaatacctccatcgctttatcatctactcagagcaggttcaagatgcatttgagcacaatcgaagacta---------agaaaccctgccacaactgctgttcaacaagctctccatgggctttcatacactgtctatgggaagccagatgtgaggcgccttatgtttgaggtttttgacttcgagcaaattcaacctaaatctgtgt--aaat---atctgg-----ggag---------------------tgaaagcatg-aaccattttt------ttgttagcc--ttcaatt---tta-cact-ggaatgaac-----------gcaagcta-caaagtc--tag-ta--------attccaatgcat-----ttttcttttcttttca-------ctttttgtcttcatatt-cttgtttgattt----------------------------gactggct--------atctcaa-ataagtaataat---cacatatc-----------------------------------------------------------------------------------------
>I28654_M105_Malvaceae_Pachira_aquatica_seq1
-----------------------------------------------------------tggccaaaagatccaggtaa---tggtt-tttgcgatat------tttgaacatatgctttggcctatt----------------taagcaa-accataaatgccctgtt-tattaaacc-tgta---------------------------tttc---cttt--ctattatttgat-acgacgctttgaag------aaaa-----agaaggatataatcgcaaagatctttttcctg-t------aatccgat-acagttttctg-ttttcgaatccttyaggatcttgtcatggctgagaggttgctgatgaagcatctagatgcccccggaagatggctacaagagaagcatcgccgcgttcttatgaacaagttctgcgggaggtatttgagggaaaaatacctgcatcgttttatcatctactcagagcaagttcaagacgcgtacgagcacaatcggagactc---------agaaacccggccacaactgccgttcaacaggccctccatgggctttcttacactgtttatgggaaaccagatgtgaggcgccttatgtttgaggttttcgacttcgagcaaattcaaccaaaatctgtgt--aaattttatctgg----gggactgaact------------gaataaaagcttgaaatcatttt-------tttgcaccc--ttcaatc---ata-caat-gaaatgtatcac--------aaaaactaccaaagtg--tag-ta--------attctgatgaac-----attttccccc-----------------------tcatttt-cttgcttgattt----------------------------gactgccc--------atctcaa-ataagttacaat---cacatttctcagtcatctttt--------------------------------------------------------------------------gt
>I28655_M148_Malvaceae_Robinsonella_mirandae_seq1
--------------------------------------------------------------------tgcatccatca---aaata-caagtttga--------acatcctcggtttt-----gctt----------------tgagcgg--ttggaatatgtcggcc-aaaagatcc-aggt---------------------------ttyc---cttt--ctatkatttgat---gacacttcraaga---aaaata-----agaatgatatawgagcaaga--tcyttttggg-taacth-ratcttat-acggtttkmyr-tcth-raattctttaggatcttgtkatggcggagaggttgctgatgaagcatctagatgcccchggaagatggctacaagadaagcatcgccgtgtacttatgaacaagttctgygggaggtatttgcgggaaaaatatctccatcgatttatcatcttttcygagcaagttcaagatgcrtacgagcacaaccgaagactc---------cgaaaccctgccacaactgctgtccaacaggcmctccatggacttkcrtacaccgtctatgggaagccagatgtgaggcgccttatgtthgaggttttcgatttcgagcaaattcaacctaaatctgtgt--aaat---atccgg-----ggagtgatcc--------------gtgaaagcttataatcawy---------tt-ataccc--ttcgatm---ata-crrk-gaaatgtatca---------cagaacta-cawagtg--tag-ta--------cttttgatgaaa-----attttcycs---------------------------trtw-ttatttcgatgg---------------------------caggttttg--------ttttct------------------------------------------------------------------------------------------------------------------
>I28657_M180_Malvaceae_Triumfetta_lappula_seq1
ctt-------------------------------------------------------------------------------------ttctcaatg--------ttgcaaatttgctttggcctatt----------------taagcaacacaakaaactccctgyt-tataaaacc-tgta---------------------------tttc---cttt--ccatratttgag-ayrasastttgraaataggaaaaa-----aaaggaaggatatagcttgar-tcttttcyag-taactg-aatctca---caactgcctg--atttaaattctttaggatcttgttatggctgagaggttgctgatgaagcatctagatgcccctggaagatggctgcaagagaggcatcgccgggttcttatgaacaagttctgtggtagatatttgagggaaaaatatctccahcgctttatcatctactcggagcaggttcaagatgcatttgagcacaaycggagactc---------agaaatccmkccacaactgctgttcaacaagccctacabgggctttcatacactgtdtacgggaagccggatgtgaggcgccttatgttygaggttttcgactttgagcaaattcaacctaaagctgtgt--aaat---atcagt-----ggga---------------------tgaaagcatt-krwyawtt--------ttgttagct--ttcaatt---tta-caat-ggaatgtacc----------tcaagtaa-caatttttttaa-ca------------------------------------------------------------------aatgtttgattt----------------------------gactagca--------------------------------------------------------------------------------------------------------------------------------
