# Supplementary material for: Localized Phylogenetic Discordance Among Nuclear Loci Due to Incomplete Lineage Sorting and Introgression in the Family of Cotton and Cacao (Malvaceae)
Source: Front Plant Sci. 2022 Apr 13;13:850521. doi: 10.3389/fpls.2022.850521 (PMC9043901; doi:10.3389/fpls.2022.850521)
Supplement: Supplementary file 1 [file Data_Sheet_1.ZIP › Alignments_v4/L229.fasta]

>I23352_M001_Malvaceae_Bombax_ceiba_seq1
-----------------------------------------------------------------------------------------------------------------------------------------------------------------------------------------------------------------------------------------------------------------------------------------------------------------------------------------------------------------------------------------------------------------------------------------------------------------------------------------------------------------------------------------------------------------------------------------------------------------------agaggttggagaagc--ttttagatacgcctgcaagaatttattacaagtatgaaggtgtcagccctgctggatcccataaaccgaacaccgcagtcccacaagtwtactataatgc-acagcaaggggtcaagaatgttgcgaccgaaaccggtgctggccaatggggttgttcactggcc-tttgcatgcagcttattcggtcttggctgcgaagtaagaatcatca--------------------------------------------------------aatattg-----------------------tttgtgraay-------------ttawt-ttttttgctgrgag----------------------------ar-tcaaaatcggwtttcwtttgtragwttggttag--------gtcaatc------gggatawtgcatt-------------------------------tcrwtt---------------------------------yttc-------atgcttcgtgctacacgttgcataagt--tgcgktttaattttggttttgaa-------------------tt----------------ct----------------------------------------------tc-gtgtcgtaaagctatggt---------------------------------------------------------------------------------------------------------------------------------------------------------------------------------------------------------------------------------------------------------------------------------------------------------------------------------------------------------------------------------------------------------------------------------------------------------------
>I23353_M002_Malvaceae_Tilia_americana_seq1
-------------------------------------------------------------------------------------------------------------------------------------------------------------------------------------------------------------------------------------------------------------------------------------------------------------------------------------------------------------------------------------------------------------------------------------------------------------------------------------------------------------------------------------------------------------------------------------------------------------------------------------------------------ccagaatttattataagtatgaaggtgtcagccctgctggatcacacaaaccaaacactgcagtcccacaagtttattataacgc-acaacaagggatcaagaatgttgttacagaaacgggtgctggccaatggrgtagttcactagcc-tttgcatgcagcttatktggccttggctgtgaagtaagaatcatt---------------------------------------------------------aacattg-----------------------cttktggaac-------------tcaa--ttttttgctgataga---------------------------aa-atcaaacaggatttcatttctcagattggtcag--------gttaacc------aggataatgcatt-------------------------------tgaatctt---a-------------------------------------------------------------------------ctctttaatattgaata--------------------------------------tactagtagga----------------------------taaaagttgt-atgttgttgataaaacaaattt--------------------------------------cttttcgtgtgtgggaagatgatgtggctaatatttaatttaggtagggtcctctgtattaa-----------------------------------------------------------------------------------------------------------------------------------------------------------------------t------------------tgcttcatac---------------------------------------------------------------------------------------------------------------------------------------------------
>I23354_M003_Malvaceae_Herissantia_crispa_seq1
----------------------------------------------------------------------------------------------------------------------------------------------------------------------------------------------------------------------------------------------------------------------------------------------------------------------------------------------------------------------------------------------------------------------------------------------------------------------------------------------------------------------------------------------------------------------------------------------------------------agagcgaagaggttggagaagc--ttcttgatacacctgcacggatttattacaagtatgaaggtggcagccctgctggatcgcataagcccaacactgcagtcccgcaagtttactataacgc-acgggaaggggtcaagaatgtagtgaccgaaactggtgcaggccaatggggtagttcgttggcc-tttgcttccagcttatttggtcttgattgtgaagtaagaatca----------------------------------------------------------------------------------------------------------------taagt-tcttcggtcgaa----------------------------------------------------------------------------------------------------------------------------------------------------------------------------------------------------------------------------tttttgtttcgaa-------------------ca----------------ct----------------------------------------------tc-atgttgtgaaactatggac------------------------------------------ttttcatttg-----------------------------------aaatgttctgcag-------------------------------------------------------------------------------------------------------------------------------------------------------------------------------gtgtggcaagtccgtgcttcttacgatcagaaaccgtatcgaaaaatgatgatgcaaacatggggtgcaaaggttcatccttcgccatctgacattaccgaggcaggtcgtaaa---------------------------------------------------------
>I23355_M004_Malvaceae_Malva_arborea_seq1
-----------------------------------------------------------------------------------------------------------------------------------------------------------------------------------------------------------------------------------------------------------------------------------------------------------------------------------------------------------------------------------------------------------------------------------------------------------------------------------------------------------------------------------------------------------------------------------------------------------------------------tggaaaagc--ttcttgatacacctgcacggatttattacaagtaygaaggtgtcagccctgccggatcgcataaaccgaacagtgcagtcccgcaggtttattataacgc-acagcaaggggtcaagaatatcgtgacygaaaccggtgccggtcaatggggtagttcgttggcc-tttgcttgcagcctttttggtcttggatgtgaagtaagdttca----------------------------------------------------------------------------------------------------------------taagt-tcttcsgttgaa----------------------------------------------------------------------------------------------------------------------------------------------------------------------------------------------------------------------------tttcagtttcgaa-------------------tt----------------ct----------------------------------------------ac-atgttgtaaagctatgtacttctg----------------------------------------------------------------------------------aaa-awtttgtag-------------------------------------------------------------------------------------------------------------------------------------------------------------------------------gtgtggcaagttcgtgcttcttacgatcagaaaccgtatcgkaaattaatgatgcaaacatggggtgcaaaggttcatccttcaccatctaaccttaccgaagcagggcgtaaaatac-----------------------------------------------------
>I23356_M005_Malvaceae_Lavatera_assurgentiflora_seq1
----------------------------------------------------------------------------------------------------------------------------------------------------------------------------------------------------------------------------------------------------------------------------------------------------------------------------------------------------------------------------------------------------------------------------------------------------------------------------------------------------------------------------------------------------------------------------------------------------------------agagccaagagattggaraagc--ttcttgatacacctgcacggatttattacaagtatgaaggtgtcagccctgccggatcgcataaaccgaacagtgcagtcccgcaggtttattataacgc-acagcaaggggtcaagaatatcgtgacygaaaccggtgccggtcaatggggtagttcgttggcc-tttgcttgcagcctttttggtcttggatgtgaagtaagrttca----------------------------------------------------------------------------------------------------------------taagt-tcttcsgttgaa----------------------------------------------------------------------------------------------------------------------------------------------------------------------------------------------------------------------------tttcagtttcgaa-------------------tt----------------ct----------------------------------------------ac-atgttgtaaagctatgtacttctg----------------------------------------------------------------------------------aaa-awtttgtag-------------------------------------------------------------------------------------------------------------------------------------------------------------------------------gtgtggcaagttcgtgcttcttacgatcagaaaccgtatcggaaattaatgatgcaaacatggggtgcaaaggttcatccttcaccatctaaccttaccgaagcagggcgtaaaatacttcagatggatcc----------------------------------------
>I23357_M006_Sphaerosepalaceae_Rhopalocarpus_longipetiolatus_seq1
-----------------------------------------------------------------------------------------------------------------------------------------------------------------------------------------------------------------------------------------------------------------------------------------------------------------------------------------------------------------------------------------------------------------------------------------------------------------------------------------------------------------------------------------------------------------------------------------------------------------gagccaagaggttggagaagc--ttctggatacaccggctagaatttactttaagtatgaaggagtcagccctgccggatcacacaaacccaacactgcagtcccgcaggttttctacaatgc-acagcaaggggtcaagaatgttgttacagaaactggagctggccagtggggtagttcactggca-tttgcgtgcagcttatttggactcaactgtgaagtgagtaacactact------------------------------------------------------actattgatca-------------------cacccgaaac-------------------aattttgcatagattc--------------------------aa-tcaaagtaggccct--tttatcatattggtacc--------attaatc---------------------------------------aac--------taaaagaa-------------------------------gctg-------atat-------------------------------ttakttttagtagcata-----------------cctcc-------------------------------------------------------tagaaatttccatattctaaagttatcacctgtt--------------------------------------------------------------------------------ttgaatcattccacag-------------------------------------------------------------------------------------------------------------------------------------------------------------------------------gtttggcaagt----------------------------------------------------------------------------------------------------------------------------------------------------------------
>I23359_M008_Malvaceae_Althaea_officinalis_seq1
-------------------------------------------------------------------------------------------------------------------------------------------------------------------------------------------------------------------------------------------------------------------------------------------------------------------------------------------------------------------------------------------------------------------------------------------------------------------------------------------------------------------------------------------------------------------------------------------------------------------------aggttggagaagc--ttcttgatacacctgcacggatttattacaagtacgaaggtgtcagccctgccggatcgcataaaccaaacagcgcagtcccgcaagtttattataatgc-acrgcaaggggtcaagaagatcgtgaccgaaactggtgccggtcaatggggtagttcgttggcc-tttgcttgcagcctttttcgtcttggatgtgaagtaagaatca----------------------------------------------------------------------------------------------------------------taagt-tcttcggttgat----------------------------------------------------------------------------------------------------------------------------------------------------------------------------------------------------------------------------tttcagtttcgaa-------------------tt-----------------------------------------------------------------c-atgttgtaaagctatgtacttatg----------------------------------------------------------------------------------aaattttttgtag-------------------------------------------------------------------------------------------------------------------------------------------------------------------------------gtgtggcaagttcgtgcttcttacgatcagaaaccgtatcggaaattaatgatgcaaacatggggtgcaaaggttcatccttcgccatctaaccttaccgaagcagggcgtaaaatacttcagatggatccgtccagcccgggaagtttagggatagctatttctgaagct
>I23360_M009_Malvaceae_Lagunaria_patersonia_seq1
------------------------------------------------------------------------------------------------------------------------------------------------------------------------------------------------------------------------------------------------------------------------------------------------------------------------------------------------------------------------------------------------------------------------------------------------------------------------------------------------------------------------------------------------------------------------------------------------------------------agccaagaggttggagaggc--ttcttgatacrcctgcaaggatttattacaagtacgaagktgtcwgcccwgcyggatcgcwtaaaccgaaywctgcagtcccacargtttactataacgc-amggsaaggggtcaagaatgtcrtsaccgaaaccggtgccggccaatggggtagttcgttggcc-tttgcttgcagcttatttggtctkggatgtgamgtaagaatca----------------------------------------------------------------------------------------------------------------targt-tcttykrtcraa----------------------------------------------------------------------------------------------------------------------------------------------------------------------------------------------------------------------------ytttcgtttcgaa-------------------wt----------------ct----------------------------------------------tc-aygttgtraagctatggac-----------------------------------------ttttycattyg-----------------------------------aaatwttctgcag-------------------------------------------------------------------------------------------------------------------------------------------------------------------------------gtgtggcaagttcgcgtttcttacgatcagaaaccatatcggaaattgatgatgcaaacttgggg----------------------------------------------------------------------------------------------------------
>I23364_M013_Malvaceae_Grewia_sp_seq1
----------------------------------------------------------------------------------------------------------------------------------------------------------------------------------------------------------------------------------------------------------------------------------------------------------------------------------------------------------------------------------------------------------------------------------------------------------------------------------------------------------------------------------------------------------------------------------------------------------------agagccaagaggttggagaagc--ttttggatacgcctgcaagaatttactacaagtatgaaggtggcagccctgctggttcacacaaacccaacacagctgtcccacaagtttactataacgc-acaacaaggaatcaagaatgttgcaacggaaactggggcaggacagtggggtagttcactggcc-tttgcatgcagcttgtttggtcttggctgtgaagtaagaatcattaat------------------------------------------------------------------------------------tttatcaaac-------------taaat-tacctggttccatgtt------------------------gttg-atcaaacaaaatt------------cttgtcaaa-------gtcaaga---------------------------------------------ctttatggtcc---------------------------------tctg-------gatt-------------------------------acctggttcatgccaaa-----------------cctaa-------------------------------------------------------ctaaagacct------------------------------------------------------------gattgtcatttg-----------------------------------aaatttgctgcag-------------------------------------------------------------------------------------------------------------------------------------------------------------------------------gtgtggcaagttcgtgcttcctatgatcagaagccataccggaaactgmtgatgcaaacttggggtgcaaaagttcacc--------------------------------------------------------------------------------------------
>I23365_M014_Malvaceae_Callirhoe_bushii_seq1
--------------------------------------------------------------------------------------------------------------------------------------------------------------------------------------------------------------------------------------------------------------------------------------------------------------------------------------------------------------------------------------------------------------------------------------------------------------------------------------------------------------------------------------------------------------------------------------------------------------------------------------------------acctgcacggatttattacaagtacgaaggtgttagccctrcmggatcgcataaaccaaactctgcagtcccrcaagttkaccataacgc-acagcaaggggtcaagwatatcgtgaycgawaccrgtgccgctcaatggggtagttcgttgscc-ttttmttgyagcctttttggtcttcgatgtgaagtaagaatcata--------------------------------------------------------tgttctttttt-----------------ykattttcagttt-------------tgaat-ttttcaggttgtaaagcta---------------------tgga-ctcttgcaaattttaatt-----------------------atagacacgc-aagtcacagctcacatgc----------------------------tgaattga-------------------------------tcct-------atattttg---------------------------tgaactttyacttgatt--------------cagaata----------------------atgaga----------------------------gaaggaatataatattagcaggag--------------------------------------------------------------------------------------------------------------------------------------------------------------------------------------------------------------------------------------------------------------------------------------------------------------------------------------------------------------------------------------------------------------------------------------------------------------------
>I23368_M017_Malvaceae_Sterculia_apetala_seq1
-----------------------------------------------------------------------------------------------------------------------------------------------------------------------------------------------------------------------------------------------------------------------------------------------------------------------------------------------------------------------------------------------------------------------------------------------------------------------------------------------------------------------------------------------------------------------------------------------------------------gagccaagaggttggagaagc--ttctagatacacctgcaagaatttattataagtatgaaggtgtcagccctgctggatcacacaaaccaaacactgctgtcccgcaagtatactataacgc-acaacaagggatcaagaatgttgtgacagaaacgggtgctggtcagtgggggagttcactagcc-tttgcatgcagcttatatggtcttggttgtgaagtaagaatcatt---------------------------------------------------------aaacttc-----------------------ctt---gagc-------------tca--attttttgctgatagg---------------------------aa-atcaaacagg-tttaatttctcagattggtcag--------gtcaacc------aagttagtacata-------------------------------tgaatc-------------------------------------------------------------------------------ttaatctttattcaata--------------------------------------tacaagga-------------------------------tacaggttgt-atgttgttgatcaaacaaattt--------------------------------------cttttcatttgtaggaagatg---------------------------------------------------------------------------------------------------------------------------------------------------------------------------------------------------------------------aggtgtctag----------------------------------------------------------------------------------------------------------------------------------------------------------------a
>I23369_M018_Malvaceae_Abelmoschus_esculentus_seq1
---------------------------------------------------------------------------------------------------------------------------------------------------------------------------------------------------------------------------------------------------------------------------------------------------------------------------------------------------------------------------------------------------------------------------------------------------------------------------------------------------------------------------------------------------------------------------------------------------------------------caagaggttggagaagc--ttcttgatacacctgcaaggatttattacaagtacgaaggtgtaagccctgctggatcacataaaccgaactctgcagttccgcaagtttattataatag-aaaacaaggggttaagaacattgtgactgaaaccggtgccggccaatggggttgttcgttggcc-tttgcctgcagcttatttg----------------------------------------------------------------------------------------------------------------------------------------------------------------------------------------------------------------------------------------------------------------------------------------------------------------------------------------------------------------------------------------------------------------------------------------------------------------------------------------------------------------------------------------------------------------------------------------------------------------------------------------------------------------------------------------------------------------------------------------------------------------------------------------------------------------------------------------------------------------------------------------------------------------------------------------------------------------------------
>I23370_M105_Malvaceae_Pachira_aquatica_seq1
---------------------------------------------------------------------------------------------------------------------------------------------------------------------------------------------------------------------------------------------------------------------------------------------------------------------------------------------------------------------------------------------------------------------------------------------------------------------------------------------------------------------------------------------------------------------------------------------------------------------------gttggaaaagc--ttctagatacacctgcaagaatttattacaagtatgaaggtgtcagtcctgctggatcccataaaccgaacaccgcagtcccacaagtttactataatgc-acagcaaggggtcaagaatgttgtgactgaaactggtgctggccaatggggtagttcacttgcc-tttgcatgcagcttattcggtcttggctgcgaagtaagaatcgtc---------------------------------------------------------aatgttg-----------------------tttgtggaac-------------ttaat-ttttttgctgagag--------------------------aaaa-tcaaaacaggatttcatttgc----------------------------------------------------------------------------------------------------------------------------------------------------ataagt--tgcgg-ttaattttggttttaaa-------------------tt----------------ct----------------------------------------------tc-atcttgtaaagcta-------------------------------------------------------------------------------------------------------------------------------------------------------------------------------------------------------------------------------------------------------------------------------------------------------------------------------------------------------------------------------------------------------------------------------------------------------------------
>I23371_M137_Malvaceae_Dombeya_wallichii_seq1
------------------------------------------------------------------------------------------------------------------------------------------------------------------------------------------------------------------------------------------------------------------------------------------------------------------------------------------------------------------------------------------------------------------------------------------------------------------------------------------------------------------------------------------------------------------------------------------------------------------agccaagaggttggagaagc--ttttagatacacctgcaagaatttattataagtatgaaggtgtcagccctgctggatcacacaaaccaaactctgcagttccwcaagyttactataatgc-aaaacaagsgatcaaaaatgttgtgacagaaacrrgtgctggccagtgggkttsttcactagcc-tttgcatgcagcttatttggccttkgctgcgaagtaagaatgatt---------------------------------------------------------racattd-----------------------cttgtggaac-------------tcagt-ttttttyytyhtwdw--------------------------------------adwdkttkyytsbnkddktvdbvdgtb------dhhmdbv------rrratrhdbvwdwd-------------------------------------------------------------------------------------------------------------------dwwbnydhyhytkwrddda-----------------------------------hwwhvbnwaggd----------------------------wrrrtddddt-atdtndttbntbknthnrwnna---------------------------------adtttcttttmarkyytkgrarrwkrwkkkgr-----------------ywaawwwtt-----------------------------------------------------------------------------------------------------------------------------------------------------------------------------------wrgtttaggtagtt---------------------------------------------------------------------------------------------------------------------------------------------------------------
>I23372_M140_Malvaceae_Chiranthodendron_pentadactylon_seq1
-----------------------------------------------------------------------------------------------------------------------------------------------------------------------------------------------------------------------------------------------------------------------------------------------------------------------------------------------------------------------------------------------------------------------------------------------------------------------------------------------------------------------------------------------------------------------------------------------------------------gagccaagaggttggagaagc--ttttagatacacctgcaagaatttattacaagtatgarggtggcagcsctgctggatcccataaaccgaacacggcaatcccacaagtttactataacgy-gaagcaaggggtcaagaatgttgtgacagaaactggtgctggccaatggggtagttcactggct-tttgcatgcagcttatttggtcttggctgtgaagtaagaatcatt---------------------------------------------------------aatattg-----------------------tttgtggaac-------------ttaatgttttttgctgatagaa--------------------------aa-tcgaaacatgatttcatttgtcaaattggttag--------gtcaacc------aggataatgcata-------------------------------tgaatc-------------------------------------------------------------------------------ttcctctttattcaata--------------------------------------tacgagtaaga----------------------------taaaagctgt-atgatgttgagcaaacaaaatt--------------------------------------cttttcatatgtgggaagat----------------------------------------------------------------------------------------------------------------------------------------------------------------------------------------------------------------------------------------------gatca---------------------------------------------------------------------------------------------------------------------------------------------t
>I23373_M141_Malvaceae_Quararibea_funebris_seq1
---------------------------------------------------------------------------------------------------------------------------------------------------------------------------------------------------------------------------------------------------------------------------------------------------------------------------------------------------------------------------------------------------------------------------------------------------------------------------------------------------------------------------------------------------------------------------------------------------------------------------------------------------------------------------------------------ggttcccataaaccgaacactgcagttccacaagtttactataacgc-acggcaaggggtcaggaatgtcacgaccgaaactggtgctggccaatggggtagttcactggcc-tttgcctgcagcttatttggccttgactgtcaagtaagaatcatt---------------------------------------------------------aatattgttaa-------------------tttgtggaat-------------tttgt-tttcttgtttgctgag----------------------agaaaa-tcaaaacaggatttcatttgtca--ttacctat--------gttactc--------------------------------------------------cgacttttcat--------------------------------------------------------------------------ttttttttcttagtatctgt--------gtccaatattcgtattcggtgcgaatctggacataagt----------------------------ataaggatatgatcttctaa-----------------------------------------------------------------------------------------cggctcttaaaatttatgaaaa-----------------------------------------------------------------------------------------------------------------------------------------------------------------------------gacttagaaaaa-------------------------------------------------------------------------------------------------------------------------------------------------------aattaatat
>I23376_M145_Malvaceae_Heliocarpus_appendiculatus_seq1
------------------------------------------------------------------------------------------------------------------------------------------------------------------------------------------------------------------------------------------------------------------------------------------------------------------------------------------------------------------------------------------------------------------------------------------------------------------------------------------------------------------------------------------------------------------------------------------------------------------------------ggagaagc--ttctaaayacacctgcaagaatttactacaagtatgaaggcggcagcccggcyggatctcacaaacccaacactgcagtcccacaagtttactataatgc-acagcaagggatcargaatgttgtgacagaaactggggctggtcartggggttgttcaytggcc-tttgcttgcagcttatttggtcttggctgtgaagtaagaatcact---------------------------------------------------------aacttta-----------------------gttttgkaas-------------tcaaa-ytatgtgctrgtaga---------------------------aa-attsmacawkrwkkcatttgwmws-ttwmttrs--------ytwmwky----myryawkrargmwyw-------------------------------wrratct------------------------------------------------------------------------------tacttryykrtyrmaya--------------------------------------wawwtvkwmkmw---------------------------yrwrkkkmtaw------------------------------------------------kktggtggtatgattctcatagaaggcta-------------------------------------------------------------------------------------------------------------------------------------------------------------------------------------------------------------------------------------------------------------------------------------tgagatgca----------------------------------------------------------------------------------------------------ag
>I23377_M148_Malvaceae_Robinsonella_mirandae_seq1
---------------------------------------------------------------------------------------------------------------------------------------------------------------------------------------------------------------------------------------------------------------------------------------------------------------------------------------------------------------------------------------------------------------------------------------------------------------------------------------------------------------------------------------------------------------------------------------------------------------------gaagaggttggagaagc--ttcttgatacacctgcacggatttattacaagtatgaaggtggcagccctgccggatcrcataaaccraacdctgcagtcccgcaagtttactataaygc-acgrsaaggggtcaaraatgtygtgacsgaaaccggtgccggccaatggggtagttcgttggcc-tttgcctccagcttatttggtmttgratgtgaagtaagaatca----------------------------------------------------------------------------------------------------------------taagt-tcttdgrttgaa----------------------------------------------------------------------------------------------------------------------------------------------------------------------------------------------------------------------------tktttgtttcgaa-------------------ct----------------ct----------------------------------------------tc-atrttgtgaarstatggac------------------------------------------ttttcatttg-----------------------------------aaatwttctgcag-------------------------------------------------------------------------------------------------------------------------------------------------------------------------------gtgtggcaagtccgtgcttcttacgatcagaaaccgtatmgraaaatgatgatgcaaacatggggtgcaaaggttcatccttcgccatctaacatwacagaggcaggtcgtaaaatacttamaatggatccgtccagc---------------------------------
>I23378_M150_Malvaceae_Ceiba_pentandra_seq1
--------------------------------------------------------------------------------------------------------------------------------------------------------------------------------------------------------------------------------------------------------------------------------------------------------------------------------------------------------------------------------------------------------------------------------------------------------------------------------------------------------------------------------------------------------------------------------------------------------------------ccaagaggttggagaagc--ttttrgatacgcctgcgagaatttattacaagtatgaaggtgtcagccctgctggatcccataaaccgaactcygcagtcccacaagyttactataacgc-acagcaaggggtcaagaatgttgtgaccgaaaccggtgctggccaatggggttgttcactggcc-tttgcatgcagcttattcggtcttggctgcgaagtaagaatcatya--------------------------------------------------------aatattg-----------------------tttgtggaac-------------ttaattttttttgctgagag----------------------------aa-tcaaaatcggatttcatttgtaagattggttag--------gtcaatc------gggataatgcatt-------------------------------tcaatt---------------------------------cttc-------atgcttcgtgctacacgttgcataagt--tgcggtttaattttggwtttgaa-------------------tt----------------ct----------------------------------------------tc-atgtcataaagctatggtc-----------------------------------------ttcttcatttga----------------------------------aattttcttgcag-------------------------------------------------------------------------------------------------------------------------------------------------------------------------------gtgtggc--------------------------------------------------------------------------------------------------------------------------------------------------------------------
>I23379_M160_Muntingiaceae_Muntingia_calabura_seq1
----------------------------------------------------------------------------------------------------------------------------------------------------------------------------------------------------------------------------------------------------------------------------------------------------------------------------------------------------------------------------------------------------------------------------------------------------------------------------------------------------------------------------------------------------------------------------------------------------------------agagctaagagattggagaagc--tccttgacacccctgcgagaatttactacaagtatgaaggtgtcagccctgctgggtcacacaaacccaatactgcagtcccacaagtctactacaatgc-acagcaagggatcaagaatgtggtgacagaaactggtgccggtcagtggggaagttctctagct-tttgcatgcagcctctttggtcttggttgtgaagtaagcaaaagaatc------------------------------------------------------attattg-----------------------attatacagc-------------------acattttctgataaa-----------------------------------------------ttatcagattaattgatt---------------gacaagaataatgtatatgagt--------------------------caaaaact------------------------------ttctg-------atact------------------------cgtta-agttgttccattctgaagtcttgttatgatgtattatag-------------cgcaacttacaaga----------------------------taattatttcaatattcacatgcagaataattatcgtgctc--------tgttaaattcactagccccagccttactggtgatt-------------------attcatatcaccaaaacctttttgcagc-------------------------------------------------------------------------------------------------------------------------------------------------------------------------------------------------------------------------------------------------------------------------------------------------------------------------------------------------------at
>I23381_M162_Bixaceae_Bixa_orellana_seq1
----------------------------------------------------------------------------------------------------------------------------------------------------------------------------------------------------------------------------------------------------------------------------------------------------------------------------------------------------------------------------------------------------------------------------------------------------------------------------------------------------------------------------------------------------------------------------------------------------------------agagccaagagattggagaaac--ttctggacacacctgcaagaatttactacaagtatgaaggagtcagtcctgctgggtcacacaaaccgaatagtgcagtcccccaagttttctacaatgc-acagcaaggaatcaagaatgttgtgacagaaactggtgctggccagtgggggagttcacttgcc-tttgcttgcagtttatttggacttgcttgtgaagtaagacgagta----------------------------------------------------tatttatacttg-----------------------tttgtaaaatgca----------tcaatctgttgaattaacttacagtctacgcatatgatgatcttcattag-gtgtggcaagttcgtgcttctt---ttgatcaaaa------accataccgtagattgatgatgcaaacatggggtg----------------------ccaaagtacatcc-------------------------ttctcc-----a-----------------------------------tccaccataactgagtcaggtcgcaaa------------------------atccttgaaattgacccatcaa---------gccctggaagcctaggaatagcaatttcagaagctgttgaagttgcagctacaaatgaggataccaaatactgcttggggagtgttctcaatcatg--------------------ttttgctgcaccagactgttatagggg--------------------------------------------------------------------------------------------------------------------------------------------------------------------------aggaatgtataaagc-------------aaatggaggctattggagaaaccccagatttaataataggatgcacaggcggtgg-------gtcgaattttgcgggactgagtttcccatttattcgagagaagct--------------------------------------cc
>I23382_M163_Bixaceae_Cochlospermum_vitifolium_seq1
----------------------------------------------------------------------------------------------------------------------------------------------------------------------------------------------------------------------------------------------------------------------------------------------------------------------------------------------------------------------------------------------------------------------------------------------------------------------------------------------------------------------------------------------------------------------------------------------------------------agagctaagaggctggagaagc--ttctggacacacctgcaagaatttattataagtacgaaggtgtaagtcctgctggatcccacaaaccaaatactgcagttccacaagttttctataatgc-gcagcaaggaatcaagaatgttgtcacagaaactggtgctggccagtggggdagttcacttgcc-tttgcatgcagcttgttcggactgggctgcgaagtaaggactgcaa--------------------------------------------------------aaacttg-----------------------ttgataacac-------------tcgat-tcatttgatcatagat--------------------------ga-ataaaactgtgcttt-ttcattatattgattgg--------atgaaac------aggataatatattt--------------c---------------tgaatctataaaacaag--------------------------------------------------------------------gatttttgtgtcgcgtg--------------taacatatggctgaaatg--ccytcttgcataagagcttctggt-------------------taacatatttgctgtcytrsmhywwtkgmwwamswkmgggccdck---------------------------------------------------------tayktcccttttataaaatccrtggaatata----------------------------------------------------------------------------------------------------------------------------------------------------------------------------------------------------------------------------------------------------------------------------------------------------------------------------------------------atctctaaa
>I23383_M166_Malvaceae_Pseudobombax_ellipticum_seq1
--------------------------------------------------------------------------------------------------------------------------------------------------------------------------------------------------------------------------------------------------------------------------------------------------------------------------------------------------------------------------------------------------------------------------------------------------------------------------------------------------------------------------------------------------------------------------------------------------------------------ccaagaggttggagaagc--ttttagatacacctgcgagaatttattacaagtatgaaggtgtcagtcctgctggatcccataaaccgaacwsygcagtsccacaagtttactataaygc-acagcaaggggtcaagaatgttgtgaccgaaaccggtgcyggycaatggggttgttcactggcc-tttgcatgcagcttattcggtcttggctgcgaagtaagagtcatc---------------------------------------------------------aatatag-----------------------tttgtrgaac------------ttaawt-tttttksykrrrrr----------------------------aw-ymaaamcsgrwttymwttkkymrrwtkgktwrg--------kymawtk------ggatgaatgcatg-------------------------------tgaatt---------------------------------cttc-------atgctttgtgctacaagttgcatataagttgcggtttaattttkgktttkra-------------------wt----------------yy----------------------------------------------ty-atgtcgtaaagatatggac-----------------------------------------ttcttcat-------------------------------------------------------------------------------------------------------------------------------------------------------------------------------------------------------------------------------------------------------------------------------------------------------------------------------------------------------------------------------------------------------------
>I23384_M168_Malvaceae_Theobroma_cacao_seq1
----------------------------------------------------------------------------------------------------------------------------------------------------------------------------------------------------------------------------------------------------------------------------------------------------------------------------------------------------------------------------------------------------------------------------------------------------------------------------------------------------------------------------------------------------------------------------------------------------------------agagccaagaggttggagaagc--ttctgaatacacccgctagaatttactacaagtatgaaggtgtcagccctgctggatcacacaaacccaacacagcagttccacaagttttctacaacgc-acagcaagggatcaagaacgttgtgacagaaactggtgctggccagtggggtagttcactagcc-ttcgcatgcagcttatttggtctcggatgtgaagtaagatttttt----------------------------------------------------------atatta-----------------------ttctcggaac-------------tcaac-ttatatcctgggaga---------------------------aa-atcaaacaggatatcattact--------------------gcctttt------ttggtcctgtccat------------------------------tgaaggt--------------------------------tttg----------------ggtacaagttgcataacttctgcca-ttgattttcattttgaa----------------------------------------------------------------------------------attttcatgttgtagagctaaggacgttttat-----------------------------------------------------------------------------ttgaaattttctacag-------------------------------------------------------------------------------------------------------------------------------------------------------------------------------gtgtggcaagttcgtgcttcttatgatcagaaaccatatcggaaattgatgatgcaaacatggggtgcaaaagttc-----------------------------------------------------------------------------------------------
>I23385_M169_Malvaceae_Ochroma_pyramidale_seq1
-------------------------------------------------------------------------------------------------------------------------------------------------------------------------------------------------------------------------------------------------------------------------------------------------------------------------------------------------------------------------------------------------------------------------------------------------------------------------------------------------------------------------------------------------------------------------------------------------------------------------------------c--ttctagatacacctgcaagaatttattacaagtatgaaggtgtcagccctgctggatcccataaaccaaacactgcagtcccacaagtttactataacgc-tcggcaaggggtcaagaatgttgtgacagaaactggtgctggccaatggggtagttcactggcc-tttgcgtgcagcttatttggtcttggctgtgaagtaagaatcatt---------------------------------------------------------aatattg-----------------------tttgtggaac-------------ttaat-ttttttgctgagagaa--------------------------aa-tcaaaagaggatttcatttgtcagattggttag--------gtcaacc------aggataatgcatg-------------------------------tgaatcttcctcttttacgtccttactgcctttttggtccttcccattggaagctttgtgctacaagttgcataagttctgtgg-ttaattttcattttgaa-------------------tt----------------ct----------------------------------------------tc-atgttgtaaagctatgga------------------------------------------cttttcatttg-----------------------------------aaattttctac------------------------------------------------------------------------------------------------------------------------------------------------------------------------------------------------------------------------------------------------------------------------------------------------------------------------------------------------------------
>I23388_M180_Malvaceae_Triumfetta_lappula_seq1
----------------------------------------------------------------------------------------------------------------------------------------------------------------------------------------------------------------------------------------------------------------------------------------------------------------------------------------------------------------------------------------------------------------------------------------------------------------------------------------------------------------------------------------------------------------------------------------------------------------------------ttggakaagc--ttctaaatacacctgcaaraatttactacaagtatgaaggcggcagcccggcyggatctcacaaacccaacactgcagtcccacaagtttactataatgc-acagcaaggdatcargaatgttgtgacagaaactggggctggtcartggggttgttcrytggcc-tttgcttgcagcttatttggtcttggctgtgaagtaagaatcact---------------------------------------------------------aacttta-----------------------gttttgkaas-------------tcaaa-ytatgtgctrgtaga---------------------------aa-attgaacayggtttcatttgtcak-tttattag--------cttaatt----ccacaataaggcatt-------------------------------tgaatct------------------------------------------------------------------------------tacttgcttaytgcata----------------------------------------tatvkarrak---------------------------mwmarwkyt--mtrtkktkkkbvaaamaaaattytty------------btvtggdtdatgtggtggtatgwwyswywywswwaraask-------------------------ytakgttcctatgtat----------------------------------------------------------------------------------------------------------------------------------------------------------------------------------------------------------------------------------------------------------------------------------------------------------------------------------------------------------
>I23389_M181_Malvaceae_Pavonia_scheadiana_seq1
------------------------------------------------------------------------------------------------------------------------------------------------------------------------------------------------------------------------------------------------------------------------------------------------------------------------------------------------------------------------------------------------------------------------------------------------------------------------------------------------------------------------------------------------------------------------------------------------------------------------------------------------------------------------tacgaaggtgtcagtcctgccggatcacataaaccaaacaccgcagtccctcaagtttactataacgc-acagcaaggggtcaagaatatcgtgacccaaacmggtgccggtcmatggggkagttcgttggcc-ttttcttgcagcctttttgkccttggatgtgaagtaagaatca----------------------------------------------------------------------------------------------------------------taagt-tcttcggwcgat----------------------------------------------------------------------------------------------------------------------------------------------------------------------------------------------------------------------------tttcagtt------------------------------------------------------------------------------------------------------------------------------------------------------------------------------------------------------------------------------------------------------------------------------------------------------------------------------------------------------------------------------------------------------------------------------------------------------------------------------------------------------------------------------------------------------------------------------
>I23390_M182_Malvaceae_Anoda_cristata_seq1
------------------------------------------------------------------------------------------------------------------------------------------------------------------------------------------------------------------------------------------------------------------------------------------------------------------------------------------------------------------------------------------------------------------------------------------------------------------------------------------------------------------------------------------------------------------------------------------------------------------------------------------------tcacctgcacggatttattacaagtacgaaggtgtcagtcctgccggatcacataaaccaaacaccgcagtccctcaagtttactataacgc-acagcaaggggtcaagaatatcgtgacccaaaccggtgccggtcaatggggtagttcgttggcc-ttttcttgcagcctttttggccttggatgtgaagtaagaatca----------------------------------------------------------------------------------------------------------------taagt-tcttcggtcgat----------------------------------------------------------------------------------------------------------------------------------------------------------------------------------------------------------------------------tttcagtttcgma-------------------tt----------------ct----------------------------------------------tc-atgctg---------------------------------------------------------------------------------------------------------------------------------------------------------------------------------------------------------------------------------------------------------------------------------------------------------------------------------------------------------------------------------------------------------------------------------------------------------------------------
>I23393_M189_Malvaceae_Kearnemalvastrum_lacteum_seq1
--------------------------------------------------------------------------------------------------------------------------------------------------------------------------------------------------------------------------------------------------------------------------------------------------------------------------------------------------------------------------------------------------------------------------------------------------------------------------------------------------------------------------------------------------------------------------------------------------------------------------------------------------------aaagatttactacaaatatgaaggaaccagtcccgcaggatcacataaacccaacactgcagwcccacaggcctggtataatgc-acagcaaggaatcaagaacattgtgactgaaacgggtgctggtcagtggggaagttcattagct-tttgcatgcagcttatttggtctcaattgtgaagtaagtgtttacttgtttgttgcaatgaaagaaataataatataactaggccgtagctggatattggatgatgttgattctaga---------tc----tttttgcaat-------------ttgctctttttcctacacat--------------------------------------------------------tagactaaa-------acgaact-gcaaagcaataatgctaacctg---------------------------caaataca-------------------------------tttt-------gcagt------------------------------tttgcttttgttccatt-------------taattgtagattta-------attctacgtgcaggt-----------------------------------------------------------------------------------------------------------------------------------t------------------------------------------------------------------------------------------------------------------------------------------------------------------------------------------------------------tggcaagttcgagcttcttacgatcagaaaccatatcggaagctaatgatgca-------------------------------------------------------------------------------------------------------------------
>I23397_M020_Malvaceae_Melochia_betonicifolia_seq1
----------------------------------------------------------------------------------------------------------------------------------------------------------------------------------------------------------------------------------------------------------------------------------------------------------------------------------------------------------------------------------------------------------------------------------------------------------------------------------------------------------------------------------------------------------------------------------------------------------------agagccaagaggttggagaagc--ttcttgatacacctgctagaatatactacaagtatgaaggtgttagccctgctggatcacacaaacccaacactgcaattcctcaagtttactataatgc-taagcaagggatcaagaaagttgtgactgaaactggtgctggccagtggggtagttcactggcc-tttgcttgcagcttatttggtcttgattgtgaagtaagaatcattacatat--------------------------------tcatacctt----tcatatgtcattgatcaaacatactctttgtcataatttaggtagtatgatccttgtagttgagccattttgatagtttcattgttt----------------gtgtag-gtgtggcaagttcgcgcttctta---tgatcagaa------accatatcgaaaactgatgatgcaaacatggggtg----------------------caaaagttcaccc-------------------------ttctcc-----a-----------------------------------tctgattttactgaggcaggtcgaaaa------------------------atcctgcaaatggatccatcaa---------gtcctggaagtttagggatagctatatcagaagccgtagaggttgccgctaccaatgatgataccaaatactgtctagggagtktyctrawycatk--------------------ttttsctacmcmaaactgtratrggkg--------------------------------------------------------------------------------------------------------------------------------------------------------------------------aggagtktattarac-------------aawkggamsccwttggtgaaacccctgacttgatcatagggtgtactggtggcgg-------ctccaatttcg------------------------------------------------------------------------cg
>I23398_M021_Malvaceae_Sidastrum_micranthum_seq1
----------------------------------------------------------------------------------------------------------------------------------------------------------------------------------------------------------------------------------------------------------------------------------------------------------------------------------------------------------------------------------------------------------------------------------------------------------------------------------------------------------------------------------------------------------------------------------------------------------------agagcgaagaggttggagaagc--ttcttgatacacctgcacggatttattacaagtatgaaggtggcagtcccgccggatcgcataaaccgaacactgcagtcccgcaagtttactataacgc-acargawggggtcaagaatgttgtgacygaaactggtgccggccaatggggtagttcgttggcc-tttgcttccagcttatttggtcttgaatgtgaagtaagaatca----------------------------------------------------------------------------------------------------------------taagt-tcttcggttgaa----------------------------------------------------------------------------------------------------------------------------------------------------------------------------------------------------------------------------tttttgttttgaa-------------------ct----------------ctt--------------------------------------------ctc-atgttgtgaaacyatggac-----------------------------------------tttttcatttg-----------------------------------aaatattctgcag-------------------------------------------------------------------------------------------------------------------------------------------------------------------------------gtrtggcaagtccgtgcttcttacgatcagaaaccgtatcggaaaatgatgatgcaaacatggggtgcaaaagttcatccttcgccatctaacatcactgaggcaggtcgtaaaatactta--------------------------------------------------
>I23366_M015_Malvaceae_Firmiana_simplex_seq1
--------------------------------------------------------------------------------------------------------------------------------------------------------------------------------------------------------------------------------------------------------------------------------------------------------------------------------------------------------------------------------------------------------------------------------------------------------------------------------------------------------------------------------------------------------------------------------------------------------------------ccaagaggttggagaagc--ttctagatacacctgcaagaatttattataagtatgaaggtgtcagccctgctggatcacacaaaccaaacactgctgtcccgcaagtatactataacgc-acaacaagggatcaagaatgttgtgacagaaacgggtgctggccaatggggtagttcactagcc-ttcgcatgcagcttatatggtcttggttgtgaagtaagaatcatt---------------------------------------------------------aacattc-----------------------ctt---gagc-------------tta--attttttgcttacaa--------------------------------------------------------------------------------------------------------------------------------------------------------------------------------------------------------------------------------ctgtata--------------------------------------ttatcataatt----------------------------aacagattgt-atatagc---------------------------------------------------------ttaattatag-------------------------------------------------------------------------------------------------------------------------------------------------------------------------------------------------------------------------------------------------------------------------------------------------------------------------------------------------------------------------------------------------------
>I28591_M023_Malvaceae_Neobuchia_paulinae_seq1
---------------------------------------------------------------------------------------------------------------------------------------------------------------------------------------------------------------------------------------------------------------------------------------------------------------------------------------------------------------------------------------------------------------------------------gactctggcgccctactcctttaatcagg----taa-----gct------------gttgtttg-aaatgaaggctgg---ttttttt-tttttccttcatgatatttt-tgc-----cgtttgg------------g-aaatcta---atc--tttatttg-------aa-gttagagccaagaggttggagaagc--ttttagatacgcctgcgagaatttattacaagtatgaaggtgtcagccctgctggatcccataaaccgaacactgcagtcccacaagtttactataacgc-acagcaaggggtcaagaatgttgcgactgaaaccggtgctggccaatggggttgttcactggcc-tttgcatgcagcttatttggtcttggctgygaagtaagaatcatca--------------------------------------------------------aatattg-----------------------tttgtggaac-------------ttaat-tttttagctgagag----------------------------aa-tcaaaatcggattttatttgtaagattggttag--------gtcaatc------aggataatgcatt-------------------------------tcaatt---------------------------------cttc-------atgcttcgtgctacacgttgcataagt--tgcggtttaattttggttt-----------------------------------------------------------------------------------------------------------------------------------------------------------------------------------------------------------------------------------------------------------------------------------------------------------------------------------------------------------------------------------------------------------------------------------------------------------------------------------------------------------------------------------------------------------------------------
>I28592_M188_Cytinaceae_Bdallophytum_americanum_seq1
-------------------------------------------------------------------------------------------------------------------------------------------------------------------------------------------------------------------------------------------------------------------------------------------------------------------------------------------------------------------------------------------------------------------------tatttacaggctatggcgcccaacccctctgatcaggt---taattgt-gctac----------agctcaaaaacttcaataacggta---------tttcatgctcgcagcatttaatagcgg--tgttttgtg----------------------gtt-ttcttgttg-------aa-cttagagccaagaggttggagaagc--ttcttgacacccctgcaagaatttactacaagtatgaaggtgtcagccctgctggatctcacaaacctaataccgcagtcccacaagttttctacaacgc-acagcaaggggtcaagaatgttgtgacagaaactggtgctggccagtggggaagttctctagct-tttgcatgcagcctrtttggtcttggctgtsaggtaagaatcactttcac---------------------------------------------------trtcattttcct-------------------tttcttyratg------------------ccctttycttacaaattgtat------------------------------caggtayctttakatcagattccttgryca-acctgccagta------tgagtaatgtaaaattgc--------------------------tgacacttt-------------------------------------------------------------------------------------------------------------------------------tttataaatacaacag---------------------------caaaaatttaaacttttta-------------------------------------------------------------------------------------------------------------------------------------------------------------------------------------------------------------------------------------------------------------------------------------------------------------------------------------------------------------------------------------------------------------------------------------------------------------------------
>I28593_M024_Malvaceae_Carpodiptera_cubensis_seq1
----------------------------------------------------------------------------------------------------------------------------------------------------------------------------------------------------------------------------------------------------------------------------------------------------------------------------------------------------------------------gcaggaggctaccaatgaaaggttcatagatattcctgaagaagttatggatgtttacaaactctggcgcccaacccctctaatcagg----taa-----gct------------gttttcag-cactaaatgccc------------tttttttacaaagacatttg-tga-----tttttag------------ggaaatctaat-atc--tttatttg-------aa-tttagagccaagaggttggagaagc--ttctagatacacctgctagaatttattataagtatgaaggtgtcagccctgctggatcacacaaaccaaacactgcagtcccacaagtttactataacgc-aaaacaaggggtcaagaatgttgtgacdgaaacgggtgctggccaatggggtagttcactagcc-tttgcatgcagcttatatggtcttggctgtgaagtaagaatcatt---------------------------------------------------------gacattg-----------------------cttgtggaac-------------tca--aatttttgctgataga---------------------------aa-aacaaacaggatttaatctctcatgttggtcag--------gtcaatc------aggttaatgcaca-------------------------------taaaattc-----------------------------------------------------------------------------ttaatctttattgaatt--------------------------------------taggagtagaa----------------------------taagacttgt----------------------------------------------------------------------------------------------------------------------------------------------------------------------------------------------------------------------------------------------------------------------------------------------------------------------------------------------------------------------------------------------------------------------------------------------------------------------------------
>I28594_M025_Malvaceae_Herrania_nitida_seq1
--------------------------------------------------------------------------------------------------------------------------------------------------------------------------------------------------------------------------------------------------------------------------------------------------------------------------------------------------------------ttaattaagcaggaggctaccaatgaaaggttcatagatattcccgatgaagttcttgatatttacagactctggcgcccaacccctttaattagg----taa-----gct------------gttatcag-aaccaaatgcttt-----ttttt-tttctttttcaagacatttg-cga-----tgttagg------------gagtatctaat-atc--tttatttg-------aa-tttagagccaagaggttggaaaagc--ttctgaatacacctgctagaatttactacaagtatgaaggtgtcagccctgctggatcacacaaacccaacacagcagttccacaagtttactacaacgc-acagcaagggaccaagaaagttgtgacagaaactggtgctggccagtggggtagttcactggcc-ttcgcatgcagcttatttggtcttggatgtgaagtaagatttttt----------------------------------------------------------atatta-----------------------ttctcggaac-------------tcaac-ttatatgctggtaga---------------------------aa-atcaaacaggatatcattact--------------------gcctttt------ttggtcctgcccgt------------------------------tgaaggc--------------------------------tttg----------------ggttcaagttgattcaattctgcaa-ttgattttcattttgcaa------------------------------------------------------------------------------------------------------------------------------------------------------------------------------------------------------------------------------------------------------------------------------------------------------------------------------------------------------------------------------------------------------------------------------------------------------------------------------------------------------------------------------------------------------------------------
>I28595_M184_Malvaceae_Guazuma_ulmifolia_seq1
-------------------------------------------------------------------------------------------------------------------------------------------------------------------------------------------------------------------------------------------------------------------------------------------------------------------------------------------------------------------------ggaggttacmgatgaaaggtttatagatattccggatgaagttcttgatatttacagactctggcgcccaacccctttaatcagg----taa-----gct------------gttattgg-aaccaattg---------ccttt-ttattttttcatgatatttg-ctg-----tgttagggaatagggagtatctattttttt-ttt--tttttttg-------aa-tttagagccaagaggttggagaagc--tthtgaatacacctgcaagaatttactacaagtatgaaggtgtcagccctgctggatcacacaaacccaacactgcagttccacaagtttactataactc-acagcaagggatcaagaatgtggtgacdgaaactggtgctggccagtggggtagttcgctggcc-tttgcatgcagcttatttggtcttggatgtgaagtaagaatcatt---------------------------------------------------------tgtatta-----------------------ttttcagaag-------------ttgac-ttatatgcaggtaga---------------------------aa-atcaaacaggatttcatatgccagattggtttg--------ggcaaca------aatataatgtata-------------------------------tgaatct----------------------------------------------------------------------------------tgcttgttgcatg----------------------------------tacatacgagcaaaa----------------------------caaaagttgt-atttcattgatcaaacaaaatt--------------------------------------cttgttgtttgtgtgaatatgt-----------------------------------------------------------------------------------------------------------------------------------------------------------------------------------------------------------------------------------------------------------------------------------------------------------------------------------------------------------------------------------------------
>I28596_M026_Malvaceae_Ruizia_cordata_seq1
-----------------------------------------------------------------------------------------------------------------------------------------------------------------------------------------------------------------------------------------------------------------------------------------------------------------------------------------------------------------------caggaggctaccaatgaaagattcatcgatattccggatgaagttcttgatatttatagactctggcgtccaacccctttaatcagg----taa-----gta------------gtggtcag-aact--------------ttttt-taatttccccaagatatttg-tga-----tgttagg-----------ataattcttaat-atc--ttcgtttg-------aa-tttagagccaagaggttggagaagc--ttttagatacacctgcaagaatttattataagtatgaaggtgtcagccctgctggatcacacaaaccaaactctgcagttcctcaagtttactataatgc-aaaacaagggatcaaaaatgttgtgacagaaacgggtgctggccagtggggttcttcactagcc-tttgcatgcagcttatttggccttggctgcgaagtaagaatgatt---------------------------------------------------------aacattg-----------------------cttgtggaac-------------tcagttttttttctt------------------------------------------atagaatttgtttcccggattggtcagg------tgtcaatc------gggaaaatgcata-------------------------------tgaatg-------------------------------------------------------------------------------ttactctttactgaata-------------------ta----------------ctaagggtagga----------------------------taaatgttgt-atttcgttgttagaacaaagtt--------------------------------------cttt-----------------------------------------------------------------------------------------------------------------------------------------------------------------------------------------------------------------------------------------------------------------------------------------------------------------------------------------------------------------------------------------------------------------
>I28597_M027_Malvaceae_Melhania_velutina_seq1
---------------------------------------------------------------------------------------------------------------------------------------------------------------------------------------------------------------------------------------------------------------------------------------------------------------------------------------------------------------------------------------------------------------------------------------------------------------------------------------------tcag-aacc--------------ttttt-taatttccccaagatatttg-tga-----cgttagg-----------attattcttaat-atc--ttcgtttg-------a---ttagagccaagaggttggagaagc--ttttagatacacctgcaagaatttattataagtatgaaggtgttagccctgctggatcacacaaaccaaactctgcagttcctcaagtttactataatgc-aaaacaaggtatcaaaaatgttgtgacagaaacgggtgctggccagtggggttcttcactagcc-tttgcatgcagcttatttggccttggctgcgaagtaagaatgatt---------------------------------------------------------gaaattt-----------------------cttgtggaac-------------tcagttttttttcct-----------------------------------------tatagaatttgtttcc------------------------------------------------------------------------------------------------------------------------------------------------------------------------------------------------------------------------------------------------------------------------------------------------------------------------------------------------------------------------------------------------------------------------------------------------------------------------------------------------------------------------------------------------------------------------------------------------------------------------------------------------------------------------------------------------------------------------------------------------------------
>I28598_M028_Malvaceae_Glyphaea_brevis_seq1
---------------------------------------------------------------------------------------------------------------------------------------------------------------------------------------------------------------------------------------------------------------------------------------------------------------------------------------------------ttcctgatgagttaattaagcaggaggctaccaatgaaaggttcatagrtattccagatgaagttcttgatgtttatagactctggcgcccgacccctttaatcagg----tga-----gcg------------gctatctg-aactaactga--------------ttttcttttg-----------caatat--tattaga------------gagtatctaat-ctc--tttgtttga------aa-tttagagccaagaggttggagaagc--ttctagatacacctgcaagaatttactacaagtatgaaggtggcagccctgctggatctcacaaacccaacactgcagtcccacaagtttactataacgc-acagcaagggatcaagaatgttgttacagaaactggggctggccagtggggtagttcactggcc-tttgcatgcagcttatttggtcttggctgtgaagtaagaatcatt---------------------------------------------------------aatttta-----------------------tttgtggaac-------------tcaac-ttatttgctgat--------------------------------------------------------------------------------------------------------------------------------------------------------------------------------------------------------------------------------------------------------------------------------------------------------------------------------------------------------------------------------------------------------------------------------------------------atatagg----------------------------------------------------------------------------------------------------------------------------------------------ctaaggaccttttcatttgaaattttctacaggtgtggcaagttcgggtttcctatgatcagaaaccatatcggaaactgatgatgcaaacatggggtgccaaagttcacccttctccatctaccat--------------------------------------------------------------------------ta
>I28599_M029_Malvaceae_Desplatsia_dewevrei_seq1
------------------------------------------------------------------------------------------------------------------------------------------------------------------------------------------------------------------------------------------------------------------------------------------------------------------------------------------------------------------ttaagcaggaggctacaaatsaaagrttcatagatattccagatgaagttcttgatatttacagactctggcgcccaaccccattaatcagg----taa-----gmtg---------taattatctk-aactaaatga---------------ttttctytcaaggcattkg-caatag--tattagg------------gagtatctaat-gbc--tttgtttga------aa-tttagagccaagaggttggagaagc--ttttgaatacacctgcaagaatttactacaagtatgaaggtggcagccctgccggatcacacaaamccaachctgcagtcccacaagtttactataatgc-acagcaagggdtcaagaatgttgtaacagaaastggggctggccagtggggthgttcactggcc-tttgcatgcagtttatttggtcttggctgtgaagtaagaatcatt---------------------------------------------------------aatttta-----------------------tttgtgaatc-------------tcaac-ttaccmrctgatatag--------------------------aa-aatcaacgggatttcatttgtcag-ttaattag--------gtcaacc------aggataatgcatat----------------------attgcatatgaatct------------------------------------------------------------------------------tacttkcttgttgcatg-----------------tata-----------------cacgagca---------------------------------------------------------------------------------------------------------------------------------------------------------------------------------------------------------------------------------------------------------------------------------------------------------------------------------------------------------------------------------------------------------------------------------------------------------------------------------------------------------------------------
>I28600_M146_Malvaceae_Mortoniodendron_guatemalense_seq1
-------------------------------------------------------------------------------------------------------------------------------------------------------------------------------------------------------------------------------------------------------------------------------------------------------------------------------------------------------------------taagcaggaggctgccaatgaaaggttcattgatattccagaagaagttatcgatgtttacaaactttggcgcccaaccccgttgatcagg----taa-----gct------------gttgtcag-aattaaatgc--------------ctttgttccaagattattcg-tga-----tgttggg------------a-aaatctaat-atc--tttattta-------aa-tttagagccaagaggttggagaagc--ttctagatacacctgcaagaatttattataagtatgaaggtgtcagccctgctggatcacacaaaccaaacactgcagtcccacaagtttactataatgc-acaacaagggatcaagaatgttgttacagaaacgggtgctggccaatggggttgttcactagcc-tttgcatgcagcttatttggtcttggctgtgaagtaag------t---------------------------------------------------------aacattg-----------------------cttttggaac-------------tca--atattttgctgctaaa---------------------------aatatcaaacaggatttcatttctcaaattggtcag--------gtcaact------aggataatgctta-------------------------------tgaatttt---------------------------------------------------------------------------------actctattgaata--------------------------------------tgcgagcagaa----------------------------aaaaagttgt-atgttgttgatcaaacaaac-------------------------------------------------------------------------------------------------------------------------------------------------------------------------------------------------------------------------------------------------------------------------------------------------------------------------------------------------------------------------------------------------------------------------------------------------------------
>I28601_M030_Malvaceae_Sparmannia_africana_seq1
------------------------------------------------------------------------------------------------------------------------------------------------------------------------------------------------------------------------------------------------------------------------------------------------------------------------------------------------------------------------aggaggttaccaatgaaaggtttatagatattccagatgaagttcttgatgtttacaaactctggcgcccaacccctttaatcaggtaattaa-----gct------------gtwatcwr-ractaactga--------------ttttgttttcayggaatttg-taatgt--tattatggagtata----tatatatctaat-cyc--tttatttga------aa-tytagagccaagaggttggagaagc--ttctagatacacctgcaagaatttactacaagtatgaaggyggcagccctgcyggatctcacaaacccaactctgcaatcccacaagtttactataatgs-aaagcaagggrtcaagaatdttgtgacagaaactggggctggccagtggggtagttcactggcc-tttgcatgtagcttatttggtcttggctgtgaagtaagaatcatt---------------------------------------------------------aatttta-----------------------ttt-------------------------------mgctaataga---------------------------aa-atcgaac-----------------------------------------------aggataatgcata-------------------------------tgaacct------------------------------------------------------------------------------tacttgcttattccata-----------------tat-------------------ackagtaaga----------------------------tcaaagttc-----------------------------------------------------------------------------------------------------------------------------------------------------------------------------------------------------------------------------------------------------------------------------------------------------------------------------------------------------------------------------------------------------------------------------------------------------------------------------------
>I28602_M031_Malvaceae_Mollia_sp_seq1
------------------------------------------------------------------------------------------------------------------------------------------------------------------------------------------------------------------------------------------------------------------------------------------------------------------------------------------------------------------------aggaagctaccaatgaaaggttcatagatattccagatgaagttcttgatgtttacagactctggcgcccaacacctttaatcagg----taa-----gctg---------taattatctg-aagtaa-----------------------ttttgaagatttttg-caatag--cattagg------------gagtatctaat-ttc--tttatttga------aa-tttagagccaagaggttggagaggc--ttttggatacacctgcaagaatttactacaagtatgaaggtggcagccctgccggatcacacaaacccaacactgcagtcccacaagtttactataatgc-acagcaagggatcaagaatgttgtaacagaaactggggccggtcagtggggtagttcactggcc-ttcgcatgcagcttatttggtcttggctgtgaagtaagaatcact---------------------------------------------------------tatttta-----------------------gttgtggaac-------------tctac-ttactcgctgatata---------------------------aa-ttcaaacggggtttaattcatcag-ttaattag--------gacaacg------agggtaatgtata--------------------------gcatatgaatct------------------------------------------------------------------------------tccttgcttattgcatg-----------------tat-----------------------------------------------------------------------------------------------------------------------------------------------------------------------------------------------------------------------------------------------------------------------------------------------------------------------------------------------------------------------------------------------------------------------------------------------------------------------------------------------------------------------------------------------------
>I28603_M223_Malvaceae_Gossypium_hirsutum_seq1
----------------------------------------------------------------------------------------------------------------------------------------------------------------------------------------------------------------------------------------------------------------------------------------------------------------------------------------------------------------------------------------------------------agaagaagttatcgatgtatacagactttggcgcccgacccctttaatcagg----taa-----gct------------gttrtctg-aactgaagtc------------t-ttgtttttcaaagatattgt-tga-----tgyttyg------------g-aattataat-gtc--tttatttt-------aa-cttagagccaagaggttggagaagc--ttcttgatacacctgctcggatttattacaagtacgaaggtgtcagccctgccggatcgcataarccgaacactgcagttccgcaagtttactacaahgc-acagcaaggggtcaagaatgtcgtgacygaaactggtgctggccaatggggtagttcattggcc-tttgcctgcagcttrttcggtcttggctgtgaagtaaga---a----------------------------------------------------------------------------------------------------------------taagt-tcttcggtygaa----------------------------------------------------------------------------------------------------------------------------------------------------------------------------------------------------------------------------ttattgtttcgaa-------------------tt----------------ct----------------------------------------------tc-atgctgtaadgctatgggc-----------------------------------------tttttcatttga----------------------------------aaattttctgcag-------------------------------------------------------------------------------------------------------------------------------------------------------------------------------gtgtggcaagttcgtgcttcttactatmagaaaccatatcggaaattgatgatgcaaacatggggtgcaaaggttcatccttctccatctgacatt---------------------------------------------------------------------------
>I28604_M032_Malvaceae_Entelea_arborescens_seq1
--------------------------------------------------------------------------------------------------------------------------------------------------------------------------------------------------------------------------------------------------------------------------------------------------------------------------------------------------------------------------------accaatgaaaggttyatagatattccggatgaagttcttgatgtttacagactctggcgcccaacccctttaatcagg----twa-----gct-----------gtttatctg-aactaaywgmttw-----------tytwmttttcaagacatttg-caatat--cattggggagt--------atatatctaat-ctc--tttatttga------aa-tttagagccaagaggttggagaagc--ttctagatacacctgcaagaatttactacaagtatgaagghggmagccctgccggatctcacaaacccaacactgcaatcccacaagtttactataatgc-amwrcaagggatcaagaatgtwgtgacagaaactggggchggccagtggggtagttcactggcc-tttgcatgtagcttatttggtcttggctgtgaagtaagawtcawt---------------------------------------------------------aatttta-----------------------tttgtrgaac-------------tcaac-ttattcactaataga---------------------------aa-atcraacaggtatttatatgtcag-ttaattag--------gccaacc------aggataatgcata-------------------------------tgaattt------------------------------------------------------------------------------tacttgcttattgymtw-----------------k-------------------------------------------------------------------------------------------------------------------------------------------------------------------------------------------------------------------------------------------------------------------------------------------------------------------------------------------------------------------------------------------------------------------------------------------------------------------------------------------------------------------------------------------------------
>I28605_M235_Malvaceae_Abutilon_sp_seq1
-----------------------------------------------------------------------------------------------------------------------------------------------------------------------------------------------------------------------------------------------------------------------------------------------------------------------------------------------------------------------------------------------------------gaagaagttgtcgacatatacagactctggcgcccgacccctttgatcagg----tat------ct------------gttgtccg-aaccgaaggc------------t-ttgtttttt-gaggtagtgt-tga-----actttcg------------g-aaatctaat-gtc--tttatttg-------aa-tttagagcgaagaggttggagaagc--ttcttgatacacctgcacggatttattacaagtatgaaggtggcagccctgccggatcgcataaacctaacactgcagtcccgcaagtttactataacgc-acgggaaggagtcaagaatgtcgtgaccgaaactggtgccggccaatggggtagttcgttggcc-tttgcttccagcttatttggtcttgattgtgaagtaagtatca----------------------------------------------------------------------------------------------------------------taagt-tcttcggtcgaa----------------------------------------------------------------------------------------------------------------------------------------------------------------------------------------------------------------------------attttgtttcgaa-------------------ct----------------ct----------------------------------------------tc-atgttgtgaaactatggac------------------------------------------ttttcatttg-----------------------------------aaatgttctgcag-------------------------------------------------------------------------------------------------------------------------------------------------------------------------------gtgtggcaagtccgtgcttcttacgatcagaaaccgtatcggaaaatgatgatgcaaacatggggtgcaaaggttcatccttcgccatctaacattaccgaggc-------------------------------------------------------------------
>I28606_M033_Malvaceae_Reevesia_formosana_seq1
---------------------------------------------------------------------------------------------------------------------------------------------------------------------------------------------------------------------------------------------------------------------------------------------------------------------------------------------------------------------------------ccaatgaaaggttcatagatatcccagaagaagttatcgacgtgtacagactctggcgcccaacccctttaatcagg----taa-----gct------------gttgccag-aactaaata---------------cttttctttcaagatatttg-tga-----tgttaga------------gaaaatctaat-atc--attatttg-------aa-tttagagccaagaggttggagaagc--ttttagatacacctgcaagaatttattacaagtatgaaggtgtcagccctgctggatcacacaaaccaaacactgcagtcccacaagtttactataatgc-acagcaagggatcaagaatgttgtgacagaaaccggtgctggccaatggggttgttcactggcc-tttgcatgcagcttatttggtcttggctgtgaagtgagaatcatt---------------------------------------------------------aatattg-----------------------tttgtggaac-------------tcattttttctttctgaaaga---------------------------aaatcaaaacttgatttcatttgtcag-ttgattag--------gtcaacc------atgataatgcatg-------------------------------tgaatctt-------------------------------------------------------------------------------acactttcttgcata--------------------------------------tacgagtaaga----------------------------t-aaagttgt-at-------------------------------------------------------------------------------------------------------------------------------------------------------------------------------------------------------------------------------------------------------------------------------------------------------------------------------------------------------------------------------------------------------------------------------------------------------------------------------
>I28607_M034_Malvaceae_Mansonia_altissima_seq1
----------------------------------------------------------------------------------------------------------------------------------------------------------------------------------------------------------------------------------------------------------------------------------------------------------------------------------------------------------------------gcaggaggctaccaatgaaaggttcatagatattcccgaagaagttattgatgtatacagactttggcgcccaacccctctaatcagg----taatct--ggt------------gtcacttgtcagtacttact-------------gctttgttttaagacatttg-tga-----tgctaata-------------gtatctaat-atccttatatttg-------aa-tttagagccaagaggttggagaagc--ttctagatacacctgcaagaatttattacaaatatgaaggtgtcagccctgctggatcccacaaaccaaacactgcaatcccacaagtttattataatgc-acagcaaggaatcaagaatgttgtgactgaaactggtgccggacaatggggtagttcactggcc-tttgcatgcagcttatttggtcttggatgtgaggtaagaacctt----------------------------------------------------------gacattt-----------------------tttgtggaac-------------ccaat-ccttttgctggtaga---------------------------aa-atcaa---ggattttatttgtcagatgttcttaggacttaaaacaacc---aatataataatgctta-------------------------------ggaagt-------------------------------------------------------------------------------ttcctctttactccata--------------------------------------ttcgagtacaa----------------------------caaatgtttt-atgttgttgaacaaac-----------------------------------------------------------------------------------------------------------------------------------------------------------------------------------------------------------------------------------------------------------------------------------------------------------------------------------------------------------------------------------------------------------------------------------------------------------------
>I28608_M035_Malvaceae_Hosfordia_alata_seq1
---------------------------------------------------------------------------------------------------------------------------------------------------------------------------------------------------------------------------------------------------------------------------------------------------------------------------------------------------------------------------------------------tcgtagatattccggaagaagttgtygacatatacagactctggcgcccracccctttgatcagg----tat------mt------------gttgtycg-aaccaaaggc------------t-ttgtttttc-gwggtagtgt-tka-----actttcg------------g-aaatctaat-gtc--tttayttr-------aa-tttagagcgaagaggttggagaagc--ttcttgatacacctgcwcggatttattacaagtatgaaggtggcagccctgccggatcgcataaacckaacactgcagtcccrcaagtttactataaygc-amgggaaggggtcaagaatgtygtgaccgaractggtgcsggccaatggggtagttcgttggcc-tttgcttccagcttatttggtcttggttgtgaagtaagwatca----------------------------------------------------------------------------------------------------------------taagt-tcttcggtcgaa----------------------------------------------------------------------------------------------------------------------------------------------------------------------------------------------------------------------------attttatttcgaa-------------------ct----------------ct----------------------------------------------tc-atgttgtgaaactatggac------------------------------------------ttttcctttg-----------------------------------aaatattctgcag-------------------------------------------------------------------------------------------------------------------------------------------------------------------------------gtgtggcaagtccgtgcttcttacgatcgga--------------------------------------------------------------------------------------------------------------------------------------------
>I28609_M036_Malvaceae_Pentaplaris_davidsmithii_seq1
-----------------------------------------------------------------------------------------------------------------------------------------------------------------------------------------------------------------------------------------------------------------------------------------------------------------------------------------------------------------------caagaggctaccaatgaaaggtacatagatattccagamgaagttatcgatgtatacagactatggcgcccaacccctttaatcagg----taa-----gct------------gttgtccg-aacaaaaggc------------t-ttgtttttg-aagatattttctga-----tgttttg------------g-aaatctaat-atc--tttacttg-------aa-tttagagccaagaggttggagaagc--ttcttgatacacctgcaagaatttattacaagtatgaaggtgtcagccctgctggatcccataaaccgaacactgcagtcccacaagtttactataatgc-acggcaaggggtcaagaatgttgcaacagaaactggcgctggccaatggggtagttcactggcc-tttgcttgcagcttatttggccttggctgtgaagtaagagtcatt---------------------------------------------------------aatattg-----------------------tttgtggaac-------------------tttttttct------------------------------------------------ttcatttgttagattggttag----ctatattgctc--------------------------------------------------cgactt-------------------------------------------------------------------------------ttcattttccttgcagt-----------------------------------atctatgtccaacattcawrttcawcrcakacccggaca--------------tgggtatagagctatgaccctt-----------------------------------------------------------------------------------------------------------------------------------------------------------------------------------------------------------------------------------------------------------------------------------------------------------caaggacc--------------------------------------------------------------------------------------------------------------------------------------tc
>I28610_M037_Malvaceae_Heritiera_littoralis_seq1
-------------------------------------------------------------------------------------------------------------------------------------------------------------------------------------------------------------------------------------------------------------------------------------------------------------------------------------------------------------------taagcaggagacaaccaatgaaaggttcatagatattccagaggaagttattgatgtttacagactctggcgcccaacccctttaatcagg----taa-----gat------------gttgtc-a-aaccaagtac--------------tttctt--tcaagatatttg-tga-----tgtcgga------------t-taatctaat-atc--tttagttg-------ag-tttagagccaagaggttggagaagc--ttctagatacacctgcaagaatttattataagtatgaaggtgtcagccctgctggatcacacaaaccaaacagtgctgtcccacaagtatactataacgc-acaacaggggatcaagaatgttgtgacagaaacaggtgctggccaatggggtagttcactagcc-tttgcatgcagcttatatggtcttgattgtgaagtaagaatcact---------------------------------------------------------aacattc-----------------------ctt---gagc-------------tca--atattttactgataga---------------------------ga-atcaaacagg-tttaatttctcagattggtcag--------ttcaacc------aggctcaaatttt-------------------------------ttgctgta-----------------------------------------------------------------------------ttactgtttattgaata--------------------------------------tacaagtaggg----------------------------tacaggttgt-atgttgttaatcaaacaaattt--------------------------------------tttttcatttgtagg------------------------------------------------------------------------------------------------------------------------------------------------------------------------------------------------------------------------------------------------------------------------------------------------------------------------------------------------------------------------------------------------------
>I28611_M062A_Malvaceae_Durio_zibethinus_seq1
------------------------------------------------------------------------------------------------------------------------------------------------------------------------------------------------------------------------------------------------------------------------------------------------------------------------------------------------------------agttaattaagcaggagactaccaatgaaaggttcatagatattccagaagaagttatygacatttacagactctggcgcccaacccctttaatcagg----taa-----gct------------gttgtcag-aactaaatga--------------ttttttttccaagatatttg-tgc-----tgttaga------------g-aaatctaat-atc--attatttg-------aa-tttagagcgaagaggttggagaagc--ttctggatacacctgcaagaatttattacaagtatgaaggtgtcagccctgctggatcacacaaaccaaacactgcagtcccacaagttcactataacgc-acaacaagggattaggaatgttgtgacagaaacaggtgctggccaatggggttgttcactagcc-tttgcatgcagcttatatggtcttggctgtgaagtaagaatcatt---------------------------------------------------------aacattg-----------------------ctggtggaac-------------tca--attttttgcttataga---------------------------aa-atcaaacaagatttagatcat--gtttgtttca--------ygagatt------atgatagggcaag-------------------------------ataatata-----------------------------------------------------------------------------atattatgaataggattag------------------------------------attaaataata----------------------------tcatcctatt-ttgtgtttgatttatgc----------------------------------------------------------------------------------------------------------------------------------------------------------------------------------------------------------------------------------------------------------------------------------------------------------------------------------------------------------------------------------------------------------------------------------------------------------------
>I28612_M038_Malvaceae_Brachichyton_bidwillii_seq1
-------------------------------------------------------------------------------------------------------------------------------------------------------------------------------------------------------------------------------------------------------------------------------------------------------------------------------------------------------------------------------taccaatgaaaggttcatcgatattccagaggaagttattgatgtttacagactctggcgcccaacccctttaatcagg----taa-----gat------------gttgtt-g-aactaaatac--------------tttttt--ccaagatatttg-tga-----tgttgag------------g-taatctaataatt--tttagttg-------ag-tttagagccaagaggttggagaagc--ttctagatacacctgcaagaatttattttaagtatgaaggtgtcagccctgctggatcacacaaaccaaacactgctgtcccgcaagtatactataacgc-acaacaagggatcaagaatgttgttacagaaacaggtgctggccaatggggtagttcactagcc-tttgcgtgcagcttatatggccttggttgtgaagtaagaatcatt---------------------------------------------------------aacattc-----------------------cat---gagc-------------tca--attttttgctgatagg---------------------------aa-atcaaacagg-tttaatttctcagattggtcag--------gtcaacc------ggggtaatatgta-------------------------------tga--atc-----------------------------------------------------------------------------ttactctttaggtagtg--------------------------------------tcct-----------------------------------------ctgt-at-tagctggtccatagcaaac--------------------------------------ctttttatttct---------------------------------------------------------------------------------------------------------------------------------------------------------------------------------------------------------------------------------------------------------------------------------------------------------------------------------------------------------------------------------------------------------
>I28613_M039_Malvaceae_Eriotheca_macrophylla_seq1
--------------------------------------------------------------------------------------------------------------------------------------------------------------------------------------------------------------------------------------------------------------------------------------------------------------------------------------------------------------------------------------------------------cctgaagaagttatcgatgtataccgactctggcgtccaacccctttaatcagg----taa-----gcy------------gttgtcaa-aactgaaggm------------t-ctttttttkcaakacatttt-tga-----tgtttgg------------g-aaatctaat-atc--tttattta-------aa-tttagagccaagaggttggaaaagc--ttctagatacacctgcaagaatttattacaagtatgaaggtgtcagycctgctggatcccataaaccsaacaccgcagtcccacaagtttactataacgc-acagcaaggkgtcaagaatgttgtgacbgaaactggtgctggccaatggggtagttcacttgcc-tttgcrtgcagcttattcggtcttggctgygaagtaagaatcrtc---------------------------------------------------------aatrttg-----------------------tttgtggaac-------------ttaat-ttttttkcygagag--------------------------aaaa-tcaaaacaggatttcatttgc----------------------------------------------------------------a-----------------------------------------------------------------------------------ataagy--tgygg-ttaattttggttttgaa-------------------tt----------------ct----------------------------------------------tc-atgttgtaaagctatggac-----------------------------------------tttttcatttaaaa-------------------------------------------------------------------------------------------------------------------------------------------------------------------------------------------------------------------------------------------------------------------------------------------------------------------------------------------------------------------------------------------------------
>I28614_M040_Malvaceae_Hydrogaster_trinervis_seq1
--------------------------------------------------------------------------------------------------------------------------------------------------------------------------------------------------------------------------------------------------------------------------------------------------------------------------------------------------------------------aagtaggaggctaccgatgaaaggttcatagatattccagatgaaattcttgatatttacaggctstggcgcccaacccctttaatcart----taa-----gctg---------taattatctg-aactaaatcg---------------ttttctttcaagacatttg-caatac--tgttgtt------------gagtatataat-ctc--cttctttg-------aa-tttagagccaagaggttggagaagc--ttttgaatacacctgcaagaatttactacaagtatgaaggtggcagccctgccagatcacacaaacccaacactgcagtcccacaagtttactataacgc-acagtaagggatcaagaatgttgtaacagaaactggggctggccagtggggtagttcactggcc-tttgcatgcagcttatttggtcttggctgtgaagtcagaatcatt---------------------------------------------------------aatttww-----------------------ttkkkkgaac-------------tcaac-twacttgctgataga---------------------------aa-atcaaacagaatttcatttgtcac-ttaattag--------gtcaacc------aggataatgcata--------------------------gcatatcaatct------------------------------------------------------------------------------tccttgcttattgcatg-----------------tata-----------------tacaagcaaaa----------------------------tataagttct-atgttgttgaacaaaca----------------------------------------------------------------------------------------------------------------------------------------------------------------------------------------------------------------------------------------------------------------------------------------------------------------------------------------------------------------------------------------------------------------------------------------------------------------
>I28615_M041_Malvaceae_Pterygota_brasiliensis_seq1
------------------------------------------------------------------------------------------------------------------------------------------------------------------------------------------------------------------------------------------------------------------------------------------------------------------------------------------------------------------------aggagactaccaatgaaaggttcatagatattccagaggaagttatcgatgtttacagactctggcgtccgacccctttaatcagg----taa-----gat------------gttgtt-g-aactaaatac--------------tttttttcccaagatatttg-tga-----tgttgga------------g-taatctaat-atc--tttagttg-------ac-tttagagccaagaggttggagaagc--ttctagatacacctgcaagaatttattataagtatgaaggtgtcagccctgctggttcacacaaaccaaacactgctgtcccgcaagtatactataacgc-acaagaagggatcaagagtgttgtgacagaaactggtgctggccaatggggtagttcactagcc-ttcgcatgcagcttatatggtcttggttgtgmagtaagaatcatt---------------------------------------------------------aacattc-----------------------ctt---gagc-------------tca--atttgtggctgatagg---------------------------aa-atcaaacagt-tttaatttctcagattggtcag--------gtcaacc------aggataatacata-------------------------------tgga----a----------------------------------------------------------------------------cttactctttttgaata--------------------------------------tacaagtaggt----------------------------tacaggttgt-atcttgttgatcaaacaaatat--------------------------------------cttttcatttgtaggaagatg---------------------------------------------------------------------------------------------------------------------------------------------------------------------------------------------------------------------atgtggct-------------------------------------------------------------------------------------------------------------------------------------------------------------------
>I28616_M042_Malvaceae_Leptonichya_maranta_seq1
------------------------------------------------------------------------------------------------------------------------------------------------------------------------------------------------------------------------------------------------------------------------------------------------------------------------------------------------------------agctaattaagcaggaggcttccaatgaaaggttcatagatattccagatgaggttcttgatgtttacagactctggcgcccaacccctttaatcagg----taa-----gct------------gttatcta-aactaaatgcctt-----------ttttwttcmcaagatatttg-caa-----tghtagg------------gatgatctaac-atc--tttatttg-------aa-tttagagccaagaggttggagaagc--ttctggatacaccagcaagaatttactacaagtatgaaggtgtcagccctgctggatcacacaaacccaacactgcartcccacaagttttctataacgc-acagcaagggatcaagaatgttgtgacagaaactggtgctggtcaatggggtagttcattggcc-tttgcatgcagcttatttggtcttggctgtgaagtaagaaccatt---------------------------------------------------------aatgtta-----------------------tttgtgg-----------------------------------------------------------------a-atcaaacaggatttcatttgtcagataggttag--------gtaaac----------ataatgcatr-------------------------------tgaatct------------------------------------------------------------------------------taattgtttattgcatc----------------------------------taagtacaagtaag-----------------------------taaaagttat-atgtcgttgatcaaacaaaact--------------------------------------ccagtcatgtgtgggaagatatgg---------------------------------------------------------------------------------------------------------------------------------------------------------------------------------------------------------------------------------------------------------------------------------------------------------------------------------------------------------------------------------------------
>I28618_M044_Malvaceae_Pentace_laxiflora_seq1
----------------------------------------------------------------------------------------------------------------------------------------------------------------------------------------------------------------------------------------------------------------------------------------------------------------------------------------------------------------------------------------------------tattccagaagaggttatggatgtttacagactctggcgcccaacccctttaatcagg----taa-----gct------------gttttcag-cactaaatgc--------------attttcttcaaagatacttg-cga-----tttttag------------ggaaatataat-atc--tttatttg-------aa-tttagagccaagaggttggagaagc--ttctagatacacccgcaagaatttattacaagtatgaaggtgtcagccctgctggatcacacaaaccaaacactgcagtcccacaagtttactataatgc-acaacaaggtgtcaagaatgttgtgacagaaacgggtgctggccaatggggtagttcactagcc-tttgcatgcagcttatacggtcttggatgtgaagtaagaatcatt---------------------------------------------------------aacattg-----------------------cttgtgcaac-------------tca--aatttttgctgataga---------------------------aa-aacaagcagaatttaatatctcatgttggycag--------gtcaacc------aggttaatgcata-------------------------------taaaattc-----------------------------------------------------------------------------ttagtctttattggaatgg--------------t-------------------cgtagagttact-------------------------------------------------------------------------------------------------------------------------------------------------------------------------------------------------------------------------------------------------------------------------------------------------------------------------------------------------------------------------------------------------------------------------------------------------------------------------------------------------------------------------
>I28619_M045_Malvaceae_Phragmotheca_mammosa_seq1
------------------------------------------------------------------------------------------------------------------------------------------------------------------------------------------------------------------------------------------------------------------------------------------------------------------------------------------------------------arctsmttgagcttgagctt----------gattcgaaaatgagagggacgaatt-------------------------cgaattttttgaaccgaac--tcga--------------------gtagcttgtgagcaygtatgtttcattyggtt-ttgkttttttaagatatttt-cga-----tgtttggg-------------aaatctaac-gtc--tttattgg-------aa-tttagagccaagaggttggagaagc--ttctagatacacctgcaagaatttattacaagtatgaaggtgtcagccctgctggttcccataaaccgaacactgcagtccctcaagtttactataacgc-aaggcaaggggtcaagaatgtggtgaccgaaactggtgctggccaatggggtagttcacttgcc-tttgcctgcagcttatttggccttgactgtgaagtaagaatcatt---------------------------------------------------------aatattgttaa-------------------tttgtggaac-------------tttttttttcttgtttgcrgag----------------------agaaaa-tcaaaagagaacttcatttgtcagattggttagcta----tgttactc--------------------------------------------------taactattca---------------------------------------------------------------------------tttgtttttgcagtatt--------------------------------------tgtgtccaaca----------------------------------------------------------------------------------------------------------------------------------------------------------------------------------------------------------------------------------------------------------------------------------------------------------------------------------------------------------------------------------------------------------------------------------------------------------------------------------------------------------------------tt
>I28621_M153_Malvaceae_Trichospermum_sp_seq1
------------------------------------------------------------------------------------------------------------------------------------------------------------------------------------------------------------------------------------------------------------------------------------------------------------------------------------------------------------------------------------------ggttcatagatgttccagatgaagttcttgatgtttacagactctggcgcccaacccctttaatcagg----taa-----cctgtaa------taattatcag-aactaaatga---------------ttttctttctagaaatctg-caatagtatattagggagtat---atatctaatctaat-ctc--tctatttga------aa-tttagagccaagaggttggagaagc--ttttggatacaccagcaagaatctactacaagtatgaaggtggcagccctgccggatcacacaaaccaaacactgcagtcccacaagtttactataatgc-acagcaaggaatcaagaatgttgtaacggaaactggggctggccagtggggtagttcgctggcc-tttgcctgcagcttatttggtcttggttgcgaagtaagaatcatt---------------------------------------------------------aatttta-----------------------tttgtcgaac-------------tcaac-ttactcgcaaataga---------------------------aa-atcaaacaggatttcatttctcag-ttcattag--------gtcaacc------aggataatgcatg--------------------------gcatatgaaagt-------------------------------------------------------------------------------------tagttgcata-----------------tata-------------gttctgtggttgattttcatc----------------------ttaaatttttcatgttgtaaacctaat-----------------------------------------------------------------------------------------------------------------------------------------------------------------------------------------------------------------------------------------------------------------------------------------------------------------------------------------------------------------------------------------------------------------------------------------------------------------
>I28623_M048_Malvaceae_Abroma_augusta_seq1
-------------------------------------------------------------------------------------------------------------------------------------------------------------------------------------------------------------------------------------------------------------------------------------------------------------------------------------------------------------gttaattaagcaggaggttacagatgaaaggttcatagatattccagatgaagtgcttgatgtttacagactctggcgccctacccctttaatcagg----taa-----gct------------gatatcag-aactaaatggtgg----gctttt-tcttctttccaaaatatttg-cta-----tgttagggattatct----aagatactaag-atc--tttatttg-------aa-tttagagccaagaggttggagaaac--ttctggatacacctgctagaatttactacaagtatgaaggtgtcagccctgccggatcacacaaacccaacactgcagtcccacaagtttactataacgc-acagcaagggatcaagaatgttgtgacagaaactggtgctggccagtggggtagttcattggcc-tttgcatgcagcttatttggtcttggttgtgaagtaagaatcatt---------------------------------------------------------aatgtta-----------------------tttgtggaac-------------tcaac-ttatttgctgatagg---------------------------ca-atcaaacacgatttcatttgtctgatagattaa--------gttaacc------agtattatgcata-------------------------------tgaatct------------------------------------------------------------------------------tacttgcttattgcatc----------------------------------tatgtacgagtaagat---------------------------aaaaaaatgt-atattgttgatcaaacaaaatt--------------------------------------cttgtca--------------------------------------------------------------------------------------------------------------------------------------------------------------------------------------------------------------------------------------------------------------------------------------------------------------------------------------------------------------------------------------------------------------
>I28624_M049_Malvaceae_Corchoropsis_tomentosa_seq1
-------------------------------------------------------------------------------------------------------------------------------------------------------------------------------------------------------------------------------------------------------------------------------------------------------------------------------------------------------------------------ggaggttaccgatgaaagattcatcgatataccggatgaagttctcgatatttatagactctggcgtccgacccctttaatcaggtaattaa-----gtt------------gtgatcag-aactaaatgat-------ttttt-tttttttgtcaagatatttg-tga-----tgttagg-----------gaaattcttaat-atc--tttgtttga------aa-tgtagagccaagaggttggagaagc--ttctcgatacacctgcgagaatttattataagtatgaaggtgttagccctgctggatcacataaaccaaacactgcagttccacaagtttactataatgc-acaacaagggatcaagaatgttgtgacagaaacgggtgctggccagtggggtagttcactagcc-ttcgcgtgcagcttatttggccttggctgtgaagtaagaatgatt---------------------------------------------------------aacattg-----------------------cttgttaaag-------------tcaa--ttttttgctgatag-----------------------------------aacaggattttgtttctcgaattgattag--------gtcaacc----------------------------------------------ggtatgaatg-------------------------------------------------------------------------------tttctctttggtgaata-------------------ta----------------ctaagggtagga----------------------------taaaagt-------------------------------------------------------------------------------------------------------------------------------------------------------------------------------------------------------------------------------------------------------------------------------------------------------------------------------------------------------------------------------------------------------------------------------------------------------------------------------------
>I28625_M193_Malvaceae_Apeiba_tibourbou_seq1
------------------------------------------------------------------------------------------------------------------------------------------------------------------------------------------------------------------------------------------------------------------------------------------------------------------------------------------------------ctgatgagttaattaagcaggaggctaccaatgaraggttcatagatattccagatgaagttctcgaygtttayagactctggcgtccaacccctttaatcagg----taa-----ryt------------rttayytg-aactaaatka--------------ttttcttttbaagacatttk-caatat--takcggg------------gagywtctaat-ctc--tttatttga------ma-tttagagccaagaggttggagaagc--ttctagatacacctgcwaraatttactacaagtatgaaggtggcagccctgccggatctcacaaacchaacactgcagthccacaagtttactataacgc-acagcaagggatcaagaatgttgtgacagaaacyggggctggccaatggggtagttcactggcc-tttgcatgbagcctatttggtcttggctgtgaagtaagaatcatt---------------------------------------------------------aatttta-----------------------tttgtcgaac-------------tcaac-ttattkgctgatgga---------------------------aa-atcraacagsattyagtttrtywg-ktmwwyag--------gtcaacc------aagataatgcatatsaattggttcaaagcaaaagatamtgsatrtgaayct------------------------------------------------------------------------------tactagcttattgcata-----------------tat-------------------atgagtaaga----------------------------taaaagttct----------------------------------------------------------------------------------------------------------------------------------------------------------------------------------------------------------------------------------------------------------------------------------------------------------------------------------------------------------------------------------------------------------------------------------------------------------------------------------
>I28626_M226_Malvaceae_Helicteres_guazumifolia_seq1
-----------------------------------------------------------------------------------------------------------------------------------------------------------------------------------------------------------------------------------------------------------------------------------------------------------------------------------------------------ccagatgagttaattaagcaggaggctaccaatgaacggttcatagatattccagaagaagttcttgatgtatacagactctggcgtccaacccctctaatcagg----taatct--gtt------------gccactagtcartacttac--------------tgtttgtttcaagatatttg-tga-----tgctagaa-------------aaatctaat-atc--cttatttg-------aa-tttagagccaagagattggagaagc--ttctagatacacctgctagaatttattataaatatgaaggtgtcagccctgctggatcccacaaaccaaactctgcagtcccacaagtttattataatgc-acagcaaggaatcaagaatgttgtgacagaaactggtgctggacaatggggtagttcactrgcc-tttgcatgcagcttatttggtcttggatgtgaagtaagaatcctt---------------------------------------------------------gatggtt-----------------------tttgtggaac-------------tcaac-ctttttgctgctaga---------------------------aa-atcag---ggatttcatttgtcagatattcttaggacttaggacaatc------attataatgctta-------------------------------tgaagc-------------------------------------------------------------------------------ttcctctttactccata--------------------------------------ttcgagcaaga----------------------------taaatttt------------------------------------------------------------------------------------------------------------------------------------------------------------------------------------------------------------------------------------------------------------------------------------------------------------------------------------------------------------------------------------------------------------------------------------------------------------------------------------
>I28628_M051_Malvaceae_Werklea_horrida_seq1
------------------------------------------------------------------------------------------------------------------------------------------------------------------------------------------------------------------------------------------------------------------------------------------------------------------------------------------------------------------------aagaggttaccgatgaaaggtttatagatatcccggaagaagttatcgatgtataccgactctggcgcccaacccctttaatcagg----tat-----gct------------gttgtccg-aaccaaaag-------------a-ctgtttttc-tagagattgt-cca-----tgtttca------------c-aaatataat-gtc--tttatttg-------aa-tgtagagccaagaggttggagaagc--ttcttgatacacctgcaaggatttattacaagtatgaaggtgtaagccctgccggatcacataaaccgaactctgcagttccgcaagtttactataatgc-acaacaaggggtcaagaatattgtgactgaaaccggtgccggccaatggggttgttcattggcc-tttgcctgcagcttatttggtcttggatgtgaagtaagtatca----------------------------------------------------------------------------------------------------------------taagt-tcttcggtcgaa------------------------------------------------------------------------------------------------------------------------------------------------------------------------------------------------------------------------tttcttttcttttcgga-------------------ct----------------ct----------------------------------------------tc-aaattgtaaaattatggac-----------------------------------------tttttcattgg-----------------------------------aaattttctgcag-------------------------------------------------------------------------------------------------------------------------------------------------------------------------------gtgtggca-------------------------------------------------------------------------------------------------------------------------------------------------------------------
>I28629_M052_Malvaceae_Spirotheca_rosea_seq1
---------------------------------------------------------------------------------------------------------------------------------------------------------------------------------------------------------------------------------------------------------------------------------------------------------------------------------------------------------------------------------caaatgaaaggttcatagatattcctgaagaagttatcgatgtataccgactctggcgccctacccctttaatcagg----taa-----cct------------gttgtcgg-aactgaaggct---------gtt-ttttttcttcaagatatttt-tgc-----tgtttgg------------g-aaatctaa---tc--tttatttg-------aa-tttagagccaagaggttggagaagc--ttttagatactcctgcgagaatttattacaagtatgaaggtgtcagccctgctggatcccataaaccgaacagcgcagtcccacaagtttactataatgc-acagcaaggggtcaagaatgttgtgaccgaaaccggtgctggccaatggggttgctcactggcc-tttgcatgcagcttatttggtcttggctgcgaagtaagaatcatc---------------------------------------------------------aatatcg-----------------------tttgtggaac-------------taagt-------------------------------------------------------------------------------------------------------------------------------------------------------------------------------------------------------------------------------tgctg-ttaattttggtttttaa-------------------tt----------------cc----------------------------------------------tc-atgttgtaagcctatggac-----------------------------------------tttttcatttaa----------------------------------aatttttctgcag-------------------------------------------------------------------------------------------------------------------------------------------------------------------------------gtgtggcaagttcgtgcttcttacgatcagaaaccatatcggaaattgatgatgcaaacgtggggtgcaaagg--------------------------------------------------------------------------------------------------
>I28630_M053_Malvaceae_Huberodendron_swietenioides_seq1
---------------------------------------------------------------------------------------------------------------------------------------------------------------------------------------------------------------------------------------------------------------------------------------------------------------------------------------------------------------------------------ccaacgaaaggttcatagatattccagaagaagttatcgatgtatacagactctggcgcccaacccctttaatcagg----taagct-agct------------gttgtcag-aggtgaaggc----------ttt-ttctttttc-aakatatttt-tga-----tgtttgg------------g-aaatctaat-atc--tttgtttg-------aa-tttagagccaagaggttggagaarc--ttcttggtacacctgcaagaatttattacaagtatgaaggtgtcagccctgctggatcccataagccgaacaccgcagtcccacaagtttactacaacgc-acagcaaggggtcaagaatgttgtgaccgaaactggtgctggccaatggggttgttcactggcc-tttgcatgcagcttatttggtctaggctgcgaagtgagaatca----------------------------------------------------------------------------------------------------------------ttaa------------------------------------------------------------------------------------------------------------------------------------------------------------------------------------------------------------------------------------------ttttcgttttgaa-------------------tt----------------ct----------------------------------------------tc-ttgttgtaaagctatgggcttt--------------------------------------tttttcatttg-----------------------------------aaattttctacag-------------------------------------------------------------------------------------------------------------------------------------------------------------------------------gtgtggcaagttcgtgcttcgtacgatcagaaaccatatcggaaattgatgatgcaaacatggggtgcaaaggttcacccttcaccatctaacattaccgaggcaggtcgt------------------------------------------------------------
>I28631_M054_Malvaceae_Trochetiopsis_benjaminae_seq1
-----------------------------------------------------------------------------------------------------------------------------------------------------------------------------------------------------------------------------------------------------------------------------------------------------------------------------------------------------------------attaagcaggaggttaccaatgaaagattcatcgatataccggatgaagttctcgatatttatagactctggcgtccaacccctttaatcagg----taa-----gtt------------ttggtcag-aacc--------------ttttt-taatttccccaagatatttg-tga-----tgttagg-----------attattcttaat-atc--ttcgtttg-------a---ttagagccaagaggttggagaagc--ttttagatacacctgcaagaatttattataagtatgaaggtgttagccctgctggatcacacaaaccaaactctgcagttcctcaagtttactataatgc-aaaacaaggtatcaaaaatgttgtgacagaaacgggtgctggccagtggggttcttcactagcc-tttgcatgcagcttatttggccttggctgcgaagtaagaatgatt---------------------------------------------------------gacattt-----------------------cttgtggaac-------------tcagttttttttcct-----------------------------------------aatagaatttgtttcccggattgatcagg------tgtcaatc------tggaaaatgcata-------------------------------tgaatg-------------------------------------------------------------------------------ttactccttactgaata-------------------ta----------------ctaagggtagga----------------------------taaatgttgt-atttcgttgttcgaaaaaa--g--------------------------------------ttct-----------------------------------------------------------------------------------------------------------------------------------------------------------------------------------------------------------------------------------------------------------------------------------------------------------------------------------------------------------------------------------------------------------------
>I28632_M055_Malvaceae_Eriolaena_candollei_seq1
-----------------------------------------------------------------------------------------------------------------------------------------------------------------------------------------------------------------------------------------------------------------------------------------------------------------------------------------------------------------------------gctaccaatgaaagattcattgatataccggatgaagttctcgatatttatagactctggcgtccaacccctttaatcagg----taa-----gtt------------gtggtctgaamyt--------------tttttgtaawttycccaagatatttg-tga-----tgttagg-----------ataattcttaat-atc--ttcgtttg-------aa-tttagagccaagaggttggagaagc--ttttagatacacctgcaagaatttattahaagtatgaaggtgtvagccctgctggatcacacaaaccaaahtctgcagttcctcaagtttactataatgc-aaaacaagggatcaaaaatgttgtgacagaaacgggtgctggccagtggggttcttcactagcc-tttgcatgcagcttatttggcctyggctgcgaagtaagaatgatt---------------------------------------------------------gacattt-----------------------cttgtggaac-------------tcagttttttttttt------------------------------------tyttdtrkarwwtktktyycssrg---------------------------------------------------------------------------------------------------------------------------------------------------------------------------------------------------------------------------------------------------------------------------------------------------------------------------------------------------------------------------------------------------------------------------------------------------------------------------------------------------------------------------------------------------------------------------------------------------------------------------------------------------------------------------------------------------------------------------------------------------------
>I28633_M056_Malvaceae_Adansonia_digitata_seq1
-------------------------------------------------------------------------------------------------------------------------------------------------------------------------------------------------------------------------------------------------------------------------------------------------------------------------------------------------------------gttaattaagcaagaggctaccaatgaaaggttcatagatattccagaagaagttattgacatatacagactctggcgtccgacccctttaatcagg----taa-----gct------------gttaytaa-aactgaaggc----------tct-ttttttctc-acgacatttt-tta-----tgtttgg------------g-aaatctaat-atc--tttattta-------aa-wttagggccaagaggttggaaaagc--thctagatacacctgcaagaatttattacaagtatgaaggtgtcagccctgctggatcccataaaccgaacascgcagtcccacaagtttactanaatgc-acagcaaggggtcaagaatgttgtgacvgaaaccggtgctggccaatggggttgttcactggcc-tttgcatgcagcttatttggtcttggctgcgaagtaagaatcatt-------------------------------------------------------------------------------------------------------------gtgaat-tcttca--------------------------------------------------------------------------------------------------------------------------------------------------------------------------------------------tgctttstgctacaagttgcataagt--kgckg-ttaattttcgttttgaa-------------------tt----------------ct----------------------------------------------tc-atgttggaaagctatggat-----------------------------------------ttttacatttg-----------------------------------aaattttctccag-------------------------------------------------------------------------------------------------------------------------------------------------------------------------------gtgtggcaagttcgagcttcgtatgatcagaaaccgtatcgg---------------------------------------------------------------------------------------------------------------------------------
>I28635_M058_Malvaceae_Byttneria_aculeata_seq1
-----------------------------------------------------------------------------------------------------------------------------------------------------------------------------------------------------------------------------------------------------------------------------------------------------------------------------------------------------------gagttaatcaagcaggagactacagatgaaaggttcatagatattccagatgaagttcttgatgtatacaaactctggcgtccaacacctttaatcagg----taaccttagatgacatcaaaactataatttgtaactcgatgka-----------------ttatstatgagatcaa-tgagat---------------------------------atc--yttaygtg-------aattttagagccaagaggttggagaagc--ttttggatacacctgcaagratttacttcaagtatgaaggtgtaagccctgctggatcrcacaaacccaacagtgcagtcccacaagtctattataatgc-acaggaagggatcaagaaggttgtgacagaaactggtgcaggccagtggggtagttcgttggcc-tttgcgtgcagcttatttggcctygactgtgaagtaagaatcratatgaat---------------------------------------------ctcttagacatttatttgaca---------tg----wtygaacaaca-----------ttcgag-tcatgtgttgaaaattgtgc-------------------tagaa------------------------------------------ttcaata-tcagtgtcatgactcatgactcg--------------------------tgrtcctt-------------------------------actw-------agact----------------------------------------------------------------------------------------------------------------------------------------------------------------------------------------------------------------------------------------------mcwgggtactctgcat----------------------------------------------------------------------------------------------------------------------------------------------------------------------------------------------------------------------------------------------------------------------------------------------------------------------------------------------------------
>I28636_M059_Malvaceae_Pterospermum_pierrei_seq1
------------------------------------------------------------------------------------------------------------------------------------------------------------------------------------------------------------------------------------------------------------------------------------------------------------------------------------------------------------------------------------------------------------------------------acagactctggcgtccaacccctttaatcagg----taa-----gtt------------gtggtcag-aactattttt--------------cttttttacaata-tatttg-tga-----tgttagg------------gaaattctaat-atc--tttgattg-------aa-tttagagccaagaggttggagaagc--ttctagatacaccggcacgaatttattacaagtatgaaggtgtcagccctgctgggtcacacaaaccaaactctgcagtcccacaagtctactataatgc-acagcaagggatcaagaatgttgtgacagaaactggtgctggccaatggggtagttcgctagcc-tttgcatgcagcttatttggccttggctgtgargtaagaaatatt---------------------------------------------------------aacattg-----------------------cttgcgaaag-------------tca--atttttttctgataga---------------------------aa-atcaaacaggattttgtttctccgtgcgg------------------------------------------------------------------------------------------------------------------------------------------------------------------------------------------------------------------------gaga----------------------------tgaaagttgt-atgttgttgtt----------------------------------------------------------------------------------------------------------------------------------------------------------------------------------------------------------------------------------------------------------------------------------------------------------------------------------------------------------------------------------------------------------------------------------------------------------------------
>I28637_M060_Malvaceae_Duboscia_vifidiflora_seq1
--------------------------------------------------------------------------------------------------------------------------------------------------------------------------------------------------------------------------------------------------------------------------------------------------------------------------------------------------tttcctgatgagttaattaagcaggaggctaccaatgaaaggttsatagatattccagatgaagttcttgatgtttacagactctggcgcccaacccctttaataagg----taa-----gct------------gttatctg-aactaaatgg--------------ttttcttttcaagatattat-tgatat--tattagg------------gagtgtctaat-ctc--tttatttga------aa-tttagagccaagaggttggagaagc--ttctgaatacacctgcacgaatttactataagtatgaaggtggcagccctgctgggtcacacaaacccaacaccgcagtcccacaagtttactacaacgc-acagcaagggatcaagaatgttgtgacagaaactggggctggccagtggggtagttcactggcc-tttgcatgcagcttatttggtcttggctgtgaagtaagaatcatt---------------------------------------------------------aattttat----------------------tttgtggaac-------------tcaac-ctactcgctgacatt--------------------------------------------------------------------------------------------gcata-------------------------------tgaatct------------------------------------------------------------------------------tactcgcttattgcata--------------------------------------tttatacaagat-------------------------agtaaaagttct--tatctttgatcgaacaaaatt--------------------------------------cttgtcatttgtggaaatatgtgg-------------------ctaaaattttatataggtggta----------------------------------------------------------------------------------------------------------------------------------------------------------------------------------------------------------------------------------------------------------------------------------------------------------------------------------------------------
>I28638_M061_Malvaceae_Basiloxylon_brasiliensis_seq1
-------------------------------------------------------------------------------------------------------------------------------------------------------------------------------------------------------------------------------------------------------------------------------------------------------------------------------------------------------------------------------taccaatgaaaggttcatagatattccagaggaagttgtcgatgtttacagactctggcgcccaacccctttaatcagg----taa-----gat------------gttgtt-g-aactatatac--------------tttttc--cctagatatttg-tga-----tgtaggg------------g-taacctaat-aac--tttagttg-------ag-tttagagcgaagaggttggagaagc--ttctagatacacctgcaagaatttattataagtatgaaggtgtcagccctgctggatcacacaaaccaaacactgctgttccgcaagtatactataacgc-acaacaagggatcaagaatgttgtgacagaaacgggtgctggccagtggggtagttcactagcc-tttgcatgcagcttatatggtcttggttgtgaagtaagaatcatt---------------------------------------------------------aaacttt-----------------------ctt---gagc-------------tga--attttttgctgatagg---------------------------aa-atcaaacagg-tttaatttctcagattggtcag--------gtcaacc------aagttagtacata-------------------------------tgaatc-------------------------------------------------------------------------------ttaatctttattcagta--------------------------------------tacaagga-------------------------------tacaggttgt-atgttgttgatcaaacaaattt--------------------------------------cttttcatttgta--------------------------------------------------------------------------------------------------------------------------------------------------------------------------------------------------------------------------------------------------------------------------------------------------------------------------------------------------------------------------------------------------------
>I28639_M249_Malvaceae_Gyranthera_amphibiolepis_seq1
--------------------------------------------------------------------------------------------------------------------------------------------------------------------------------------------------------------------------------------------------------------------------------------------------------------------------------------------------------------------------------------------ttcatagatattccggaagaagttatcgatgtatacagactctggcgcccaacccctttaatcagg----taagct-agct------------gttgtctg-aactgaaggc----------ttt-tttctttttcaagatatttt-tga-----tgtttgg------------g-aaatctaat-atc--tttatttg-------aa-ttcagagccaagaggttggagaagc--tacttgatacacctgcaagaatttattacaagtatgaaggtgtcagccctgctggatcccataaaccgaacaccgcagtcccacaagtttactataatgc-acagcaaggggtcaagaatgttgtgaccgaaactggtgctggccaatggggtagttcactggcc-tttgcatgcagcttattcggtcttggctgcgaagtaagaatca----------------------------------------------------------------------------------------------------------------ttaat-----------------------------------------------------------------------------------------------------------------------------------------------------------------------------------------------------------------------------------------ttttcgttttgaa-------------------tt----------------ct----------------------------------------------tg-ttgttgtaaagctatggac--t--------------------------------------tttttcatttg-----------------------------------aaattttctacag-------------------------------------------------------------------------------------------------------------------------------------------------------------------------------gtgtggcaagttcgtgcttcgtacgatcagaaaccatatcggaaattgatgatgcaaacatggggtgcaaaggttcacccttcaccatctaacattaccga----------------------------------------------------------------------
>I28640_M062B_Malvaceae_Diplodiscus_paniculatus_seq1
-----------------------------------------------------------------------------------------------------------------------------------------------------------------------------------------------------------------------------------------------------------------------------------------------------------------------------------------------------------------------------------------------------------gatgcwgywrtggwtgttkaywgwytmtgrcgcccaaccyytttawtcakr----waa-----rmw------------rtkytcag-cactaaatgc--------------cttttttccaaagatatttg-tga-----tttttag------------ggaagcctaac-atc--tttatttgaaattttaa-tttagagccaagaggttggagaagc--ttctagatacacctgcaagaatttattacaagtatgaaggtgtcagccctgctggatcacacaaaccaaacagtgcagtcccacaagtttactataacgc-acagcaaggtgtcaagaatgttgtgacagaaacgggtgctggccaatgggrtagttcayyagcy-twtrcrtgyagbtnatdcggtcttggmtgygaagtawkamtcatt---------------------------------------------------------wwsrtts-----------------------mwygtgkaasymww---------------wtttttkytrwtwga---------------------------ar-maywrgmrggatttaatctcttatgttgg------------vttaahc------atvttaatghawata------------------------------------------------------------------------------------------------------------------taattgttmwtttta------------------------------------------------------------------------------------------------------------------------------------------------------------------------------------------------------------------------------------------------------------------------------------------------------------------------------------------------------------------------------------------------------------------------------------------------------------------------------------------------------------------------------------------------------------g--------------
>I28641_M063_Malvaceae_Brownlowia_peltata_seq1
----------------------------------------------------------------------------------------------------------------------------------------------------------------------------------------------------------------------------------------------------------------------------------------------------------------------------------------------------------tgagttgattaaacaggaagctaccaatgaaaggttcatagatattccagaagaagttatggatgtttacaggctctggcgtccaacccctttaatcagg----taa-----gct------------gttttcag-cactgaatgc--------------tttttcttcaaagatatttg-caa-----tttttag------------ggaaatataac-atc--tctatttg-------aa-tttagagccaagaggttggagaagc--ttctagatacacctgcaagaatttattacaagtatgaaggtgtcagccctgctggatcacacaaaccaaacactgcagtcccacaagttcactataatgc-acaacaaggtgtcaagaatgttgtgacagaaacaggtgctggccaatggggtagttcgctagcc-tttgcatgcagcttatatggtcttggctgtgaagtaagaaycatt---------------------------------------------------------aacattg-----------------------cttctggaac-------------tca--aatttttgctgatagg---------------------------aa-aacaagcaggatttaatgtctcatgttggtcag--------gtcaacc------aggttaatgcata-------------------------------taaaattc-----------------------------------------------------------------------------ttaatctctattgaatt--------------------------------------taggag-----------------------------------------------------------------------------------------------------------------------------------------------------------------------------------------------------------------------------------------------------------------------------------------------------------------------------------------------------------------------------------------------------------------------------------------------------------------------------------------------------------------------------
>I28642_M064_Malvaceae_Burretiodendron_esquirolii_seq1
----------------------------------------------------------------------------------------------------------------------------------------------------------------------------------------------------------------------------------------------------------------------------------------------------------------------------------------------------------------------------------------------------------------------------------------------------------------------------------------------------------------------------------------------------------------------------aattctaat-atctttttatttg-------aa-tttagagccaagaggttggagaagc--ttctagctacaccggcacgaatttattacaagtatgaaggtgtcagtcctgccgggtcmcacaaaccaaacagtgcagtcccacaagtttactataatgc-acaacaagggatcaagaatgttgtgacagaaaccggtgctggccaatggggtagttcactagcc-tttgcatgcagcttatttggccttggctgtgaagtaagaatrayt---------------------------------------------------------aacattg-----------------------cttstggaag-------------tcattwttttttgctgataga---------------------------aa-atcaaacarrattttgtkymtcag---------------------------------------------------------------------------------------------------------------------------------------------------------------------------------------------------------------------------------------------------------------------------------------------------------------------------------------------------------------------------------------------------------------------------------------------------------------------------------------------------------------------------------------------------------------------------------------------------------------------------------------------------------------------------------------------------------------------------------------------------------
>I28643_M065_Malvaceae_Hermannia_flammea_seq1
------------------------------------------------------------------------------------------------------------------------------------------------------------------------------------------------------------------------------------------------------------------------------------------------------------------------------------------------------------agttaatctagcaggaggctaccaatgaaatgttcattgacattccagatgaagttcttgatatttatagactatggcgcccaacccctttaatcagg----taa----agctttta-------tatatcatataactaaacacy-------------ttaatttttgaaagtartc--tgatat---------------------atawagatgrttctt-cttcaytgg-------aa-tgtagagccaagaggttggagaarc--ttctwgatacacckgcaagaatttactacraatatgaaggtgttagccctgctggatcacvyaaacccaamactgcagttccacaabcttabtataatgh-dcakcaaggsatcamgaatgttgttactgaaabtggtgctggccagtggggttgttcactggct-tttgcatgcagcttatttggtmttggctgtgaagtaagratcatc---------------------------------------------------------actgttgtgcatmct------------gcayayrtgcaat-------------yttactcdtcttattgwkawtwttwtsw----------------------------------------------------------------tkwmayt------mtrstratytstwwwkgm--------------------------tsmmcttymcra-------------------------------------------------------------------------ywtsaktmwwttryawtyattt------------------------------------------------------------------------------------------------------------------------------------------------------------------------------------------------------------------------------------------------------------------------------------------------------------------------------------------------------------------------------------------------------------------------------------------------------------------------------------------------------------------------------------------------------------------mk
>I28644_M066_Malvaceae_Thomasia_solanaceae_seq1
----------------------------------------------------------------------------------------------------------------------------------------------------------------------------------------------------------------------------------------------------------------------------------------------------------------------------------------------------------tgagttaattaagcaggaggctacaaatgaaaggttcatagatattccagatgaagttcttgacatttacagactctggcgcccaacccctttaatcagg----taa-----gct------------gttatcag-aattaaaggct-------------tttctttttcaagat-tttg-cga-----cgtaagg------------gagtatctaat-atc--ttcatttg-------aa-tttagagccaagagattggagaagc--ttctggatacgcctgcaagaatttactacaagtatgaaggtgtcagccctgttggatcacacaaacccaacagtgcagtaccacaagtttactataacgc-acagcaaggggtcaagaatgttgtgacagaaactggtgctggccagtggggtagttcactggcc-tttgcatgcagcttatttggtcttggctgtgaagtaagaattgtt---------------------------------------------------------attacta-----------------------tttgttgaac-------------tcaac-ttatttgctgatagaa------------------------tagg-ttttgtcaggatttcatttgtcagattggtttt--------gtcaacc------gggataatgctta-------------------------------tgaatct------------------------------------------------------------------------------tact-----------------------------------------------------cgagtaaga----------------------------taaaagttgt-ctgttgttagtcaaagaaaatt--------------------------------------cttgtgtga------------------------------------------------------------------------------------------------------------------------------------------------------------------------------------------------------------------------------------------------------------------------------------------------------------------------------------------------------------------------------------------------------------
>I28645_M067_Malvaceae_Guichenotia_ledifolia_seq1
----------------------------------------------------------------------------------------------------------------------------------------------------------------------------------------------------------------------------------------------------------------------------------------------------------------------------------------------------------tgagttaattaagcaggaggctacaaatgaaaggttcatagatattccagatgaagttcttgacatttacagactctggcgcccaacccctttaatcagg----taa-----gct------------gttatctg-aattaaaggctttcct--------ttcctttttcaagat-tttg-cga-----cgtaagg------------gagtatctaat-atc--ttcatttg-------aa-tttagagccaagagattggagaagc--ttctggatacgcctgcaagaatttactacaagtatgaaggtgtcagccctgttggatcacacaaacccaacagtgcagtaccgcaagtttactataacgc-acagcaaggggtcaagaatgttgtgacagaaactggtgctggccagtggggaagttcactggcc-tttgcatgcagcttatttggtcttggctgtgaagtaagaattgtt---------------------------------------------------------attacta-----------------------tttgttgaac-------------tcaac-ttatttgctgatagaa------------------------tagg-ttttgtcaggatttcatatgtcagattggtttt--------gtcaacc------aggataatgctta-------------------------------tgaatct------------------------------------------------------------------------------gact-----------------------------------------------------cgagtaaga----------------------------taaaagttgt-atgttgtaaattaaagaaaatt--------------------------------------cttgtgaat------------------------------------------------------------------------------------------------------------------------------------------------------------------------------------------------------------------------------------------------------------------------------------------------------------------------------------------------------------------------------------------------------------
>I28646_M068_Malvaceae_Helmiopsis_sp_seq1
------------------------------------------------------------------------------------------------------------------------------------------------------------------------------------------------------------------------------------------------------------------------------------------------------------------------------------------------------------agttaattaagcaggaggctaccaatgaaagattcatcgatataccggatgaagttctcgatatttatagactctggcgtccaaccccattaatcagg----taa-----gtt------------gtggtcag-aact--------------ttttt-taatatccccaagatatttg-tga-----tgttagg-----------ataattcttaat-atc--ttcrtttg-------aa-tttagagccaagaggttggagaagc--ttttagatacacctgcaagaatttattataagtatgaaggtgtcagccctgctggatcacacaaaccaaactctgcagttcctcaagtttactataatgc-aaaacaagggatcaaaaatgttgtgacagaaacgggtgcwggccagtggggttcttcdctagcc-tttgcatgcagcttatttggccttggctgcgaagtaagaatgatt---------------------------------------------------------gacattt-----------------------cttgtggaac-------------tcagtttttttcctt------------------------------------------atagaatttgtttcctggattggtcagg------tgtcaatc------gggaaaatgcata-------------------------------tgaatg-------------------------------------------------------------------------------ttactctttactgaata-------------------ta----------------ctaagggtagga------------------------------------------------------------------------------------------------------------------------------------------------------------------------------------------------------------------------------------------------------------------------------------------------------------------------------------------------------------------------------------------------------------------------------------------------------------------------------------------------------------------------
>I28647_M069_Malvaceae_Cheirolaena_linearis_seq1
------------------------------------------------------------------------------------------------------------------------------------------------------------------------------------------------------------------------------------------------------------------------------------------------------------------------------------------------------------------------------------atgaaagattcatcgatataccggatgaagttctcgatatttatagactctggcgtccaacccctttaatcagg----taa-----gct------------ttgttcagaaact--------------ttttt-taatttccccaagttatttg-tga-----tattagg-----------attattcttaat-atc--tttgtttg-------aa-tgtagagccaagaggttggagaagc--ttttagatacacctgcaagaatttattataagtatgaaggtgtcagccctgctggatcacacaaaccaaactctgcagttcctcaagtttactataatgc-aaaacaaggcatcaaaaatgttgtgacagaaacaggtgctggccagtggggttcttcactagcc-tttgcatgcagcttatttggccttggctgcgaagtaagaatgata---------------------------------------------------------gcctttt-----------------------cttgtggaaa-------------tccctttttttcctt------------------------------------------atagaatttgtttcccggattgatcagg------tgtcaatc------gggaaaatgcata-------------------------------tgaatg-------------------------------------------------------------------------------ttactctttactgaata-------------------ta----------------ctaagggtagga----------------------------taaatgttgt-attttgttgttcgaacaaagt------------------------------------------------------------------------------------------------------------------------------------------------------------------------------------------------------------------------------------------------------------------------------------------------------------------------------------------------------------------------------------------------------------------------------------------------------------
>I28648_M070_Malvaceae_Helmiopsiella_madagascariensis_seq1
-----------------------------------------------------------------------------------------------------------------------------------------------------------------------------------------------------------------------------------------------------------------------------------------------------------------------------------------------------------------------------------------------------ataccggatgaagttctcgatatttatagacttgggcgtcgaactcctttaatcaga----taa-----gtt------------gtggtcag-aact--------------ttttt-taatttcccccagatatttg-tga-----tgttaggg--------rtattaatgttaat-atc--tttgtttg-------aa-twtagarccaagagattggagaagcttttttagatacagctgcaagaatttattataagtatgaaggtgtcagccctgctggatcacacaaaccaaattctgcagttccacaagtttactataawgcaaaaacaagggatcaaaaatgttgtgacagaaacaattgctggccagtggggttgttcactagccttttgcatgcagcttatttggccttggctgcgaagtaagaatgatt---------------------------------------------------------aacattg-----------------------cttttggaac-------------tcagttattttcctt------------------------------------------atagaatttgtttcctggattggtcagg------tgtcaatc------aggataatgcata-------------------------------taaatg-------------------------------------------------------------------------------ctactctttagtgaata-------------------ta----------------ctaagggtagga----------------------------taaatgttgt-atgtcgttgttc---------------------------------------------------------------------------------------------------------------------------------------------------------------------------------------------------------------------------------------------------------------------------------------------------------------------------------------------------------------------------------------------------------------------------------------------------------------------
>I28649_M071_Malvaceae_Goethalsia_meiantha_seq1
-------------------------------------------------------------------------------------------------------------------------------------------------------------------------------------------------------------------------------------------------------------------------------------------------------------------------------------------------------cgatgagttaattaagcaggaggctacaactgaaaggttcatagatattccagatgaagttcttgatatttacagactctggcgcccaacccctttaataagg----taa-----gtt------------gttatctg-aactgaatgc--------------ttttcttttcaagatatttg-agatat--tgttagg------------gagtatctaat-ctc--tttatttga------aa-tttagagccaagaggttggagaagc--ttctgaatacacctgcaagaatttactacaagtatgaaggtggcagccccgctggatcacacaaacccaacactgcagtcccacaagtttactacaatgc-acagcaagggatcaagaatgttgtgacagaaactggggctggccagtggggtagttcactggcc-tttgcatgcagcttatttggtcttggctgtgaagtaagaatcatt---------------------------------------------------------gatttta-----------------------cttgtggaac-------------tcaac-cttctagctgacactgc---------------------atatga------------------------------------------atctact------cagttattgcata-------------------------------tgactct------------------------------------------------------------------------------tacttgcttattgcgta----------------------------------tatatacaagtaaga----------------------------taaaagttcttatgttgttgatcaaac--aatt--------------------------------------cttgtcatgtgcggaaa-atgtgg-------------------ttaaaatct-----------------------------------------------------------------------------------------------------------------------------------------------------------------------------------------------------------------------------------------------------------------------------------------------------------------------------------------------------------------
>I28650_M072_Malvaceae_Clappertonia_ficifolia_seq1
---------------------------------------------------------------------------------------------------------------------------------------------------------------------------------------------------------------------------------------------------------------------------------------------------------------------------------------------------tccctgatgagttaattaagcaggaggctaccgatgaaaggttcatagatattccagmtgaagttcttgatrtttacagactctggcgcccaacccctttaatcagg----taa-----gct------------gttakbtg-aactaaataa--------------ttttctttkhaagayaybtg-cwatac--tgttabgkag--------aatawatctdat-cyc--t---tttdn------aa-tttagagccaagaggttggagaakc--ttctagatacwcctgcaagaatttactacaagtatgaaggtggcagccctgctggatctcacaaacccaacactgcrgtcccacaagtttactataatgc-acagcaagggatcaagaatgttgtgacagaaackggggctggtcagtggggtwgttcrctggcc-tttgcatgcagcttatttggtcttgrntgtgaagtaagaatcact---------------------------------------------------------aacttba-----------------------tttgtggaac-------------tcaaa-ttatgtgctggtaga---------------------------aa-attgaacagsatttcatttgtcag-tttattag--------tttaacc------acgataaggcata-------------------------------tgaatct------------------------------------------------------------------------------tactagcttattgcata-----------------tat-------------------atatagaaga----------------------------tgaaagttct-atgttgttggtcaaacaaaaatct---------------------------------------------------------------------------------------------------------------------------------------------------------------------------------------------------------------------------------------------------------------------------------------------------------------------------------------------------------------------------------------------------------------------------------------------------------
>I28652_M074_Malvaceae_Hildegardia_barteri_seq1
--------------------------------------------------------------------------------------------------------------------------------------------------------------------------------------------------------------------------------------------------------------------------------------------------------------------------------------------------------------------aagcaggagactaccaatgaaaggttcatagatattccagaggaagttattgatgtatacagactctggcgcccaacccctttaatcagg----taa-----gat------------gttgtc-a-aactaaatgc--------------cttttt--ccaagatatttg-tga-----tgttgaa------------t-taatctaat-atc--tttagttg-------ag-tttagagccaagaggttggagaagc--ttcttgatacacctgcaagaatttattataagtatgaaggtgtcagccctgctggatcacacaaaccaaacactgctgtcccgcaagtatactataacgc-acaacaagggatcaagaatgttgtgacagaaacgggtgctggccaatggggtagttcactggcc-ttcgcatgcagcttatatggtctttgttgtgaagtaagaatcatt---------------------------------------------------------aacattc-----------------------ctt---gagc-------------taa--attttttgctgatagg---------------------------aa-atcaaacagg-tttaatttctcagattggtcag--------gtcaacc------aggttaaatcata-------------------------------tgaa---------------------------------------------------------------------------------tcttactccgttgaata--------------------------------------tacaagtagga----------------------------tataggttgt-atgttgttgatcaaacaaattc--------------------------------------cttctcatttgtagga-----------------------------------------------------------------------------------------------------------------------------------------------------------------------------------------------------------------------------------------------------------------------------------------------------------------------------------------------------------------------------------------------------
>I28653_M168_Malvaceae_Theobroma_cacao_seq1
------------------------------------------------------------------------------------------------------------------------------------------------------------------------------------------------------------------------------------------------------------------------------------------------------------------------------------------------------------------------aggaggctaccaatgaaaggttcatagatattcctgatgaagttcttgatatttacagactctggcgcccaacccctttaattagg----taa-----gct------------gttatcag-aaccaaatgct-------ttttt-ttcctttttcaagatatttg-cga-----tgttagg------------gagtatctaat-atc--tttatttg-------aa-tttagagccaagaggttggagaagc--ttctgaatacacccgctagaatttactacaagtatgaaggtgtcagccctgctggatcacacaaacccaacacagcagttccacaagttttctacaacgc-acagcaagggatcaagaacgttgtgacagaaactggtgctggccagtggggtagttcactagcc-ttcgcatgcagcttatttggtctcggatgtgaagtaagatttttt----------------------------------------------------------atatta-----------------------ttctcggaac-------------tcaac-ttatatcctgggaga---------------------------aa-atcaaacaggatatcattact--------------------gcctttt------ttggtcctgtccat------------------------------tgaaggt--------------------------------tttg----------------ggtacaagttgcataacttctgcca-ttgattttcattttgaaa----------------ttttc------------------------------------------------------------------atgttgtagagctaaggac--------------------------------------------------------------------------------------------------------------------------------------------------------------------------------------------------------------------------------------------------------------------------------------------------------------------------------------------------------------------------------------------------------------------------------------------------------------
>I28654_M105_Malvaceae_Pachira_aquatica_seq1
------------------------------------------------------------------------------------------------------------------------------------------------------------------------------------------------------------------------------------------------------------------------------------------------------------------------------------------------------------------------------ctaccaacgaaaggttcatagatattcctgaagaagttatcgatgtataccgactctggcgtccaacccctttaatcagg----taa-----gct------------gttgtcaa-aactgaaggc------------t-cttttttttcaatacatttt-tga-----tgtttgg------------g-aaatctaat-atc--tttattta-------aa-tttagagccaagaggttggaaaagc--ttctagatacacctgcaagaatttattacaagtatgaaggtgtcagtcctgctggatcccataaaccgaacaccgcagtcccacaagtttactataatgc-acagcaaggggtcaagaatgttgtgactgaaactggtgctggccaatggggtagttcacttgcc-tttgcatgcagcttattcggtcttggctgcgaagtaagaatcgtc---------------------------------------------------------aatgttg-----------------------tttgtggaac-------------ttaat-ttttttgctgagag--------------------------aaaa-tcaaaacaggatttcatttgc----------------------------------------------------------------------------------------------------------------------------------------------------ataagt--tgcgg-ttaattttggttttaaa-------------------tt----------------ct----------------------------------------------tc-atcttgtaaagctatggac-----------------------------------------tttcttatttaa----------------------------------aaattttctgcag-------------------------------------------------------------------------------------------------------------------------------------------------------------------------------gtgtggcaag-----------------------------------------------------------------------------------------------------------------------------------------------------------------
>I28655_M148_Malvaceae_Robinsonella_mirandae_seq1
----------------------------------------------------------------------------------------------------------------------------------------------------------------------------------------------------------------------------------------------------------------------------------------------------------------------------------------------------------ctgatgaattaattaagaggctaccgatgaaaggtttgtagatattccsgaagaagtkrtcgacatatacrgactytggcgcccgacccctttaatcagg----tat------ct------------gttgtcyg-aacyraargc------------t-ttgttttdc-raggtagtgt-tga-----tctttcg------------g-aaatctrat-gtc--tttatttr-------aa-tttagrgcgaagaggttggagaagc--ttcttgatacacctgcacggatttattacaagtatgaaggtggcagccctgccggatcrcataaaccraacdctgcagtcccgcaagtttactataaygc-acgdbaaggggtcaaraatgtygtgacsgaaaccggtgccggccaatggggtagttcgttggcc-tttgcytccagcttatttggtmttgratgtgaagtaagaatma----------------------------------------------------------------------------------------------------------------taagt-tcttwgrttgaa----------------------------------------------------------------------------------------------------------------------------------------------------------------------------------------------------------------------------tktttgtttcgaa-------------------ct----------------ct----------------------------------------------tc-atrttgtgaarbtatggac------------------------------------------ttttcatttg-----------------------------------aaatwttctgcag-------------------------------------------------------------------------------------------------------------------------------------------------------------------------------gtgtggcaagtccgtgcttcttacgatcagaaaccgtatmgraaaatgatgatgcaaacatggggtgcaaaggttcatccttcgccatctaac------------------------------------------------------------------------------
>I28656_M002_Malvaceae_Tilia_americana_seq1
----------------------------------------------------------------------------------------------------------------------------------------------------------------------------------------------------------------------------------------------------------------------------------------------------------------------------------------------------------------------gcaggaggctacyratgaaaggttcatagatattccagaagaagttatygrtatttacaractctggcgyccaacccctttaawcagg----tam-----rct------------gttgtcag-wactaaatrc--------------tttyktyccmarrwtattyg-tgr-----tgttadg------------g-aaatctaat-atc--tttatttg-------aa-tttagagccaagaggttggagaagc--ttctagatacacctgcmagaatttattataagtatgaaggtgtcagccctgctggatcacacaaaccaaacactgcagtcccacaagtttaytataacgc-acaacaagggatcaagaatgttgtkacagaaacgggtgctggccaatggggtagttcactagcc-tttgcatgcagcttatttggycttggctgtgaagtaagaatcatt---------------------------------------------------------aacattg-----------------------cttgtkgarc-------------tca--atwttttgctgatmga---------------------------aa-atcaaacaggatttcatttctcagattggtcag--------gtyaayc------aggataatgcatw-------------------------------tgaat-------------------------------------------------------------------------------------ctttattgaata--------------------------------------aacgagtagga----------------------------taaaagtttt-atgttgttgatcaaacaaattt--------------------------------------catttttgat-----------------------------------------------------------------------------------------------------------------------------------------------------------------------------------------------------------------------------------------------------------------------------------------------------------------------------------------------------------------------------------------------------------
>I28657_M180_Malvaceae_Triumfetta_lappula_seq1
-------------------------------------------------------------------------------------------------------------------------------------------------------------------------------------------------------------------------------------------------------------------------------------------------------------------------------------------tccttaattccctgatgagttgattaagcaggaggttaccgatgaaaggttcatagatattccagatgaagttcttgatatytamaaactctggcgcccaacccmyttaatcagg----taa----arct------------gttayytg-aatyaaatgd--------------ktaccytttcragacatttg-caatac--trttakg------------gagaatctaat-----stvttttdda------rwttcmakagccaagaggttggagaagc--ttctaaayacacctgcaaraatttactacaagtatgaagghggcagcccggchggatctsahaaacccaacactgcagbcccacaagtttactataatgc-acagcaaggratcavgaatgttgtgacagaaactggggctggtcavtggggttgttcdytggcc-tttgcttgcagcttatttggtcttggctgtgaagtaagaatcact---------------------------------------------------------aacttta-----------------------gttttgkaas-------------tcaaa-ytatgtgctrgtaga---------------------------aa-attgaacayggtttcatttgtcak-tttattag--------cttaatt----ccrcaataaggcatt-------------------------------tgaatct------------------------------------------------------------------------------tacttgcttattgcata--------------------------------------tatrkrgaaga----------------------------tcaaagttct-atgtt----------------------------------------------------------------------------------------------------------------------------------------------------------------------------------------------------------------------------------------------------------------------------------------------------------------------------------------------------------------------------------------------------------------------------------------------------------------------------
>I28658_M160_Muntingiaceae_Muntingia_calabura_seq1
------------------------------------------------------------------------------------------------------------------------------------------------------------------------------------------------------------------------------------------------------------------------------------------------------------------------------------------------------------------------aggaggcaaccaatgagaggttcattgacatcccagatgaagttcttgatatctacaagttatggcgcccaacccctctgatcaggt---tggttgtgactgt----------gtaacaaaagaattattaataata---------------cttcacaaggttagattgtag--cactatatg----------------------att-ttctttttg-------aa-cttagagctaagagattggagaagc--tccttgacacccctgcgagaatttactacaagtatgaaggtgtcagccctgctgggtcacacaaacccaatactgcagtcccacaagtctactacaatgc-acagcaagggatcaagaatgtggtgacagaaactggtgccggtcagtggggaagttctctagct-tttgcatgcagcctctttggtcttggttgtgaagtaagcaaaagaatc------------------------------------------------------attattg-----------------------attatacagc-------------------acattttctgataaa-----------------------------------------------ttatcagattaattgatt---------------gacaagaataatgtatatgagt--------------------------caaaaact------------------------------ttctg-------atact------------------------cgtta-agttgttccattctgaagtcttgttatgatgtattatag-------------cgcaacttacaaga----------------------------taattatttcaatatt----------------------------------------------------------------------------------------------------------------------------------------------------------------------------------------------------------------------------------------------------------------------------------------------------------------------------------------------------------------------------------------------------------------------------------------------------------------------------
>I9832_V002_Malvaceae_Luehea_speciosa_seq1
gtataaactgcagtcttttgatatataattctataactggaaccaccatttacttatttatggtgttctgatgtttgactttatgcttcccaactacctttgctcattcaggagaggagctatggcttggatgccttccacagaagagaaaacaaatgcacataaggctytcaaatggctatagastaagagcaagatcagctttaactgctaattctactgcartagaaattccrcrtcagtggtayaatytgatagcagatctatctgtgaaaccccctccacccttacatcccaaaacttttgaaccggtcaaaccagaagatttgtctcctttatttbcygatgagttaattaagcaggaggctaccaatgamaggttcatwgatattccagatgaagttcttgatgtttacaractctggcgcccaacccctttaataagg----taa-----gct------------gttatcyg-aacwaaatga--------------ttttcdtttaaagadacttg-cgdtat--tattvgk---------------gatctaag-btc--tttatthga------aa-tttagagccaagaggttggagaagv--ttctdaatamacctgcaagaatttactacaagtatgaaggtggcagccctgcnggatcacacaaacccaacactgcadtcccacaagtttactacaatgc-acagcaagggatcaagaatgttgtgacagaaachggggctggccagtggggtagttcactggcc-tttgcwtgcagcttgtttggtcttggctgtgaagtaagaatyatt---------------------------------------------------------aatthkv-----------------------tttgtggaac-------------tcaac-btaytcgctgatattg--------------------------ga-----------------------------------------tatgta--------------------------------------------------------tct------------------------------------------------------------------------------tact---------aaga----------------------------------tacatacaactaaga----------------------------t-aaagttcttatgtcgttgmtmaaacaaaatt--------------------------------------cttgtcdtghacwggaaaatgtgg-------------------ctaaaatttaatataggwggtgttatcvyyahagkknmswctktakdwcctvtkwscdvhchkkytcatnwymwrcywwttsawrrcwtkcdrmydnaagdywktbgswyaagttctgttgttgattttcattttgaatttttcatgttgtaaacctaattatagaccttctcgtttgaaattttctacaggtgtggcaagttcgtgcttcctatgatcagaaaccatatcgaaaactgatgatgcaaacatggggtgcaaaagttcacccttctcca------------------------------------------------------------------------------------
