# Supplementary material for: Localized Phylogenetic Discordance Among Nuclear Loci Due to Incomplete Lineage Sorting and Introgression in the Family of Cotton and Cacao (Malvaceae)
Source: Front Plant Sci. 2022 Apr 13;13:850521. doi: 10.3389/fpls.2022.850521 (PMC9043901; doi:10.3389/fpls.2022.850521)
Supplement: Supplementary file 1 [file Data_Sheet_1.ZIP › Alignments_v4/L251.fasta]

>I23352_M001_Malvaceae_Bombax_ceiba_seq1
---------------------------------------------------------------------------------------------------------------------------------------------------------------------------------------------------------------------------------------------------------------------------------------------------------------------------------------------------------------------------------------------------------------------------------------------------------------------------------------------gtggaattccggagcggcgggttcggcccatttgggacgccatcgattctcgacagttcaaaaatgctctcaaactcactgccactctcctttccaaacatccccattctccttacgctcttgtacg-t-----cttta-------ttctac-ttttaag-----------cttttt---tcct--------------------------------tttc--------------caactatga-----tctttt------------agt-ctta--------------------------------------tttttttt---ygm---------------------------------atta-tttgcaggytcytaa-----------------------------------------------------ggccttgatat-------tggaaaggatgggaaaacccgacgaagcactatctgtttg----------------tttaaatgccaaagagcttttgtataagaatgagtcttttttaagggatgatcttactcttagc------------------------------------------------------------------------------------------------------------------------------------------------------
>I23353_M002_Malvaceae_Tilia_americana_seq1
---------------------------------------------------------------------------------------------------------------------------------------------------------------------------------------------------------------------------------------------------------------------------------------------------------------------------------------------------------------------------------------------------------------------------------------------------------------------tggcttccaagttcggyttagctggtggaattccggagcggcgkgtmcgayccatttgggrbgccatcgattctcgacagtttaaaaatgctctcaaaatcactaccactctcctttccaaayayccccattctccttatgctcttgtaag-t-----catca-------ttcgat-tttaacc-----------cyttt------ttttma-------------------------gagtcta--gataactat-------tctta-----ttttca------------trg-cttaaattat-----------tt---at--------gtta-ttttttgtt---ttg---------------------------------atta-attgcaggctctcaa-----------------------------------------------------ggctatgatat-------tggaaaggatgggaaaatccgacgaagcactatcggtttg----------------tttaaatgcgaaagagcttttatataagaatgag------------------------------------------------------------------------------------------------------------------------------------------------------------------------------------
>I23354_M003_Malvaceae_Herissantia_crispa_seq1
--------------------------------------------------------------------------------------------------------------------------------------------------------------------------------------------------------------------------------------------------------------------------------------------------------------------------------------------------------------------------------------------------------------------------------------------------------------------atggcttccaagttcggtttagctggtggaattccggagcgtcgtgttcgacccatttgggacgccatcgactctcgacagttcaaaaatgctctcaaaatcactaccactctcctttccaagcatccccattctccttacgctcttgtacg-t-----tttcg-------ttcga--tttaag------------ctctt------tc--------------------------------------actgcatgg-------tcttt-----ttcttt------------tag-cttatataac-----------ca---gt--------cttt-tttgt------------------------------------------------tttgcaggctcttaa-----------------------------------------------------ggctttgattt-------tggaaaggatgggaaaacccgacgaagcactttctgtttg----------------tttaaatgcgaaagagcttttatataagaacgagtctttgttaatggatgatcttactcttagt------------------------------------------------------------------------------------------------------------------------------------------------------
>I23355_M004_Malvaceae_Malva_arborea_seq1
-----------------------------------------------------------------------------------------------------------------------------------------------------------------------------------------------------------------------------------------------------------------------------------------------------------------------------------------------------------------------------------------------------------------------------------------------------------------------------aaattcggtttagytggtggaatmccggagcgtcgggttcgacccatttgggacgccatcgattctcgacagttcaaaaatgctctcaaaatcactacygckctcmtttccaaacatcmccattctccktacgctcttgtgcg-t-----cttta-------ttcgd--tyhamc------------yytty------cy-----------------------------------------ttyv-w-------ttyyy-----kktttt------------dds-ythwwwkrny----------ywa---rd--------tatt-attttaaay---ccg---------------------------------atta-tttgcagacacttaa-----------------------------------------------------ggctttgatat-------tggagakgatggggaaacaagacgaagcacthtctgtttg----------------tttaaatgcaaaagagcttttagataagaatgattcgttgttaatggatgatcatactctcagtactwksmrawtkktttycmamskmctcgatc-----------------------------------------------------------------------------------------------------------------------
>I23356_M005_Malvaceae_Lavatera_assurgentiflora_seq1
------------------------------------------------------------------------------------------------------------------------------------------------------------------------------------------------------------------------------------------------------------------------------------------------------------------------------------------------------------------------------------------------------------------------------------------------------------------aaatggcttccaaattcggtttagttggtggaatcccggagcgtcgggttcgacccatttgggacgccatcgattctcgacagttcaaaaatgctctcaaaatcactactgctctcatttccaaacatcaccattctccgtacgctcttgtgcg-t-----cttta-------ttcga--tctaac------------ctttt------yc-----------------------------------------tttc-a-------tttcc-----tttttt------------gag-cttatatgac----------tta---ag--------tatt-attttaaat---ccg---------------------------------atta-tttgcagacacttaa-----------------------------------------------------ggctttgatat-------tggagaggatggggaaacaagacgaagcactctctgtttg----------------tttaaatgcaaaagagcttttagataagaatgattcgttgytaatggatgatcatactctcagtacta--------------------------------------------------------------------------------------------------------------------------------------------------
>I23359_M008_Malvaceae_Althaea_officinalis_seq1
-------------------------------------------------------------------------------------------------------------------------------------------------------------------------------------------------------------------------------------------------------------------------------------------------------------------------------------------------------------------------------------------------------------------------------------------------------------------------------------------------aataccggagcgtcgggttcgacccatttgggacgccatcgattctcgacagttcaaaaatgctctcaaaatcactaccgctctcctttccaaacatccccattctccttacgctcttgtgcg-t-----cttta-------ttcga--tttaac------------ctttt------cc-----------------------------------------ttttaa-------tttct-----tgtttc------------tag-cttatatgac-----------ta---ag--------tctt-atttcaaat---ccg---------------------------------att----------------------------------------------------------------------------------------------------------------------------------------------------------------------------------------------------------------------------------------------------------------------------------------------------------------------------------------------------------------------
>I23360_M009_Malvaceae_Lagunaria_patersonia_seq1
----------------------------------------------------------------------------------------------------------------------------------------------------------------------------------------------------------------------------------------------------------------------------------------------------------------------------------------------------------------------------------------------------------------------------------------------------------------------ggcttctaagttcggttttgttggtggaattccggagcgkcgggtycgacccatttgggacgccmtcgattctcgacagttcaaaaatgctctcaaaatcactaccactgtcctttccaaacatccccattctccttatgctcttgtaat-t-----catct-------ttcaat-tttaagc-----------ttcttc---gcttttttta--------------------tagtatttga--agtaaatactttagtgtctta-----tattca------------tgg-cttaaattat-----------tt---at--------gcta-ttttgaatc---ttg---------------------------------ttta-tttgcaggctctcaa-----------------------------------------------------ggctttgatat-------tggaaaggatgggaaaatccgacgaagcactatc--------------------------------------------------------------------------------------------------------------------------------------------------------------------------------------------------------------------------------------------
>I23361_M010_Malvaceae_Allyogyne_huegelli_seq1
-----------------------------------------------------------------------------------------------------------------------------------------------------------------------------------------------------------------------------------------------------------------------------------------------------------------------------------------------------------------------------------------------------------------------------------------------------------------------------aaagtttgttttagcggtggaattccggagcgtcgggttcgacccatttgggacgccatcgactctcgacagttcaaaaatgctctcaaaatcactaccactctcctctccaaacatcctaattctccttacgctcttgtacg-t-----tttta-------atcgg--tttaagc-----------atctt------ct--------------------------------ttga--cag---tat-------gatct-----cttctt------------tag-cttatgtg----------------------------------------------------------------------------------------------------------------------------------------------------------------------------------------------------------------------------------------------------------------------------------------------------------------------------------------------------------------------------------------------------------------------------------------------------------
>I23364_M013_Malvaceae_Grewia_sp_seq1
--------------------------------------------------------------------------------------------------------------------------------------------------------------------------------------------------------------------------------------------------------------------------------------------------------------------------------------------------------------------------------------------------------------------------------------------------------------------atggcttccaagtttgggttagccggtggaatcccggagcggcgggtccgacccatttgggacgccatcgattctcggcagttcaaaaatgctctcaaaatcaccaccactctgctttccaaacatcaccattctccttacgttcttgtaagct-----cgcca-------ttcgat-ttccagc-----------gttttt---gttgagg--------tcttaa---gctgcttacgtttttg--tttaagtgt-------caacg-----ttctta------------tga-cttcaaaaat---------attc---at--------gtta-ttctgaatt---ttg---------------------------------gtta-tttgcaggctctaaa-----------------------------------------------------ggctttgatat-------tagagaggatgggaaaatcggacgaagcactatctgtttg----------------tttaaatgc-------------------------------------------------------------------------------------------------------------------------------------------------------------------------------------------------------------
>I23367_M016_Malvaceae_Kitaibelia_vitifolia_seq1
---------------------------------------------------------------------------------------------------------------------------------------------------------------------------------------------------------------------------------------------------------------------------------------------------------------------------------------------------------------------------------------------------------------------------------------------------------------------tggcttccaaattcggtttagctggtggaataccggagcgtcgggttcgacccatttgggacgccatcgattctcgacagttcaaaaatgctctcaaaatcactaccgcwctcctttccaaacayccccattctccttacgctcttgtgcg-t-----cttta-------ttcga--tttaac------------ctttt------cc-----------------------------------------tttt-a-------tttmt-----tgtttt------------yag-cttatatgac-----------ta---ag--------tctt-attttaaat---ccg---------------------------------atta-tttgcaggcacttaa-----------------------------------------------------ggctttgatat-------tggavaggatgggaaaaccmgasgaagcactatctgtttg----------------tttaaatgcgaaagarctthtatataagaatgaatcghtgttaatggatgatcttactcttwkwwytyysmamrwykykwtaatcgtt------------------------------------------------------------------------------------------------------------------------------
>I23368_M017_Malvaceae_Sterculia_apetala_seq1
-----------------------------------------------------------------------------------------------------------------------------------------------------------------------------------------------------------------------------------------------------------------------------------------------------------------------------------------------------------------------------------------------------------------------------------------------------------------aaaatggcttccaagtttggcttagctggtggaattccggagcggcgggtccgacccatttgggacgccatcgattctcgacagttcaaaaatgctctcaaaatcactaccactgtcctttccaaacatccccattctccttatgctcttgtaat-t-----catct-------ttcaat-tttaagc-----------ttcttc---gcttttttta--------------------tagtatttga--agtaaatactttagtgtctta-----tattca------------tgg-cttaaattat-----------tt---at--------gcta-ttttgaatc---ttg---------------------------------ttta-tttgcaggctctcaa-----------------------------------------------------ggctttgatat-------tggaaaggatgggaaaatccgacgaagcactatcggtttg----------------tttaaatgcgaaagagcttttatataagaatgagtctctgttaatggatgatctcactcttagca-----------------------------------------------------------------------------------------------------------------------------------------------------
>I23369_M018_Malvaceae_Abelmoschus_esculentus_seq1
------------------------------------------------------------------------------------------------------------------------------------------------------------------------------------------------------------------------------------------------------------------------------------------------------------------------------------------------------------------------------------------------------------------------------------------------------------------------------agtttggtttagctggtggaattccagagcgtagggttcgacccatttgggatgccatcgattctcgacagttcaaaaatgctctcaaaatcactaccactctcctttccaaacatcccaattctccttacgttcttgtaagtt-----tttta-------atcga--tttaaac-----------atttc------ct--------------------------------tcca--cagcatcat-------gatct-----tctctt------------taa-cttatgcgac-----------ta---gt--------cgaatctttgggat---ttg---------------------------------atta-tttgcaggctctaaa-----------------------------------------------------ggctttgatat-------tggaaaggatgggaaaacccgatgaagcactatctgttt---------------------------------------------------------------------------------------------------------------------------------------------------------------------------------------------------------------------------------------
>I23370_M105_Malvaceae_Pachira_aquatica_seq1
----------------------------------------------------------------------------------------------------------------------------------------------------------------------------------------------------------------------------------------------------------------------------------------------------------------------------------------------------------------------------------------------------------------------------------------------------------------------ggcatccaagttcggtttagcgggtggaattccggagcggcgggttcgacccatttgggacgccatcgattctcgacagttcaaaaatgcwctcaaaatcactacctctctcgtttccaaacatccccattctccttacgctcttgtacg-t-----cc---------------c-tttaagc-----------cttttt---ttct--------------------------------tttc--------------caactatga-----tctttt------------tag-cttaaatgat-----------ta------------------gtcttattt---tga---------------------------------attt-tttgcaggctctcaa-----------------------------------------------------ggccttgatat-------tggaaaggatgggaaaacccgacgaagcattgtctgtttg----------------tttaaatgccaaagagcttttgtataagaatgagtctttgttaatggatgatcttactctcagcactctgcaaattgttttccaac--------------------------------------------------------------------------------------------------------------------------------
>I23371_M137_Malvaceae_Dombeya_wallichii_seq1
----------------------------------------------------------------------------------------------------------------------------------------------------------------------------------------------------------------------------------------------------------------------------------------------------------------------------------------------------------------------------------------------------------------------------------------------------------------------------taagtacggattagcaggtggaattccagagcggcgggtccgamccmtttgggrcsccatcgattctygacagttcaaaaatrckctcaaaatcactacaactctcctttccaaacatccccattctccttatgcccttgttag-t-----catct-------ttccaattttt---------------ttttt---cttt-----------ttttggmgcacgaacttctagctaa--gataacta----------------------------------------gtttacttat-----------tc---at--------ttta-ttttgtatt---ttg---------------------------------atta-tttgcaggctctcaa-----------------------------------------------------ggctatgatat-------tggaaaggatggggaaatctgacgaagcactatcgatttg----------------tttaaatgcaaaagagcttttgta----------------------------------------------------------------------------------------------------------------------------------------------------------------------------------------------
>I23372_M140_Malvaceae_Chiranthodendron_pentadactylon_seq1
-------------------------------------------------------------------------------------------------------------------------------------------------------------------------------------------------------------------------------------------------------------------------------------------------------------------------------------------------------------------------------------------------------------------------------------------------------------------aatggcttccaagttcggtttagctggtggaattccggagcgkcgggtccgacccatttgggacgccatcgattctcgacagttcaaaaatgctctcaaaatcactamcactctcctttccaaacatccccaktctccttacgctcttgtamg-t-----cattw-------ttcmat-tttrars-----------mawytt---ttttwaaa--------------------------------------------------rmawr-----rwwykw------------wmk-yttakmtkaw-----------ww---rw--------ctwmtttttkkwty---wtg---------------------------------rytt-wwwkyakkywyksda-----------------------------------------------------wkytkwrwtwt-------krkwawkkryrggmwmkymmgrckwwgmwytwkswrwkkr----------------tkkraawrcbaaagagcttttgtataagaatgdgtctttgttaatggatgatcttactcttag-------------------------------------------------------------------------------------------------------------------------------------------------------
>I23373_M141_Malvaceae_Quararibea_funebris_seq1
--------------------------------------------------------------------------------------------------------------------------------------------------------------------------------------------------------------------------------------------------------------------------------------------------------------------------------------------------------------------------------------------------------------------------------------------------------------------atggcttcsaagttcggtttagctggtggaattccggagcggcgggttcgaccyatttgggacgccatcgactctcgacagttcaaaaatgctctgaaaatcactaccactctcctttccaagcaccccctttctccttacgctcttgtacg-t-----cttta-------ttcgat-tttaaac-----------atttt------ct--------------------------------ttta--------------aaagtatgc-----tttttt------------tag-cttatatgac-----------tt---ga-------------ctttggatt---ttg---------------------------------atta-ttatcaggctctcaa-----------------------------------------------------ggctttgatat-------tggaaaggatgggaaaacccgacgaagctctgtctgtttg----------------tttaaatgcgaaagagcttttgtttaagaatgagtctttgttaatggatgatcttactctgagcactttgcaaattgttttccaacgactcgat------------------------------------------------------------------------------------------------------------------------
>I23376_M145_Malvaceae_Heliocarpus_appendiculatus_seq1
----------------------------------------------------------------------------------------------------------------------------------------------------------------------------------------------------------------------------------------------------------------------------------------------------------------------------------------------------------------------------------------------------------------------------------------------------------------------ggcttccaagttcggtttagccggcggaattccsgagcggcgkgtccgacccatttgggacgccatcgattctcggcagttcaaaaatgctctcaagattaccaccactctccttyccaarcatcctcattctccttacgttctcgtaagttt----cacta-------ttykmkwttyymam-----------sktt----------------------------------------------------------------tttk-----kttkkk------wwgtwkkwk-ywttwrykwr-----------kt---wk--------kwrm-yywttagmw---tsw---------------------------------ttta-tmtkcaggctctcaa-----------------------------------------------------ggctttgatat-------tggaacgaatgggaaaatccracgaggcactatctgtttg----------------tttaaatgccaaagagcttttttataagaacgagtctcttttaatggatgatctcactctcagcac----------------------------------------------------------------------------------------------------------------------------------------------------
>I23377_M148_Malvaceae_Robinsonella_mirandae_seq1
------------------------------------------------------------------------------------------------------------------------------------------------------------------------------------------------------------------------------------------------------------------------------------------------------------------------------------------------------------------------------------------------------------------------------------------------------------------aaatggcttccaagttcggtttarctggtggaattccggagcgtcgtgttcgacccatttgggacgccatcgattctcgacagttcaaaaatgcwctyaaaatcactaccacyctcctttccaaacatccccawtctccttatgctcttgtacg-t-----tttcg-------ttcga--tttaag------------ctctt------tc--------------------------------------acagtrtgr-------twttw-----ttcttt------------tag-cttatatgac-----------ca---gt--------tttt-tttktt------------------------------------------ttky-wkksymkkmwskcww-----------------------------------------------------kgmtttkrkww-------wggawrggawrrsmmracsmrrcrmwrymykwtykktgtg----------------tttaaatgcgaaagagcttttatataagrwckwkkytrwkkkawkrkmtkayyytwmkywyrstrcwmykyrwkttsywwysmmtcgatc---------------------------------------------------------------------------------------------------------------------------a
>I23378_M150_Malvaceae_Ceiba_pentandra_seq1
------------------------------------------------------------------------------------------------------------------------------------------------------------------------------------------------------------------------------------------------------------------------------------------------------------------------------------------------------------------------------------------------------------------------------------------------------------------------caaccaagttcggtttagctggtggaattccggagcggcgggttcggcccatttgggacgccatcgattctcgacagttcaaaaatgctctcaaactcactaccactctcctttccaagcatccccattctccttacgctcttgtacg-t-----cttta-------ttccac-ttttaag-----------cttttt---gcct--------------------------------tttc--------------caactttga-----tctttt------------agt-cttat----t-----------tt------------------ttttttttt---tga---------------------------------atta-tttgcaggctcttaa-----------------------------------------------------ggctttgatat-------tggaaaggatgggaaaacccgacgaagcactatctgtttg----------------tttaaatgccaaagagcttttgtataagaatgagtctttgttaatggatgatcttactcttagcactctgcaaattgttttccaacgattggatcactgtcagttctttatttta---------------------------------------------------------------------------------------------tatt--
>I23379_M160_Muntingiaceae_Muntingia_calabura_seq1
-----------------------------------------------------------------------------------------------------------------------------------------------------------------------------------------------------------------------------------------------------------------------------------------------------------------------------------------------------------------------------------------------------------------------------------------------------------------acaatggcttcgaaattcgggttggcgggggggattccagagcgcagggtccgacccatttgggacgccatcgattctcggcagttcaaaaacgctcttaagcacgccaccacgctcctctctaagtatcctaattcgccttacgccctcgtaag-t-----tccaa-------tcacgt-tctagcactctggaaaccattttg---atttcttg------aaaatgagaattgaaggtttgcatta--gagctctgg-------gagtg-----ttttct------------aagtttgaaatgaa----ga-----tt---atacgagtaattttcattcgaattgatttaaaagcttctaagcgaggatttagagagcatgtacctgctttacaggctctgaa-----------------------------------------------------ggccttgattc-------tggagagaatgggaaaatccgaggaagcactctctgtgtg----------------tttaaatgccaaaga-------------------------------------------------------------------------------------------------------------------------------------------------------------------------------------------------------
>I23380_M161_Malvaceae_Hibiscus_tiliaceus_seq1
-------------------------------------------------------------------------------------------------------------------------------------------------------------------------------------------------------------------------------------------------------------------------------------------------------------------------------------------------------------------------------------------------------------------------------------------------------------------aatggcttcsaagttyggyttagctggtggaattccggagcgdmgggttcgacccatttgggacgccatcgattctcgacagttcaaaaatgctctcaaaatcactaccrctctcctttccaaacatcccaattctccttacgcmytwskmws-t-----yktwa-------ryysa--tywwwms-----------attty------yw--------------------------------tcma--mak---twt-------kwtyy-----wstmyk------------was-yttwwrckwm-----------ka---ww--------swtaktttkrrkwt---tkr---------------------------------wtkw-tttgcaggctctmaa-----------------------------------------------------ggctttgatat-------tggaraggatgggaaaayccgaygargcactatctgtttg----------------tttaaatgcraaagagcttttgtataagaatgag------------------------------------------------------------------------------------------------------------------------------------------------------------------------------------
>I23381_M162_Bixaceae_Bixa_orellana_seq1
-------------------------------------------------------------------------------------------------------------------------------------------------------------------------------------------------------------------------------------------------------------------------------------------------------------------------------------------------------------------------------------------------------------------------------------------------------------------aatggcatccaaattcggcttggccggtgggatacccgagcgtcgtgtccgacccatatgggacgccatcgattctcgacagttcaagaacgctctcaagcaggcaaccgcgctcctcaccaaatatcccaattcaccttatgctctcgtaagat-----cattg--------ttgtt-tatattc-----------ttcttt---cttcaaca----------------------------------------------------------------------------------attaaatggc-----------ta---at--------------------------------------------------------------------------------------------------------------------------------------------------------------------------------------------------------------------------------------------------------------------------------------------------------------------------------------------------------------------------------------------------------------------------------------
>I23382_M163_Bixaceae_Cochlospermum_vitifolium_seq1
------------------------------------------------------------------------------------------------------------------------------------------------------------------------------------------------------------------------------------------------------------------------------------------------------------------------------------------------------------------------------------------------------------------------------------------------------------------gaatggcgtcgaaattcggattggctggtgggatacccgagcgtcgggttcgacccatatgggacgccatcgattctcgacagttcaagaatgctctcaagcagacaaccacactcctctccaaatatcccaattcaccttatgctctcgtaagat-----cattg----ctgtttactctttycct-----------tttttctt-----------------------------------------aaaataattsa----agaacctg--ccttgcttc------------aaa-ttcatrtgat-----------tt-------------ctt------gtttc--tttg---------------------------------atta-ctggaaaaggtttgaaacggtttccttcattgagcatttaaatttgctgcgtcatttcgttttgcattggtttcaacgtttcattacggagaaagcttacagtgtttagataattttgcttgttttgcatttgcgagtgagcttttgatgccgatgacattttataat--------------------------------------------------------------------------------------------------------------------------------------------------------------------------------------------
>I23383_M166_Malvaceae_Pseudobombax_ellipticum_seq1
--------------------------------------------------------------------------------------------------------------------------------------------------------------------------------------------------------------------------------------------------------------------------------------------------------------------------------------------------------------------------------------------------------------------------------------------------------------------------tccaagttgggtttagctggtggaattccggagcggcgggttcgacccatttgggacgccatcgattctcgacagttcaaaaatgctctcaaaatcactaccactctcctttccaaacatcccgattctccttacgttcttgtatg-t-----cttta-------tttcac-ttttaag-----------ctttttt--ccttttccaa------------------------------------------------ctatg-----atcttt------------twg-ctaamatcac-----------ta---gt--------cttamtttaaaaaa---------------------------aaaaaaaaaawwattw-kywgsmksytmwkrm-----------------------------------------------------kkykwtrwtrk-------wrrrrakgrkrrrammrsmsgamgmasyayywkytkkttk----------------wwwwratgccaaagagcttttgtacaagaatgagtttttgttaaaggatgatctt---------------------------------------------------------------------------------------------------------------------------------------------------------------
>I23385_M169_Malvaceae_Ochroma_pyramidale_seq1
-------------------------------------------------------------------------------------------------------------------------------------------------------------------------------------------------------------------------------------------------------------------------------------------------------------------------------------------------------------------------------------------------------------------------------------------------------------------------------gctcggtttagctggtggaattccggagcggcgggtccgacccatttgggacgccatcgattctcgacagttcaaaaatgctctcaaaatcactaccactctcctttccaaacatccccattctccttacgctgttgtacg-t-----cttta-------ttcgat-tttaagc-----------atttt------ct--------------------------------tttc--aagt--ttg-------atttt-----tgtttt------------tag-cttagatgac-----------ta---gt--------cttatttttggatt---ttg---------------------------------atta-tttgcaggctctcaa-----------------------------------------------------ggctttgatat-------tggaaaggatgggaaaaccggacgaagcactgtctgtttg----------------tttaactgccaaagagcttttgtataagaatgagtctttgttgatggatgatctt---------------------------------------------------------------------------------------------------------------------------------------------------------------
>I23387_M178_Malvaceae_Malvaviscus_arboreus_seq1
----------------------------------------------------------------------------------------------------------------------------------------------------------------------------------------------------------------------------------------------------------------------------------------------------------------------------------------------------------------------------------------------------------------------------------------------------------------------ggcttccaagtttggtttagctggtggaattccggagcgtagggttcgacccatttgggacgccatcgattctcgacagttcaaaaatgctctcaaaatctctaccactctcctttccaaaaatcmcaattctccttacgcacttgtaag-t-----tttca-------atcga--tttaaac-----------atttc------ct--------------------------------tcca--cag---tat-------gatct-----tctctt------------tag-cttatacgac-----------ta---gt--------catatctgtgggat---ttg---------------------------------atta-tttgcaggctctaaa-----------------------------------------------------ggctttgatat-------tggaaaggatgggaaagcccgatgaagcactatctgtttg----------------tttaaatgcaaaagagcttttgtataagaatgagtctttgttaatggacgaccttactcttagtactctgcaaattgttttccaacgactcgatca----------------------------------------------------------------------------------------------------------------------
>I23389_M181_Malvaceae_Pavonia_scheadiana_seq1
-----------------------------------------------------------------------------------------------------------------------------------------------------------------------------------------------------------------------------------------------------------------------------------------------------------------------------------------------------------------------------------------------------------------------------------------------------------------aaaatggcttccaagttcggtttagctggtggaatcccggagcgtcgggttcgacccatttgggacgccatcgattctcgacagttcaaaaatgctctcaaaatcactaccgctctcctttccaaacatccccattctccttacgctcttgtacggt-----tttta-------ttcga--tttaagc-----------ctttt------ct-----------------------------------------gttt-a-------tttca-----tttttt------------tag-------------------------------------------------------------------------------------------------------------------------------------------------------------------------------------------------------------------------------------------------------------------------------------------------------------------------------------------------------------------------------------------------------------------------------------------------------------------
>I23392_M187_Malvaceae_Ayenia_berlandieri_seq1
--------------------------------------------------------------------------------------------------------------------------------------------------------------------------------------------------------------------------------------------------------------------------------------------------------------------------------------------------------------------------------------------------------------------------------------------------------------------atggcttccaaattcggcttggccggtggaattccagagcgtcgagttcgacctatttgggacgctatcgactctcgtcagttcaaaaatgctctaaaaatcaccactactctcctcgccaaacatccgcattctccttacgctcttgtaagtt-----------------tctgat-ttcaaca-----------ttttact--------------------------------------------ataagctaa-------tatcg----tttcggg------------tga-aaagaaaggt-----------tt---at--------gtca-ttttccatt-----------------------------------------------tcaggctctcaa-----------------------------------------------------ggctcttatat-------tggaaagaatggggaaaccggaagaagcactatccatgtct-------------------------------------------------------------------------------------------------------------------------------------------------------------------------------------------------------------------------------------
>I23393_M189_Malvaceae_Kearnemalvastrum_lacteum_seq1
-------------------------------------------------------------------------------------------------------------------------------------------------------------------------------------------------------------------------------------------------------------------------------------------------------------------------------------------------------------------------------------------------------------------------------------------------------------------aatggcttccaagttcggtttagctggtggaataccggagcgtcgggttcgacccatttgggacgccatcgattctcgacarttcaaaaatgctctcaaaaycactaccgctctcctttccaaacatccccattctccttacgctcttgtacg-t-------------------cga--tttaag------------ctttta-----tt--------------------------------atta--ttattatta-------tttat-----tttatt------------tag-cttacatgac-----------ta---tt--------ctta-tttttaaat---cgg---------------------------------atta-tttgcaggcacttaa-----------------------------------------------------ggctttgatat-------tggaaaggatgggaaaacccgaggaagcactatctgtttg----------------tttaaatgcgaaagagcttttatataagaatgaatctttgttaa--------------------------------------------------------------------------------------------------------------------------------------------------------------------------
>I23394_M229_Malvaceae_Malvastrum_americanum_seq1
------------------------------------------------------------------------------------------------------------------------------------------------------------------------------------------------------------------------------------------------------------------------------------------------------------------------------------------------------------------------------------------------------------------------------------------------------------------------cttccaagttcggtttagctggtggaatcccggagcgtcgggttcgacccatttgggacgccatcgattctcgacagttcaaaaatgctctcaaaattactaccgctctcctttccaaacatccccattctccttacgttcttgtacgcc-----tttta-------ttcga--tttaag------------ctttt------ct-----------------------------------------ttttat-------ctcat-----tttttt------------aag-cttatatgat-----------ta------------------------aat---cgg---------------------------------atta-tttgcaggcacttaa-----------------------------------------------------ggctttgatat-------tggaaaggatgggaaagcccgaggaagctctatctgtttg----------------tttaaatgcgaaagagcttttatataagaatgaatct---------------------------------------------------------------------------------------------------------------------------------------------------------------------------------
>I23395_M236_Malvaceae_Fuertesimalva_jacens_seq1
-----------------------------------------------------------------------------------------------------------------------------------------------------------------------------------------------------------------------------------------------------------------------------------------------------------------------------------------------------------------------------------------------------------------------------------------------------------------------------aaattcggtttagctggtggaataccggagcgtcgggttcgacccatttgggacgccatcgattctcgacagttcaaaaatgctctcaaaatcactactgctctcctttctaaacatccccattctccttacgctcttgtgcg-t-----cttta-------ttcga--tctaac------------ctttt------cc-----------------------------------------tttc-a-------tttct-----tttttt------------gag-cttatatgac-----------ta---ag--------tatt-attttaaat---ccg---------------------------------atta-tttgcagacacttaa-----------------------------------------------------ggctttgatat-------tggagaggatggggaaacaagacgaagcactatctgtttg----------------tttaaatgcaaaagagcttttagataagaatgattcgttgttaatggatgatcatactcttagtactatgcaaattg-----------------------------------------------------------------------------------------------------------------------------------------
>I23396_M019_Malvaceae_Allosidastrum_pyramidatum_seq1
------------------------------------------------------------------------------------------------------------------------------------------------------------------------------------------------------------------------------------------------------------------------------------------------------------------------------------------------------------------------------------------------------------------------------------------------------------------aaatggcttccaagttcggtttagctggtggaattccggaacgtcgcgttcgacccatttgggacgccatcgattctcgacagttcaaaaatgctcttaaaatcactaccactctcctttccaaacatccccattctccttacgctcttgtacg-t-----tttcg-------ttcga--tttaag------------ctctt------tc--------------------------------------acagtatga-------tcttt-----ttcttt------------tag-cttatatgac-----------ca---gt--------cttt-tttgt------------------------------------------------tttgcaggctcttaa-----------------------------------------------------------------------------------------------------------------------------------------------------------------------------------------------------------------------------------------------------------------------------------------------------------------------------------------------------
>I23397_M020_Malvaceae_Melochia_betonicifolia_seq1
-------------------------------------------------------------------------------------------------------------------------------------------------------------------------------------------------------------------------------------------------------------------------------------------------------------------------------------------------------------------------------------------------------------------------------------------------------------------aatggcttctaagttcgggttagccggtgggattccggagcggcgggtccgacccatttgggacgccatcgattctcgacagttcaaaaatgctctcaaaatcaccaccactctcctttccaaacacccccattctccttacgctcttgtaagct-----cttctact----tcccat-tttaagc-----------tgcttc---accttttagc--------------------------tttc------------------gatta-----tttcat------------gag-tttcaataat-------ttgttt---ac--------ggtatattgtaatt---ttg---------------------------------actattttgcaggctctcaa-----------------------------------------------------ggctttgatat-------tggaaaggatggggaaatccgacgaagcactgtctatttg----------------tttaaatgccaaggaccttttgtacaagaatgagtctctgttaatggatgatctcactcttagcacgctgcaaa--------------------------------------------------------------------------------------------------------------------------------------------
>I23398_M021_Malvaceae_Sidastrum_micranthum_seq1
------------------------------------------------------------------------------------------------------------------------------------------------------------------------------------------------------------------------------------------------------------------------------------------------------------------------------------------------------------------------------------------------------------------------------------------------------------------------------agttcggtttagctggtggaattccggagcgtcgtgttcgacccatttgggacgccatcgattctcgacagttcaaaaatgctcttaaaatcactaccactctcctttccaarcatccccattctccttatgctcttgtacg-t-----tttcg-------ttcga--tttaag------------ctytt------tc--------------------------------------acagtrtgg-------tataa-----ttcttt------------tag-cttatatggc-----------ca---tt--------tt--------------------------------------------------------ttttcaggctcttaa-----------------------------------------------------agctttgattt-------tggaaaggatgggaaaacccgacgaagcactatctgtttg----------------tttaaatgcgaaagagcttttatacaagaac---------------------------------------------------------------------------------------------------------------------------------------------------------------------------------------
>I23399_M022_Malvaceae_Gaya_dominguensis_seq1
------------------------------------------------------------------------------------------------------------------------------------------------------------------------------------------------------------------------------------------------------------------------------------------------------------------------------------------------------------------------------------------------------------------------------------------------------------------aaatggcttccaagttcggtttagctggtggaattccggagcgtcgtgttcgacccatttgggacgccatcgattctcgacagttcaaaaatgctctcaaaatcactaccactctcctttccaagcacccccattctccttacgctcttgtacg-t-----tttcg-------ttcga--tttaag------------ctctt------tc--------------------------------------acagtatgg-------ccttt-----ttcttt------------tag-cttatatgac-----------ca---gt--------ctttttttgt------------------------------------------------tttgcaggctcttaa-----------------------------------------------------ggc---------------------------------------------------------------------------------------------------------------------------------------------------------------------------------------------------------------------------------------------------------------------------------------------
>I28591_M023_Malvaceae_Neobuchia_paulinae_seq1
--------------------------------------------------------------------------------------------c-------------------------------------------------tca------------tttctcattt---------ctcacttccaac-----------------------ttccttcattct--------------------ttccttgtattcc--------------caagccag-----------------gacca-gagtggg-----------------------------------------------------------------atccaata-ctt------gattgca--------atcctgatactc-caaccctc----gcaa-ttaa-cca---caaatatggcatccaagtttggtttagctggtggaattccggagcggcgggttcggcccatatgggacgccgtcgattctcgacagttcaaaaatgctctcaaactcacgaccactctcctttccaaacatccccattctccttacgctcttgtacg-t-----cttta-------ttcaacttttaagc-----------tttttt---ccttttc------------------------------------------------caactatg-----atcttt------------tag--------------------tctt---at--------tttt-ttttaaaaa---aaa---------------------------------atta-tttgcaggctcttaa-----------------------------------------------------ggccttgatat-------tggaaaggatgggaaaacccg---------------------------------------------------------------------------------------------------------------------------------------------------------------------------------------------------------------------------------------------------------
>I28592_M188_Cytinaceae_Bdallophytum_americanum_seq1
----------------------------------------------------------------------------------------------------------------------------------------------tta----gg------tttccagcat---------ttcacctctagctgcc----------------------------------------------aaggtacaacttaaaactscatac-----aataaggcaaa---------------cataaga---------g----------------------gaaagga-----------acagccat---------------tcgaaatttctt-----tctttacg--------------------------------------ataacacag--aaacaatggcttctaaatttgggttggctggtgggattcctgagcgtcgggtccgacccatttgggacgccatcgattctcggcagttcaaaagcgctctcaaacatgccaccacgctcctctccaagtatcccaattcgccttacgctctcgtaag-t-----accaa-------tcatgc-tctaagg-----------ttctggac--------------a---------------------------cgattgtgattt-------------------------------------ttcaaaagag----aa----------atgc---cgatttgcagaagagct---ttg---------------------------------atta-tttacaa-----caaaaatg------------------------------------------------agcgtctttta-------aagattgaaaatgaagatactgtaagg-------------------------------------------------------------------------------------------------------------------------------------------------------------------------------------------------------------------------------------------------ag
>I28593_M024_Malvaceae_Carpodiptera_cubensis_seq1
------------------------------------------------------acaaaa-------------------cattt----aaagcctgcatccaaacaggg------aa------cactccga-----------tta----gg------tttcctgtat---------ctttcgc----------------------------ttcattcctttc------------------ttcttcttctctgct---gac-----actaaagccag-----------------taaga-gagt---------------------------gagag-------------atagagat---------------aacgaatc-ttt------tacttca--------atcttaagcctc-taaacccc----ttaa-ttaa-cc----agaaaatggcttccaagttcggcttagctggtggaattccggagcggcgggtgcgacccatttgggacgccatcgattctcgacagtttaaaaatgctctcaaaatcactaccactctcctttccaaacatccccattctccttatgctcttgtaag-t-----catca-------ttcgat-tttaagt-----------aatttt-------------------tttgaagcatgaacttttagctta--gataactag-------tctta----tttttca------------tgg-cttaaattat-----------tt---at--------gtta-ttttgtgtatttttt---------------------------------atta-tttgcaggcactcaa-----------------------------------------------------agc---------------------------------------------------------------------------------------------------------------------------------------------------------------------------------------------------------------------------------------------------------------------------------------------
>I28594_M025_Malvaceae_Herrania_nitida_seq1
-------------------aaaccca-aagcaagtgatgtg-------gaggagacccaa-------------------cattt-----aaactagcatcca-------------aa------cactcgga-----------tta----gg------tttcccacat---------ttccttctac-------------------------ttccttgct-----------------------tccctgctgtgct---gaca-------aagaccag-----------------gaacaggggt---------------------------cagaa-------------agagagat---------------aaccgatc----------------------------ctgagactc-gaaccccc---gggagtttaa-ccag---gaaaatggcttccaagttcggcttagctggcggaatcccggagcggcgggttcgacccatttgggacgccatcgattctcgacagttcaaaaatgctctcaaaatcactaccactctcctttccaaacatccccattctccttacgctctcgtaagct-----catca-------tttgat-tttaagc-----------aattcttt-ctttctt-----------------------------ttca------------------gtgtg-----aacttt------------tag-cttagatagt---------------------------------ttgaatt---ttgag-----------------------------t------tttgcaggctctcaa-----------------------------------------------------ggcactgatat-------tggaaaggatgggaaaatccgatgaagcactatttgtttg----------------tttaaatgcaaaagag------------------------------------------------------------------------------------------------------------------------------------------------------------------------------------------------------
>I28595_M184_Malvaceae_Guazuma_ulmifolia_seq1
--------------------------------------------------cgagacccaa-------------------catta-----aaaccagcatcca-------------aa------cactcgta-----------tta----gg------tttcccacat---------ctcacttcaaac-----------------------ttcctttgct----------------------tccctgctctgct---gacaaaa-acagagaccag-----------------gaacaggggt---------------------------gatac-------------cgagagat---------------aacgaatc-ttt------gattcca--------atcctgagactt-aaaccccg---aggat-ttaa-cgag--gaaaaatggcctccaagttcgggttagccggtggaattccggagcggcgggtccgacccatttgggacgccatcgattctcgacaattcaaaaatgctctcaaaatcacaaccacccttctttccaaacatccccattctccttacgctctcgtaagct-----cgtca-------ttcgat-tttcagc-----------attttt-----ct---------------------------------------------------aaagtacg-----agcttt------------tag-cttagatagt-----------ta------------------tcttgaatt---ttg---------------------------------attgctctgcaggctcttaa-----------------------------------------------------ggctctgatat-------tggaaaggatgggaaaatccgatgaagcactatctgtttg----------------tttaaatgcaaaagagcttctgtataagaatgagtccttg------------------------------------------------------------------------------------------------------------------------------------------------------------------------------
>I28596_M026_Malvaceae_Ruizia_cordata_seq1
-------------------------------------------------------------------------------cattt-----aagcctgcattca-------------aa------cagccaggcgcaggcgaacttg----ggt-----ttccccacat---------ttcatcgcttcttcatt----------------ccttccttccttcc------------------agtttctccctcaagtctgacaga--aacaaagtcaa----------------gaaact-gact--------------------------agagagat-------agtgatagaaatagagagagagagasaaaycaatc-ytt------gacstgt--------------------------------------tyas-gcagaaaaaaaatggcttcyaagtwcggattagcaggtggaattccagagcggcgggtccgacccatttgggacgccatcgattctcgacagttcaaaaatgctctcaaaatcactacaactctcctttccaaacatccccrttctccttatgcycttgtaag-t-----catcw-------ttccartttt----------------twtth---yttt-----------ttttggagcacraacttctarctaa--gataacyac-----------------tttatt----------------rtttayttat-----------ty---at--------ttta-ttttgtatt---ttg---------------------------------atta-tttgcaggctctcaa-----------------------------------------------------ggctatgatat-------tggaaaggatggggaaatctgacgaagcactatcgatttg----------------tttaaatgcaaaagag------------------------------------------------------------------------------------------------------------------------------------------------------------------------------------------------------
>I28597_M027_Malvaceae_Melhania_velutina_seq1
-----------------------------------------------------------a-------------------crttt-----srsyyysswytsa-------------ar------cagccaggcgcaggcgaattta----ggt-----ttccccatat---------ttcattac---------------------------ttcattccttac------------------agtttcttccgtaagtctgacaga--aacaaagtcaa----------------gaaact-gagcgaga---------------------gagagagag-------agtgatagagat--------agagaaaaaccaatc-ctt------gacgtgt--------------------------------------ttac-gcag--aaaaaatggcttctaagttcggattagcaggtggaattccagagcggcgggtccggcccatttgggacgccatcgattctcgacagttcaagaatgctctcaagatcactacaactctcctttccaaacatccccattctcctthtgcccttgtaag-t-----tgtnk-------tbcccccccccccc-----------tdt-------ttt-----------ttttggrgcacgaacttcttgctaa--gataacta----------------------------------------gtttacttat-----------tc---at--------ttta-ttttgtatt---ttg---------------------------------ttca-tttgsggggggksrr-----------------------------------------------------ggskrkgrkrk-------kggrrrg-----------------------------------------------------------------------------------------------------------------------------------------------------------------------------------------------------------------------------------------------------------------------
>I28598_M028_Malvaceae_Glyphaea_brevis_seq1
-----------------------------------------------------------------------------------------------gcatcca-------------aa------cacccaca-----------tta----ggt-----ttctcaacat---------ttcactcctcct--------------------aacttccttccttgc--------------------ttctttctctgct---gac-----aacaaaatcaa----------------aagaca-gtgcgggg-------------------ccgagagag-------------atacggat---------------aacgactc-tct------gattccg----------------------atacccc----ggga-ttaaccc---cagaaaatggcttcaaagttcggcttagccggtgggattccggagcggcgggtccgacccatttgggacgcaatcgattctcgacagttcaaaaatgctctcaaaatcaccaccaccctcctctccaaacatccccattctccttacgctcttgtaaagct----cacca-------ttcgat-tttcaac-----------gttttt---gtttcaagtatc-c--------------------------------------------actct-----ttgtta------------tga-cttgaacaac--------tattt---at--------gtta-ttttgaatt---ttggg-----------------------------ttttttttttgttaaattttga---------------------------------------------------------------------cttatatagggtaaggatatttta---------gtcttttta-----------------------gcctagga-------------------------------------------------------------------------------------------------------------------------------------------------------------------------------------------------------
>I28599_M029_Malvaceae_Desplatsia_dewevrei_seq1
------------------------------------------ggtaaacggtaaacccaa-------------------cattt-----aaacccgcgtcca-------------aa------cacacaga-----------tta----gg------tttcctacct----------tcactccaggt----------------ccttagcccccttcc------------------------ttgcttctctgct---ggc-----aacaaaatcaa-----------------aaaca-gtgt-------------------------gagatag-------------acagaggt---------------gacgaatc-ttt------aattcca--------gtacc------------------------------------cagaaatggcttccaagttcggtttagccggtggaattccggagcggcgggtccgacccatttgggacgccatcgattctcggcagttcaaaaatgctctcaaaatcacgaccactctgctttccaaacatccccagtctccttacgttcttgtaagct-----cgcca-------ttcgat-tttcaac-----------gttttt---gtttgag--------tcctaa-----ctcttagcttctta--gatagttgat----aatctta-----cttttg------------tga-ctttaagaaa--------tattt---at--------gtta-ttttgaatt---ttg---------------------------------tatg-tttgcaggctcttaa-----------------------------------------------------ggctttgatat-------tggaaaggatgggaa---------------------------------------------------------------------------------------------------------------------------------------------------------------------------------------------------------------------------------------------------------------
>I28600_M146_Malvaceae_Mortoniodendron_guatemalense_seq1
--------------------------------------------------------acaa-------------------cagtt-----aaacctgcacccaaacaggc------ta-----acactctgt-----------tag----gt------tcttccatat---------ccca-------------------------------------ttttct--------------------ccctttttatgtt---gac-----agcaaagcgag-----------------gaaca-aagt---------------------------gagag-------------ttcgaaat---------------aacgaatc-ttt------tacttca--------atcctaggtttc--gaacccc----gtaa-taaa-ccag--aaaaaatggcttccaagttcggcttagctggtggaattccggagcggcgggtccgacccatttgggacgccatcgattctcgacagtttaaaaatgctctccaaatcgctaccactctcctttccaaacatcccaattctccttatgctcttgtaag-t-----cgtca-------ttccat-ttcaagc-----------attttt---tttt-----------ttttgaagtgtgaacttttagctta--gataactat-------tcttttttttttttca------------tgg-tttaaattat-----------tt---at--------ttta-ttttatatt---ttg---------------------------------ataa-tttgcaggttc---------------------------------------------------------------------------------------------------------------------------------------------------------------------------------------------------------------------------------------------------------------------------------------------------------------------------------------------------------
>I28601_M030_Malvaceae_Sparmannia_africana_seq1
---------------------------------------------------taaacccaa-------------------gattt-----aaaccwgcatcca-------------aa------cactcaga-----------tta----gg------tctcccacat---------cttactccaact------------------ccaacttccttcct------------------------tgcttctctgct---gactgc--tgacwgctgac-----------------gacga-aaatc------------------------aaaaaca-------------gtagagat---------------aacgaatc-ttt------gattcca--------ata--------------cctc----ggaa-ttaa-cc----ctgaaatggcttccaagttcggcttvgccggcggrattcckgagcggcgggttcgacccatttgggacgcaatcgattctcgacagttcaaaaatgctctcaaaatcaccaccactctcctttccaaacatccccattctccttacgttcttgtaagctc----cccca-------ttcgatttttcaac-----------gtcttt---gtttaag--------tatcaa-----ctgttgacttttya--gatagctaa-------tcttg-----ttttta------------tga-cttcaaaatt---------attt---at--------ttta-ttctgaatt---ttg---------------------------------ttta-tttgcaggctctcaa-----------------------------------------------------ggctttgattt-------tggaaagaatgggaaaatccgacgaagcactatctgtttgt-------------------------------------------------------------------------------------------------------------------------------------------------------------------------------------------------------------------------------------
>I28602_M031_Malvaceae_Mollia_sp_seq1
--------------------------------agtgatatg--gtaaacggtaaacccaa-------------------cattt-----aaacgtgcatcca-------------aa------cactctgg-----------tta----gg------tttcctacat---------ctcgccccaac------------------------ttcctt---------------------------ccctcctctgct---gac-----aacaggatcaa-----------------aaaca-gtct-------------------------gaaatcgat-------atccatagagac---------------aacgaatc-ttt------agtttta--------gtacc------------------------------------cagaaatggcttccaagttcggcttagccggtggaattccggagcggcgggtccgacccatttgggacgccatcgattctcggcagttcaaaaatgctctcaagatcacgaccactctcttgtccaaacatccccattctccttacgttcttgtgagct-----cttcg-------ttcgat-tttcagc-----------gttttt---gttttag--------tgttaa-----ctcttagcttctta--ggtagttaat----aatctta-----ctctta------------tga-ctttaaaatt---------gttt---aa--------atta-ttttgaatt---ttg---------------------------------ttta-tttgcaggctctaaa-----------------------------------------------------ggctttgatat-------tggaaaggatggg-----------------------------------------------------------------------------------------------------------------------------------------------------------------------------------------------------------------------------------------------------------------
>I28603_M223_Malvaceae_Gossypium_hirsutum_seq1
----------------------------------------------------------------------------------------------------------------------------------------------att----ag------gtttccatat---------cttacattctcrcttca-----at-----------atccttcgttatatg----------------gttgcttgcttgct---ggcaacagtacaaagccag-----------------g-------------------------------------------------------------t---------------atccaata-ttt------ggttgca--------atcctgagactc--caaacca----graa-ttaa-gc----agaaaatggcttccaagttaggtttagctggtggaattccggagcgtcgggttcgacccatttgggacgccatagattctcgacagttyaaaaatgctctcaaactcaccaccactctcctttccaaacatccccattctccgtacgctcttgtatg-t-----cyttt-------tttcga-cttaagc-----------atttts---tttccaagta---------------------------------------------tgatattt-----tttat---------------g-cttatatgac-----------ca---tt--------cttgtttttcggat---ttg---------------------------------gtta-tttgcaggctctcaa-----------------------------------------------------gg----------------------------------------------------------------------------------------------------------------------------------------------------------------------------------------------------------------------------------------------------------------------------------------------
>I28604_M032_Malvaceae_Entelea_arborescens_seq1
----------------------------------------------------aattccaa-----------gtaatggtgatct--gggaatcttakttata-------------ga------attcccgg-----------gga----gg------tctcccrmaw---------ykyacyccaac------------------------ttccttcct------------------------tgcttctctgct---gactgc--tgacwrctgac-----------------aacaa-aaatm------------------------raaaaca-------------gtagagat---------------aacgaatc-ttt------gattcca--------ata--------------cccc----ggaa-ttaa-cc----ctgaaatggcttccaagtthggcttagccggcggaattcykgagcggcgggtccgacccatttgggacgcaatcgaytctcgacagttcaaaaatgctctcaaaatcaccaycactctcctttccaaacatccccattctccttacgttcttgtaagct-----cycca-------tttgatttttcaac-----------gtcttt---gtttaag--------tatcaa-----ctattggcttttta--gatagctaa-------tcttg-----ttttkw------------tga-cttcaaaayt---------attt---at--------ktwa-ttytgaatt---ytg---------------------------------ttta-ttygcaggctctcaa-----------------------------------------------------ggctttgattt-------tggaaagaatgggaaaatcc----------------------------------------------------------------------------------------------------------------------------------------------------------------------------------------------------------------------------------------------------------
>I28605_M235_Malvaceae_Abutilon_sp_seq1
-----------------------------------------------------------------------------------------------------------------------------------------------ta----gg------tttcccagtt---------ctcac---------------attctcacttgaaa-atccttcattctatcctt-tattatatgctt--gcttggg-tgct---ggcaacaaaacaaatccag-----------------gaata-gagt---------------------------gaaag-------------atacatat---------------atcttata-att------gattgta--------atcctgagactt-caaaccc-----gtaa-ttaa-gcag----aaaatggcttccaagttcggtttagctggtggaattccggaacgtcgtgttcgacccatttgggacgccatcgattctcgacagttcaaaaatgctctcaaaatcactaccactctcctttccaagcacccccactctccttacgctcttgtacg-t-----tttcg-------ttcga--tttaag------------ctctttcacaatc--------------------------------------acagtatag-------tcttt-----ttcttt------------tag-cttatatgac-----------ca---gt--------cttt-tttgt------------------------------------------------tttgtaggctcttaa-----------------------------------------------------ggctttgattt-------tggaaaggatgggaaagcccgacgaagcactatccgtttg--------------------------------------------------------------------------------------------------------------------------------------------------------------------------------------------------------------------------------------
>I28606_M033_Malvaceae_Reevesia_formosana_seq1
---------------------------------------------------------------------------------------------------cca-------------aa------cactctga-----------tta----ggtt--tgtttcgcacat---------ctcacttcaagt---------------tttcaacttcctttcattcctttcct----------taatttccttctatgct---gac-----aacgaagccag-----------------gaaca-gagt---------------------------gagaa-------------ataaagat---------------aaccaatc-ttt------gattcca-------tatcctaagactc--gaactcc----gtaa-ttaa-gc----agaaaatggcttccaagttcggcttagctggtggaattccggagcggcgggtccgaccaatttgggacgccatcgattctcgacagttcaagaatgctctcaaaatcactaccactcttctttccaaacacccccattctccttacgctctwgtaag-t-----cattt-------ttcgat-ttttaac-----------ttttag---------------------------------------------------------------------------------------------cttagmcgat--------gacta---gt--------cttacttttgggtt---ttg---------------------------------atta-ttttcaggctctcaa-----------------------------------------------------ggctttgatat-------tagaaaggatgggaaaatccgacgaa----------------------------------------------------------------------------------------------------------------------------------------------------------------------------------------------------------------------------------------------------
>I28607_M034_Malvaceae_Mansonia_altissima_seq1
-------------------------------------------------------------------------------------------acctgtatccaaacaggc------gg------aagactgattacta----ttta----gg------tttcccacgt---------ctcactccagc------------------------gtcctttctttc--------------------tcacttcattgctgacgac-----aacaaaaccaa-----------------gaaca-gagt---------------------------aagaggg-----------atagacataa-------------cacggatcttttga--ttgattcca--------atcctaagactg-cgaacgcc----gtaa-ttaa-cc----tgataatggcttccaagtttggcttagctggtggaattccagaacggcgggtccgaccaatttgggacgccatcgattctcgacagttcaagaatgctctcaaaatcactagcactcttctttccaaacatccccattccccttacgctcttgtaag-t-----catta----ttactcga--tttgagca----------attttt---ttttct---------ttttgaagtatga----------------------------------------actttt------------tag-cttagatgat-----------ta---at--------tttgttttcggatt---ttg---------------------------------attattttgtaggctctcaa-----------------------------------------------------ggctttgatat-------tggaaaggatgggaaaatccgacgaagcactatctgtttg----------------ttcaa-----------------------------------------------------------------------------------------------------------------------------------------------------------------------------------------------------------------
>I28608_M035_Malvaceae_Hosfordia_alata_seq1
-------------------------------------------------------------------------------------------------------------------aa------cgcactga-----------tta----ggt-----tttcccagtt---------ctcac---------------attctcacttcaaagattattcattctatcctt-yattmtatcctt--gcttggg-wgct---ggcaacaaaacaaatccag-----------------gaata-gagt---------------------------gagag-------------atacatat---------------rtcttata-att------gattgta--------atcctgagactt-carcccc-----gcaa-ttaa-scag----aaaatggcttccaagttcggtttagctggtggaattccggagcgtcgtgttcgaccmatttgggacgcmatcgattctcgacagttcaaaaatgctctcaaaattactaccactctcctttccaagcatccccactctccttacgctcttgtacg-t-----tttcg-------ttcga--tttaag------------ctctt------tc--------------------------------------acagtatgg-------tcttg-----ttcttt------------tag-cttggacgac-----------ca---gt--------cttt-tttgt------------------------------------------------tttgcaggctcttaa-----------------------------------------------------ggctttgattt-------tggaaaggatgggaaaacccgacgaagcactatctgtttg----------------tttaaatgcgaaa---------------------------------------------------------------------------------------------------------------------------------------------------------------------------------------------------------
>I28609_M036_Malvaceae_Pentaplaris_davidsmithii_seq1
------------------------------------------------------------------------------------------------------------------------------------------------a----gg------tttcccatat---------ctcacattctcattcaa-----tttccttcattcsttcctttattatatgcttgc----------tattgcttgcttact---ggcaacaatacaaagccag-----------------gaata-gagt---------------------------gagag-------------atacagat---------------attgaata-att------gattgca--------atcctgagactc--caacccc----gcaa-ttta-cc----agaaaatggcttccaagttcggtttagctggtggaattccggagcgccgggttcgacccatttgggacgccatcgattctcgacagttcaaaaatgctctcaaaatcactaccactcttctttccaavcatccccattctccttacgctcttgtacg-t-----cttta-------ctcgat-tttaaac-----------gttttc---tttcaaagta---------------------------------------------cgattttt-----tttttt------ttttdnhag-cttatatgac-----------ta---gt--------cttattttttggat---ttt---------------------------------gat----tdwstgmwttcat-----------------------------------------------------ckttr-------------------------------------------------------------------------------------------------------------------------------------------------------------------------------------------------------------------------------------------------------------------------------------------
>I28610_M037_Malvaceae_Heritiera_littoralis_seq1
---------------------------------------------------------------------------------ttt-----aaacccgcaacagaacagacg-----aa------cactctga-----------tta----gg------tttcccatag---------ctcaaac----------------------------ttcattcc------------------------ttccttccatgct---gac-----aacaaagtcag------------------aaca-aagt---------------------------gagag-------------atagagat---------------aacgaatc-tttgagtttgactcca--------aacctaagtctc--aaactcc----ctac-ttaa-cc----agaaaatggcttccaagtttggctcagctggtggaattccggagcggcgggtccgacccatttgggacgccatcgattctcgacagttcaaaactgctctcaaaatcactaccactctcctctccaaacatccccattctccttatgctcttgtaag-t-----catct-------ttcgat-tttgagc-----------aatttt---tttt-----------atttgaagtatcttcttttggctta--gattactag-------tctta-----ttttca------------tgg-cataaattat-----------tt---at--------gttt-ttttgaatc--tttg---------------------------------ctta-ttgacaggctcttaa-----------------------------------------------------ggctttgat---------------------------------------------------------------------------------------------------------------------------------------------------------------------------------------------------------------------------------------------------------------------------------------
>I28611_M062A_Malvaceae_Durio_zibethinus_seq1
ct----------------------------------------------ggtaaaacccaa-------------------catctaaattaaacctgcatcca-------------ac------gactctga-----------tta----gg------tttcccacat---------ttcacttcaat------------------------ttc----------------------------attccttctatgct---gac-----aacaaagccag-----------------gaaca-gagt---------------------------gagag-------------atagaggt---------------aacgaatc-ttt------gactcca--------atccgaagactc--aaactcc----ataa-ttaaacc----acaaaatggcttccaagtttggcttagctggtggaattccggagcggcgggtccgaccaatttgggacgccatcgattctcgacagttcaaaaatgctcttaagatcactaccgctctactttctaaacattcccattctccttatgttcttgttag-t-----agtca-------ttcgat-tttaagt-----------ttttbt---------------------------------------ttta--gataactagt--------------------------------------cttaaattat-----------tt---at--------gtta-ttttgtatt---ttg---------------------------------atta-tttgcaggctctcaa-----------------------------------------------------ggctttgatat-------tggaaaggatgggaaaatccgacgaagcactatcggtttg----------------ttta------------------------------------------------------------------------------------------------------------------------------------------------------------------------------------------------------------------
>I28612_M038_Malvaceae_Brachichyton_bidwillii_seq1
---ccaa-----------------------------------gtggcccagtcaacccaa-------------------cattt-----aaacccgtatcccagcagacg-----aa------cgctccga-----------tta----gg------tttcccaggt---------atcacac----------------------------ttcattccttcg--------------------ttccttctatgct---gac-----aacaaagtcag------------------aaca-gagt---------------------------gagag-------------atagagac---------------aacgaatc-tttgagtttgactcca--------acccgaagactc--gaactcc----gtga-ttaa-cc----agaaaatggcttccaagtttggcttagccggtggaattccggagcggcgggtccgacccatttgggacgccatcgatactcgacagtttaaaaatgctctcaaaatcactaccactctcctttccaaacatccccattctccttatgctcttgtaag-t-----catct-------ttcgat-tttgagc-----------aatttt---ttttt----------atttgaagtatgtacttttagctta--gattactag-------tcttt-----ttttca------------tgg-cttaaa-tat-----------tt---at--------gtta-ttttgaatc---ttg---------------------------------ttta-ttttcagactctcaa-----------------------------------------------------ggcttt------------------------------------------------------------------------------------------------------------------------------------------------------------------------------------------------------------------------------------------------------------------------------------------
>I28613_M039_Malvaceae_Eriotheca_macrophylla_seq1
---------------------------------------------------------------------------------------------ccgcatcca-------------aa------cactctca-----------tta----gg------tttccaacat---------ctgatctcaca---tccttgtttctcacttccaacttccttcattcctccctaat-------actgta----tkcttgct---gtc-----aaccaagcgag-----------------gaaca-gagty-------------------------------------------------------------------gtccaata-ctt------gattgca--------atccccatactc--carcctc----ccaa-ttaa-cc-a--gaaatatggcatccaagwkcggtttagctggtggaattccggagcggcgggttcgacccatttgggacgccatcgattctcgacagttcaaaaatgctctcaaaatcactacctctctcgtttccaaacatccccattctccttacgckcttgtacg-t-----cttta-------ttccacctctaagc-----------tttttt---cttttccaac------------------------------------------------tatga-----tctttt------------tag-cttaaatgac-----------ta---gt--------cttc-ttttgaatt-----------t--------------------------------tttgcaggctctcaa-----------------------------------------------------ggccttgatat-------tggaaaggatgggaaaacccgacgaagcattgtctgtttg----------------tttaaatgccaaag--------------------------------------------------------------------------------------------------------------------------------------------------------------------------------------------------------
>I28614_M040_Malvaceae_Hydrogaster_trinervis_seq1
---t------------------------------------------------------------------------------------------------------------------------------------------ttataaaaatatattttttataaat---------atctctataaaat----------------------------------------------a-a----------ctcttgtt---gaa----aaataataccaa-----------------ggaaa-gtgt--------------------------------------------------------------------aaaaagccctat-----cgtttcca----------------------gacttcc----ggta------cc----cataaatggcttccaagttcggcttggccggtggaattccggagcggcgggtccgacccatttgggacgccatcgattctcggcagttcaagaatgctctcaaaatcacgaccactctcctctccaaacatccccattctccttacgttcttgtaagctc----gccca-------ttcgat-tttctat-----------gttttt---gttttaagtat------------caactcttagcttctta--gatagttga----taacctta-----ctttta------------tggcattgaagagt---------attt---atgt------ttttttttttaatt---ttg---------------------------------tttg-tctgcaggctctaaa-----------------------------------------------------ggctttgatat-------tggaaaggatgggaaaatccgacgaagc--------------------------------------------------------------------------------------------------------------------------------------------------------------------------------------------------------------------------------------------------
>I28615_M041_Malvaceae_Pterygota_brasiliensis_seq1
-------------------------------------------------------------------------------cattt-----aaacccgcgcccaagcaggcg-----aacac--acgctctga-----------tta----gg------tttccagcat---------ctcacgc----------------------------ttcatttcttcc--------------------ttccctctatgct---gac-----aacttagtcag------------------aaca-gagt---------------------------gagag-------------acagagat---------------aacgaatc-tttgagtttgactcca--------accttt---------aactcc---------taat-cc----agagaatggcttccaagtttggcttagctggtggaattccggagcggcgggtccgacccatttgggacgccatcgattctcgacagtttaaaaatgctctcaaaatcactaccactgttctttccaaacatccccattctccttatgctcttgtaag-t-----cagct-------ttcgat-tttaagt-----------gt----------------------------------gaattttagctta--gattaccag-------tcttg-----ttttca------------tgg-cttaaattgt-----------tt---at--------gtta-tttcgagtc---ttg---------------------------------ttta-tt------------------------------------------------------------------------------------------------------------------------------------------------------------------------------------------------------------------------------------------------------------------------------------------------------------------------------------------------------------------
>I28616_M042_Malvaceae_Leptonichya_maranta_seq1
-------------------------------------------------aacaaacccaa-------------------cattt-----aaaccagcatcca-------------aa------cactcgga-----------tta----gg------tttcccacat---------ctcaattcaac------------------------ttccttccttcc--------------------gtccttctctgct---gtc-----aacaaagccag-----------------aaaca-gggtc------------------------tagctag-------------atagagat---------------aagtaatc-ttt------gattcca--------atcttaacactc-caaccccc----ggac-gtaa------gcagaaatggcttccaagttcggcttagccggtggaattccggagcggcgggtccggcccatctgggacgccatcgattcccgacagttcaaaaatgctctcaaadtcactaccactctcctttctaaacacccccattctccttacgctcttgtacgct-----catca-------tttgat-tttaagt-----------gttaact--------------------------------------ttta--gataattaa-------tagta----tttttta------------cgacttaaaattgt-----------tt---at--------gtta-ttttgaatt---ttg---------------------------------actattttgcaggcacttaa-----------------------------------------------------ggctctcatat-------tggaaaggatgggaaaatccgatgaagcacta----------------------------------------------------------------------------------------------------------------------------------------------------------------------------------------------------------------------------------------------
>I28617_M043_Neuradaceae_Neurada_procumbens_seq1
-------------------------------------------------------ctcaagaaaaaaagaagaagaaggcagct-----taacctcagtcga----------gtgaa------caccgtgtttcaaa-----ttga--aggc----attgtcgggtt---------catagttaaacc-----------------------cgcatccattcg--------------------ctcctattaggttcc-gac---------------------------------gatct------------------------tttctctagaaag------------------------------------aaaatacccttc------ccttcca--------gttct-------ccaaaagcc-------------------ttggtaatggcttcgaagtttggcctggctggtggcataccggagcggcgggttcgacctatctgggacgcaatcgattctcgacagttcaaaaccgctcttaaacaagctacttctcttctctctaagtatcccaattctccctatgctcttgtaagattaagtcatca---cattatctttttccaagt-----------tttcctggactcttttaag---------------------------------------------------------cttttca----------------gtctaacggtgttc--cttctttt-cat--------tctgatttcccatt--------------------------------------------ttgctaagctgttgt-------------------------------cta-------------------ggtc--------------------------------------------------------------------------------------------------------------------------------------------------------------------------------------------------------------------------------------------------------------------------------------------
>I28618_M044_Malvaceae_Pentace_laxiflora_seq1
-------------------------------------------------------------------------------attta-----aaatctgcacgcaaacagtg------ag------cactctga-----------tta----gg------tttcctgtat---------ctcgcttcgttc--------------------cttcttcttcttctt--------------------cttcttctctgct---gac-----actaaagccag-----------------gaaga-gagt---------------------------gagag-------------atagagat---------------aacggatc-ttt------gacttca--------atcttaagactg-taaacccc----ttaa-ctaaccc----caaaaatggcttctaagttcggtttagctggtggaattccggagcggcgggtccgccccatttgggacgccatcgattctcgacagttcaaaaatgctctcaaaatcactaccactctcctttccaaacatccccattctccatatgctcttgtaag-t-----catca-------tttgat-ttcaagt-----------tttttt---tttttttthnh---bttttrawwyawgar-ttttacctta--gktaa-tag-------tctta-----ttttcg------------tgg-cttagattat-----------tt---at--------gtta-ttttgtgtttttwtg---------------------------------wtyw-ttksmarryacctta-----------------------------------------------------ctctaaggctt-------tg----------------------------------------------------------------------------------------------------------------------------------------------------------------------------------------------------------------------------------------------------------------------------
>I28619_M045_Malvaceae_Phragmotheca_mammosa_seq1
-------------------------------------------------------------------------------cattt-----aaacctgcatcca-------------aa------cactcaga-----------tta----ggtt----tttcccacat---------ctcacttcagtttcc--------------------ttccttcattccttccttat--tatatg---cttgcttgcttgct---ggcaacaatacaaagtcag-----------------gaaca-gagt---------------------------gagag-------------atacagat---------------atcgaacc-ttt------gattgct--------atcctgagactc-------------------------------caaatggcttccaagttcggtttagctggtggaattccggagcggcgggttcgacccatttgggacgccatcgactctcgccagttcaaaaatgctctcaaaatcactaccactctcctttccaaatacccctattctccttacgctcttgtacg-t-----cttta-------ttcgat-tttaaac-----------atttt------ct--------------------------------ttta--------------aaattgtgc-----tatttt------------tag-cttatatgac-----------tt---gt-------------ctttggatt---ttg---------------------------------atta-tttgcaggctctcaa-----------------------------------------------------ggccttgatat-------tggaaaggatgggaaaacccgacgaagcactatctgtttg----------------ttcaaatgcgaaagagctt---------------------------------------------------------------------------------------------------------------------------------------------------------------------------------------------------
>I28620_M046_Malvaceae_Camptostemon_shultzii_seq1
-----------------------------------------------------------------------------------------------------------------------------------------------------------------------------------------------------atatccttcattccttcctttatcac--------------------ttgcttgcttgct---ggcawcaatacaaagccrg-----------------gaata-gagy---------------------------gagak-------------akagagat---------------wtccaata-ttt------gattgca--------atcctgagactc--taacccc----gcaatttaa-cc----agaaaatggcttccaagttcggtttagctggtggaattccggagcgtcgggttcgacccatttgggacgctatcgattctcgacagttcaaaactgctctcaaaatcactaccactctcctctccaaacttccccattcgccttacgctcttgtacg-y-----ctwtt-------tyygaw-ytrarma-----------wtttyt----wkmamawya---------------------------------------------wrawcmwk-----tttyy-------------aar-cttatattac-----------ta---gw--------cywawtywksggaw---kwg---------------------------------atka-ywtsmarrcgaaaaaacatmkw-------------------------------------------acwcccttttttgt-----------------------------------------------------------------------------------------------------------------------------------------------------------------------------------------------------------------------------------------------------------------------------------ca
>I28621_M153_Malvaceae_Trichospermum_sp_seq1
--------------gtccaattcatagccccaggtgatatg-tgtaaacggtaaacccaa-------------------cattt-----raacctgcatcca-------------at------cactcaka-----------tta----gg------tttcctacat---------ctcactcsaac------------------------tcccttccctgc-------------------ttctcttctctgct---gac-----aacaaaatcaaa----------atcaagaaaca-gtgc-------------------------gagatag-------------ataaagak---------------aayaaatcnttt------agbdcca--------gtamc------------------------------------cagaaatgrcttccaagttcggcttagccggtggaattccngagcggcgggtccgacccatttgggacgccatcgactctcgccagttcaaaactgctctcaaaatcacgaccactctcctttccaaacatccccattctccttacgttcttgtaagct-----cdcch-------ttcgat-tctcaac-----------gttttt---gtttawg--------tatcga-----ctcttagcttcttm--katwdwttat----aatctta-----ctttta------------tga-cttgaacaaa--------tatttacaat--------gtta-ttttgaatt---ttg---------------------------------ctta-yttgcaggctctaaa-----------------------------------------------------ggctctggtat-------tggaaaggatgggaaagtcmgacgaagcactatctgt-----------------------------------------------------------------------------------------------------------------------------------------------------------------------------------------------------------------------------------------
>I28623_M048_Malvaceae_Abroma_augusta_seq1
----------------------------------------------------caacccaa-------------------cattt-----aaaccagcatcca-------------aa------cactctga-----------tta----gg------tttcccacat---------ctctcgtc-------------ttctcacttccaacctccttccg------------------------tccttctctgct---gac-----gacaaacccag-----------------aaaca-gggt-----------------------------gac-------------acagagat---------------aacgaatc-ttt------gattcca--------atcctaatattc-gaaccccc----ggag-ttaa-ccag-----aaatggcttccaaatttggcttagccggtggaattccggagcggcgggtccgacccatctgggatgccatcgattctcgacagttcaaaaacgctctcaaaatcactaccactctcctctccaaacatccccattctccttacgctcttgtaag-c-----tcatc-------attgat-tttaag---------------------------------------------------------atta--gataattaa-------tctta-----ttgtta------------caa-ctttaattgt-----------tc---tt--------gtta-ttttgaatt---ttg---------------------------------attattttgcaggctctcaa-----------------------------------------------------ggctttgatat-------tggaaaggatgggaaaatccgacgaagcactatctgtttg----------------tttaaatgccaaagagcttttgtataagaatgagtctc--------------------------------------------------------------------------------------------------------------------------------------------------------------------------------
>I28624_M049_Malvaceae_Corchoropsis_tomentosa_seq1
-----------------------------------------------------------a-------------------hrttt-----aagcctgcattcaaacagtcaggcgaaa------ctctctga-----------tta----ggt-----ttccccatat---------ttcac------------------------------ttcatcccttccggtttta------------gtttctcccttggtg--tacaga--aacacagtcaa----------------ggaact-gagt-------------------------gagagag-------------atagagat--------agagataaaccaatc-ttt------gac-------------------------------------gtga-ttaa-gc----agaaaatggcttccaaattcggattagcaggtggaattccagagcggcgggtccgacccatttgggacgccatcgattctcgacagtttaaaaatgctctcaaaatcactacaactctcctttccaaacatccccattctccttatgtccttgtaag-t-----catca-------ttccat-ttcaaga-----------atttttt--ctctcttt-------ttatggagtatgaacttctagctaa--gataactag-------ttttt-----ttttttttaaaaattt------tttwwttwmy-----------tw---at--------ttta-ttttgtatc---ttg---------------------------------atta-tttgcaggctctcaa-----------------------------------------------------ggct--------------------------------------------------------------------------------------------------------------------------------------------------------------------------------------------------------------------------------------------------------------------------------------------
>I28625_M193_Malvaceae_Apeiba_tibourbou_seq1
------------------------------------------------------------------------------------------------catcca-------------aa------cacccaga-----------tta----gg------tttcccacat---------ctcactccaacctcctt---------cccttcccttcccttcyctcccctttgct----------tctctgctcrctgct---gac-----aacaaaataaa-----------------aaaca-gtactctgagatacagagatacttaaacagaaggaa-------------ttagagat---------------aaccaatc-ttt------kattccaaac-----------------------------------ttaacccag-aaaaaaatggcttccaagctcgggttagccggtggaattccggagcggcgggtccgaccvatatgggacgccatcgattctcgacagttcaaaaatgcgctcaaaatcaccaccactctcctttccaaacacccccattctccttacgttcttgtaag-c-----gaatt--------------tttcaac-----------gtctcttagcttt-------------------------------attta--gatagctga-------tcktt-----tttttt-----------wwkg------------------------------------------ktttkratt---ttggg-------------------------------tttt-tttgcaggctctcaa-----------------------------------------------------ggctttgattt-------tggaaagaatgggaaaatcggatgaagcactatctgtttg----------------tttaaatgccaaagagcttttgtat---------------------------------------------------------------------------------------------------------------------------------------------------------------------------------------------
>I28626_M226_Malvaceae_Helicteres_guazumifolia_seq1
-------------------------------------------acaggccgaaaactctt-----------------ttgattt----ctg--------------------------------tcttctga-----------tta----gg------tttcccacat---------ctcactccaac------------------------ttccttcgtacc--------------------tcgcttcattgct---gac-----aacaaaaccag-----------------gaaca-gagt---------------------------aagag---------ggatatagtgataa-------------cacaactcttttga--ttgatttaa--------atcttaagactgcgaaacgcc----gtaa-ttga-cc---cagataatggcttctaagtttggcttagctggtggaattccggagcggcgggtccgacccatttgggacgccatcgattctcgacagttcaagaatgctctcaaaatcacgaccgctctccttgctaaacacccccattctccttatgctcttgtaag-t-----cattaatttttattcgattttttaac---------cgattttt---gtttctg-------------aagtatga----------------------------------------attttt------------tag-cttacatgac-----------tt---gt-------------ttttggatt---ttg---------------------------------attattttgtaggctctcaa-----------------------------------------------------ggcgttgatat-------tggaaaggatgggaaaatccgacgaagcgctatctgtt----------------------------------------------------------------------------------------------------------------------------------------------------------------------------------------------------------------------------------------
>I28628_M051_Malvaceae_Werklea_horrida_seq1
-----------------------------------------------------------------------------------------------------------------------------------------------------cg------ttcctcaca-------------------------------ttctcacttcaac-atccttccttcg--------------------ttatatgcttgct---ggcgacggcacaaagccag-----------------gaata-gagt---------------------------gagag-------------atagtcat---------------atccagatatttg-----catagcg--------atttggagatcc-caaccca-----ggaa-ttga-gcag---aaaaatggcttccaagtttggtttagctggtggaattccggagcgtagggttcgacccatctgggacgccatcgattctcgacagttcaaaaatgctctcaaaatcactaccactctcctttccaaacatcccaattctccttacgtacttgtaag-g-----tttta-------atcga--tttaaac-----------gtttc------ct--------------------------------tccg--cag---tat-------gatct-----tcactt------------tag-cttatacgac-----------ta---gt--------cttatctttgggat---ttg--------------------------------a--ta-tttgcaggctctaaa-----------------------------------------------------ggctttgatat-------tgg---------------------------------------------------------------------------------------------------------------------------------------------------------------------------------------------------------------------------------------------------------------------------
>I28629_M052_Malvaceae_Spirotheca_rosea_seq1
------------------------------------------------------------------------------------------------------------------------------------------------------------gtttccaacat---------ctgwtctcact----------ttctcacttccaacttccttcagtctttccttgtattgtatgcttgcagcttgcttgct---ggc-----aaccaagccag-----------------gacca-gagt---------------------------aggag-------------atatacac---------------atccaatt-ctt------gattgca--------atcctgatactc-caaccctc----ccaa-ttaa-ccaa---aaatatggcatccaagttcggtttagctggtggagttccggagcggcgggttcgacccatttgggacgccatcgattctcgacagttcaaaaatgctctcaaaatcactaccactctcctttccaaacatccccattctccttacgctcttgtacg-t-----cctta-------ttccacttttaagc-----------tctttt---tttt--------------------------------tttc-ccttttccaa-------ctatg-----atcttt------------tag-cttacatgac-----------ta---gt--------cttatttt---------tga---------------------------------atta-tttgcaggctcttaa-----------------------------------------------------ggccttgatat-------tggaaaggatgggaaaacccgacgaa----------------------------------------------------------------------------------------------------------------------------------------------------------------------------------------------------------------------------------------------------
>I28630_M053_Malvaceae_Huberodendron_swietenioides_seq1
----------------------------------------------------------------------------------------------------------------attga------cactctgg-----------tta----gg------tttcctacat--ctcagctctcacttcaact----------------ttcattcttccgtccttcc-----------------ttctataatctgtactct--------aaacaaagccag-----------------gaaca-gagtgaga---------------------gtgagag-------------atasagat---------------agctaatc-ttt------gattccaaatatccaatcttaacactc--caatccc----ggaa-ttaa-cc----agaaaatggcttccaagttcggctttgctggtggaattccggagcagcgtgtccgacccatttgggacgccatcgattctcgacagttcaaaaatgctctcaaaatcactaccactctcctttccaaacatccccattctccttactctcttgtaag-t-----cttttt------ttcaat-tttaagc-----------aacttt---cttcaaaaaataaataaataaagtatgaacttttatctta--aataactagg------ttttt----tttttca------------tga-cttaaattat-------------------------------ttagttatt---ttg---------------------------------ataa-tttgcaggctctcaa-----------------------------------------------------ggctttgatat-------tggaaaggatgggaaaatccgacgaagcactatc--------------------------------------------------------------------------------------------------------------------------------------------------------------------------------------------------------------------------------------------
>I28631_M054_Malvaceae_Trochetiopsis_benjaminae_seq1
--------------------------------------------taacgttaaaacccaa-------------------cattt-----aagcctgcattga-------------ga------cagccaggcgcaggcgaattta----ggt-----ttccccatat---------ttcatcac---------------------------ttcattccttac------------------agtttcttccgtaagtctgacaga--aacaaagtcaa----------------gaaaac-tg-------------------------------------------agcgagagagat--------agagaaaaaccaatc-ctt------gacgtgt--------------------------------------ttac-gcag--aaaaaatggcttctaagttcggattagcaggtggaattccagagcggcgggtccggcccatttgggacgccatcgattctcgacagttcaagaatgctctcaagatcactacaactctcctttccaaacatccccattctccttatgcccttgtaag-t-----cgtct-------ttccactttttttt-----------ttttyy---hytt-----------ttttggagcacgaacttcttgctaa--gatatcta----------------------------------------gtttacttat-----------tc---at--------ttta-ttttgtatt---ttg---------------------------------ttca-tttgcaggctctcaa-----------------------------------------------------ggctatgatat-------tggaaaggatgg------------------------------------------------------------------------------------------------------------------------------------------------------------------------------------------------------------------------------------------------------------------
>I28632_M055_Malvaceae_Eriolaena_candollei_seq1
--------------------------------------------------------------------------------------------------ttca-------------aa------ctgccaggmgcaggcgaactta----ggt-----ttcccyatat---------ttcatctcttcttct--------------------ttccttctttcc------------------agtttctcccttaagtctgacaga--tacaaagtcaa----------------gaaact-gagwgaga---------------------gagagagagaga-tagtctgatagagat-----------aayaaaycaatc-ytt------gacgtgt--------------------------------------tyam-gyag--aaaaaatggcttctaagttcggattagcwggtggaattccagagcggcgggtccgacccatttgggacgccatcgattctcgacagttcaaaaatgctctcaaaatcacwacaactctcctttccaaacatccccattctccttadgcccttgtnag-t-----cabch-------ttccadytttb--------------nttttt---nttt-----------ttydbbnnmacgaacttctagctaa---gtaacyh----------------------------------------hywywntwwt-----------ty---wt--------byta-hhtydhatt---thb---------------------------------atta-ttkgyarkswytgag-----------------------------------------------------gg----------------------------------------------------------------------------------------------------------------------------------------------------------------------------------------------------------------------------------------------------------------------------------------------
>I28633_M056_Malvaceae_Adansonia_digitata_seq1
---------------------------------------------------------------------------------------------ctgcatcca-------------aa------cacttcga-----------tta----gg------tttccaacat---------ctccc---------------attctcgcttcaac-tgccttcattccttccttgt------------atgcttgcttgct---tgc-----aacgaagccaa-----------------gaaca-gatt---------------------------gggag-------------atatagat---------------atcgaata-gct------gattgca--------atccccatactc-caacctc-----gtac-ttaa-cctg---caaaatggcttccaagttcggattagctggtggaattccggagcggcgggtccgacccatttgggatgccatcgattctcgacagttcaaaaatgctctcaaaatcactaccactctcctttccaaacatccccattctccttacgctcttgtacc-t-----cttta-------ttcgat-tttaagc-----------ttttt------ct-----------------------------------------tttcaa-------ctatg-----atcttt------------tag-cttacatgac-----------ta---gt--------ctta--------tt---tta---------------------------------tttt-tttgcaggctctcaa-----------------------------------------------------ggccttgatat-------tggaaaggatgggaaaacccgacgaagcattatctgtttg----------------tttaaatgccaaag--------------------------------------------------------------------------------------------------------------------------------------------------------------------------------------------------------
>I28635_M058_Malvaceae_Byttneria_aculeata_seq1
--------------------------------------------caaactgagcctccaa-------------------cactt-----aatacagctgcca-------------aa------caccccgattactg----atta----gg------tttcccacat---------cgatctcattgtcaac-------------------cttcttc------------------------agttcttctatgct---gac-----caaaaagactg-----------------aaaca-ggttgaac--------------------ctaaagtg-------------ataacggta-----------------------att------gattcga--------accctgaaaccc-------------agaa-ctaa------cctagaatggcttccaaattcggcttggccggtggaattccggagcgtcgggttcgacctatctgggacgccatcgactctcgtcagttcaaaaatgctctaaaaatcactagcaccctcctttccaagcaccctcattctccttacgctcttgtaagtt-----tatca-------ttacat-tttaa---------------------------------------------------------------tgtaaactaa-------tcttg----tttccta------------tga-atttaattgt-----------tt---at--------atta--tatcaatt---ttg---------------------------------gtta-ttttcaggctctcaa-----------------------------------------------------agctctaatat-------tggaaagaatgggaaaatccgaagaagcactatctgtttg----------------tttga-----------------------------------------------------------------------------------------------------------------------------------------------------------------------------------------------------------------
>I28636_M059_Malvaceae_Pterospermum_pierrei_seq1
-----------------------------------------------------------------------------------------------------------------------------------------------------------------------------------------------------------------------------------------------------------------------gc--aacaaagtcag-----------------gaact-gagt---------------------------gagag-----------agataaagat---------------aagtaatccttt------gactcca--------at---------------tcccttc--------------g-tagaaaatggcttccaagttcggcttagctggtggaattccagagcggcgggttcgacccatttgggacgccatcgattcacgacagtttaaaaatgctctcaaaaccactacgactctcctttcaaaacatccccattctccttatgcccttgtaag-c-----ttttt-------ttcttt-ttg---------------actttt-------------------------------------agctta-gattagttcaygrwkgraattgga-------------------------gtcaaaggattay--------tt---at--------sttwwttttttatt---ttg---------------------------------at-----------------------------------------------------------------------------------------------------------------------------------------------------------------------------------------------------------------------------------------------------------------------------------------------------------------------------------------------------------------------
>I28637_M060_Malvaceae_Duboscia_vifidiflora_seq1
aaccccaaacacaagacttaaacccaaaggccagtgattcg--gtaaacggtaaacccaa-------------------cattt-----aaacctgcatcca-------------aa------cactcaga-----------tta----gg------tttcctacat---------ttcactcccaac-----------------------ttccttcc------------------------ttgcttctctgcg---ggc-----aacaaaatcaa-----------------ataca-gtgc-------------------------gagatag-------------atagagat----------------aacgatc-ttt------agttcca--------gttcc------------------------------------cagaaatggcttccaagttcggcttagcgggtggaattccggagcggcgggtccgacccatttgggacgccatcgattctcgacagttcaaaaatgctctcaaaatcacgaccactctcctttccaaacatccccattctccttacgttcttgtaagct-----cacca-------ttcgat-tttctac------------ttctt---ttttgag--------tatcaa-----ctcttggctttcta--gatagttaa-------tctta-----tattca------------gga-cttcaaaaat---------attt---at--------gttg-ttttgaatt---ttg---------------------------------ttta-tttgcaggctctaaa-----------------------------------------------------ggctttgatat-------tggaaaggatgggaaaatccga--------------------------------------------------------------------------------------------------------------------------------------------------------------------------------------------------------------------------------------------------------
>I28638_M061_Malvaceae_Basiloxylon_brasiliensis_seq1
------------------------------------------------------------------------------------------aacccgcatccaaactgac------gagacgaacactctca-----------tta----gg------tttccgtagc--------------------------------------------ttcattcctgcc--------------------ttccttctatgct---gac-----aacgaagtcag------------------aaca-gagtg------------------------aggagag-------------atatagat---------------aaagaatc-gttgagtttgactcca--------accctaaaactc--gaacacc----gtaa-ttaa-cc-----gaaaatggcttccaagtttggcttggctggtggaattccggagcggcgggtccgacccatttgggacgccatcgattctcgacagttcaaaaatgctctcaaaatcactaccactgtcctttccaaacatccccattctccttatgctcttgtaag-t-----catct-------ttcgat-tttaagc-----------tcttat---atatata------------------------------------------------------------------------------------------tat-----------at---at--------at----------------------------------------------------------------------------------------------------------------------------------------------------------------------------------------------------------------------------------------------------------------------------------------------------------------------------------------------------------------------------------------------------------------------------
>I28639_M249_Malvaceae_Gyranthera_amphibiolepis_seq1
g---------------------------------------------------------aa-------------------cattt-----aaacctgcatcca-------------aa------cactctga-----------tta----gg------tttccaacat---------catcgcaca------------ttctcacttcaac-tttcttcattccttcc----------------ttatatgcttgct---ggc-----aacgaagccag-----------------gaaca-gagt---------------------------gagag-------------acaaagat---------------atcgaatc-ttt------gattgca-------a------------------------------ttaa-ccag---ataaatggcttccaaattcagtttagcaggtggaattccggaacggcgggttcgacccatttgggacgccatcgattctcgacagttcaaaaatgctctcaaaatcactaccactctcctttccaaacatccccattccccttatgctcttgtacg-t-----cttta-------ttcgat-tttaagc-----------atttt------ct-----------------------------------------tttcaa-------gtatg-----atcttt------------cag-cttagatcac-----------ta---tt--------ctcatttttggatt---ttg---------------------------------atta-tttgcaggctctcaa-----------------------------------------------------ggctttgatat-------tggaaaggatgggaaaacccgacgaagcactatctgtttg----------------ttt-------------------------------------------------------------------------------------------------------------------------------------------------------------------------------------------------------------------
>I28640_M062B_Malvaceae_Diplodiscus_paniculatus_seq1
----------------------------------------------------------------------------------------------------------------------------------------------------------------------------------cgcttcatt---------------------ctcctcctacttctt--------------------cttcttctctgct---gac-----actaaagccag-----------------gamga-gagt---------------------------gagag-------------atagakat---------------aacggatc-ttt------gacttca--------atcttaagactg-taaacccc----ttaa-ctaaccc----caaaaatggcttccaagttcggtttagctggtggaattccggagcggcgggtccgtcccatttgggacgccatcgatactcgacagttcaaaaatgctctcaaaatcactacaaccctactttccwagmatccccwttctccatacgctcttgtaag-t-----catca-------tttgat-tttaatt-----------ttttyw---tttyytyw-------kwwkraratrwrra-wwddwbmtyw--rvwhw-trr-------wctta-----ctttcg------------tgg-cwtkrwdtmd-----------wd---ak--------swbw-thdwrwktkwwwtwy---------------------------------ttkr-cgtttgrasmw---------------------------------------------------------------------------------------------------------------------------------------------------------------------------------------------------------------------------------------------------------------------------------------------------------------------------------------------------------
>I28641_M063_Malvaceae_Brownlowia_peltata_seq1
--------------------------------------------------------------------------------tttt-----aaatctgcacccaaacagtg------gg------cactctga-----------tta----gg------tttcctatat---------ctcgcttcattcc--------------ttcttcttcttcttcttctt--------------------cttcttctctgct---gac-----actaaagccag-----------------gaaga-gagt---------------------------gagag-------------atagagat---------------aacggatc-ttt------ggcttca--------atcttaagattg-taaacccc----ttaa-ctaaccc----aaaaaatggcttccaagttcggtttagctggtggaattccggagcggcgggtccgtcccatttgggacgccatcgattctcgacagttcaaaaatgctctcaaaatcactaccactctcctttccaaatatccccattctccatatgctcttgtaag-t-----catca-------tttgat-tttaagt-----------tttttt---ttttytyt-------ytytgaaatatgaa-ttttagctta--gataa-tag-------tctta-----ttttcg------------tgg-cttagattat-----------tt---at--------gtta-ttttgtgtttttttg---------------------------------atta-tttgcaggc-----------------------------------------------------------------------------------------------------------------------------------------------------------------------------------------------------------------------------------------------------------------------------------------------------------------------------------------------------------
>I28642_M064_Malvaceae_Burretiodendron_esquirolii_seq1
--------------------------------------------------------------------------------------------------------------------------------------------------------------------------------ttcattccatt------------------------ttccgtccttac-------------------ttggcttctctgct---gacagc--aacaaagtcag-----------------gaact-gagt---------------------------gagagtg-------attgatagacat---------------aaccaatctttt------gactcca--------atc------------agtcccttccgtaa-ttaa----g-aagaaaatggcttccaagttcggcttagccggtggaattccagagcgacgggttcgacccatttgggacgccatcgattctcggcagtttaaaaatgctctcaaaataacgacagctctcctttccaaacatccccattctccttatgctcttgtaag-c-----tttct-------tttttt-ttt---------------tttt-----------------------------------------------------------------------------------------------ggtgaagtat--------------------------------------------------------------------------------------------------------------------------------------------------------------------------------------------------------------------------------------------------------------------------------------------------------------------------------------------------------------------------------------------------------------------------------------------------------
>I28643_M065_Malvaceae_Hermannia_flammea_seq1
---c------------------------------------------aacaaagaaagtga------------------tcccttccaacccaacagcatcaa-------------aa------caatccaa-----------tta----gg------tttggtacat---------ttcttcctttca-------------------aaccttccttcctttc-------------------cttctttccctgct---gac-----aacaaacccag----------------aaaaca-gtgt----------------------------gaag-------------attgcaac---------------aaggaacc-ctc------gattccaaa-----------------------------------------gc----tagaaatggcttccaagttcgggttagccggtggaattccggagcggcgagtccgacccatttgggacgccatcgattctcgacagttcaaaaatgctctcaaaatcaccactactctcctttccaaacatccccattctccttacgctcttgtaag--------------------------cttgaac-----------ttttag---------------------------------------------gataactgaa------ggttc----tttttat------------gag-tttaaattgt-----------tt---at--------gtta-ttttgaatt---ttggg-----------------------------ttattt-gctgcaggctctcaa-----------------------------------------------------ggctttgatat-------tggaaaggatgggaaaatctgatgaagcactatctgtttg----------------tttaaatgccaaagatcttt--------------------------------------------------------------------------------------------------------------------------------------------------------------------------------------------------
>I28644_M066_Malvaceae_Thomasia_solanaceae_seq1
-----caaaaacgagccttaaaccca-aagcaagtgatgtg--------gtgcaacccaa-------------------tatct-----aaaccagcatcca-------------aa------cactctcg-----------tta----gg------tttactacgt-------ttctcgcttcaac------------------------ttccttccttc---------------------ttccttctctgct---gac-----agcaaagccag-----------------aaaca-gggt----------------------------gaag-------------atagagct---------------aacaaatc-tct------gattcca----------------------aaaacgc----ggaa-tcaa------ccagaaatggcttccaagttcggcttagctggtggaattccggagcggcgggtccgacccatttgggacgccatcgattctcgacagttcaaaaatgctctcaaaatcactaccactctcctttccaaacatccccattctccttacgctcttgtaagct-----catca-------ttcgat-tttaagc--------------------------------------------atgaactattagctta--gataactaa-------tatcg-----ttttta------------tgacctttaattat-----------gt---at--------gtta-ttttgaatt---tcg---------------------------------atta-tttgcaggctctcaa-----------------------------------------------------ggctttgatat-------tggaaaggatgggaaaatccgaggaagcactatctgtttg----------------tttaaatgc-------------------------------------------------------------------------------------------------------------------------------------------------------------------------------------------------------------
>I28645_M067_Malvaceae_Guichenotia_ledifolia_seq1
----------------------------agcaagtgatgtg--------gtgcaacccaa-------------------catct-----aaaccagcatcca-------------aa------cactctcg-----------tta----gg------tttactagatttctcatttctcgcttcgtc------------------------ttccttcctttc--------------------ttccttctctgct---gac-----agcaaagccag-----------------aaaca-gggt----------------------------gaag-------------atagagat---------------aacaaatc-tct------gactcca----------------------aaaaccc----ggaa-tcaa------ccagaaatggcttccaagttcggcttagctggtggaattccggagcggcgggtccgacccatttgggacgccatcgattctcgacagttcaaaaatgctctcaaaatcactaccactctcctttccaaacatccccattctccttacgctctcgtaagct-----catca-------ttcgat-tttaagc--------------------------------------------atgaactattagctta--gataactaa-------tatcg-----ttttta------------tgacttttaattat-----------gt---at--------gtta-ttttgaatt---tcg---------------------------------ttta-tttgcaggctctcaa-----------------------------------------------------ggctttgatat-------tggaaaggatgggaaaatcckaggaagcactatctgtttg----------------ttta------------------------------------------------------------------------------------------------------------------------------------------------------------------------------------------------------------------
>I28646_M068_Malvaceae_Helmiopsis_sp_seq1
--------------------------------aatgatctg--gtaacgttaaarcccaa-------------------cattt-----aagcctgcattsa-------------aa------cagccaggcgcaggcgaactta----ggt-----ttccccatat---------ttcctcrytwcttca--------------------ttccttccttmc------------------agtttctmcckyaagtctgacaga--aacaaagtcaa----------------gaaacy-gagt-------------------------gagagagat-------agtgatagagat--------agagacaaaymaatc-ytt------gacgtgt--------------------------------------tkas-gcagaaaaaaaatggcttctaagttcggattagcaggtggaattccagagcggcgggtccgacccatttgggamgccatcgattctcgacrgttcaaaaatgctctcaaawtcactacaactctcctttccaaacatccccattctccttatgcccttgtaag-t-----catcw-------ttccarttttcttt-----------ttyt-----tttt-----------ttttkgrgcacgaacttctagctaa--gataacta----------------------------------------gtttacttat-----------tc---at--------ttta-ttttgtatt---ttg---------------------------------atta-tttgcaggctctcaa-----------------------------------------------------ggctatgatat-------tgg---------------------------------------------------------------------------------------------------------------------------------------------------------------------------------------------------------------------------------------------------------------------------
>I28647_M069_Malvaceae_Cheirolaena_linearis_seq1
--------------------------------------------cacgttaaaaacccaa-------------------cattt-----aagcctgcattgg-------------aa------gatccaggcgcaggcgaactta----ggt-----ttcaccac----------------------------------------------ttcattccttac------------------agtttctcccgtaagtctgacaga--agcaaagtcaa----------------gaaact-gagt-------------------------gagagagat-------agtgatagagat--------agagacaagccaatt-ctt------gacgtgt--------------------------------------gtat-gcag---aaaaatggcttctaagttcggattagcaggtggaattccagagcggcgggttcgacccatttgggacgccatcgattctcgacagttcaagaatgctctcaagatcactacaactctcctttccaaacatccccattctccttatgcccttgtaag-t-----aatct-------ttccaattttg---------------ttttt---cctt-----------ttttggagattgaacttcttgccaa--gataacta----------------------------------------gtttacttgt-----------tc---at--------ttta-ttttgtatt---ttg---------------------------------atta-tttgcaggctctcaa-----------------------------------------------------ggctatgatat-------tggaaaggatggggaaatctgacgaagcattatcgatttg----------------tttaaatgcaaaagatct----------------------------------------------------------------------------------------------------------------------------------------------------------------------------------------------------
>I28648_M070_Malvaceae_Helmiopsiella_madagascariensis_seq1
-----------------------------------------------tgttaaaacccaa-------------------cattt-----aagcctgcattsa-------------wa------cagccrggcgcaggcsaastta----ggt-----ttccccatat---------ttcatctctwyttca--------------------ttccttccttmy------------------rgtttctycckyaagtctgacaga--aacaaagtcaa----------------gaaact-gagt-------------------------gagagagak-------agtgatagwctgatagagata---acaaaycaaty-ytt------gacgtgt--------------------------------------tyas-gcag--aaaaaatggcttctaagttcggattagcaggtggaattccrgagcggcgggtccgasccatttgggahgccatcgattctcgacagttcaaaaatgctctcaaaatcactrcaactctcctttccaaacatccccrttctccttatgcycttgtaag-t-----catcw-------ttccadtttctttt--------tttnttttt---yttt-----------ttttgdagcacgaacttctarctaa--gataacaac-----------------tttatw----------------rtttayttat-----------tc---ahtt-----attta-ttttgtatt---ttg---------------------------------atta-tttgcaggctctcaa-----------------------------------------------------ggctatgatat-------tggaaaggatggggaaatctgacgaagcactatggatttg----------------tttaaatgccaaagagc-----------------------------------------------------------------------------------------------------------------------------------------------------------------------------------------------------
>I28649_M071_Malvaceae_Goethalsia_meiantha_seq1
---------------------------aggccactgatccg--gcaaacggtaaacccaa-------------------cattt-----aaacctgcatcca-------------aa------cacacagg-----------tta----gg------tttccttcct---------ttctctccaac--------------------------------------------------------ttccttccttgct---gac-----aacaaaatcaa-----------------aaaca-gtgt-------------------------gagatag-------------atagagat---------------aaacaatc-ttt------aggtcca--------gttcc------------------------------------cagaaatggcttccaagtttggcttagccggtggaattccggagcggcgggttcgacccatttgggacgccatcgattctcgacagttcaaaaatgctctcaaagtcacgaccactcttctttccaaacatccccattctccttacgttcttgtaagct-----ctcca-------ttcatt-tttctac--------ggttttttt---ttttgat--------tatcaa-----ctcttggct-ttta--tatagttaa-------tctta-----ttctct------------gga-cttcaaaaat---------attt---gt--------gttg-ttttgaatt---ttg---------------------------------ttta-tttgcaggctctaaa-----------------------------------------------------ggctttgatat-------tggaaagga---------------------------------------------------------------------------------------------------------------------------------------------------------------------------------------------------------------------------------------------------------------------
>I28650_M072_Malvaceae_Clappertonia_ficifolia_seq1
-------------------------------------------------------------------------------------------------------------------------------------------------------------tttcccatat---------ttcactccaac------------------------ttccttccatttgcttttct---------gctgagtgctgctgct---gac-----atcaaaataaaaaaagcttgtcagatagaaaca--------------------------tatttagagaagagaattcaagacaagcagac---------------aaccaatc-ttt------gattcca----------------------atacccc----agga------------aaaaaatggcttccaagttcggcttagccggtggaatttcggagcggcgggtccgacctatttgggacgcaatcgattctcgacagttcaagaacgctctcaagattaccaccactctcctttccaaacatccccattctccttacgtccttgtaagttt----cacca-------ttcggt-tttcaac-----------gatttt---tgttcattaa----------------gtagtagtaactta------gttaa-------tcttg----ttttatg------------acg-gtaagattat-----------tt---at--------gtta-ttttgaatt---ttg---------------------------------tgta-tttgcaggctctcaa-----------------------------------------------------ggctttgatat-------tggaaagaatgggaaaat------------------------------------------------------------------------------------------------------------------------------------------------------------------------------------------------------------------------------------------------------------
>I28652_M074_Malvaceae_Hildegardia_barteri_seq1
----------------------------------------------------------------------------------aa-----aaacccgcacccaagcaggcc-----aacac--tcactctga-----------tta----gg------tttccaatat---------agcaagcacact----------------tcattcttttcttccttcc--------------------ttccttctatgct---gac-----aacaaagtcag------------------ggca-gagt---------------------------gagag-------------atagagat---------------tacgaaac-tttgagtttgactcca--------aaccta---------aactcc----gtaa-ttaa-cc----agagaatggcttccaagtttggcttagctggtggaattccggagcggcgggtccgacccatttgggacgccatcgattctcgacagtttaaaaatgctctcaaaatcactaccactctcctttccaaacatcctcattccccttatgctcttgtaag-t-----catca-------ttcgat-tttaagt-----------tttttt---tttwktttwa-----atttgaagtahctgcttttagttta--gattaccag-------tttta-----ttctca------------tgg-cttaaattat-----------tt---at--------gtta-tctcgaatc---ttg---------------------------------ttta-tttgtaggcactcar-----------------------------------------------------agct--------------------------------------------------------------------------------------------------------------------------------------------------------------------------------------------------------------------------------------------------------------------------------------------
>I28653_M168_Malvaceae_Theobroma_cacao_seq1
------------------------------caggtgatgcg-------ggcgagacccaa-------------------cattt-----aaaccagcatcca-------------aa------cactcgga-----------tta----gg------tttcccacat---------ttccttctac-------------------------ttccttgct-----------------------tccctgctgtgct---gacaa---acgaagaccag-----------------gaacaggggt---------------------------gagaa-------------agagagat---------------aaccaatc----------------------------ctgagattc-gaaccccc---gggaatttaa-ccag---gaaaatggcttccaagttcggcttagctggtggaatcccggagcggcgggttcgacccatttgggacgccatcgattctcgacagttcaaaaatgctctcaaaatcactaccactctcctttccaaacatccccattctccttacgctctcgtaagct-----catca-------ttcgat-ttttatc-----------aa-----a-atttttt-----------------------------ttca------------------gtatg-----aacttt------------tag-cttagatagt-----------ta------------------gtttgaatt---ttg---------------------------------attgttttgcaggctctcaa-----------------------------------------------------ggctttgatat-------tggaaaggatgggaaaatccgatgaagcactatctgtttg----------------tttaaatgcaaaagagcttttgtataaga-----------------------------------------------------------------------------------------------------------------------------------------------------------------------------------------
>I28654_M105_Malvaceae_Pachira_aquatica_seq1
------------------------------------------------------------------------------------------------------------------------------tctca-----------tta----gg------tttccaacat---------ctcatctcacgttcttcttgtttctcacttccaacttccttctttccttcctaat-------actgtatgcttgcttgct---gtc-----aaccaagcgmg-----------------gaaca-gagtc-------------------------------------------------------------------gtccaata-ctt------gattgca--------atccccatactc--caacctc----ccaa-ttaa-cc-a--gaaatatggcatccaagttcggtttagcgggtggaattccggagcggcgggttcgacccatttgggacgccatcgattctcgacagttcaaaaatgcwctcaaaatcactacctctctcgtttccaaacatccccattctccttacgctcttgtacg-t-----ccytw-------twmcacctttaagc-----------cttttttt-cttttccaac------------------------------------------------tatga-----tctttt------------tag-cttaaatgat-----------ta---gt--------ctta-ttttgaatt-----------t--------------------------------tttgcaggctctcaa-----------------------------------------------------ggccttgatat-------tggaaaggatgggaaaacccgacgaagcattgtctgtttg----------------tttaaatg--------------------------------------------------------------------------------------------------------------------------------------------------------------------------------------------------------------
>I28655_M148_Malvaceae_Robinsonella_mirandae_seq1
c-----------------------------------------------------------------------------------------------------------------aaa------cacactta-----------tta----gg------tttsccagtt---------ytcac---------------attctcacttcaaa-atctttcattttatcctt-tattatatgctt--gcttggg-tgct---ggcaacwaaacaaatccag-----------------gaata-gagt---------------------------gagag-------------atacatat---------------atcttatm-att------gattgta--------atccygasacty-caacccc-----gcaa-ttaa-gcag----aaaatggcttccaagttcggtttarctggtggaattccggagcgtcgtgttcgacccatttgggacgccatcgattctcgacagttcaaaaatgcwcthaaaatcactaccacyctcctttccaaacatccccadtctccttatgctcttgtacg-t-----tttcg-------ttcga--tttaag------------ctctt------tc--------------------------------------acagtrtgr-------twttw-----ttcttt------------tag-cttayatgac-----------ca---gt--------ytttytttkt------------------------------------------------tttgcaggctcttaa-----------------------------------------------------ggctttgattt-------tggaaaggatgggaaaacccgacgaagcactatctgtttg----------------tttaaatgcgaaagagcttctatataac------------------------------------------------------------------------------------------------------------------------------------------------------------------------------------------
>I28656_M002_Malvaceae_Tilia_americana_seq1
--------------------------------------------------taaaaccsaa-------------------matyy-----arwycwssatycrawywkky-----gaa------cactctga-----------tta----gg------tttyccrway---------cksacykyr--------------------------ktcmkbhytwcc--------------------ttckwtctatgct---gacaac--arcaaarccag-----------------kaaca-ragt---------------------------gagag-------------atasagat---------------aacgawtc-ttt------gactyca--------atcctaagtctc-gaacccc-----gtaa-ttaa-ccagaaaaaaaatggcttccaagttyggyttagctggtggaattccggagcggcgkgtmcgacccatttgggrbgccatcgattctcgacagtttaaaaatgctctcaaaatcactaccactctcctttccaaayayccccattctccttatgctcttgtaag-t-----catca-------ttcsat-ttyaasc-----------yytyyt---tttttthwgaa-----------gtatgaacttttagyyta--gataactat-------tcttr-----ttttca------------tgg-cttaaattat-----------tt---at--------gtta-ttttttgtt---ttg---------------------------------atta-attgcaggctctcaa-----------------------------------------------------ggctatgatat-------tggaaaggatgggaaaatccgacgaag---------------------------------------------------------------------------------------------------------------------------------------------------------------------------------------------------------------------------------------------------
>I28657_M180_Malvaceae_Triumfetta_lappula_seq1
----------------ttaaaacccaagggccactcgcgaacggtcaaagtaaaacccaa-------------------gattt----aaaaccagcatcca-------------aa------cactcaga-----------tta----gg------tttccaactt---------ccytttttcct------------------------tctcttttctct------------------gcttcccytgctgct---gac-----atcaaaaattc-----------------aaaaa-aaacaaaa---------------catwyttagagaa-------------tthrayyy---------------amyrwayc-yyw------gawtcsw--------------------------------------kway-ccmg-gaaaabatggcttccaagttcggtttagccggcggaattccggagcggcgkgtccgacccatttgggacgccatcgattctcggcagttcaaaaatgctctcaagattaccaccrctctcctttccaarcatcctcattctccttacgttctcgtaagtty----mvytw-------ttcgattttccaac-----------gttttt---gtttgttt--------------------------------------------------gtttg-----tttatg------aagtagtar-ctytagcttg-----------tt---tt--------atga-ctattakmw---tsw---------------------------------ttta-tstgcaggctctcaa-----------------------------------------------------ggctttgayat-------tggaacgaatgggaaaatccgacgaggcactatctgtttg----------------tttaaatgccaaagagcttttg------------------------------------------------------------------------------------------------------------------------------------------------------------------------------------------------
>I28658_M160_Muntingiaceae_Muntingia_calabura_seq1
------------g----------------------------ccagaaaagggaagcccaa----aaccagtgtacgattaattt----taaattagcatcca-------------aa------cactccga-----------tta----gg------tttc----------------------------------------------agcatcacttccttcg-------------------aagctctccgagctta-aac-----ttgaaagctca--------------caggaggaggagg-------------------------agaagaa------------------------------------agagaagcggtt------gtttgaa--------attct-------ttggtaacc---------ataacgcag--aaacaatggcttcgaaattcgggttggcgggggggattccagagcgcagggtccgacccatttgggacgccatcgattctcggcagttcaaaaacgctcttaagcacgccaccacgctcctctctaagtatcctaattcgccttacgccctcgtaag-t-----tccaa-------tcacgt-tctagcactctggaaaccattttg---atttcttg------aaaatgagaattgaaggtttgcatta--gagctctgg-------gagtg-----ttttct------------aagtttgaaatgaa----ga-----tt---atacgagtaattttcattcgaattgatttaaaagcttctaagcgaggatttagagagcatgtacctg---------------------------------------------------------------------------------------------------------------------------------------------------------------------------------------------------------------------------------------------------------------------------------------------------------------------------------------------------------------------
>I9832_V002_Malvaceae_Luehea_speciosa_seq1
tg----------------------------------------gtaaaacggtaaacccaa-------------------cactt-----gaacctgcatcca-------------aa------cactcaga-----------tta----gg------tttccttcas---------ytymhtcymvc------------------------tccvbyyyybyh-----------------ytbtybyytmwhwrbt---kgs-----mamsvrawyma-----------------aavcm-dbkb-------------------------srrdhdr-------------rwwrrrvd---------------wamsrawy-ytt---------------------------------------------brrramyhaa-cc----cabaaatggcttcaaagttcggcttagccggtggaattccggagcggcgggtccgacccatttgggacgccatcgattctcggcagttcaaaaatgctctcaaaatcaccaccactctcgtctccaaacatccccnttchccttacgttcttgtaagct-----cvcca-------ttcgat-tttcaac-----------gttttt---stttgwr--------whhmmh-------ctyagmkyttdr--gakadwkaw-------whtyw-----twtttr------------tgw-bwyyaawaat---------htttat-at--------gtta-ttttgaatt---ttg---------------------------------ttta-cttgcaggctctyaa-----------------------------------------------------ggctytgatat-------tggaaaggatgggaaaatccgacgaagcgttatcygtttg----------------tttaaatgccaaggagcttttgtataagaaygagtctcttttaatggatgatctcaytcttagcrcgctgcarattgttttccaacgactygatcattgtcagtrttcytttgaktgacrcwttattttwttytkwtttttwaattgtctatagtctataggtatcatgttatctgatttttttttcgtaattattagtggagttggctactag
