# Supplementary material for: Localized Phylogenetic Discordance Among Nuclear Loci Due to Incomplete Lineage Sorting and Introgression in the Family of Cotton and Cacao (Malvaceae)
Source: Front Plant Sci. 2022 Apr 13;13:850521. doi: 10.3389/fpls.2022.850521 (PMC9043901; doi:10.3389/fpls.2022.850521)
Supplement: Supplementary file 1 [file Data_Sheet_1.ZIP › Alignments_v4/L214.fasta]

>I23352_M001_Malvaceae_Bombax_ceiba_seq1
-----------------------------------------------------------------------------------------------------------------------------------------------------------------------------------------------------------------------------------------------------------------------------------------------------------------------------------------------------------------------------------------------------------------------------------------------------------------------------------------------------------------------------------------------------------------------------------------------------------------------------------------------------------------------ttccaggggcactgaaaccaa---gatcatggtttggtccaaatggtcagtatatcagagagcttccttgtccaagttgtaggggaagaggttatactctgtgtacagagtgc---ggtattgaaagatcaaggtcagactgttctcaatgtaatggaaagg------tacatgttgc-------------------------cat-----acttgg----------------t--------gataaatataatggt-atatc-------aatatta-----------------------gcacaaagaa---gagtagcma------------tcgcatttgcatt----------tgata-actg----------------------------ctcc-ttc-gatgaacatag------------------gaacatggcatgct-ttgaaatttgtatgtgcttatgaa-----ggtaaat------------------------------------------taa----------------ttgatggcatccatatagactagtctaagaaa-attgtatc-----------------a-----------------------------------------------------------------------------------------------------------------------------------------------------------------------------------------------------------------------------------------------------------------------------------------------------------------------------------------------------------
>I23353_M002_Malvaceae_Tilia_americana_seq1
-------------------------------------------------------------------------------------------------------------------------------------------------------------------------------------------------------------------------------------------------------------------------------------------------------------------------------------------------------------------------------------------------------------------------------------------------------------------------------------------------------------------------------------------------------------------------------------------------------------------------------------------------------------------------------gcaccgaaaccaa---gatcctggtttggtccaaatggtcagtacatcagagagcttccttgtccaagttgcagggggagaggttatactccatgtacagagtgc---ggaattgaaagatcaagatcagactgttctcaatgtaatggaaagg------tacatgttg--------------------------cat-----acttag----------------tgataaaccg------ataatggt---atc-------agtataa-----------------------acacaaagaa---gagtagcca------------ttgcattggcagt----------tgata-actg----------------------------ctcc-ttg-aacgaacatag------------------gaacatgacttgct-ttgaaatttctatgtt-ttatgaa-----ggtaaat-------tattgtaa-------------------------agtaa----------------ttgacggaatccacacagacaagtctaagaaa-attgtatc-----------------tagccattcacttacttagggt------ttccta--------------------------------------------------------------------------------------------------------------------------------------------------------------------------------------------------------------------------------------------------------------------------------------------------------------------------
>I23354_M003_Malvaceae_Herissantia_crispa_seq1
--------------------------------------------------------------------------------------------------------------------------------------------------------------------------------------------------------------------------------------------------------------------------------------------------------------------------------------------------------------------------------------------------------------------------------------------------------------------------------------------------------------------------------------------------------------------------------------------------------------------------------------------------------------atct---ccttccaggggcaccgaaaccga---gatcatggtttggtccaaatggtcagtatatcagagagcttccttgtccaagttgcagggggagaggttataccccatgtacagagtgc---ggtattgaaagatcaagatcagattgttcccaatgtaatggaaagg------tacatgttg--------------------------cat-----gctaat----------------taaca----a-----tgaaatcat-atgtc-------aacataa-----------------------acacaaagaa---gagcagcca------------tcgcattcgcact----------tgata-actgc-------------------------tcctcc-ttc-aatgaaaatac------------------gaaaatgacatgct-ttgaagtttgtata----------------------------------------------------------------------------------gttgatgacatccatacggacatgtccaagatg-attgtgta-----------------tagtcattcattaacttgtgga------gtacacataatggcagggtataatgacttgc------------cgtcaatgcctgggaga--------------------------------------------------------------------------------------------------------------------------------------------------------------------------------------------------------------------------------------------------------------------
>I23355_M004_Malvaceae_Malva_arborea_seq1
---------------------------------------------------------------------------------------------------------------------------------------------------------------------------------------------------------------------------------------------------------------------------------------------------------------------------------------------------------------------------------------------------------------------------------------------------------------------------------------------------------------------------------------------------------------------------------------------------------------------------------------------------------------tgc---ccttccgggggcaccgaaaccga---gatcatggtttggtccgaayggacavtacatcagagagcttccttgtccaagttgcaggggragaggttatactccatgttcagagtgt---ggtatygaaagatcaagatcagattgttctcaatgtaatggaaagg------tacatgttg--------------------------cat-----gcttgt----------------kaaww----a-----wkgaawkgkwwwwym-------acmdwaa-----------------------mmmmrrrwaa---arkwrscmwymmmdv-----msvmmvtymdwasy----------tkdmm--------------------------------------------------------------------------------------wksmwwtwwrtwtwktmtwwtskw-----rkkrarkta-------------------------------------------------------wwwkwtkakkksatssmwwmsrwmakgwmmwrkama-akwrwatt-----------------kwryywwscmwtwmyktrsrsakw-------------aykgcagggtatawkgmmkkgymkwmwgwsytkccgtcactgcttgggagatcgtgtgatatgg-------------------------------------------------------------------------------------------------------------------------------------------------------------------------------------------------------------------------------------------------------
>I23356_M005_Malvaceae_Lavatera_assurgentiflora_seq1
-----------------------------------------------------------------------------------------------------------------------------------------------------------------------------------------------------------------------------------------------------------------------------------------------------------------------------------------------------------------------------------------------------------------------------------------------------------------------------------------------------------------------------------------------------------------------------------------------------------------------------------------------------------------c---ccttccgggggcaccgaaaccga---gatcatggtttggtccgaayggacartacatcagagagcttccttgtccaagttgcaggggragaggttatactccatgttcagagtgt---ggtatygaaagatcaagatcagattgttctcaatgtaatggaaagg------tacatgttg--------------------------cat-----gcttgt----------------baaww----a-----wkgaawkgk-wwwwy-------macmwwa-----------------------ammmmrrrwa---aarkwrscm------------wymmmwmmgcaca----------tcata-ac------------------------------------------------------------------------ttgacatgc-----aaatttgtatattcttatgga-----ggtaaat-------tatta------------------------------------------------gttgatggcatccataaggacatgtacaagaaa-attgtatt-----------------tagccatccatttacttggggagta-ctgtacatgtaatggcagggtataatgacttgc------------cgtcactgcttrg------------------------------------------------------------------------------------------------------------------------------------------------------------------------------------------------------------------------------------------------------------------------
>I23357_M006_Sphaerosepalaceae_Rhopalocarpus_longipetiolatus_seq1
----------------------------------------------------------------------------------------------------------------------------------------------------------------------------------------------------------------------------------------------------------------------------------------------------------------------------------------------------------------------------------------------------------------------------------------------------------------------------------------------------------------------------------------------------------------------------------------------------------------------------------------------------------------------------------accaaaccaa---gatcatggtttggtccgagtggtcagtatatcagagagctaccttgccctagttgcaggggcagaggttatactccatgcacggagtgt---ggaatcgaaagatcaagatcagattgttctcagtgtagtggaaagg------tacaagttgtt-----------------------gcat-----catta--------------------ta-----------atagtttc-ttatc-------aatgtaa-----------------------aagtgtgagag-----------------------t----------------------------------------------------------------------------------------------------------------------------------------------ggcaggttattagctatcatta----------------------------------------------------------------aatggtgcaaagaacgt-----------------------------------------------------------------------------------------------------------------------------------------------------------------------------------------------------------------------------------------------------------------------------------------------------------------------------------------------------------------------------------
>I23359_M008_Malvaceae_Althaea_officinalis_seq1
-------------------------------------------------------------------------------------------------------------------------------------------------------------------------------------------------------------------------------------------------------------------------------------------------------------------------------------------------------------------------------------------------------------------------------------------------------------------------------------------------------------------------------------------------------------------------------------------------------------------------------------------------------------------------ccaggggcaccgaaaccga---gatcatggtttggtccaaatggacagtacatcagagagcttccttgtccaagttgcagggggagaggttatactccatgttcagagtgt---ggtattgaaagatcaagatcagattgttcccagtgtaatggaaagg------tacatgttg--------------------------cat-----gcttgt----------------taata----a-----tgaaatggt-atatc-------aacataa-----------------------acacagagaa---ggttagcca------------tcacattcacact----------tgata-actg----------------------------ctcc-ttt-a-----------------------------aacatgacatgct-ttaaaatttttatgttcttatgga-----gctaaat-------tatta------------------------------------------------gttgatggtatccatacggacatgtccaagaaa-attgtatat----------------tagccatccatttacttggggagta-ttgtacacataa----------------------------------------------------------------------------------------------------------------------------------------------------------------------------------------------------------------------------------------------------------------------------------------------------------------------
>I23360_M009_Malvaceae_Lagunaria_patersonia_seq1
-----------------------------------------------------------------------------------------------------------------------------------------------------------------------------------------------------------------------------------------------------------------------------------------------------------------------------------------------------------------------------------------------------------------------------------------------------------------------------------------------------------------------------------------------------------------------------------------------------------------------------------------------------------------c---ccttccaggagcaccaaaaccaa---gatcatggtttggtccaaatggtcagtacatcagagagcttccttgtccgagttgcagggcaagaggttatactccatgtacagagtgt---ggtatcgaaagatcaagatcagactgttcccagtgtaatggaaagg------tacat-ttg--------------------------cat-----gcttat----------------t--------a------ataatggt-ttatc-------aatataa-----------------------acacaaagaa---gagtaccca------------ttgcattctcatt----------cgata-actg----------------------------ctcc-ttc-aatgattatag------------------gaacatgacatgct-gtgaaatttgtatgttcttatgta-----ggtacat-------tattataa--------------------------gtaa----------------ttgatgtcatccatacagacaagcctaagatgtatt----------------------tagccattggcttacttaggaa------atcttcata-----------------------------------------------------------------------------------------------------------------------------------------------------------------------------------------------------------------------------------------------------------------------------------------------------------------------
>I23364_M013_Malvaceae_Grewia_sp_seq1
--------------------------------------------------------------------------------------------------------------------------------------------------------------------------------------------------------------------------------------------------------------------------------------------------------------------------------------------------------------------------------------------------------------------------------------------------------------------------------------------------------------------------------------------------------------------------------------------------------------------------------------------------------------atgc---cctaccaggggcaccaaaaccga---gatcatggtttggtccaaatggtcagtacatcagagagcttccttgtccgagttgcagggggagaggttatactccatgttcagagtgc---ggaatagaaagatcaagattagactgttctcagtgtaatggaaagg------tacmtgttg--------------------------cat-----attcag----------------t--------a-------------t-ttaac-------tatataa-----------------------acataagaaa---gagtatcca------------tttcgtttgcagt----------tgatc-aaag----------------------------ctgc-atg-tatgaacataggagcag----------ccgagcaggacatgct-ctggaatttctctgttcttatgaa-----g------------ttattataa-------------------------rataag------------catttragggcatccatgctga-aagtctaagaaa-attgtttc-----------------tagccatttactcacttcgggc------ttcgcaacaatggcagggtataatgacctgt------------cgtcagtgcttgggggat-------------------------------------------------------------------------------------------------------------------------------------------------------------------------------------------------------------------------------------------------------------------
>I23367_M016_Malvaceae_Kitaibelia_vitifolia_seq1
--------------------------------------------------------------------------------------------------------------------------------------------------------------------------------------------------------------------------------------------------------------------------------------------------------------------------------------------------------------------------------------------------------------------------------------------------------------------------------------------------------------------------------------------------------------------------------------------------------------------------------------------------------------atgc---ccttatagggtcaccgaaatcga---aatcatggtttggtccgaatggacagtacatcagagagcttccttgtccaagttgcaaggggagaggttatactccatatacagagtgt---ggtattgaaagatcaagatcagattgttcccaatgtaatggaaagg------tacatgttg--------------------------cat-----gcttgt----------------taata----a-t----gaaatggt-atatc-------aacataatgttacttattctgtttttttttccaaaaaaaatatagatcgtctttgttactcg--ttctgtttttaattttttt----tggtttattatacaatttggtttcgtactgatgagatttttc-cca-aatcagaattt--aaagtattttttcccaaattaggacctaac-attaagttctgttatccaatttaa-----agtatttt----t-ctttccaaatt------------------aggacctaa--------------catt--------------------------------------------------------------------------------------------------------------------------------------------------------------------------------------------------------------------------------------------------------------------------------------------------------------------------------------------------------------------------------------------------------------------
>I23369_M018_Malvaceae_Abelmoschus_esculentus_seq1
----------------------------------------------------------------------------------------------------------------------------------------------------------------------------------------------------------------------------------------------------------------------------------------------------------------------------------------------------------------------------------------------------------------------------------------------------------------------------------------------------------------------------------------------------------------------------------------------------------------------------------------------------------------gc---ccttccgggagtactgaaaccga---gatcatggtttggtccaaatggtcagtacatcagagagcttccttgtccaagttgcaggggcagaggttatactccatgtacagagtgt---ggtattgaaagatcaagatcagattgttcccagtgtaatggaaagg------tacattttg--------------------------cat-----gctcat----------------taa------a---ttaataatgac-atatc-------agcataa-----------------------acacatagaagacaagtaggca------------ttgagttcgcact----------tggta-actg----------------------------ctcc-ttc-agtgaacatag------------------gaacatgacatgct-ttgaaattta-acgttcttgagga-----ggtaaat-------tgttacaa--------------------------gtca----------------ctggaggt--------------------------------------------------------------------------------------------------------------------------------------------------------------------------------------------------------------------------------------------------------------------------------------------------------------------------------------------------------------------------------------------------------------
>I23370_M105_Malvaceae_Pachira_aquatica_seq1
---------------------------------------------------------------------------------------------------------------------------------------------------------------------------------------------------------------------------------------------------------------------------------------------------------------------------------------------------------------------------------------------------------------------------------------------------------------------------------------------------------------------------------------------------------------------------------------------------------------------------------------------------------------------------aggggcaccgaaaccaa---gatcatggtttggtccaaatggtcagtatatcagagagcttccttgtccaagttgcagggggagaggttatactccgtgtaaagagtgc---ggtattgaaagatcaaggtcagactgttctcaatgtaatggaaagg------tacatcttgc-------------------------cat-----atttag----------------t--------a------ataatggt-atatc-------aatataa-----------------------acacaaagaa---cagtagcca------------ttgcatttgcagt----------tgata-actg----------------------------ctcc-ttc-aacgaacatag------------------gaacgtgacatgct-ttgaaatttgtatgttcttatgaa-----ggtaaat------------------------------------------------------------------gtcatccataca----agtctaagaaa-attgtatc-----------------tagccattcacttacttaaggt------gtcctgataatgacagggtataatgac-----------------------------------------------------------------------------------------------------------------------------------------------------------------------------------------------------------------------------------------------------------------------------------------------------
>I23371_M137_Malvaceae_Dombeya_wallichii_seq1
------------------------------------------------------------------------------------------------------------------------------------------------------------------------------------------------------------------------------------------------------------------------------------------------------------------------------------------------------------------------------------------------------------------------------------------------------------------------------------------------------------------------------------------------------------------------------------------------------------------------------------------------------------------------------------gaaaccaagaagatcgtggttcggtccaaatggtcagtacatcagagagcttccttgtccaagttgcaggggtagaggttatactccatgttcagagtgc---ggaatygaaaggtcaagatcagactgctctcartgtaatggaaagg------tacatgttg--------------------------caw-----wytwak----------------kgawr----w--gywsrtrwtgsr-w----------------as-----------------------ktaswkrtarg--ctgkvvmcd------------kkdmrbtd-cadd----------hrdb----------------------------------cwhh-thvwhtdkarcmtaa------------------gaacatgacatgct-ttgagatttctatgtt-ttatgaa-----ggtaaatt----ggtaccttaa--------------------------ttaa----------------ctgaggg-atccatactgasragtctaagaaa-actgcatc-----------------tagcccttaaattaggttgcct--------------------------------------------------------------------------------------------------------------------------------------------------------------------------------------------------------------------------------------------------------------------------------------------------------------------------------------
>I23372_M140_Malvaceae_Chiranthodendron_pentadactylon_seq1
--------------------------------------------------------------------------------------------------------------------------------------------------------------------------------------------------------------------------------------------------------------------------------------------------------------------------------------------------------------------------------------------------------------------------------------------------------------------------------------------------------------------------------------------------------------------------------------------------------------------------------------------------------------------------caggggcactgaaaccaa---gatcatggtttggtccaaatggtcagtacatcagagagcttccttgtccaagttgcagggggagaggttatactccatgttcagagtgc---ggtattgaaagatcgagatcagactgttctcaatgtaatggaaagg------tacaagttg--------------------------cat-----acttag----------------t--------a------ataatggt-atatc-------aatataa-----------------------acgcaaagaa---gagtagccg------------ttgcatttgcagt----------tgata-actg----------------------------ctcc-ttc-aaggaacatag------------------gaacatgacatgct-ttgaaatttgtatgttcttatgaa-----ggtaaat-------tattataa--------------------------g-----------------------------------------------------------------------------------------------------------------------------------------------------------------------------------------------------------------------------------------------------------------------------------------------------------------------------------------------------------------------------------------------------------------------------------------
>I23373_M141_Malvaceae_Quararibea_funebris_seq1
---------------------------------------------------------------------------------------------------------------------------------------------------------------------------------------------------------------------------------------------------------------------------------------------------------------------------------------------------------------------------------------------------------------------------------------------------------------------------------------------------------------------------------------------------------------------------------------------------------------------------------------------------------------tgc---ccttccaggggcaccaaaaccaa---gatcatggtttggtccaaatggtcagtacatcagagagcttccttgtcctagttgcagggggagaggttatactccatgtacagagtgc---ggtattgaaagatcaagatcagactgttcccaatgtaatggaaagg------tacatgtta--------------------------cat-----acttag----------------t--------a------ataatggt-atatc-------aatataa-----------------------acac--agaa---gagtagcca------------ttgcatttgcagt----------tgata-actg----------------------------ctcc-ttc-aatgaacatag------------------gaacatgacatgct-ttgaaatttgtatgttcttatgac-----ggtaaat-------tattataa--------------------------gtaa----------------ttgatggcatccatacggacaagtctaagaaa-gtcgtatt-----------------aagccattcactgacttaggga--------------------------------------------------------------------------------------------------------------------------------------------------------------------------------------------------------------------------------------------------------------------------------------------------------------------------------------
>I23376_M145_Malvaceae_Heliocarpus_appendiculatus_seq1
----------------------------------------------------------------------------------------------------------------------------------------------------------------------------------------------------------------------------------------------------------------------------------------------------------------------------------------------------------------------------------------------------------------------------------------------------------------------------------------------------------------------------------------------------------------------------------------------------------------------------------------------------------------------aatagtggggcaccgaaaccaa---gatcgtggtttggtccaaatggttagtacatcagagagcttccttgtccgaattgccgggggagaggttatactctatgtacagagtgc---gggatagaaagatcaagatcagactgttctcaatgtaacggaaagg------taaattttt--------------------------cat-----acttag----------------t--------a------ataatggtgatgtc-------aatatag-----------------------tcggaaagaa---gagtagcca------------tttcatttgcagt----------tgata-acta--------------------------------------------------------------------------------------------------------------------------------------------------------------------------------------gggcatccatacagaaaagtctaagaaa-tttgtttatar-----------wtatagctatttacttactttgagggc----cttcyggtaatggcagggtataatgacttgt------------cgccagtgctcgggggatcgtgtgatatgggaaga--------------------------------------------------------------------------------------------------------------------------------------------------------------------------------------------------------------------------------------------------
>I23377_M148_Malvaceae_Robinsonella_mirandae_seq1
-----------------------------------------------------------------------------------------------------------------------------------------------------------------------------------------------------------------------------------------------------------------------------------------------------------------------------------------------------------------------------------------------------------------------------------------------------------------------------------------------------------------------------------------------------------------------------------------------------------------------------------------------------------------c---ccttccaggggcaccgaaaccga---gatcatggtttggtccraatggtcagtayatcagagagcttccttgtccaagttgcagggggagaggttatactccatgtacagagtgt---ggtattgaaagatcaagatcagattgtycccartgtaatggaaagg------tachtgytrmd-----------------------tmak-----rmtkaw----------------hwmtw----a-t----rwmawsrt-awaym-------mwyakaa-----------------------rmwkakmsaw---srvwmkmsm------------wckywwtmacwsy----------tsmtw-mmhk----------------------------swmc-mtm-mrwrarcrwmm------------------krmwwtramatkyk-twkarwtkwkkrya----------------------------------------------------------------------------------kyyrwwsrsaymyrtmcarrmwwrtyswakata-ryyrtwyr-----------------tdrmcwtksrkwrwrywkrkra------kkrcasrkwatrryrrsktrymatgacttgc------------cgtcaatgcttgggagatcgtgtgatat---------------------------------------------------------------------------------------------------------------------------------------------------------------------------------------------------------------------------------------------------------
>I23378_M150_Malvaceae_Ceiba_pentandra_seq1
--------------------------------------------------------------------------------------------------------------------------------------------------------------------------------------------------------------------------------------------------------------------------------------------------------------------------------------------------------------------------------------------------------------------------------------------------------------------------------------------------------------------------------------------------------------------------------------------------------------------------------------------------------------atgc---ccttccagaggcactgaaaccaa---gatcatggtttggtccaaatggtcagtatatcagagagcttccttgtccaagttgtaggggaaggggttatactccgtgtacagagtgc---ggtattgaaagatcaaggtcagactgttctcaatgtaatggaaagg------tacatgttcc-------------------------cat-----acttag----------------t--------a------ataatggt-atatc-------aatatta-----------------------gcacaaagaa---gagtagcca------------tcgcatttgcatt----------tgata-actg----------------------------ctcc-ttc-aatgaacatag------------------gaacatgacttgct-------------------tatgaa-----ggtaaat------------------------------------------taa----------------ttgatggcatccatacagacaagtctaagaaa-attgtatc-----------------aagctattcacttacttatgga------gtccttataatggcagggtataatgacttgt------------cgtcagtgcttgggagat-------------------------------------------------------------------------------------------------------------------------------------------------------------------------------------------------------------------------------------------------------------------
>I23379_M160_Muntingiaceae_Muntingia_calabura_seq1
------------------------------------------------------------------------------------------------------------------------------------------------------------------------------------------------------------------------------------------------------------------------------------------------------------------------------------------------------------------------------------------------------------------------------------------------------------------------------------------------------------------------------------------------------------------------------------------------------------------------------------------------------------------------atcaggaactcgcaaaccta---gatcatggtttggtccaaatggtcaatatatcagagagcttccttgcccaagctgcaggggcaggggttatactccatgttcagagtgt---ggcatagaaagatcaaggccagattgctcacagtgtaatggaaagg------tacataatttc------------------------tag---taatttaa-----------------------------------------------------agtaaac-----------------------acacaatgaa---tggtagccttctatatatt--ttatgggtatgatcgaggtagaattatggaataggg-------------------------catctttgaaacaattatggttaatgt-----------gttgatgagttgta-gttaaatttgaatggt-------------gacaaag-------------------------------------------------------------ctaaagaaatttacatagattgatgacaaaat--------------------------aaatcactgcatgatctattt---------------------------------------------------------------------------------------------------------------------------------------------------------------------------------------------------------------------------------------------------------------------------------------------------------------------------------------
>I23380_M161_Malvaceae_Hibiscus_tiliaceus_seq1
----------------------------------------------------------------------------------------------------------------------------------------------------------------------------------------------------------------------------------------------------------------------------------------------------------------------------------------------------------------------------------------------------------------------------------------------------------------------------------------------------------------------------------------------------------------------------------------------------------------------------------------------------------------------------ggagtactgaaaccga---gatcctggtttggtccaaatggtcagtacatcagagagcttccttgtccaaattgcaggggcagaggttatactccatgtacagagtgt---ggtattgaaagatcaagatcagattgttcccaatgtaatggaaagg------tacattttg--------------------------cat-----gctcat----------------t--------a------ataatggc-atatc-------aacatga-----------------------acatatagaagaagagtagcca------------ttgcatttgcact----------tggta-actg----------------------------ctcg-ttc-aatgaacatag------------------gaacatggcatgct-ttgaaattta-atgttcttgagga-----ggtaaat-------tgttacaa--------------------------gtca----------------ttggcggtgtccgtatagacaagtaaaagaaattttgtata-----------------tagccactcatttacttggggaatg----------------------------------c----------t-------------------------------------------------------------------------------------------------------------------------------------------------------------------------------------------------------------------------------------------------------------------------------------
>I23381_M162_Bixaceae_Bixa_orellana_seq1
---------------------------------------------------------------------------------------------------------------------------------------------------------------------------------------------------------------------------------------------------------------------------------------------------------------------------------------------------------------------------------------------------------------------------------------------------------------------------------------------------------------------------------------------------------------------------------------------------------------------------------------------------------------------tgcttcagggagacccaagccaa---gatcatggtttggtccaagtggtcagtatatcagagagctgccttgtccaagttgcaggggaagaggttatacgccatgcacagagtgt---ggaatagaaaggtctagatcagactgttctcaatgcaatggagagg------taggttttatt-----------------------gcattagcagtttat----------------tacca----a------atcatgag-------------aatgtaa-----------------------acacaagaag-----------------------------------------------------actg----------------gc-------------------actaattacag------------atcactgatacagacttgcc-ttggaatctttatattttgggggtaactggttaaagta---gatagcattcatt----------------------tgtagagg---------ttagcttaagcaattgatctaga-ctgcgtaataaattttatagttgtatgtgagatgttatttgttcttctttcccttaataata-----------------------------------------------------tgtttgg-----------------------------------------------------------------------------------------------------------------------------------------------------------------------------------------------------------------------------------------------------t------------------
>I23382_M163_Bixaceae_Cochlospermum_vitifolium_seq1
-----------------------------------------------------------------------------------------------------------------------------------------------------------------------------------------------------------------------------------------------------------------------------------------------------------------------------------------------------------------------------------------------------------------------------------------------------------------------------------------------------------------------------------------------------------------------------------------------------------------------------------------------------------------------cttcagagacccccaagccaa---gatcatggtttggtccaagtggtcaatatatcagagagctaccctgtccaagttgcaggggaagaggttatactccatgtactgagtgc---ggaatagaaagatcaagatcagattgttctcagtgcagtggaaaggtatacatatatattatt-----------------------gcat-----cctcaattcct-----------tagtg-----------atgattcc-atatc-------tgggtaa-----------------------ccacaagaagagtgttaaagcatgtga------gctttggatgcaaggaagga-gcatgacawgctttggaatca-------------------------ttgaagtagataaat-------------tattggagggagacgtact---aaagtacrtaagtctgcatcca--tcaggcaaatactctaataacgttatct-------------tggttgcagagtaaac---------------------------ttcagaattgtataygagacgttattacc---------------------------------------------------------------------------------------------------------------------------------------------------------------------------------------------------------------------------------------------------------------------------------------------------------------------------------------------------------c------------------
>I23383_M166_Malvaceae_Pseudobombax_ellipticum_seq1
---------------------------------------------------------------------------------------------------------------------------------------------------------------------------------------------------------------------------------------------------------------------------------------------------------------------------------------------------------------------------------------------------------------------------------------------------------------------------------------------------------------------------------------------------------------------------------------------------------------------------------------------------------------------ctttccaggggcactgagaccaa---gatcatggtttggtccaaatggtcagtatatcagagagcttccttgtccaagttgcagggggagaggttatactccatgcacagaatgc---ggtattgaaagatcaagatcagactgttctcaatgtaatggaaagg------tacatgttgc-------------------------cat-----acttaa----------------t--------a------ataatggt-atatc-------aatacaa-----------------------gcgcaaagaa---gagcagcca------------ttgcattcgcagt----------tgata-actg----------------------------ctcc-ttc-agtgaacatag------------------gaacatgacctgct-ttgaaatt-gtatgttcctatgat-----ggtaaat------------------------------------------------------------------gacatccgt--------------------------------------------------------------------------------------------------------------------------------------------------------------------------------------------------------------------------------------------------------------------------------------------------------------------------------------------------------------------------------------------------------
>I23384_M168_Malvaceae_Theobroma_cacao_seq1
--------------------------------------------------------------------------------------------------------------------------------------------------------------------------------------------------------------------------------------------------------------------------------------------------------------------------------------------------------------------------------------------------------------------------------------------------------------------------------------------------------------------------------------------------------------------------------------------------------------------------------------------------------------acgc---tcttccagggacaccaaaaccaa---gatcgtggtttggtccaaatggtcagtacatcagagagcttccttgtccaagttgcagggggagaggttatacaccatgtacagagtgc---ggaatagaaagatcaaggttggactgttctcaatgtagtggaaagg------tacatgtcc--------------------------ctt-----acttag----------------t---------------taaatggt-aaaac-------aatataa-----------------------acacgagaa----gagtagcca------------atgcatttgcagt----------tgatg-actg----------------------------ctcc-ttg-aacaaagattg------------------gaacatgacatgct-ttgaaatttccatgttcttatgta-----ggtaaat-------tgttgtta-------------------------agtaa----------------ttgagggaatccat-caaacaagtctaagaaa-atcatttc-----------------tagtcattcacctaattttggc------ttcccaacaatggcagggtataatgac-----------------------------------------------------------------------------------------------------------------------------------------------------------------------------------------------------------------------------------------------------------------------------------------------------
>I23385_M169_Malvaceae_Ochroma_pyramidale_seq1
------------------------------------------------------------------------------------------------------------------------------------------------------------------------------------------------------------------------------------------------------------------------------------------------------------------------------------------------------------------------------------------------------------------------------------------------------------------------------------------------------------------------------------------------------------------------------------------------------------------------------------------------------------------------------ggcaccaaaaccaa---gatcatggtttggtccaaatggtcagtacatcagagagcttccttgtccaagttgcagggggagaggttatactccatgtacagagtgc---ggtattgaaagatcaagatcagactgttctcaatgtaatggaaagg------tacatgctg--------------------------cat-----acttag----------------t--------a------ataatcgt-atatc-------aatataa-----------------------acacaaagaa---gagtagcca------------ttgcatttgcag-----------------------------------------------------------------------------------------------------------------------------------------------------------------------------------------------------------------------------------------------------------------------------------------------------------------------------------------------------------------------------------------------------------------------------------------------------------------------------------------------------------------------------------------------------------------------------------------------------------------------------
>I23387_M178_Malvaceae_Malvaviscus_arboreus_seq1
---------------------------------------------------------------------------------------------------------------------------------------------------------------------------------------------------------------------------------------------------------------------------------------------------------------------------------------------------------------------------------------------------------------------------------------------------------------------------------------------------------------------------------------------------------------------------------------------------------------------------------------------------------------tgc---ccttccgggagtactgaaaccga---gatcatggtttggtccaaayggtcagtacatcagagagcttccttgtccaagttgcagggscagaggttatactccatgtacagagtgt---ggtattgaaagatcaagatyagattgttcccaatgtratggaaagg------tacattttg--------------------------cat-----gctcat----------------taa------a---ttaatgatggy-dwwbh-------ammwwaa-----------------------hsmmwwvdar-rmbdrkwgscm------------dtkbbktbsbmvy----------tkgkw-amyk----------------------------swtc-yty-mawkramhwwr------------------kwamhddvmwdkkt-ttddaawttw-adkktyttgagga-----ggtaaat-------tgttacaa--------------------------gtta----------------ttggtggtgtccttactgacaaggaaaagaaattttgtaaa-----------------tagccactcatttgcttg------------------------------------------------------------------------------------------------------------------------------------------------------------------------------------------------------------------------------------------------------------------------------------------------------------------------------------------
>I23388_M180_Malvaceae_Triumfetta_lappula_seq1
----------------------------------------------------------------------------------------------------------------------------------------------------------------------------------------------------------------------------------------------------------------------------------------------------------------------------------------------------------------------------------------------------------------------------------------------------------------------------------------------------------------------------------------------------------------------------------------------------------------------------------------------------------------------------ggggcaccgaaaccaa---gatcgtggtttggtccaaatggtcagtacatcagagagcttccttgtccgaattgccgggggagaggttataytctatgtacagagtgc---gggatagaaagatcaagatcagactgttctcaatgtaacggaaagg------taaatttkt--------------------------cat-----acttag----------------t--------a------ataatggtgatgtc-------aatatag-----------------------tcagaaagaa---gagtagcca------------tttcatwtgcagt----------tgata-acta--------------------------------------------------------------------------------------------------------------------------------------------------------------------------------------gggcatccatacagaaaagtctaagaaa-tttgtttataa-----------ttatarykrywkrstwwmwtkrmkkgy----ckycwgkkmwyggsrgrkyataatgacttgt------------cgccagtgctcgggggatcgtgtgatatgggaagagtc-----------------------------------------------------------------------------------------------------------------------------------------------------------------------------------------------------------------------------------------------
>I23389_M181_Malvaceae_Pavonia_scheadiana_seq1
--------------------------------------------------------------------------------------------------------------------------------------------------------------------------------------------------------------------------------------------------------------------------------------------------------------------------------------------------------------------------------------------------------------------------------------------------------------------------------------------------------------------------------------------------------------------------------------------------------------------------------------------------------------atgc---ccttccaggggcaccgaaaccga---gatcatggtttggtccgaatggacagtacatcagagagcttccttgtccaagttgcagggggagaggttatactccatgtacagattgt---ggtattgaaagatcaagatcagattgttcccaatgtaatggaaagg------tacatgttg--------------------------cat-----gcttgt----------------taata----a-----tgaaatggt-atatc-------gacataa-----------------------acacatagaa---gggtagcca------------tcgcattcgcaat----------tgata-actg----------------------------ctcc-ttt-a-----------------------------aacattacatgct-ttgaaatttgtatgttcttatgga-----ggtaaat-------cattttaagttgttgatggc-----atccatacagtaag------------ttgttgatggcatccatacagacacgtccaagaaa-attgtata-----------------tagacattcatttact--------------------------------------------------------------------------------------------------------------------------------------------------------------------------------------------------------------------------------------------------------------------------------------------------------------------------------------------
>I23390_M182_Malvaceae_Anoda_cristata_seq1
------------------------------------------------------------------------------------------------------------------------------------------------------------------------------------------------------------------------------------------------------------------------------------------------------------------------------------------------------------------------------------------------------------------------------------------------------------------------------------------------------------------------------------------------------------------------------------------------------------------------------------------------------------------------------ggcaccgaaaccga---gatcatggtttggtccgaatggacagtacatcagagagcttccttgtccaagttgcagggggagaggttatactccatgtacagattgt---ggtattgaaagatcaagatcagattgttcccaatgtaatggaaagg------tacatgttg--------------------------cat-----gcttgt----------------taata----a-----tgaaatggt-atatc-------gacataa-----------------------acacatagaa---gggtagcca------------tcgcattcgcaat----------tgata-actg----------------------------ctcc-ttt-a-----------------------------aacattacatgct-ttgaaatttgtatgttcttatgga-----ggtaaat-------cattttaagttgttgatggc-----atccatacagtaag------------ttgttgatggcatccatacagacacgtccaagaaa-attgtata-----------------tagacattcatttacttgggga------gtacacataatg--------------------------------------------------------------------------------------------------------------------------------------------------------------------------------------------------------------------------------------------------------------------------------------------------------------------
>I23391_M183_Malvaceae_Phymosia_umbellata_seq1
--------------------------------------------------------------------------------------------------------------------------------------------------------------------------------------------------------------------------------------------------------------------------------------------------------------------------------------------------------------------------------------------------------------------------------------------------------------------------------------------------------------------------------------------------------------------------------------------------------------------------------------------------------------atgt---ccttccaggggcacckaaaccga---gatcatggtttggtccaaatggtcagtatatcagagagcttccttgtccragttgcagggggagaggttatactccatgtacagagtgt---ggtattgaaagatcaagatcrgattgttctcagtgtaatggaaagg------tacatgttg--------------------------cat-----gctaat----------------taaca----a-----tgaaatcgt-atmws-------aacataa-----------------------acgcatagaa---rwsmagcca------------tcgtattagaayt----------tbata-actg----------------------------ctcc-ttc-aatgaacatac------------------gaaaatgvcatgct-ttgacatttgtata----------------------------------------------------------------------------------gttgwwkrgwtsmwkrcwkmcwtrymsamrwkw-mywrkatawwkg---------trtatagccagggacggaact-----------acatgtgtgttgggag----------------------------------------------------------------------------------------------------------------------------------------------------------------------------------------------------------------------------------------------------------------------------------------------------------------
>I23393_M189_Malvaceae_Kearnemalvastrum_lacteum_seq1
-----------------------------------------------------------------------------------------------------------------------------------------------------------------------------------------------------------------------------------------------------------------------------------------------------------------------------------------------------------------------------------------------------------------------------------------------------------------------------------------------------------------------------------------------------------------------------------------------------------------------------------------------------------------------ttcmaggggcaccgaaaccga---gatcatggtttggtccgaatggacagtacatcagagagcttccttgtccaagttgtagggggagaggttatactccatgtacagattgt---ggtattgaaagatcaagatcagattgttcccaatgtaatggaaagg------tacatgttg--------------------------cat-----gcttgt----------------taata----a-----tgaaatggt-atatc-------aacataa-----------------------acacatagaa---gagtagcca------------tcgcattcgcact----------tgata-actg----------------------------ctcc-ttt-a-----------------------------aatatggcatgct-ttgaaatttgtatgttcttatgga-----ggtaaat-------cattt------------------------------taag------------tagttgatggcatccatacagacatgtccaagaaa-attgtata-----------------tagacattcatttacttgggaa------gtacacacaatggca-----------------------------------------------------------------------------------------------------------------------------------------------------------------------------------------------------------------------------------------------------------------------------------------------------------------
>I23394_M229_Malvaceae_Malvastrum_americanum_seq1
---------------------------------------------------------------------------------------------------------------------------------------------------------------------------------------------------------------------------------------------------------------------------------------------------------------------------------------------------------------------------------------------------------------------------------------------------------------------------------------------------------------------------------------------------------------------------------------------------------------------------------------------------------------tgc---ccttccaggggcaccgaaaccga---gatcatggtttggtccgaatggtcagtacatcarrgagcttccttgtccaagttgcagggggagaggttatactccatgtacagagtgc---ggtattgaaagatcaagatcagattgttcccagtgtaatggaaagg------tacatgtwr--------------------------cat-----gytksw----------------trmtwrtkaa--wwrksawatsrw-mwwwm-------ammmkwa-----------------------rmabrkwrrm---gakywsmkw------------yssmmttsryamy----------tgmtm-mytk----------------------------mwmc-wtk-----------------------------amawsstkwgawryt-tkkawrttygtatgttcttatgga-----ggtaaat-------cattttaa--------------------------gtag----------------ttgatggcatccatacagacawrwmywrwawa-wwkgtata-----------------tagacattcatttacttgggaa------gtacacatr--------gtataatgac-----------------------------------------------------------------------------------------------------------------------------------------------------------------------------------------------------------------------------------------------------------------------------------------------------
>I23395_M236_Malvaceae_Fuertesimalva_jacens_seq1
---------------------------------------------------------------------------------------------------------------------------------------------------------------------------------------------------------------------------------------------------------------------------------------------------------------------------------------------------------------------------------------------------------------------------------------------------------------------------------------------------------------------------------------------------------------------------------------------------------------------------------------------------------------tgc---ccttcccggggcaccgaaaccga---gatcatggtttggtccgaatggacagtacatcagagagcttccttgtccaagttgcaggggaagaggctatactccatgttcagagtgt---ggtatcgaaagatcaagatcagattgttcccaatgtagtggaaagg------tacatgttg--------------------------cat-----gcttgt----------------taata----a-----tgaaatggt-atatc-------aacataa-----------------------acacagagaa---aagtagcca------------tcacatgcgcact----------tcata-ac------------------------------------------------------------------------atgacatgct-ttaaaatttgtatattcttatgga-----ggtaaat-------tatta------------------------------------------------gttgatgacatccataaggacatgtacaagaaa-attgtatt-----------------tcgccatccatttacttggggagta-ctgtacacgtaatggcagggtataatgacttgc------------cgtcactgcttgggagatcgtgtgatatg--------------------------------------------------------------------------------------------------------------------------------------------------------------------------------------------------------------------------------------------------------
>I23396_M019_Malvaceae_Allosidastrum_pyramidatum_seq1
--------------------------------------------------------------------------------------------------------------------------------------------------------------------------------------------------------------------------------------------------------------------------------------------------------------------------------------------------------------------------------------------------------------------------------------------------------------------------------------------------------------------------------------------------------------------------------------------------------------------------------------------------------------atgc---ccttccaggggcaccgaaaccga---gatcatggtttggtccaaatggtcagtacatcagagagcttccttgtccaagttgcagggggagaggttatactccatgtacagagtgt---ggtattgaaagatcaagatcagattgtttccaatgtaatggaaagg------tacatgttg--------------------------cat-----gcttac----------------taaca----a-----tgaaatggt-atatc-------gacataa-----------------------acacatagaa---gattagcca------------ttgcattcacact----------tggta-actg----------------------------ctcc-tcc-gatgaacatac------------------aaaaatgacatgaa-ttcaagtttgtata----------------------------------------------------------------------------------gttgatgacatccatgcagacgtgtccaagata-attgtatatac----------tatatagccattcattaacttgggga------gtttacataatggcagggtataatga------------------------------------------------------------------------------------------------------------------------------------------------------------------------------------------------------------------------------------------------------------------------------------------------------
>I23397_M020_Malvaceae_Melochia_betonicifolia_seq1
--------------------------------------------------------------------------------------------------------------------------------------------------------------------------------------------------------------------------------------------------------------------------------------------------------------------------------------------------------------------------------------------------------------------------------------------------------------------------------------------------------------------------------------------------------------------------------------------------------------------------------------------------------------atgc---agttccagggtcaccaaaaccaa---gatcatggtttggtccaaatggtcagtacatcaragagcttccttgtccaarttgtagaggkagaggatatacttcatgtacagaatgt---ggaatagaaagatcaagaccagactgttctcaatgtaatggaaagg------tacatgttw--------------------------cwc-----acttat-------------------------a-a-------------------------------------------------------ayacatagaag--aattggcca------------ttgaattyacatt----------tkaya-actg----------------------------ctyc-ttg-atgaaacawmr------------------kwrmatkwmmwkyt--kwkaamwkctbtstctccataat-----ggcaggg-------tataatgacttgccgacagtgcatgggggatygtgtgatatgggaagagtccattgatgagcaaccatgggagaaagctcgctcagtgtaatctcc----------------ttattctgcctttactttta---------------------------------------------------tgcca--------------------------------------------------------------------------------------------------------------------------------------------------------------------------------------------------------------------------------------------------------------------------------
>I23398_M021_Malvaceae_Sidastrum_micranthum_seq1
---------------------------------------------------------------------------------------------------------------------------------------------------------------------------------------------------------------------------------------------------------------------------------------------------------------------------------------------------------------------------------------------------------------------------------------------------------------------------------------------------------------------------------------------------------------------------------------------------------------------------------------------------------------------cctgccaggggcaccgaaaccga---gatcatggtttggtccgaatggtcagtacatcagagagcttccttgtccaagttgcagggggagaggttatactccatgtactgagtgt---ggtattgaaagatcaagatcggattgttcacaatgtaatggaaagg------tacttgttgca-----------------------tcat-----gcttat----------------caata----a-----tgaaatgga-atatc-------aasataa-----------------------acacatagaa---gagtagama------------tcgcattcgcact----------tgata-actg----------------------------ctcc-ttc-aatgaacatac------------------gaaagcgacatgct-ttgaaatttatata----------------------------------------------------------------------------------gttgatggcatccataca---atgtgcaagata-attgtata-----------------tggccattcactaacttgggga------gtacacataatggaagggtataatgacttgc------------cgtcaatgcttgggagatcgtgtgatatgggaag---------------------------------------------------------------------------------------------------------------------------------------------------------------------------------------------------------------------------------------------------
>I23399_M022_Malvaceae_Gaya_dominguensis_seq1
----------------------------------------------------------------------------------------------------------------------------------------------------------------------------------------------------------------------------------------------------------------------------------------------------------------------------------------------------------------------------------------------------------------------------------------------------------------------------------------------------------------------------------------------------------------------------------------------------------------------------------------------------------------gc---ccttccaggggccmcgaaaccga---gatcatggtttggtccaaatggtcagtatattagagagcttccttgtccaagttgcagggggagaggttatactccatgtacagagtgt---ggtattgaaagatcaagatcagattgttccctatgtaatggaaagg------tacatgttg--------------------------cat-----gctaat----------------taaca----a-----tgaaatcat-atgtc-------aacataa-----------------------acacaaagaa---gagcag--------------------------------------------------------------------------------------------------------------------------------------------------------------------------------------------------------------------------------------------------------------------------------------------------------------------------------------------------------------------------------------------------------------------------------------------------------------------------------------------------------------------------------------------------------------------------------------------------------------------------------------------------------
>I28591_M023_Malvaceae_Neobuchia_paulinae_seq1
--------------------------------------------------------------------------------------------------------------------------------------------------------------------------------------------------------------------------------------------------------------------------------------atatata----------t-----------a---------------------tat-a-------ttggataagcaaaatgctcc---------------tttcatatt------------------tatttt-----caact-------------------------------------------------------t-acctgtca---------------------atatt----------------------agattatat--------------------gaaatt-tttacaga------actgaca--------tctcaaataattta----ctg---ttgc-----tttcagcaatgc---ccttccaggggcactgaaaccga---gatcatggtttggtccaaatggtcagtatatcagagagcttccttgtccaagttgcaggggaagaggttatactccgtgtacagagtgc---ggtattgaaagatcaaggtcagactgttctcaatgtaatggaaagg------tacatgttgc-------------------------cat-----acttag----------------t--------a------gtaatggt-atatc-------aatatta-----------------------gcacaaagaa---gagtagcca------------tcgcatttgcatt----------tgata-actg----------------------------ctcc-ttc-aatgaacatag------------------gaacatgacatgct-------------------tatgaa-----ggtaaat------------------------------------------taa----------------ttgatggcatccatagaggcaagtctaagaaa-attgtatc-----------------aagccattcgcttactta----------------------------------------------------t-------------------------------------------------------------------------------------------------------------------------------------------------------------------------------------------------------------------------------------------------------------------------------------
>I28593_M024_Malvaceae_Carpodiptera_cubensis_seq1
-------------------------------------------------------------------------------------------------------------------------------------------------------------------------------------------------------------------------------------------------------cagaaaaaagtttagataagca-----------------------------------------------------------atatcaacaa-g--aggctaaaaagctaaatcagaagagggaaattgaatgcatatt--------------------------------------------------------------tcggg------------------------aagtgtagagaaacgaaagc-acaaagaaaagta---------------------aagatattgct------------------ataaatt---tacaga------actgaca--------tgtcaagtgaattg----ctgaatttgg-----tttcagcaatgc---cgttgcaggggcaccaaaaccaa---gatcgtggtttggtccaaatgatcaatacatcagagagcttccttgtccaagttgcaggggaagaggttatactccatgtccagagtgc---ggaattgaaagatcaagatcagactgttccaaatgtaatggaaagg------tacatgttg--------------------------cat-----atttag----------------tgata----a--atttataatctt-atatcactataaagtacaa-----------------------actcaaagaa---gagtagcca------------ttgcgtttgcatt----------tgatt-actg----------------------------catc-ttg-aacaaacatag------------------gaacatgacatgct-ttgcaatttatgtgtt-ttatgaa-----ggtaaa------------------------------------------------------------------------------------------------------------------------------------------------------------------------------------------------------------------------------------------------------------------------------------------------------------------------------------------------------------------------------------------------------------------------------------------------------------------------------------
>I28594_M025_Malvaceae_Herrania_nitida_seq1
---------------------------------------------------------------------------------------------------------------------------------------------------------------------------------------------------------------------------------------------------------------------------------------------------------------------t------------------c------------aaagggtttgtatctgctcc---------------tttcatgtt------------------tatttt-----cagtt-----tcattttaacctctctgttttcttctg----------aaagggaa-tatct-gtctataa--------------------agtgtttgcttcactccctcatgaccaaaaacccttca-------------------tagcttgagtacaga------cgtgaca--------tc--------cttt----ttgaatttgg-----tttcagcaatgc---tcttccagggacaccaaaaccaa---gatcgtggtttggtccaaatggtcagtacatcagagagcttccttgtccaagttgcagggggagaggttataccccatgtaccgagtgc---ggaatagaaagatcaaggtcggactgttctcaatgtagcggaaagg------tacatgtcc-----------------------------------cttag----------------t---------------taaatggt-aaaac-------aacataa-----------------------acacaagaa----gagtagcta------------atgcatttgcagt----------tgatg-actg----------------------------cttc-ttg-aacaaagattg------------------gaacatgacatgct-ttgaaatttccatgttcttataag-----ggtaaat-------tattgtta-------------------------ggtaa----------------ttaagggaatccat-caaacaagtcta-------------------------------------------------------------------------------------------------------------------------------------------------------------------------------------------------------------------------------------------------------------------------------------------------------------------------------------------------------------------------------------------
>I28595_M184_Malvaceae_Guazuma_ulmifolia_seq1
------------------------------------------------------------------------------------------------------------------------------------------------------------------------------------------------------------------------------------------------------------------------------------------tgt----------taggatgattgaatt------------------c------------atagtktttgtatckgctcc---------------tttcatgtt------------------tatgtt-----cartc-----tcattttaac--ctctgtttgcttctg----------aaagggrt-katat-gtctttaa--------------------agtgtttgctttactcccthatgatcagaaaatcttca-------------------tagcttgagtaaaga------actgaca--------tc--------ctta----gtgaatttgg-----tttcagcaatgc---tcttccagggacaccgaaaccwa---gatcmtggtttggtccaaatggtcagtacatcagagagctgccttgtccaagttgcagggggagaggttatactccvtgttcagagtgc---ggaatagaaagatcaaggtcagactgttctcaatgtagtggaaagg------tacatgtca--------------------------cttacatcacttag----------------taata----a---tggtaaatgdt-aaaac-------aatataa-----------------------rcwccagta----gagtagccr------------atgcatatgcagt----------tdatk-actk----------------------------ctwc-ttg-aacagagattg------------------gaacatgacatamt-ttaaaatttcaaygttcttatgaa-----ggtaaat-------tattg-ta-------------------------agtaa----------------t---------------------------------------------------------------------------------------------------------------------------------------------------------------------------------------------------------------------------------------------------------------------------------------------------------------------------------------------------------------------------------------------------------------------
>I28596_M026_Malvaceae_Ruizia_cordata_seq1
------------------------------------------------------------------------tttatgttgtcaattgttgttttact-------tgcatatttgcatt-------------------------------------------------------------caagtag------------------------tgagaatgttcggtgtt------------------------------------------------------------------------------------------------------------------aggtgtagca-tttgctcctt-------------tttaacatt------------------attttt-----caaca---------------------------------------------------t-----acctttca---------------------atgtt----------------------agattatat--------------------aaaatattgttcaga------gcagata--------tcttaagtgactttg-ttttgaatttgg-----tttcagcaatgc---ccttcaaggggagccgaaaccaagaagatcgtggttcggtcctaatggtcagtacatcagagagcttccttgtccaagttgcaggggtagaggttatactccatgttcagattgc---ggaattgaaaggtcaagatcagactgctctcagtgtaatggaaagg------tacatgttg--------------------------cat-----agttag----------------tgata----g--gctggtaatggg-a----------------ag-----------------------gtacatgtagg--ctgtagcca------------ttgcattt-cagt----------cgataaaata----------------------------ctcc-ttg-aacgagcataa------------------taacatgacatgct-ttgatgtttctatgtt-ttatgam-----ggtaaatt----gata---tag--------------------------tt----------------------------------------------------------------------------------------------------------------------------------------------------------------------------------------------------------------------------------------------------------------------------------------------------------------------------------------------------------------------------------------------------------------------------------------
>I28597_M027_Malvaceae_Melhania_velutina_seq1
------------------------------------------------------------------------------------attgttgttttact-------tgcatatttgcatt-------------------------------------------------------------caagtag------------------------tgagwatgttcagtgtt------------------------------------------------------------------------------------------------------------------wggtgtagcattttgttcctt-------------tttaacatt------------------attttt-----caact---------------------------------------------------t-----accttsca---------------------akgtt----------------------agattatat--------------------aaaatattgktcasa------acagata--------tctyaagtgactttg-ttttgaatttgg-----ttycagcaatgc---ycttcaaggggmgccgaaaccaagaagatcatggttcggtccwaatggtcagtacatcagagagcttccttgtccaagttgcaggggtagaggttatactccatgttcagagtgc---ggaatcgaaaggtcaagatcagactgctctcartgtaatggaaagg------tacatgttg--------------------------cat-----acttag----------------tgata----w--gctggywatgrg-a----------------ag-----------------------gtasatgtagg--ctatagcca------------ttgcatatgtagt----------cgataaaatg----------------------------ctcc-ttgaaacaagcataa------------------kaacattacatgct-ttkagatttctatgtt-ttatgaa-----ggtaaatt----ggtactata---------------------------------------------------------------------------------------------------------------------------------------------------------------------------------------------------------------------------------------------------------------------------------------------------------------------------------------------------------------------------------------------------------------------------------------------------------------------
>I28598_M028_Malvaceae_Glyphaea_brevis_seq1
---------------------------------------------------------------------------------------------------------------------------------------------------------------------------------------------------------------------------------------------------------------------------------------------------------agatgtttgca---------------------tat---------aaagtttatgcatttgctgc---------------ttttgtact------------------tctttt-----caacc-cttactgtttt---------gttttcttctg----------acaaggaa----ag-aactgtca---------------------atgtt----------------------agattatat--------------------gaagttgagtacaaa------actgaca--------tctcaagtcacttg----ttgaatttgg-----tttcagcaatga---caatcctggggctccgaaaccaa---gatcctggttcggtccaaatggtcagtacattagagagcttccttgtccgagttgcagggggagaggttatrctccatgtacagagtgc---ggaatagaaaggtcaagatcagactgttctcaatgtaatggaaagg------tacaatct----------------------------------------------------------------------------------------------------------------------------------------------tgca------------tttcatttgcagt----------tgata-actg----------------------------ctgc-atg-aatgaacatag------------------gaacagcacatgct-ctgaaatttctatgttcttatgaa-----agt---t-------gtttatagcca------------------------------------------tttca----------------------------------------------------------------cttactttgggc------ttcccaataatggcagggcataattacctgt------------catcagtgcttgggggatcgtgtgatatgg-------------------------------------------------------------------------------------------------------------------------------------------------------------------------------------------------------------------------------------------------------
>I28599_M029_Malvaceae_Desplatsia_dewevrei_seq1
----------------------------------------------------------------------------------------------------------------------------------------------------------------------------------------------------------------------------------------------------------------------------------------gtggttaaat-----taagatgtttgca---------------------cat---------aaaggtcttgcatttgctgc---------------tttcatatt------------------attttt-----gaact-ctcagwgtctt---------gtttgcttctg----------taaaggaa----at-acccgtca---------------------atatt----------------------raattatat--------------------gaagttgagtacaga--------tgact--------tctcaagtaactta----ctgaatttgg-----tttcagcactgc---ccttccwggggcaccaaaaccga---gatcgtggtttggtccaaatggtcagtacatcagagagcttccttgtccgagttgcagggggagaggctatactccatgtacagagtgc---ggaatagaaagatcaagatcggattgttctcaatgtaatggaaagg------tacctgtta--------------------------cat-----attcag----------------t--------a-t-------------ttaac-------gatataa-----------------------acacaa-gaaa--gagtakcca------------tttagtttgcagt----------tgatcaactg----------------------------cggc-atg-gatgg------------------------gagcagcatatgct-ctgaaatttctctgttcttatgta-----gtaat-----------------------------------------------------------------------------------------------------------------------------------------------------------------------tataata---------------------tagcacttgagg----------------------------------------------------------------------------------------------------------------------------------------------------------------------------------------------------------------------------------------------------------------------
>I28600_M146_Malvaceae_Mortoniodendron_guatemalense_seq1
-------------------------------------------------------------aggaat------------------tgttgagttcaca-------tagttcctagcatt---------------------------------------------------------------------------------------------------------------------------tagcagggtctgaaatctgaattacca---------tagttat----------taaggtgcttgca---------------------taa-a-------atggttaggcgttttgcacc---------------tttcatagt------------------tgtttt-----caact-------------------------------------------------------t-aactgaca---------------------atgta----------------------atattatat--------------------aaagtt-tgtacaga------actgaca--------tctcaagtaacttg----ctaaatttgg-----tttcagcaatgc---acttccaggggcaccaaaaccaa---gatcgtggtttggtccaaatggccagtacatcagagagcttccttgtccaagttgcagggggagaggttatactccatgtacagagtgc---ggaattgaaagatcaaaatcagactgttctcaatgtaatggaaagg------tacatgttg--------------------------cat-----atttag----------------tgataaactg------ataatgtt-atatc-------catataa-----------------------acacaaagaa---gagtagcca------------ttgcatttgctat----------tgata-acgg----------------------------ctcc-ttg-aacaaacatag------------------gaacatgccatgct-ttgaaatttctatggt-ttaagaa-----ggtaaaa-----------------------------------------gtaa----------------ttgagggcatccatacatactagtctaag-----------------------------------------------------------------------------------------------------------------------------------------------------------------------------------------------------------------------------------------------------------------------------------------------------------------------------------------------------------------------------------------
>I28601_M030_Malvaceae_Sparmannia_africana_seq1
-------------------------------------------------------------------------------------------------------------------------------------------------------------------------------------------------------------------------------------------------------------------------------------tatgttgt-----------------------------------------------gag------aatgttcagtgttttatgtt----------cctatttttgcatt---------------------------------------------------------ttgcttctga---------aaaaggaa----at-atctgtta---------------------atgtt----------------------agattatat--------------------gargttgagtataraactg-aactgaca--------tctcragtaactta----ctgaayttgg-----tttcagcaatgc---caatcctggggcaccgaaaccaa---gatcatggtttggtccraatggtcagtacatcagagagcttccttgtccgagttgcmgggggagaggttatactccatgttcggagtgc---ggaatagaaagatctagatcagactgttctcaatgtaatggaaagg------tacatgttg--------------------------tat-----acttak----------------t--------a------ataatggt-atatc-------aatatac-----------------------aagcaaagaaga--------------------------------------c-------------------------------------------------atg-aatgaacatag------------------gaacaagacatgtg-ctgaaatttctatgttcttatgaa-----gttgcat-------------------------------------------------------------------------------a-aagtctaagaaa-attgtttc-----------------aagccattcwctttcatttggcttc-----------------------------------------------------------------------------------------------------------------------------------------------------------------------------------------------------------------------------------------------------------------------------------------------------------------------------------
>I28602_M031_Malvaceae_Mollia_sp_seq1
------------------------------------------------------------------------------------------------------------------------------------------------------------------------------------------------------------------------------------------------ttaaagattgtctaaaatgagagctacca----------tgtggt----------taagatgtttkca---------------------cat---------aaaggtctkgcatttgcwgc---------------ytscatatt------------------tstttt-----caact-ctcagtgtttt---------gtttgcctctg----------taaaggaa----ay-acctstca---------------------atakt----------------------aaattatat--------------------gaagtagagtacaga--------tract--------tctcragtaactta----ctgaatttbg-----thtcagcaatgc---ccttccagnggcaccggaaccra---gatcayggtttggtccaaahggtcagtacatcagagagcttccttgtccgagttgcagggggagaggttatactccatgtacagagtgc---ggaatagaaagatcaagatcagactgttctcaatgtaatggaaagg------hacatgttg--------------------------cat-----achtgg----------------t--------a-t-------------ttatc-------aatgtaa-----------------------acacaagaaaa--gagtagcca------------tttygtttgctgt----------tgatmaactg----------------------------ctgy-atg-aatgaachtagg---------------------------------------------------------------------------------------------------------------------------------------------------------ctaagaaa-wttgtwtc-----------------tagccattcacttacytcaggc------ttcccamtaatggcagggtataatgacctgt------------ygtcartgcttgggggatc------------------------------------------------------------------------------------------------------------------------------------------------------------------------------------------------------------------------------------------------------------------
>I28603_M223_Malvaceae_Gossypium_hirsutum_seq1
--------------------------------------------------------------------------------------------------------------------------------------------------------------------------------------------------------------------------------------------tacaatggtgagtaggttgagtatgtttttttg------gaactattgct-------caaatggcagctccctcctgaattcccattatatcttgttaaaa--aaaaactttaacattttgctgc---------------tttcacatt----------------------------tcagct----------------------------------------g----------------acctgtga---------------------atgtt----------------------agattg-------------------------------------------aactgaca--------tcthyagtaayttac-tactgaattgattt-cacttcagcagtgc---ccttcca---------aaaccaa---gatcctggttcggtcccaatggacaatacatcagagagcttccttgtccaagttgcagggggagaggttatactccatgttccgagtgc---ggtatcgaaagatcaagatcagattgttcccaatgtaatggaaagg------tacatgttt-------------------------gcatt--------------------------------------------------------------------------------------------------------------------------------------------------------------------------------------------cttc-----aatggacatag------------------gaacatgacatgtt------------------------------------------atcattatcatta----------------------------------------ttattattaatattattattattaagtrykkgakrksaycyaycc----------------tagccattcactw-----------------------------------------------------------------------------------------------------------------------------------------------------------------------------------------------------------------------------------------------------------------------------------------------------------------------------------------------
>I28604_M032_Malvaceae_Entelea_arborescens_seq1
----------------------------------------------------------------------------------------------------------------------------------------------------------------------------------------------------------------------------------------------------------tttgatgctttgagaagcttgattttatatgttgtttgtttcacatgcaaattcagctttcta--------------gwtgtgag------aatgttcagtgtttyattatggattt----gatgctttcatatt------------------tctttt-----caacw-ctcactctttt---------gtttgcttctg----------aaaaggaa----mt-atctgtta---------------------atgtt----------------------agattatat--------------------rasrttgagtatakaactg-aactgama--------tmtc----aactta----ctgaatttgg-----ttwcagcaatgh---haatcccggggcaccgaaaccaa---gatcatggtttggtccaaatggtcagtacatcagagagcttccttgtccgagttgcagggggagaggttatactccatgttcggagtgc---ggaatagaaagatcwagatcagactgttctcaatgtaatggaaagg------tacatgttg--------------------------tat-----acttag--------------------------------------------------------------------------------------craagamga--------------------------------------c-------------------------------------------------atg-aatgaacatag------------------gaacaggacatgtc-ctgaaatttctatgttcttrtgaa-----gttgtat-------crttataagh------------------------------------------acttkagggcatcratacaga-aagtctaagaaa-attgtttc-----------------aagccattcacttacattttgatttggcttcttaataatggcagg---------------------------------------------------------------------------------------------------------------------------------------------------------------------------------------------------------------------------------------------------------------------------------------------------------------
>I28605_M235_Malvaceae_Abutilon_sp_seq1
g-----------------------------------------------ctgatccaaaaccaaggttttagcatttctggtctcatgcttatgctgtg-------tgtttctttgatttg------------------------------------------------------------tttgtgaa-----------------------------tctttgattt---------------atctgggttctgaaatctgaataacca---------atgttgt----------t---------------------------------------------aaagttta-----------------------------------------------------------------------------------------------------------------------------------gaca---------------------atgtt----------------------agattctat--------------------gaaggt-attgc-------------gca--------tctcaagtaattta----ctgtatttgc-----ttccagcaatgt---ccttccgggggcaccgaaaccga---gatcatggttcggtccaaatggtcagtatatcagagagcttccttgtccaagttgcagggggagaggttatactccatgtacagagtgt---ggtattgaaagatcaagatcggattgttctcagtgtaatggaaagg------tacatgttg--------------------------cat-----gctaat----------------tagca----a-----tgaaatcgt-atatc-------aacataa-----------------------acacatagaa---gagcagcca------------tcgaattagaact----------tgata-actg----------------------------ctcc-ttc-aatgaacatgc------------------gaagatgacatgct-ttgaaattcgtata----------------------------------------------------------------------------------g----------------------------------------------------------------------------------------------------------------------------------------------------------------------------------------------------------------------------------------------------------------------------------------------------------------------------------------------------------------------------------------------------------------------
>I28606_M033_Malvaceae_Reevesia_formosana_seq1
--------------------------------------------------------------------------------------------------------------------------------------------------------------------------------------------------------------------------------------------------------ggtcacaaatctgaattacca---------tgatttt----------taaggtgtttgca---------------------tacga-------aggtttatgcattttgctcc---------------tttcatata------------------tatata-----tatat------------------------------------------------------atttactgtcg---------------------atgtt----------------------agattatgt--------------------acagtt-tgtacaga------attgaca--------tctcaaataactaa----ttgagtttga-----tttcagcaatgc---ycttccaggggcaccaaaaccaa---gatcgtggtttggtccaaatggtcagtacatcagagagcttccttgtccaagttgcagggggagaggttatactccatgtactgagtgc---ggaattgaaagatcaagatcggactgttctcaatgtaatggaaagg------tacatgttg--------------------------cat-----actaag----------------tcaca----a--acatataatg---gtatc-------aatagat-----------------------acacaaagaa---aggtagcca-------------tttacgtgcaat----------ttata-actg----------------------------ttcc-ttg-aacgaacatag------------------gaacatgatatgct-ttggtgtttc-------------------------------------------------------------------------------------------------------------------------------------------------------------------------------------------------------------------------------------------------------------------------------------------------------------------------------------------------------------------------------------------------------------------------------------------------------------------------------------------------------------
>I28607_M034_Malvaceae_Mansonia_altissima_seq1
-----------------------------------------------------------------------------------------------------aaryskmwywyaggagsyc------------------------------------------------------------yaagcga-------------------------grrattwtkragttyas--------rkrrytctkwrartttgacatctgcawwmccw---------yrrwtgt----------carkrkgtktawr---------------------tas-a-------rwyhwcwykmwtttygctcc---------------ytacatgktaa----------------aghttt-----tawtt---------------------------------------------------------atcwgtha---------------------awgtt----------------------agattatgt--------------------abmgtt-tgtamaga------aytgaca--------tctcwagtaactta----ttgastttvt-----tttcagcndtgc---hcttccwgrggcaycwaaaccaa---gatcrtggtttggtccaaatggtcagtayatbagagagcttccttgyccaagttgcagdggdagaggttatactccatgtacagagtgt---ggaattgaaagatcaagatcagactgttctcaatgtaatgggaagg------tacatgtdg--------------------------haw-----acttag----------------tbaca----g--actgataatg---gwatv-------aatwtac-----------------------rcacaaagaa---grgtagtcwy-----------tcttttttgcast----------ytata-acya----------------------------ttcc-ttr-aacavacatag------------------gaarrtgacawgct-ttgacrtttatayattttatgatt-----ggtaaat-------tattataa-------------------------attaa----------------tttagggcac------------------------------------------------------------------------------------------------------------------------------------------------------------------------------------------------------------------------------------------------------------------------------------------------------------------------------------------------------------------------------------------------------------
>I28608_M035_Malvaceae_Hosfordia_alata_seq1
-------------------------------------------------------------------------------------tgcttatgc--tg-------tgtttctttgatttc------------------------------------------------------------tttgtgaa-----------------------------tctttaattt---------------atctgggttctgaaatctgaattacca---------rtgttgy----------t---------------------------------------------aaagttta-----------------------------------------------------------------------------------------------------------------------------------gaca---------------------atgtt----------------------agattctat--------------------gaaggt-tttgcaga------actgaca--------tctcaagtarttta----ctayatttgc-----ttccagcaatgt---ccttccaggggcaccgaaaccga---gatcatggtttggtccaaatggtcagtatatcagagagcttccttgtccaagttgcagggggagaggttatactccatgtacagagtgt---ggtattgaaagatcaagatcdgattgttctcagtgtaatggaaagg------tacatvttg--------------------------cat-----gctaat----------------taaca----a-----tgaamtcgt-atatc-------aacataa-----------------------acrcayagaa---gagcagcca------------tcgtattagaact----------tsata-actg----------------------------ctcc-ttc-aatgaacatac------------------aaaaatgacatgct-ttgacatttgtata----------------------------------------------------------------------------------gttgatggcatccttacagacatgtccaagata-attgtatatag--------------------------------------------------------------------------------------------------------------------------------------------------------------------------------------------------------------------------------------------------------------------------------------------------------------------------------------------------------------------------
>I28609_M036_Malvaceae_Pentaplaris_davidsmithii_seq1
-----------------------------------------------------ctcaaacgacagct------------------cccttcccctaca-------tagttcttagcatt---------------------------------------------------------------------------------------------------------------------------taacagggtctgaaatatgaattacca---------atgttgt----------t---------------------------------------------caagtttagcattttgcttc---------------tttcatatt------------------tatttt-----caact-------------------------------------------------------t-acctgtca---------------------atgtt----------------------aaattctat--------------------taagtt-tttacaga------actgaca--------tctcaagtaattta----ctgaatttgc-----tttcagcaatgc---ccttccaggggcaccaaaaccaa---gatcatggtttggtccaaatggtcagtatatcagagagcttccttgtccaagttgcagggggagaggttatactccgtgtacagagtgc---ggtattgaaagatcaagatcagactgttcccaatgtaatggaaagg------tacatgttg--------------------------cat-----gcttag----------------t--------a------ataacggt-atatc-------agtataa-----------------------acacaaagaa---gagtagcya------------ttgcatttgcagttgataa---gtgata-actg----------------------------ctcc-tcc-aatgaacatag------------------gaacatgacatgct-ttgaaatttatatgttctta---------------------------------------------------------------------------------------------------------------------------------------------------------------------------------------------------------------------------------------------------------------------------------------------------------------------------------------------------------------------------------------------------------------------------------------------------------------------------------------------------
>I28610_M037_Malvaceae_Heritiera_littoralis_seq1
----------------------------------------------------------------------------------------------------------------------------------------------------------------------------------------------------------------------------------------------------------------atctgaattgttg---------agatgct----------t---------gcg---------------------tac---------aaagctcatgcatttgctcc---------------tttcatatt------------------tgttct-----aaaac-atctttgttttgtc-tgtt----tgtttctg----------aaaagga-----aa-atctgttg---------------------gtgtt----------------------agattatat--------------------agagttgagtaccga------attgaca--------tctcatgtaacttat---ttgaatttgg-----tttcagcaatgc---cctgccaagggcaccgaaaccaa---gatcatggtttggaccaaatggtcagtacatcagagagcttccttgtccaagttgcagggggcgaggttatactccatgtactgagtgt---ggaattgaaagatcaagatcagactgttctcaatgtaatggaaagg------tacatgttg--------------------------cgt-----gcttac----------------t--------g------ataacagt-acatc-------attataa-----------------------acaaaaagaa---aaatagcca------------ttgcatttgcagt----------tgata-actg----------------------------ccct-tta-a---------c------------------aaagataacatgct-ttggaatttctatgttctcatgaa-----ggtawry-------tattatat----------------------------------------------ctgagggcatccttactgacaagtctaagaaa--ttgtatc-----------------t-----------------------------------------------------------------------------------------------------------------------------------------------------------------------------------------------------------------------------------------------------------------------------------------------------------------------------------------------------------
>I28611_M062A_Malvaceae_Durio_zibethinus_seq1
-------------------------------------------------------------------------------------------attcaca-------tagttcctagcatt---------------------------------------------------------------------------------------------------------------------------taacagggtctgaaatcttggtc---------------gttgt----------taaggtgcttgca---------------------taa-a-------aaggttattcattttgctcc---------------tttcatagt------------------tgtttt-----cagct-------------------------------------------------------t-aactgtca---------------------atgtt----------------------agattatat--------------------aaagtt-tgtacaga------actgaca--------tctcaagtaacttg----ctgaatttgg-------tcagcaatgc---ccttccagaggcactgaaaccaa---gatcgtggtttggcccaaatggtcagtacatcagagagcttccttgtccaagttgcaggggaagaggttatactccatgtacagagtgt---ggaattgaaagatcaagatcagactgttctcaatgtaatggaaagg------tacatgttg--------------------------cac-----acttag----------------tgataaactg------ataatggt-atatc-------aatataa-----------------------acacagagaa---gagcagcca------------ttgcatttgcagt----------tgata-actg----------------------------ctcc-ttg-aacgaacatag------------------gaacatgacattct-ctgaaatttctatgtt-ttatgaa-----tgtaagt-------tattataa-------------------------agtaa----------------ttgagggcat------------------------------------------------------------------------------------------------------------------------------------------------------------------------------------------------------------------------------------------------------------------------------------------------------------------------------------------------------------------------------------------------------------
>I28612_M038_Malvaceae_Brachichyton_bidwillii_seq1
-----------------------------------------------------------------------------------------------------------------------------------------------------------------------------------------------------------------------------------------------------------------------------------------------------------------------------------------tac---------aaagcttatgcatttgcttc---------------tttcatatt------------------tgtttt-----aaacc-atctttgttttgtc-tgtc----tgcttctg----------aaaagga-----aa-atctgtca---------------------atgtt---------------------aagattatat--------------------agagttgagtacaga------attcgca--------tctcaagtaacttat---ttgaatttgt-----tttcagcagtgc---ccttccagggacaccaaaaccaa---gatcatggtttggtccaaatggtcagtacatcagagagcttccttgtccaagttgcagggggagaggttatactccatgtaccgagtgc---ggaattgaaagatcaagatcagactgttctcaatgtaatggaaagg------tacatgttg--------------------------cat-----gcttac----------------t--------g------ataatggt-atatc-------gatataa-----------------------gcataaagaa---gagtaacca------------ttgcatttgcagt----------tgata-acta----------------------------ctcc-ttc-aacaaatttag------------------gaatatgacatgct-ttgaaatttctatgttcttatgat-----ggtaaat-------tattataa--------------------------gtaa----------------ct-agggcatccatatggataagtctaaga----------------------------------------------------------------------------------------------------------------------------------------------------------------------------------------------------------------------------------------------------------------------------------------------------------------------------------------------------------------------------------------
>I28613_M039_Malvaceae_Eriotheca_macrophylla_seq1
-------------------------------------------------------------------------------------------------------------------------------------------------------------------------------------------------------------------------------------------------------aggtctgaaatctgaattacca---------atgttgt----------t---------------------------------------------aaagcttaacattttgctcc---------------tttcatatt------------------tatttt-----caact-------------------------------------------------------t-acctgtca---------------------atgtt----------------------tggttatat--------------------gaagtt-ttttcaga------actgaca--------tctcaagtaattta----ctgaatttgc-----tttcagcaatgc---ccttccaggggcaccgaaaccaa---gatcatggtttggtccaaatggtcagtatatcagagagcttccttgtccaagttgcagggggagaggttatactccgtgtaaagagtgc---ggtatagaaagatcaagatcagactgttctcaatgtaatggaaagg------tacatcttgc-------------------------cat-----acttag----------------t--------a------ataatggt-atatc-------aatataa-----------------------acacaaagaa---gagtagcca------------ttscatttgcagt----------tgata-actg----------------------------ctcc-ttc-aacgaacatag------------------gaacatsacatgct-ttgaaatttgtatgttcttatgaa-----ggtaaat-----------------------------------------------------------------------------------------------------------------------------------------------------------------------------------------------------------------------------------------------------------------------------------------------------------------------------------------------------------------------------------------------------------------------------------------------------------------------------------
>I28614_M040_Malvaceae_Hydrogaster_trinervis_seq1
----------------------------------------------------------------------------------------------------------------------------------------------------------------------------------------------------------------------------------------------------------------------gctaccaat--taccatcgtggt----------taagatgcttaaa---------------------cat---------aaaggtcttgcgtttgctgc---------------tttcatatt------------------tctatt-----caact-ctcagtgtttt---------gtttgcttctg----------taaaggaa----at-gcctgtca---------------------ttatt----------------------aaattatgt--------------------gaagttgggtacaga--------tgactt------ctctcaagtaaccta----ctaaatttgg-----tttcagcaatgc---cgttccaggggcaacaaaaccga---gatcgtggtttggtccaaatggtcagtacatcagagagcttccctgtccaagttgcagggggaggggttatactccatgtacagagtgc---ggaatagaaagatcaagatcagactgtcctcaatgtaatggaaagg------tacatgttg--------------------------cat-----accttg----------------t--------a-t-------------ttatc-------aatataa-----------------------acacaaaaaa---gagtagtca------------tttcatttgctgt----------tgatcaactg----------------------------ctgc-atg-aatgaacatatg---------------------------------------------------------------------------------------------------------------------------------------------------------ctgagaaa-attttttc-----------------tagccattcacttacttcag-------cttcccaataatggtagggtataatgacctgt------------cgtcagtgcttgggggaccgtg---------------------------------------------------------------------------------------------------------------------------------------------------------------------------------------------------------------------------------------------------------------
>I28615_M041_Malvaceae_Pterygota_brasiliensis_seq1
-------------------------------------------------------------------------------------------------------------------------------------------------------------------------------------------------------------------------------------------------------------------------------------------------------------------a---------------------tac---------aaaggccatgaatttgctcc---------------tttaatact------------------tgttct-----aaacc-gtctttttttggtc-tgtc----tgcttctg----------aaaacga-----aa-acctgtca---------------------atgtt----------------------ggattatat--------------------aaagttgagtacaga------attgaca--------tctcaagtaacttat---ttgaatttgg-----tttcagcggtgc---ccttccagtgaccccgaaaccaa---gatcatggttcggtccaaatggtcagtacatcagagagcttccttgtccaagttgcaggggaagaggatatactccatgtattgagtgc---ggaattgaaagatccagatcagactgttctcaatgtaatggaaagg------tacgtgttg--------------------------cgt-----gcttac----------------t--------g------ataatggt-atatc-------gatataa-----------------------acgc--agaa---gagtagcca------------ttgcatttgcagt----------tgata-acta----------------------------ctcc-ttg-aacaaatgtgg------------------gaatatgacatggt-ttgaaatttctatgttcttgtgaa-----ggtaaat-------tatt------------------------------------------------------------------------------------------------------------------------------------------------------------------------------------------------------------------------------------------------------------------------------------------------------------------------------------------------------------------------------------------------------------------------------------------------------------------------
>I28616_M042_Malvaceae_Leptonichya_maranta_seq1
---------------------------------------------------------------------------------------------------------------------------------------------------------------------------------------------------------------------------------------------------------------------------ca---------ttgttgt----------taagctgtttgct---------------------tat-a--------aaggttatgcatttgctcc---------------tttcatatt------------------tctatt-----caact-ctagttgttttaac---tctgtttgcttctg----------aaaaagaa----at-acctgtgatgtga-----------atgttatgtt----------------------aggttattt--------------------aaagttgagtacaga------attgacg--------tctcaagtaactta----ttgaatttgt-----tttcagcaatgc---ccttccaggggctcccaaaccaa---gatcgtggtttggtccaaatggtcagtacataagagagcttccttgtccaagttgcagggggagaggctatactccttgtacagagtgc---ggaatagaaagatcaagatcagactgttctcaatgttatggaaagg------tacatgttg--------------------------cgt-----actttg----------------t--------a------ataatggt-atatc-------aatataa-----------------------acataaagaa---tagtagccg------------ttgcatttgcttt----------tgatc-actg----------------------------ttcc-tyg-aaagaacatag------------------gaacatgatatgct-ttgagatttctctgttcttatgaa-----ggtaaaa-------tactattta------------------------agtaa----------------tcaa------------------------------------------------------------------------------------------------------------------------------------------------------------------------------------------------------------------------------------------------------------------------------------------------------------------------------------------------------------------------------------------------------------------
>I28617_M043_Neuradaceae_Neurada_procumbens_seq1
-------------------------------------------------------------------------------------------------------------------------------------------------------------------------------------------------------------------------------------------------------------------------------------------------------------------------------------------------------------------tgctccata------aaatatactcatattatcaaa----------------------ttaact---------------------------------------c-ctaaagtaaatttgt-ttctctcactgcttctatccttcttattcatatttcttg---------agacttttagactagaa---------------------------aatgcaga------cgtgaca--------ataaaagtaacatc----ttgtaactga----atctcaggaatgt---tccttcaagggagcgaaaaccaa---ggtcatggtttggttcaaacggtcagtacatccgagagcttccttgtccgagttgcaggggcagaggttacactccttgcacggattgtggaggaatcgaaagatccagaccagactgttctcaatgtaatggaaaggtaa---cacatactttg--------------------------------gttttc----------------tcata----aatctttgtaactgtaaaaac-------aatcaga-----------------------acgtatagaa-----------------------tttataagcaaatt----------tggccgagtg----------------------------tttt-tgg--------------------------------------------------------------------------ggcagttt----------------------------------------------------------------------------------------------------------------------------------------------------------------------------------------------------------------------------------------------------------------------------------------------------------------------------------------------------------------------------------------------------------------------------------------------------------------------------------
>I28618_M044_Malvaceae_Pentace_laxiflora_seq1
-----------------------------------------------------------------------------------------------------------------------------------------------------------------------------------------------------------------------cttattgaatgc-c--------atagtac--agggtctgaaatctgaattacct---------tccttgt----------taaggtgtttgcc---------------------tag-a-------aaactcakscwttttgctcc---------------ttycatakt------------------tgtttt-----ccwct------------------------------------------------------wr--wctrtma---------------------atgwt----------------------rgattgtrt--------------------aaagtt-wktacrga------rctraca--------tmtcaagtracttr----ytgaatttgg-----kttcagyaassm---tsttycaggggcaccraaaccaa---gatcatggtttggtccaaatgbtcartacatcrgagagcttccttgtccaagttgcagggvdagaggttatactccatgtacagagtgy---ggdattgaaagatcaagatcagactghtctcaawgtaacggaaagg------tasatgttg--------------------------yat-----dwktag----------------tgaya----a--ayyratadwgkk-atatc-------rmtataa-----------------------acwcrawgar---kwgcagcatt-------------gcatttgydgt----------tgayw-actg----------------------------ctcc-ttr-agcaaacatgg------------------gaaaatgacatgct-ttgcagtttatgtgttttakgaar-----skarraa-------aactc-----------------------------------------------------------------------------------------------------------------------------------------------------------------------------------------------------------------------------------------------------------------------------------------------------------------------------------------------------------------------------------------------------------------------------------------------------------------------
>I28619_M045_Malvaceae_Phragmotheca_mammosa_seq1
--------------------------------------------------------------------------------------------------------------cttggcatt---------------------------------------------------------------------------------------------------------------------------taactgggtctgaaatctgaattacca---------atgttgt----------t---------------------------------------------aaagtttagctttttgcttc---------------tttcatatt------------------tatttt-----caact-------------------------------------------------------c-acctgtca---------------------atgct----------------------agattatat--------------------gaagtt-tttacaga------actgaca--------tctcaagtaattta----ctgaacttgc-----tttcagtaatgc---ccttmcaggggcaccaaaaccaa---gatcatggtttggtccaaatggtcagtacatcagagagcttccttgtccaagttgcagggggagaggttacactccatgtacagagtgc---ggtattgaaagatcaagatcagactgttcccaatgtaatggaaagg------tacatgttk--------------------------hat-----acttag----------------t--------a------acaatggt-atakc-------aatataa-----------------------acacaaagaa---gagtagccg------------ttgcatttgcagt----------tgata-actg----------------------------ctcc-ttc-aatgaacatag------------------aaacatgacatgct-ttgaaatttgtttgttcttatgaa-----ggtaaat-------tatcataa--------------------------gtaa----------------ttgatggcatccatacagac--------------------------------------------------------------------------------------------------------------------------------------------------------------------------------------------------------------------------------------------------------------------------------------------------------------------------------------------------------------------------------------------------
>I28620_M046_Malvaceae_Camptostemon_shultzii_seq1
----------------------------------------------------------------------------------------------------------agttcttagcatt---------------------------------------------------------------------------------------------------------------------------tatctttgtctgaaatctgaattacca---------atgttgt----------y---------------------------------------------aaagttcagtattttgcttc---------------ttgcatttt------------------tatttt-----caact-------------------------------------------------------t-acctgwca---------------------awgtt----------------------agattctat--------------------gaag-t-cttacata------actgaca--------tctcaagtaattta----ctgaatttgc-----tttcagcaatgc---ccttccgggggcaccaaaaccaa---ggtcatggtttggtccaaatggtcagtacatcagagagcttccttgtccaagctgcagggcgagaggttatactccatgtacagagtgc---ggtattgaaagatcaagatcagactgttcccagtgtaatggaaagg------tacat-ttg--------------------------cat-----gcttat----------------t--------a------ataatggt-atatc-------aatataa-----------------------acacaaagaa---gagtaccca------------ttgcattcgcatt----------tgata-accg----------------------------cycy-tts-awtkratatag------------------gaacatgacatgct-ttgaaatttgt------------------------------------------------------------------------------------------------------------------------------------------------------------------------------------------------------------------------------------------------------------------------------------------------------------------------------------------------------------------------------------------------------------------------------------------------------------------------------------------------------------
>I28621_M153_Malvaceae_Trichospermum_sp_seq1
ca---------------------------------------------r---------------------------------------------------------------------------------------------------------------------------------------------------------------------------------------------------------------------------------ttggrttatgatc--cttcagaagagctatttggactctc---------------agatgatc-----caaamccraggttgtagcac---------------ttctgggtt----------------------------ctggcc------------------------------------------------------------------------------------tcatgct-------------------ttctgtttatatata-------tggtgwwtctttaatttagtcntgatttacttttgatg--------ctttgagaagchttdattttggatgttgtttggtttcagcaatgc---ccttcanggggcaccaaaaccga---gatcgtggtttggtccaaatggtcagtacatcagngagcttccttgtcckagttgcagggggagagkttatactccatgtacagagtgc---ggaatagacagattaagatcagactgttcccaatgtaahggaaagg------tgcatgakg--------------------------cat-----acttwg----------------t------------------------atttw------tactataa-----------------------acacaagaac---dagtagccatttgacca----tttcgttagcggt----------tgatcaactg----------------------------ctgc-atg-aatgaaaatag------------------gagcaggacatgctcttgaaatttctctgttcttatgaa-----gttatta-------tattataagca------------------------------------------catgagggtatccatgcagaaagtcttaaaag---------------------------------------------------------------------------------------------------------------------------------------------------------------------------------------------------------------------------------------------------------------------------------------------------------------------------------------------------------------------------------------
>I28623_M048_Malvaceae_Abroma_augusta_seq1
-------------------------------------------------------------------------------------------------------------------------------------------------------------------------------------------------------------------------------------------------------------------------------------------------------------------------------------------------------aggttatgcatttgctcc---------------tttcatatt------------------tctttt-----caact-ctaattgttttaac-tgtctgtttgcttctga--------aaaaaagaa----at-acctgtca---------------------atatt----------------------agattactta-------------------aaagttgagtacgta------actgaca--------tctcaagtaactta----ttgaatttgg-----tttcaggaatgc---ccttcctgggacacccaaaccaa---gatcgtggtttggtccaaatggtcagtacattagagagcttccttgtccaagttgcagggggagaggctatactccatgtatggagtgc---ggaatagaaagatcaagatcagactgttctcaatgtaatggaaagg------tacatgttg--------------------------cat-----acttag----------------t--------a------ataatggt-atatc-------catataa-----------------------gcataatgaa---gagtagcca------------ttgcattggcagt----------tgata-actg----------------------------ctcc-ttg-aaagaacata--------------------------acatgmt-ttgagatttctctgcttttactat-----gat-aaa-------tattattta------------------------agtaa----------------tcaagggtatccatac------------------------------------------------------------------------------------------------------------------------------------------------------------------------------------------------------------------------------------------------------------------------------------------------------------------------------------------------------------------------------------------------------
>I28624_M049_Malvaceae_Corchoropsis_tomentosa_seq1
-------------------------------------------------------------------------------------------------------------------------------------------------------------------------------------------------------------------tgagaatgttcagtgt-------------tttagcagggtctgaaatcttagttacca---------atggtgtt-------------------------------------------------------aagatgtagcatttttctccctttaa-------gttttgacatt------------------atat-t-----caact---------------------------------------------------t-----acctgtcg---------------------atgtt----------------------tgattagat---------------------aaatattgttcagt------tctgaca--------tctcaagtgac-ttt---ttgaatttgg-----tttcagcagttc---ccttcaaggggtaccaaaaccaagacgatcgtggtttggtccaaatggtcagtacatcagagagcttccttgtccaagttgcaggggtagaggttatactccatgtttggagtgc---ggaatcgaaaggtcaagatcagactgctctcaatgtaatggaaagg------tacatgttg--------------------------cat-----acttag-------------tgatgata----a--gctgataatgga-a----------------ag-----------------------gtacatgta---------gcca------------ttgcatttgcagt----------tgata-aatg----------------------------ttcc-ttg-aacgagcataa------------------gaacatgacatgct-ttgagatttatatgtt-ttatgaa-----ggtaaattgg--------------------------------------------------------------------------------------------------------------------------------------------------------------------------------------------------------------------------------------------------------------------------------------------------------------------------------------------------------------------------------------------------------------------------------------------------------------------------------
>I28625_M193_Malvaceae_Apeiba_tibourbou_seq1
---------------------------------------------------------------------------------------------------------------------------------------------------------------------------------------------------------------------------------------------------------------------------------------tgttgtttgtttcgcatatatagtctgctttcta--------------gttgt----------gaattcagtgttttctatt----------cttacttttgcatataaaggttatgkaytwgytgcyttcaattcaact-ctcactcthtt---------gtttkcttctaa--------aagrarrwa----gt-ttctgtta---------------------atgtk----------------------mkattatat--------------------gaagttgagtmtagaaytg-amctgmca--------kctcragtaacttw----ctgaaattgg-----tytcagcaatgc---naaycctggrgcvbcvaarccaa---gatcatggtttggtccaaatggtcagtacatcagagagcttccttgtccgagttgcvgdgggcgaggttatactccatgtamngagtgc---ggaatagaaagatcaagatcagactgttctcaatgtaatggaaagg------trcatgtyg--------------------------cay-----acytag----------------t--------a------gtactgdt-atath-------aatrwaa-----------------------vhgcaaagaaga--------------------------------------c-------------------------------------------------atg-aatgaacatag------------------maacrsracatgtt-cygaaatttsmktgttcttatgva-----gttgtat-------cattataarc-----------------------acttr--------------tatttdgskymtcaatarwga-aagkstawraaa-attgtttc-----------------aagccattcacttacakwts----------------------------------------------------------------------------------------------------------------------------------------------------------------------------------------------------------------------------------------------------------------------------------------------------------------------------------------
>I28626_M226_Malvaceae_Helicteres_guazumifolia_seq1
----------------------------------------------------------------------------------------------------------------tcgaacta------------------------------------------------------------taag----------------------------gaaattattgagttcac--------atagttcctagcatttgacatctgcattacca---------tgatttt----------taaggtgtttgtg---------------------tac-a-------aaccttatgcattttgctct---------------tttcataat------------------ttcttt-----tactt------------------------------------------------------at---ctgtca---------------------atgtt----------------------agattatgt--------------------acagtt-tgtacaga------actggca--------tctctactaacatg----t----tttgt-----tttcagcaatgc---ccttccagaggcaccagaaccaa---gatcatggtttggtccaaatggtcagtacattagagagcttccttgtccaagttgcagggggagaggttatactccatgtacagagtgt---ggaattgaaagatcaagaccagactgttctcaatgtaatgggaagg------tacatgtcg--------------------------ctt-----acttag----------------tcaaa----a--actgataatg---gcacc-------aatatac-----------------------acacaaagaa---cggtggccat-----------tcttttttgcagt----------ttata-actg----------------------------ttcc-ttg-aacaaacacaa------------------gaaaatgacatgca-ttggctttttt---tttttwaadk-----gdwaawt-------twwt-taa-------------------------agtaa----------------tttagggcatccttacagacaa------------------------------------------------------------------------------------------------------------------------------------------------------------------------------------------------------------------------------------------------------------------------------------------------------------------------------------------------------------------------------------------------
>I28628_M051_Malvaceae_Werklea_horrida_seq1
-----------------------------------------------------------------------------------------------------------aattgtagcttta------------------------------------------------------------catgcgca-----------------------------tatattttgttctacg---------tacttggcatttatttcaattataccc---------atgttat----------tcaagtttttt---------------------------------------ttttgtattttgcttc---------------tttcatatt------------------tacttc-----caact-------------------------------------------------------c-acctgtca---------------------atgtt----------------------ggattctat--------------------caagttttgcac----------------------------aagtaattta----cggagtttgc-----tttcagcgatgc---ccttccgggagtactgaaaccga---gatcatggtttggtccaaatggtcagtacatcagagagcttccttgtccaagttgcaggggcagaggttatactccatgtacagagtgt---ggtattgaaagatcaagatcagattgttcccaatgtaatggaaagg------tacgttttg--------------------------cat-----gctcat----------------taa------a---tgaataatggc-gtatc-------aacataa-----------------------gcacatagaacacgagtagcca------------ttgcgttcgcact----------tggta-actg----------------------------ctcc-ttcaaatgaacatag------------------gaacatgacatgct-tttaaattta-atgttct-----------------------------------------------------------------------------------------------------------------------------------------------------------------------------------------------------------------------------------------------------------------------------------------------------------------------------------------------------------------------------------------------------------------------------------------------------------------------------------------------------
>I28629_M052_Malvaceae_Spirotheca_rosea_seq1
---------------------------------------------------------------------------------------cctccgcaaca-------tagttcttagactt---------------------------------------------------------------------------------------------------------------------------ttacaaggtctaaaatctgaattacca---------atgtcgt----------t---------------------------------------------aaagttcagcattttgctcc---------------tttcatatt------------------ta-att-----cgact-------------------------------------------------------t-gcctttca---------------------atgtt----------------------aggttatat--------------------gaagtt-tttacaga------actgaca--------ttttaagtaattta----ctgaatttgc-----tttcagcaatgc---ccttccaggggcaccgaaaccaa---gatcatggtttggtccaaatggtcagtatatcagagagcttccttgtccaagttgcagggggagaggctatactccatgtacagagtgc---ggtattgaaagatcaagatcagactgttctcaatgtaatggaaagg------tacatgttg--------------------------cat-----ccttaa----------------t--------g------ataagggt-atatc-------aatataa-----------------------acacaaagaa---gagtagc-----------------catttgcagt----------tgata-actg----------------------------ttcc-ttc-aatgaacatag------------------gaacatgacatgct-ttgaaatttgtatgtgcttatgaa-----ggtaaat------------------------------------------taa----------------ttgatggcatccatacagacaagtctaagaaa-tctgtat------------------------------------------------------------------------------------------------------------------------------------------------------------------------------------------------------------------------------------------------------------------------------------------------------------------------------------------------------------------------------
>I28630_M053_Malvaceae_Huberodendron_swietenioides_seq1
--------------------------------------------------------cagcaacggct------------------caccttccccaca-------tagttcttagcttt---------------------------------------------------------------------------------------------------------------------------tcatagggtctgaaatctgaattacca---------atgttgt----------t---------------------------------------------aaagtatagcattttgcttc---------------tttcatatt------------------tatttt-----caact-------------------------------------------------------t-acctttct---------------------atgtt----------------------agattatat--------------------aaagtt-cttacaga------actgata--------tc-----taattta----ctgaatttgc-----tttcagcaatgc---ccttccaggdgcaccgaaaccaa---gatcatggtttggtccaaatggtcagtatatcagagagcttccttgtccaagttgcaggggaagaggctatactccatgtacagagtgt---ggtattgaaagrtcaagagcagactgttctcagtgtaatggwaagg------tacgtgttg--------------------------cat-----acctag----------------t--------a------ataatgct-atgtc-------aatgtaa-----------------------acacaaagag---gagyagcca------------ttgcatttgtagt----------tgata-actg----------------------------cttc-ttc-aat-aacagag------------------gaacatgacatgct-ttgaaatttgtatgttcttatgaa-----ggtaaat-------tattataa--------------------------ataa----------------gtgatgg---------------------------------------------------------------------------------------------------------------------------------------------------------------------------------------------------------------------------------------------------------------------------------------------------------------------------------------------------------------------------------------------------------------
>I28631_M054_Malvaceae_Trochetiopsis_benjaminae_seq1
-----------------------------------------------------------------------------gttrycaattgttgttttact-------tgcatatttgcatt-------------------------------------------------------------caagtag------------------------tgagwatgttcagtgtt------------------------------------------------------------------------------------------------------------------wggtgtagcatttkgctcctt-------------tttaacatt------------------awtttt-----caact---------------------------------------------------t-----acctthca---------------------atgtt----------------------agattatat--------------------aaaatattgktcasa------acagata--------tcthaagtgactttg-ttttgaatttgg-----tthcagcaatgc---ycttcaaggggmgccgaaaccaagaagatbatggttcggtccwaatggtcagtacatcagagagcttccttgtccaagttgcaggggtagaggttatactccatgttcagagtgc---ggaatcgaaaggtcaagatcagactgctctcartgtaatggaaagg------tacatgttg--------------------------cat-----acttag----------------tgata----w--gctggywabgrg-a----------------ag-----------------------gtasatgtagg--ctmtagcca------------ttgcatatkyagt----------cgataaaatd----------------------------htcc-ttgaaacaagcataa------------------kaacwykacatgct-ttkagatttctatgtt-ttrtgaa-----ggtaaatt----ggtactataw--------------------------ttaa----------------ywgagggcatccatatgga---------------------------------------------------------------------------------------------------------------------------------------------------------------------------------------------------------------------------------------------------------------------------------------------------------------------------------------------------------------------------------------------------
>I28632_M055_Malvaceae_Eriolaena_candollei_seq1
ga---------------------------------------------g--------------aaggttgatttttttgttgtcaattgttgttttact-------tgaatatttgcatt-------------------------------------------------------------caagtag------------------------tgagaatgtthagtgtt------------------------------------------------------------------------------------------------------------------wrgtgtaghattttgctcctt-------------tttaacatt------------------attttt-----caact---------------------------------------------------t-----acctktca---------------------atgtt----------------------agattatat--------------------aaaatattgttcaga------acagatr--------tctyaagtgamtttg-ttttgaatttrg-----tttmagcaatgc---chttcaagsdgmrccgaaaccragaakatcgtggttyggtccwaatggtcagtacatcagagagcttccttgtmcaagttgcaggggtagaggttatactccatgttcarastgy---ggaathgaaaggtcaagatcagactgctctcavtgtaatggaaakg------tacatgttg--------------------------cat-----acttag----------------tgata----a--gctggyaayggg-a----------------ar-----------------------gtamatgtagg--ctgtagcca------------ttgcatttgyagt----------cgataaaatr----------------------------ytcc-tygvaacgagcataa------------------baacatgacatgct-ttgagatttctatgtt-ttatgaa-----ggtaaatt----ggtactttaa--------------------------ttaa----------------ctgaggg-atcca---------------------------------------------------------------------------------------------------------------------------------------------------------------------------------------------------------------------------------------------------------------------------------------------------------------------------------------------------------------------------------------------------------
>I28633_M056_Malvaceae_Adansonia_digitata_seq1
-----------------------------------------------------------------------------------------------aca-------tagttcttagcatt---------------------------------------------------------------------------------------------------------------------------ttacagggtcttaaatctgaattacca---------acgctgt----------t---------------------------------------------aaagttcagcatattgctcc---------------tttgacatt------------------tattct-----caact-------------------------------------------------------t-acttgtca---------------------atgtt----------------------agattatat--------------------gtagtt-tttacaga------actgaca--------tctcaattaattca----ccgaatttac-----tttcagaaacga---ccttccaggggcaccgaaaccta---gatcatggtttggtccaaatggtcagtatatcagagagcttccttgtccaagttgcaggggkagaggttatactccgtgtacagagtgc---ggtattgaaagatcaagatcagactgttctcaatgtaatggaaagg------tacatgttgc-------------------------cgt-----acttag----------------a--------a------ctaatgtt-atatc-------agtataa-----------------------acacaacgaa---gagtagcca------------ttgtatttgcagt----------tgaca-actg----------------------------cttc-ttc-aatgaacat-g------------------gaacgtgacatgct-ttgaaatttgtatgwgcttgtgaa-----ggtaaat-------tattataa-------------------------cgtaat--------------tttgatggcattcaaac------------------------------------------------------------------------------------------------------------------------------------------------------------------------------------------------------------------------------------------------------------------------------------------------------------------------------------------------------------------------------------------------------
>I28635_M058_Malvaceae_Byttneria_aculeata_seq1
--------------------------------------------------------------------------------------------------------gcacgcctccccttt--------------------------------------------------------------------------------------------------------------------------------------------------------------cacatagc----------aagaatggttcaa--------------------tcac----------rtacttgtaaccttctttc---------------atccatgttac----------tttkaatggttt-----taaat-----------------gacgggttgcttctg----------aaaaacaa----at-acttgtca---------------------acctt----------------------agattactah-------------------agagttgagt----------------------------ttaagtaactta----ctggatttag-----tttcaggagtgc---ccttccaggggyaactgaaccaa---gatcttggtttggtccraatggtcagtacattagagagcttccttgcccaagttgcagggggagaggctatactccatgtacagaatgc---ggaatagaaagatcacgagcagactgttcccaatgtaatggaaagg------tgcttgctctaaattcctctgaatattttcctctatat-----tcttagttctcgattacaatgttgaga----a-cattcttcatggt-atatc-------aatatcg-----------------------acatataaaa---gagtagcaa------------ttacgtttgcaat----------tgata-accg--------------------------ttcttc-----agataacatag------------------catcataactgatt-ttagattttac--------------------------------tattttaga-------------------------------------------------------------------------------------------------------------------------------------------------------------------------------------------------------------------------------------------------------------------------------------------------------------------------------------------------------------------------------------------------------------------------------------------------------------------
>I28636_M059_Malvaceae_Pterospermum_pierrei_seq1
------------------------------------------------------------------------------------------------------------------------t----------------------------------------------------------tcgagtagtgaatta----------------ctgagttcacttagttccta-------gcatttggcatggtccgaaatcggaattacca---------atgttgtt-------------------------------------------------------aaggtgtagcaktttgctcc---------------tttaatatt------------------attt-c-----caact---------------------------------------------------y-----acctgtca---------------------atgtt----------------------agattatgt---------------------aaatrttgttcaga------actgaca--------tctcaagtgac-ttt---ttgaatttgs-----tttcagcaatgc---ccttgcargggcaccgaaaccga---gatcgtggtttggtccaaatggtcagtacatcagagagcttccttgcccaagttgcaggggtagaggttatactccatgttcagagtgt---ggaattgaaagatcgagatcagactgctctcaatgtaatggaaagg------tacatgttg--------------------------cat-----acttag----------------ygata----a--actgataacggt-atatc-------aatataa-----------------------acacaaaaacaa-gagtagcca-----------------------------------------------------------------------------------------------------------------------------------------------------------------------------------------------------------------------------------------------------------------------------------------------------------------------------------------------------------------------------------------------------------------------------------------------------------------------------------------------------------------------------------------------------------------------------------------------------------------------------------------------------
>I28637_M060_Malvaceae_Duboscia_vifidiflora_seq1
-------------------------------------------------------------------------------------------------------------------------------------------------------------------------------------------------------------------------------gtg-ttttctgctagcattaaagatggtctaaaatcagagctacgg---------tggtggt----------taagatgtttgca----------------------at---------aaaggtcatgcatttgctgc---------------ttttata---------------------------------------gtgtgtttt---------gtatgcttctg----------taaaggaa----at-acctgtca---------------------atatt----------------------ag---gtat--------------------gaagatgattacaga------actgata--------tctcaagtgactt-g---ttgaatttgt-----attcagcaatgc---ccttccaggggcaccaaaaccga---gatcatggtttggtccaaatggtcagtacatcagagagcttccttgtcctagttgcagggggagaggttatactccatgttcagagtgc---ggaatagaaagatcaagatcagactgttctcaatgtaatggaaagg------tacatgtta--------------------------cgt-----acttgg----------------t--------a------ataattat-ttatc-------actataa-----------------------gcacaaagaa---gaggagcca------------tttcatttccaat----------tgataaagtg----------------------------ctgcggtg-agtgaacatag------------------gaacaggaaatgct-ctgaaatttctatgtttgtatgaa-----gttatat-------tattataagca------------------------------------------cttgagggcatct----------------------------------------------------------------------------------------------------------------------------------------------------------------------------------------------------------------------------------------------------------------------------------------------------------------------------------------------------------------------------------------------------------
>I28638_M061_Malvaceae_Basiloxylon_brasiliensis_seq1
---------------------------------------------------------------------------------------------------------------------------------------------------------------------------------------------------------------------------------------------------------------ggtctgaattgttg---------agatgtt----------t---------gca---------------------tac---------gaaggccatgcatttgctcc---------------tttcatatt------------------tgttct-----aaacc-atctttgttttgtc-tgtctgtttgcttccg----------gaaagga-----aa-acctgtca---------------------atgtt----------------------agattttat--------------------agagttgagttcaga------attgaca--------tctcaaataacttat---ttgaatttgg-----tttcagcaatgc---ccttccagaggcaccgaaacgac---gatcatggttcggtccaaatggtcagtacatcagagagcttccttgtccaagttgcagggggcgaggttatactccatgtactgagtgc---ggaattgaaagatcaagatcagactgttctcaatgtactggaaagg------tacatgttg--------------------------cat-----gcttac----------------t--------g------ataacagt-atatc-------aatataa-----------------------acacaaagaa---gagtagcca------------ttgcatttgcagt----------tgata-acta----------------------------ctcc-ttg-aacaaacatag------------------gaatatgacttgct-ttgaaatttctatgtttttatgaa-----ggtaaat-------tattgtaa--------------------------gtaa----------------ctgagggcatc-----------------------------------------------------------------------------------------------------------------------------------------------------------------------------------------------------------------------------------------------------------------------------------------------------------------------------------------------------------------------------------------------------------
>I28639_M249_Malvaceae_Gyranthera_amphibiolepis_seq1
-------------------------------------------------------------------------------------aacctcccccaca-------tagttcttagcatt---------------------------------------------------------------------------------------------------------------------------tcacagggtctgaaatctgaatgacca---------atattgt----------t---------------------------------------------aaagtttagcattttgctcc---------------tttcatatt------------------tatttt-----caact-------------------------------------------------------t-acctgtca---------------------atgtt----------------------agattatat--------------------aaagtt-tttagaga------actgata--------tctaaagtaattta----ctgaatttgg-----tttcagcaatac---ccttccaggggcacctaagccaa---gatcatggtttggtccaaatggtcagtatatcagagagcttccttgtccaagttgcagggggagaggttatactccatgtacagagtgt---ggtattgaaagatcaagatcagactgttttcagtgtaatggaaagg------tacatgttg--------------------------cat-----acctag----------------t--------a------ataatggt-atatc-------aatgtaa-----------------------acaaaaagta---gagtagcca------------ttgcatttgcagt----------tgata-actg----------------------------ctcc-ttc-aat-aacatag------------------gaacatgacatgct-ttgaaatttgtatgttcttatgta-----ggtaaat-------tattataa--------------------------gtaa----------------ttgatggcatccataaagacaattctaag-----------------------------------------------------------------------------------------------------------------------------------------------------------------------------------------------------------------------------------------------------------------------------------------------------------------------------------------------------------------------------------------
>I28640_M062B_Malvaceae_Diplodiscus_paniculatus_seq1
------------------------------------------------------------------------------------------------------------------------------------------------------------------------------------------------------------------------------------------------------------------------------------------------------------tgtttgcc---------------------tag-a-------aagctcrysydttttgctcc---------------ttccatagt------------------tgtttt-----caact------------------------------------------------------aa--actatca---------------------atgat----------------------ggattgtgt--------------------aaagtt-attatgga------gttgaca--------tatctagtgactag----ctgaatttgg-----tttcagcaatgg---ystyccaggggcaccgaaaccaa---gatcrtggtttggtccaaatggtcartacatcagagagcttccttgtccaagttgcaggggwagaggttatactcmatgtrcagagtgy---ggratyraaagatmaagatcagactgytctcaawgyrryggaaagg------tasatgttg--------------------------yat-----rwktag----------------tgaya----a--wctrataawgkk-atatc-------mmtataa-----------------------acwcrawgar---kagcagcatt-------------gcatttgcggt----------tgach-rh----------------------------------------------------------------------------------------------------------------------------------------------------------------------------------------------------------------------------------------------------------------------------------------------------------------------------------------------------------------------------------------------------------------------------------------------------------------------------------------------------------------------------------------------------------------------------------------------------------
>I28641_M063_Malvaceae_Brownlowia_peltata_seq1
----------------------------------------------------------------------------------------------------------------------ca------------------------------------------------------------taac-----------------------------gacttattgaatgc-m--------atagtac--agggtctgaaatctgaattacct---------tccttgt----------taaggtgtttacc---------------------tag-a-------aagctcatgcattttgctcc---------------ttccgtagt------------------tgtttt-----caact------------------------------------------------------aa--actatca---------------------atgat----------------------ggattgtgt--------------------aaagtt-attacaaa------gctgaca--------tatcaaktgacttg----ctgaatttgg-----tttcagcaacgc---cgttccaggggcaccgaaaccaa---gatcatggtttggtccaaatggtcaatacatcagagagcttccttgtccaagttgcaggggaagaggttatactccatgtacagagtgt---ggaattgaaagatcaagatcagactgttctcaatgtaatggaaagg------tagatgttg--------------------------cat-----atttag----------------tgata----a--atcaataatgtt-atatt-------ggtataa-----------------------actcgaagag------tagcca------------ttgcatttgtggt----------tgatt-actg----------------------------ctcc-tcg-agcaaacatgg------------------gaaaatgacatgct-ttkmrawyyawrwkyyytawgaar-----gtaaayytgc--catggtctaacaa----------------------agtamw-------------------------------------------------------------------------------------------------------------------------------------------------------------------------------------------------------------------------------------------------------------------------------------------------------------------------------------------------------------------------------------------------------------------------------------
>I28642_M064_Malvaceae_Burretiodendron_esquirolii_seq1
----------------------------------------------------------------------------------------------------------------------------------------------------------------------------------------------------------------------------------------------------------------------------------------------------------------------------------------------------------------ttttggtcc---------------ttcaatatt------------------attttc-----cactt---------------------------------------------------------gcatgtca---------------------atgtt----------------------ggatgatgt---------------------aattttggttcaga------actgaca--------tctcaagtgactttt---ttgaatttgg-----tttcagcaatac---tcttgaaggggcaccaaaaccga---gatcgtggtttggtccgaatggtcagtacatccgagagcttccttgcccaaattgcaggggtagaggttatactccatgttcagagtgt---ggaatcgaaagatcaagattagactgctctcaatgtaatgggaagg------taaatgttg--------------------------cat-----acttag----------------tgata----a--actgataatkgm----------------------------------------------------------------------------------------------------------------------------------------------------------------------------------------------------------------------------------------------------------------------------------------------------------------------------------------------------------------------------------------------------------------------------------------------------------------------------------------------------------------------------------------------------------------------------------------------------------------------------------------------------------------------------------------------------------------------
>I28643_M065_Malvaceae_Hermannia_flammea_seq1
-----------------------------------------------------------------------------------------------------------------------------------------------------------------------------------------------------------------------------------------------------taaacayttgaatctrmytwkctr---------ywtytgt----------grwgatrtywrac---------------------ygtaaaggttatgctgmttatgsatttgcttc---------------ttcctkrkt-------------tatdrtscttswga-dragct---------------atttgrrmwmwcwryydatc------yrarahyaaggttttagccctttgctctc----------------atgyt---------------------------------------------------wkmkttgwgtaraga------actgata--------tytttwakaaytta----mtgaatttgg-----tttcagaaatgc---cyttccaggagcacaaaaaccaa---gatcatggtttggtccaaatggtcagtacatcagagakmttcmtwgtmmaagktgcagkggkagakgttatactccatghtsrsanhkt---gkamtagarakatmaagatmaraytnywytyaatbtaatgsamadk------kdkatagwt-------------------------wcdw-----amwdad----------------ywrdawvrkw---------------rtatt-------aatctaa--------------------wctamataagraagrkctctwgbsw------------twymawbtkyrkt----------yrktw-actyhbdraytv--------------------ytyc-tyk-adyrmaaaymr------------------------aayrtgsm-taadwkcyttsadmwttatahcgatttttcttagagc------ttttctyaatt---------------------tamywbat----------kmwagwtaytatgtttatatagacgagtctaagaaa--------------------------ttg---------------------------------------------------------------------------------------------------------------------------------------------------------------------------------------------------------------------------------------------------------------------------------------------------------------------------------------------------------
>I28644_M066_Malvaceae_Thomasia_solanaceae_seq1
--------------------------------------------------------------------------------------------------------------------------------------------------------------------------------------------------------------------------------------------------------------gaatctgagttacca--------------------------taagatgtttgga---------------------ta--a-------acgggttatggatttgctcc---------------ttccatatt------------------tgtttt-----taactccccattgttttaac-tgtctgtttgcttctg----------aaaaggaaatacat-acctgtca---------------------atgtt----------------------agattatat--------------------aaagttgagtatgga-------ctgtcatctcaacttctcaagtaactta----tgtaatttgg-----tttcagcaatgc---ccttccaggggaaccgaaaccga---gatcgtggtttggtccaaatggtcagtatatcagagagcttccttgtccaagttgcaggggaagaggttatactccatgtacagagtgt---ggaatagaaagatcaagatcggactgttctcaatgtaatggaaagg------tacttgtgg--------------------------cat-----aattag----------------a--------a------ataatggc-atatc-------aatataa-----------------------acacaaagaa---gagtagcca------------ttgcatttgcagt----------tgata-aatt----------------------------caac-ctg-aaggaatatag------------------gaacatgacatgct-tttaaatttctaagttcttatgaa-----cttaaat-------tattatta-------------------------agtaa----------------ttgagggcatcgatacagacaagtgtaagaaa-at-----------------------------------------------------------------------------------------------------------------------------------------------------------------------------------------------------------------------------------------------------------------------------------------------------------------------------------------------------------------------------------
>I28645_M067_Malvaceae_Guichenotia_ledifolia_seq1
-----------------------------------------------------------------------------------------------------------------------------------------------------------------------------------------------------------------------------------------------------------------------------------------------------------atgtttgga---------------------tat-a-------aagggttatggatttgctcc---------------ttctatatt------------------tgtttt-----taact-cccattgttttaac-tgtctgtttgcttcta----------tatttg---ttttt-aactccca---------------------atgtt----------------------agattatat--------------------aaagttgagtacgga-------ctggcatctcaacttctcaagtaacttc----tgtaatttgg-----tttcagcaatgc---ccttccaggggaaccgaaaccaa---gatcgtggtttggtccaaatggtcagtacatcagagagcttccttgtccaagttgcaggggaagaggttatactccatgtacagagtgt---ggaatagaaagatcaagatcggactgttctcaatgtaatggaaagg------tacttgtgg--------------------------cat-----aattag----------------a--------a------ataatggc-atatc-------aatataa-----------------------acacaaagaa---gagtagcca-----------gttgcatttgcagt----------tgata-aatt----------------------------ctcc-ctg-aaggaatatag------------------gaacatgacatgct-tttgaatttctaagttcttatgaa-----ctt--at-------tattatta-------------------------agtaa----------------ttgagggcattgatacagac--------------------------------------------------------------------------------------------------------------------------------------------------------------------------------------------------------------------------------------------------------------------------------------------------------------------------------------------------------------------------------------------------
>I28646_M068_Malvaceae_Helmiopsis_sp_seq1
---------------------------------------------------------------------------------tcaattgttgttttact-------tgcatatttgcatt-------------------------------------------------------------caagtag------------------------tgagartgtthagtrtt------------------------------------------------------------------------------------------------------------------wggtgtagcattttgctcctt-------------tttaacatt------------------atttdt-----caact---------------------------------------------------t-----acctdtca---------------------atktt----------------------agattatat--------------------aaaatattgttcaga------acagata--------tcthaagtgactttg-ttttgaatttgg-----tttcagcaatgc---ccttcdaggggcgccgaaaccaagaagatcgtggttcggtccdaatggtcagtacatcagagagcttccttgtccaagttgcaggggtagaggttatactccatgttcagagtgc---ggaatygaaaggkcaagatcagactgctctcadtgtdatggaaagg------tacatgttg--------------------------cat-----acktdg----------------tgata----a--gctrgyaayrgg-a----------------ag-----------------------gtacatgtagb--mwktrghha------------ttgcatttgyagt----------tgataaaatr----------------------------btmc-tygaaacgagcatra------------------kaacwtgacatgct-ttgagatttctatsky-ttatgaa-----ggtaaatt----ggtamtttar--------------------------ttaa----------------ctgagggcatccatayygacaagtctaagaaa-attgcat------------------------------------------------------------------------------------------------------------------------------------------------------------------------------------------------------------------------------------------------------------------------------------------------------------------------------------------------------------------------------
>I28647_M069_Malvaceae_Cheirolaena_linearis_seq1
-------------------------------------------------------------------------------tgtcaattgttgttttact------ttacatatttgcatt-------------------------------------------------------------caagtag------------------------tgagaatgttcagtgtt------------------------------------------------------------------------------------------------------------------aggtgtagcattttgctcctt-------------tttaacatt------------------attttt-----caact---------------------------------------------------t-----acctttca---------------------atgtt----------------------agattatat--------------------aaaatattgttcaga------acagata--------tcttaagtgactttg-ttttgaatttgg-----tttcagcaatgc---ccttcagggggcgccgaaaccaagaagatcgtggttcggtcctaatggtcagtacatcagagagcttccttgtccaagttgcaggggtagaggttatactccatgttcagagtgt---ggaatcgaaaggtcaagatcagactgctctcagtgtaatggaaagg------tacatgttg--------------------------cat-----acttag----------------tggta----a--gctggtaatgtg-a----------------ag-----------------------gtacatgtagg--ctgtagcca------------ttgcattt-cagt----------cgataaaata----------------------------ttcc-ttg-aacgagcataa------------------taacatgacatgct-ttgag------------------------ggcaagtc-------------------------------------------------------------------------------------tgagaaa-aatgtatc-----------------tagccattgacttgggt-------------------------------------------------------------------------------------------------------------------------------------------------------------------------------------------------------------------------------------------------------------------------------------------------------------------------------------------
>I28648_M070_Malvaceae_Helmiopsiella_madagascariensis_seq1
----------------------------------------------------------------------------------------ttgttttact-------tgcatatttgcatt-------------------------------------------------------------caagtag------------------------tgagaatgttcagtgtt------------------------------------------------------------------------------------------------------------------tggygtarcattttgctcctt-------------tttaacatt------------------atwttt-----caact---------------------------------------------------t-----accwktca---------------------atgtt----------------------mdrttatat--------------------aaaatattgttcaga------acagata--------tctyaagtgactttg-ttttgaatttgg-----tttcagcaatgc---cyttcaaggggbrcmgaaaccaagaagatcrtggtthggtccwaatggtcagtacatcagagagcttccttgtccaagttgcaggggtagaggttatactccatgttcrgagtgc---ggaatygaaaggtcaagatcagactgctctcartgtaatggaaagg------tacatgttg--------------------------cat-----acttag----------------tgata----a--gckgghaaygrb-a----------------mr-----------------------kkwmatgtagg--cwdtagcca------------ttgcatttgyagt----------ygayraaatd----------------------------btcc-tygraacgakcataa------------------kaacatgacatgct-ttgagatttctatgtt-ttatgaa-----ggtaaaty----ggta---tag--------------------------ttaa----------------ttgagggcatccaaatggacaagt----------------------------------------------------------------------------------------------------------------------------------------------------------------------------------------------------------------------------------------------------------------------------------------------------------------------------------------------------------------------------------------------
>I28649_M071_Malvaceae_Goethalsia_meiantha_seq1
-------------------------------------------------------------------------------------------------------------------------------------------------------------------------------------------------------------------------------------------------------------------agagctaccg---------tcgtggt----------taagatgtttgca----------------------at---------aaaggtcat-catttgctgc---------------tttcata---------------------------------------gagtgtttt---------gtgtgcttctg----------aaaaggaa----at-acctgtca---------------------gtatt----------------------ag---gtat--------------------gaagatgagtacaga------actgata--------tctcaagtgacttaa---ttgaatttgt-----tttcagcaatgc---ccttccaggggcacctaaaccga---gatcatggtttggtccaaatggtcagtacatcagagagcttccttgtccaagttgcaggggaagaggttatactccatgtacagagtgc---ggaatagaaagatcaagatcagactgttctcaatgtaatggaaagg------tacatgtta--------------------------cgt-----acttgg----------------t--------a------ataattat-ttatc-------actataa-----------------------gcacaaagaa---gagtaacta------------ttgcatttgccgt----------tgataaagtg----------------------------ctgc-atg-aacaaacctag------------------gaacggaacatgct-cggaaatttctat-tttctatgaa-----gttatat-------tattataagcg------------------------------------------cttgaggg---------------------------------------------------------------------------------------------------------------------------------------------------------------------------------------------------------------------------------------------------------------------------------------------------------------------------------------------------------------------------------------------------------------
>I28650_M072_Malvaceae_Clappertonia_ficifolia_seq1
-----------------------------------------------------------------------------------------------------------------------------------------------------------------------------------------------------------------------------------------------------------------------------------ccttagtagt----------taagatgttgcta---------------------tat---------aaaggttatgcatttgctgt---------------tttcatgtt--------------------tctt----ataact-ctcactggttt---------gtttgcttctg----------atttggaa----at-acctgtca---------------------atgtt----------------------agattatata------------------agaagttgggtatagaactg-aactgaca--------tctcaagtaacttg----ctgaatttgttt---tttcagcaatgc---caatacagcggcaccaaaaccaa---gatcgtggtttggtccaaatggtcagtacatcagagagcttccttgtccgaattgccggggcagaggttatactccatgtacagaatgt---gggatagaaagatcaagatcagactgttctcaatgtaacggaaagg------tacatattg--------------------------cat-----atttag----------------t--------a------ataatggtaatgtc-------aatatag-----------------------gcacaaagaa---gagtagcca------------tttcatttgcagt----------tgata-atta--------------------------------------------------------------------------------------------------------------------------------------------------------------------------------------gggcatccatacagaaatgtccaagaaa-attgtttc-----------------tagctatttacttattttgggggc---cttcccaataatgg-------------------------------------------------------------------------------------------------------------------------------------------------------------------------------------------------------------------------------------------------------------------------------------------------------------------
>I28652_M074_Malvaceae_Hildegardia_barteri_seq1
--------------------------------------------------------------------------------------------------------------------------------------------------------------------------------------------------------------------------------------------------------------------------------------------t----------tgagatgtttcctttgca----------------tat---------gaaggccatgaatttactcc---------------tttcatatt------------------tgttct-----aaatc-atctttgtattgtc-tgtctgtttgctgctgc---------aaaggaaa-------acctgtca---------------------atgtt----------------------agattatat--------------------gaagttgagtgcaga------attgaca--------tctcaattaactta---tatgaatttgc-----tttcagcaatgc---ccttccagaggccccgaaaacta---gatcatggttcggtccaaatggtcagtacatcagagagcttccttgtccaagttgcagggggagaggttatactccatgtactgaatgc---ggaattgaaagatcaagatcggactgttctcaatgtaatggaaagg------tacatgttg--------------------------cag-----gcttac----------------tgagaagt-a-t-------------atatc-------aata------------------------------------------------------------ttttttttctggttcatat---gaggta-aghggg--------------------ghggg----------gghggggagag--ggag----------gaaagggaattgaacc-ttggacctaattcctcttaaggag-----gggtaat-------aactgctag------------------------gccaa---------------gccttggttattgataaagatatatcaatataa-ac-----------------------------------------------------------------------------------------------------------------------------------------------------------------------------------------------------------------------------------------------------------------------------------------------------------------------------------------------------------------------------------
>I28653_M168_Malvaceae_Theobroma_cacao_seq1
-------------------------------------------------------------------------------------------------------------------------------------------------------------------------------------------------------------------------------------------------------------------------------------------------------taagatgtttkaatt------------------g------------gaagggtttgcatctgctcc---------------tttcctgtt------------------tatttt-----cagtc-----ccattttaacctctctgtttgtttccg----------aaagggaa-tatct-gtctataa--------------------agtgtttgctttactccctcatgaccaaaaaaccttca-------------------tagcttgagtatgga------gctgaca--------tc--------ctta----ttgaatttgg-----tttcagcaacgc---tcttccagggacaccaaaaccaa---gatcgtggtttggtccaaatggtcagtacatcagagagcttccttgtccaagttgcagggggagaggttatacaccatgtacagagtgc---ggaatagaaagatcaaggttggactgttctcaatgtagtggaaagg------tacatgtcc--------------------------ctt-----acttag----------------t---------------taaatggt-aaaac-------aatataa-----------------------acacgagaa----gagtagcca------------atgcatttgcagt----------tgatg-actg----------------------------ctcc-ttg-aacaaagattg------------------gaacatgacatgct-ttgaaatttccatgttcttatgta-----ggtaaat-------tgttgtta-------------------------agtaa----------------ttgagggaatccat-caaacaagtctac------------------------------------------------------------------------------------------------------------------------------------------------------------------------------------------------------------------------------------------------------------------------------------------------------------------------------------------------------------------------------------------
>I28654_M105_Malvaceae_Pachira_aquatica_seq1
--------------------------------------------------------------------------------------------------------------------------------------------------------------------------------------------------------------------------------------------------------ggtctgacatctgaattaaca---------atgctgt----------t---------------------------------------------aaagcttaacattttgctcc---------------tttcatact------------------tatttt-----caact-------------------------------------------------------t-acctgtca---------------------atgtt----------------------tggttatat--------------------aaattt-ttttcaga------actgaca--------tctcaagtaattta----ctgaatttgc-----tttcagcaatgc---ccttccaggggcaccgaaaccaa---gatcatggtttggtccaaatggtcagtatatcagagagcttccttgtccaagttgcagggggagaggttatactccgtgtaaagagtgc---ggtattgaaagatcaaggtcagactgttctcaatgtaatggaaagg------tacatcttgc-------------------------cat-----atttag----------------t--------a------ataatggt-atatc-------aatataa-----------------------acacaaagaa---cagtagcca------------ttgcatttgcagt----------tgata-actg----------------------------ctcc-ttc-aacgaacatag------------------gaacgtgacatgct-ttgaaatttgtatgttcttatgaa-----ggtaaatg-----tcat-------------------------------------------------------------------------------------------------------------------------------------------------------------------------------------------------------------------------------------------------------------------------------------------------------------------------------------------------------------------------------------------------------------------------------------------------------------------------
>I28655_M148_Malvaceae_Robinsonella_mirandae_seq1
-------------------------------------------------------------------------------------tgctt-----------------tttyttmaaytts------------------------------------------------------------tytgkgwkmyrktgcgrytwtkrtysytywgagrabytwyttkrwytctcggctgatccaaaaycwrggttytgwaatctgaattacsr---------atgttgt----------k---------------------------------------------aaagttta-----------------------------------------------------------------------------------------------------------------------------------gaca---------------------atgtt----------------------agattchat--------------------gaaggt-tttgcaga------actgaca--------tctcaagtaattta----ctgwatntgct----ttccagcaatgc---ccttccaggggcaccgaaaccga---gatcatggtttggtccraatggtcagtanatcagagagcttccttgtccaagttgcagggggagaggttatactccatgtacagagtgt---ggtattgaaagatcaagatcagattgtycccartgtaatggaaagg------tacttgttgyr-----------------------tcat-----gctdat----------------yaaka----a-----tgaaatvkt-atatc-------aacataa-----------------------acavwtagaa---gaktagmca------------tcgcaytcrcact----------tkata-actg----------------------------ctcc-ytc-aatgarcatac------------------gaaaayracatgct-ttgaaatttgtata----------------------------------------------------------------------------------gttgatggcatccatacagacatgtccaagata-attgtata-----------------------------------------------------------------------------------------------------------------------------------------------------------------------------------------------------------------------------------------------------------------------------------------------------------------------------------------------------------------------------
>I28656_M002_Malvaceae_Tilia_americana_seq1
------------------------------------------------------------------------------------------agttcaca-------tagttcctagcatt---------------------------------------------------------------------------------------------------------------------------tarcagggtctgaaatctgaattacca---------tmgttgt----------taaggtgcttgma---------------------tar-a-------aaggttakgyrttwtgctcc---------------tttcatagt------------------tgtttt-----caayt-------------------------------------------------------t-aactgtam---------------------awtkt----------------------akattatat--------------------aaagtt-tgtayaga------actgaca--------tctcaagtaacttg----ctgaatttgg-----tttcagcaatrccmtccttccaggggcaccvaaaccaa---gatcvtggtttggtccaaatggtcagtacatcagagagcttccttgtccaagttgcagggggagaggttatactccatgtacagagtgh---ggaattgaaagatcaagatcagactgttytcartgtaatggaaagg------tacatgttg--------------------------cat-----acttag----------------tgataaachg------ataatgtw-dtatc-------adtataa-----------------------acacaaagaa---gagtagcmrttgmatttkcwtttgcattkgcagt----------tgata-actg----------------------------ctyc-ttg-aacgaacatag------------------raacatgacwtgct-ttgaaatttytatgtt-ttatgaa-----ggtaaat-------tattgtaa-------------------------agtaa----------------ttgacggaat------------------------------------------------------------------------------------------------------------------------------------------------------------------------------------------------------------------------------------------------------------------------------------------------------------------------------------------------------------------------------------------------------------
>I28657_M180_Malvaceae_Triumfetta_lappula_seq1
-------------------------------------------------------------------------------------------------------------------------------------------------------------------------------------------------------------------------------------------------------------------------acyt--------accatagt----------taagatgtt-tca---------------------tatagagg--ttyaggttaagcattttgctgc---------------attcatgtt------------------twcttt-----taact-ctcactgtttt---------gtttgcttctg----------aaaagaaa----at-agctgtcaaa-------------------tgttt----------------------agattatata------------------agaagttgagtatagggctg-aactgata--------tctcaagtaacttg----ctgaatttggtt--tttgcakcaatgt---caatagyggggcaccgaaaccaa---gatcgtggtttggtccaaatggtcagtacatcagagagcttccttgtccgaattgccgggggagaggttatantctatgtacagagtgc---gggatagaaagatcaagatcagactgttctcaatgtaacggaaagg------taaatttkt--------------------------cat-----acttag----------------t--------a------ataatggtgatgtc-------aatatag-----------------------tcagaaagaa---gagtagcca------------tttcatwtgcagt----------tgata-acta--------------------------------------------------------------------------------------------------------------------------------------------------------------------------------------gggcatcsatayagaaaagtctaagaaa-tttg----------------------agctatttacttactttgagggc----cttccggtaatggcagggtataatgacttgt------------cgccagtgctcggggg---------------------------------------------------------------------------------------------------------------------------------------------------------------------------------------------------------------------------------------------------------------------
>I28658_M160_Muntingiaceae_Muntingia_calabura_seq1
------------------------------------------------------------------------------------------------------------------------------------------------------------------------------------------------------------------------------------------------------------------------------------------------------------------------------------------------------------------tttcttc---------------ttttattttaa----------aatttatmtctt-----tagtt-----------------tgccttctgtttttgcataacaaagaagagaggctttattctctatcattata----------aaagctatatctgtac-----------------aaatagtctgaaaacacagcgaaagaccgtaaatttgtatcagagtgtagacatgca--------tatgaataaatatg----ctaaattttg-----tttcaggagcgc---cacatcaggaactcgcaaaccta---gatcatggtttggtccaaatggtcaatatatcagagagcttccttgcccaagctgcaggggcaggggttatactccatgttcagagtgt---ggcatagaaagatcaaggccagattgctcacagtgtaatggaaagg------tacataatttc------------------------tag---taatttaa-----------------------------------------------------agtaaac-----------------------acacaatgaa---tggtagccttctatatatt--ttatgggtatgatcgaggtagaattatggaataggg-------------------------catctttgaaacaattatggttaatgt-----------gttgatgagttgta-gttaaatttgaatggt-------------gacaaag-------------------------------------------------------------ctaaagaaattt----------------------------------------------------------------------------------------------------------------------------------------------------------------------------------------------------------------------------------------------------------------------------------------------------------------------------------------------------------------------------------------------------------
>I9832_V002_Malvaceae_Luehea_speciosa_seq1
ggtgacagttgggatatgatccttcagaagagctatttggactctcagctgatacaaaaccaaggttttagcacttctggcctcatgctttctgtgtatatatactgtttctttaatttagttgtgatttattacttttcatgctttgagaagcttgattttggatgtttgtttgttacacatgcatattctgccttctagttgtgagaattgagaatgttcagtgtttttttgctagcgttaaagatggtctaaaatcagaactaccg---------ttgtggtt--------ataggatgtttgcactttg--------------catat---------aaaggtcatgcaattgttgc---------------tttcatatt------------------tctttt-----caact-ctcactgtttt---------gtgtgcttctg----------aaagggaa----at-aactgt----------------------gatgtt----------------------agattatat--------------------gaagttgagtacaac------actgata--------tctcaagtgactca----ttgaatttgt-----tttcagcaatgc---ccttccaggggccctgaaaccaa---gatcatggtttggtccaaatggtcaatacatcagagagcttccttgtccgacttgcagggggagaggttatactccttgtacggagtgc---ggaatagaaagatcaagatcagactgttctcaatgtaatggaaagg------tacatgttg--------------------------cgc-----acctag----------------t--------a------ataattat-ttatc-------actataa-----------------------gcacaaagaa---gagtagcca------------tttcgtttgcagt----------tgatagagtg----------------------------ctgc-atg-aatgaacatag------------------gaacaggacaagct-ctgaaatttctatgttcttatgaa-----gttatat-------tattataagca------------------------------------------cttgagggaatctatagaga-aagtctaagaaa-tttctttt---------------tctagccattctcttactttgggc------ttcct-ataatggcagggcataatgacctgt------------cgtcagtgcttaggggaccgtgtgatatgggaagagtcaattgatgagcaaccgtgggagaaagctcattccatgtaatcttattattctgcttctctttaatgcaaaaaccagctccattgtccttaccttgccgttctaactacactgtgattttctgcttttcttcattgtgcttttctaactacatttttgccattctcttatgtgatcacaacttgggatgtcctaccataaattcatctcattagtttccttctggggtggatattttata
