# Supplementary material for: Localized Phylogenetic Discordance Among Nuclear Loci Due to Incomplete Lineage Sorting and Introgression in the Family of Cotton and Cacao (Malvaceae)
Source: Front Plant Sci. 2022 Apr 13;13:850521. doi: 10.3389/fpls.2022.850521 (PMC9043901; doi:10.3389/fpls.2022.850521)
Supplement: Supplementary file 1 [file Data_Sheet_1.ZIP › Alignments_v4/L150.fasta]

>I23354_M003_Malvaceae_Herissantia_crispa_seq1
--------------------------------------------------------------------------------------------------------------------------------------------------------------------------------------------------------------------------------------------------------------------------------------------------------------------------------------------------------------------------------------------------------------------------------------------------------------------------------------------------------------------------------------------------------------------------------------------------------------------------------aggaatatcggaggatgcatcatggcacgccaagtacaaagattccgcttacgtctttgtcggaggccttccgtatgatctcaccgaaggtgatctcctcgctgtttttgcccagtaag-gtttc--------------tttcatcgaat-ttcc--ttta---------ttttttgc--------------------------------------------ccttttgggatttttta-------------------------actt-----------------ctccagcttc----tgatctgaatat-tt-g-t------------ttatg---------------------tttcttagatatggagaaattgtaga-tgtcaatcttgtcagagataagggtaccgggaagtcaaaaggctttgcttttgttgcatatgaggatcaaagaagtacaattcttgctgtaggttaggatctatctctcttt-------------------------------------------------------------------------tactgttcaaatctgataaaagaatgaggaaagtaatgtaat----taa
>I23357_M006_Sphaerosepalaceae_Rhopalocarpus_longipetiolatus_seq1
-------------------------------------------------------------------------------------------------------------------------------------------------------------------------------------------------------------------------------------------------------------------------------------------------------------------------------------------------------------------------------------------------------------------------------------------------------------------------------------------------------------------------------------------------------------------------------tgacgttggtgaagcgattacagaatataaacgcgagagaagctgatttagggatatcagaggaagcatcatggcacgccaagtacaaggattccgcttatatcttcgtcggtggtcttcccttcgacctcaccgaaggggatctccttgctgtctttgcccagtatg-tctgc--------------ttttcttcact-tttagattttaattgtgtgttcttgctcgcttagattattggattaacgtaatagcatgataagtttgggttgaatagaaagttttggactg-atttagtact-gttgaatt-attt---------------cattttggycac----tgagttctgctt-ct-g-t-----------atgatttg-------------------tttttaagatacggggagattgtgga-tgttaatcttgtcagagacaaaggtactggcaaatcaaaaggtttt-------------------------------------------------------------------------------------------------------------------------------------------------------------------------------------------g
>I23359_M008_Malvaceae_Althaea_officinalis_seq1
---------------------------------------------------------------------------------------------------------------------------------------------------------------------------------------------------------------------------------------------------------------------------------------------------------------------------------------------------------------------------------------------------------------------------------------------------------------------------------------------------------------------------------------------------------------------atgaatccattaacgttagtgaagcgattacaaaacatcaacgcaaaagaagcagatttaggaatatcggaggaagcatcatggcacgccaagtacaaagattccgcttacgtcttcgtcggaggcctcccgtacgatctcacmgaaggtgatctcctcgccgtttttgcccagtacg-ttttc--------------tttctcaawtt-tmcct------------ttwwttttyy--------------------------------------------yyttkggratttttttact---------ggtt--taaattt--------------------------------------acthaaatat-tt-a-t------------ttatt---------------------tttcttagawwwkgrrraawtkkwrr-wkktwawyytkktwrdrrwwargrkwmcsggrarkymaaargsyttksytttkktksmwwwkrrgrwymaarrarkwmmawtyytksykkwrgktwrsmwtttyyyyyyttt-------------------------------------------------------------------------cgctgttcaaatctgat-----------------------atatattat
>I23364_M013_Malvaceae_Grewia_sp_seq1
-------------------------------------------------------------------------------------------------------------------------------------------------------------------------------------------------------------------------------------------------------------------------------------------------------------------------------------------------------------------------------------------------------------------------------------------------------------------------------------------------------------------------------------------------------------------cgatgaatcctttaaccttagtgaagcgattacaaaacataaccgcaagagaggccgatttgggaatatcggaggaagcttcatggcacgccaagtacaaagrttctgcttacgttttcgtcggtggccttccgtttgagctcaccgaaggcgatcttctcgctgtttttgcccagtatg-gttyc--------------ttttttaaaat-tccat--------------ttttttyccsyty----------------------------------marktycyhtkgrawtyytttwmy------kgkkktt--wrrwtym-awtk-------------------smrsmwyy----krmytkrawwwt-tk-s--------------ytwwt---------------------ttthyymrrwwhsgrrraawtkkdrr-wkktwahyytkkymrrrrwwargsywmykgraaawyywaargsytyssytttyytksytwwkrrgrwbraadwardammawtyyttsykkwrgktwrgrwtttctttctyt--------------------------------------------------------------------------aacagttcaaattt------------------------------attta
>I23365_M014_Malvaceae_Callirhoe_bushii_seq1
-------------------------------------------------------------------------------------------------------------------------------------------------------------------------------------------------------------------------------------------------------------------------------------------------------------------------------------------------------------------------------------------------------------------------------------------------------------------------------------------------------------------------------------------------------------------tcatgaatccattaacgttagtgaagcgattacaaaacatcaacgcaaaagaagcagatttaggaatatcggaggaagcatcatggcacgccaagtacaaagattccgcttacgtcttcgtcggaggcctcccgtacgatctcaccgaaggtgatctcctcgccgtttttgcmcagtacg-ttttc--------------tttctcaahrt-tkmmcmtywa----------tttyyty--------------------------------------------tywytykkgrkkkwttwyt---------kryt--krwwtww-ayt--------------------------------yrmwywkwwwwt-tw-w-t------------ttwyt---------------------takmywwgrwrwgrwkrkakwkkwka-wkytwrtywkrkwrragrkwaskgkrmwgksrarwsgmwwkgctttksttkyrtwksakrmkmrrakmarwrmartaca-----------------------------------------------------------------------------------------------------------------------------------------------------------
>I23369_M018_Malvaceae_Abelmoschus_esculentus_seq1
-------------------------------------------------------------------------------------------------------------------------------------------------------------------------------------------------------------------------------------------------------------------------------------------------------------------------------------------------------------------------------------------------------------------------------------------------------------------------------------------------------------------------------------------------------------------ccatgaatccgttaacgctagtgaagcgattacagaacattaccgcgaaagaagcagatttaggaatatcggaggaagcatcatggcatgctaagtacaaagattccgcatacgtcttcgtcggtggtcttccgtatgatctcacagaaggtgatctcctcgctgtttttgcccagtacg-ttttc--------------tttctcaagtt-tact--ttta----------ttttctt--------------------------------------------cactttggaattctataca---------tctt--ta-------------------------------------------aactgaatat-at-a-t------------ttatt---------------------tttctcagatatggagaagttgtaga-cgtaaatcttgttagagataagggtactgggaaatcgaaaggctttgcgtttcttgcttatgaggatcagagaagtacaattcttgctgtag---------------------------------------------------------------------------------------------------------------------------------------------g
>I23371_M137_Malvaceae_Dombeya_wallichii_seq1
------------------------------------------------------------------------------------------------------------------------------------------------------------------------------------------------------------------------------------------------------------------------------------------------------------------------------------------------------------------------------------------------------------------------------------------------------------------------------------------------------------------------------------------------------------------------aatccgttaacgttggtaaagcgattgcagaacataaccgcaaaagaagcagatttagggatatcggatgaagcttcatggcacgccaagtacaaagattccgcttacatcttygtcggcggccttccctttgatctcaccgaaggcgatctcctcgctgtttttgcccagtacg-ttatc--------------ctttttcatac-ttcc----------------tattttc--------------------------------------------cactttgtagttctttact---------gttt--tcactat--ctt-----------------tc------------------------------------------------------------------------------------------------------------------------------------------------------------------------------------------------------------------------------------------------------------------------------------------------------------------------------------------
>I23372_M140_Malvaceae_Chiranthodendron_pentadactylon_seq1
-------------------------------------------------------------------------------------------------------------------------------------------------------------------------------------------------------------------------------------------------------------------------------------------------------------------------------------------------------------------------------------------------------------------------------------------------------------------------------------------------------------------------------------------------------------------ccatgaatccattaacattagtgaagcgattgcaaaacataaacgcgaaagaagcagacttagggatatcggaggaagcatcatggcacgccaagtacaaggattccgcttacgtctttgtcggaggccttccatttgatctcaccgaaggtgatctcctcgctgtttttgcccagtacg-ttttc--------------tttctcagatt-tcc-----------------attttcc--------------------------------------------cactttgggattctttatt---------ggtt--taaattt-actt-----------------caccgacatc----tgacttgaatat-tt-a-t------------ttct-------------------------------------------------------------------------------------------------------------------------------------------------------------------------------------------------------------------------------------------------------------------------------------------
>I23373_M141_Malvaceae_Quararibea_funebris_seq1
----------------------------------------------------------------------------------------------------------------------------------------------------------------------------------------------------------------------------------------------------------------------------------------------------------------------------------------------------------------------------------------------------------------------------------------------------------------------------------------------------------------------------------------------------------------------tgaatccattaacattagtaaagcgattgcaaaacataactgcaaaagaagcagatttagggatatcggaggaagcttcatggcacgccaagtacaaagattmcgcttacatctttgttggcggccttccctttgatctcaccgmwgkmkwtsyccwskmygtwttyksycmswamk-tyyty--------------tsttccamwwt-csww------------------tcyty--------------------------------------------yayyrkykwawmytttatc---------ggtt--taaattt-actt-----------------cgctagcatc----tgacttcaatat-t-------------------------------------------tttctcagatatggagaaattgttga-tgttaatcttgttagagataagggtactggtaaatcgaaaggctttgcttttcttgcttatgaggatcaaagaagtacaattcttgctgtaggttaggatttctctatctt--------------------------------------------------------------------------agcaattc-----------------------------------------
>I23376_M145_Malvaceae_Heliocarpus_appendiculatus_seq1
-----------------------------------------------------------------------------------------------------------------------------------------------------------------------------------------------------------------------------------------------------------------------------------------------------------------------------------------------------------------------------------------------------------------------------------------------------------------------------------------------------------------------------------------------------------------------gaatccactaacgttagtaaagcgattgcaaaacataaccgcaaaagaagcagatttgggaatatcggaggaagcttcatggcacgccaagtacaagcattctgcttacgttttcgtcggcggcctttccttygatctcaccgaaggcgatctcctagctgtttttgcccagtacg-tttcc--------------tttatcagatt-cccc---------------tttcttttagctt----------------------------------tatattccgtcagaaatccttttaa---ttcgttgtt-aaagattt-actt-------------------gaagtagc----tgtcttgaatac-gt-g-t-----------gacact---------------------tatctcagata----------------------------------------------------------------------------------------------------------------------------------------------------------------------------------------------------------------------------------------------------------
>I23377_M148_Malvaceae_Robinsonella_mirandae_seq1
--------------------------------------------------------------------------------------------------------------------------------------------------------------------------------------------------------------------------------------------------------------------------------------------------------------------------------------------------------------------------------------------------------------------------------------------------------------------------------------------------------------------------------------------------------------------catgaatccgttaacgttagtgaagcgattacaaaacataaacgcaaaagaagcagatttagggatatcggaggaagcatcatggcacgccaaatacaaagattccgcttacgtctttgtcggaggccttccgtatgatctcaccgaaggtgatctcctcgctgtttttgcccagtaag-ttttc--------------tttctcgaatt-tcct---tta----------tttttca--------------------------------------------ccttttgggattttttact---------tgtt--taaatttcactt-----------------ctccagcttc----tgatctgaatat-tt-g-t------------ttatt---------------------ttccttagatatggagaaat-------------------------------------------------------------------------------------------------------------------------------------------------------------------------------------------------------------------------------------------------
>I23378_M150_Malvaceae_Ceiba_pentandra_seq1
----------------------------------------------------------------------------------------------------------------------------------------------------------------------------------------------------------------------------------------------------------------------------------------------------------------------------------------------------------------------------------------------------------------------------------------------------------------------------------------------------------------------------------------------------------------------------------------------gattgcaaaacattaacgcaaaagaggccgatttagggatatcggaggaagcatcatggcacgccaagtacaaaggttcggcttacatcttcgtcggaggccttccttttgatctcacsgaaggtgatctcctcgctgtttttgcccagtacg-ttttc--------------tttctcgaatt-tctt--tttt---------tggttttc--------------------------------------------cactttgggattctttact---------ggtt--tagattt-actt-----------------cgccagcatc----tgacctgaatat-tttatt------------ttatt---------------------tttctcagatatggagaaattgtaga-tgttaatcttgttagagataagggtactgggaaatcaaaaggctttgcttttcttgcttatgaggatcaaagaagtacaattctcgctgtaggttaggatttcgctctcttt-------------------------------------------------------------------------aacagttcaaattc----------------------------------a
>I23381_M162_Bixaceae_Bixa_orellana_seq1
----------------------------------------------------------------------------------------------------------------------------------------------------------------------------------------------------------------------------------------------------------------------------------------------------------------------------------------------------------------------------------------------------------------------------------------------------------------------------------------------------------------------------------------------------------------------tgaatccattaacgttggtgaagcgaatacagaatataacttcgaaagaggcggatttaggaatctccgagcaggcttcgtggcacgccaagtacaaggactccgcttacattttcgtcggtggcctccccttcgacctcacggaaggcgatctccttgccgtattttctcagtaat-tccgc---------------ttgccttctc-atca--tttt---------gcttttatgacgg---------------------------------ctatttgt----ggagatttggggat---cttaagttcttcacttttt------------------------------------------------------------------------------------------------tgaacactgaagtttgctttcc-------------------------------------------------------------------------------------------------------------------------------------------------------------------------------------------------------------------------------------------
>I23382_M163_Bixaceae_Cochlospermum_vitifolium_seq1
--------------------------------------------------------------------------------------------------------------------------------------------------------------------------------------------------------------------------------------------------------------------------------------------------------------------------------------------------------------------------------------------------------------------------------------------------------------------------------------------------------------------------------------------------------------------gatgaatccattaacgttagtgaagcgattgcagaacataaacgcaagagaggcggatttaggtatatcagaggacgcttcgtggcatgccaagtacagggactccgcttacatctacgttggtggcctgcccttcgacctcacmgaaggcgatctactcgccgtctttgcccagtatt-tttac--------------tttcccttttc-atca-------------tgtccttctcgaaat-------------------------------gcgtatttattttctgagatttggggat---cttaattya--tagagtt-attg------------------------------atcatattaataaatt---ttt----------ttaatcgct-----------------tttcttgttttcgg-------------gctcaactatgctatgtgaagtttcattagagtttgatatgggttttcctgtgt-----------------------------------------------------------------------------------------------------------------------------------acttgtgtaatgcttaa----------------------gatgatatcg
>I23383_M166_Malvaceae_Pseudobombax_ellipticum_seq1
-------------------------------------------------------------------------------------------------------------------------------------------------------------------------------------------------------------------------------------------------------------------------------------------------------------------------------------------------------------------------------------------------------------------------------------------------------------------------------------------------------------------------------------------------------------------------------------------------tgcaaaacattaactcaaaagaagccgatttagggatatcggaggaagcatcatggcacgccaagtacaaaggttcagcttacatcttcgtcggaggccttccgtttgatctcaccgaaggtgatctcctcgctgtttttgcccagtacg-ttttc--------------tttctcgaatt-tctt--tttt---------tggttttc--------------------------------------------cactttgggattctttact---------ggtt--tagattt-actt-----------------cgccagcatc----tgacttgaatat-ttta-t------------ttaat---------------------tttctcagatatggggaaattgtaga-tgttaatcttgttagagataagggtactgggaaatcaaaaggctttgcttttctggcttatgaggatcaaagaagtac------------------------------------------------------------------------------------------------------------------------------------------------------------
>I23384_M168_Malvaceae_Theobroma_cacao_seq1
---------------------------------------------------------------------------------------------------------------------------------------------------------------------------------------------------------------------------------------------------------------------------------------------------------------------------------------------------------------------------------------------------------------------------------------------------------------------------------------------------------------------------------------------------------------------atgaatccattaacgttagtaaagcgattgcagaacataaacgcaaaagaagcagatctggggatatcggaggaagcatcatggcacgctaagtacaaagattcggcttacgtttatgtaggcggccttccctttgatctcacagaaggcgatctcctcgctgttttttcccagtaca-ttttc--------------cttttcaaatt-tcc-----------------ttttttccgctt----------------------------------taaattttgttggaattcgtcatt---------ggtt--tgaattt-actt-------------------cctgcatc----tgacttgaatgt-tt-a-t------------taatt---------------------tttctcagatatggagaaattgtaga-tgttaatcttgttagagataagggtactgggaagtcgagaggctttgcttttcttgcttacgaggatcaaagaagtacaattcttgctgtaggttaggatttcactctcttaa-----------------------------------------------------------------------c----gttcaaatttaagcatcagt-------------------------
>I23387_M178_Malvaceae_Malvaviscus_arboreus_seq1
-------------------------------------------------------------------------------------------------------------------------------------------------------------------------------------------------------------------------------------------------------------------------------------------------------------------------------------------------------------------------------------------------------------------------------------------------------------------------------------------------------------------------------------------------------------------cgatgaatccgttaacgctagtgaagcgattacagaacattaccgcgaaagaagcagatttagggatatcggaggaagcatcatggcacgccaagtacaaagattccgcatacgtctttgtcggcggtcttccgtatgacctcaccgaaggtgatctcctcgctgtttttgcccagtacg-ttttc--------------tatccctagtt-tcct------------------------------------------------------------------------------------------------------------------------------------------------------------------------------------------------------------------------------------------------------------------------------------------------------------------------------------------------------------------------------------------------------------------------------------------------------------------------------
>I23388_M180_Malvaceae_Triumfetta_lappula_seq1
-------------------------------------------------------------------------------------------------------------------------------------------------------------------------------------------------------------------------------------------------------------------------------------------------------------------------------------------------------------------------------------------------------------------------------------------------------------------------------------------------------------------------------------------------------------------------------------tagtaaagcgattgcaaaacataaccgcaaaagaagcagatttgggaatatcggaggaagcttcatggcacgccaagtayaaacattctgcttacgttttcgtcggcggcctttcyttcgatctcaccgaaggcgatctcctagctgtttttgcccagtacg-tttcc--------------tttatcagatt-cccc---------------tttcttttagctt----------------------------------tatattccgtcagaaatccttttaa---tttgttgtt-aaagattt-actt-------------------gaagtagc----tgtcttgaatat-gt-g-t-----------gacact---------------------tatctcagatatggagaagttgtgga-tgttaatcttgtcagagataaggcaactggaaaatccaaaggttttgcttttcttgcttatgaggatcaaagaagtacaattcttgctgtaggttggaatttttgctct----------------------------------------------------------------------------------------------------------------------------c
>I23394_M229_Malvaceae_Malvastrum_americanum_seq1
--------------------------------------------------------------------------------------------------------------------------------------------------------------------------------------------------------------------------------------------------------------------------------------------------------------------------------------------------------------------------------------------------------------------------------------------------------------------------------------------------------------------------------------------------------------------catgaatccattaacgttagtgaagcgattacaaaacataactgcaaaagaagcagatttaggaatatcagaggaagcatcatggcacgccaagtacaaagattccgcttacatctttgtcggaggcctcccgtacgatctcaccgaaggtgatctcctcgccgtttttgcccagtacg-ttttc--------------tttctcaaatt-ttaac-ttta---------gttttagt--------------------------------------------cactttgg---------------------gtt--taaatta-attcc-------------------------------------aatat-tt-g-t------------ttatt---------------------tttgttagatatggagaaattgtaga-tgttaatcttgttagagataagggtaccgggaagtcaaaaggttttgcttttgttgcg--------------------------------------------------------------------------------------------------------------------------------------------------------------------------------
>I23396_M019_Malvaceae_Allosidastrum_pyramidatum_seq1
-------------------------------------------------------------------------------------------------------------------------------------------------------------------------------------------------------------------------------------------------------------------------------------------------------------------------------------------------------------------------------------------------------------------------------------------------------------------------------------------------------------------------------------------------------------------tcatgaatccattaacgttagtgaagcgattacaaaacataaacgcaaaagaagcagatttaggaatatctgaggaagcatcatggcacgcgaagtacaaagattccgcttacgtctttgtcggaggccttccgtatgatctcaccgaaggtgatctcctcgctgtttttgcccagtaag-gtttc--------------tttctcgaatt-tcct---tta----------ttttttg--------------------------------------------ccctttggggatttttact---------ggtt--taaattt-actt-----------------ctccagcttc----tgatttgaatat-tt-g-t------------ttatt---------------------tttcttagatatggagaa---------------------------------------------------------------------------------------------------------------------------------------------------------------------------------------------------------------------------------------------------
>I23397_M020_Malvaceae_Melochia_betonicifolia_seq1
--------------------------------------------------------------------------------------------------------------------------------------------------------------------------------------------------------------------------------------------------------------------------------------------------------------------------------------------------------------------------------------------------------------------------------------------------------------------------------------------------------------------------------------------------------------------gatgaatccgttaacgttagtaaagcgattgcaaaatataacagcaagagaagcagatttagggatatcggatgaagcatcatggcacgccaagtacaaagattccgcttacgtttacgccggcggccttccctttgatctaaccgaaggcgatctcctcgctgtgtttgcccagtacg-tttct--------------tttccacttt----------------------gaatttg--------------------------------------------tgtcagaattatcatctct---------tgtt--taaattc-aatt-------------------ccggcttc----ttacttgaatgc-tt-t-t------------tcatttatttattttatatataatttttttctagatatggagaaattgtgga-tgttaaccttgttcgagataagggtactgggaaatcaaaaggctttgcttttcttgcttatgaggatcaaagaagtac------------------------------------------------------------------------------------------------------------------------------------------------------------
>I28591_M023_Malvaceae_Neobuchia_paulinae_seq1
---------------------------------------------------------------------------------------------------------------------------------------------------------------------ataacaatacacccttt-------------------------tcatctattagtctctcagcggtcaaacg----------------------------------------tagttcgattt-----------------------------------------tttttttttttaaa--------------------------------------aaggcaaag----tttttgct-aaaattttggat------------------tc-----------------------------aaaa---------ttagggtttttggtt-----gaaaaa------------gggg---aa-----------------------atcatgaatccattaacgttggtgaagcggttgcaaaacattaatgcaaaagaggccgatttagggatatcggaggaagcatcatggcacgccaaatacaaaggttcggcttacatattcgtcggaggccttccttttgatctcaccgaaggtgatctcctcgctgtttttgcccagtacg-ttttc--------------tttctcgaatt-t-------------------ggttttc--------------------------------------------cactttgggattctttact---------ggtt--tagattt-actt-----------------cgccagcatc----ttacctgaatat-ttta-t------------ttatt---------------------tttctcagatatggagaa---------------------------------------------------------------------------------------------------------------------------------------------------------------------------------------------------------------------------------------------------
>I28592_M188_Cytinaceae_Bdallophytum_americanum_seq1
----------------------------------------------------------------------------------------------------------------------------------------------------------------------------------------------------------------------------------------------------------------------------------------------------------------------------------------------------------------------------------agagaaggaatcagacgga----g--------aaagtgcgtgta------------------tc-----------------------------tgaa---------tcgcaatctcagatt-----aaggcag--------agaaagg---aaga-----------------------aatgaacccgctaacgttggtgaaacgattgaataacataaatgcaaaagaagcggaattaggaatttcggaagaagcctcgtggcacaccaagttcaaggactccgcttacgtctacgtcggtggcctccccttcgatcttaccgagggcgacctcctcgccgtcttcgcccagtaat-tttct--------------caacatttttt-ttct--ttca---------t--------------------------------------------------------------------------------------------------ga----------------------------tgaactaga---------------------------------------------------------------------------------------------------------------------------------------------------------------------------------------------------------------------------------------------------------------------------------------------------------------------
>I28593_M024_Malvaceae_Carpodiptera_cubensis_seq1
---------------------------------------------------------------------------------------------------------mtaaga-------------acttgggccgctcac-------------------aatcaaaataacaaccatctctggagccgaaaaa------------------------------------atgaaaatcaacga--------------------------------gatggcaccataa-----------------------------------aaaaaacgcaacaa----------------------------------------------------g----gttttgct--aaaatttggat------------------tt-----------------------------gaaa---------ttggggtttttggct-----gaaaaaa-----------gggg---aagaact-------------ggaacccaatgaatccactaacgttagtgaagcgattgcaaaacataaccgcaaaagaagcagatttagggatatcggaggaagcatcatggcacgccaagtacaaagattccgcttacatctttgtcggcggccttccctttgatctaaccgaaggcgatctccttgctgttttttcccagtacg-ttttc--------------ct--------------------------------ttttc--------------------------------------------cactttgggattctttatt---------tgtt--taaattt-actt-----------------cgccagcttc----tggattgaatat-tt-c-t------------ttattt-----------------atttatctcagatacggagaaattgtaga-tgttaatcttgttagagataagggtactgggaaatcgaaag-------------------------------------------------------------------------------------------------------------------------------------------------------------------------------------------------
>I28594_M025_Malvaceae_Herrania_nitida_seq1
-------------------------------------------------------------------------------------------taatacttataggccgaaga-------------------------------------------actgggccgwcataaccagggcccgagccaaggaaat-------------------------------------ttaaaaattaatga--------------------------------attgtctttgta---------------------------------------------------------------------------------------------------aagg----gttttatt-gaatttggggat------------------tc----------------------------aaaat---------ttagggtttttcgct-----gaaaaat---------aggggg---aagaaccgaaa-ggtttagcagaatccgatgaatccattaacgttagtaaagcgattgcagaacataaacgcaaaagaagcagatctgggaatatcggaggaagcatcatggcacgccaagtacaaagattcggcttacgtttatgtaggcggccttccctttgatctcacagaaggcgatctcctcgctgtttttgcccagtaca-ttttc--------------c--------------------------------tttttccgctt----------------------------------taaattttgttgggattcgtcatt---------tgtt--tgaattt-actt-------------------cctgcatc----tgacttgaatgt-tt-a-t------------tattt---------------------tttctcagatatggagaaattgtaga-tgttaatcttgttagagataagggtaccgggaagtcga----------------------------------------------------------------------------------------------------------------------------------------------------------------------------------------------------
>I28595_M184_Malvaceae_Guazuma_ulmifolia_seq1
---------------------------------------------------------------------------------------------------------------------------------------------------------ttccaaggaccgacaatcagggtccgcccccagggaaa-------------------------------------ttcaaaattagtga--------------------------------attctttctgta---------------------------------------------------------------------------------------------------atgg----gttgtatt-aaagtttgggagat----------------tc-----------------------------aaaa---------ttagggttttccgct-----gaaaaat---------agaggg---gagcactaaaa--ggttagcagaattcgatgaatccattgacgttggtaaagcgattacaaaacataaccgcwaaagaagcagatttagggttatcggaggaagcatcttggcacgccaagtacaaagattccgcttacgtttttgtcggcggccttccctttgatctcacagaaggcgatcttctcgctgtttttgcccagtacg-ttttc--------------cttttccaaat-ttcc-----------------tttttccaatt----------------------------------tcgttttcgttggtattcgttatt---------ggtt--tgaattt-actt-------------------ccagcatc----tgacattaatgt-tg-c-t------------taata---------------------tttctcagatatggagaaattgtaga-tgttaatctcgttagagataagggtactggaaag--------------------------------------------------------------------------------------------------------------------------------------------------------------------------------------------------------
>I28596_M026_Malvaceae_Ruizia_cordata_seq1
a---------------------------------------------------------------------gagcagacaattaattcaggctca-----acacgaccgaggaaattcaaatttaatttttttc-------------------------tatacttctaccaaaatttttccc-----------------------------cttgttccctctctgcattcaatattttta-----------------------------------gtacttcatt------------------------------------aaaaac---------------------------------------------------------------------------ctaaatacaat------------------tc-----------------------------agta---------ttagggttttccttg-----aaaaaaa----------gagaa---ag-----------------------aagatgaatccgttaacgttggtaaagcgattgcagaacataaccgcaaaagaagcagatttagggatatcggatgaagcttcatggcacgccaagtacaaagattccgcttacatctttgtcggcggccttccctttgatctcaccgaaggcgatctcctcgctgtttttgcccagtacg-ttatc--------------ctttttcatac-ttcc----------------tattttc--------------------------------------------cactttgtagct----------------gttt--tccctat--ctt-----------------acctagaatt----tgacttgaattc-tt-a-t------------ttaaa---------------aaaaaaaaaattagatatggagaaattgtaga-tgttaatcttgttagagataagggtactgggaagtc------------------------------------------------------------------------------------------------------------------------------------------------------------------------------------------------------
>I28597_M027_Malvaceae_Melhania_velutina_seq1
----------------------------------------------------------------------------------------------------------------atttcaaaattaattttttct--------------------------atacttctaccaaaatt--------------------------------------tccctctttttcc----------------------------------------------------ctacatt------------------------------------aaaaac---------------------------------------------------------------------------ctaattacaat------------------tc-----------------------------agta---------ttagggttttcgctg-----aaaaaaa---------taagaa---gg-----------------------gagatgaatccgttgacgttggtaaagcgattgcagaacataactgcaaaagaagcagatttagggatatcggatgaagcttcatggcacgccaagtacaaagattccgcttacatctttgtcggcggccttccctttgatctcaccgaaggcgatctcctcgctgtttttgctcagtacg-ttatc--------------ctttttcatgc-ttcc----------------tattttc--------------------------------------------gactttgtagttatttact---------gttt--tcactat--ctt-----------------acctagaatt----tgacttgaattc-tt-a-t------------tt-------------------tgtttaaaattagatatggagaaattgtaga-tgtta-------------------------------------------------------------------------------------------------------------------------------------------------------------------------------------------------------------------------------------
>I28598_M028_Malvaceae_Glyphaea_brevis_seq1
----------------------------------------------------------------------------------------------------------------------------------------------------------------------------------------------------------------------------------------------------------------------------------------------------------------------------------------cttctcacaatttgc-aaatactcc-------------------ccgtgcaaa--attagg----gtttt----gggaattgggat------------------tc-----------------------------aaaga-------atcaaggcttttggct-----gaaaaagag------ggggaagaacaagaactagaactttttggcagaatccgatgaatccactaacgttagtaaagcgattgcaaaacataaccgcaaaagaagcagatttgggaatatcggaggaagcctcatggcacgccaagtacaaagattctgcttacatttttatcggcggtcttccctttgatctcactgaaggcgatctcctagctgtttttgcccagtacg-ttttctcwttttttttttttttttcaaact-tcct----------------ttttttttgctt----------------------------------tatattccatcggaattcttttta----tttggtgtt--tagattt-attt-------------------gcagtatc----taacttgcatat-tt-a-t------------gtattt-----------------ttttctctcagatatggaga----------------------------------------------------------------------------------------------------------------------------------------------------------------------------------------------------------------------------------------------------
>I28599_M029_Malvaceae_Desplatsia_dewevrei_seq1
---------------------------------------------------------------------------------------------------------------------------------------------------------------------------------------------------------------ggaatttcatcatcaacccaatccaaagttc------------------------------------tcttattctcttacctgcc-----------------------------aaaatac-cttcacaatttac-gaatactac-------------------ccggccaaa--attagg----gttttgtagaaattttgggat------------------tc-----------------------------aaaag--------tcagggttttggctg-----gaaaaga-a------agggggg---aagagctagaactctttagcagaatccgatgaatccattaaccttagtgaagcggttgcaaaaaataaccgcaaaagaagcagatttgggaatatcggaggaagcttcatggcacgccaagtacaaagattctgcctacrttttcgtcggtggccttccttttgatctcaccgaaggcgatctcctcgctgtttttgcccagtacg-gtttc--------------ttttccaaatt-tccttttttt---------ttyttttwdytty----------------------------------wangttccatcggaattctttcac------tggtgtt--tagattt-attt-------------------gcagcatc----tgacttgaatat-tt-t-t------------ttatt---------------------tctctcagatacggagaaattgtaga-tgttaatctt--------------------------------------------------------------------------------------------------------------------------------------------------------------------------------------------------------------------------------
>I28600_M146_Malvaceae_Mortoniodendron_guatemalense_seq1
------------------------------------------------------------------------------------------------------------------------------------------------------------------------------------------------------------------------------tatgaaacagaattttccgtgatatatt--------------gggcctgatatttcatacccttttgcgta-----------------------------taagaacatgsgctaaatttctttcacacacrc--------------------------------------ttttcctctctrcatttaaat------------------tc-----------------------------aaaa---------ttagggttttcgctg-----taaaaaa-----------agggcw-ag-----------------------aagatgaatccattaacgttagtaaagcgattgcagaacataaccgcaaaagaagcagatttagggatatcggaggaagcgtcatggcatgcgaagtacaaagattctgcttacgtctttgtcggtggccttccctttgatctcactgaaggcgatctcctcgctgtttttgcccagtacg-tttts--------------tttctaatttt-tccc-----------------tttttc--------------------------------------------cactttggaawtctttatt---------ggtt--tcactta-atac-------------------ctagaatt----tgacttgaatty-tt-a-t------------ttgt----------------------ttatttaggtatggagaaattgtaga-ygttaatcttgttagagataagggtactgggaaatcgagaggctttgcttt---------------------------------------------------------------------------------------------------------------------------------------------------------------------------------------
>I28601_M030_Malvaceae_Sparmannia_africana_seq1
----------------------------------------------------------------------------------------------------------------------------------------------------------------------------------------------------------------------------------------------------------------------------------gttwtwtcmatttmcwacc-----------------------------aaagcacttttcacaatttgcaaaatagtacaa-----------cccgtaccggccaaa--attagg----g------------ttttggat------------------tc-----------------------------aaaa---------tcaaggtttttggct-----gaaaaag-a------g--gggg---aagagctagarctttttmgcagaatccgatgaatccrttaacgttagtaaagcgtttgcaaaacataaccgcaaaagaatcagatttgggaatatcggacgaagcttcatggcacgccaagtacaaagattctgcttatgtttwtghcggcggccttccctttgatctcaccgaaggagatctcctcgctgtttttgcccagtacg-tttca--------------tttttcaatgt-cctt----------------ttttyhwctctt----------------------------------tatawtccatgcgaattcttttta----tttggtgtt--tagattt-attt-------------------gaagcctc----taacttgaatat-tt-a-t------------ttatw---------------------tttctcagatatggagaagttgtaga-tgttaatcttgtcagagataagggtactg-------------------------------------------------------------------------------------------------------------------------------------------------------------------------------------------------------------
>I28602_M031_Malvaceae_Mollia_sp_seq1
---------------------------------------------------------------------------------------------------------------------------------------------------------------------------------------------------atgaaattcagttaatwtattttaacaacccaatccaaagttctatt---------------------------ctctttatctttctctttcctacca--------------------------------------------------aaatagtac-------------------ccggccaaa--attagg----gtdttgtagaaattwtgggat------------------tc-----------------------------aaaa---------tywgggttttggmtg-----aaaaaaa-a------ggtgggg---aagagctagaactctttagcagaatccgatgaatccaytaacgttagtaaagcgattgcaaaacataaccgcaagagaagcagatttgggaatatcggaggamgcttcatggcacgccaagtacaaagattctgcgtacattttcgtcggcggccttccgtttgatctcaccgaaggygatctactygcggtttttkcccagtacg-gtttc--------------tttctcaaatt-tcca----------------ttttttccgttt----------------------------------caagttccgtcmgarttcttttta-----ytggtttt--tagattt-attt-------------------gcascatc----tgacbtgaayat-tt-a-t------------ttatt---------------------tttctcagatayggagaaattgtaga-tgttaatcttgttagagataaggctactggaa----------------------------------------------------------------------------------------------------------------------------------------------------------------------------------------------------------
>I28603_M223_Malvaceae_Gossypium_hirsutum_seq1
--------------------------------------------------------------------------------------------------------------------------------------------------------------------------------------------------------------------------------------------------------------------------------------------------------------------------------------------------------------------------------------------------------------gtt-caaa----------------------------------------------------------aaa---------ttagggtttttggtt-----gaaaaag----------ggggg---ca-----------------------atcatgaatccattaacgttagtcaagcgattgcaaaacattaatgcgaaagaagcagacttaggsatatcggaggaagcatcatggcacgccaagtacaaagattccgcttacatctttgtcggtggccttccgtatgacctcaccgaaggtgatctcctcgctgtttttgcccagtacg-ttttc--------------tttctcaagyt-tcct--tttc----------ttttycc--------------------------------------------cactttgggatactttatc---------ggtt--taggttt-actt-----------------catcagcayc----tgamttgaatat-tt-a-a------------ttt-t---------------------tttttcagatatggagaaattgtaga-c-----------------------------------------------------------------------------------------------------------------------------------------------------------------------------------------------------------------------------------------
>I28604_M032_Malvaceae_Entelea_arborescens_seq1
-----------------------------------------------------------------------------------------------------------------------------------------------------------------------------------------------------------gcctcaaggaagatttttggcccaatccaagttctaat-----------------------------tttgtttttttccatttcctrcc-----------------------------aaagcactttttacaatttscaaaatwmywc-------------------ccggccaaa--attagg----g------------tttgggat------------------tc-----------------------------aaaa---------tcagggtttttgsct-----ggaaaag-a------g--gggg---aagagctagaactttttagcagaatccgatgaatccrttaacgttrrtaaagcgtttrcaaaacataaccgcaaaagaakcagatttgggaatatcggacgaagcttcatggcacgccaagtacaaagattctgcttacatttttgtcggcggccttccctttgatctcaccgaaggagatctcctcgctgtttttgcccagtacg-tttya--------------tttttcaaatk-tcct----------------tttttttcyctt----------------------------------tatattccatccgrattmttttta----tttggtgtt--tagattt-atyt-------------------gaagcctc---ttaayttgaatat-tt-a-t------------ttatt---------------------tatctcagatatggagaaattgtaga-tgtwaatcttgtcagagataaggctactggg-----------------------------------------------------------------------------------------------------------------------------------------------------------------------------------------------------------
>I28605_M235_Malvaceae_Abutilon_sp_seq1
----------------------------------------------------------------------------------------------------ttgggctaaga-------------acttgggccggtcag-------------------a---------------------------------------------------------------------ctcaaaataacag-----------------------------------tactctttta------------------------------------gaaaaacacggtgaaaagaa--------------------------------------aatcctata----tttttgcc-acaaatttggat------------------tcaaaatttgggggggtttcgtttaagaaaaaaaa---------ttagggtttttcgtt-----gaaaa-------------gagg---aa-----------------------atcatgaatccattaacgttagtgaagcgaatacaaaacataaacgcaaaagaagcagatttaggaatatcggatgaagcatcatggcacgccaagtacaaagattccgcttacgtctttatcggaggccttccgtatgatctcaccgaaggtgatctcctcgctgtttttgcccagtaag-gtttc--------------tttcttcgaatttcct--ttta---------ttttttgc--------------------------------------------ccttttgggattttttact---------tgtt--tatattt-actt-----------------ctccagcttc----tgatctgaatat-tt-g-t------------ttatt---------------------ttactcagatatggagaaattgtaga-tgtcaatcttgtcagagataagggtaccgg------------------------------------------------------------------------------------------------------------------------------------------------------------------------------------------------------------
>I28606_M033_Malvaceae_Reevesia_formosana_seq1
-----------------------------------------------------------------------------------------------------------------------------------------------------------------------------------------------------------------------------------------------------------------------------tttctgcttacagcttttatagag------------------------tgaacaaaaaa--------------------------------------------tgaaagaaagagtgtggagtgattatatataatttgttggaattgttattttgaattgaatcttaa-------------------------gaaacgggtagttctagaatcttgattt--ggtggtgaat--------tgtggag---ggtattta--tttgtagatagaatccagatgaatccattgacsttagtaaagcgattacaaaacataaatgcaaaagaagcagatttagggatatcggaggaagcttcatggcacgccaagtacaaagattccgcttacgtcttcgtcggcggccttccctttgatctcaccgaaggcgatcttctcgctgtttttgcccagtaca-ctttccg------------ttcttcaaatc-tccc-------------ttttttttycyhmtt----------------------------------taaatttcattataattctttatt---------tgtt--taacttt-atta------------------cctagcatt----tgacttgaattc-tt-a--------------cttta---------------------ttttttagatacggggaagttgtaga-tgttaatcttgttagagataaaggtactgggaaa--------------------------------------------------------------------------------------------------------------------------------------------------------------------------------------------------------
>I28607_M034_Malvaceae_Mansonia_altissima_seq1
--------------------------------------cagatt---------------------------------------------tttcagacccactggactaagg-------------gcttggcccgctaac----------------------------------------------------------------------------------------aataaaaatgagagatagtaatagt---------------------------------------------------------------aataaagaaaaaaaagatgagaatctgatat------------------------------------cggaagg----cttttgct-aaaatttgcgac------------------tc------------------------------aaa---------ttagggattttagct-----gaaaaaa--------gagggaa---gaaaacta-----------aaacacttgatgaatccattaacgttagtgaagcgattgcaaaacataaatgcaaaagaagcagatttagggatatcggaggaagcttcatggcacgccaagtacaaagattccgcttacgtcttcgttggcggccttccctttgatctcaccgaaggcgatctcctcgccatttttgcccagtacg-tttttcg------------ttattcaaatt---------------------ttttttcagatt----------------------------------taaaattcattcgaattcttcatt---------tgtt--taacttt-attgctt-----------agcgtttgagatt----tgacttgaattt-tt-a-c------------tttat---------------------ttttttagatacggtgaaattgtgga-tgttaatcttgttagarwtm----------------------------------------------------------------------------------------------------------------------------------------------------------------------------------------------------------------------
>I28608_M035_Malvaceae_Hosfordia_alata_seq1
-----------------------------------------------------------------------------------------------------------------------------------------------------------------------------------------------------------------------------------------------------------------------------------gtactcttttt------------------------------------gaaaaacactgtgaaaagaa--------------------------------------aatcataaa----attttgcc-acaattttggat------------------tcaaaatttgggg--tttccgctcgttaaaaaaaa---------ttagggtttttcgtt-----gaaaa-------------gagg---aa-----------------------atcatgaatccattaacgttagtgaagcgattacaaaacattaacgcaaaagaagcagatttgggaatttcggaggaagcatcatggcacgccaagtacaaagattccgcttacgtctttgtcgggggccttccatatgatctcaccgaaggtgacctcctcgctgttttcgcccagtaag-ttttc--------------tttcttcgaat-ttcc--ttta---------tgttttgc--------------------------------------------tcttttgggactttttact---------ggtt--tatattt-actt-----------------ctccagcttt----tgatctg--tat-tt-g-t------------taatt---------------------tttctcagatatg--------------------------------------------------------------------------------------------------------------------------------------------------------------------------------------------------------------------------------------------------------
>I28609_M036_Malvaceae_Pentaplaris_davidsmithii_seq1
--------------------grtymmtsayaagtggcacagcg-g--------cagggcgtggaggcgtgggtggaggtgcaggtgc--gcgaagcmymagwggacywrgw-------------rctwgkgcwactcac-------------------aatcagartrasamyymtsyctyw-----------------------------ccaacttcttctctctgttta-----tgaa---------------------------------------------------------------------------------------------------------------------------------------------------g----gtttttgg-taaaatttggat------------------tc-----------------------------aaaa---------ttagggtttttagct-----gaaaaaa---------aggggg---aagaact-------------tgaacctaatgaatccattaacattagtaaagcgattgcaaaacataaccgcaaaggaagcagatttagggatatcggatgaagcttcatggcacgccaagtacaaagattccgcttacatctttgtcggcggccttccctttgatctcaccgaaggcgatctcctcgctgttttttcccagtacg-ttatc--------------tttcccaaatt-cctt------------------tcttc--------------------------------------------cactttcgaatcctttatc---------ggtt--taaattt-actt-----------------cgccagcatc----tgacttcaatat-t-------------------------------------------gttctcagatatggagaaattgttga-tgttaatcttgttagagataagggcactggtaaatcgaaaggctttgca-----------------------------------------------------------------------------------------------------------------------------------------------------------------------------------------
>I28610_M037_Malvaceae_Heritiera_littoralis_seq1
---------------------------------------------------------------------------------------------------------ttaaaat------------atttttgcaaattagtt------atcaatattattatttgaacagaaaaaatatttcctc-----------------------tttccctctttcccctctgcatttgtatt----------------------------------------ttactccatc------------------------------------gaaaa---------------------------------------------------------------------------cctcattgcaat------------------tc-----------------------------aaaa---------ttagggttttcgctg------aaaaag-----------ggga---ag-----------------------aagatgaatccattaacgttagtaaagcgattgcaaaacataaccgcaaaagaagcggatttagggatatcggaggaggcgtcgtggcacgccaagtacaaagattccgcttacatctttgtcggcggccttccctttgatctcaccgaaggcgatctcctcgctgtttttgcccagtacg-ttttc--------------tttttcacatt-tcct------------------ttttc--------------------------------------------tattttggagttatttttt---------ggtt--tcagttt-att------------------accgagcatt----tgacttgaattc-tt-a-t------------ttatttattt---------a-----ttctattagatatggagaaattgtaga-tgttaatcttg-------------------------------------------------------------------------------------------------------------------------------------------------------------------------------------------------------------------------------
>I28611_M062A_Malvaceae_Durio_zibethinus_seq1
--------------------------------------------------------------------------------------------------------------------------------------------------------------tttcaaaagaaccataacctgccact-----------------tggaggatattttgggcttaccctgaaatcagagatattgggccggatcttcatacccagt--ggactattttggcttttcaattttcaatatcac------------------------------------------------------------------------------------------------tttttgcg-taaatttgggat------------------tc-----------------------------cgca---------ttaggggtttcggcc-----------------------gagg---aagaact-------------agaacgcgatgaatccattaacgttggtaaagcgattgcaaaacataaccgctaaagaagcagatttagggatatcggaggaagcatcatggcacgccaagtacaaagattcagcttacatctttgtcggcggccttcccttcgatctcaccgaaggcgatctcctcgctgtttttgcccagtaag-ttttc--------------tttctcaaatt-tcct----------------tttttccaatttg--------------------------------aaaaaattcattggaattctttatt---------ggtt--taaatta-atta-----------------------------------------------a-t------------taatt---------------------tgtctcagatatggagaaattgtaga-tgttaatctggttagagataagggtactgggaaatcaagaggctttgcttttcttg----------------------------------------------------------------------------------------------------------------------------------------------------------------------------------
>I28612_M038_Malvaceae_Brachichyton_bidwillii_seq1
-------------------------------------------------------------------------------------------------------------------------------------------------------------------gaaaagcaaaaaatttcctct-----------------------gtccctctttttcatcctgcatttgtatt----------------------------------------ttactccgct------------------------------------gaaaa---------------------------------------------------------------------------cctcattacaat------------------tc-----------------------------gaaa---------ttagggtttttactg-----aaaaaag-----------ggga---ag-----------------------aagatgaatccattaacgttagtaaagcgattgcaaaacataactgcaaaagaagcagatttagggatatcggaggaggcgtcgtggcacgccaagtacaaagattccgcttacatctttgtcgggggtcttccctttgatctcaccgaaggcgatctcctcgctgtttttgcccagtacg-ttttc--------------tttctcacgtt-tcct------------------ttttt--------------------------------------------cactttggagttctttttt---------ggtt--tcatttt-att------------------gcatagcttt----tgacttgaattc-tt-c-t------------tcgtcttctt---------attttttttttttagatatggagaaattgtaga-cgttaatctcgtcagag-------------------------------------------------------------------------------------------------------------------------------------------------------------------------------------------------------------------------
>I28613_M039_Malvaceae_Eriotheca_macrophylla_seq1
---------------------------------------------------------------------------------------------------------------t---------ttcatctttatctctcag-----------------------------------------------------------------------------------tcagcggtcaaaat----------------------------------------taattccatt------------------------------------aaaaaarawaaaarraaaacm-----------------------------aaggtkgaaaccaaaag----gttttgca-aaaattttggat------------------tc-----------------------------aaaa---------ttagggtttttggtt-----gaaaaa------------ggga---aa-----------------------atcatgaatccattaacgttagtgaagcgattgcaaaacattaacgcaaaagaagccgatttaggratatcggaggaagcatcatggcacgccaagtacaaagattcagcttacgtctttgtcggaggccttccgtttgatctcaccgaaggtgatctcctcgctgttttttcccagtasg-ttttc--------------tttctcaaatt-tctt--tttt---------ggtttttc--------------------------------------------cactttgggattctttatt---------ggtt--tagattt-actt-----------------caccagcatc----tgacttgaatat-tttg-t------------ttatt---------------------tttctcagatatggagaaattgtgga-tgttaatcttgttagagata----------------------------------------------------------------------------------------------------------------------------------------------------------------------------------------------------------------------
>I28614_M040_Malvaceae_Hydrogaster_trinervis_seq1
------------------------------------------------------------------------------------------------------------------------------------------------------------------------------------------------------------------------------------------------------------------------------ttcggttggtttattttagcaac-----------------------------caaaatggtttcgcaattgac-aaatccatc-------------------ctggccaaa--gttagg----gttttgtagaaattttgggat------------------tc-----------------------------aaaa---------tcaggggttttggct-----gaggacaaag-----ggagggg---aagagtttgatcgtttctgcagaatccgatgaatccattaacgttagtcaagcgattgcaaaacataaccgcaagagaagcggatttgg-------ggaggaagcttcttggcacgccaagtacaaggattccgcttacattttcgtcggcggccttccttttgatctcaccgaaggcgatctcctcgctgtttttgcccagtacg-gctta--------------ttctctcaaat-ttcg----------------ttttttt----------------------------------------------------aattctttaat------tggtgtt--tagattt-attt-------------------gcagcatc----tgaattgaacat-tt-a-tttgtttatttatttatt---------------------tctctcagatatggagaaattgtaga-tgttaatcttgtcagagataag--------------------------------------------------------------------------------------------------------------------------------------------------------------------------------------------------------------------
>I28616_M042_Malvaceae_Leptonichya_maranta_seq1
ga--------------------------------------------------------------------------------------------------------------------------------------------------------------------------------------------------------------------------tttcaaatataataattattgatatttaaaaaaatccta-----attttttggtttttactttattttcttgcttttctttctc--------tcmtttgaa----------------------------------------------------------------------atgctacctttrygagtagggat------------------kc-----------------------------aaaa---------ctagggggttatygc----tgcaaaga--------acggaag---aa-----------------ttagaaagaatgaatcccttaacwttggttaaacggttgcaaaacataaacgcgaaagaagcvgatttagggctatcggaggaagcttcatggcaygccaaatacaaacattccgcttacatcttyrtcggcggccttccctttgatctcaccgaaggcgatctcctagctgtttttgcacagkaat-tttattc------------tctttcaaata-tatgtatttat-----rcatattttttcnctt-------------------------------------------------------------------------taaatttcgtct-------------tctthgttggtctc----tgacttatatttatt---t------------ttaaaa-----------------tattttctcagatgtggtgaaatcgtaga-tgttaatcttattagagataagggcactgggaaatcgaaaggctatgc------------------------------------------------------------------------------------------------------------------------------------------------------------------------------------------
>I28617_M043_Neuradaceae_Neurada_procumbens_seq1
-----------------------------------------------------------------------------------------------------------------------------cccttactgcttcg-----------------------------------------------------------------------------------------------------------------------------------ttagtccaattttgtttttaa--------------------------------------------------------------------------------------------------------tttgtaggaagtcttcagc---t---------atttctcggagcataataggaaaaatagcagagacgaaaaatgatg-taatattaatttaggtcaaattcagaaggtg------agagaag---ag------------------aaaaagcaatgaatccactaacgttagtgaagcgtttacagaatataaccgctaaagaagctgatttagggatttccgaggacgcgtcgtggcacgccaagtacagagattccgcttatgtctacgttggcggccttcccttcgacctcaccgaaggcgatctcctcgctgtttttgcccagtacg-tacat--------------catttttttct---------------------tcttcccacttta--------------------------------tgagattttgacagaagattttaggt--ggtgaatgtt-gtagtttttgctt---------------tatttcagc-------tgatgttgaatt-tt---c---------cccccttc---------------------aattctagatatggagaaatcatggattgacaatcttgttagaga------------------------------------------------------------------------------------------------------------------------------------------------------------------------------------------------------------------------
>I28618_M044_Malvaceae_Pentace_laxiflora_seq1
---------------------------------------------------------------------------------------------------------ccagga-------------acatgggccgctcat-------------------aaccaaggcaacaatcatctct------------------------------------------------ttcaaaat----------------------------------------ttactctttt------------------------------------ctagaaaacgttgatgcgctata---------------------------acctacgagccacgagg----tttttgctaaaaatttggaaa------------------tc-----------------------------aaaa---------ttagggttttttggc-----tgaaaag----------ggggg---aagaact-------------agaacccaatgaatccattaacgttagtaaagcgattgcaaaacataacagcaaaagaagcagatttagggatatcggaggaagcatcatggcacgccaagtacaaagattccgcttatgtttttgtgggcggccttccatttgatctcaccgaaggcgatctcctcgctgtttttgcccagtacg-ttttc--------------tttctcaaatt-tactc-tttt---------tttttttt------k----------------------------tnn------nwbtktddgavdcatndha---------hrtw--taaattt-actt-----------------cgccagctgc----tggactgaattt-tt----------------ttttt---------------------tttsrcwratacgg-------------------------------------------------------------------------------------------------------------------------------------------------------------------------------------------------------------------------------------------------------
>I28619_M045_Malvaceae_Phragmotheca_mammosa_seq1
-------------------------------------------------------------------------------gccaggtt--cttcaaacccagtagactaaga-------------acttgggcaactcac-------------------aatcagaataacaatcatctcctt-----------------------------ccatcttctcctctctgtttaatttttgaa---------------------------------------------------------------------------------------------------------------------------------------------------g----gtttttgc-taaaatttggat------------------tc-----------------------------aaag---------ttagggtttttggct-----g-aaaaa---------gggggg---aagaact-------------agaacccaatgaatccattaacattagtaaagcgattgcaaaacataaccgcaaaagaagcagatttagggatatcggaggaagcttcatggcacaacaagtacaaagattccgcttacatctttgttggcggccttccctttgatctcacagaaggcgatctcctcgctgtttttgcccagtacg-ttttc--------------tttcccaaatt-cctt------------------tcttc--------------------------------------------cactttcgaatcctttatc---------cgtt--tgaattt-actt-----------------ccccagcatc----tgacctcaatat-t-------------------------------------------tttctcagatatggagaaattgttga-tgttaatcttgttagagataagggtactggtaaatcg-----------------------------------------------------------------------------------------------------------------------------------------------------------------------------------------------------
>I28620_M046_Malvaceae_Camptostemon_shultzii_seq1
------------------------------------------------------------------------------------------------------------------------------------------------------------------------------------------------------------------------------------gtcaaaatt---------------------------------------armtygrtct------------------------------------agaaaactaggtgataagaa--------------------------------------agccccaaa----ryttttcy-araatbttggat------------------tc-----------------------------aaaa---------ttagggtttttgktt-----gaaaa-------------gggg---aa-----------------------wtcatgaatccattaacgttagtgaagcgattgcaaaacattaacgcaaaagaagcagatttaggaatatcggaggaagcatcatggcacgccaagtacaaagattccgcttacatctttgtcggaggccttccgtaygatctcaccgaaggtgatctcctcgctgtttttgcccagtacg-tttbc--------------tttcthtattt-tccttbthtn---------tttttthh--------------------------------------------hnbtntggnwttcdttwnt---------rdta--taaattt-actw--------------crmatgcadcats----wrwywtraatat-t----------------------------------------------------------------------------------------------------------------------------------------------------------------------------------------------------------------------------------------------------------------------------------------------------------------
>I28621_M153_Malvaceae_Trichospermum_sp_seq1
------------------------------------------------------------------------------------------------------------------------------------------------------------------------------------------------------------gaaccaaccatcagagcgcgctcaaatgaaattcaaag----------------------------------catttcttttaacaacc-----------------------------caacccaatgtcccaatc--------------------------------ccggccgaatttttagg----tttctgtagaaattttgggga------------------tc-----------------------------aaaa---------tcagggttttggcta-----tgaaaaa--------aagggag---aagagctagtactctttagtagaatccgatgaatccattaackttagtaaagcgattgcagaacataaacgcaagagaagcagatttgggaatatcggaggangcttcgtggcacgccaartacaaagattctgcttacattttcgtcggaggccttccgtttgatctcaccgaaggcgatctcctcgctgtgtttgcccagtacg-gtatc--------------tttttcaaatt-tcca----------------ttttttchgctt----------------------------------caakttccatyggaattcttttac------tgttgtt--tagatttaattt-------------------kctgcatc----tgacttgaatat-tt-a-t------------ttatt---------------------twtctcagatatggagamattgtaga-tgttaatcttgttagagataaggctactggaaaatcgaa---------------------------------------------------------------------------------------------------------------------------------------------------------------------------------------------------
>I28623_M048_Malvaceae_Abroma_augusta_seq1
-------------------------------------------------------------------------------------------------------------------------------------------------------------------------------------------------------------------------------------tatatataaataatatttttttccatatcc-----actttttagtttttactctctttcctttccctctttttc----------------------------------------------------------------------------------------ttccctctttcaagatttgagtaca----------------tc---------------------------agaaaacctac----ttttggttgggtttt-----gcagaaa--------agaagag---aagaa--------------ttggaaggaatgaatccgttaacgttggttaaacggttacaaaacataaacgcaaaagaagcaaatttagggatatcggaggaagcttcatggcacgccaaatacaaacattcggcttacatcttcgtcggcggccttccctttgatctcaccgaaggcgatctcctagccgttttcgcacagtact-tttattc------------tctttcaaata------------------tcgttttttcacttt-------------------------------------------------------------------------caatttccatct-------------tctttattggtctcgcagcgacttatatctact----------------ttttt---------------------tttctcagatatggtgaagttgtaga-tgttaacctcgttagagataagggcactgggaaatcgaaaggctttgcttttcttgcttat----------------------------------------------------------------------------------------------------------------------------------------------------------------------------g
>I28624_M049_Malvaceae_Corchoropsis_tomentosa_seq1
-----------------------------------------------------------------------------------------tctaattagtaaataagtgggtctatatagaattgcccttaaaaatttat--------------------atactactagcaaaaatttcattgt-----------------------ttccctcttttcctttctgcatttagtactagta-----------------------------------gtacttcatt------------------------------------caaaaac--------------------------------------------------------------------------ctaattacaat------------------tc-----------------------------agaa---------ttagggttttcgttg-----aaaaaag-----------ggaa---ag-----------------------aagatgaatccattgacgctagttaagcgattgcaaaacataaccgcaaaagaagcagatttagggatatcggatgaagcatcatggcacgccaagtacaaagattccgcttacatctttgtcggcggcctaccctttgatcttaccgaaggcgacctcctcgctgtttttgcccagtacg-ttatc--------------ctttttcgtac-ttta----------------t-ttttc--------------------------------------------cactttggagttctttact---------gtct--tcactat--ctt-----------------acccagcatt----tgacttgaattc-tt-a-t------------ta------------------ttattwttawtwwkatatggagaaattgtaga-tgttaatcttgttagagataagggtactgggaaatcgagagghkwtr-------------------------------------------------------------------------------------------------------------------------------------------------------------------------------------------
>I28625_M193_Malvaceae_Apeiba_tibourbou_seq1
-------------------------------------------------------------------------------------------------------aacykayartsaggg------------------------------------------------------------------------------------------------------ttccccaaggaaaagtttttggcccaatccwwswkytwwratrtagtgtattrtttwwtwtmyatttccwacc-----------------------------gaagcgctttcmacaatttgcaaaatt-----------------------------------------------------agrgtttgggat------------------tc-----------------------------gawa---------ttagggttttggctr-----aaaaaga----------ggggg---aagagctagaa-ttthtagcagaatccaatgaatccattaacgttggtaaagcgattgcaaaatataaccgcaaaagaagcagatttgggaatatcggaggaagcytcatggcacgccaagtacaaagattcggcttacattttcgtyggcggccttccctttgatctgaccgaaggcgatctcctagctgtttttgcccagtrcg-tatta--------------wttttcaawtt-tcctttwgtt---------tgttttttcgbyt----------------------------------tatattccattggaattcttttta----tttggtctt--tagattt-attt-------------------gaagtatc----taactgtaatat-tt-a-t------------ttatt------------------tattttctcagatatggagaaattgtaga-tgttaatct---------------------------------------------------------------------------------------------------------------------------------------------------------------------------------------------------------------------------------
>I28626_M226_Malvaceae_Helicteres_guazumifolia_seq1
------------------------------------------------------------------------------------------------------gggctaaga-------------acttggcccgctcat----------------------------------------------------------------------------------------aatcaaaataaaacatacttgtaa-------------------tatagtatatattttt--------------------------------gaaaaaagaagggtaaaaaatcttatatttaggattg-----------g----------------ggaagg----tttttgct-aaaatttgcgat------------------tc------------------------------aaa---------ttagggattttagct-----gaaaaag--------aagagggaataaaaacta-----------gaacttttgatgaatccattaacgttagttaagcgattgaataacataaatgcaaaagaagcagatttagggatatctgaggatgcttcatggcacgccaagtacaaagattcagcttacatcttcgtcggcggccttccctttgatctcaccgaaggcgatctcctcgctatttttgcccagtacg-tcttt--------------ccttttttttt-tttt---------------taatattcatctt----------------------------------taaatttcattcgaattctatatt---------tgtt--taacttt-attgcctt------gcctggcatttgatatt----tgacttgaattc-tt-act------------ttgttt--------------------tcctttaaaaaaaaaaaaattattta---------------------------------------------------------------------------------------------------------------------------------------------------------------------------------------------------------------------------------gatacggtga
>I28628_M051_Malvaceae_Werklea_horrida_seq1
ct----------------------------------------------------------------------------------------------aat-------------------------actcgtttttcttgt-------------------c---------------------tt---------------------------gtcttgtcttgtctcaacggtcagaat----------------------------------------tacctccctt------------------------------------agaaaacgaggtgaaatcaa--------------------------------------acccccaaa--agttttcgyt-aaaattttggat------------------tc-----------------------------gaga---------ttagggtttttggyt-----gaaa--------------gggg---aa-----------------------accatgaatccgttaacgctagtgaagcgattrcaraacattamcgcsaaagaagcagatttrggkatatcggakgaagcatcatggcacgccaagtacaaagattccgcatacgtctttrtcggcggtcttccgtatgacctcaccgaaggtgatctcctcgctgtttttgcccagtacg-ttttc--------------tttctcaagtt-tcct--ttta----------tkttccc--------------------------------------------cactttsgaattctttaca---------tctt--ta-------------------------------------------aattgaatat-at-a-t------------ttg-t---------------------tttctcagatatggagaagttgtaga-cgtcaatcttgttaga--------------------------------------------------------------------------------------------------------------------------------------------------------------------------------------------------------------------------
>I28629_M052_Malvaceae_Spirotheca_rosea_seq1
-----------------------------------------------------------------------------------------------------------------------------------tgtttcag-------------------aatcaaaataacaatgcactmttttt----------------------atcattgtttttttcctcagccgtgaaaat----------------------------------------taattmcattt--------------------------------------aaatttttttttgtgga--------------------------------------aacccaaag----gtttcgct-aaaattttggat------------------tc-----------------------------aaaa---------ttagggtttttggtt-----gaaaaa------------gggg---aa-----------------------atcatgaatccattaacgttagtgaagcgattgcaaaacattaacgcaaaagaagctgatttagggatatcggaggaagcatcatggcacgccaaatacaaagattcggcttacatcttcgtcggaggccttccgtttgatctcaccgaaggtgatctcctcgctgtttttgcccagtacg-ttttc--------------ttcctcaattt-----------------------ttgcc--------------------------------------------cactttgggattctttgct---------ggtt--tagattt-actt-----------------cgccagcatc----tgacttgaatat-ctta-t------------ttatt---------------------tttctcagatatggagaaatggtaga-tgttaatcttgttagagataagggtactgggaaatcaaaaggctttgcttttgt------------------------------------------------------------------------------------------------------------------------------------------------------------------------------------
>I28630_M053_Malvaceae_Huberodendron_swietenioides_seq1
------------------------------------------------------------------------------------------------gctaatgggctaagr-------------gctcgggytgctctg-------------------aat-caaaaaacaatacactcgtt-------------------------tcagct----tgckctcagcggtcaaaat----------------------------------------taattccatt------------------------------------ttaaa--------------------------------------------------------ccccag----tttttgcy-maaawtttggat------------------tc-----------------------------aaaa---------ttagggtttttgttt-----gaaaa-------------aggg---aa-----------------------atcatgaatccattaacgttggtgaagcgattgcagaacattaatgcaaaagaagcagatttagggatatcggaggaagcatcatggcatgccaagtacaaagattccgcttacatcttcgtcggaggcctgccttttgatctcaccgaaggtgatctcctcgctgtttttgcccagtacg-ttttc--------------tttctcaaatt-tcctt-tttt---------ttttttct--------------------------------------------aatttggaatttttttact---------ggtg--taaattt-actt-----------------caccagcata----tgacttgaatat-ttta-t------------ttatt---------------------tttctcagatatggagaaattgtaga-tgttaatcttgt------------------------------------------------------------------------------------------------------------------------------------------------------------------------------------------------------------------------------
>I28631_M054_Malvaceae_Trochetiopsis_benjaminae_seq1
-gggcccgatcagcccaactagtt--------------------------------------------ccaagaacagaattaattcaggctgaacacgacacaaccgaggaatttcaaaattaattttttct--------------------------rtacttctaccaaaatt--------------------------------------tccctctttttcc----------------------------------------------------ctacatt------------------------------------aaaaac---------------------------------------------------------------------------ctaattacaat------------------tc-----------------------------agwa---------ttasggttttcgctg-----aaaaaaa---------atagaa---ag-----------------------gagatgaatccgttgacgttggtaaagcgattgcagaacataactgcaaaagaagcagatttagggatatcggatgaagcttcatggcacgccaagtacaaagattccgcttacatctttgtcggcggccttccctttgatctcaccgaaggcgatctcctcgctgtttttgctcagtacg-ttatc--------------ctttttcatgc-ttcc----------------tattttc--------------------------------------------gactttgtagttatttact---------gttt--tcactat--ctt-----------------acctagaatt----tgacttgaattc-tt-a-t------------tt-------------------tgtttaaaattagatatggagaaattgtaga-tgttaatcttgttagagataagggtactgggaagtcgagaggctttgcttttgtcgcg--------------------------------------------------------------------------------------------------------------------------------------------------------------------------------
>I28632_M055_Malvaceae_Eriolaena_candollei_seq1
----------------------------------------------------------------------------------agtccaccctta-------acgttcaagaggaaaaammtcwsaywcttatc------------------------------ttggrmaaakgtkrwr--------------------------------------------ttractggtaattywtta-----------------------------------vtaytdnatt------------------------------------aaaaays-------------------------------------------------------------------------aytaattayaatrwrat----rywsakyrawy-----------------------------ardr---------ttwggdthtthgctg-----aaaaaaaaaaaaaaaarmarra---rr-----------------------gagatgaatccgttaacgttggtaaagmgrttgcagaacataamcgcaaaagaagcagatttagggatatcggatgaagcttcatggcacgccaagtacaaagattccgcttacatctttgtcggcggccttccctttgatctcaccgaaggcgatctcctcgctgtttttgcccagtacg-ttatc--------------ytttttcatvc-ttcc----------------thttttc--------------------------------------------bavtdddtagtwvattact---------gttt--tcactat--ctt-----------------acctagaatt----tgacttgaattc-tw-a-y------------wt-------------------tktttwaaattagatatggagaaattgtaga-tgttaa------------------------------------------------------------------------------------------------------------------------------------------------------------------------------------------------------------------------------------
>I28633_M056_Malvaceae_Adansonia_digitata_seq1
--------------------------------------------------------------------------------------------gatagctaatgggctaaga-------------acttgggccgctctg-------------------tatccaaatagcaatggactcttc-------------------------tgatcc----tcctctcggcggtcaaaat----------------------------------------taactgcattaggcgga----a-----------------------gaaaaaaaaaaagaagaagaa--------------------------------------accacgaag----gttttgca-aaaattctggat------------------tc-----------------------------aaga---------ttagggtttttggtt-----gaaaa-------------aggg---aa-----------------------atcatgaatccgttaacgttggtgaagcgattgcaaaacattaacgctaaagaagctgatttaggaatatcggaggaagcatcgtggcacgccaagtacaaagattccgcttacgtcttcgtcggaggccttccatttgatcttaccgaaggcgatctcctcgccgttttttcccagtccg-ttttc--------------ttyctmaaatt-tcct----------------ttttacc--------------------------------------------actctgagatttctttact---------ggtt--taaattt-actt-----------------taccagttta----tgacttgaatat-tt-a-t------------ttatt---------------------ttkcacagatatggagaaattgttga-tgttaatcttgttagagataagggtactgggaaatccaaagg------------------------------------------------------------------------------------------------------------------------------------------------------------------------------------------------
>I28635_M058_Malvaceae_Byttneria_aculeata_seq1
----------------------------------------------------------------------------------------------------------------------------------------------------------------------------------------------------------------------------------------------------------------------------------ttttttttttttccc---------------------------------agaaatcttcacatttcttac------------------------------------------------atcttgtattgaaaagctcgaat------------------tt-----------------------------ggga--------ttcaaagcttatcgcg-----gagggragaacc---agggaag----------------------ttgaaagaaatgaatccgttaacattagtcaaacggttacaaaacataaacgcaaaagaagctgatttaggaatatcggaggatgcttcatggcacgccaaatacaaaaattctgcttacattttcgtcggcggccttccttttgatctgactgaaggcgatctcctagctgtttttgcacagtaat-tctttta------------cctctcaaata-tccttaycct---------tttttsttcactttaatt-----------------------ta--------------------------------gttgctttt-atagttgt-attt--------------cttcccttgctac----ttatatatattt-tt-g--------------tggtt---------------------tttctcagatatggtgaggttgta---------------------------------------------------------------------------------------------------------------------------------------------------------------------------------------------------------------------------------------------
>I28636_M059_Malvaceae_Pterospermum_pierrei_seq1
-----------------------------------------------------------------------------------------------------------------------gtgaagcttg-----------------------------------------------------------------------------------------tyttkcaaaattgaaaaaaaaaaa--------------------a-tgctttttaacaaaattttcctccttccctcttgtcccc----------------------------------------------------------------------------------------tttctgcatttaaaaatttcactccatta---aaaacctaattacaac----------------------taaaaa---------ttagggttttagctg-----aaggaac--------aaaaggg------------------------aaagaagatgaatccattaacgttggtaaagcgactgcaaaaaataaccgcaaaagaagcagatttagggatatcggaggaagcgtcatggcacgccaagtacaaagattccgcctacatcttcatcggcggccttccattcgatctcaccgaaggcgatctcctcgctgtttttkcccagtacb-ttttg--------------tcttcttctat-tttr-------------saatttctyy-----------------------------------------------------------------------------ahwggtwwcamwt-------------brwwmcmbtrmadw----wdwyyyraadtc-tt-w-yyy----------ttwtkd--------------------wkttttagawrwrgasaaawygtaga-tgttaatcttg-------------------------------------------------------------------------------------------------------------------------------------------------------------------------------------------------------------------------------
>I28637_M060_Malvaceae_Duboscia_vifidiflora_seq1
--------------------------------------------------------------------------------------------------------------------------------------------------------------------------------------------------------agaaaccgacaatcggggcgcgcccaaatccaaaa---------------------------------------ctctattctctttcctacc-----------------------------aaaatacttttcacaatttac-aaatattac-------------------ccggccaa---attaag----gttttgtagaaattttgggat------------------tc-----------------------------aaaa---------tcagggttttggctg-----gaaaaaa---------gggggg---aagagctagaacattttagcagaatctgatgaatccattaacgttagtgaagcgattgcaaaacataaccgcaaaagaagcggatttgggaatatcggaggaagcttcatggcatgccaagtacaaagattctgcttacattttcgtcggcggccttccgtttgatctcaccgaaggggatctcctcgctgtttttgcccagtacg-ttttc--------------ttttccaaatt-tcca----------------ttttttgggctt---------------------------------tcaagttccatcggaatttttttta-----ttggtgtt--tagattt-attt-------------------gcggcatc----tgacttgagaat-tt-a-t------------gtatt---------------------tttctcagatatggagaaattgtaga-tcttaatcttgtcagagataaggctactggaaaatcgaaaggctttgctttt--------------------------------------------------------------------------------------------------------------------------------------------------------------------------------------
>I28639_M249_Malvaceae_Gyranthera_amphibiolepis_seq1
--------------------------------------------------------------------------------------------------taatgggctagga-------------actcgggccgctctg-------------------aat-caaataacaatacgctcttt-------------------------tcatctt--ctcctctcagctgtcaaaat----------------------------------------taattccatt------------------------------------ttaaaaaac---aaggtgaa--------------------------------------aaccacctg----gttttgct-aaaattttggat------------------tc-----------------------------aaaa---------ttagggtttttgttt-----gaaaa-------------aggg---aa-----------------------atcatgaatccattaacgttggtgaagcgattgcagaacattaacgcaaaagaagcagatttagggatatcggaggaagcatcatggcacgccaagtacaaagattccgcttacatcttcgtcggaggcctgccttttgatctcaccgaaggtgatctcctcgctgttttttcccagtgcg-ttttc--------------tttctcaaatt-tcc---tttt---------ttttttct--------------------------------------------actttgggatttttttacc---------ggtt--taaattt-actt-----------------caccagtata----tgaattgaatat-tttg-t------------ttatt---------------------tttctcagatacggagaaattgtaga-tgttaatct---------------------------------------------------------------------------------------------------------------------------------------------------------------------------------------------------------------------------------
>I28640_M062B_Malvaceae_Diplodiscus_paniculatus_seq1
---------------------------------------------------------------------------------------------------------------------------------------------------------------atcaaagcaacaatcatctct------------------------------------------------gtcaaaat----------------------------------------ttactctttt------------------------------------ctagaaaacgtagatgcgctac----------------------------aacacacaagccacaag---gtttttgct--aaaatctggat------------------tc-----------------------------aaaa---------ttagggtttttggct-----gaaaagg-----------ggga---aggaact-------------aataccmaatgaatccattaacgttagtgaagcgactgcaaaacataacagcaaaagaagcagatttagggatatcggaggaagcatcatggcacgccaagtacaaagattccgcttacgtttttgtgggcggccttccatttgatctcaccgaaggcgatctactcgctgtttttgcccagtaca-ttttc--------------tttctcaaatt-tcct-----------------tttttc--------------------------------------------cactttagaattctttatt---------tgtt--taaattt-actt-----------------cgccagctcc----tggattgaatat-tt-a-t------------ttattt-------------atttatctatctcagayacgragaaattgtaga-tgttaatcttgttagagataagggtactgggaaat-------------------------------------------------------------------------------------------------------------------------------------------------------------------------------------------------------
>I28641_M063_Malvaceae_Brownlowia_peltata_seq1
--------------------------------------------------------------------------------------------------------------------------------------------------agttgaccctcgaatswakgywacrkkcawctct------------------------------------------------kwmaaaat----------------------------------------ttactctttt------------------------------------ctagaaaacgttgatgcgctatagccaacaa-------------------gacaacaagccacaagg----tttttgcttaaaagtttggat------------------tc-----------------------------gaag---------ttagggttttttggc-----tgaaaag----------ggggg---aagaact-------------agaacccaatgaatccattaacgttagtaaagcgattgcaaaacataacagcaaaagaagcagatttagggatatcggaggaagcatcatggcacgccaagtacaaagattccgcttacgtttttgtgggcggccttccatttgatctcaccgaaggcgatctcctcgctgtttttgcccagtacg-ttttc--------------ttgctcaaatt-tacct-------------ttttttttc--------------------------------------------cactttgagggtcattata---------tgtt--taaattt-actt-----------------cgccagctgc----tggactgaatat-tt-att------------ttatt---------------------tttcacagatacggagaaattgtaga-tgttaatcttgttagagataagggtactgggaaatcgaaaggctttgcatttc-------------------------------------------------------------------------------------------------------------------------------------------------------------------------------------
>I28643_M065_Malvaceae_Hermannia_flammea_seq1
--------------------------------------------------------------------------------------------------------------------------------------------------------------agttaataaacccataa-------------------aaagaatgttataaacgctgccgttttgtcaaaaatagaagctagctgcaaacgcc--------------aatctcccgctttcgctcgctt-------------------------------------------------------------------------------------------------gtaaag----ggttttctgaaatttggggat------------------tc-----------------------------aaaa---------ttagggcttttttttttgctgaacaaa--------caaaggg---aagaactaga----------agaatccgatgaatccattaacgttagtaaagagattgcaaaacattacctcaaaagaagcagatttagggatatcggatgaagcatcatggcacgccaagtacaaaaattccgcttacgtttttgtcggcggccttccctttgatctcaccgaaggcgatctcctcgctgtttttgcccagtacs-ttttt--------------tttttt-------------------------tttttttcnaatt----------------------------------taaatttcatcccatttcgtttctc--------------taaattt-agtt-------------------ccagcatc----tgacttgatttc-tt-a-t------------ttattt-----------------tatttttctagatatggagaaattgtaga-tgttaatcttgttagagataagggtactggaaaatcgaaaggctttgcttttct------------------------------------------------------------------------------------------------------------------------------------------------------------------------------------
>I28644_M066_Malvaceae_Thomasia_solanaceae_seq1
-------------------------------------------------------------------------------------------------------------------------------------------------------------------------------------------------------------------------------------------------------------------------------cttttttctttttttttttcca-----------------------------tcaattttgttcgtaacccrctcaaattcct---------------tggcagggagtawtataaagg----gttttgttaaaatttgmggat------------------tc-----------------------------aaaa---------ttagggtttttcgct-----gaaaaaa-----------dggg---aagattta-gactgtttagtagsattctatgaatccattaacgttggtaaagcgcttacaaaacattactgcaaaagaagcagatttagggatatcggacgaagcatcatggcacgccaagtacaaagattccgcttacgtttatgtcggcagccttccttttgatctcacmgaaggagatctcctcgctgtttttgcccagtaag-ttttg--------------atttttcgaat-gtcc----------------tttttccacttt----------------------------------------------aaatttcatatt---------gatt--taaattt-attt-------------------ccagcatc----ttagttgaattc-tt-a-t------------ttatt---------------------tattttaggtacggagaagttgtaga-tgttaatcttattagrgataagggtactggaaaatcgaaaggctttgcttttc-------------------------------------------------------------------------------------------------------------------------------------------------------------------------------------
>I28645_M067_Malvaceae_Guichenotia_ledifolia_seq1
--------------------------------------------------------------------------------------------------------------------------------------------------------------------------------------------------------------------------ttcctttctaatcaagat----------------------------------ctctcttttttctttttttccca-----------------------------tcaattttgttcgtaacccactcaaattcct---------------tggcagggagtattataaagg----tttttgtt-aaatttgaggat------------------tc-----------------------------aaaa---------ttagggtttttcgct-----gaaaaaa-----------gggg---aagattta-gactatttagtagcattctatgaatccattaacgttggtaaagcggttacaaaacattactgcaaaagaagcagatttagggatatcggaggaagcatcatggcacgccaagtacaaaaattccgcttacgtttatgtcggcagccttccttttgatctcaccgaaggagatctcctcgctgtttttgctcagtaag-ttttc--------------ctgtttcgaat-gccc----------------tttttccacttt-----------------------------------aaatttcaccggaattctttatt---------gatt--taaattt-attt-------------------ccagcatc----ttagttgaattc-tt-a-t------------ttatt---------------------ttttttagatatggagaaattgtaga-tgttaatcttattagaga------------------------------------------------------------------------------------------------------------------------------------------------------------------------------------------------------------------------
>I28646_M068_Malvaceae_Helmiopsis_sp_seq1
----------------------------------------------------------------------aaacctaattacaattcaggcwcarcacgacaykaccgaggamattcaaaattaatttttycywytttt-------------------cacggttctamcaaatgy--------------------------------------ttttyctytctgcmttcaatawtttta-----------------------------------rtacttcaty------------------------------------aaaaac---------------------------------------------------------------------------ctaattacavt------------------tc-----------------------------agwa---------ttagggktttcgctr-----aaaaaaraa------aaaggra---ag-----------------------ragatgaatccrttaacgttrgtaaagcgattgcagaacataaccgcaaaagaagcagatttagggatatcggatgaagcttcatggcacgccaagtacaaagattccgcttacatctttgtcggcggccttccctttgahctbaccgaaggcgatctcctcgcygtttttgcycagtacg-ttatc--------------htttttywkryrytyc----------------ymttttc--------------------------------------------cmcttyktakttctttact---------gttt--tcactat--ytt-----------------acstagmatt----tghcttgaattc-tt-a-t------------ttktt---------------ttaaaaaaaawtagatatggagaaattgtaga-tgttaatcttgttagagataagggtactggtaa---------------------------------------------------------------------------------------------------------------------------------------------------------------------------------------------------------
>I28647_M069_Malvaceae_Cheirolaena_linearis_seq1
g---------------------------------------------------------------------------------gctcaacagtcaacacgacacgcccgaggaaattcaaatttaatttttttc-------------------------aatacttctaccaaatttat-----------------------------------ttttccctctctgcattcaatattttta-----------------------------------gtacttcgtt------------------------------------aataat---------------------------------------------------------------------------caaattacaat------------------tc-----------------------------ggta---------ttagggttttcgctg-----aaaaaaaa-------aagagaa---ag-----------------------aagatgaatccgttaacgttggttaagcgattgcagaacataaccgcaaaagaagcagatttagggatatcggatgaagcttcatggcacgccaagtacaaagattccgcttatatctttgtcggcggccttccctttgatctcaccgaaggcgatctcctcgctgtttttgcccagtacg-ttatc--------------cttttccatgc-ttcc----------------tattttc--------------------------------------------gactttgtagttctttact---------gtta--tcactgt--ctt-----------------acctagaatt----tgacttgaatta-tt-t-t------------tttta---------------------gggttaaagtcatgaatagtctcaaa-cgtttgtgtttatttcaatcaggtcttt----------------ttattttatttatccct----------------------------------------------------------------------------------------------------------------------------------------------------------------------------t
>I28648_M070_Malvaceae_Helmiopsiella_madagascariensis_seq1
----------------------------------------------------------------------gaacagacaattaattcaggctcaacacgacacgaccgaggaaattcaaaattaattttttct--------------------------atacttctacccaattt--------------------------------------ttcccctctctgcattcaatattttta-----------------------------------gtactccatt------------------------------------aaaaac---------------------------------------------------------------------------ctaattacaat------------------tc-----------------------------agta---------ttagggttttcgctg-----aaaaaaa--------gagagaa---ag-----------------------gagatgaatccgttaacgttggtaaagcgattgcagaacataaccgcaaaagaagcagatttagggatatcggatgaagcttcatggcacgccaagtacaaagattccgcttacatctttgtcggcggccttccctttgatctcaccgaaggcgatctcctcgctgtttttgcccagtacg-ttatc--------------ctttttcatac-ttcc----------------tattttc--------------------------------------------cactttgtaggtgtttact---------gttt--tcactat--ctt-----------------acctagaatt----tgamtt---tat-at-a-t------------tt-------------------ttttaaaaattagatatggagaaattgtaga-tgttaatcttg-------------------------------------------------------------------------------------------------------------------------------------------------------------------------------------------------------------------------------
>I28649_M071_Malvaceae_Goethalsia_meiantha_seq1
------------------------------------------------------------------------------------------------------------------------------------------------------------------------------------------------------------------------ggagcgcctatttccaaag---------------------------------------ttctattctctttcatacc-----------------------------cagatacttttcacaatttcg-acaaattac-------------------ccggccaaa--attagg----gttttgtagaagttttgggat------------------tc-----------------------------aaaa---------tcagggttttggctg-----gaaataa----------ggggg---aagagctggaactttttagaagaatccgatgaatccattaacgttagtaaagcggttgcaaaacataacctcaaaagaagcagatttgggaatatcggaggaagcttcatggcacgccaagtacaaggattccgcttacattttcgtcggcggccttccgtttgatctcaccgaaggcgatctcctcgctgtctttgcccagtatg-ttttc--------------tttttcaaaat-----------------------ttttgggctt----------------------------------taagttccatcggaatttttttat------tggtgtt--tagattt-attt-------------------gcagcatc----tgacttgaaaat-tt-a-t------------gtatt---------------------tttctcagatatggagaaattgtaga-tgttaatcttgtcagagataaggccactgggaaatccaa---------------------------------------------------------------------------------------------------------------------------------------------------------------------------------------------------
>I28650_M072_Malvaceae_Clappertonia_ficifolia_seq1
------------------------------------------------------------------------------------------------------------------------------------------------------------------------------------------------------------aaatgttttattcttttttcctaatatata----------------------------------------ttttatttttattccaata-----------------------------cactgattttttctaatttgc-aaatgcgat-------------------ccggccaaa--attagg----g------------tttgagat------------------tc-----------------------------aaaa---------tcagggttttgtctg-----ggaaaaaca------gaggggg---aagcgctagaactttatagcagaatacgatgaatccattaacgttagtaaagcgattgcaaaacataaccgcaaaagaagcagacttgggaatatcggaggaagcttcatggcacgccaagtacaaagattctgcttacattttcgtcggcggcctttcctttgatctcaccgaaggcgatctcctagctgtttttgcccagtacg-tttcc--------------tttatcagatt-tccca-----------------ttttttgctt----------------------------------tatattccatcacaattcttttaa----tttggtgtt--gagattt-attt-------------------gaagtatc----cgacttgaatat-at-g-t------------atttt---------------------tttctcagatatggagaagttgtgga-tgttaatcttgtcagagataagactactggaaaat-------------------------------------------------------------------------------------------------------------------------------------------------------------------------------------------------------
>I28653_M168_Malvaceae_Theobroma_cacao_seq1
------------------------atggaatattgggccagatt---------------------------------------------cttcttacttatcggcctaaga-------------------------------------------cttgggccgccacaatcagggcctgagccaaggaaat-------------------------------------ttaaaaattaagga--------------------------------attgtctttgta---------------------------------------------------------------------------------------------------aagg----gttttgtt-caaattcgggaa------------------ct----------------------------caaaa---------tttagggttttcgct-----gaaaaat---------aggggg---aagaactgaaa-ggttcagcagaatccgatgaatccattaacgttagtaaagcgattgcagaacataaacgcaaaagaagcagatctggggatatcggaggaagcatcatggcacgctaagtacaaagattcggcttacgtttatgtaggcggccttccctttgatctcacagaaggcgatctcctcgctgttttttcccagtaca-ttttc--------------cttttcaaatt-tcc-----------------ttttttccgctt----------------------------------taaattttgttggaattcgtcatt---------ggtt--tgaattt-actt-------------------cctgcatc----tgacttgaatgt-tt-a-t------------taatt---------------------tttctcagatatggagaaattgtaga-tgttaatcttgttagagataagggtactgggaagtcgagaggctttgct-----------------------------------------------------------------------------------------------------------------------------------------------------------------------------------------
>I28655_M148_Malvaceae_Robinsonella_mirandae_seq1
---------------------------------------------------------------------------------------------------mytgggctaagm-------------acttgggccggtcag-------------------a---------------------------------------------------------------------ctcaaaataryaac--------------------------------cmtactcyttta------------------------------------gaaaaacactgtgaaaagaa--------------------------------------aatccttaa----tttttgccaaaaaatttggat------------------tcaaaatttgggkttttcgctcgtttaaaaaaaaa---------ttagggtttttggtt-----gaaaa-------------gagg---aa-----------------------atcatgaatccrttaacgttagtgaagcgattacaaaacataaahkcaaargaagcagatttaggdatatcggaggaagcatcatggcacgcsaartayaaagattccgcttacgtctttgtcggaggccttccgtatgatctcaccgaaggtgatctcctcgctgtttttgcccagtaagtttttc--------------tttctcgaaty-tcct---tta---------ttttthat--------------------------------------------ccttttgggattttttact---------kgtt--taaatty-vmytytc-----------cagctccagmtyc----tgatctgaatay-tt-g-t------------ttatt---------------------ttycttagatatggagaaattgtaga-tgttaatcttgttagagataarggtactgggaagtcaaaa--------------------------------------------------------------------------------------------------------------------------------------------------------------------------------------------------
>I28656_M002_Malvaceae_Tilia_americana_seq1
-----------------------------------------------------------------------------------------------------------------------------------------------------------------------------------------------------------------------------------atttaaaatttaaaaaam------------------------tttaggvtaatttctttcctt----------------c---------------aaacaattttcttctcctcatttaaattttagdwayyttkwyhyc----------------attaww----rryytttgctaadrktwsrat------------------tc-----------------------------raar---------ttagggttttytggc--tgttaaaaaa-----------drgg---aarract-------------akaaccmdatgaahccrttaacgttagtaamgcgattgcaaaacataaccgcaaaagaagcasatttagggatatcrgakgaagcrtcatggcacgcyaagtayaaasattccgcttacrtctttgtcggcggccttccytttgatctcaccgaaggcgatctcctcgctgttyttgcycagtdck-tttty--------------tthhtcwhwma-dtth---------------cytttttc--------------------------------------------cabtytggaattctttatt---------ggtt--tmamttw-aytw-----------------cgcywgcaty----tgayttgaatky-tt-a-ttwwtwt-ttctmtkwtt---------------------tttytyagatatggagaaattktaga-tgttaatcttgttagagataagggtactgggaaatcgagaggcttt--------------------------------------------------------------------------------------------------------------------------------------------------------------------------------------------
>I28657_M180_Malvaceae_Triumfetta_lappula_seq1
--------------------------------------------------------------------------------------------------------------------------------------------------------------aaagcccataaaaatgatcc----------------------acccaaggagtttcttttaacaacccaatccaag----------------------------------------ctgtatttttctttttacc-----------------------------aatacacttwtaccaatttgc-aaawacgac-------------------cckrccaaa--attaggg----------------ttyggcat------------------tc------------------------------aaa---------tcaggrwttygtctr-----gaaaaaa--------gagaggg---aagagctggaactttgtagcrgaatacgatgaatccactaacgttagtaaagcgattgcaaaacataaccgcaaaagaagcagatttgggaatatcggaggaagcttcatggcacgccaagtahaaacattctgcttacgttttcgtcggcggcctttcyttcgatctcaccgaaggcgatctcctagctgtttttgcccagtacg-tttcc--------------tttatcagatt-cccc---------------tttcttttakctt----------------------------------tatwttccgtcagaaatycttttaa---tttgktgttwaarrattt-ahtt-------------------gaagtakc----tgtcttgaatactkt-g-t-----------gwmact---------------------twtctcagatatggagaagttgtgga-tgttaatcttgtcagagataaggcaactggaaaatc------------------------------------------------------------------------------------------------------------------------------------------------------------------------------------------------------
>I28658_M160_Muntingiaceae_Muntingia_calabura_seq1
-------------------------------------------------------------------------------------------------------------------------------------------------------------------------------------------------------------------------------------tgaaaattacaag--------------------g-----------gtttattcgaattctaaattagggtttatggatgaaaggaaatcaaacggaaaagggggaagaaataagtaagaac------------------aaggaaggagagatagagagag------------aaagggctcaaa------------------tc-----------------------------aaat---------ctgaatcgttagatt-----aaggcag--------agaaagg---aaga----------------gaagagcgatgaacccgttaacgttggtgaagcgattgaacaacataaatgcaaaagaagcagaattagggatttcagaggaagcctcatggcacgccaagtacaaggactcagcttacgtctatgtcggtggcctccccttcgacctcaccgaaggcgacctcctcgccgtcttctctcagtagt-ttcca--------------cttccttttta-cctt-----------aacatttttgctttttt---------------------------------atatgagtcttcaaagtttttggctgatactcattgat--ttgttttagtttaattagtggtgtatttcggttattatcgtt-taatttttatat-tt-ggt------------tgaatcc-------------------tctttcagatgtggggagat-------------------------------------------------------------------------------------------------------------------------------------------------------------------------------------------------------------------------------------------------
>I9832_V002_Malvaceae_Luehea_speciosa_seq1
aattgttaattttccgatttaattatttaaaaaaaaaacaaagttgcatctttcaaaaaaaaaaaaagcagttgcgttagtgggctcaaggtcataaccaatggcctaaga-------------acttgggcctgtaacaatcataagcccataaatgagtccatgaacctacaatccgggcgsvcmmaaawgraatgaaattcagttaattkattttaacaacccaatccraagtt---------------------------------------ttattctctttcctacc-----------------------------aaagtrcktttctyratttavwa--------------------------------------wttagr----ktbdtktagddattttgtkcd------------------th-----------------------------haaa---------tcagggttttggctg-----agaaaaa----------gaggg---aagagctacaactttttagcagattccgatgaatccattaacgttagtgaagcgattgcaaaacataactgcaagagaagcdgahttggggatatcggavgaagcttchtggcacgccaagtacaaadattctgcttayattttcgtcggcggccttmngtttgatctcaccgaagghgatctcctcgctgttttttcccagtacg-ttttc--------------ttttycaaatt-tcctt------------ttttttttcccgctt----------------------------------caagttccatagggatttttttatt--------ggtt----------agtt-------------------gcagcatc----tgatttgaacat-tt-a-t------------ttat----------------------tttctcagatatggagaaattgtaga-tgttaatcttgtcagagataaggcyactggaaaatcgaraggctttgcttttcttgcttatgaggatcaaaraagtayaattcttgctgtaggttaggatttttctatcattgaattatcactcctttttttttttccttaaaaaaggaatttttttaataattacaaggaatgtgatctaattgagctttttcatttttggcattgaa-gataattttaatggggcacagatt
