# Supplementary material for: Localized Phylogenetic Discordance Among Nuclear Loci Due to Incomplete Lineage Sorting and Introgression in the Family of Cotton and Cacao (Malvaceae)
Source: Front Plant Sci. 2022 Apr 13;13:850521. doi: 10.3389/fpls.2022.850521 (PMC9043901; doi:10.3389/fpls.2022.850521)
Supplement: Supplementary file 1 [file Data_Sheet_1.ZIP › Alignments_v4/L115.fasta]

>I28591_M023_Malvaceae_Neobuchia_paulinae_seq1
-------------------------------------------------------------------------------------------------------------aggaaaacaag-ga----ttaa-tggccttc------aaattcattttacattactct----tttctgcttcttatcccctgc--------------------cctcgtctctgtattcca----------tgt--------ttctgtttgaacttgc-tcatgt---attttatg--gctatgca-agatagataccttatcggctgtgacaatgagcttgctaaacttcatactcgccatcctgaggcttgtgacaaagttggaggtgttatcatcatgcatattgatgatctccgggaatttgcactgctatggttgcttaaaaccgaggaggtccgagccgacagagctcattatgcaacaaacatcactggagatatataccaatctggatggatcagcgaaatgtatggttactcatttggtgcagcagaggtactgt--tttcagtc----------------------aacttgttaga------------aac---tagatggtaact-------ctttatgccctat---acattcctggt--ctcgaggttttggagtaaagac---aacaa-tat----------------------------------------------------------------------------------------------------------------------------------------
>I28592_M188_Cytinaceae_Bdallophytum_americanum_seq1
a---------------------------------------------------------------------------------------ttagcttgtataatgtacatgaa----------catgtgctag-tgcattttaat-------------------------------------------------------------------------------------------------tgg------cactttctaaattctggc-aatcct---aattgata--tttatgtc-cgatagctaccttattggctgtgataatgagcttgcaaggcttcacactcgcaacccagatgcctgtgaaaaagttggaggtgtgattatcatgcatatagatgatctacggaagttctctctgctatggttgcttaaaactgaagaagtcagagcagacaaagctcactatgccagaaatatcactggtgatatatatgagtctgggtggatcagtgaaatgtatggctattcgtttggtgcagcagaggtatttt-atttccgttag--------------------aacaactcacc------------------tgatttgtgattg-----ctattttatcatct---accttcctg---tcagtgtttttcaagataaagat---------tattctg----aatctctggaattgcttagttggttattttatcctatatcctgaagaaactagggtttccaaattccaatag-------------------------------------------------------t
>I28595_M184_Malvaceae_Guazuma_ulmifolia_seq1
---------------------------------------------------------------------------------ccccccccaacccccaacaa-------------------------------------------------------------------------------------------t-------------------ctctttctccaccttctc----------twttcccttgtgtttatacttactkgc-ttactt---agtttatg--rctatgca-tgatagataccttattggctgtgacaatgagcttgygaaacttcatactcgccatcccgaggcttgcgacaaagttggaggtgttattatcatgcatattgatgatctccgggaatttgctttgctatggttgcttaaaactgaggaggtccgagctgacaaagctcattacgcaacaaacatcactggagatatatatgaatctggatggatcagtgaaatgtatggttattcatttggtgctgcagaggtatttt-cttttagtc----------------------aatttcttgga------------aaa---tatgttgtaa----------tttgtgttttat---acaatcctggt--caggagattatggagtaaagaa---aattc-tat--------gctttgaggaattgatttcatg----ttt---------------------------------------------------------------------------------------------------
>I28596_M026_Malvaceae_Ruizia_cordata_seq1
-------------------atgccgacatgataatgagaggcccaattacaccatgggagttcaaagcagcacgtggccgacctgtttcaacmccttatgagtaagahgaggactakaga-ga----ttga-tgtctttcttc---atatkattttw-----------------------------------------------------------------------------------tgt--------rtttgtatgaatttkc-tywctt---ggtttacy--gctatgyk-tgatagataccttattggctgygayaatgagcttgctcracttcatactcgccatcccgaggcttgygayaaagttggaggtgttattatcatgcatatcgatgacctacgggaatttgcrttgttatggttgcttaaaachgaggaggtccgagctgacaaggctcattatgcaacaaacatcactggagatatatatgaatctgggtggatcagtgaaatgtatggttactcattcggtgcagcagaggtattct-ttttctgtm----------------------aactaataggd------------aac---tagattg-------------tcggtgtcctat---acatttatggr--yryragaatgtaaagtaaagac---aa----tat--------atgcttagtaatgattttcata----ttagtgtata------gaaatg-------tctaatgcagtcgatattttcttacaa----------------------------------------------
>I28597_M027_Malvaceae_Melhania_velutina_seq1
------------------------gacatgataatgagaggcccaattacaccatgggagttcaatgcagcacgtggccgacctgtttcaaccccttatgagtaagatgaggactatwra-ga----tyga-tgtctttcttc---atattatttta-----------------------------------------------------------------------------------tvt--------gtttgtatgaatttgc-ttactt---ggtttamy--dctatghk-tgatagataccttattggctgtgayaatgagcttgctcracttcatactcgccatcccgaggcttgygacaaagttggaggtgttattatcatgcatatyratgacctacgggaatttgcrytgttatggttgctyaaaaccgaggaggtccgagctgacaaggctcattatgcarcaaacatcactggagatatatatgaatctgggtggatcagtgaaatgtatggttactcattcggtgcagcagaggtatkct-ttttctgtc----------------------aactaataggg------------aac---trgaytg-------------ycggtgtcctat---acatttatrgg--yacragaatgtaaagtaaagay---a------at--------attcttagtaatgawtttcatc---kttagtgttya------gaaatg-------tctaatgcagtckatattttctgacaattttattataa-ta--------------------------------
>I28598_M028_Malvaceae_Glyphaea_brevis_seq1
---------------------------------------------------------------------------------ccggtttctaccccttatgagtaagattcc-----tgas-km----taaa--rtcywtytyc---ywrkt---kttwgastryymywkrktrttkgwrtcttatctccctcccccttctctt----gcactccctttctctaccttcct----------tgtttyc-cawgtgtttatccacttgc-ttactt---agtttatg--gctatcca-tgatagctaccttattggctgtgacaatgaactcgcaaaacttcatactcgccatcctgaggcttgtgacaaagttggaggtgttattatcatgcatattgatgatctccgggaattcgcactgctatggttgcttaaaactgaggaggtccgagctgacaaagcccattacgcaacaaacatcactggagatatttatgaatctgggtggatcagtgaaatgtatggttattcatttggtgcagcagaggtacatt-ttttaagtc----------------------aactttgcagg------------aac---tagrttgtaa------------tttgtcttat---acattcctggt--cataagattatgtagcaaggac---tataa-cat--------ttttggagtaattgctttkgtw----tttcagtttgt-------------------------------------------------------------------------------------------
>I28599_M029_Malvaceae_Desplatsia_dewevrei_seq1
-----------------------------------------------------------------------------------ggtttctaccccctatgagtaagatgag-----caag-ga----taaa--gtctttcttc---cagtt---gttagactactctt--gtgtttgcatcttatccccttctgccttctctt----ctggtccctctcttcatctc-------------tgtttct-catgtgcttatccacttgc-ttacta---agtttatc--attatcca-tgatagctaccttattggctgtgacaatgaactcgcaagacttcatactagccatcctgaggcgtgtgacaaagttggaggtgttattatcatgcatattgatgatctccggaaatttgcactgctatggttgcttaaaactgaggaggtccgagctgacaaagcccattatgcaacaaacatcaccggagatatttatgaatctgggtggatcagtgaaatgtatggttattcatttggtgcagcagaggtacttt---tttagtc----------------------aacttcctaag------------aac---tagattgtta------------tgtgtcttac---acattcatggt--cataagattat--------------------aat--------gattcaagtaattgctttagta----tttgagtttatt--gttattgg-------tatcatgactaaatggagttcctatatagacacactta-cttactgatccagttaata------------ttt
>I28600_M146_Malvaceae_Mortoniodendron_guatemalense_seq1
--------------------------------------------------------------------agcacgtggccgacctgtttccaccccttatgagtaatatgagaacaataga-ga----ttaa-tgtctttcttc---aaattmyttttarwgtactc-----tytgtgcatcttahccyctacccccct-----------cykckyyttctytgtattcca----------tgt--------gtttgtaydaatttkc-ttrctt---agtttatt--gctatgcd-tgatagrtacctdattggctgtgacaatgarcttgctgaacttcatactcgscatcctgaggcttgygacaaagttggaggtgttattatcatgcatattgatgatctacgggaatttgcactgctatggytgctwaaaactgaggaggtscgagctgacaaagctcattatgcaacaaacatcactggagatatatancartctgvgtggatcagtgaaatgtatggttactcatttggtgcagcagaggtattmt-ttttcagtc----------------------aactacttagg------------aac---tmrattgtma---------ytbtgtbttcyat---acatttttggc--caggacattatgaagtaaagac---atttg-tat--------gctttgaggaattgctttgctg---ttttaagtttatt--gttaat----------------------------------------------------------------------------------
>I28601_M030_Malvaceae_Sparmannia_africana_seq1
----------------ttgatgctgatatgatcktgagaggcccaattacaccatgggaatttaaagcagcacgtggccgaccagtgtctaccccttatgagtaagatgag-----caaatga----ttaa-tgtctttcttt---caat--------------------------------------------------------------------------------------------t--------ttatatatccacttgc-ttactt---agtttatg--gctatcca-tggtagctaccttattggctgtgayaatgagcttgcdaaactwcatactcgccatcctgaggcttgcgacaaagttggaggtgttattatcatgcatattgatgatctscgggaattygcactgctctggttgctgaaaactgaggaggtccgagctgacaaagcccattatgcaacaaacatcactggagatatttatgaatctgggtggatcagtgaratgtatggttattcatttggtgcagcagaggtactta--tttcagtc----------------------aactycgtagg------------aac---tagattgtta----------tttgtgycttgt---acattyctggt--aatgagattatggaataaagaa---tataa-tat--------gctttgagtaattgctttggta----tttgrgtttata--aatatatt-------rktr---------------------------------------------------------------------
>I28602_M031_Malvaceae_Mollia_sp_seq1
----------------------------------------------------------------------cacatggtcgaccggtttctaccccttatgagtaag-tgag-----caag-ga----taaa--ttctttcttc---caakt---tgtasartactstttagygtttgcatctwatcccymtcccccttctctt----ccactccctthctccacnttctc----------tgtttcc-catgtrtttatccacttgc-ttactt---aktttatg--kctatcca-tgatagctaccttattggctgtgacaatgaactcgcaaaacttcatackcdccatcctgaggcttgtgacaaagttggaggtgttattatcatgcatattgatgatctccggaaatttgcrdtgctatggttgcttaaaactgaagargtccgagctgacaaagcccattaygcaacaaacatcactggagayatttatgaatctgggtggataagtgaaatgtatggttattcatttggtgcagcagaggtactgt--atttagtg----------------------aamttcckwgg------------aac---tagattgtaa----------tmkktgtctyat---atattcctggt--cataagactataa------------------tat--------gcttcaagtaaytrctctggca----tttgagtttatt--gtt-------------------------------------------------------------------------------------
>I28603_M223_Malvaceae_Gossypium_hirsutum_seq1
----------------------------------------------------------------------cacgtggccgaccagtttcaaccccgtatgagtaagtcaaggagaacaag-ga----ttaa-tgtcattc------aaattctttttacataactc-----aagctgcagcttatctccctca----------------------------------------------------------ctcttctcttatttaa-tgacctk--attttatt--gcygtkct-tgatagataccttattggttgtgacaatgagcttgctaaacttcatactcgccatcctgaggcttgtgacaaagttggtggtgtcattatcatgcatattgatgatctccgggaatttgcactgctatggttgcttaaaachgaggaggtccgagctgacaaagctcattatgcaacaaacatcactggagatatatatgaatctggttggatcagtgaaatgtacggttactcgtttggtgcagcrgaggtaatgt--tttccatc----------------------tactttttaga------------aac---tagattgtaact------ctttaatgtcctac---aaattcctkgt--tgygagattatgtggtaatggc---agtag-cat----------------------------------ttt--------------------------------------------------------------------------------------------------t
>I28604_M032_Malvaceae_Entelea_arborescens_seq1
----------------------------------------------------------aatttaaagcagcacgtggccgaccggtgtctaccccttatgagtaagatgag-----caag-ga----ttaa-tgtctttcttt---caatt---tttagagtactc-----tttctgcatcctccccctccatc-----------------tccctttcttcccattctctgtttcyymmwkt--------ttatatatmcacttgc-ttactt---artttatg--gctatcca-tgatagctaccttattggctgtgacaatgagcttgcgaaacttcatactcgccatcctgaggcttgygacaaagttggaggtgttattatcatgcatattgatgatctchgggaattcgcactgctctggttgctaaaaactgaggaggtccgagctgacaaagcccattatgcaacaaacatcackggagatatttatgaatctgggtggatcagtgaaatgtatggttattcatttggtgcagcwgaggtactta--tttcagtc----------------------aacttcgtagg------------aac---tagattgtta----------tttgtgtcttat---acattgctggt--aatgagattatggaagaaagaa---tataa-tat--------gctt----------------------------------------------------------------------------------------------------------------------------
>I28605_M235_Malvaceae_Abutilon_sp_seq1
---------------------gctgacatgatcttgagaggtccgattacaccgtgggagttcaatgcagmacgtggycgaccggtgtcaaccccktacgagtaagtcgaggagtacwag-ga----ttak-tgtctttcttc---aaattctttccagattaccc-----tttgtgaatctgatctcct--------------------------------------------------tga--------gtttktatgaatttgc-tttactc--atttyttg--gctttgma-tgayaggtaccttattggttgcgacaacgagcttgcgaaacttcatactcgmcatcctgatgcttgtgacaaagtcggaggtgttataatcatgcatattgatgatctccgggaatthgcmctgctatggttkcttaaaaccgaggaggtccgagctgacagarctcattatgcaacaaacatcactggagacatayacgcatctgggtggatcagtgaaatgtacggttactcatttggtgcagctgaggtatcat--tttcagtc----------------------aacttctttga------------tac-------------------------------------------------------------------gaagac---gataa-tat--------gctttgatgaatctatctgcca----tttgaatttaat--tttaatag-------tatctgtcttatcgtgcagttgaggttacggcatctca-taagcagtgagata-------------------t
>I28606_M033_Malvaceae_Reevesia_formosana_seq1
--------------------------------------------------------------------------------------------cccttatgagtaagcccaggagaacaag-ga----tyaa-tgtctttcttc---amattcttyttagagtmctc-----tttktgcatcttatcybcccttccc-------------ctccryyytctctgtattycw----------wgt--------gtttmtaykaacytgc-ttactt---adtttatg--gctaygca-tgatagataccttattggctgygacaaygagctygctaaacttcatactcgccayccygaggcttgtgacaaagtwggaggtgttattatcatgcatattgatgatctccgggaatttgcmctgctatggttgcttaaaactgaggaggtccgagctgacaaagctcattatgcaacaaayatcactggagatatataccaatctggttggatcagtgaaatgtatggttactcatttggtgcagcagaggtattmy--ttthmrkym---------------------amytttttttt------------tyb---tkggccattttyagttwaactytstgtgccgt---acattcatggt--cacgagattttggagtaaagac---aataa-tat--------gctttgaggaatwgctkagctg----tttgagtttatt--rttaatgg-------twtcctgtattgaac----------------------------------------------------------
>I28607_M034_Malvaceae_Mansonia_altissima_seq1
---------------------------------------------------------------------------------------------------------------aaaaaaaaa-aa---------------------------------------------------------------------------------------------------------------------tat--------atatatatatgtattt-ctacta---acttattt--gttatgca-tgacagataccttattggctgtgacaatgagcttgctagacttcatactcgacatcctgaggcttgcgacaaagttggaggtgttattatcatgcatattgatgatctccgggaatttgcactgctatggttgcttaaaactgaggaggtccgagctgacaaagctcattatgcaacaaacattactggagatatatacgaatctggttggatcagtgaaatgtatggttactcatttggtgcagcagaggtattat-tcctcagtc----------------------aactttttgttttcttttttcttggcgctttttcagtta----------actctgtcctat---aaattcttggt--catgaggttatggagaaaatag---------tat--------gcttttaggaatagcttagctg----tttgagcttact--gttaatgg-------tatcctgactaaacgaagtcctgt-------------------------------------------------
>I28608_M035_Malvaceae_Hosfordia_alata_seq1
---------------------------------------gccccgattacaccgtgggagttcaatgcagcacgtggccgaccggtttcaaccccttacgagtaagtctaggagtabaak-ga----twrk-trymttwhtks---dwrtkmywwcsagmttdcvm-----wwyttvawwytsatctcct--------------------------------------------------tga--------gtyygtatgaatttkc-tttacyc--atktcttg--gctttgma-tgataggtaccttattggttgygacaaygagcttgcgaaacttcatactcgrcatcctgatgcttgtgacaaagttggaggtgttataatcatgcatattgatgatctcmgggaattygcactgctatggttgcttaaaachgaggaggtchgrgctgacagagctcattaygcaacaaacatcactggagayatayacgcatctgggtggatcagtgaaatgtayggttaytcatttggtgcagcygaggtatcat--tttcagtc----------------------aachtctyhsw------------tac-------------------------------------------------------------------aaagac---rayaa-tatgctyt---katttgatgaattgatttrctg----ttcgadtttaat--tttaatag-------tatctkttttatcgtgcagttgaggttacggcatcty-----------------------------------r
>I28609_M036_Malvaceae_Pentaplaris_davidsmithii_seq1
--------------------------------------------------------------------------------accagtttcaaccccttatgag------------aacaaa-ta----ttaa-tgtctttcttc---aaattcattttakagtactg-----tttctgcatcttatcccccctg-------------------ccccttctctgtattcct----------tgt--------gtttgtatgatcttgc-ttactt---agtttatg--gttatgca-tgatagmtaccttattggctgtgacaaygagcttgctaaacttcatactcgccatcctgaggcttgygacaaagttggaggtgttatcatcatgcatattgatgatctccgggaatttgcactgctatggttgcttaaaactgaggaggtccgagctgacaaagctcattatgcaacaaacatcactggagatwtataccaatctgggtggatcagtgaaatgtatggttactcatttggtgcagcagasgtattct-ctttc--------------------------aaccaactagg------------aac---tagattgtaactc-----------tgccctat---acatttctggt--cgcaagattatgaagtaaagac---aataa-tat--------gctatgaggaattgc-----------------------------------------------------------------------------------------------------------------
>I28611_M062A_Malvaceae_Durio_zibethinus_seq1
----------------------------------------------------------------------------------------------------agtaagtcagggagaacaag-ga----ttaa-tgtctttcttc---aaattctttttagagtactc-----tctgtgcatcttatccccctc--------------------ccccttctctgtattcca----------wgt--------gtttatatraacctgc-ttactt---agtttgtg--gctgtgca-ttatagataccttattggctgtgacaatgagcttgctaaacttcatactcgccatcctgaggcttgtgacaaagttggaggtgttattatcatgcatattgatgatctccgggaatttgcactgctgtggttgcttaaaactgaggaggtccgagctgacaaagcacattatgcaacaaacatcactggagatatataccaatctggttggatcagtgaaatgtacggttactcatttggtgcagcagaggtattct-ttttcattc----------------------aaccttttttg------------gcc------attttca---------gttaactctgtgt---acattcctggy--catgagattatgcagtaaagac---aataa-tat--------gctttgaggaattgcatagcta----tttgattttatt--gttaatgg-------tgtcctgactaaatgaa--------------------------------------------------------
>I28612_M038_Malvaceae_Brachichyton_bidwillii_seq1
----------------------------------------------------------------------------------------------------------------------------------------------------------------------------ttgtgcatcttatcctcccctccc--------------ccctctttctcagtattcta----------tgt--------gtttgtatgaatttgc-ttacgg---agtttatg--gctatgca-tgatagataccttattggctgtgacaatgagcttgctcaacttcatactcgccatcctgaggcttgcgataaagttggaggtgttattataatgcatattgatgatttacgggaattcgcactgctatggttgcttaaaactgaggaggtccgagctgacaaagctcattatgcaacaaacatcactggagatatatttgaatctgggtggatcagtgaaatgtatggttactcatttggggcagcagaggtattcttttctccatc----------------------aactacttaag------------gat---cagattgtat--------------tcttttct---ccatttctggt--cacaagattatgaagtaaacac---aataa-tat--------gctttgaggaattgctttgctg----cttgagt-----------------------------------------------------------------------------------------------
>I28613_M039_Malvaceae_Eriotheca_macrophylla_seq1
--------------------------------------------------------------------------------------------------------------------caat-ga----ttaa-tgtccttc------aaattc-ttttacattcttc-----tttctgcttcttatccccttc--------------------cctcytctctgtattcca----------tgt--------ttyggtatgaacttgc-ttactt---attttatg--gctatgca-tgatagataccttatcggctgtgayaaygagcttgctaaacttcatactcgccatcctgaggcttgtgacaaagttggaggtgttattatcatgcatattgatgatctccgggaattcgcactgctatggttgcttaaaactgaggaggtccgagctgacaaagctcattatgcaaccaacatcactggagatatataccaatccggatggatcagtgaaatgtatggttactcatttggtgcagcagaggtattgt--tttcagtc----------------------aacttcttaga------------aac---tagattgaaact-------ctttatgtcctat---acattcctggt--cttgaggttttggagtaaagac---aataa-tat--------gctttgaggaagtgatactcat----ttgtatcgtgttgaattcaggt-------caatgtaagtgaattgggtttg--------------------------------------------gttacac
>I28614_M040_Malvaceae_Hydrogaster_trinervis_seq1
---------------------------------------------------------------------gcacgtggccgaccagtttctaccccttatgagtaag-tgag-----caag-ga----taaa--gtttttcttc---tgatt----ttagagtactatttagtgtttgcatcttatcccyctcycccttctctt----caamhayctttctycaccttctc----------tgtktcc-catgtgtttatccacttgc-ttactt---agtttatg--gmtdtcca-tgatagctaccttattggctghgacaatgaacttgcvaaactccatastcgccatccmgagghttgtgacaaagttggaggtgttattatcatgcataytgatgatctccggaaatttgcactgctatggttgcttaaaactgaggaggtccgagctgacaaagcccattatgcwacaaacatcactggmgatatctatgvatckgggtggatcagtgaaatgtatgghtattcatttggtgcagcwgaggtacttt--atttactc----------------------aacttcctagg------------aac---tarattgbaa----------tctgtgtcttat---gyagtyctgrt--cataagaatataa------------------yat--------gcttcaagtaattgctttgata----tktkaktttatt--gttattgg-----------------------------tatacagaaacrcwtaatttacagatccagttaatatttatggaggatttt
>I28615_M041_Malvaceae_Pterygota_brasiliensis_seq1
-------------------------------------------------------------------------------------------------------------------------------ttaa-tgcctttattcaa-aaaaaatttttagagtactc-----tttgtgcatctttaccccccgccccc---------------ctttttctttgtattcct----------tgt--------gtttgtatgaatttgc-ttacgt---actatatg--gctatgca-tgatagataccttattggctgtgacaatgagcttgctcaacttcahactcgccatcctgaggcttgcgataaagttggaggtgttattatcatgcatattgatgatctacgggaatttgcactgctatggttgcttaaaactgaggaggtccgagctgataaagctcattatgcaacaaacatcactggagatgtataccaatctgggtggatcagtgaaatgtatggctactcatttggtgcagcggaggtattct-ttttcagtc----------------------agctacttagg------------gat---tagattgtaa---------ctctgtgtcctat---acatttctggt--cacaacattrtkaagtsaawayrasaataa-tat--------gctttcaggaattgctttgctg----tttgagt-----------------------------------------------------------------------------------------------
>I28616_M042_Malvaceae_Leptonichya_maranta_seq1
-------------------------------------------------------gggagttcaaagcagcacgtgggcgaccagtttcaaccccttatgagtaagatacgagaacaaag-------ttaa-tatctttcttc---aaatactttatagaagactcttw-gtgagtgcatcttatcccctcccccc--------------tccttttwctccttgttctc----------tgtttcc---catctgtttatatcccc-ttgctt---agtttatg--gctatgca-tgatagttaccttattggctgtgacaatgagcttgcgaaacttcatactcgccatcctgaggcttgtgacaaagttggaggtgttattatcatgcatattgatgatctccgggaattcgctctgctatggttgcttaaaactgaggaggtccgagctgacaaagctcattatgcaagaaacatcactggagatatatatgaatctgggtggatcagtgaaatgtacggttattcatttggtgcagccgaggtatttt--ttttagtc----------------------aatttctttgg------------aac---tagattgtaa----------tttgtgtcttat---tcatccctggt--cacaaggttctggagtaaag------------------------------------------------------------------------------------------------------------------------------------------------------
>I28618_M044_Malvaceae_Pentace_laxiflora_seq1
---------------------------------------------------------------------------------------------------agatgagatgataaagattag-tgt--cttat-tgtctttcttc---aaaatccatttatagtact------tttgtgcatcttattcccctccgatcc----------cttccatcttctctttgttcca----------tgt--------gtttctatgaa----t-tgactt---agtttatt--gctctgcg-tgatagataccttattggatgtgacaatgtgcttgctcgacttcatacccgccatcccgaggcttgtgacaaagttggaggtgttattatcatgcatattgaagatctgcgggaatttgcactgctatggttgcttaaaactgaggaggtccgagctgacaaagctcattatgcaacaaacatcactggagatgtataccaatctgggtggatcagtgaaatgtatggttactcatttggtgcagcagaggtattgt-atttcagtc----------------------aactacttagg------------aac---tagattctaa---------ctctgtgtcctac---acatttctaaa--cacgagattatgaagtaaagac---aataa-tat--------gcttcgaggaattactttgctg----tttgagtttata--gttaattg-------t------------------------------------------------------------------------
>I28619_M045_Malvaceae_Phragmotheca_mammosa_seq1
-----------------------------------------------------------------------acgtggccgaccggtttcaaccccttatgagtaagwyraggagaacaad-ka----ttaa-tgtcttbhttca--aaattcdtthtanabwacns-----ttkvtgcwtcttatmyccchcys------------------nchhythkmwktattccd----------tgt--------gtttgtaygaankwbh-kkabtt---awtttatg--dcthkgcd-tgatagataccttattggctgtgacaatgagcttgctaadcttcatactcgccatcctgakgcttghgacaaagttggaggtgttatwatcatgcatrttgatgatcthcgggaattygcactgctatggttgcttaaaactgaggaggtccgagctgacaaagctcattaygcaacaaacatcachggagatatdtaccaatctggdtggathagtgaaatgtatggbtabtcattyggtgcrgcrgaggtawyvt--tytcmntc----------------------aayhwmwtagr------------aac---wagaytrtaacy-------sttwmwkycytdt---acattycsrgt--catgagattatgragtaawgac---aataa-tat--------gctwtgaggaatygmtttgcta----tttgagtttatt--rttaatrr-------trycctgactaaaagatgtcctgtatt----------------------------------------aaacac
>I28620_M046_Malvaceae_Camptostemon_shultzii_seq1
a-------------------------------------------------------------------------------------------------------------------------------------------------------------------------------------------------------------------------------------------------------------cacataaacttgctttactt---attttatg--gctttaca-tgatagttaccttattggctgtgacaatgtgcttgctaaacttcatactcgccatcctgaagcttgcgacaaagttggaggtgttatcatcatgcatattgatgatctccgggaatttgccctgctatggttgcttaaaactgaggaggtccgagctgacagagctcattacgcgacaaacatcactggagatatatacgaatcggggtggatcagtgaaatgtacgg--------------------------------------------------------------------------------------------------------------------------------------------------------------------------------------------------------------------------------------------------------------------------------------------------------------------
>I28621_M153_Malvaceae_Trichospermum_sp_seq1
--------------------------------------------------------ggaattcaaagctgcacgtggccraccagtttctaccccttatgagtaag-tgag-----ygag-ga----taaa---cttttcttc---yaatt---tttagagwactctttagtgtttgcatcktatcccyctct-------------------cchwttctccaccttctt----------tatttcc-catgtgtttatccacttgc-ttactk---agwtdgtg--gctatcca-tgatagctaccttattggctgtgacaatgaacttgcaaaactccatacccgccatcccvaggcttgtgacaaagttggaggwgttattatcatgcatattgatgatctccgrhaatttgcactgctctggttgcttaaaactgaggaggtccgagctgacaaagcccattatgcaacaaacatcactggagatatttatgaatctgggtggatcagtgaaatgtatggttattcatttggtgcagcagaggtacttt--ctttagtc----------------------aacttcctagg------------aac---tagattgtat----------tctgtgtcttat---gcagtcctggt--cataagactaa--------------------tat--------gcttcaartaactgctttgata----tttgagtttatt--attattgk-------tatcatgatttaatggagttcctatatagaaacacttaatttactgatcc---------------------tg
>I28623_M048_Malvaceae_Abroma_augusta_seq1
--------------------------------------------------------------------------------------------ccccca----------------------------------------------------------------atcc-----ccctcccctcctcttctctctct------------------cccgttctctgtttccca----------tgt--------atttatttccacttgc-ttactt---agtttatg--gctatgca-tgatagttaccttattggctgtgacaatgagcttgcaaaacttcatactcgtcatcccgaggcttgtgacaaagttggaggtgttattatcatgcatattgacgatctccgggaatttgcgctgctatggttgcttaaaactgaggaggtccgagctgacagagctcattatgcaagaaacatcactggagatatatatgaatctgggtggatcagtgagatgtatggttattcatttggtgcagcagaggtattt---tttcagtc----------------------aacttcttagg------------aac---tagattgtaa----------tttgtgtcttat---acattcctggt--cacgagattctggagtaaagac---aataa-tat--------gatttcaggaattgctttgat-----tttgagtttttt--atgaatac-------aatcccaaatgaaatgaagttactgtatgg-------------------------------------------
>I28624_M049_Malvaceae_Corchoropsis_tomentosa_seq1
---------------------------------------------------------------akywrctyacgtggccgacctgtttcaaccccttatgagtaagatgaggacaataaa-ga----ttga-tgcctttcttc---atattccttttggagtactc-----tttgtacatcttatcttcctcctcc--------------------ttctctgaatttta----------tgt--------gtttgtatgaatttgc-ttactt---ggtttact--gctatgct-tgatagataccttattggctgtgacaatgagcttgctcgacttcatactcgccatcctgaagcttgcgacaaagttggaggtgttattatcatgcatatcgatgatctacgggaatttgcgatgctatggttgcttaaaactgaggaggttcgagctgacaaggctcattatgcaacaaacatcactggagatatatatgaatctgggtggatcagtgaaatgtatggttactcatttggtgcagcagaggtatttt-ttttctgtc----------------------aactaat-agg------------aac---tagatag-------------tcagtgtcctat---acatttatggg--catgagaatgtgaagtaaagac---aat---aat--------gctttgaggaattgctttgccg----tttgagtttatt--gttaatta---------------------------------------------------aaagccag---------------------
>I28625_M193_Malvaceae_Apeiba_tibourbou_seq1
------------------------------------------ccaattacaccatgggaatttaaagcagcacgtggccgaccagtgtctaccccttatgagtaagatgag-----caag-ga----ttaa-tgtttttcttc---caatt---tctagagtactc-----tttctatatcctcccat---------------------------------------------------gtgt--------ttatatatccacttgc-ttactt---agttc-tg--gctatcca-tgatagctaccttattggctgtgacaatgagcttgcaaaacttcatactcgccatcctgaggcttgtgacaaagttggaggtgttattatcatgcacattgatgatctccgggaatttgcactgctctggttgctaaaaactgaggaggtccgagctgacaaagcccattatgcaacaaacatcactggagatatttatgaatctgggtggattagtgaaatgtatggttattcatttggtgcagcagaggtactta--tttcagtc----------------------aacttcatggg------------aac---tagattgtaa----------tttgtgtcttat---acattcctgat--agtgagattatggagtaaagaa---tattg-tat--------gcttc---------------------------------------------------------------------------------------------------------------------------
>I28628_M051_Malvaceae_Werklea_horrida_seq1
---------------------------------------------------------------------gcacgtggccgaccggtttcaaccccatatgagtaagtcaaggagaacgag-ga----ttaa-tgtcctaatttg---------ttttacaacactt-------------ttttatcccctgcctcttc---------ac-------------------------------tgt--------attccttgaatgaccc-ataatt---aagttatg--gctatgct-tsgtagataccttatcggctgtgacaatgagcttgctaaacttcatactcgccaccccgaggcttgtgacaaagtcggaggtgttattatcatgcatatcgatgatctccgggaatttgcactgctatggttgcttaaaactgaggaagtccgagctgacaaagctcattatgcgacaaacatcactggagatatattcgaatctggatggatcagtgaaatgtatggttactcgttcggtgcagcagaggtaacgt--tttcagtc----------------------aacttcttaga------------aac---tagattgttact-------ttttatgtcctat---aaatcccagtc-gcatgatatt----------------aatat-tat----------------------cctcacta---aatggagttc--------------------------------------------------------------------------------------------c
>I28629_M052_Malvaceae_Spirotheca_rosea_seq1
--------------------------------------------------------------------------------------------------tgagtaagtcaaggagaacaag-ga----ttaa-tgttcttc------aaattcgttttacattactt-----tttaagctccccccccccccccg------------------gcggtggtgggtatctca----------ttt--------gtttggatgaactt-c-ttactt---attttgtg--gctatgca-tgatagataccttattggctgtgacaatgagcttgctaaacttcatactcgccatcccgaggcatgtgacaaagttggaggtgttattatcatgcatattgatgatctccgggaatttgcactgctgtggttgcttaaaactgaggaggtccgagctgacaaagctcattatgctacaaacatcactggagatatataccaatctggatggatcagtgaaatgtatggttactcatttggtgcagcagaggtattgt--tttcagtc----------------------atcttcttaga------------aac---tagattgtaagttgtaactctttatgccct-t---acattcgtggtccctcaaggttttggaggaaaaac---tataa-tat--------gctttgaggaagtgattt--------------------------------------------------------------------------------------------------------------
>I28630_M053_Malvaceae_Huberodendron_swietenioides_seq1
-----------------------------------------cccaattacaccatgggagttcaaagcagcacgtggccgaccagtttcaaccccttatgagtaagtcaaggagaacaag-ga----tgaa-tgttcttc------aaattcgttatacattactc-----tttctgctttttaaccccctc--------------------cctcgcattgatattcca----------tgt--------gtttgtatgaactcgc-ttactt---attttatg--gctatgca-cgatagataccttattggctgtgacaatgagcttgctaaacttcatactcgccatcctgatgcttgtgacaaagttggaggtgttattatcatgcatattgatgatctccggaaatttgcactgctatggttgcttaaaactgaggaggtccgagctgacaaagctcattatgcaacaaacatcactggagatatataccaatctggatggatcagtgaaatgtatggttactcattcggtgcagcagaggtatcgt--ttccagtc----------------------aacttcttaga------------gac---tagattgtaact-------ctttatgcmctat---acagtcctagt--catgagattatggtctaaagac---aataa-tat--------gcttttgggaattgatttgctg----tttgagtttatt--attaatgg-------tatcctcactaaacgaagtt-----------------------------------------------------
>I28631_M054_Malvaceae_Trochetiopsis_benjaminae_seq1
gagtatatagttattcttgatgccgacatgataatgagaggcccaattacaccatgggagttcaaagcagcacgtggccgacctgtttcaacmccttatgagtaagatgaggacwatwda-ga----ttga-tgtctttcttc---atattattttw-----------------------------------------------------------------------------------trt--------gtttgtatgaatttgc-ttactt---ggtttamh--gctatgbk-tgatagataccttattggctgtgahaatgagcttgctcdacttcatactcgccatccckagkcttghgacaaagttggaggtgttattatcatgcatathdatgacctacgggaatttgcdntgttatggttgcttaaaaccgaggaggtccgagctgacaaggctcattatgcadcaaacatcactggagatatatatgaatctgggtggatcagtgaaatgtatggttactcattcggtgcagcagaggtatkct-ttttctgtc----------------------aactaatakgg------------aac---tdgahtg-------------ycggtkwcmtat---wcwtttatrgg--yabragaatgtaaakwmarray---ra----twt--------mtkmktrgtaatgawtttcatc---tttagtgttca------gaaatg-------tctaatgcagtcgatattttcttacagttt-------------------------------------------
>I28632_M055_Malvaceae_Eriolaena_candollei_seq1
--------------------------------------aggcccaattacaccatgggagttcaaagcagcacgtggccgacctgtttcaaccccttatgagtaagatgaggdctatwga-ga----ttga-tgtctttctth---atwttatttkw-----------------------------------------------------------------------------------tgt--------gtytgtaygaatttgc-ttactt---ggtttwcy--gctatghk-tgatagataccttattggctgtgayaatgagcttgctcrrcttcatactcgccatccygrggcttgygacaaagttggaggtgttattatcatgcatatygatgacctamgggaatttgcrttgttatggttgcttaaaacygaggaggtccgagctgacwaggctcattatgcaacaaacatcactggagatatatatgaatctgggtggatcagtgaaatgtatggttactcattcggtgcagcrgaggtattct-ttttctktc----------------------arctaataggg------------aac---tagattg-------------tcggtgtcctmt---acatttatggg--cacgagaa------------------------------------------------------------------------------------------------------------------------------------------------------------------
>I28633_M056_Malvaceae_Adansonia_digitata_seq1
---------------------------------------------------------gagttcaaagcagcacgtggccgaccggtttcarccccttatgagtaagtcgaggagaacaag-ga----ttaa-tgtctttcttc---aaattttttgtagtgtaccc-----ttcgtgcatcttaycccycccyv------------------mccmttctctgtattcca----------ngt--------ktttkbatgaacttgc-ttacbt---dttttatg--gctwtgca-tgatagrtaycttattggctgtgacaatgagcttgctaaacttcatactcgccatcctgaggcttgygacaaagttggaggtgttatdatcatgcatattgatgatctmcgggaatttkcnhtgctatggttgcttaaaactgaggaggtccgagctgacaaagctcattatgcracaaamatbacyggagatatatabsaatctggvtggatyagtgaaatgtatggbtactcatthggygcagchgaggtatcrt--tttcrgtcw---------------------amyttbwthrr------------aac---tagattrtaact-------cdtratgtcctat---acattccydgt--cayragattryrgagtaaagac---gataa-tat--------gctttgmrsaaktgatttgctg----tttgagtttaat--tttaatag-------tatcctcactaaatgaagttcc---------------------------------------------------
>I28635_M058_Malvaceae_Byttneria_aculeata_seq1
---------------------------------------------attacgccatgggagtttaaagcagcacgcggtcgacctgtttctaccccatatgagtaagatatggagaataat-agc--------aatctctctata----------------------------------------------------------------------tctgttcctcagttac----------agt--------gtgtttatcagcttgt-ttattt---aatttatg--gttattca-tgatagttaccttattggctgtgacaatgagcttgctaaacttcatactcgtcatcctgaggcttgtgacaaagttggaggcgttatcatcatgcatattgatgatctccgggaatttgcaattctgtggctgcttaaaactgaggaggtcagagctgacagagctcattatgcaaaaaacattactggagatatatatgagtctgggtggataagtgaaatgtacggttattcatttggtgctgcagaggtaagtt--ttccggtca---------------------aacttctagca------------aac---tagattttat----------tttttgtcttgc---acattctttgt--cataagcttctggagtaactgg---------tat------------------------------------------------------------------------------------------------------------------------------------ttag
>I28636_M059_Malvaceae_Pterospermum_pierrei_seq1
------------------------------------------------------------------------------------------------------------------------------------------------------------------------------ctayatytwayyytyyykasym-------------------ywwmwycrtrttttatag----ctcatt--------gmwtryawsaakwtrc-ttactt---ggtttatg--tatattcc-tgatagatatcttattggctgtgacaatgagcttgctcgacttcacactcgccatcctgaggcttgtgacaaagttggaggtgttattatcatgcatatcgatgatctacgagaatttgcactgctatggttgcttaaaactgaggaggtccgagctgacaaggctcattatgcaacaaatattactggggatatatatgaatctgggtggatcagtgaaatgtatggttactcatttggtgcagcagaggtattct-ttttcagcc----------------------aactactaagg------------rac---tamatts-------------tctgtgccctat---acatttatg-t--gatgagaatgtgaagtaaagaa---aatac-a------------------------------------------------------------------------------------------------------------------------------------------
>I28637_M060_Malvaceae_Duboscia_vifidiflora_seq1
----------------------------------------------------------------------------------------------cttatgagtaagatgaa-----caag-ka----taca--gtcttttttc---caatt---tttaaagtacttttttgtttttgcatctttcccccctcctccttttcca--------ctcctttctccaccttctc----------tgtttcc-tatgtgtttatccacttgc-ttactt---agtttgtg--accatcca-tgatagctaccttattggctgtgacaatgaactcgcaaaacttcatactcgccatcctgaggcctgtgacaaggttggaggtgtgattatcatgcatattgatgatctccggaaatttgcattgctgtggttgcttaaaactgaggaggttcgagctgacaaagcccattatgcaacaaacatcactggagatatttatgaatctgggtggatcagtgaaatgtatggttattcatttggtgcagcagaggtacatt--ttctggtc----------------------aacttcctagg------------aac---tagattgcaa----------tctgtgttttat---acattcctggt--cacaagactaa--------------------tat--------gcttcaagtaattgctttggta----tttgagtttatt--gttattg--------tatcatgactaaatagastttctacatagaaacattta-----------------------------------
>I28639_M249_Malvaceae_Gyranthera_amphibiolepis_seq1
--------------------------------------------aattacaccatgggagttyaaagcagcacgtggccgaccrgtttcaaccccttatgagtaagtcraggagaacaag-ga----ttaa-tstyyttcttc---aaawtckttytaswktrcyc-----tttstgcwthttawcchcckcbd------------------acycktmthkrtattcca----------tgt-------gttttdtatgaacttgc-ttactt---attttakg--gctatgca-tgatagataccttattggctgtgacaatgagcttgctaaacttcatactcgccatcctgaggcttghgacaaagttggaggtgttatdathatgcatattgatgatctccgrgaatttgcactgctrtggttgcttaaaactgaggaggtycgagctgacaaagctcattatgcaacaaacatcactggagatatataccaatctggrtggatcagtgaaatgtatggttactcattyggtgcagcrgaggtatcrt--ttycagtc----------------------aacttcttrgr------------aac---trgattrtaact-------ctttatgymctat---acattyykrgy--ymyragattatggwstaaagac---rataw-tat--------gctttsaggaattgatttattct--gtttgggtttaat--ttyaatrg-------tatcctcactaaatgmagttcctgttctcttatgttys-tct-------------------------ystctt
>I28641_M063_Malvaceae_Brownlowia_peltata_seq1
----------------------------------------------------------------------------------------------------------------------------------t-tgtctttcttc---aaaatccatttatagtact------tttatgcatcttattcccctccaaccc----------cttccgtcttctctttgttcca----------tgt--------gtttgtatgaa----t-tgactt---agtttatt--gctctgca-tgatagataccttattggatgtgacaatgtgcttgctcaacttcatacccgccatcccgaggcttgtgacaaagttggaggtgttattatcatgcatattgaagatcttcgggaatttgcactgctatggttgcttaaaactgaggaggtccgagctgacaaagctcattatgcaacaaacatcactggagatgtataccaatctgggtggatcagtgaaatgtatggttactcatttggtgcagcagaggtattgt-atttcagtc----------------------cactacttagg------------aac---tagattgaaa---------ctctgtgtcctat---acatttctaaa--cgtgagattatgaagtaaagac---aataa-tatgcttc-gcgcttcgaggaattactttgctg----tttgagtttata--gttacttg-------tgtcctgttttgaacacttaatttacttc--------------------------------------------
>I28642_M064_Malvaceae_Burretiodendron_esquirolii_seq1
------------------------------------------------------------------------------------------------------------------------------------------------------------------------------------------------------------------------------------------------tgt--------gcttgaatgaatttgc-ttrctt---ggtttatggatatatgcg-tgatagataccttattggctgtgataatgagcttgctcaacttcatacccgccatcccgaggcttgtgacaaagttggaggtgttattattatgcatatcgatgatttaagggaatttgcgctgctatggttgcttaaaacggaggaggtccgagctgacaaggctcattatgcaacaaacatcaccggagatatatatgaatctgggtggatcagtgaaatgtacggttactcatttggtgcagccgaggtattct-ttttcagtc----------------------aactgcttagg------------aaca-gtaaattg-------------tctatgccc---------------------------------------------------------------------------------------------------------------------------------------------------------------------------------------------
>I28643_M065_Malvaceae_Hermannia_flammea_seq1
--------------------------------------------------------------caaagcaaaacgtggccgaccagttkcaaccccttatgagtaagataataagaacaag-ga----ttaa-tgtctttcttc--------------------------------------------------------------------------tattttttttcca----------tgc--------atktatatgaaatt-c-tcactt---agtttatg--kcaatgca-tratagttaccttattggctgtgacaatgagcttgcaaaactacatactcgccatcctgaggcttgtgacaaagttggaggtgttattatcatgcatattgatgacctccggaaattttccctgctatggttgcttaaaactgargaggttcgagctgacaaagctcattatgcaacaaacatcactggagatatatatgaatctgggtggatcagtgaaatgtacggttactcatttggtgctgcagaggtatttc------------------------------------tcttagg------------aac---tagattat-----------ttttgtgrtctct---acwttcctttt--tacgagattaagaagtaaatgt---attaa-tat--------gcttagaggaatgactgtgctg---ttttgagtttatw------------------------------------------------------------------------------------------
>I28644_M066_Malvaceae_Thomasia_solanaceae_seq1
-------------------------------------------------------------------------------------------------------------------acaag-ga----ttaa-tgtctttcttc---aaattctttatagagtactcttt-ctatgtgcatcttatcctgcacccccccccctccttctctctccccctttccatttacct----------cgt--------gtttatatctactttc-ttactt---agtttatg--gctatgca-tgatagataccttattggctgtgacaatgagcttgcgaaacttcatactcacaatcctgaggcctgcgacaaagttgggggtgtgattatcatgcatattgatgatctccgggattttgcactgctatggttgcttaaaactgaggaggtccgagctgacaaagctcattatgcaaaaaacatcactggagatatatatgaatctgggtggatcagtgaaatgtacggttattcttttggtgcagcagaggtaattt-ttttaagta----------------------aacttttaaga------------agc---tagattgtaa----------tttgtgtctcat---acattcctggt--catgagattatggagcgaagac---aataa-tat--------gatttcaggaattgccgtgatg----tttggat-----------------------------------------------------------------------------------------------
>I28645_M067_Malvaceae_Guichenotia_ledifolia_seq1
----------------------------------------------------------------------------------------------------------------------------------------------------------------------------------------ctcctctcct------------------ccccctttccatttacca----------cgt--------gtttatatctactttc-ttactt---agtttatg--gctatgca-tgatagataccttattggctgtgacaatgagcttgcgaaacttcatactcatcatcctgaggcctgcgacaaagttgggggtgtgattatcatgcatattgatgatctccgggattttgcactgctatggctgcttaaaactgaggaggtccgagctgacaaagctcattatgcaaaaaacattactggagatatatatgaatctgggtggatcagtgaaatgtacggttattcttttggtgcagcagaggtatttt-tttttaagaa---------------------aacctttgaga------------agc---taggttgtaa----------tttgtgtcttat---acattcctggt--cacgagattatggagcgaagac---aataa-t-----------atttcaggaattgctatgatg----tttgaatttttt-tattactgg-------tatcctgc-----------------------------------------------------------------
>I28646_M068_Malvaceae_Helmiopsis_sp_seq1
-------------------atgccgacatgataatgagaggcccaattacaccatgggagttcaargcagcacgtggccgrcctgtttcaacmccttatgagtaagatgaggactataga-ga----ttga-tgtctttcttm---atattattttw-----------------------------------------------------------------------------------tgt--------gtthrtatgaatttgc-ttactt---ggtttacy--gctatgyw-tgatagataccttattggctgtgahaatgarcttgctcracttcatactcgccatcccgaggcttgcgacaaagttggnggtgttattatcatgcatatcgatgayctacgggaatttgcvttgttatggttgcttaaaaccgaggaggtccgagctgacaaggctcattatgcaacaaacatcactggagatatatatgaatctgggtggatcagtgaaatgtatggttactcattcggtgcagcagaggtattct-ttttctgtc----------------------adctrataggg------------aac---tagattg-------------yyrgtgycctmt---acatttatggg--cacgagaatgtaaagtaaagac---aa----wat--------atkcttagtaatgattttcata----ttwrtgttta------gaaatg--------------------------------------------------------------------------------
>I28647_M069_Malvaceae_Cheirolaena_linearis_seq1
-agtacatagttattaatgatgctgacatgataatgagaggcccaattacacaatgggagtwcaaagcagcacatggccgacctgtttcaacaccttatgagtamgatgmggastataga-da----ttga-tgtctttcttc---atantatttt------------------------------------------------------------------------------------tgt--------gtytgtatgaattykc-ttactt---ggtttacy--kctatgyk-tgahagatacctwattggmtgtgayaatgagcttgctcracttcatactcgccatcchgaggcttgcgacaadgttggaggtgttattatcatgcatathgatgacctacgggavtthgcdttgttatggttgcttaaaaccgadgaggtccgagctgacaaggctcattatgcarcaaacatcactggagatatatatgaatctgggtggatcagtgaaatgtatggttactcatthggtgcagcagaggtatkct-ttttctgtc----------------------aactaatasgg------------aac---tagattk-------------tcdgtgtcctat---acatttatggg--cacgagaatrtaaagyaaagac---ma----aat--------attcttagtaatgattttcatv---tttartgttca------gaaatg-------tctaatgcagtcgatattttcttacaattttattttaa-tatataaatacggct-------------------
>I28648_M070_Malvaceae_Helmiopsiella_madagascariensis_seq1
-------------------atgccgacatgataatgagaggcccaattacaccatgggagttcaaagcagcacgtggccgacctgtttcaaccccttatgagtaagatgwrgactataga-ga----tyga-tgtctttcttc---atattatttta-----------------------------------------------------------------------------------tgt--------gttygyawrwatttkc-ttactt---ggtttach--gctatgyk-tgatagataccttattggctgtgayaatgagcttgctcracttcatactcgccatcchgaggcttgygacaaagttggaggtgttattatcatgcatathgatgacctacgggaatttgcnttgttatggttgcttaaaaccgaggaggtccgagctgacaaggctcattatgcarcaaayatcactggagatatatatgaatctgggtggatcagtgaaatgtatggttactcrttcggtgcwgcrgaggtattct-ttttctgtm----------------------aactaataggg------------aac---tagattg-------------tcrgtghcctmt---acatttatggg--cacgagaatgkaawgtaaagac---aa----dat--------awdcttagtaatgattttcata----ttag--------------------------------------------------------------------------------------------------
>I28649_M071_Malvaceae_Goethalsia_meiantha_seq1
--------------------------------------------------------------------------------accggtttctaccccttatgagtaagatgaa-----gaag-ga----taaagtgtctttcatc---caact---tttaaagtactctttagtgtttgcatcttatccccccgccccktctttt----tnactcccdttctccacct---c----------tgtttcc-catctatttatccacttgg-ttactt---agtttatg--actatcca-tgatagctaccttattggctgtgacaatgaactcgcaaaacttcatactcgccatcctgaggcttgtgacaaagttggaggtgttattatcatgcatattgatgatctccggaaatttgcattgctgtggctgcttaaaactgaggaggtccgtgctgacaaagcccattatgcaacaaacatcactggagatatttatgaatctgggtggatcagtgaaatgtatggttattcatttggtgcagcagaggtasatt-tttttgatc----------------------aac----------------------------------------------------------------------------------------------------------------------------------------------------------------------------------------------------------------------------------------------------
>I28650_M072_Malvaceae_Clappertonia_ficifolia_seq1
-----------------------------------------------------------atttaatgcagcacgtggccgaccagtgtctacyccttatgagtaagatgag-----ctag-ga----ttaa-tgtctttcttc---caatt---tttagagtactc-----tyyyykmatcttccycctycccmtc-----------mctatccctttcttcccattctttgttaccttatgt--------gcttatatccacttgc-tyahttttawgtttatg--gttatcca-cgwtagctaccttattggctgtgacaatgagcthgckaaacttcatacccgccatcctgaggcttgtgacaaagttggaggtgttattatcatgcatattgatgatcthcgavaattcgcactgctctggttgctaaaaactgaggaggtccgagctgacaaagcccattatggaagaaacatcactggagatatttatgaatctgggtggatcagtgaaatgtatggttattcatttggtgcagcagaggtactta--tttcagty----------------------aacttmattkg------------aam---tadattktma----------tttktdtcttat---acatkcyyrrt--ratgwkwkwttgrrktaawrww---tatwrtaay--------rrwtyrartaawsgctytyata----tttgwgtyttct--tataatgc-------agttgaagttacggcacctc------------------ataaacagt--------------------gagata
>I28652_M074_Malvaceae_Hildegardia_barteri_seq1
--------------------------------------------------------------------------------------------ccc-------------------------------------cccctttcttc----------------------------------------------------------------------ttttgctctgtattcaa----------tgt--------gtttgtatgaatttgc-taatgt---agtttatg--gctatgca-tgatagataccttattggctgtgacaatgagcttgctcaacttcatactcgccatcctgaggcttgtgataaagttggaggtgttattatcatgcatattgatgatctacgggaattcgcactgctatggttgcttaaaactgaggaggtccgagctgacaaagctcattatgcaacaaacatcactggagatatataccaatctgggtggatcagtgaaatgtatggttactcatttggtgcagccgaggtattct-tttacagtctacaatgcctagttcagttgatattttcttaag-atttgttgtaaaata--taaaatgaaa---------tctcttatttwcc---tctcctcttgt--catgcagttacaattacggcacc-tcataa------------gcagtgagatattaatata-------------------------------------------------------------------------------------------------------------
>I28653_M168_Malvaceae_Theobroma_cacao_seq1
-------------------------------------------------------------------cggcacgtggccgaccagtttcaaccccttatgagtaagatgaggagaacaag-ga----ttaa-tgtctttactc---aaattctttatagagtactcttt-gtgcatgcatcttattccccacccccc------------atactctttctccaccttctc----------tatttcc---gatgtgtttctacttgc-ttactt---attttatg--gctatgca-tgatagataccttattggctgtgacaatgagcttgcaaaacttcatactcgccatcctgaggcttgcgacaaagttggaggtgttattatcatgcatattgatgatctccgggaatttgcactgctatggttgcttaaaacggaggaggtccgagcagacaaagctcattatgcaacaaacatcactggagatatatatgaatctgggtggatcagtgaaatgtacggttattcatttggtgcggcggaggtatttt-cttttagtc----------------------aagttcttaga------------aaa---tagattgtaa----------tttatgtcttat---aatatcctggt--cacgagattatggagtaaagac---aatag-tat--------gctttgaggaattgctttgatg----tttgagtttatt--attaatgg-------tattttgactataacaaat------------------------------------------------------
>I28654_M105_Malvaceae_Pachira_aquatica_seq1
-----------------------------------------------tacaccctgggagttcaaagcagcacgtggccgaccggtttcaaccccttatgagtaagtcgaggagaacrak-ga----ttaa-trtctttcttc---aaatttkttytaswktayyc-----tttytgcwtcttatctmycgyts------------------ccycttctctktattcca----------trt--------ktykgtatgaacwtgc-ttrctt---attttatg--gctatgca-tgatagataycttatyggctgtgacaatgagcttgctaaacttcatactcgcmatccygaggcttgtgacaaagttggaggtgttatwatcatgcatatyratgatctccgggaattygcrctgctatggttgcttaaaactgaggaggtccgagctgacaaagctcattatgcwacmaacatyactggagatatataccaatccggatggatcagcgaaatgtatggttactcatttggtgcagcagaggtattgt--tttcagtc----------------------aacttcttaga------------aac---tagattgaaact-------ctttctgtcctat---acattcctggt--cttgcggttttggagtaaagac---aataa-tat--------gctttgaggaagtgatttgctg----tttgagtttatc--att-------------------------------------------------------------------------------------
>I28655_M148_Malvaceae_Robinsonella_mirandae_seq1
------------------------------------------------------------------------------------------------tacgagtaagtcgatgagtacaag-ga----ttag-tgtctttcttc---aaattctttccagaataccc-----tttgtgaatctgatattct--------------------------------------------------tga--------gtttgtatgaatccgc-tttactc--atttcttg--gctttgca-tgatagttaccttattggttgtgacaacgagcttgcgaaacttcatactcgacatcctgatgcttgtgacaaagttggaggtgttataatcatgcatattgatgatctacgggaattcgcactgctatggttgcttaaaaccgaggaggtccgagctgacagagctcattatggaacaaacatcactggagacatacacgcatctgggtggatcagtgaaatgtatggctactcatttggtgcggctgaggtatcat--attcagtc----------------------aacttcttaga------------tac-------------------------------------------------------------------aaagat---gataa-tatggttt---gatttgatgaattgattcgctg----ttcgagtttaat--tttaatag-----tatatctgtcttatcgtgcagttgaggttacgacatctca-taagcaatgagatact----------aatatatc
>I28656_M002_Malvaceae_Tilia_americana_seq1
-----------------------------------------------------------gttcaaagcagcacgtggccgacctgtttcaaccccttatgagtaagatgaggatgataaa-ga----ttaa-tgtctttcttt---gaattctttttagagtrctctt---tttgtgcatcttatcccccchc-------------------cccytkstctgkattcca----------tgt--------gtttgtatgratttgc-ttactt---agtttatt--kbtatrhrctkatagatacctwattggctgtgacaatgagcttgctgaacttcatactcgccatcctgaggcttghgacaaagttggaggtgttattatcatgcatattgatgatctacgggaatttgcactgctatggttgcttaaaactgaggaggtccgagcygacaaagctcattatgcaacaaacatcactggagatatatwccavtctgggtggatcagtgaaatgtatggttactcatttggtgcagcagaggtattct-ttttcagtc----------------------aactacttagg------------aac---tagattgtaa---------ctctgtbyyctat---acahttctgkt--cacgagattatgaagtaaagac---aataa-tat--------gytttgaggrattgctttgctg----tttgagtttatt--gttaattg-------tgtcctgtactgaacacttaattt---------------------------------------------actg
>I28657_M180_Malvaceae_Triumfetta_lappula_seq1
------------------------------------------------acaccatgggaatttaatgcggcacgtggcagaccagtgtctaccccttahgagtaagatgag-----ctag-ga----ttaa-tctctttcttc---caatt---tttagagtactc-----tttctgcdtcttcccca-----------------------tccctttatttatatthtctgttaccctatgt--------gtttatatccacttgc-ttactt---agtttatg--g-tattca-tgatagctaccttattggctgtgacaatgagcttgcaaaacttcatactcgccatcctgadgcttgtgacaaagttggaggtgttattatcatgcatattgatgatctccgacaatttgcactgctmtggttgctaaaaactgaggaggtccgagctgacaragcccattatgsaagaaacatcactggagatatttatgaatccgggtggatcagtgaaatgtatggttattcatttggtgcagcagaggtactta--tttcagtc----------------------aacttartwrgwas--------kaam---tagwtwgtda----------tttbtgtyttgt---tcattcctggt--aatgagattatggaktaaagam---aataactat--------gcttt----aatcgctttcatg----tttga-------------------------------------------------------------------------------------------------
>I28658_M160_Muntingiaceae_Muntingia_calabura_seq1
--------------------------------------------------------------------------------------------cccctatgagtaagataaa----atagt-ca----tcaa-tgtttggccgagttawatctgttttattgt-----------------------------------------------gtccatgtgcttggcattttc---------atgt-------acactctgtgtatctaa-ttatctt-----------atttatgta-tgatagttaccttattggctgtgataatgagctcgcaagacttcacactcgaaatccagatgcttgtgacaaagttggaggggtaattgtcatgcatatagatgatctgcggaaatttgccatgctatggttgctcaaaacagaagaagtcagagcagataaagctcactacgcaaaaaatatcactggagacatatacgagtctgggtggatcagtgaaatgtatggttattcatttggtgcagcagaggtatctg-attctgttca---------------------aacatcttact------------aac---gagattctaatta-----atactgtgttctacctggtgttctttac--ccaggaattgcttagttgaggt---tatta-tattatcctacactctgaaaac---------------gtggagtgtgattagtcaag----------------------------------------------------------------------------------
