# Supplementary material for: Localized Phylogenetic Discordance Among Nuclear Loci Due to Incomplete Lineage Sorting and Introgression in the Family of Cotton and Cacao (Malvaceae)
Source: Front Plant Sci. 2022 Apr 13;13:850521. doi: 10.3389/fpls.2022.850521 (PMC9043901; doi:10.3389/fpls.2022.850521)
Supplement: Supplementary file 1 [file Data_Sheet_1.ZIP › Alignments_v4/L218.fasta]

>I23352_M001_Malvaceae_Bombax_ceiba_seq1
----------------------------------------------------------------------------------------------------------------------------------------------------------------------------------------------------------------------------------------------------------------------------------------------------------------------------------------gttgggaaacctttcagccagtcggtggtcttctgcctcagccagagtggactgcatgggaccaaactgttgagtattgtgcttttgcttatcagsattatattgtcatctcttcattgcgcccccagtatagataccttggagatgttgcaattgcctatgccactggtgctgtttggcaacggagacaattatttgtggcaacaccaacaaccattgagtatggatttgcagcagttgtcacttcat-gttactacttaattcattttg-aatttttcatggcttcattttgtt------------tatggattgcc-------tgggataattgggttttc---tcacaaatattttccct---------------------------------------------ttttaatgcgtggtatttgtgaatgcaatt-gagttggaat-tgatttcttgattgatggctgtcgtaggk-------taatcctaa---------------------------------------ttgaacgtaaaaaagctaaattggcactt----------------------------------------------------------------------------------
>I23354_M003_Malvaceae_Herissantia_crispa_seq1
----------------------------------------------------------------------------------------------------------------------------------------------------------------------------------------------------------------------------------------------------------------------------------------------------------------------------------------gttgggaaacttttcaaccagttggtggtcttctgcctcagccagagtggactgcatgggaccaaactgttgagtattgtgcttttgcttatcagcattatattgtcatctcttcattgcgccctcagtatagataccttggagatgttgcaatagcccatgccactggagctgtttggcaacggcgacaattgtttgtagcaacaccaaccacgattgagtatgatatggttac-----ttttttata-tattttgtttacagtaggttg-catttct--tggttttcttcactc------------tcttgattatca---ta-tcttgtgaatt----tt----atg-aaataatattaa-------------------------ctaagtataaccct-------ctttgaaatg-----------aatatgattaaaagaacaat-taagttcattacaagttacttattt-----------cagttgatac-ctacactgctttagcacaat-------------------ggatataaa-ttatacagtatgggc-----------------------ttctcgtgtttga------------------------------------------------
>I23355_M004_Malvaceae_Malva_arborea_seq1
---------------------------------------------------------------------------------------------------------------------------------------------------------------------------------------------------------------------------------------------------------------------------------------------------------------------------------------agttgggaaacttttcaaccagttggtggtcttctgcctcagccagagtggactgcatgggaccaaactgttgagtattgtgcttttgcttatcagcattatattgtcatctcytcaytacgccctcartatagataccttggagatgttgctatagcctatgccactggagctgtttggcaacggagacaattgtttgtggcaacaccaactacaattgagtatgatwtrrttac-----ttgttcaka-trttttgtttatatyakgttg-aayttmt--dgtttttcttcactc------------tydwkwwthwya---tm-tyktgwvwwtt-----k----wdvaaahwdttwwwmwc-----------------------ymwmwctmtwwbwmw-------ykwndawvdk-----------dadawgadyardwdadyhmd-hmnrwwcwtahwamrktgy-----------------------------tdhrdhdrwwtkwwhawmw-------------------dwwkwhamw-yhvtrvwwtwcactc-----------------------tttttgttatgcatttaaacatggagtttca------------------------------
>I23356_M005_Malvaceae_Lavatera_assurgentiflora_seq1
---------------------------------------------------------------------------------------------------------------------------------------------------------------------------------------------------------------------------------------------------------------------------------------------------------------------------------------agttgggaaacttttcaaccagttggtggtcttctgcctcagccagagtggactgcatgrgaccaaactgttgagtattgtgcttttgcttatcagcattatattgtcatctcytcaytacgccctcartatagataccttggagatgttgctatagcctatgccactggagctgtttggcaacggagacaattgtttgtggcaacaccaactacaattgagtatgatwtrrttac-----ttgttcaka-trttttgtttatatyakgttg-aayttmt--kgtttttcttcactc------------tykwkwwtmwya---tm-tyktgwrwwtt-----k----wdvaaahwdttwwwmhc-----------------------ymwmwctmtwwbwmw-------ykdddawvdk-----------wadawgadyardwdadyhmd-hmvrwwcwtahwamrttgy-----------------------------tdhrdhdrwwtgaawawaw-------------------dwwkwwaaa-ytgtacaatwcrskm-----------------------ttytygtkwtksatkyarryakkgaaagaccctaattc-----------------------
>I23359_M008_Malvaceae_Althaea_officinalis_seq1
------------------------------------------------------------------------------------------------------------------------------------------------------------------------------------------------------------------------------------------------------------------------------------------------------------------------------------------tgggaaacttttcaaccagttggtggtcttctgcctcagccagagtggactgcrtgggaccaaactgttgagtattgtgcttttgcttatcarcattatattgtcatctcttcattacgccctcaatatagataccttggagatgttgctatagcctatgccactggagctgtttggcaamggagacaattrttcgtggcaacaccaactacaattgagtatgatatrrttac-----ttgttcaga-trttttgtttatattagsttg-aatttct--tgtttttcttcactc------------tcttgattatca---ta-tattgtgaatt----tt----atgaaaatgttattacc-----------------------tctaactctaactct-------ctttaaaatg-----------aatatgattaaaagaacaat-tcagttcatagaaagttgc-----------------------------tacattggtttgaaaaaat-------------------gaatataaa-ttgtacaataca---------------------------------------------------------------------------------------
>I23360_M009_Malvaceae_Lagunaria_patersonia_seq1
--------------------------------------------------------------------------------------------------------------------------------------------------------------------------------------------------------------------------------------------------------------------------------------------------------------------------------------------------------------tggtgatcttctgcctcagccagagtggactgcatgggaccaaactgttgagtattgtgcttttgcttatcagcattatattgtcatctcatctttgcgccctcagtatagataccttggagatgttgcaatagcctatgccactggagccgtttggcaacggagacaattgtttgtggcaacaccaactacaattgagtatgatatagttac-----ttgttcaga-tgttttttttacattaggttg-aatttct--tggttttattcactc------------tcttgattatcac--tt-tcttctgaatt----tt----atgaaaatattattaac-----------------------tctaattataaccct-------ctttgaaatg-----------aatatgatt-----gactat-taaattcattgaaagttgc-tattt-----------tagttgatat-ttacattgctttggcaaaat-------------------gtatataaa----------------------------------------------------------------------------------------------------
>I23361_M010_Malvaceae_Allyogyne_huegelli_seq1
---------------------------------------------------------------------------------------------------------------------------------------------------------------------------------------------------------------------------------------------------------------------------------------------------------------------------------------------------------------------------------ccagagtggactgcatgggaccaaactgttgagtattgtgcttttggttatcagcattatattgtcatctcttcattgcgccctcagtatagataccttggagatgttgcgatagcctatgccactggagttgtttggcaacggagacaattgtttgtggcaacaccaactacaattgagtatgatttagttac-----ttgttcagt-tattttgtttacagtagtcag-ta--------ggtttkat--------------------------------------------------------------------------------------------------------------------------------------------------------------------------------------------------------------------------------------------------------------------------------------------------------------------------------------------------------------------
>I23364_M013_Malvaceae_Grewia_sp_seq1
---------------------------------------------------------------------------------------------------------------------------------------------------------------------------------------------------------------------------------------------------------------------------------------------------------------------------------------agttgggagacttttcaaccagttggtgatcttcttcctcaaccsgagtggactgcatgggaccaaactgttgagtattgtgcatttgcttatcagcattatattgtcatctcttcattgcgtcctcaatacagataccttggagatgttgcaattgcccatgccactggagctgtttggcaacggcgacaattatttgtggcaacgccaactaccatcgagtatgatacagttat---------tcaga-aattttgtttgga-taagttg-aaattac--tggttttctatactc------------tctttattatgc---------------------------------------ttaac-----------------------actagttacagaccc-tctcctttttggagtct----tatttgtatcttacttgcatatcagt-tggtttcctgtaagggatttagtctgt---------tggatggtattccaagagtctttagaaatatcaatgcattgttct---------------tattccaataagcattgtc---------------gatacatttatgagtattttgg------------------------cttcttg-----------c
>I23365_M014_Malvaceae_Callirhoe_bushii_seq1
-----------------------------------------------------------------------------------------------------------------------------------------------------------------------------------------------------------------------------------------------------------------------------------------------------------------------------------------ttgggaaacttttcaaccagttggtggtcttctacctcagccagagtggactgcatgggaccaaactgttgagtattgtgctttygcttatcagcattatattgtcatctcttcattacgycctcaatatagatacctkggagatgttgctatagcctatgccactggagctgtttggcaacggagacaattgtttgtggcaacaccaactacaattgagtatgatattatcac-----ttgttcata-tatttt-tttttattaggttg-agtttct--tgttttacttcactc------------tcttgattatca---ta-tcttgcgaatt----tc----ttgaaaatgttattaag-----------------------tctaactacaactct-------ctttgaaatg-----------a--atgactaaaagaacaat-tcagttcatagaaatttgc-----------------------------tacatcggtttgaaaaaat-------------------ggatataat-tt-tacaatacagacacaattcac------------aattgtcatgtttgatgcaggtagtgaaagaccctaaattc--------------------tt
>I23367_M016_Malvaceae_Kitaibelia_vitifolia_seq1
--------------------------------------------------------------------------------------------------------------------------------------------------------------------------------------------------------------------------------------------------------------------------------------------------------------------------------------------ggaaacttttcaaccagttggtggtcttctgcctcagccagagtggactgcatgggaccaaactgttgagtattgtgcttttgcttatcadcattatattgtcatctcttcattacgccctcartatagataccttggagatgttgctatagcctatgccactggagctgtttggcaamggagacaattgtttgtggcaacaccaactacaattgagtatgatatrrttac-----ttgttcaga-trttttgtttatattaggttg-aayttct--tgtttttcttcactc------------tcttgattatca---ta-tcttgtgaatt----tt----rtgaaawtrttwttaac-----------------------dctaactctaactct-------cttygaaatg-----------aatatgattaaaagaacadt-ymabttcatagaaabttdc-----------------------------tacdwtggtttgraaaaaw------------------dradwhtaaw-ttktacaatacggac-----------------------ttct------------atgcatttaaacat-------------------------------
>I23369_M018_Malvaceae_Abelmoschus_esculentus_seq1
------------------------------------------------------------------------------------------------------------------------------------------------------------------------------------------------------------------------------------------------------------------------------------------------------------------------------------------tgggaaactttccaaccagttggtggtcttctgcctcagccagagtggactgcatgggaccaaactgttgaatattgtgcttttggttatcaacattatatcgttatctcttcgttacgccctcagtatagatacctcggagatgttgcaatagcctatgccactggagctgtttggcaacggagacaattgtttgtggcaacaccaactacaattgagtatgatatagttac-----ctgttcata-tgttttctttacactaggtta-tattact--tggttttgtccagtc------------tgttgattatcaccata-tcttctatatt----tt----atgaaaatattattaac-----------------------tctaattagaaccct-------cctcggaata-----------aatatgattaataggacaat-caagttcattaaaagttgcttattc-----------cagttgatat-atgcattgctttggctaaat-------------------------gaa-ttatacaatacggac-----------------------ttcttatg-----------------------------------------------------
>I23370_M105_Malvaceae_Pachira_aquatica_seq1
---------------------------------------------------------------------------------------------------------------------------------------------------------------------------------------------------------------------------------------------------------------------------------------------------------------------------------------agttgggaaacctttcaaccagttggtggtcttctgcctcagccagagtggactgcatgggaccaaactgttgagtattgtgcttttgcttatcagcattatattgtcatctcttcattgcgcccccagtatagataccttggagatgttgcaattgcctatgccactggagctgtttggcaacgtagacaattatttgtggcaacaccgaccaccattgagtatggatttgcaacagttgtcacttcat-gatactacttaattcattttg-aatatttcatggcttcattttgtt------------tactgattgcc-------tgggatagttgggttttc---tcacaaatattttccct---------------------------------------------ttttaatgcgtgttatttgtgaatagaatttgagttggaat-tgatttcttgattgatggctatctgatgc-------tgggtaggaa-----------------agatagaga--------taacaagaacgctaaagaattgaa---------------------------------------acaatcaagagagatta---------------------------------cc
>I23372_M140_Malvaceae_Chiranthodendron_pentadactylon_seq1
-------------------------------------------------------------------------------------------------------------------------------------------------------------------------------------------------------------------------------------------------------------------------------------------------------------------------------------------gggaaacttttcaaccagttggtggtcttctccctcagccagagtggactgcatgggaccaaactgttgagtattgtgcttttgcttatcagcattatattgtcatctcttcattgcgcccccagtatagataccttggtgatgttgcaattgcgtatgccactggagctgtttggcaacggagacaattgtttgtggcaacaccaactaccattgagtatgatatagttac-----ttgttcaga-aa--ttgtttacattagattg-aatttcc--tggttttcttcactc--------------ttgattatccactta-tcttgtaaattattttt----atgaaaatattcttagc-----------------------tctagtt-tagccct-------ctttgaagtg-----------gatatgattagaaggacaat-taagttaattgaaagttacttattt-----------cagttgatat-ttacattgctttggcaaaatg----------------agtaacccgag----------------------------------------------------------------------------------------------------
>I23373_M141_Malvaceae_Quararibea_funebris_seq1
-----------------------------------------------------------------------------------------------------------------------------------------------------------------------------------------------------------------------------------------------------------------------------------------------------------------------------------------ttgggaaacttttcaaccagttggtggtcttctgcctcagccagagtggactgcatgggaccaaactgttgagtattgtgcttttgcttatcagcattatatagtmatctcttcattgcgccctcagtatagataccttggagatgttgcaattgcctatgccactggagctgtttggcagcggagacaattgtttgtggcaacaccaactacaattgagtatgatatagttat-----ttgttcata-aattttgtttacattaggttg-aatttct--tggttttcttcactc------------tcttgattaytggcata-tcttttaattttat----------aaaaaattcttaac-----------------------tc-----------yt-------ykwwrwrrwk-----------rrkakkawkarrasraywat-kwtywtyrwwrrwwgwtkattwywk-----------ywgwtrwtww-ywwyrytkykkyrrmawraw-------------------kawwawwwa-twmwaywwkkwskwc-----------------------tt-----------------------------------------------------------
>I23374_M142_Malvaceae_Hampea_nutricia_seq1
--------------------------------------------------------------------------------------------------------------------------------------------------------------------------------------------------------------------------------------------------------------------------------------------------------------------------------------------------ttttcaacctgttggtggtcttctacctcagccagagtggactgcatgggaccaaactgttgagtattgtgcctttgcatatcagcattatattgtcatctcttcattgcgccctcagtatagataccttggagatgttgcaatagcctatgccactggagctgtttggcaacggagacaattgtttgtagcaacaccaactacaattgagtatgatctagtaac-----ttgtgcaga-----------------------------------tattcttcactc------------tcttgattatcaacata-tcttttgaatt----tt----atgagaatattatcaac-----------------------tcaaatagcaacctg-------ctttgaaatg-----------aatatggttaaaaggacaat-taagtttattcagagctgcttattt---t-------aagttgatat-ttacattgctttggcaaaat-------------------gaagataaa-ttatacaatatggac-----------------------ttcttatgtttgatgcrggcagtgaaagatcctaattcttcacttcttttgttatgcattt
>I23377_M148_Malvaceae_Robinsonella_mirandae_seq1
----------------------------------------------------------------------------------------------------------------------------------------------------------------------------------------------------------------------------------------------------------------------------------------------------------------------------------------gttgggaaacttttcaaccagttggyggtcttctgcctcagccagagtggactgcatgggaccaaactgttgagtattgtgcttttgcttatcarcattatattgtcatctcttcattgcgccctcagtatagataccttggmgatgttgcaatagcccatgccactggagctgtttggcaacggcgacaattgtttgtggcaacaccaactacgdttgagtatgatayagtkac-----ttktttata-tattttgtttacagtaggttg-aatttck--tggttttcttcacwc------------tcytgattatca---ta-tcttgtgaatt----tt----atgaaaataatattwac-----------------------tmhdwrtawbhccyt-------ykwwrwrawk-----------awbatkawwaaaagaacaat-taagttcatwgaaagttgcttattt-----------cagttgatac-ctaca-------agcaaaat-------------------ggatatata-ttatacaatatgggc-----------------------ttctcwykywtgatgcaggcagtg-------------------------------------
>I23378_M150_Malvaceae_Ceiba_pentandra_seq1
------------------------------------------------------------------------------------------------------------------------------------------------------------------------------------------------------------------------------------------------------------------------------------------------------------------------------------------tgggaaacctttcagccagtcggaggtctactgcctcagccagagtggactgcatgggaccaaactgttgagtattgtgcttttgcttatcagcattatcttgtcatctcttcattgcgcccccagtatagataccttggagatgttgcaattgcccatgccactggtgctgtttggcaacggagacaattatttgtggcaacaccaacaaccattgagtatggatttgcaacagttgtcacttcat-gttactacttaaattcatttg-aatttttcatggcttcatttcatg------------tactgattgcc-------tgggataattgggttttc---tcacaaatattttccct---------------------------------------------ttttaatgcgtggtatttgtgaatgcaatttgagttggaat-tgatttcttgattgatggctgtcctaggg-------taaatcctaa--------------------------------------ttgaacgtaaa-aagctaaattggcactttattaacttttccctcatttccttctatgagcaatatgaaggaa-------------------------------------t
>I23380_M161_Malvaceae_Hibiscus_tiliaceus_seq1
-----------------------------------------------------------------------------------------------------------------------------------------------------------------------------------------------------------------------------------------------------------------------------------------------------------------------------------------------aactttccaaccagttggtggtcttctgcctcagccggagtggactgcatgggaccaaactgttgagtattgtgcttttggttatcagcattatattgtcatctcttcattgcgycctcagtatagataccttggagatgttgcaatagcctatgccactggagctgtttggcaacggagacaattrtttgtggcaacaccaactacaatwgagtatgatatagttac-----ctgktcaka-tattttgtttayattaggttg-tattact--trgttttctccacts------------tcttgattatcaacgta-tcttctatatt----tt----atgaaaywwtwwkwamy-----------------------yywawtwrramccyy-------cyysrrawwa-----------awwwkrwymawwrgrmmawt-warktymwtwaaaagctgcttattc-----------cagctgatat-atrcattgctttgsmaaawk-------------------------raw-twwwrmawwmsgrmy-----------------------tyytwatgcttg-------------------------------------------------
>I23384_M168_Malvaceae_Theobroma_cacao_seq1
---------------------------------------------------------------------------------------------------------------------------------------------------------------------------------------------------------------------------------------------------------------------------------------------------------------------------------------agttgggaaacttttcaaccagttggtggtcttctccctcaaccggagtggactgcatgggaccaaactgttgagtattgtgcttttgcttatcagcattatattgtcatctcttcattgcgtccccagtatagataccttggagatgttgcaattgcctatgccactggagctgtttggcaacggagacaattgtttgtggcaacaccaactactattgagtatgatatagttac-----ttgttcaga-agttttggttatattaagttg-aaattcc--tcgtttccttcactc------------tctttattatccacatacttttgtaaatgattttt----gc-aaaatatgcttaac-----------------------actagttggagccct-------ctttgaaatg-----------gaaatgattaaaaggagaat-taattttatgaaaagttgctcattt-----------cagttgagat-ttacattgctttgtagaaata----------------atgaatataaaatgatacaatttggac-----------------------ttctcatgtctgatgcagtcgg--------------------------------------t
>I23387_M178_Malvaceae_Malvaviscus_arboreus_seq1
-----------------------------------------------------------------------------------------------------------------------------------------------------------------------------------------------------------------------------------------------------------------------------------------------------------------------------------------ttgggaaactttccaaccagttggtggtcttctgcctcagccagagtggactgcatgggaccaaactgttgagtattgtgcttttggttatcagcattatattgtcatctcttcattgcgccctcagtatagdtaccttggagatgttgcaatagcctatgccactggagctgtttggcaacggagacaattgtttgtgkcaacaccaactacaattgagtatgatatagttac-----ctgttcata-tatyttgtctwcattaggttg-tattact--tggttttcwccactc------------t--wrmtkrwmmmckkm-tckkmwwwawt----at----rwkmaaywrkwmwwwwm-----------------------wsywmwtkraamyyt-------sctyrkwmya-----------rwtrwkatmwryakkrcwwt-krmrwwawkwawwatttgcttattm-----------cwkytkatrywtkryrywgsywkggcaaaat-------------------------gaa-ttatacaatacgtac-----------------------ttctt--------------------------------------------------------
>I23388_M180_Malvaceae_Triumfetta_lappula_seq1
-------------------------------------------------------------------------------------------------------------------------------------------------------------------------------------------------------------------------------------------------------------------------------------------------------------------------------------------------cttttcaaccagtwggtggtcttctgcctcagccagartggacygcatgggaccaaactgttgagtattrtgcttttgcttatcagcattatattgtcatctcttcattacgccctcartatagataycttggagatgttgctatagcctatgccactggagctgtttggcamyggagacaattgtttgtggcmacwccaactacaattgagtatgatatagttac-----ttgttcaga-tattttgtttatattaggttg-aacttct--tgtttttcttcactc------------tcttgattatca---ta-tcttgtgaatt----tt----gtgaaaatgtttttaac-----------------------tctaactataactct-------ctttgaaatg-----------aatatgattaaaagaa--------------------------------------------------------------------------------------------------------------------------------------------------------------------------------------------------------
>I23389_M181_Malvaceae_Pavonia_scheadiana_seq1
---------------------------------------------------------------------------------------------------------------------------------------------------------------------------------------------------------------------------------------------------------------------------------------------------------------------------------------agttgggaaacttttcaaccagttggtggtcttctgcctcagccagartggacygcatgggaccaaactgttgagtattgtgcttttgcttatcagcattatattgtcatctcttcattacgccctcagtatagataccttggagatgttgctatagcctatgccactggrgctgtttggcaacggagacaattgtttgtggcaacaccaactacaattgagtatgatatagttac-----ttgttcaga-tattttgtttatattaggttg-aacttct--tgtttttcttcactc------------tcttgattatma---ta-tcttgtgaatt----tt----atgaaaatattat-----------------------------------taactct-------ctttaaaatg-----------aatatgattaaaagaacaat-taagttcatagaaagttgc-----------------------------tacattggtttggaaaaat-------------------gaatatatt-ttgtacaatacggac-----------------------ttctcatgtttgatgcaggtagttaaagac-------------------------------
>I23390_M182_Malvaceae_Anoda_cristata_seq1
---------------------------------------------------------------------------------------------------------------------------------------------------------------------------------------------------------------------------------------------------------------------------------------------------------------------------------------agttgggaaacttttcaaccagttggtggtcttctgcctcagccagartggacygcatgggaccaaactgttgagtattgtgcttttgcttatcagcattatattgtcatctcttcattacgccctcartatagataycttggagatgttgctatagcctatgccactggagctgtttggcaacggagacaattgtttgtggcmacwccaactacaattgagtatgatatagttac-----ttgttcaga-tattttgtttatattaggttg-aacttyt--tgtttttcttcactc------------tcttgattatca---ta-tcttgtgaatt----tt----gtgaaaatgtttttaac-----------------------tctaactataactct-------ctttgaaatg-----------aatatgattaaaagaacagc-yaagttcatagaaagttgc-----------------------------tacattggtttggaaaaat-------------------gaatataaa-ttgtacaacc-----------------------------------------------------------------------------------------
>I23391_M183_Malvaceae_Phymosia_umbellata_seq1
-----------------------------------------------------------------------------------------------------------------------------------------------------------------------------------------------------------------------------------------------------------------------------------------------------------------------------------------ttgggaaacttttcaaccagttggtggycttctgcctcagccagagtggactgcatgggaycaaactgttgagtattgtgcttttgcttatcagcattatatygtcatctcttcattgcgccctcagtatagataccttggagatgttgcaatagcccatgccactggwgctgtttggcaacggcgacaattgtttgtggcmacaccaactacrattgagtatgatatagttat-----ttgtttata-tattttgttwaswrwdkrtwr-mhytyst--tgrwytdmwtmwswy------------ymwwrrwwawcw---ta-whktkyrwatb----tt----atgaaaataatathaac-------------------------ttagtataaccvt-------ctttgaaatr-----------wrkatrwwkawmakammaww-trrgytymyyryrwkykrydyakky-----------mrkkwbrkac-cytyattsytywmkswwwwtg--------------kmwtgcttttaaacatttaaa--------------------------------------------------------------------------------------------
>I23392_M187_Malvaceae_Ayenia_berlandieri_seq1
---------------------------------------------------------------------------------------------------------------------------------------------------------------------------------------------------------------------------------------------------------------------------------------------------------------------------------------agttgggaaacttttcaaccggttggtggtctcctccctcaaccagagtggactgcatgggaccaaactgttgagtattgtgcttttgcttatcagcattatattgtcatctcttcattgcgcccccaatatagatatcttggagatgttgccattgcctatgccactggagcggtttggcaacggagacaattatttgtggcaacaccaactaccattgagtatgatatagttcc-----ctgtagaga-aagctttttaatattgagttg-aaatccc--tggtttacttggctc------------atcttactatccaaatattgttgtaaatgatatttc--atgaaaaatatgcttagc-----------------------agtagttacacatgt-------ctttgatatt-----------aataaagcaaaaagaacaag-taagttttcaaaaagttgctttgttgga--------taatttggtt----------------------------------------------------------------------------------------------------------------------------------------------------c
>I23393_M189_Malvaceae_Kearnemalvastrum_lacteum_seq1
---------------------------------------------------------------------------------------------------------------------------------------------------------------------------------------------------------------------------------------------------------------------------------------------------------------------------------------agttgggaaacttttcaaccrgttggtggtcttctgcctcagccagagtggactgcatgggaycaaactgttgagtattgtgcttttgcttatcadcattatattgtcatctcttcattacgccctcartatagataccttggagatgttgctatagcctatgccactggagctgtttggcaacggagacaattgtttgtggcaacaccaactacaattgagtatgatmtadktwm-----ytdkyyhrr-wwwtttkkttwwwwtwrgktk-rahytyy--tkkttttyytymmyy------------yyytkrwtwwymww----wcttgtgaatt----tt----atgaaaatatttttaac-----------------------tctaactctaagtctataactctctttgaatg-----------aatatgattaaaagaacaat-aaagtwmakwkrmwgywkykrywtkgrw------------------------------------------------------wwrkraawataaa-wtrtamawtryrsam-----------------------twcksaywyytgat----------------------------------------------g
>I23394_M229_Malvaceae_Malvastrum_americanum_seq1
---------------------------------------------------------------------------------------------------------------------------------------------------------------------------------------------------------------------------------------------------------------------------------------------------------------------------------------agttgggaaacttttcaaccagttggtggtcttytgcctcagccagagtggactgcatgggaccaaactgttgagtattgtgcttttgcttatcagcattatattgtyatctcttcattacgccctcagtatagataccttggagatgttgctatagcstatgccactggagctgtttggcaacggagacaattgtttgtggcaacaccaactacaattgagtatgatatagttac-----ttgttcyga-tattttgtttatattaggttg-aacttct--tgtttttcttcactc------------tyttgattatcw---ya-tcttgtgaatt----tt----gtgaaaatatwwstawm-----------------------wy------tawctwt-------mwwwkraatr-----------wawwtaawwraamradyaak-taagtwmataawagc---------------------------------tacattggtttggaaaaa---------------------------------------------------------------------------------------------------------------------------------
>I23395_M236_Malvaceae_Fuertesimalva_jacens_seq1
---------------------------------------------------------------------------------------------------------------------------------------------------------------------------------------------------------------------------------------------------------------------------------------------------------------------------------------agttgggaaacttttcaaccagttggtggtcttctgcctcagccagagtggactgcatgggaccaaactgttgagtattgtgcttttgcttatcagcattatattgtcatctcytcabtacgccctcartatmgataccttggagatgttgctatagcctatgccactggagctgtttggcaacggagacaattgtttgtggcaacaccaactacaattgagtatgatwtrdttac-----ttgttcaga-trttttgtttatatyakgttg-aayttct--kgtttttcttcactc------------tcttgatdatca---ta-tcttgtgaatt-----k----awsawrmtrwwatwawm-----------------------ymtmwstmywwywmt-------yttkrwamkk-----------wwkwwsaktmarwkawymak-mmmgwwywkawwaarktgytrmrwykgwwtkttcaacagttgtcac--ttcatggtactacttaatt-------------------cattttgaa-ttgttcatgacatcatttc-------------------atttagaggttgcctggggtagttgg-----------------------------------
>I23396_M019_Malvaceae_Allosidastrum_pyramidatum_seq1
---------------------------------------------------------------------------------------------------------------------------------------------------------------------------------------------------------------------------------------------------------------------------------------------------------------------------------------agttgggaaacttttcaaccagttggtggtcttctgcctcagccagagtggactgcatgggaccaaactgttgagtattgtgcttttgcttatccgcattatattgtcatctcttcattgcgccctcagtatagataccttggagatgttgcaatagcccatgccactggagctgtttggcaacggcgacaattgtttgtggcaacaccaactacgattgagtatgatatggttac----cttgtttata-tattttgtttacagtaggttg-aatttct--tggttttctttactc------------tcttgattatca---ta-tcttgtgaatt----ta----tga-aaatattatt-----------------------------aagtataaccct-------ctttgaaatg-----------aatatgattaaaagaacaat-taagttcattgaaagttgcttattg-----------cagttgatac-ctacattgctttagcaaaat-------------------ggatataga-ttatacagtatgggc-----------------------ttctcatgtttgatgcaggcagtgaaag---------------------------------
>I23397_M020_Malvaceae_Melochia_betonicifolia_seq1
------------------------------------------------------------------------------------------------------------------------------------------------------------------------------------------------------------------------------------------------------------------------------------------------------------------------------------------tgggaaacttttcaaccagttggtggtcttctccctcaaccagagtggactgcatgggaccaaactgttgagtattgtgcttttgcttatcagcattatattgtcatctcttcattgcgcccccagtatagataccttggagatgttgcaattgcccatgccacagggggtgtttggcaacggagacaattgtttgtggcaacaccgactaccattgagtatgatatagttac-----ttgttcgga-aattttgtttatatcaagtggcaaattcc--tagttttcatcagtc------------tttttgttaccccctcactgttgtctatgattttt----ac-aaaatatgcttagc-----------------------actagtaatgtttct-------cttataaatg-----------aaaatgatttagaagagaac----gtttatgaaaagttgt----------------------------tcacattgatttgatgaaata----------------ctgagtataaaatgttacaaattggac-----------------------ttcttgtgcct--------------------------------------------------
>I23398_M021_Malvaceae_Sidastrum_micranthum_seq1
-------------------------------------------------------------------------------------------------------------------------------------------------------------------------------------------------------------------------------------------------------------------------------------------------------------------------------------------gggaaacttttcaaccagttggtggtctgctgcctcagccagagtggactgcatgggaccaaactgttgagtattgtgcttttgcttatcagcattatattgtcatctcytcattgcgccctcagtatagataccttggcgatgttgcaatagcccatgccactggagctgtttggcaacggcgacaattgtttgtggcaacaccaactacgatygagtatgatactgttac-----ttgtttata-tattttgtttacartaggttg-aatttcg--tggttttcttcacac------------tcttgattatca---tatctttgtgaatt----tt----ttgaaaataatatttaccaagtatacattgaacatgctaaactaataccttttcc-------ctttaatttt-----------gataagattgtactattagt-tatttggaatgaatagcttgaagtgtt--------------------gagaatcgtcttgcaacagt-------------------------------------------------------------------tcctgat------------------------------------------------------
>I23399_M022_Malvaceae_Gaya_dominguensis_seq1
------------------------------------------------------------------------------------------------------------------------------------------------------------------------------------------------------------------------------------------------------------------------------------------------------------------------------------------------------------------------ctgcctcagccagagtggactgcatgggaccaaactgttgagtattgtgcttttgcttatcagcattacattgtcatctcttcattgcgccctcagtatagataccttggagatgttgcaatagcccatgccactggagctgtttggcaacggcgacaattatttgtggcaacaccaaccacgattgagtatgatatggttac-----ttgtttcta-tattttgtttacagtaggttg-catttct--tggttttcttca--c------------tcttgattatca---ta-tcttgtgattt----tt----atg-aaataatattaa-------------------------ccaagtataaccct-------ctttgaaatg-----------aatatgattaaaagaacaat-taa------------------------------------------------------------------------------------------------------------------------------------------------------------------------------------------------
>I28591_M023_Malvaceae_Neobuchia_paulinae_seq1
-------------------------------------------------------------------------------------------tgtata-aatggtatataaattgttccaactcctataaagtttt----gttcacttagtcctgaaa-taaatgctttgagaaatttgtg-----ttg---aatttccactg-cattttagatatattttt-----gttttaccattgagtgacaga-----taatatgccatttccttt-tcatctgc-------------------ctaatagttgattgaagttaaaat-gtgcagttgggaaacctttcagccagtcggtggtcttctgcctcagccagagtggactgcatgggaccaaactgttgagtattgtgcttttgcttatcagcattatattgtcatctcttcattgcgcccccagtatagataccttggagatgttgcaattgcccatgccactggtgctgtttggcaacrgagacaattatttgtggcaacaccaacaaccattgagtatggatttgcaacagttgtcacttcat-gttactacttaattcattttg-aatttttcatggcttcattttgtt------------tactgattgct-------tgggataattggcttttc---tcactaatattttcact---------------------------------------------ttttaatgcgtggtatttgtgaatgcaatttgagttggaat-tgatt----------------------------------------------------------------------------------------------------------------------------------------------------------------------------------------------
>I28594_M025_Malvaceae_Herrania_nitida_seq1
aagttattaaactcctgaaccagctaccatgaggtcatgttcaaattaaactcttgaagcctagtgtgtttgcaatgaa----catgtgtgtgtatataattgtatataagtggttccaactcctctaaagtttt---tgttagcttagtcctgaaa-taagtgcttagagatatttgta-----ttttctaat------------------------------------------------------------------------------------------------------------------------gttacaat-gtgcagctgggaaacttttcaaccagttggtggtcttctccctcaaccagagtggactgcatgggaccaaactgttgagtattgtgcttttgcttatcagcattatattgtcatctcttcattgcgtccccagtatagataccttggagatgttgcaattgcctatgccactggagctgtttggcaacggagacaattgtttgtggtgacaccaactactattgagtatgatatagttac-----ttcttcaga-agttttggctatattaagttg-aaattcc--cggtttccttcactc------------tctttattatccgcatacttttgtagatgatt-tt----cgcaaaatctgcttaac-----------------------actggttggaaccct-------ctttgaaatg-----------gaaatgattaaaaggacaat-tat------------------------------------------------------------------------------------------------------------------------------------------------------------------------------------------------
>I28595_M184_Malvaceae_Guazuma_ulmifolia_seq1
------------------------------------------------------------------------------------------------------------aagtggttcccactcatctaaagattt---tgttagcatagtcctggaa-taagtgcttagagatatttgta-----ttgtctaatagctgccg-cattttacatctatttt----aatttataccattggacaactacga---taatatatgactttcctt-tctcaatttaataattcgttgagatagataataattctttaaaattacaat-ttgcagttgggaaacttttcaaccagtgggtggtcttctccctcaaccagaatggactgcatgggaccaaactgttgagtattgtgcttttgcttatcagcattatattgtcatctcttctttgcgtccccagtatagataccttggagatgttgcaattgcctatgccactggagctgtctggcaacgtaggcaattgtttgtggcaacaccaactactattgagtatgatatagttac--------tttggc-agttttggttaattgaagtta-aaattct--tggtttccttcactg------------tcttcattatccacact-ttctgtacatgatt-tt----tgcaaaaaatgcatcac-----------------------attagttatagctct-------ctttgggatt-----------gaaatgataaaaaggaca---taagttta-------------------------------------------------------------------------------------------------------------------------------------------------------------------------------------------
>I28599_M029_Malvaceae_Desplatsia_dewevrei_seq1
----------------------------------------------------------------------------------------------------gtgcgtatatgtggtcccaactccttaaaagcttc---cattagcttagtcctcata-caagtgattagagatatctgtg-----ttgtattttatgtacta-catctttttaactcttct---aatttttactag--gatgacttaaa---tattatgtgatttacatt-tcatcaaa-------------------gcaataattgattgaagtgacaatggtgcagttgggagacttttcaaccagttggtggtcttctccctcaaccagagtggactgcatgggaccaaactgttgagtattgtgcttttgcttatcagcattatattgtcatctcttcattacgtcctcagtacagataccttggggatgttgcaattgcccatgccactggagctgtttggcaacggcgacaattgtttgtggcaacgccaactaccatcgagtatgatacacttac---------tcaga-agtattgtttggattaagtta-aaattac--tggttttctatatt------------------------------------------------------------atgcttaac-----------------------actagttacagcctc------tctttgaaatg-----------gaaatgattaaaagaacgaattaagtttatgaaaagttgtttattt-----------tagttgagat-ttatattgcattgatgaaa--------------------------------------------------------------------------------------------------------------------------------c
>I28601_M030_Malvaceae_Sparmannia_africana_seq1
---------------------------------------------------------------------------------------catgtgyata-aattgtatatta-tggttcctactcct-tgaagtttt---cattagcttattcctgaaa-taagtgcttakagatatctgtg-----ttgtcttatatgtmctgttatcttacaactatatt----aatttttat-----gatgactgaga---tactakgtgatttccttt-tcatcaac-------------------ataataattgattgaa-ttacaatggcgcagttgggaaacttttcaaccagttggtggtcttctgcctcaaccagagtggactgcatgggaccaaactgttgagtattgtgcttttgcttatcagcattatattgtcatctcttcattgcgtccccagtacagataccttggagatgttgcaattgcccatgccactggagctgtttggcaacgacgacaattgtttgtggcaacgccaactactatcgagtatgatatagtttc---------ttaaagaaattttattrgattaggttg-aawtwan--kgktttccttcaccc------------tcttaattatccattta-cttggtaaaggatt-tt----atgaaaatatgcttaac-----------------------actagttatggcccc------tatttgaaatg-----------gaaatgattaaaaggacaay----------------------------------------------------------------------------------------------------------------------------------------------------------------------------------------------------
>I28602_M031_Malvaceae_Mollia_sp_seq1
------------------------------------------------------------------------------------------------a-aattgtatataagtagtcccaactccttcaaaggttt---tgttagcttagtcttgaaa-taagttctaagagatatctgtg-----ttgtcttahatgtacta-cattgtacagcwttttttttwaatttttactat--gatgacaaaaa---tattatgtgattttcttt-gcaacaat-------------------gtaataattgactgaagttacaatggtgcagttgggagacttttcaaccagttggtggtcttctccctcaacctgaatggactgcatgggaccaaactgttgagtaytgtgcttttgcttatcagcattatattgtcatctcttcattgcgtccccagtacaggtaccttggagatgttgcaattgcccatgccactggagctgtttggcaacggcgacaattgtttgtggcaacaccaactacaatcgagtatgatacacttat---------tcaga-aattctgtttggattaagttg-aaattac--tggttttcttcactt------------gcttta--------------------------------------aaagtacttaac-----------------------actagttacagcccc------tctttgaaatgtgt------taaamatccaaccgaaaaccatttggcattaggtggagaggtcaaact-----------tg-------------------------------------------------------------------------------------------------------------------------------------------------------------
>I28604_M032_Malvaceae_Entelea_arborescens_seq1
--g--------------------------------------------------------------------------------tgcatgtgtgtata-aattgtatatta-tggttctgactcct-tgaagtttt---cattagcttattcctgaaa-taagtgcttagagatatctgtg-----ttgtcttatatctactgttatcttacaactatttt----aatttttat-----gatgactgaga---tactatgtgatttccttt-tcatcwac-------------------ataataattgattgaa-ttacaatggcgcagttgggaaacttttcaaccagttggtggtcttctgcctcaaccagagtggactkcatgggaccaaactgttgagtattgtgcttttgcttatcagcattatattgtcatctcttchttgcgtccccagtacagataccttggagatgttgcaattgcccatgccactggagctgtttggcaacgacgacaattrtttgtggcaacgccaactactatcgagtatgatatagttdc---------ttaaagaaattttattggattaggttg-waattac--tggtttccttcaccc------------tctttattatccatata-cttggtaaaggatt-tt----atgaaaatatgcttaac-----------------------actagttatgrcccc------tatttgaaatg-----------gaaatgatta--------------------------------------------------------------------------------------------------------------------------------------------------------------------------------------------------------------
>I28605_M235_Malvaceae_Abutilon_sp_seq1
--------------------------------------------------------------------------------------------------aattgtatataagtttttccgactcctgtaaagtttt---tgttggcttggccttgaaa-ttagtgctttgcaaaattgatg-----ttgtctaatatctgctg-cattttat-------tt----ttcttttaccatcaaatgac--aga---tagtatgccatttccttt-tcattagt-------------------gtaataattgattgaagtttaaat-gagcagttgggaaacttttcaaccagttggtggtcttctgcctcagccagagtggactgcatgggaccaaactgttgagtattgtgcttttgcttatcagcattatattgtcatctcttcattgcgccctcagtatagataccttggagatgttgcaatagcccatgccactggagctgtttggcaacggcgacaattgtttgtggcaacaccaactacgattgagtatgatatagttat-----ttgtttata-tattttgtttacagtaggttg-aatttct--tggttttcttcactc------------tcttgattatca---ta-tcttgtgaatt----tt----atraaaataatattaa-------------------------ccaagtataaccct-------cttttaaatg-----------aatatgtttaaaaga---------------------------------------------------------------------------------------------------------------------------------------------------------------------------------------------------------
>I28606_M033_Malvaceae_Reevesia_formosana_seq1
--gtt---------------------------------------------------------------------------gtgttgtgttgcgtata-acttgtatctaagtggttccaactcctttaaagttta--------gcttagtcctgaaa-taagtgc---------------------------------------attttacatgtatttt----ttagtttatcatcaaatgactaaga---taatatgtcatttcctct-tcatcgac-------------------gtaataattgatagaagctcaaat-gtgcagttgggaaacttttcaaccagttggtggtcttctccctcagccagagtggactgcttgggaccaaactgtcgagtattgtgcttttgcttatcagcattatattgtcatctcttcattgcgcccccagtatagataccttggagatgttgcaattgcttatgccactggagctgtttggcaacggagacaattgtttgtggctacaccaactaccatcgagtacaatttagttac-----ctgttcaaa-aattttatttacattaagttg-aatttcc--tgg-tttcttcactc------------tcttgattatctacata-ttttgtaaattattctt----atgaaaatatgctgaac-----------------------tctagttatagacct-------ctttgaa-cg-----------gaaatgattaacaggaaaat-tatgtt---------------------------------------------------------------------------------------------------------------------------------------------------------------------------------------------
>I28608_M035_Malvaceae_Hosfordia_alata_seq1
--------------------------------------------------------------------------------------------------------------------------cctgtaaagtttt---tgttcgcttggccttgaaa-twagtgctttgcaaaattgatg-----ttgtctaatatctgctg-cattttatgt----ctt----ttcttttaccatmaaatgac--aga---taktatgccatttccttt-tcattast-------------------gtaataattgattgaagttaaaat-gmgcagttgggaaacttttcaaccagttggtggycttctgcctcagccrgagtggactgcatgggaycaaactgttgagtattgtgcttttgcttatcagcattatattgtcatctcttcattgcgccctcartatmgataccttggagatgttgcaatagcccatgccactggagctgtttggcaacgkcgacaattgtttgtggcvacaccaactacgattgagtatgatatrgttat-----ttgtttata-tattttgtttacagtrggttg-aatttct--tggttttcttcactc------------tcttgattatca---ta-tcttgtraatt----tt----atgaaaataatattga-------------------------ctaagtataacccw-------ctttgaamtg-----------aatatg------------------------------------------------------------------------------------------------------------------------------------------------------------------------------------------------------------------
>I28613_M039_Malvaceae_Eriotheca_macrophylla_seq1
----------------------------------------------------------------------------------------------ata-aattgtatataagttgttccatctcctataaagtttt----gttcggttrgtcctgaaa-taagtgcttcgagaaatttgtg-----ttgtctaatttctactg-cattttagatatattttt-----attttaccattgaatgacaga-----taatatgccatttccttt-tcatctgt-------------------gtaataattgattgaagttaaaat-gtgcagttgggaaacctttcaaccagttggtggtcttctgcctcagcctgagtggactgcatgggaccaaactgttgagtattgtgcttttgcttatcagcatcatattgtcatctcttcattgcgcccccagtatagataccttggagatgttgcaattgcctatgccactggagctgtttggcaacggagacaattatttgtggcaacaccgactaccattgagtatggatttgcaacagttgtcacttcat-gatactacttaattcattttg-aatatttcatggctgcattttgtttactgattgcggtactgattgcc-------tgggataattgggttttc---tcacaaatattttccct---------------------------------------------ttttaatgcgtgttatttgtgaataga------------------------------------------------------------------------------------------------------------------------------------------------------------------------------------------------------------------
>I28619_M045_Malvaceae_Phragmotheca_mammosa_seq1
---------------------------------------------------------------------------------------tttgtgtctg-tattatataaaagtcatttcaactcctataatgtttt---tgtcggcttagtcttgaaa-taagtgctct-tgaaatttgtg-----ttgtctaatatctactg-tatttttgatgtg-ttt----ttattttacaatcaaacggt--aga---taatatgccttttccttt-tcatcagc-------------------ttaataatttattgaagttaaaat-gtgcagttgggaaacttttcaaccagttggtggtcttctgcctcagccagagtggactgcatgggaccaaactgttgagtattgtgcttttgcttatcagcattatatagtcatctcttcattacgccctcaatatagataccttggagatgttgcaattgcctatgccactggagctgtttggcaacggagacaattgtttgtggcaacaccaactacaattgagtatgatatagttat-----ttgttcata-aattttgtttacattaggttg-aatttct--tggttttcttcactc------------tcttgattatccactta-tcttgtaaatt----tt----ataaaaatattctcaac-----------------------tctagttgtaacc---------ctttgaaatg-----------gatatgattaaaaggacaat-tatgttca-------------------------------------------------------------------------------------------------------------------------------------------------------------------------------------------
>I28620_M046_Malvaceae_Camptostemon_shultzii_seq1
----------------------------------------------------------------------------------------------------------------------cactcctgtaaagtatt---tgctttcttagtcctgaaa-taagtgctttgcaaaatttgtg-----ttgtctaatatctcctg-cattttatatgt--ttt----ttcttttaccatcgaatgac----a---tactatgccatttccttt-tcattagt-------------------gtaataattgattgaagttaacat-gtgcagttgggaaacttttcaagctgttggtggtcttctgcctcagccagagtggactgcatgggaccaaactgttgagtattgtgcttttgcttatcagcattatattgtcatctcttcattgcgccctcagtatagataccttggagatgttgcgatagcctatgccactggagctgtttggcaacggagacaattgtttgtggcaacaccaactacaattgagtatgatgtag---------ttgttcata-tattttgtttacattaggttg-aatttct--tggttttcttcactc------------tcttgatwatctacata-tcttgtgaatt----tt----atgaaacta--------------------------------------------------------------------------------------------------------------------------------------------------------------------------------------------------------------------------------------------------------------------------------------------------
>I28623_M048_Malvaceae_Abroma_augusta_seq1
----------------------------------tcttattcaaatttatcctgaaccagcctttgtgtctgcaatgaatgtgcctatatgtatata-gattgtatataagtggttccatc-----------------ggttagcttagtcctgaaattaagtgcttaga------------------------------------------------------gatttttaccatcagatgactaaga---taacatgcaatttccttt-ccatcaat-------------------ctaattattggttgaagttatact-gtgcagctgggaaacttttcaaccagtcggtggtcttctccctcaaccagagtggactgcatgggaccaaactgttgagttttgtgcttttgcttatcagcattatattgtcatctcttcattgcgcccccagtatagataccttggcgatgttgcaattgcctatgccactggagctgtttggcaacggagacaattgtttgtggcaacaccaactaccattgagtatgatatagttac-----ttgttgaaa-aattttgtttatattaagttg-aaattcc--tggtttccttcacta-------------cgttattttccagaaattgttgtaaatggttttt----atgaaaatatgcttaga-----------------------actagttatatccgt-------ctttgaaata-----------gaaaggaataa-aggacaat-taagtttatgaaaagttgcttatttca------------------------------------------------------------------------------------------------------------------------------------------------------------------------
>I28624_M049_Malvaceae_Corchoropsis_tomentosa_seq1
------------------------------------------------------------------------------------------------------------acatgtttttagatcctgag---------ctgttggaccagcctttgtg-catgtattacat-atatgtgtgtgaaaatgacatttatctactg-cattttatgtgta-ctt----taattttatcgtcagatgaaaaaga---taatatgccttttccttt-tcatcaac-------------------ataataattgattgcagttgtgat-gtgcagttgggaaacttttcaacctgttggtggtcttctcccacagccagagtggactgcatgggatcaaactgtagagtattgtgcttttgcttatcagcattatattgtcatatcttccttgcgtccccagtatcgataccttggagatgttgcaattgcctacgccactggagcagtctggcagcggagacaattgtttgtggctactccaactacaattgagtaagattttgttac-----tttttggga-aattttgtgtactttaagctg-aaaatcc--ttgttttcttcactc--------------tttaatttccacatgtttttgtaaatatatatat---atatagatatattttat----------------------------------------------------gaa-----------aatatg------------------------------------------------------------------------------------------------------------------------------------------------------------------------------------------------------------------
>I28626_M226_Malvaceae_Helicteres_guazumifolia_seq1
---------------------------------------------t---------------------------------------------tttata-acttgtttctgagtggttccaactcctttgaa--------ctttggcttagtcctgaaa-tatgtgctttgagaaatttgtg-----ttgtctaccatctaccg-catattacttgta-ctt----ttagtttatcattgaatgacaaaga---taatatgccaaattcttt-tcattgat-------------------gtaataattgacggaagttaaaat-atgcagttgggaaacttttcaaccagttggtggtcttctccctcagccagagtggactgcatgggaccaaactgttgagtattgtgcttttgcttatcagcattatattgtcatctcttcattgcgtccccagtatagataccttggagatgttgcaattgcccatgccactggagctgtttggcaacggagacaattgtttgtggcaacaccaactaccattgagtatgatttagttac-----ttgttcagacttttttatttacattaagttt-aatttgt----ggctttttcactc------------tcttgattatctacatatttttgtagattattctt----atgaaaatatgcttaac-----------------------tgtagttatagatct-------ctttaaactt-----------gaaatgataagataatgag-----------------------------------------------------------------------------------------------------------------------------------------------------------------------------------------------------
>I28628_M051_Malvaceae_Werklea_horrida_seq1
-------------------------------------------------------------------------------------------------------------agtatttccaattcctgtaaagtttt---tgtttgtttagtttggaaa-taagttctt-gcaaactttgtg-----ttgtcaaatatctattg-cattttatatgta--tt----ttcttttaccatagagtgaca--ga---tactatgctatttc------ctttatt-------------------gtaataattgattgaagtaaattt-ttacagttgggaaactttccaaccagttggtggtcttctacctcaacctgagtggactgcatgggaccaaactgttgagtattgtgcttttggttatcagcattatattgtcatctcttcattgcgccctcagtatagataccttggagatgttgcaataacctattccactggagctatctggcaacggagacaattgtttgtggcaacaccaactacaattgagtatgatatagttac-----ctgttcata-tattttgtttacactagtttg-tagtact--tggttttctccactc------------tcttgattatcaatcta-tatt-----------tt----aagaaa-----------------------------------------------------------------------------------------------------------------------------------------------------------------------------------------------------------------------------------------------------------------------------------------------------
>I28629_M052_Malvaceae_Spirotheca_rosea_seq1
----------------------------------------------------------------------------------------------atatttgcgtgtataagttgttccaattcttataaagtttt----gttttcttagtcctgaaa-taagtgctttga--------tg-----ttgtctaatatctacta-cattttagatatattttt-----attttaccatcgaatgacaga-----taatatgacgtttccttt-tcatctga-------------------gtaataattgattaaagttaaaat-gtgcagttgggaaacctttcagccaatcggtggtcttctgcctcagccagagtggactgcatgggaccaaactgttgagtattgtgcttttgcttatcagcattatattgtcatctcttcattgcgcccccagtatagataccttggagatgttgcaattgcctatgccactggagctgtttggcaacggagacaattatttgtggcaacaccaactaccattgagtatggatttgcaacagttgtcactccat-gatacaacctaattcattttg-aatttttcgtggcttcattttgtttactgattgccctgctgattgcc-------trggataattgggttttc---tcacagatgttttccct---------------------------------------------ttttaatgcgtgttatttgtgaatagaatttgagttggaat-tgacttcttgct---------------------------------------------------------------------------------------------------------------------------------------------------------------------------------------
>I28630_M053_Malvaceae_Huberodendron_swietenioides_seq1
-------------------------------------------------------------------------------------------tgtata-aattgtaaataagtcgttccaactcctataaagtttt----gttcacttagtcctgaaa-taagtgctttgagaaatttgtg-----ttgtctaatatctactg-cattttagatatattttt-----attttatcattgaatgacaga-----taata--ccatttccttt-tcatcagc-------------------gtaataattgattgaagttaaaat-gtgcagttgggaaacttttcaaccggttggcggtcttctgcctcagccagagtggactgcttgggaccaaactgttgagtattgtgcttttgcttatcagcattatattgtcatctcttccttgcgcccccagtatagataccttggggatgtagcaattgcttatgccactggagctgtttggcaacggagacaattgtttgtggcaacaccaactacaattgagtatggatttgcaacagttatcacctcat-gatactacttaattccttttg-aatttttcatggcttcacttcatttagctattgccctactgatcacc-------tgggataattgggatttt---tcacaaatcttttctct---------------------------------------------ttat-atgcatggcgtttgag------------------------------------------------------------------------------------------------------------------------------------------------------------------------------------------------------------------------
>I28633_M056_Malvaceae_Adansonia_digitata_seq1
---------------------------------------------------------------------------------------tgagtgtaaa-aattgtacataagttgttccgaatcctaaaaggtttt----gttcacttagtcctcaaa-taagtgcttcaaga-------g-----ttgtctgatttttactg-cattttagatatgtttgt-----attttaccattgaatgacaga-----taatatggcatttccttt-tcatctgc-------------------gtaataactgattgaagttaaaat-ctgcagctgggaaacttttcaaccagttggtggtcttctgcctcagccagagtggactgcatgggatcaaactgttgagtattgtgcttttgcatatcagcattatattgtcatctcttccttgcgcccccagtatagataccttggagatgttgcaattgcctatgccactggagctgtttggcaacggagacaattgtttgtggcaacaccaacgaccattgagtatggatatgcaacagttgtcacttcat-gatgctacttaattcattttg-aattttccatggcttcatttaatttgctgattgccctactaattgcc-------tgggatgattgggttctc---tcacaaatcttttccct---------------------------------------------ttttaatgcgtggtttttgtgaatagaatttgagttggaat-tggtttcttgattgatggct-------------------------------------------------------------------------------------------------------------------------------------------------------------------------------
>I28635_M058_Malvaceae_Byttneria_aculeata_seq1
---------------------------------------------------tcttgtgaacttctggatctac-atgag----ttcctttatagatt-tatcatgaaccagccttttcatatttattgagtttgtgtacatgtacataaattgtatg-ttagttcttacagatacttgta-----ctgtctagtctctactg-cattttacacctattyt----aatttttacca---------------------------------------------------------------gcaatgactaagatatcacacaat-gtgcagttgggaaacatttcaacctgttggtggccttctgcctcaacccgagtggactgcatgggaccaaactgttgartattgtgcttttgcttatcagcattatattgtcatctcttcattgcgacctcaatatagatatcttggagatgttgccattgcctatgccactggagcagtttggcaacggagacaattatttgtggcaacaccaactaccatcgagtatgatatagttcc-----ctgtagaga-agcttttttaatattaagttg-aaatttc--tggtttccttagctc------------accttattattcaaatattattgtaaataatttt-----tatgaaaawwkcttagc-----------------------agtagttatatatgt-------ctttgaaata-----------tataggaa----------------------------------------------------------------------------------------------------------------------------------------------------------------------------------------------------------------
>I28636_M059_Malvaceae_Pterospermum_pierrei_seq1
rm------------------------------------------------------------------------------------------------------------------mmarcyaccatgaa-------ctcttagaccagcctttgtg-catgtattatat-atgtgtgtgtataaatggcatttatctactg-catt----------ttt----taattttaccaccagatgacgaaga---tgatatgtctttttacttttcatcgac-------------------ataataattgattgaagttttaat-ttgcagttgggaaacttttcaacctgtaggtggtcttctccctcagccagagtggactgcttgggatcaaactgttgagtattgtgcttttgcttatcagcattatattgtcatctcttgcttgcgcccccagtatagataccttggagatgttgcaattgcctatgccactggagcagtttggcaacggagacaattgtttgtagctactccaactacaattgagtatgatattgttcc-----ttgttcaga-aatcttgtttgcttttaagtt-gaaaatc--ccggtttcttcactc------------tctttattttctgc------------------------------------------------------------------------------------------------------------------------------------------------------------------------------------------------------------------------------------------------------------------------------------------------------------------------------------
>I28637_M060_Malvaceae_Duboscia_vifidiflora_seq1
----------------------------------------------------------------------------------------------------------------------aactcctttaaagtgtt---ggttagcgtagtcctgaaa-taagtgcttagagatatctgtgttatcttgtcttatatgtactg-catcttacaactatttt----aagttttactat--gatggctaaaatagtactatgtgatttccttt--catcgaag----------------taataataattgattgaagttacaatggtgcagttgggagacttttcaaccagttggtagtcttctccctcaaccagagtggactgcatgggaccaaactgttgagtattgtgcttttgcttatcagcattatattgtcatctcttcattgcgtccgcagtacagataccttggagatgttgcaattgcccatgccactggagctgtttggcaacggcgccaattgtttgtggcaacgccagctaccattgagtatgatatacttat---------tctga-tttttattttgaactgcgttg-aaattac--tggttttcttcacta------------tctttattgtccacata-tgttgtcgacgtttattatt-------------------------------------------------------------------------------------------------------------------------------------------------------------------------------------------------------------------------------------------------------------------------------------------------------awgca
>I28639_M249_Malvaceae_Gyranthera_amphibiolepis_seq1
-----------------------------------------------------------------------------------tatttgtgcgtata-aattgtatataagtcgttccaactcctatatagtttt----gttcacttagtcctgaaa-taagtgctttgagaaatttgtg-----ttgtctaatatctactg-cattttagatatattttt-----attttaccattgaatggaaga-----taatatgctatttccttt-tcatcatc-------------------gtaataattgattgaagttaaaat-gtgcagttgggaaacttttcaaccagtcggtggtcttctgcctcagccagagtggactgcatgggaccaaactgttgagtattgtgcttttgcttatcagcattatattgtcatctcttcattgcgcccccagtatagataccttggggatgttggaattgcctatgccactggagctgtttggcagcggagacaattgtttgtggcaacaccaactaccattgagtatggatttgcaacagttatcacgtcgt-gatactacttaattcctttgg-aatttttcatggcttcacttcatt------------tagcgattgcc-------tgggataattgggatttt---tcacaaatcttttccct---------------------------------------------tttt-atgcatggtatttgtaaatagaatttgagttggagt-tgatttcttgattggtggctatcctaggg-------taatt---------------------------------------------------------------------------------------------------------------------------------------------------------c
>I28642_M064_Malvaceae_Burretiodendron_esquirolii_seq1
-----------------------------------------------------------------------------------------------------------------------------------------------------------------------------------------------------------------------------------------caccagattacamgga---tgatatgccttttccttt-tcatcaac-------------------atggtaattgattgaagctgtaat-gtgcagttgggagacttttcaacctgtaggcggtcttctccctcagccagagtggactgcatgggatcaaactgttgagtattgtgcttttgcttatcagcattatattgtcatctcttccttgcgcccccagtatagataccttggagatgctgcaattgcttatgccactggagcagtttggcaacggagacaattgtttgtagcgactccaactacaattgagtatgatattgttac-----ttrtctgga-attttt------------------------------------------------------------------------------------------------------------------------------------------------------------------------------------------------------------------------------------------------------------------------------------------------------------------------------------------------------------------------------------------------------
>I28644_M066_Malvaceae_Thomasia_solanaceae_seq1
----------------------------------------------------------------------------------------gtgttcata-agttgtatataaatggttccaactcctctaaagtttt---cgttagcttagtcctaaaa-taaatgcttagtgatatttgya-----ttgtctaatatttactg-catttgacatctagttt----aagttttaccatcagatgactagga---saatatctggtgtccttt-tcatcatc-------------------ctaataattgattgaatttacaat-gtgcagttgggaaacttttcaaccagttggtggtcttctccctcagccagagtggactgcatgggaccaaactgttgagtattgtgcttttgcttatcaacattatattgtcatctcttcattgcgcccccagtatagatacctcggagatgttgcaattgcttatgccactggagctgtttggcaacgaagacagttgtttgtggcaacaccaactactattgagtatgatatagttac-----ttg--caga-aattttgttaatatcaaattg-aagttcc--tggtttccttcactc------------tctttattatccccacacttttgttaattattttt----atggaaatatgcttaac-----------------------actaattagaacact-------ctttgaaatg-----------gaaatgactwaaargraaww-aarktat--------------------------------------------------------------------------------------------------------------------------------------------------------------------------------------------
>I28645_M067_Malvaceae_Guichenotia_ledifolia_seq1
-----------------------------------------------------------------------------------------tgttcata-agttgtatataaatggttccaactcctctaaagtttt---cattagcttagtcctaaaa-taaatgcttagtgatatttgta-----ttgtctaatatttactg-catttgacatctagttt----aaattttaccatcagatg-----ga---gaatatctggcgtccttt-tcatcacc-------------------gcaataattgattgaatttacaat-gtgcagttgggaaacttttcaaccagttggtggtcttctccctcagccagagtggactgcatgggaccaaactgttgagtattgtgcttttgcttatcaacattatattgtcatctcttcattgcgcccccagtatagatacctcggagatgttgcaattgcttatgccactggagctgtttggcatcgaagacaattgtttgtggcaacaccaactactattgagtatgatatagttac-----ttgttcaga-aattttgttaatatcaaattg-aagttcc--tggtttccttctctc--------------tttattttccccacacttttgtaaatgattttt----atggaaatatgcttaac-----------------------actaattagaaccct-------ctttgaaaaa-----------gaaatgactaaaaggaaa---taaagttatgaaaagttgc--------------------------------------------------------------------------------------------------------------------------------------------------------------------------------
>I28649_M071_Malvaceae_Goethalsia_meiantha_seq1
at------------------------------------------------------------------------------------------------aatgtcagacaagttactat-actcctggtcagctat---catgagctgttattcagat-taaactcccgagcctgtgtactg---------------ctactg-catcttacaagcattttg-----atttttctat--gatggctaaata-gtactatgtgatttccttt--tatcaaa-------------------gtaataattgattgaagtaacaatggtgcagttgggagacttttcaaccagttggtagtcttctccctcaaccagagtggactgcatgggaccaaactgttgagtattgtgcttttgcttatcaggattatattgtcatctcttcattgcgtccgcagtacagataccttggagatgttgcaattgcccatgccactggagctgtttggcaacggcgacaattgtttgtggcaacgccaactaccatagagtatgatatccttat---tctgattt----ttttttttttgaattgcattt-caattac--ttgtgttcttcactc--------------ttaattgtacacgtattttgccaagtttttttttttcatatatatatttttact---------------------------------------------tttt----------------------------------------------------------------------------------------------------------------------------------------------------------------------------------------------------------------------------------------t
>I28653_M168_Malvaceae_Theobroma_cacao_seq1
---------------------------------------------------------------------------------------tgtgtgtatataattgtatataagtggttccaactcctctaaagtttt---tgttagcttagtcctgaaa-taattgcttagagatatttgta-----ttgtctaatatctactg-cattttacatctatttt----aatttttaccatgggacgactaaga---taatatgtgattttcctt-ttctcaac--------------------caataattgattgaagttacaat-gtgcagttgggaaacttttcaaccagttggtggtcttctccctcaaccggagtggactgcatgggaccaaactgttgagtattgtgcttttgcttatcagcattatattgtcatctcttcattgcgtccccagtatagataccttggagatgttgcaattgcctatgccactggagctgtttggcaacggagacaattgtttgtggcaacaccaactactattgagtatgatatagttac-----ttgttcaga-agttttggttatattaagttg-aaattcc--tcgtttccttcactc------------tctttattatccacatacttttgtaaatgattttt----gc-aaaatatgcttaac-----------------------actagttggagccct-------ctttgaaatg-----------gaaatgattaaaaggagaat-taattttat------------------------------------------------------------------------------------------------------------------------------------------------------------------------------------------
>I28654_M105_Malvaceae_Pachira_aquatica_seq1
-----------------------------------------------------------------------------------------------------------------------------atgaagtttt----gttcacttagtcctgaaa-taagtgctttgagaaatttgtg-----ttgtctaatttctactg-cattttagatatattttt-----attttaccattgaatgacaga-----taaaatgccatttccttt-tcatctgt-------------------gtaataattgattgaagttaaaat-gtgcagttgggaaacctttcaaccagttggtggtcttctgcctcagccagagtggactgcatgggaccaaactgttgagtattgtgcttttgcttatcagcattatattgtcatctcttcattgcgcccccagtatagataccttggagatgttgcaattgcctatgccactggagctgtttggcaacgtagacaattatttgtggcaacaccgaccaccattgagtatggatttgcaacagttgtcacttcat-gatactacttaattcattttg-aatatttcatggcttcattttgtt------------tactgattgcc-------tgggatagttgggttttc---tcacaaatattttccct---------------------------------------------ttttaatgcgtgttatttgtgaatagaatttgagttggaat-tgatttcttgatt--------------------------------------------------------------------------------------------------------------------------------------------------------------------------------------
>I28655_M148_Malvaceae_Robinsonella_mirandae_seq1
-----------------------------------------------------------------------------------cttatatgtatata-aattgtatacaagtttttccaactcctttwaagtktt---tsttcrcttgrcyttsaaa-taagtgctttgcaaamttggtr-----ttgtctaatatctgcyg-cattttatgt----ctt----ttcttttaccatcaaatgac--dga---trgyatkycatttccttt-tcattagt-------------------gtaatwattgattgaaghtaaaat-gagcagttgggaaacttttcaaccagttgghggtcttctgcctcagccagagtggactgcatgggaccaaactgttgagtattgtgcttttgcttatcancattatattgtcatctcttcattgcgccctcagtatagataccttggmgatgttgcaatagcccatgccactggagctgtttggcaacggcgacaattgtttgtggcaacaccaactacgrttgagtatgatabagtkac-----ttktttata-tattttgtttacagtaggttg-aatttck--tggttttcttcacwc------------tcytgattatca---ta-tcttgtgaatt----tt----atgaaaataatattwac-----------------------tctaagtatraccct-------ctttgaaatg-----------aatatgattaaaagaacaat-taagttc--------------------------------------------------------------------------------------------------------------------------------------------------------------------------------------------
