# Supplementary material for: Localized Phylogenetic Discordance Among Nuclear Loci Due to Incomplete Lineage Sorting and Introgression in the Family of Cotton and Cacao (Malvaceae)
Source: Front Plant Sci. 2022 Apr 13;13:850521. doi: 10.3389/fpls.2022.850521 (PMC9043901; doi:10.3389/fpls.2022.850521)
Supplement: Supplementary file 1 [file Data_Sheet_1.ZIP › Alignments_v4/L119.fasta]

>I23352_M001_Malvaceae_Bombax_ceiba_seq1
-----------------------------------------------------------------------------------------------------------------------------------------------------------------------------------------------------------------------------------------------------------------------------------------------------------------------------------------------------------------------------------------------------------------------------------------------------------------------------------------------------------------------------------------------------------------------------------------aggaagaattgttgaattgctagaagc-------tctacaagctatgtccaaagataaacaacccattccaccaagagctatgattctaagcagaa---------------aatatcgaacgctagttagctcgtggattgaacctctacaagaggaagcgga------------acttggttatgagattgattac-attgctaggtg------ttccttttaata-aacagtcgattc-tgcttcaataacttca---------taacttatttat---------------------------agctctc-aa--------------tcatgc-cttttgtgctttactggaaga---ttttctaaa----attt-aaacttg----------------aagttttcttt-atg-cttaacc--------------------ctcttt---------a-ttcaga---------------------------------------------------------------------------------------------------------------------------------------------------------------------------------------------------------------------------------------------------------------------------------------------------------------------------------------------------------------------------------------------------------------------------------------------------------------------------------------------------------------------------------------------------------------------
>I23354_M003_Malvaceae_Herissantia_crispa_seq1
-----------------------------------------------------------------------------------------------------------------------------------------------------------------------------------------------------------------------------------------------------------------------------------------------------------------------------------------------------------------------------------------------------------------------------------------------------------------------------------------------------------------------------------------------------------------------------------------aggaagaattgttgaattgctagaagc-------tctagaagctatgtccaaggataaccaacctattccaccaagagctatgattctaagcaaaa---------------aatatcgaacgttggttagctcatggattgaacctctacaagaggaagctga------------acttggttatgagatcgattac-atcgctaggtg------tgccttttaatc-aacagtcaattc-tgtttctataacttcg---------taa-ttatttat---------------------------agttctccaa--------------tcgtgc-atactgt-ctttaccagaaga--ttcactttac----ttat-cagcataccatattttgccca-aaagttttctattatg-tttcact--------------------attttt---------c-ctgtcg-a----------tgacttgatcgtta------------------atgttgctattctcccaagctg--------------------------------------------------------atgctttgatgatgttagtt-------------tgatttc---------------------------------------------------------------------------------------------------------------------------------------------------------------------------------------------------------------------------------------------------------------------------------------------------------------------------------------------------------------------------------------------------
>I23355_M004_Malvaceae_Malva_arborea_seq1
-------------------------------------------------------------------------------------------------------------------------------------------------------------------------------------------------------------------------------------------------------------------------------------------------------------------------------------------------------------------------------------------------------------------------------------------------------------------------------------------------------------------------------------------------------------------------------------------------------------tagaaac-------tctagatgctatgtccaaagataaccaacctcttccaccacgagctatgattctaagcagaa---------------aatatcgaacgctggttagctcktggattgaacctctacaagaggaagctga------------acttggtcatgagattgattac-atcgctaggtg------tgccttttaatc---------------------------------------------atttat---------------------------agttctccaa--------------tcacgc-attccgtgctttactggatga--ttcacttctc----atct-cagcataacatattttgccga-aaagttttctattatg-tttccca--------------------atttag---------c-ctgtcg-a----------tgaattgatcaysa------------------wtgttgttattcttccargctg--------------------------------------------------------atgtttcgatgatactaatt-------------tgatttctaaa-caatttattgtctctaaa-------aaccaggtaca----ttgaagagggcggg---------cttacag------------------------------------------------------------------------------------------------------------------------------------------------------------------------------------------------------------------------------------------------------------------------------------------------------------------------
>I23356_M005_Malvaceae_Lavatera_assurgentiflora_seq1
-------------------------------------------------------------------------------------------------------------------------------------------------------------------------------------------------------------------------------------------------------------------------------------------------------------------------------------------------------------------------------------------------------------------------------------------------------------------------------------------------------------------------------------------------------------------------------------------------------------tagaagc-------tctagatgctatgtccaaagataaccaacctcttccaccacgagctatgattctaagcagaa---------------aatatcgaacgctggttagctcktggattgaacctctacaagaggaagctga------------acttggtcatgagattgattac-atcgctaggtg------tgccttttaatc---------------------------------------------atttat---------------------------agttctccaa--------------tcacgc-attccgtgctttactggatga--ttcacttctc----atct-cagcataacatattttgccga-aaagttttctattatg-tttccca--------------------atttag---------c-ctgtcg-a----------tgaattgatcatca------------------atgttgttattcttccaagctg--------------------------------------------------------atgtttcgatgatactaatt-------------tgatttctaaa-caatttattgtctctaaa-------aaccaggtaca----ttgaagagggcggg---------cttacaggcga--------------------------------------------------------------------------------------------------------------------------------------------------------------------------------------------------------------------------------------------------------------------------------------------------------------------
>I23357_M006_Sphaerosepalaceae_Rhopalocarpus_longipetiolatus_seq1
-------------------------------------------------------------------------------------------------------------------------------------------------------------------------------------------------------------------------------------------------------------------------------------------------------------------------------------------------------------------------------------------------------------------------------------------------------------------------------------------------------------------------------------------------------------------------------------------------------------------c-------attagaagctatggccaaagataatcaacctattccaccaagagccatgatcctgaacagaa---------------aatatcggacattagttagctcgtggattgaacctcaacaagaagaagctga------------gcttggttacgagattgattat-gttgctaggta------tgctttttaagt-agcaggcagcat-tgcttttattcatttt------------------------------------------------ttcctttcaatg------------gtatgc-tttctgtg-tttatggaaaga--tttttcttac----cacc-atattttcag-----------------ttttctaaatg-cttgacc--------------------ctcctt---------a-ttcaagcc----------tgccaaagatattataccacaacaacaacaacaacaaaccctttgcctttatcc------------------------------------------------------------ctcgtgtatgtggtcg-------------gccttgccaaa-gatatgatattatgtt------------------------------------------------------------------------------------------------------------------------------------------------------------------------------------------------------------------------------------------------------------------------------------------------------------------------------------------------------------------------------
>I23359_M008_Malvaceae_Althaea_officinalis_seq1
----------------------------------------------------------------------------------------------------------------------------------------------------------------------------------------------------------------------------------------------------------------------------------------------------------------------------------------------------------------------------------------------------------------------------------------------------------------------------------------------------------------------------------------------------------------------------------------------------ttgaattgctagaagc-------tctagatgctatgtccaaagataaccaacctattccaccamgagctatgattctaagyagaa---------------aatatcgaacgctggttagctcgtggattgaacctctacaagaggaagctga------------acttggtcatgagatygattac-atygctaggtg------tgccttttaatc-aacagtyaattc-tgtttcaataacttca---------taacttatttat---------------------------agttctcyaa--------------tcatgc-attccrtgctttactggatga--ttcacttcac----atmt-ca------------------------------------------------------------------------------------------------------------------------------------------------------------------------------------------------------------------------------------------------------------------------------------------------------------------------------------------------------------------------------------------------------------------------------------------------------------------------------------------------------------------------------------------------------------------------------------------------------------------------------------------------------------
>I23364_M013_Malvaceae_Grewia_sp_seq1
-------------------------------------------------------------------------------------------------------------------------------------------------------------------------------------------------------------------------------------------------------------------------------------------------------------------------------------------------------------------------------------------------------------------------------------------------------------------------------------------------------------------------------------------------------------------------------------------------------------tagaggc-------attacaaactatggccaaagacaaccaacctattccaccgagagctatgatcctaagcagaa---------------aatatcggacaattgttagctcgtggattgaacctctacaagaagaagctga------------acttggttatgagattgattac-attgctaggtg------tgtcttttaatc-aa---gaactc-------------------------------------------------------------------------------------------------------------------------------------------aaatttg----------------aatatatctgtaatg-ctcgacc--------------------ctctttg-ttaacaca-ctaacaca----------ttaata-----tga------------------atagaatctttcattcctttgc-------------------------------------------------------------tagttgaactagatc----------------------------------------------------------------gtttaaa------------------tctcactcc-tggagga---------atgaatgaaatgcttccttcatta-------------------------------------------------------------------------tccatgactcaaccatgttggaaagc---------atgatcttgttgaacaatttc--------------tccatctcttcagcattaattgtcttttctgtctcattcact-----------------------------------------------------------------------------------
>I23365_M014_Malvaceae_Callirhoe_bushii_seq1
------------------------------------------------------------------------------------------------------------------------------------------------------------------------------------------------------------------------------------------------------------------------------------------------------------------------------------------------------------------------------------------------------------------------------------------------------------------------------------------------------------------------------------------------------------------------------------------------------------------gc-------tctagatgctatgtccaaagataaccaacctattccaccaagagctatgattctaagcagaa---------------aatatcgaackctggttagctcgtggattgaacctctacaagaggaagctga------------acttggtcatgagatcgattac-atcgctaggtg------tgccttttaatc-aacartcaattc-tgtttcartwaykymw---------tmmmtkywttay---------------------------wgkwykmywm--------------wcwtsm-mwtsymwgctttactggatga--tacacttcac----atct-cagcataccacattttgccca-aaagttttcdattatg-cwtsaww--------------------r-ttas---------y-ttktcg-a----------tgaattgatcatga------------------atgctcttattatttcaagctg--------------------------------------------------------atgcttcgatgaaatta--------------------------------------------------------------------------------------------------------------------------------------------------------------------------------------------------------------------------------------------------------------------------------------------------------------------------------------------------------------------------------------------------------------------------
>I23367_M016_Malvaceae_Kitaibelia_vitifolia_seq1
---------------------------------------------------------------------------------------------------------------------------------------------------------------------------------------------------------------------------------------------------------------------------------------------------------------------------------------------------------------------------------------------------------------------------------------------------------------------------------------------------------------------------------------------------------------------------------------------------------------------------tctagatgctatgtccaaagataaccaacctattccaccaagagctatgattctaagcagaa---------------aatatcgaacgctggttagctcgtggattgaacctctacaagaggaagctga------------acttggtcatgagatcgattac-atcgctaggtg------tgccttttaatc-aacagtcaattc-tgtttcaaaaacttca---------taacttatttat---------------------------agttctccaa--------------tcatgc-attccatgttttactggatga--ttcacttcac----atct-cagcataccatattttgccca-aaagttttctattatg-tttcaca--------------------atatag---------c-ctgtcg-a----------tgaattgatcatga------------------atgttgctattcttccaagctg--------------------------------------------------------atgcttcgatgawaytwwty-------------tratttskmwa-ywmkytmytgtctg--------------------------------------------------------------------------------------------------------------------------------------------------------------------------------------------------------------------------------------------------------------------------------------------------------------------------------------------------------------------------------
>I23368_M017_Malvaceae_Sterculia_apetala_seq1
----------------------------------------------------------------------------------------------------------------------------------------------------------------------------------------------------------------------------------------------------------------------------------------------------------------------------------------------------------------------------------------------------------------------------------------------------------------------------------------------------------------------------------------------------------------------------------------------gaattgttgaattgctagaagc-------tttagaagctatgtccaaagataaccaacctattccaccgagagctatgattctaagcagaa---------------aatatcgaacgctagttagctcgtggattgaacctctacaagaggaagctga------------acctggttatgagattgattat-attgctaggtg------tgccttttaatc-aaccgttaattc-tgcttccataaatta----------taacttgtttat---------------------------agttccccaa--------------tcatgc-tttgtctgctttactgaatga--tttttcta-----------taacttg----------------aagttttctttactg------cc--------------------ctcttt---------a-ttcacaca----------tggctgcaatatga------------------gtggaatctgtcattcatatgc------------------------------------------------------------ttggtttatatagata-------------gtgtaattaaa-tgtaacttttactgtaat-------agttatgtattaaaatttaaa------------------tctcactccatggaggat-------aatgcatcaaatgc---------------------------------------------------------------------------------------------------------------------------------------------------------------------------------------------------------------------------------------------------------------------------------------
>I23369_M018_Malvaceae_Abelmoschus_esculentus_seq1
----------------------------------------------------------------------------------------------------------------------------------------------------------------------------------------------------------------------------------------------------------------------------------------------------------------------------------------------------------------------------------------------------------------------------------------------------------------------------------------------------------------------------------------------------------------------------------------------------------------------------ctagaagccatgtccaaagataaccaacctattccactaagagctatgattctaagtagaa---------------aatatcgaacactagtaagctcgtggattgaacctctacaggaggaagctga------------actgggttatgagatcgattac-attgcaaggtg------tgccatttaatc-aacagccaattc-tacttc-------ttg---------taatttattcat---------------------------agtcctttaa--------------tcatg----------------tggaaga--ttcacttcac----atca-tagaaaactg-----tgccca-agaagtttctatcatatttttaca--------------------atttag---------c-ctgttg-----------acaattttatcatta------------------atgatgctgttatcctaactgg--------------------------------------------------------agcttttgatgatattaatt-------------tgatttctaaa-caatttac--------------------------------------------------------------------------------------------------------------------------------------------------------------------------------------------------------------------------------------------------------------------------------------------------------------------------------------------------------------------------------------
>I23370_M105_Malvaceae_Pachira_aquatica_seq1
-------------------------------------------------------------------------------------------------------------------------------------------------------------------------------------------------------------------------------------------------------------------------------------------------------------------------------------------------------------------------------------------------------------------------------------------------------------------------------------------------------------------------------------------------------------------------------------------------------------------------------caagctatgtccaaagataaacaacccattccaccaagggctatgattctaagcagaa---------------aatatcgaacgctagttagctcgtggattgaacctctacaagaggaagctga------------acttggttatgagattgattac-attgctaggtg------tgccttggtatc-aacagtcaattc-tgcttcaataacttca---------taacttatttat---------------------------agttctcaaa--------------tcattc-cctttgtgctttattggaaga--tttttctaag----acttaaaacttg----------------aagttttctttaatg-cttgacc--------------------ctcttt---------a-ttcacaca----------tggctaaggtacga------------------gtagaatctgtcattcacactg------------------------------------------------------------aatgtaactttt---------------------------------------actgtaat-------atgtattaaaa----accaaa------------------tctcactccatggaaa--------------------------------------------------------------------------------------------------------------------------------------------------------------------------------------------------------------------------------------------------------------------------------------------------------------
>I23371_M137_Malvaceae_Dombeya_wallichii_seq1
------------------------------------------------------------------------------------------------------------------------------------------------------------------------------------------------------------------------------------------------------------------------------------------------------------------------------------------------------------------------------------------------------------------------------------------------------------------------------------------------------------------------------------------------------------------------------------------ggaagaattgttgaactgctagaagc-------ttttgaagctatgtccaaagataaccaacctattccagctagggctatgattctaagcagaa---------------aatatcgaacactagtaagctcgtggattgaacctctacaagargaagctga------------actcggttatgagattgattac-atagctaggta------tgccttctaaatcaacagttaactt-tgcttcaataactcks---------wtawstk--------------------------------rtttmyysrr--------------wmrmwy-ykywwwwrcttkrytkkgaag--wttttytwar----wsyt-wgwyytk----------------mwktwttykywmrtg-sttrmym--------------------twskwt---------w-wkmrymyr----------tsrttmmkatakga------------------ktrgrwtmtrtyrwtmrtwtak----------------------------------------------------------kwywrkrtwaywttkayw-------------gtwwwrkwymr-kawrasttttactgtaat------ca--------------------------------------------------------------------------------------------------------------------------------------------------------------------------------------------------------------------------------------------------------------------------------------------------------------------------------------------------------------------
>I23372_M140_Malvaceae_Chiranthodendron_pentadactylon_seq1
------------------------------------------------------------------------------------------------------------------------------------------------------------------------------------------------------------------------------------------------------------------------------------------------------------------------------------------------------------------------------------------------------------------------------------------------------------------------------------------------------------------------------------------------------------------------------------------ggaagaattgttgaaktgctagaagc-------tttacaagctatgtccaaagataaccaacctattccaccaagagctatgattctaagcagaa---------------aatatcgaacactagttagctcgtggattgaacctctacaagrggaagctga------------acttggttatgagattgattac-attgctaggtg------tgccttttaatc-aacagtcaattc-tgcgtcaataacttca---------taac-tatttat---------------------------agttctccaa--------------tcatgc-cttacgtgctttactggaagat-tttttttaaa----actt-aaaattg----------------aagttttctttaatg-cttgacc--------------------ctcttt---------a-ttcacaca----------tggctacgatacga------------------gtagaatctgtcattcatatgc------------------------------------------------------------ttgat----------------------------------------------------------------------------------------------------------------------------------------------------------------------------------------------------------------------------------------------------------------------------------------------------------------------------------------------------------------------------------------------------------------------------------
>I23373_M141_Malvaceae_Quararibea_funebris_seq1
--------------------------------------------------------------------------------------------------------------------------------------------------------------------------------------------------------------------------------------------------------------------------------------------------------------------------------------------------------------------------------------------------------------------------------------------------------------------------------------------------------------------------------------------------------------------------------------------------------------agaagc-------tctacaagctatgtccaaagatgaccaacctataccaccaagagctatgattctaagcagaa---------------aatatcgaacgctagttagctcatggattgaacctctacaagaggaagctga------------acttggttatgagattgattac-attgctaggtg------agccttttaatc-aacagtcaattc-tgcttccgtaacttca---------taacttatttat---------------------------agttctcata--------------tcatgc-cttttgtgctttactggaaga--tttttctaaa----actt-aaacttg----------------aagttttcttcaaag-cttgatc--------------------ctcttt---------a-ttcacgca----------tggctaagatacga------------------gtagaatctattattcttattca------------------------------------------------------cgtgcttggtttatatagata-------------gtttaactgaa-tgtaacttgtactgtaat-------agttatgtatt----------------------------------------------------------------------------------------------------------------------------------------------------------------------------------------------------------------------------------------------------------------------------------------------------------------------------------------------------------
>I23374_M142_Malvaceae_Hampea_nutricia_seq1
------------------------------------------------------------------------------------------------------------------------------------------------------------------------------------------------------------------------------------------------------------------------------------------------------------------------------------------------------------------------------------------------------------------------------------------------------------------------------------------------------------------------------------------------------------------------------------------------------------------------------------------------taaccaacctattccaccaagagctatgattctgagcagaa---------------aatatcgaacgctagttagttcgtggattgaacctctgcaagaagaagctga------------acttggttatgagattgattac-attgctaggtg------tgcctcctaatc-aacagtaaattc-tgattaaataatttct---------taacttat-------------------------------aattctccaa--------------tcatgc-attctgtgtgttactgtaaga--tttggcatacc-atattt----------------tgccca-aaacttttgtattatg-tttcacaatttagc-------------ctttcg----------------------------gtaagttgatcatta------------------atgatgctattctcccaggtacattgaagagggtgggcttacaggtgagcgcaagcgatgggtgcctcgaagaggaaaaacacctctagatcctgatgc--------tactggatttatata-ttcaaaccctatggaaacc----tccttcaagcaaagatgtctagaagagtggaagatataccatcggaagctttygaaaaccctgcagaatgaaggacttgcagctttg--------------------------------------------------------------------------------------------------------------------------------------------------------------------------------------------------------------------------------------------------------------------------------
>I23376_M145_Malvaceae_Heliocarpus_appendiculatus_seq1
-------------------------------------------------------------------------------------------------------------------------------------------------------------------------------------------------------------------------------------------------------------------------------------------------------------------------------------------------------------------------------------------------------------------------------------------------------------------------------------------------------------------------------------------------------------------------------------------------------------tagatgc-------tttagacgctatgctgaaagayaaccaacctattccagcaagagctatgattctaagcagaa---------------aatatcggacrcttgttagctcgtggattgaacctctccaagaagaagctga------------acttggttatgagattgattac-attgctaggtg------tgcyt-ttaatc-aacagaaactt-------------------------------------------------------------------------------------------------------------------------------------------aaatttg----------------aagatatctcttatg-cttgacc--------------------ctcttt---------a-tacacac------------gacta-----tga------------------atagaatctatcattywwmtgm------------------------------------------------------------wtskwwmatwtaswkw---------krtwkktwawmwrrw-twwaaymtywryyrwtrk-----------awgwawkaawgwwwwrm------------------tmyywkymwwwksmakr---------awkmawkmawykyt---------------------------------------------------------------------------------------tgaa--aaccttgctga------------------------------------------------------------------------------------------------------------------------------------------------------------------------------
>I23377_M148_Malvaceae_Robinsonella_mirandae_seq1
-----------------------------------------------------------------------------------------------------------------------------------------------------------------------------------------------------------------------------------------------------------------------------------------------------------------------------------------------------------------------------------------------------------------------------------------------------------------------------------------------------------------------------------------------------------------------------------------aggaagaattgttgaattgctagaagc-------aytagaagctatgtccaaggataaccaacctattccaccaagagctatgattctaagcaaaa---------------aatatcgaacgttagttagctcgtggattgaacctctacaagaggaagctga------------acttggttatgagatcgattac-atcgctaggtg------tgscttttaatc-aacagtcaattc-tgtttcwataacttca---------taatttattwat---------------------------agttctccag--------------tcatgc-gtaccgt-ctttaccgtaaga--ttcactttac----ttcc-----ataccatattttgtcca-aaagttttctattatg-tttcaca--------------------atttag---------c-ctgaca-a----------tgccttgatcatta------------------atgttgctgttctcccaagctg--------------------------------------------------------atgcttttatgatgttagtt-------------tgatttctaca-caatttactctcttcaca-------aaccaggtaca--------------------------------------------------------------------------------------------------------------------------------------------------------------------------------------------------------------------------------------------------------------------------------------------------------------------------------------------------------tt
>I23378_M150_Malvaceae_Ceiba_pentandra_seq1
---------------------------------------------------------------------------------------------------------------------------------------------------------------------------------------------------------------------------------------------------------------------------------------------------------------------------------------------------------------------------------------------------------------------------------------------------------------------------------------------------------------------------------------------------------------------------------------------------------------gaagc-------tctacaagctatgtccaaagataaacaacccattccaccaagagctatgattctaagcagaa---------------aatatcgaacgctagttagctcgtggattgaacctctacaagaggaagcgga------------acttggttatgagattgattac-attgctaggtg------ttccttttaata-aacagtcgattc-tgcttcaataacttca---------taacttatttat---------------------------agctctc-aa--------------tcatgc-cttttgtgctttactggaaga--tttttctaaa----attt-aaacttg----------------aagttttcttt-atg-cttaacc--------------------ctcttt---------a-ttctgaca----------tggctaagat-----------------------------------------------------------------------------------------------------------------------------------------------------------------------------------------------------------------------------------------------------------------------------------------------------------------------------------------------------------------------------------------------------------------------------------------------------------------------------------------------------------------------------------------------
>I23379_M160_Muntingiaceae_Muntingia_calabura_seq1
-----------------------------------------------------------------------------------------------------------------------------------------------------------------------------------------------------------------------------------------------------------------------------------------------------------------------------------------------------------------------------------------------------------------------------------------------------------------------------------------------------------------------------------------------------------------------------------------------------------------------------------------------------------tatctccaagagccatgattctgagcagaa---------------aatatcggacattagttagctcgtggattgaacctgtacaagaagaagctga------------acttggctatgagattgattac-attgctaggtg------tgccttttaatc-gacacttcatag-tggtgca--tgcttaa---------tatattttttgcta-------------------------atatgtctattagaatatcaagttttagccaatcccaagtgatgagaacaggc-tttgttccacaagcattatgaaattg----------------aag--tttcttgatg-ccaggtg--------------------cttctt---------g-ttcatgca----------tgaattgga--tta------------------atgg---------------------------------------------------------------------------------------------------------------------------------------------------------------------------------------------------------------------------------------------------------------------------------------------------------------------------------------------------------------------------------------------------------------------------------------------------------------------------------------------------------------------
>I23380_M161_Malvaceae_Hibiscus_tiliaceus_seq1
--------------------------------------------------------------------------------------------------------------------------------------------------------------------------------------------------------------------------------------------------------------------------------------------------------------------------------------------------------------------------------------------------------------------------------------------------------------------------------------------------------------------------------------------------------------------------------------------------------------------------------aagccatgtccaaagataaccaacctattccaccaagagctatgattttaagtagaa---------------aatatcgaacactagttagctcgtggattgaacctctacaagaggaagctga------------actgggttatgagattgattac-attgcaaggtg------tgactttcaatc-aacagccatttc-tggttc-------tca---------tagtttattcat---------------------------agccctccaa--------------tcacgc-----catgctttaccggtaga--ttcatttcac----atca-tggcaaaccg-----tgccca-agaaatttctattatg-ttttaca--------------------atttag---------t-ctggca-----------ataaatttatgatta------------------gtgatgctattatcccaagtgg--------------------------------------------------------cgctttt------------------------------------------------------------------------------------------------------------------------------------------------------------------------------------------------------------------------------------------------------------------------------------------------------------------------------------------------------------------------------------------------------------------------------------
>I23382_M163_Bixaceae_Cochlospermum_vitifolium_seq1
-----------------------------------------------------------------------------------------------------------------------------------------------------------------------------------------------------------------------------------------------------------------------------------------------------------------------------------------------------------------------------------------------------------------------------------------------------------------------------------------------------------------------------------------------------------------------------------------aggtagagttgttgaattgctagaggc-------tttagaagctatggccaaagataaccaacccattccaccaagagccatgattctgagcagaa---------------aatatcggacattagttagttcgtggattgaacctctgcacgaagaagctga------------gcttggtaacgagattgattac-attgctaggtg------tgcttgttaatc-aacctgcagcat-tgttatgttaattttg-----------ttttattcatt--------------------------------------------------tcatay------------tagatggarc--tttttgttca----tatt-aaatttc----------------aagttttc-atactg-cttgacc--taaatggaaacatcaatgatctta--yagacatggtttgtgcta---acaacgtaagttaaagacaa------------------ctgatactgtgattttcaactta-------------------------------------------------------cgtttttgcgtgtttgaacaatattctatattctcgtgtttgga-agcagtattttgtatcat---------------------------------------------atttatatctatagaa---------------------------------------------------------------------------------------------------------------------------------------------------------------------------------------------------------------------------------------------------------------------------------------------------------------
>I23383_M166_Malvaceae_Pseudobombax_ellipticum_seq1
--------------------------------------------------------------------------------------------------------------------------------------------------------------------------------------------------------------------------------------------------------------------------------------------------------------------------------------------------------------------------------------------------------------------------------------------------------------------------------------------------------------------------------------------------------------------------------------------------------------------------------------tgtccaaagataaacaatccattccaccaagagctatgattttaagcagaa---------------aatatcgaacgctagttagctcgtggattgaacctctacaagaggaagctga------------acttggttatgagattgattac-gttgctaggtg------tgccttttaatt-agcagtcaattc-tgcttcaataacttga---------taacttatttat---------------------------agctctccaa--------------tcatgc-cttttgtgctttacaggaaga--tttttctaaa----actt-aaacttg----------------aagttttctttaatg-cttgacc--------------------ctcttt---------a-ttcacaca----------tggctaagatacaa------------------gtagaatcagtcattcacgtgc------------------------------------------------------------ttggtttatatagata-------------gtttaactgaa-tgtaacttttgtcataat-------atgtattaaaa----cctaaa------------------tctcactccatggaa---------------------------------------------------------------------------------------------------------------------------------------------------------------------------------------------------------------------------------------------------------------------------------------------------------------
>I23384_M168_Malvaceae_Theobroma_cacao_seq1
-----------------------------------------------------------------------------------------------------------------------------------------------------------------------------------------------------------------------------------------------------------------------------------------------------------------------------------------------------------------------------------------------------------------------------------------------------------------------------------------------------------------------------------------------------------------------------------------aggaagaattgttgaattgctagaggc-------tttgcaagctatggccaaagataaccaacctattcctccaagagctatgattctaagcagaa---------------aataccgtacactagttagctcatggattgaacctctacaagaagaagctga------------acttggatatgagattgattac-attgctaggtg------tgcctttttatc-aacagtcaagtc-agctgcaataacttaa---------caatctatttat---------------------------agtttcccat--------------tcatgc-cttatgtgccttactggaaga--tttc--taaa----cgtt-aaatttg----------------aagttgtctttaatg-cttgacc--------------------atcttt---------a-ttcgtaaa----------tggcta-----tga------------------agagaatttgacatt-atgtgc------------------------------------------------------------ttggtttatattgatt-------------gtttaactgaaatgtagcttttactgtaat-------agttacataatgaagtttaaa------------------tctcacttcatgctggat-------aatgcat----------------------------------------------------------------------------------------------------------------------------------------------------------------------------------------------------------------------------------------------------------------------------------------------
>I23385_M169_Malvaceae_Ochroma_pyramidale_seq1
----------------------------------------------------------------------------------------------------------------------------------------------------------------------------------------------------------------------------------------------------------------------------------------------------------------------------------------------------------------------------------------------------------------------------------------------------------------------------------------------------------------------------------------------------------------------------------------------------------------------------------------tccaaagataaccaacctattccaccaagagctatgattctaagcagaa---------------aatatcgaacactagttagttcgtggattgaacctctacaagaggaagctag------------acttggttatgagattgattacaattgctaggtg------tgccttctaatc-aagagtmaattc-tgctccaataacttca---------taacttatttat---------------------------agttcttca------------------tgc-tttgtgccat----------------------------------------------------------------------------------------------------------------------------------------------------------------------------------------------------------------------------------------------------------------------------------------------------------------------------------------------------------------------------------------------------------------------------------------------------------------------------------------------------------------------------------------------------------------------------------------------------------------------------------------------------------------------------------------------
>I23387_M178_Malvaceae_Malvaviscus_arboreus_seq1
-----------------------------------------------------------------------------------------------------------------------------------------------------------------------------------------------------------------------------------------------------------------------------------------------------------------------------------------------------------------------------------------------------------------------------------------------------------------------------------------------------------------------------------------------------------------------------------------------------------------------------tagaagccatgtccaaagataaccaacctattccaccaagagccatgattctaagtagaa---------------aatatcgaacactagtaagctcgtggattgaacctctacaagaggaagctga------------actgggttatgagatagattac-attgcaaggtg------tgccttttaatt-aacagccaattc-tggttc-------tca---------tagtttattcat---------------------------agtcctgcaa--------------tcatgc-cttccattctttactggaaga--ttcacttcac----atca-cggaaaacca-----tgccca-agaaatttctgttatatttttacg--------------------atttag---------c-ctgtca-----------acaaatttatcatta------------------atgatgctattatccctagtgg--------------------------------------------------------agcttttgatggtattactt-------------tgatttctaaa-caatttactatctttaaa-------acccaggtaca----ttgag-------------------------------------------------------------------------------------------------------------------------------------------------------------------------------------------------------------------------------------------------------------------------------------------------------------------------------------------------
>I23388_M180_Malvaceae_Triumfetta_lappula_seq1
------------------------------------------------------------------------------------------------------------------------------------------------------------------------------------------------------------------------------------------------------------------------------------------------------------------------------------------------------------------------------------------------------------------------------------------------------------------------------------------------------------------------------------------------------------------------------------------------------------ctagatgc-------tttagatgctatgctgaaagataaccaacctattccagcaagagctatgattctaagcagaa---------------aatatcggacacttgttagctcgtggattgaacctctccaagaagaagctga------------acttggttatgagattgattac-attgctaggtg------tgctt-ttaatc-aacagaaactt-------------------------------------------------------------------------------------------------------------------------------------------aaatttg----------------aagatatctcttacg-cttgacc--------------------ctcttt---------a-tacacac------------gacta-----tga------------------atagaatctttcattcttatgc------------------------------------------------------------ttggttaatatagata---------gattatttaactgaa-tataacatttactgttgt-----------atgtaataaagtttaaa------------------tctcagtcaatggaaga---------atgaatgaaatgctactttcatta-------------------------------------------------------------------------tccatgaatcaatcatgtttggg----------------------------------------------------------------------------------------------------------------------------------------------------------------------------
>I23389_M181_Malvaceae_Pavonia_scheadiana_seq1
----------------------------------------------------------------------------------------------------------------------------------------------------------------------------------------------------------------------------------------------------------------------------------------------------------------------------------------------------------------------------------------------------------------------------------------------------------------------------------------------------------------------------------------------------------------------------------------------------------tgctagaagc-------tytagatgctatgtccaaagataaccaacctattccabcaagagctatgattctaagcagaa---------------aatatcgaackctggttagctcgtggattgaacctctasragaggaagctga------------acttggtcatgagatcgattac-atcgctaggtg------tgccttttaatc-aacagtcaatty-tgtttcaataacttca---------taacttatttat---------------------------agttctccaa--------------tcatgc-wttccgtgcttyactggatga--ttcacttcay----atct-cagcataccayattttgcccw-aaagttttctattatg-tttcacr--------------------atttag---------c-ctgykg-a----------tgaattgatcatga------------------wtgttgctattcttccaagctg--------------------------------------------------------atgcttcgatgatattaatt-------------tgatttctaaa-caatttactacctctaaa-------aaccaggtaca----ttgaagagggtggg----------------------------------------------------------------------------------------------------------------------------------------------------------------------------------------------------------------------------------------------------------------------------------------------------------------------------------------
>I23390_M182_Malvaceae_Anoda_cristata_seq1
----------------------------------------------------------------------------------------------------------------------------------------------------------------------------------------------------------------------------------------------------------------------------------------------------------------------------------------------------------------------------------------------------------------------------------------------------------------------------------------------------------------------------------------------------------------------------------------------------------------------------ctagatgctatgtccaaagataaccaacctattccaccaagagctatgattctaagcagaa---------------aatatcgaactctggttagctcgtggattgaacctctacaagaggaagctga------------acttggtcatgagatcgattac-atcgctaggtg------tgccttttaatc-aacagtcaattt-tgtttcaataacttca---------taacttatttat---------------------------agttctccaa--------------tcatgc-attccgtgcttcactggatga--ttcacttcat----atct-cagcataccatattttgccst-aaagttttctattatg-tttcaca--------------------atttag---------c-ctgttg-a----------tgaattgatcatga------------------ttgttgctattcttccaagctg--------------------------------------------------------atgcttcgatgatattaatt-------------tgatttctaaa-caattt----------------------------------------------------------------------------------------------------------------------------------------------------------------------------------------------------------------------------------------------------------------------------------------------------------------------------------------------------------------------------------------
>I23392_M187_Malvaceae_Ayenia_berlandieri_seq1
----------------------------------------------------------------------------------------------------------------------------------------------------------------------------------------------------------------------------------------------------------------------------------------------------------------------------------------------------------------------------------------------------------------------------------------------------------------------------------------------------------------------------------------------------------------------------------------------gaattgttgaattgctagaagc-------cttagaagcaatggccaaagataaccaacctattccaccaagagctatgattctaagcagaa---------------aataccggacactagttagctcatggatcgaacctctacaagaagaagctga------------acttggctatgagatcgattat-attgctaggtg------tgccaattgatc-aatggtcaaatt-tgctgcaattacctca---------tactatatttat---------------------------agttttccag--------------tcatat-catatgtgccttactgaagat--ctct----aa----actt-aaa-------------------gaagctttctataatt-ctcaact--------------------actttg-----------tcatcata----------tgcttg-gttatat------------------agatagtttattttccatggaag-------------------------------------------------------gaatgtatggaatgatatca-------------ttatccatgaa-tcaaacttatttggtagt-------ataattttgttgaa-------------------------ccacat------------------------------------------------------------------------------------------------------------------------------------------------------------------------------------------------------------------------------------------------------------------------------------------------------------------------
>I23393_M189_Malvaceae_Kearnemalvastrum_lacteum_seq1
------------------------------------------------------------------------------------------------------------------------------------------------------------------------------------------------------------------------------------------------------------------------------------------------------------------------------------------------------------------------------------------------------------------------------------------------------------------------------------------------------------------------------------------------------------------------------------------------------------ttagaagc-------tctagatgctatgtccaaagataaccaacctattccaccaagagctatgattctaagcagaa---------------aatatcgaacgctggttagctcgtggattgaacctctacaagaggaagctga------------acttggtcatgagatcgattac-atcgctaggtg------tgccttytaatc-aacagtcaattc-tgtttcaataacttmw---------twaywkwtytmt---------------------------artyhtscaw--------------tcmkss-mttymstgswtkaytsvmtdm--hhhwctyhrc----atmh-cakhwtwybmyhwwdwgyyyw-mwaktwtkytwbwmdr-tttmrcv--------------------wbtcdr---------h---------------cwrttgatca-----tga------------------atgctgswrwkbykmyrwkswk--------------------------------------------------------mydmdyykrwkwtmtmaa---------------------------cwwkwtactgtctctaaa-------a--------------------------------------------------------------------------------------------------------------------------------------------------------------------------------------------------------------------------------------------------------------------------------------------------------------------------------------------------------------------
>I23394_M229_Malvaceae_Malvastrum_americanum_seq1
-----------------------------------------------------------------------------------------------------------------------------------------------------------------------------------------------------------------------------------------------------------------------------------------------------------------------------------------------------------------------------------------------------------------------------------------------------------------------------------------------------------------------------------------------------------------------------------------aggaagaatagttgaattgctagaagc-------tctagatgctatgkccaaagataatcaacctattccrccaagagctatgattctaagcagaa---------------aatatcgaactctggttagctcgtggatygaacctctacaagaggaagctga------------ccttggtcatgagattgattac-atcgctaggtr------tgccttttaatc-aacggtcaattc-tgttttaataacttca---------taacttatttat---------------------------agtgctcmaa--------------tcatgg-attctgtgctttactggatka--ttcacttcac----atct-cagcataccatattttgcccg-aaagttttctattat--tttcaca--------------------atttag---------c-ctgttg-a----------tgaattgatcatga------------------atgttgctattcttccaagccg--------------------------------------------------------atgattygatgatattaatt-------------tgatttctaa------------------------------------------------------------------------------------------------------------------------------------------------------------------------------------------------------------------------------------------------------------------------------------------------------------------------------------------------------------------------------------------------
>I23395_M236_Malvaceae_Fuertesimalva_jacens_seq1
------------------------------------------------------------------------------------------------------------------------------------------------------------------------------------------------------------------------------------------------------------------------------------------------------------------------------------------------------------------------------------------------------------------------------------------------------------------------------------------------------------------------------------------------------------------------------------------------------------ctagaagc-------tctagatgctatgtccaaagataaccaacctcttccaccacgagctatgattctaagcagaa---------------aatatcgaacgctggttagctcttggattgaacctctacaagaggaagctga------------acttggtcatgagattgattac-atcgctaggtg------tgcctgtctatg-aattgatcatcaatgttgctattcttccaagct--------------------------------------------gatgcttcga--------------tgatac-------------------------------------------taattcg-----------------------------------------------------------atttct---------a---------------------------------------aacaatat----attgtctctaaaaaccaggtacattgaggagggtgggcttacaggcgagcgcaagcgatgggtgcctcgaagaggaagaacaccgctagatcctgatgc--------ttctggatttatata-ttcaaaccctatggaaacc----tccttcaagcaaagatgtcaagaggagtggaagatacaccatcgaaagcttttgaaaaccttgctgaacgaaggacttgcagctttgggtgatgcatcggaatctgattatgtgagagttgtcgagaggttaaggaaaataataaaaggtcctgaccagaacgttttaaaacccaaggctgcaagtaagatgttagtaaatgagcttaaggaagagcttgaagcacaaggtctacccaccgatggaacgagaaatgtacttt----------------------------------------------------accagcgcgtccaaaaagcaaggagaataaat-----------cg
>I23396_M019_Malvaceae_Allosidastrum_pyramidatum_seq1
----------------------------------------------------------------------------------------------------------------------------------------------------------------------------------------------------------------------------------------------------------------------------------------------------------------------------------------------------------------------------------------------------------------------------------------------------------------------------------------------------------------------------------------------------------------------------------------------------------------------------ctagaagmtatgtccaasgataaccaacctattccaccaagagcgatgattctaagcaaaa---------------aatatcgaacgttagttagctcatggattgaacctctacaagaggaagctga------------acttggttatgagattgattac-atcgctaggtg------tgccttttaatc-aacagtcaattc-tgtttcattaacttca---------taatttatttat---------------------------agttctcccg--------------tcatgc-atacagt-ctttaccgaaaga--ttcactttac----atct-cggcatact-tactttgctca-aaagttttctattatg-tttcaca--------------------atttag---------a-ctgtca-a----------tgacttgatcatta------------------atgttgctattctcccaagctg--------------------------------------------------------atgcttc------------------------------------------------------------------------------------------------------------------------------------------------------------------------------------------------------------------------------------------------------------------------------------------------------------------------------------------------------------------------------------------------------------------------------------
>I23398_M021_Malvaceae_Sidastrum_micranthum_seq1
--------------------------------------------------------------------------------------------------------------------------------------------------------------------------------------------------------------------------------------------------------------------------------------------------------------------------------------------------------------------------------------------------------------------------------------------------------------------------------------------------------------------------------------------------------------------------------------------------------------------------------aagctatgtccaaggataaccaacctattccaccaagagctatgattctaagcaaaa---------------aatatcgaacgttagttagctcatggattgaacctctacaagaggaagcaga------------acttggttacgagatygattac-atctctaggtg------tgccttttaatc-aacagtcaattc-trtttctataatktca---------taatttatttat---------------------------agttcttcag--------------tcatgc-gtaccgt-ctttacyrswwka--ytymyywkmm----ttmt-cakvwtwtswymwwwwgtyyw-mwrkwwtkytwywmwr-tttmrymwktyrrt----mtkkckatwytscyawkctsmyrmr-ctgatgcatttaskwtgwtwkytwratttcta------aacaattt----actgtcttcacaaaccaggtacattgaagagggtgggctt---------------------------------------------------------------------------------------------------------------------------------------------------------------------------------------------------------------------------------------------------------------------------------------------------------------------------------------------------------------------------------------------------------------------------------------------------------------------------------
>I23399_M022_Malvaceae_Gaya_dominguensis_seq1
------------------------------------------------------------------------------------------------------------------------------------------------------------------------------------------------------------------------------------------------------------------------------------------------------------------------------------------------------------------------------------------------------------------------------------------------------------------------------------------------------------------------------------------------------------------------------------------------------------ctagaagc-------tctagaagctatgtccaaggataaccaacctattccaccaagagctatgattctaagcaaaa---------------aatatcgaacgctggttagctcatggattgaacctctacaagaggaagctga------------acttggttatgagatcgattac-attgctaggtg------tgccttttaatc-aacagtaaattc-tgtttctattacttca---------taatttatttat---------------------------agttctccag--------------tcctgc-atactct-ctttaccagaaga--ttcactttac----ttat-cagcataccatattttgccca-aacg-tttctattatg-tttcact--------------------atttat---------c-ctgtcg-a----------tgactt---------------------------------------------------------------------------------------------------------------------------------------------------------------------------------------------------------------------------------------------------------------------------------------------------------------------------------------------------------------------------------------------------------------------------------------------------------------------------------------------------------------------------------------------------
>I28591_M023_Malvaceae_Neobuchia_paulinae_seq1
------------------------------------------------------------------------------------------------------------------------------------------------------------------------------------------------------------------------------------------------------------------------------------------------------------------------------------------------tgcacaatgaaggaaactttgatgat-ccactttc--tttgtatcttcgagcattatgtcgagaaggtttcta--------tgta-----attcgttct-atatggtc---------------------------------------------atttaagtt-aatctttcttggttttagat-----ttaa-ttttgttacc-----------ttgtactcatgctcatatcaggaagaattgttgaattgctagaagc-------tctacaagctatgtccaaagataaacaacccattcctccaagagctatgattctaagcagaa---------------aatatcgaacgctagttagctcgtggattgaacctctacaagaggaagcgga------------acttggttatgagattgattac-attgctaggtg------ttccttttaata-aacagtcaattc-tgcttcaataacttca---------taacttatttat---------------------------agctctc-aa--------------tgatgc-cttttgtgctttactggaaga--tttttctaaa----attt-aaacttg----------------aagttttcttt-atg-cttaacc--------------------ctcttt---------a-ttcagaca----------tggctaagatacga-------------------------------------------------------------------------------------------------------------------------------------------------------------------------------------------------------------------------------------------------------------------------------------------------------------------------------------------------------------------------------------------------------------------------------------------------------------------------------------------------------------------------------------------
>I28593_M024_Malvaceae_Carpodiptera_cubensis_seq1
---------------------------------------------------------------------------------------------------------------------------------------------------------------------------------------------------------------------------------------------------------------------------------------------------ggcactttcgtgcacttaagaactttgaaggggggacaatagtgttacacagtgaaggaaactttggtgat-ccactttc--tttgtatcttcgagcattatgtcgagaaggtatcta--------tgta----tttttgttct-atatggta---------------------------------------------atttaagttgtatctttcttggttccagat-----ttaatctttattacc-----------tttcactcatgtttggatcaggaagaattgttgaattgctagaagc-------tttagaagctatggccaaagataaccaacctattccaccaagagctatgattctaagcagaa---------------aatatcgaacgctagttagttcatggattgaacctctacaagaggaagctga------------actcggatatgagattgattac-rttgctaggta------tgccttttaatc-aaagattagttc-tgctttgataacttaa---------tatcttatttgt---------------------------agttc---ta--------------tcatgc-catatgtgttttactggaaga--ttttgctgaa---------aaacttg----------------aagttttttttaatg-cttgacc--------------------tgcttt---------a-gtctcaca----------tggctacaatacaa------------------gcagaacctgtcattta--------------------------------------------------------------------------------------------------------------------------------------------------------------------------------------------------------------------------------------------------------------------------------------------------------------------------------------------------------------------------------------------------------------------------------------------------------------------------------------------------------
>I28594_M025_Malvaceae_Herrania_nitida_seq1
---------------------------------------------------------------------------------------------------------------------------------------------------------------------------------------------------------------------------------------------------------------------------------------------------------------------------------gggggacaagagtgttgcacaatgaaggaaactttgatgat-ccactttc--tttgtatcttcgagcattatgtcgagaaggtatcta--------ggtat--ttttgttatct-atatggtc---------------------------------------------aataaagtt-aatctttcttggctgtagat-----ttaatgtttattacc-----------ttgtactcatgcttggatcaggaagaattgttgaattgctagaagc-------tttgcaagctatggccaaagataaccaaactattcctccaagagctatgattctaagcagaa---------------agtaccgtacactagttagctcatggattgaacctctacaagaagaagctga------------acttggatatgagattgattac-attgctaggtg------tgcctttttatc-aacagtcaagtc-tgctgcgataacttca---------caatctatttat---------------------------agtttcccat--------------tcgtgc-cttatatgctttactggaaga--tttc--taaa----agtt-aaatttg----------------aagttgtctttaatg-cttaacc--------------------atcttt---------a-ttcgtaaa----------tggcta-----tga------------------agagaatttgtcatt-atatgc------------------------------------------------------------ttggt----------------------------------------------------------------------------------------------------------------------------------------------------------------------------------------------------------------------------------------------------------------------------------------------------------------------------------------------------------------------------------------------------------------------------------
>I28595_M184_Malvaceae_Guazuma_ulmifolia_seq1
-----------------------------------------------------------------------------------------------------------------------------------------------------------------------------------------------------------------------------------------------------------------------------------------------------------------------------------------------------------------------------actttc--tttgtatcttcgagcattatgtcgagaaggtatctg--------catat--ttttgttatct-ctatggtcactaaatttaatctttcttggctgtagatttaatgtttataaccttttaaaktt-aatctttcttggctgtagat-----ttaatgtttattacc-----------ttttactcatacttggatcaggaagaattgctgaactgttagaagc-------tttagaagctatggccaaagataatcaacctattccatcaagagctatgattctaagcagaa---------------aataccgtacactagttagctcgtggattgaacctctacaagaagaagctga------------acttggttacgagattgattac-atagctaggtg------tgccttttaatt-aacagtcaagtt-tgctgcaataacttca---------caatctattttt---------------------------agttttccaa--------------ttatgc-cttgtgcgcttgagcggaaga--ttta--taaa----agtt-aaatttg----------------aagttgtctttaatg-cttggtc--------------------atcttt---------a-ttttttaa----------tga----gctacga------------------agagaatctgtcatt-atatgc------------------------------------------------------------ttggt----------------------------------------------------------------------------------------------------------------------------------------------------------------------------------------------------------------------------------------------------------------------------------------------------------------------------------------------------------------------------------------------------------------------------------
>I28596_M026_Malvaceae_Ruizia_cordata_seq1
---------------------------------------------------------------------------------------------------------------------------------------------------------------------------------------------------------------------------------------------------------------------------------------------------------------------------------------------tattgcacaatgaaggaaactttgatgat-ccactttc--tttgtatcttcgggcactatgtcgagaaggtatctg--------tgtg----tttttgttct-atatgrtc---------------------------------------------atttaagtt-tatctttcttggtttaagat-----ttattwagtwttatc-----------ttgtattcttgcttgcatcaggaagaattgttgaactgctagaagc-------ttttgaarcyatgtccaaagataaccaacctattccarctagagctatgmttctaagcagaa---------------aatatcraacactagtaagctcgtggattgaacctctacaagaggaagctga------------actcggttatgagattgattac-atagstakgym------tkccttctaaawcaacrgttawctt-tscttcaataactrtyattymtmyatgattggkttat---------------------------attgatagtw--------------tmrywc-mrtatrwgytttactgkraws--atktwytaaa----mytt-arttttg----------------aagttttctttagtg-cttgacc--------------------ttcttt---------a-tttgcaca----------tggttacaacagtr-----------------------------------------------------------------------------------------------------------------------------------------------------------------------------------------------------------------------------------------------------------------------------------------------------------------------------------------------------------------------------------------------------------------------------------------------------------------------------r-------------------------------------------------------------
>I28597_M027_Malvaceae_Melhania_velutina_seq1
------------------------------------------------------------------------------------------------------------------------------------------------------------------------------------------------------------------------------------------------------------------------------------------------------------------------------------------------------------------------------------------------------------gagaaggtatctg--------tgtg----cttttgttct-atatggtc---------------------------------------------atttaagtt-tatctttcttggtttaagat-----ttatttagtattatc-----------ttgtattcttgcttgcatcaggaagaattgttgaacttctagaagc-------ttttgaagctatgtccaaagataaccaacttattccagctagagctatgattctaagcagaa---------------aatatcgaacactagtaagctcgtggattgaacctctacaagaggaagctga------------actcggttatgagattgattac-atagctaggta------tgctttctaaatcaaaagttaactt-tgctccagtaactctta--------taacttattta------------------------------ttcttsaa--------------tcacac-cttatgtgcattactgggaag--attttctaaa----actt-agttttg----------------aagttttctttagtg-cctgacc--------------------ttct----------------------------------------------------------------------------------------------------------------------------------------------------------------------------------------------------------------------------------------------------------------------------------------------------------------------------------------------------------------------------------------------------------------------------------------------------------------------------------------------------------------------------------------------------------------------------------------
>I28598_M028_Malvaceae_Glyphaea_brevis_seq1
------------------------------------------------------------------------------------------------------------------------------------------------------------------------------------------------------------------------------------------------------------------------------------------------------------------taaagaactttgaagggcggacaagagttttgcacaatgaaggaaactttggtgat-ccactttc--tttgtatcttcgagcattatgtcragaaggtatata--------tgtaa-tttttgttttctratgtgttc---------------------------------------------attaaagtt-aktctttctttggtgtagaa-----ttaatgtttattacc-----------ttgtactcatgctgggatcaggaagaahtgktgaattgctdgaagc-------tttagaagctatggcsaaagataaccaacctattccaccaagagctatgattctaagcagaa---------------aatatcggacactcgttagctcatggattgaacckmtacaagaagaagctga------------acttggttatgaaattgattac-attgctaggta------tgcctttaactc-aacagaaactt-------------------------------------------------------------------------------------------------------------------------------------------aaatttg----------------aaaatatctttaatg-cttgatcagttga------------cvctcttt---------r-ttyactca----------tgacta-----cra------------------atagaatctttcattcttatgc------------------------------------------------------------tygrttaataaagata-------------gttgcactgaa-tgtaatrtttactgtaat-------agttatgtaataaaatttata------------------tcwc--tccatggagrw---------yys-------------------------------------------------------------------------------------------------------------------------------------------------------------------------------------------------------------------------------------------------------------------------------------------------
>I28599_M029_Malvaceae_Desplatsia_dewevrei_seq1
--------------------------------------------------------------------------------------------------------------------------------------------------------------------------------------------------------------------------------------------------------------------------------------------------------------------------------------acaagagtgttgcacaatgaaggaaattttggtgat-ccactttc--tttgtatcttcgagcattatgtcgagaaggtataca---------tta--tttttgttttct-atgttttt---------------------------------------------attaaggtt-agtccttcttttgtgtatat-----ttaatgtttattat-----------------cttgtgcttggatcaggaagaattgttgaattgctagatgc-------attacaagctatggccaaagacaaccaacctattccaccgagagctatgattctaagcagaa---------------aatatcggacacttgttagctcgtggattgaacctctacaagaagaagctga------------acttggctatgagattgattac-attgctaggtg------tgccttttaatc-aac---aactc-------------------------------------------------------------------------------------------------------------------------------------------aaatttg----------------aagatatctgtaatg-tttgacc--------------------ctcttc---------a-ttaacaca----------ttaata-----tga------------------atagaatctttcgttcctttgc-------------------------------------------------------------tagttaatctagata----------------------------------------------------------------gtttaaa------------------tctcactccatggagga---------atgaatgaaatgctaccttcattc-------------------------------------------------------------------------tccacgaatcaatcatgt---------------------------------------------------------------------------------------------------------------------------------------------------------------------------------
>I28600_M146_Malvaceae_Mortoniodendron_guatemalense_seq1
-----------------------------------------------------------------------------------------------------------------------------------------------------------------------------------------------------------------------------------------------------------------------------------------------------------------------------------gggacgatggtgttgcacaatgaaggaaactttgatgat-ccactttc--tttgtatcttcgagcattatgtcgagaaggtatcta--------tgtc----tttttgttct-atatggtc---------------------------------------------atttaagtt-agtgtttcttggttttagat-----ttaatttttattttc-----------ttatattcatgcttggatcaggaagaattgttgaattgctagaagc-------tttacaagctatgtccaaagataaccaacctattccaccaagagctatgattctaagcagaa---------------aatatagaacgctagttagctcatggattgaaccactacaagaggaagctga------------acttggttatgagattgattac-attgctaggtg------tgccctttaacc-agcatttaattc-tgcttcaataatttca---------taacttatgtat---------------------------agttctccaa--------------tcatac-cttatgagctttactggaaaa--attttctaaa----acta-aaacttg----------------aagttttctttaatg-gttgtcc--------------------ctcttt---------a-ttcacaca----------tggctacgatacta------------------gtagaat------------------------------------------------------------------------------------------------------------------------------------------------------------------------------------------------------------------------------------------------------------------------------------------------------------------------------------------------------------------------------------------------------------------------------------------------------------------------------------------------------------------
>I28601_M030_Malvaceae_Sparmannia_africana_seq1
---------------------------------------------------------------------------------------------------------------------------------------------------------------------------------------------------------------------------------------------------------------------------------------------------------------------------ttgaaggggsgacaaaartgttgcacaatgaaggaaactttgatgat-ccactttm--tttgtatcttcgggcattatgtcgagaagktat-----------------tttttgttttct-ayattttc---------------------------------------------attaaagtt-rgtctttctttagtgtakah-----ttaatgttaatttcc-----------ttgtactvatgcttggatcaggaagaattgtggaattgctagaagc-------httacaagctatggccgaagataaccarcctatcccaccaagagctatgattvtmagcaadaa--------------aatatcggacacttgttagctcatggattbarcctctacaagaagaagytgaatgataagtgctayttgshyhtgdkwtykabwws-attrhtakdtg------ydhbyyhwrryc-aahwdaamhth-------------------------------------------------------------------------------------------------------------------------------------------aadkttd----------------ardatayctyydwtk-yywvmy---------------------ytvwtw---------r-twkdydys----------twvyht-----tba------------------abwghathttbchtyncyhtgy------------------------------------------------------------tydntdhvbwtayagga-------------------------------------------------------kcwadaaddhryaaa------------------wwwwrd------------------------------------------------------------------------------------------------------------------------------------------------------------------------------------------------------------------------------------------------------------------------------------------------------------------------
>I28602_M031_Malvaceae_Mollia_sp_seq1
------------------------------------------------------------------------------------------------------------------------------------------------------------------------------------------------------------------------------------------------------------------------------------------------------------------taaagaactttgaaggggggacaagagtgttgcacaatgaaggaaaatttggtgat-ccgctttc--tttgtatcttcgagcattatgtcgagaaggtatacg--------cgta--tttttgttttat-ttatgttc---------------------------------------------attaaggtt-agtctttctttggtgtagat-----ttaatgtttatttcc-----------ttgtacttgtgcttggatcaggaagaattgttgaactgcttgaggc-------attacaagctgtggcccaagacaaccaacctattcctccaagagctatgattctaagcagaa---------------aatatcggacgcttgttagctcgtggattgaacctctacaagaagaagctga------------actcggttatgagattgattac-attgctaggtg------cgccttttgatc-aacagaaactc-------------------------------------------------------------------------------------------------------------------------------------------aaatctg----------------aagatatctctaatg-cttgact--------------------ctcttta-ttaacaca-ttaacata----------gtaata-----tga------------------atagaatctttcctttcttcac-------------------------------------------------------------tagttaatctagaga----------------------------------------------------------------gtttaaa------------------tctcactccatggatga---------atgaatgaagtgctccctccatta-------------------------------------------------------------------------tccatgaatcaat--------------------------------------------------------------------------------------------------------------------------------------------------------------------------------------
>I28603_M223_Malvaceae_Gossypium_hirsutum_seq1
------------------------------------------------------------------------------------------------------------------------------------------------------------------------------------------------------------------------------------------------------------------------------------------------------------------------------------------------------------------ttgatgat-ccactttc--tttgtatcttcgagcattatgccgagaaggtatcttg--------------taatctgttct-atctggcc---------------------------------------------atttaagtt-aatttttctttgttttacat-----ttaa-ttttrtcacc-----------atgtacttatgattggatcaggaagagtcgttgaattgctanaagc-------tctagaagctatgtccaaagataaccaacctattccaccaagagctatgattctgagcagaa---------------aatatcgaacgctagttagctcvtggattgaacctctgcaagaagaagctga------------acttggttatgagattgattac-atygctaggtg------tgccttctaatc-aachgtaaaatc-tggttctataatttct---------taactdat-------------------------------aabtctccha--------------tyatks-abwctgtgtgttamtrgrwsr--tk-----------------magcatdcyrwaywytgcycaaaayayktkcyacarkt-ct-------------------------------------------------------rtcggtaagttgatcatta------------------mtgatgywrttckmyyarktaca-----------------------------------------------------------ttgaa----------------------------------------------------------------------------------------------------------------------------------------------------------------------------------------------------------------------------------------------------------------------------------------------------------------------------------------------------------------------------------------------------------------------------------
>I28604_M032_Malvaceae_Entelea_arborescens_seq1
-----------------------------------------------------------------------------------------------------------------------------------------------------------------------------------------------------------------------------------------------------------------------------------------------------------------------------------------------------aatgaaggaaactttgatgat-ccactttc--tttgtatcttcgggcattatgtcgagaaggtat-----------------tttttgttttct-atattttc---------------------------------------------attaaaktt-agtctttctttrgtgtagat-----ttaatgytaatttcc-----------ttgtactcatgcttggatcaggaagaattgtggaattgctagaagc-------tttacaagctatggccgaagataaccaacctatcccaccaagagctatgattctaagcagaa---------------aatatcgkacacttgttagctcatggattgaacctctacaagaagaagctga------------acttggttatgagattgattac-attgctaggtg------tgccttttaatc-aacagaaactt-------------------------------------------------------------------------------------------------------------------------------------------aagtttg----------------aagwtatctctaatg-cttgac---------------------ctcttt---------a-tttachcr----------taactt-----tga------------------akagaatctttcadtcctatgc------------------------------------------------------------ttggttaatatagata-------------gtttaactgaa-tgtaacgtttacggtaatagttataagttatgtaataaaatttaaa------------------tctcactc----------------------------------------------------------------------------------------------------------------------------------------------------------------------------------------------------------------------------------------------------------------------------------------------------------------------
>I28605_M235_Malvaceae_Abutilon_sp_seq1
----------------------------------------------------------------------------------------------------------------------------------------------------------------------------------------------------------------------------------------------------------------------------------------------------------------gttaaagaactatgaagtggggacaatagtgttgcacaatgaaggaaactttgacgat-ccactttc--tttgtatattcgagcattatgtcgagaaggtatct---------tgta-----atttgttct-atatgatc---------------------------------------------attt-agtt-aatttttcctgattttaggt-----ttaa-tttcattact-----------ttgtactcatgattgaaccaggaagaattgttgaattgctagaagc-------tctagatgctatgtccaaggataaccaacctattccaccaagagctatgattctaagcaaaa---------------aatatcgaacgttggttagctcgtggattgaacctctacaagaggaagctga------------acttggttatgagatcgattac-atcgctaggtg------tgccttt--atc-aacagttaattc-tgtttctataacttca---------taatttattttt---------------------------agttctccag--------------tcatgt-gtactgt-ctttaccagaaga--ttcactttac----ttct-cagcataccatattttgccca-aaa-------------------------------------------------------------------------------------------------------------------------------------------------------------------------------------------------------------------------------------------------------------------------------------------------------------------------------------------------------------------------------------------------------------------------------------------------------------------------------------------------------------------------------------------------------------------------------------------------------------------------------------
>I28606_M033_Malvaceae_Reevesia_formosana_seq1
-----------------------------------------------------------------------------------------------------------------------------------------------------------------------------------------------------------------------------------------------------------------------------------------------------------------------------------------------ttgcacaatgaaggaaactttgatgat-ccactttc--tttgtatcttcgagcattatgtcgagaaggtatcta--------tgta----tttttgttct-atatggtc---------------------------------------------atttaagttaaatctatcttggttgtagat-----ttaatttttgttacc-----------tcgtactcatgcttggatcaggaagaattgttgaattgctggaagc-------tttacaagctatgtccaaagataaccaacctattccaccaagagctatgattctaagcagaa---------------aatatcgaacgctagttagctcgtggattgaacctctacaagaggaagctga------------acttggctatgaggttgattac-attgctaggtg------tgccttttaatc-aacagtctattc-tgcttcaataacttca---------taacttatttat---------------------------agttctctaa--------------tgatgc-cttgtg-----tactggaaga--tttttctaaa----actt-gaacttg----------------aagttttctttaatt-cttggcc--------------------ctcttt---------a-ttcacaca----------t--------------------------------------------------------------------------------------------------------------------------------------------------------------------------------------------------------------------------------------------------------------------------------------------------------------------------------------------------------------------------------------------------------------------------------------------------------------------------------------------------------------------------------------------------------
>I28607_M034_Malvaceae_Mansonia_altissima_seq1
---------------------------------------------------------------------------------------------------------------------------------------------------------------------------------------------------------------------------------------------------------------------------------------------------------------------------------gggggacaaaagtgttgcacaatgaaggaaactttggtgat-ccactctc--tttgtatcttcgagcattatgtcaagaaggtatcta--------tgta----tttttgttct-atatggtc---------------------------------------------atttaagtt-aatttatcttggttgcagat-----ttaatttatattacc-----------ttatactcatgcttggatcaggaagaattgttgaattactagaagc-------tttacaagctatgtccaaagacaaccaacctattccaccgagagctatgattcaaagcagaa---------------aataccgaacactagttagctcgtggattgaacctctacaagaggaagctga------------acttggttatgagattgattac-attgctaggtg------tgcaatttaatc-aacggtcaattc---cttcaataacttca---------taacttatttat---------------------------agttatccaa--------------tc--------atgtgctttactgaaaga--tttttcta-----------aaacttg----------------aagttttctctaatt-cttaatc--------------------ttcttt---------gtttcacaca----------tggcaacaatctga------------------gtagaatctgtcattaat-------------------------------------------------------------------------------------------------------------------------------------------------------------------------------------------------------------------------------------------------------------------------------------------------------------------------------------------------------------------------------------------------------------------------------------------------------------------------------------------------------
>I28608_M035_Malvaceae_Hosfordia_alata_seq1
--------------------------------------------------------------------------------------------------------------------------------------------------------------------------------------------------------------------------------------------------------------------------------------------------------------------------------ggggggacaatagtgttgcacaatgaaggaaactttgccgat-ccactttc--tttgtatcttcgagcattatgtcgagaaggtatct---------tgta-----attggttct-atatggtc---------------------------------------------attt-agtt-aatttttcctgattttarat-----ttaa-tttcwtsact-----------ttgwactcatgrttgkaccaggaagaattgttgaattgctagaagc-------tctagaagctatgtccaaggataaccaacctattccaycaagrgctatgattctaagcaaaa---------------aatatcgmacgttggttagctcbtggattgaacctctacaagaggaagctga------------acttggttatgagatcgattac-atcgctaggtg------tgccttttaatc-aacagtcaattc-tgtttttataacttca---------tartttatttat---------------------------agttctccaa--------------tcatkt-gtaccgt-ctttaccggaaga--ttcacttywc----wkcw-yascrtayywtrytttgtcca-aaagtyttctattatg-tttcaca--------------------attcag---------c-ctgtcg---------------------------------------------------------------------------------------------------------------------------------------------------------------------------------------------------------------------------------------------------------------------------------------------------------------------------------------------------------------------------------------------------------------------------------------------------------------------------------------------------------------------------------------------------------------------
>I28609_M036_Malvaceae_Pentaplaris_davidsmithii_seq1
y-------------------------------------------------------------------------------------------------------------------------------------------------------------------------------------------------------------------------------------------------------------------------------------------------------------------------------------acataccaaawrcacaatgaaggaaactttggtgat-ccactttc--tttgtatcttcgagcattatgtcgagaaggtatct---------tgta-----atttgttct-atatggtc---------------------------------------------atttaagtt-aatctttcttggttttagat-----tttatttttataacc-----------gtgtactcatgattggatcaggaagaattgttgaattgctggaagc-------tctagaagctttgtccaaagataaccaacctataccaccaagagctatggttctaagcagaa---------------aatatcgaacactagttagctcgtggattgaacctctacaagaggaagctga------------acttggttaygagattgattac-attgctaggtg------tgccttttaatc-aacagtcaattc-tgcttcaataacttca---------taacttatttat---------------------------agttcyccaa--------------tcawgc-cttctgtgctttactggaaga--tttttctaaa----actt-aaacttg----------------aagttttcttcgatg-cttgacc--------------------ctctta---------a-ttcacacw----------ygg------------------------------------------------------------------------------------------------------------------------------------------------------------------------------------------------------------------------------------------------------------------------------------------------------------------------------------------------------------------------------------------------------------------------------------------------------------------------------------------------------------------------------------------------------
>I28610_M037_Malvaceae_Heritiera_littoralis_seq1
----------------------------------------------------------------------------------------------------------------------------------------------------------------------------------------------------------------------------------------------------------------------------------------------------------------------------tgaaggggggacaaaagtgttgcacaacgaaggaaactttgatgat-ccactttc--tttgtatcttcgagcgttatgtcgagaaggtatcga--------tgca----tttgtgttca-atacggtc---------------------------------------------atttcagct-aatctgtcttggttttagat-----ttaatttttgttacc-----------ttgtactcattcgtggatcaggaagaattgttgagttgctagaagc-------tttagaagctatgtccaaggataaccaacctattccaccaagagctatgattctaagcagaa---------------aatatcgaacactagttagctcgtggattgaacctctacaagaggaagctga------------acttggttatgagattgattat-attgctaggtg------tgccttttaatc-aacagttaattc-tgcttcaataacataa---------taacttatttat---------------------------agttctccaa--------------tcatgc-tttgtctgctttactggatgt--tttttctata----actt-aatcttg----------------aagttttctttactg-cttgacc--------------------ctcttt---------a-ttcacaca----------tggcc-cgat-----------------------------------------------------------------------------------------------------------------------------------------------------------------------------------------------------------------------------------------------------------------------------------------------------------------------------------------------------------------------------------------------------------------------------------------------------------------------------------------------------------------------------------------------
>I28611_M062A_Malvaceae_Durio_zibethinus_seq1
--------------------------------------------------------------------------------------------------------------------------------------------------------------------------------------------------------------------------------------------------------------------------------------------------------------------------tttgaaggggggacaaaagtgttgcacagcgaaggaaagttcgatgat-ccactttc--tttgtatcttcgagcattatgtcgagaaggtatcta--------tgta----ttattgttct-atat-gtc---------------------------------------------attaaagtt-aatctttcttgattgaagat-----ttaatatttataacc-----------ttgtactcatgcttggttcaggaagaattgttgaactgctagaagc-------tttgcaagttatgtccaaagataaccaacctattccaccaagagctatgattttaagcagaa---------------aatatcgttctctagttagctcatggattgaacctctacaagaagaagctga------------acttggttatgagattgattac-atagctaggtg------tgccttttaatc-aacggtcaagtc-tgcttcaataacttca---------taacttatttat---------------------------agttctccaa--------------taaagc-cttatgtgctttactggaagatttttttctgaa----actt-aaacttg----------------aaa-tttctttaatg-cttgacc--------------------ctcttt---------a-tttacama----------tggctacaatacga------------------atagaatctgtcattcacatgc------------------------------------------------------------ttggtttatat----------------------------------------------------------------------------------------------------------------------------------------------------------------------------------------------------------------------------------------------------------------------------------------------------------------------------------------------------------------------------------------------------------------------------
>I28612_M038_Malvaceae_Brachichyton_bidwillii_seq1
----------------------------------------------------------------------------------------------------------------------------------------------------------------------------------------------------------------------------------------------------------------------------------------------------------------------------------ggggaccaaaatgttgcacaatgaaggaaactttgatgat-ccactttc--yttgtatcttcgagcattatgtcgwgaaggtatcga--------tgya----tttttgttca-atatggcc---------------------------------------------atttcagct-aatctttcttggttttagat-----ttaatttttattacc-----------ttgtactygtgcttggatcaggaagaattgttgagttgctagaagc-------tttagaagctatgtccaaagataaccaacctattccaccaagagctatgattctaagcagaa---------------aatatcgaacactagttagctcgtggattgaacctctacaagaggaagctga------------acttggttatgagattgattat-attgctaggtg------tgcctttkaatc-aacagttaattc-tgcttcaataacttaa---------taacttatttat---------------------------agttctccaa--------------tcatgc-tktgyctgctttactrgatga--tttttctata----actt-aaacttg----------------aagttttctttactg-ctcgact--------------------ctcttt---------a-ttcacaca----------tggctacaatacga------------------gtggaatctgtcattcatattc------------------------------------------------------------ttggt----------------------------------------------------------------------------------------------------------------------------------------------------------------------------------------------------------------------------------------------------------------------------------------------------------------------------------------------------------------------------------------------------------------------------------
>I28613_M039_Malvaceae_Eriotheca_macrophylla_seq1
-----------------------------------------------------------------------------------------------------------------------------------------------------------------------------------------------------------------------------------------------------------------------------------------------------------------------------------------------------------------------------------------------------------cgagaaggtatcta--------tgta-----attcgttct-atatggtc---------------------------------------------atttaagtt-aatctttcttggttttagat-----ttaa-ttttgttacc-----------ttgtactcatgctcggatcaggaagaattgttgaattgctagaagc-------tctacaagctatgtccaaagataaacaacccattcctccaagagctatgattctaagcagaa---------------aatatcgaacgctwgttagctcgtggattgaacctctacaagaggaagctga------------acttggttatgagattgattac-attgctaggtg------tgcctttgtatc-aacagtcaattc-tgcttcaataacttca---------taacttatttat---------------------------acttctccaa--------------tcatgc-cttttgtgctttactggaaga--tttttcta-----------aaactgg----------------aagttttctttaatg-cttgacc--------------------ttcatt---------a-tccatgaa----------tcagtcatat----------------------ttagaagcatgatttcttgagcca----------------------------------------------------------tttgtgcatct--------------------------------------------------------------------------------------------------------------------------------------------------------------------------------------------------------------------------------------------------------------------------------------------------------------------------------------------------------------g-------------------------------------------------------------
>I28614_M040_Malvaceae_Hydrogaster_trinervis_seq1
----------------------------------------------------------------------------------------------------------------------------------------------------------------------------------------------------------------------------------------------------------------------------------------------------------------------------------ggggacaatagtgttgcacaatgaaggaaactttggtgat-ccgctttc--tttgtatcttcgagcattatgtcgagaaggtataaa--------ttta--tttttgttatct-gtatgttc---------------------------------------------attaaggtt-aatctttctttgatgyagrt-----ttaatgtttattac-----------------wttgtdcttgsatcaggaagaattgttgaattgctagaggc-------attacargctatggccaaagacaaccaacctattccaccaagagccatgattctaagcagaa---------------aatatcggacacttgttaghtcgtggattgaacctctdcaagaagaagctva------------acttggttatgagattgattac-attgctaggtg------tgccttttgrtc-aacagaaactc-------------------------------------------------------------------------------------------------------------------------------------------aagtttg----------------aakatatchctawtg-cttgach--------------------cycwym-----------wtaacaca----------ttaatw-----tga------------------atagaatctttsattycttygy-------------------------------------------------------------trgttaatctagata----------------------------------------------------------------gtttaaa------------------tctcactccatggagga---------atgaatgaaatgctacctccatta-------------------------------------------------------------------------tccatgaatcratcayratgggaa---------------------------------------------------------------------------------------------------------------------------------------------------------------------------
>I28615_M041_Malvaceae_Pterygota_brasiliensis_seq1
-----------------------------------------------------------------------------------------------------------------------------------------------------------------------------------------------------------------------------------------------------------------------------------------------------------------------------------ggaacaaaaattttgcacaatgaaggaaactttgatgat-ccactttc--tttatatcttcgagcattatgtcgagaaggtatcaa--------tgta----tttttgttca-atatggtc---------------------------------------------atttcagct-attctttattggttttagat-----ttaatttttattacc-----------ttgtgtgcatgctgggatcaggaagaattgttgaattgctagaagc-------tttagaagctatgtccaaagataaccaacctattccaccaagagctatgattctaagcagaa---------------aatatcgaacgctagttagctcgtggattgaacctctacaagaggaagctga------------acttggctatgagattgattat-attgctaggtg------tgccttttaatc-aacagttaattc-tgcttcaataacttaa---------taacttatttat---------------------------ggttctccaa--------------tcattc-tttgtcttctttacagtatga--tttttctata----actt-aaacttg----------------aagttttctttactg-cttgacc--------------------ctcttt---------a-ttcacaca----------tggctacgatatga------------------g------------------------------------------------------------------------------------------------------------------------------------------------------------------------------------------------------------------------------------------------------------------------------------------------------------------------------------------------------------------------------------------------------------------------------------------------------------------------------------------------------------------------
>I28616_M042_Malvaceae_Leptonichya_maranta_seq1
------------------------------------------------------------------------------------------------------------------------------------------------------------------------------------------------------------------------------------------------------------------------------------------------------------------------actttgaagggggaacaatagtgttgcacaatgaaggaaactttgatgat-ccactttc--tttgtatcttcgagcattatgtcgagaaggtatcta--------ggtat--ttttgttctct-atatggtc---------------------------------------------attaaaatc-tatctttattgggtgtggat-----ttgatgtttattacc-----------ttgtactcatgcttggagcaggaagaattgttgaattgctagaagc-------tttacaagctatggccaaagataaccaacctattccaccaagagctatgattctaagcagaa---------------aataccggacattagttagctcatggattgaacctctacaagaagaagctga------------acttggttatgagattgattat-attgctaggtg------tgccttttaa-c-rvcgstcaagty-tgctgcaatagcctca---------aaatttatttat---------------------------agttttc-aa--------------tcatgc-cttatgtgctttactggaacg--ttt----taa----actt-aaatttg----------------aagttgtctttaatg-cttgact--------------------ctcttt---------a-ttcttaca----------tggcta-----tca------------------ataaattt-gtca------------------------------------------------------------------------------------------------------------------------------------------------------------------------------------------------------------------------------------------------------------------------------------------------------------------------------------------------------------------------------------------------------------------------------------------------------------------------------------------------------------
>I28617_M043_Neuradaceae_Neurada_procumbens_seq1
--------------------------------------------------------------------------------------------------------------------------------------------------------------------------------------------------------------------------------------------------------------------------------------------------------------gctcttccgatctttaaagcagctgccarrcayttgccaagtc------------------ccactttcagcttaaagccttgagcacactagctcaaagttttgcca-------------aacttgctctac-atacaata-------------------------------------------ttttcgaggtt-----------------------actttgaaatttttattcaaagcaaaagatgataattaatcttgaaccaggacgagttgttgaattgctagaagc-------tttagaagctatggccgaagataatcaacctattccaccaagggcaatgattctgagcagaa---------------aatatcggacactagttagctcatggattgaacctttacaagaagaggctga------------acttggctatgagattgattat-attgctaggta------tgcttattaatt-cacacaaaaggcctactgcaatagctttattt---------------------------------------------ctttctacat--------------tgatgt-gcttgatgcatcggaaaaagc----------------------------------------ta------------------cttagcatttc----------------ctcttt-----------ctattgga------------------------------------------------------aaccaggtacatttcagagggtggtctwacaggtgagcgcaagcgatgggtac-------------------------------------------------------------------------------------------------------------------------------------------------------------------------------------------------------------------------------------------------------------------------------------------------------------------------------------------------------------------------------------------------------------------------------------------------------c
>I28618_M044_Malvaceae_Pentace_laxiflora_seq1
-----------------------------------------------------------------------------------------------------------------------------------------------------------------------------------------------------------------------------------------------------------------------------------------------------------------ctcaagaactttgaaggggggaccatagtgttgcacaatgaaggaaactttgatgat-ccactttc--tttgtatcttcgagcgttatgccgagaaggtgtcta--------tata----tttttgttct-atatggtc---------------------------------------------atttaagttaaatctttcttggttctagat-----ttgagctttgttaca-----------ttgtactcatgtttggatcaggaagaattgttgaattgctagaagc-------tttagaagcgttggccaaagataaccaacctattccaccaagagctatgattctaagcagaa---------------aatatcgaacactagttagctcttggattgaacctctacaagaagaagcaga------------acttggttatgagattgattac-attgctaggta------tgccttttaatc-aacagttacttc-tgcttcaataacttaa---------gatcttatttat---------------------------agttc---aa--------------tcatgc-cttatgtgttttactggaaga--ttttgctaaaa--aactt-aaacttg----------------aagtttgctgtaatg-cttgacc--------------------ctcttt---------a-gtcataca-----aggctaggctacaattcaa------------------gtagaatctgtcatttacatga------------------------------------------------------------cttgg----------------------------------------------------------------------------------------------------------------------------------------------------------------------------------------------------------------------------------------------------------------------------------------------------------------------------------------------------------------------------------------------------------------------------------
>I28619_M045_Malvaceae_Phragmotheca_mammosa_seq1
---------------------------------------------------------------------------------------------------------------------------------------------------------------------------------------------------------------------------------------------------------------------------------------------------------------------agagttttgaaggtgggacaatagtgttgcacaatgaaggaaactttgatgatcccactytc--tttrtatsttcgagcattatgtcgagarkkwhyywm--------ktww-----wtttgttct-atatkgyb---------------------------------------------abwtaagtt-watcttthttggttktmrwt-----twrtrttttrttacc-----------ttgyavtcatgcwtggatcaggaagaattgttgaattgctagaagcmwakaagyytabaagctatvtccaaagataaccaacctatthcacvaagagctatgrttctaagcagaa---------------aatrtcgaacrytarttagctcgtgvattgaacctctacaagaggaagctga------------acttggttatgagattgattac-attgctaggtg------tgcctthtaatc-aacagtcavttc-tgctkcwdtaacttca---------taacttatttat---------------------------akkyytsrta--------------tcatgy-ywtwtrtgctttactggaaga--tttttctaaa----actt-aaacttg----------------aagttktctttaatg-cttgatc--------------------ctcttt---------w-ytcacaca----------tggccataatgcga------------------gtagaatctttcattcatatgt------------------------------------------------------------ttggtttatatataga-------------cagtttaac-------------------------------------------------------------------------------------------------------------------------------------------------------------------------------------------------------------------------------------------------------------------------------------------------------------------------------------------------------------------------------------------------
>I28620_M046_Malvaceae_Camptostemon_shultzii_seq1
---------------------------------------------------------------------------------------------------------------------------------------------------------------------------------------------------------------------------------------------------------------------------------------------------------------------------------------------------------------wttctcaggct---------------tagcttmttrmagtaadtvdabragatadbtt--------gdwrryywwykytgytyy-rtktrrwm---------------------------------------------mtthaagdt-natyttdmttggttttatrt-----ttaa-ttttgttatc-----------gtgtactcatgattggatcaggaagaattgttgaattgctagaagc-------tctagaagctatgtccaaagataaccaacctattccaccaagagctatgattctaagcagaa---------------aatatcgaacactagttagctcgtggattgaacctctacaagaggaagctga------------acttggttatgagattgattac-atcgctaggtggcacctttttttttaatc-aacagtcaattc-tggttcaataacttca---------taacttatttatttgttaaagcgaatatacgagggaaacwrtcctycaa--------------kcrtkt-gyytcgtgctttactggaaga--ttctctttac----mymt------------------------------------------------------------------------------------------------------ykr------------------------------------------------------------------------------------------------------------------------------------------------------------------------------------------------------------------------------------------------------------------------------------------------------------------------------------------------------------------------------------------------------------------------------------------------------------------------------------------------------------------------------------------------------
>I28621_M153_Malvaceae_Trichospermum_sp_seq1
---------------------------------------------------------------------------------------------------------------------------------------------------------------------------------------------------------------------------------------------------------------------------------------------ctattcgtcattttcgtgcactaaagaactttgaagrggggacaagagtgttgcacaatgaaggacaatttggtgat-ccactttc--tttgtatcttcgagcattatgtcgagaaggtataca--------tgtg--tttttrttttct-rtatgttt---------------------------------------------attaaggtt-agtctttctttggt-tagat-----ataatgtttatta------------------cttgtvcttggatcaggaagaathgttgaattgctagaggc-------attacaagctatggccaaagacaaccaacctattccaccaagagctatgattctaaghagaaaatatcggacwctygaatatcggacacttgttagctcgtggattgaacctctacaagaagaagctga------------acttggttatgagattgattac-attgctaggtt------cdtcttttgatc-aacagaaactc-------------------------------------------------------------------------------------------------------------------------------------------aaatttg----------------aagatatctctagkg-ctwcacc--------------------vtcttca-ttwgcaca-ttaacata----------ttaata-----tga------------------atagaatctttcatttcttcrc-------------------------------------------------------------tagttaatctagata----------------------------------------------------------------g--tara------------------tctcactccatggtaga---------atgaatgaaatgcgacctccatta-------------------------------------------------------------------------tccatgaagcaa---------------------------------------------------------------------------------------------------------------------------------------------------------------------------------------
>I28623_M048_Malvaceae_Abroma_augusta_seq1
---------------------------------------------------------------------------------------------------------------------------------------------------------------------------------------------------------------------------------------------------------------------------------------------------ggcactttcgtgctctaaagaactttgaagggggaacaaaagtgttgcacaacgaaggaaactttgatgat-ccactttc--tttgtatcttcgagcattatgtcgagaaggtatcta--------ggtat--tttttttatct-atatggtt---------------------------------------------attaaagtc-aatc----ctgggtgtagat-----ttaatggttattaca-----------ttgta--catgcttggatcaggaagaattgttgaattgctagaagc-------tttacaagctatggccaaagataaccaacctattccagcaagagctatgattctaagcagaa---------------aatatcggacactagttagctcatggattgaacctctacaagaagaagctga------------acttggttacgagattgattat-attgctaggta------tgcctactaatc-aatggtcaagtc-tgctgcaataacctcg---------taatttatttat---------------------------aattttcgaa--------------tcatgc-cttatgtgcttgactggaaga--tttc---taa----actt-aaatatg----------------aagttgtctttaatg-cttgact--------------------ctcttt---------a-tttttaca----------tggtta-----caa------------------atagactctgtcatc-atatgc------------------------------------------------------------ttggttatat-----------------------------------------------------------------------------------------------------------------------------------------------------------------------------------------------------------------------------------------------------------------------------------------------------------------------------------------------------------------------------------------------------------------------------
>I28624_M049_Malvaceae_Corchoropsis_tomentosa_seq1
---------------------------------------------------------------------------------------------------------------------------------------------------------------------------------------------------------------------------------------------------------------------------------------------------------------------------------------------tattgcacaatgaaggaaactttgatgat-ccactttc--tttgtatcttcgagcattatgtcgagaaggtatctg--------tgta----tttttgttct-atatggtc---------------------------------------------atttaagtt-tatttttcttggttttagat-----ttatttaattttatc-----------ttctattcatgcttgaatcaggaagaattgttgaactgctagaagc-------ttttgaagctatgtccaaagataaccaacctattccagttagagctatgattctaagcagaa---------------aatatcgaacactaataagctcgtggattgaacctctacaagaggaagctga------------actcggttatgagattgattac-atagcaaggtg------tgccttttaaatcaccagtcaattt-tgcttccataactttt------------------------------------------------------------------------------------------------------------------------------tg----------------aagttttctttagtg-ctggac-----------------------cttt---------a-ttcgcaca----------tggttacaatagga------------------gtagaatctgtcattcatatat----------------------------------------------------------ggtcgggttatattgata-------------gtttaatycaa-tataacttttactg--------------------------------------------------------------------------------------------------------------------------------------------------------------------------------------------------------------------------------------------------------------------------------------------------------------------------------------------------------------------------------
>I28625_M193_Malvaceae_Apeiba_tibourbou_seq1
--------------------------------------------------------------------------------------------------------------------------------------------------------------------------------------------------------------------------------------------------------------------------------------------------------tttcktgcactgaagaactttgargrrggaacaaaagtgttgcacaaygaaggaaactttggtgat-ccactttc--tttgtaycttcgagcattatgysgagaaggtatatd--------tgta--tttwttatttct-atattttc---------------------------------------------------att-agtgtttctttggagtagat-----ttaatgtt-attttc-----------ctttkctcvtgcctggaycaggaagaattgtggaattgctagaagc-------tttacaagctatggccaaagataaccaacctattccaccaagagchatgattctaagcagaa---------------aatatcggacdcttgttagttcatggattgaacctctacaagaagaagctga------------acttggttatgagattgattwc-attgctaggtg------tgccttttaatc-aacagaaactt-------------------------------------------------------------------------------------------------------------------------------------------aagtttg----------------aagatatctctdatg-cktgac---------------------ctcttt---------a-ttcacact----------ttactt-----tga------------------atagaatctttcattcctatgc------------------------------------------------------------ctggttarwwtagata-------------gtttaactgaa-tgtaatgtttatggtaat-------agttatgtaataaaatttaaa------------------tctcactccatggagaaat-----------------------------------------------------------------------------------------------------------------------------------------------------------------------------------------------------------------------------------------------------------------------------------------------------------
>I28626_M226_Malvaceae_Helicteres_guazumifolia_seq1
----------------------------------------------------------------------------------------------------------------------------------------------------------------------------------------------------------------------------------------------------------------------------------------------------------------------------------------------------cagtgaaggaaactttggtgat-ccactttc--tttgtatcttcgagcattatgtcgagaaggtatcta--------tgta----tttttgttcg-atatggtc---------------------------------------------atttaagtt-aatttatcttggttgtcgat-----ttaatttttattacc------------tgtactcatgcttggatcaggaagaattgttgaattactagaagc-------tttaaaagctatgtccaaagataaccaacctattccatcaagagctatgattctaagcagaa---------------aataccgaacgctagttagctcgtggattgaacctctacaagaggaagctga------------acttggttatgagattgattac-attgctaggtg------tgccgtttaatcaaacagtcaattc-tgcttcaataacttca---------taacgtattt-t---------------------------agttctccaa--------------tcacgc-cttatgtgctttactgaaaga--tttttcta-----------taacttg----------------aagttttctctaatt-cttgacc--------------------ctcttt---------atttcagaca----------tggctacaatctga------------------gtaga--------------------------------------------------------------------------------------------------------------------------------------------------------------------------------------------------------------------------------------------------------------------------------------------------------------------------------------------------------------------------------------------------------------------------------------------------------------------------------------------------------------------
>I28628_M051_Malvaceae_Werklea_horrida_seq1
-----------------------------------------------------------------------------------------------------------------------------------------------------------------------------------------------------------------------------------------------------------------------------------------------------cattttcgtgcactaaagaactatgaagggggaacaatagtgttacacaatgaaggaaactttgatgat-ccactttc--tttgtatcttcgagcattatgtcgagaaggtatcttg--------------aaatttgttct-gtatgatc---------------------------------------------at--------tatttctctcggttttagat-----ttga-tttaattacc-----------gtgctctcatgattggatcaggaagaattgttgaactgctagaagc-------tctagaagccatgtccaaagataaccaacctattccaccgagagccatgattctaagtagaa---------------aatatcgaacastagtaagctcgtggattgaacctctacaagaggaagctga------------actgggttatgagatcgattac-attgcaaggtg------tgccttttaatt-aacagccaattc-tggttc-------tcg---------taatatattcat---------------------------agtcctccaa--------------tcatgc-ctttcattctttactggaaga--ttcacttcac----atca--------------------cg-gaa-------------------------------------------------------------------------------------------------------------------------------------------------------------------------------------------------------------------------------------------------------------------------------------------------------------------------------------------------------------------------------------------------------------------------------------------------------------------------------------------------------------------------------------------------------------------------------------------------------------------------------------
>I28629_M052_Malvaceae_Spirotheca_rosea_seq1
---------------------------------------------------------------------------------------------------------------------------------------------------------------------------------------------------------------------------------------------------------------------------------------------------------------------------------------------------------------------------------------------ttcgagcattatgtcgagaaggtatcta--------tgta-----attcattct-atatggtc---------------------------------------------atttaagtt-aatctttcttggttttagat-----ttaa-ttttgttacc-----------atgtactcatgctcggatcaggaagaattgttgaattgctagaagc-------tctacaagctatgtccaaagataaacaacccattccaccgagagctatgattctaagcagaa---------------aatatcgaacgctagttagctcgtggattgaacctctacaagaggaagctga------------acttggttatgagattgattac-attgctaggtg------tgccttttaata-aacagtagattt-tgcttcaataacttga---------taacttatttat---------------------------agctctc-aa--------------taatgc-cttttgtactttactggaaga--tttttctcaa----actt-caacttg----------------aagttttctttaatg-cttgacc--------------------ctcttt---------a-ttcaaaaa----------tggctaagaaacga------------------gtagaatctgt--------------------------------------------------------------------------------------------------------------------------------------------------------------------------------------------------------------------------------------------------------------------------------------------------------------------------------------------------------------------------------------------------------------------------------------------------------------------------------------------------------------
>I28630_M053_Malvaceae_Huberodendron_swietenioides_seq1
----------------------------------------------------------------------------------------------------------------------------------------------------------------------------------------------------------------------------------------------------------------------------------------------------------------------gaactttgaaggtgggacaatagtgttgcacaatgaaggaaactttgatgat-ccactttc--tttgtatcttcgagcattatgtcgagaaggtgtcta--------tgta-----atttgttct-atatggtc---------------------------------------------rtttaagtt-aatctttvttggttttagat-----ttaa-ttttattacc-----------ttgcactcatgcttggatcaggaagaattgttgaattgctagaagc-------tctacaagctatgtccaaagataaccaacctattccaccaagagctatgattctaagcagaa---------------aatatcgaacgctagttagctcgtggattgaacctctacaagaggaagctga------------acttggttacgagattgattac-attgctaggtg------tgccatttattc-aacagtcaagtc-tgcttcagtaacttca---------taactta-ttat---------------------------wgttctccaa--------------tcatgcttttttttgctttactggaaga--attttctaga----actt-aaactyr----------------atgttttctctaatt-cttgacc--------------------ctctta---------g-ttcamaca----------tatctgagatatga------------------gtagaat------------------------------------------------------------------------------------------------------------------------------------------------------------------------------------------------------------------------------------------------------------------------------------------------------------------------------------------------------------------------------------------------------------------------------------------------------------------------------------------------------------------
>I28631_M054_Malvaceae_Trochetiopsis_benjaminae_seq1
------------------------------------------------------------------------------------------------------------------------------------------------------------------------------------------------------------------------------------------------------------------------------------------------------------------------actttgaaggggggacagttgtattgcacaatgaaggaaactttgatgat-ccactttc--tttgtatcttcgggcactatgtcgagaaggtatctg--------tgtg----cttttgttct-atatggtc---------------------------------------------atttaagtt-tatctttcttggtttaagat-----ttatttagtattatc-----------ttgtattcttgcttgcatcaggaagaattgttgaacttctagaagc-------ttttgaagctatgtccaaagataaccaacctattccagctagagctatgattctaagcagaa---------------aatatcgaacactagtaagctcgtggattgaacctctacaagaggaagctga------------actcggttatgagattgattac-atagctaggta------tgctttctaaatcaaaagttaactt-tgctccagtaactctta--------taacttattta------------------------------ttcttcaa--------------tcacac-cttatgtgcattactgggtag--attttctaaa----actt-agttttg----------------aagttttctttagtg-cttgacc--------------------ttcttt---------a-ttcgcaca----------tggttatggtagga------------------gtaaaagttg---------------------------------------------------------------------------------------------------------------------------------------------------------------------------------------------------------------------------------------------------------------------------------------------------------------------------------------------------------------------------------------------------------------------------------------------------------------------------------------------------------------
>I28632_M055_Malvaceae_Eriolaena_candollei_seq1
-----------------------------------------------------------------------------------------------------------------------------------------------------------------------------------------------------------------------------------------------------------------------------------------------------------------------------------------------------------------------------------------tatcttcgggcactatgtygagaaggtatbyg--------ygbr----tttttgytct-atatgrtc---------------------------------------------atttaagtt-tatctttcttgdtttaagat-----ttatttagtwttawc-----------ttgtattcttgcttgcatcaggaagaattgttgaactgctagaagc-------ttttgaadctatgtccaaagataaccawcctattccagctagakctatgattctaagcagaa---------------aatatcgaacactagtaagctcgtggattgaacctctacaagaggaagctga------------amtcggttatgabattgattac-atagctaggta------tgccttctaaatcahcagttaactt-tgcktyaatarctmtaa--------taacttawtta------------------------------ttctccaa--------------tcacac-cttatgtgctttactgggaag--attttctaaa----actt-agttttg----------------aag-tttctttagtg-cttgacc--------------------ttcttt---------a-ttcgcaca----------tggttacgatagga------------------gtagaatctggcattca--------------------------------------------------------------------------------------------------------------------------------------------------------------------------------------------------------------------------------------------------------------------------------------------------------------------------------------------------------------------------------------------------------------------------------------------------------------------------------------------------------
>I28633_M056_Malvaceae_Adansonia_digitata_seq1
---------------------------------------------------------------------------------------------------------------------------------------------------------------------------------------------------------------------------------------------------------------------------------------------------------------cactaaagaactttgaaggggggacaatagtgttgcactatgaaggaaaatttgacgat-ccgctttc--tttgtatcttcgagcgytakgtcgagaaggtatcta--------tata-----attcrttct-atatggtc---------------------------------------------atttatgtt-aatctttcttggttttrgat-----ttgattttgttacct-----------ttgtactcatgcttggatcaggaagaattgttgaattgctagaagc-------tctacaagctatktccaaagataaacaaccgattccaccaagagctatgattctaagcaraa---------------aatatcgaacgctagttagctcgtggattgaacctctacaagaggaagctaa------------acttggttacgagattgattac-atcgctaggtg------tgccttttaatc-aacattcaattg-tgcttcaacaacttca---------tatcttatttrt---------------------------agttctccaa--------------tcatgc-cttttgtgctttgctggaaga--tttctctaaa----actt-aaacttg----------------cagttktctctaatg-cttgaac--------------------ttcttt---------a-ttctcata----------tggctaagattcca------------------gtagaatctg---------------------------------------------------------------------------------------------------------------------------------------------------------------------------------------------------------------------------------------------------------------------------------------------------------------------------------------------------------------------------------------------------------------------------------------------------------------------------------------------------------------
>I28635_M058_Malvaceae_Byttneria_aculeata_seq1
----------------------------------------------------------------------------------------------------------------------------------------------------------------------------------------------------------------------------------------------------------------------------------------------------------------------gaactttgaagggggaacagttgtcttgcacaatgaaggaaagtttgatgac-ccactttc--tttgtatcttcgagcattatgccgagaaggtatata--------tgta--------ttattt-ttacagtc---------------------------------------------attaaagtc-aatatttagttggtatagat-----ttaatgtttatcacc-----------ttgtactaatgcttgtatcaggaagaattgttgagttgctagaagc-------attacatgcaatggctgaagataatcaacctattccaccaagagctatgattctaagcagaa---------------aatatcggacactagttagctcatggatygaacctctacaagaagaarctga------------acttggctatgagattgattat-attgccaggtg------tgcctattaatc-agtggtcaastg-tgctggaataacccca---------agatata-atat---------------------------agttttccat--------------gcatgc-trtatacgctttackggaagt--tcta---------aactt-aaatatg----------------aagctttc-----ta-cttgact--------------------ctcttt---------g-ttcttaca----------tggctaca-------------------------cagaatgtgtcatc-atatgc------------------------------------------------------------ttggt----------------------------------------------------------------------------------------------------------------------------------------------------------------------------------------------------------------------------------------------------------------------------------------------------------------------------------------------------------------------------------------------------------------------------------
>I28636_M059_Malvaceae_Pterospermum_pierrei_seq1
---------------------------------------------------------------------------------------------------------------------------------------------------------------------------------------------------------------------------------------------------------------------------------------------------------------------------------------------------------------------------------------------------------------gaggaagctga-------------------------------------------------------------------------------------------------ttggttttggat-----ttat-cttctttatc-----------ttgtactcatgcttcggtcaggaagaattgttgaattgctagaagc-------tttagaagctatgtccaaagataaccaacctattccagctagagctatgattctgagcagaa---------------aatatcgaacactagtaagctcgtggattgaacctctacaacaggaagctga------------acttggatatgagattgattac-attgctaggtt------tgccttttaaat-macagtcaattc-tgcttcgataactttvt-------------------------------------------------thmwccaa--------------tcatgc---------------------------------------------------------------------------------------------------------------------------------------------------------------------------------------------------------------------------------------------------------------------------------------------------------------------------------------------------------------------------------------------------------------------------------------------------------------------------------------------------------------------------------------------------------------------------------------------------------------------------------------------------------------------------------------------------------
>I28637_M060_Malvaceae_Duboscia_vifidiflora_seq1
-------------------------------------------------------------------------------------------------------------------------------------------------------------------------------------------------------------------------------------------------------------------------------------------------------------------------------aggggggacaagagtgttgcacaatgaaggaaaatatggtgat-ccactgtc--tttgtatcttcgagcattatgtcgagaaggtataca--------tgta--tttttgttttct-atatgttc---------------------------------------------attaaggtt-ag--------tagtgtagat-----ttaatgtttattac-----------------cttgtgcttggatcaggaagaattgttgaaatgctagacgc-------gttacaagctatggtcaaagataaccaacctatcccaccaagagctatgattctaagcagaa---------------agtatcggacacttgttagctcgtggattgaacctctacaagaagaagctga------------acttggttatgagattgattac-attgctaggtg------tgccatttaatc-aacagaaactc-------------------------------------------------------------------------------------------------------------------------------------------aaatttg----------------aagatatctctagtg-cttaacc--------------------ctcttca-ttaacacg-ttaacaca----------gtccta-----caa------------------atagaatctttcattcctttgc-------------------------------------------------------------tagttaatttagata----------------------------------------------------------------gtttaaa------------------tctcactccatagagga---------ataaatgaaatgctaccttcatta-------------------------------------------------------------------------ttcacaaatcaataatgtttggaag--------------------------------------------------------------------------------------------------------------------------------------------------------------------------
>I28638_M061_Malvaceae_Basiloxylon_brasiliensis_seq1
--------------------------------------------------------------------------------------------------------------------------------------------------------------------------------------------------------------------------------------------------------------------------------------------------------------------aagaactttgaaggkgggacaaaaatgttgcataatgaaggaaactttgatgat-ccactttc--tttgtatcttcgagcattatgtcgagaaggtatgaa--------tgta----tttttgtttg-atatggtc---------------------------------------------atttcagct-aatctttcttggttttagat-----ttaatttttattacc-----------ttgtactcatgcttggatcaggaagaattgttgaattgctagaagc-------tttagaagctatgtccaaagataaccaacctattccaccaagagctatgattctaagcagaa---------------aatatcgaacgctagttagctcgtggattgaacctctacaagaggaagckga------------acttggttatgagattgattat-attgctaggtg------tgccttttaatc-aaccgttaattc-tgcttccataaatt-a---------taacttatttat---------------------------ggttctccaa--------------tcatgc-tttgtctrctttactggatga--tttttctata----a-------cttg----------------aagttttctttactg-cttgacc--------------------ctcttt---------a-ttcacaca----------tggccgcaatatga------------------gtggaatctgtcattcatatgc------------------------------------------------------------ttggtttat------------------------------------------------------------------------------------------------------------------------------------------------------------------------------------------------------------------------------------------------------------------------------------------------------------------------------------------------------------------------------------------------------------------------------
>I28639_M249_Malvaceae_Gyranthera_amphibiolepis_seq1
-----------------------------------------------------------------------------------------------------------------------------------------------------------------------------------------------------------------------------------------------------------------------------------------------------------------------------------------------------aatgaaggaaactttgatgat-ccactttc--tttgtatcttcgagcattatgtcgagaaggtgtcta--------tgta-----atttgttct-atatggtc---------------------------------------------atttaagtt-aatctttcttggttttagat-----ttaa-------tacc-----------ttgtactcatgcttcgatcaggaagaattgttgaattgctagaagc-------tctacaagctatgtccaaagataaccaacctattccaccaagagctatgattctaaacagaa---------------aatatcgaacgctagttagctcgtggattgaacctctgcaagaggaagctga------------acttggttacgagattgattac-attgctaggtg------tgccatttaatc-aacagtcaattc-tgcttcaataacttca---------taacttatttat---------------------------agttctccga--------------tcatgc-tttttttgcattactggaaga--tttttcta-----------aaagttg----------------aagttttgtttaatg-tttaacc--------------------ctcttt---------a-ttcacaca----------tggctaagatatga------------------gtagaatctgtcattc---------------------------------------------------------------------------------------------------------------------------------------------------------------------------------------------------------------------------------------------------------------------------------------------------------------------------------------------------------------------------------------------------------------------------------------------------------------------------------------------------------
>I28640_M062B_Malvaceae_Diplodiscus_paniculatus_seq1
---------------------------------------------------------------------------------------------------------------------------------------------------------------------------------------------------------------------------------------------------------------------------------------------------------------------------------------------------------------------------------------------------------------------------------------------tgttcw-atatggtc---------------------------------------------acttaagttaaatctttcttggttctagat-----ttgagctttgttaca-----------ttgtactcatgtttggatcaggaagaattgttgaattgctagaagc-------cttagaagctttggccaaagataaccaacctattccaccaagagctatgattctaagcagaa---------------aatatcgaacactagttagctcttggattgaacctctacaagaagaagcaga------------acttggttatgagattgattac-attgctaggta------tgcyttttahtc-aacagttacttc-tacttcaawractwar---------trkmtyatywaw---------------------------rkttc---mw--------------tcatgc-cttatgtgttttacy-----------------------------------------------------------------------------------------------------------------------------------------------------------------------------------------------------------------------------------------------------------------------------------------------------------------------------------------------------------------------------------------------------------------------------------------------------------------------------------------------------------------------------------------------------------------------------------------------------------------------------------------------------------------------------------------
>I28641_M063_Malvaceae_Brownlowia_peltata_seq1
-----------------------------------------------------------------------------------------------------------------------------------------------------------------------------------------------------------------------------------------------------------------------------------------------------------------------------------gggaccatggtgttgcacaatgaaggaaactttgatgat-ccactttc--tttgtatcttcgagcattatgccgagaaggtgtcta--------tata----tttttgttct-ctatggtc---------------------------------------------atttaagttaaatctttcttggttctagat-----ttgagctttgttaca-----------ttgtactcatgtttggatcaggaagaattgttgaattgctagaagc-------tttagaagctttggccaaagataaccaacctattccaccaagagctatgattctaagcagaa---------------aatatcgaacactagttagctcttggattgaacctcttcaagaagaagcaga------------acttggttatgagattgattac-attgctaggta------tgccttttaatc-aactgttacttc-tgcttcaataacttaa---------tatcttatttat---------------------------agttc---aa--------------tcatgc-cttatgcgttttactggaaga--ttttgctaaaa--aactt-aaacttg----------------aagtttgctttaatg-cttgacc--------------------ctcttt---------a-gtcataca----------aggctacaattcaa------------------gtagaatctgtcatttacatga------------------------------------------------------------cttggtt--------------------------------------------------------------------------------------------------------------------------------------------------------------------------------------------------------------------------------------------------------------------------------------------------------------------------------------------------------------------------------------------------------------------------------
>I28642_M064_Malvaceae_Burretiodendron_esquirolii_seq1
------------------------------------------------------------------------------------------------------------------------------------------------------------------------------------------------------------------------------------------------------------------------------------------------------------------------------------------------------------------------------------------------------------------gtatttg--------------tgtattcgttct-atagtgtc---------------------------------------------ctttaagtt-tatcattactggttttagatttacgttatttatttttatc-----------ttgtactcatgcttggatcaggaagaattgttgaattgcttgaagc-------tttagaggcgatgtccaaagataaccaacctattccagctagagctatgattctaagcagaa---------------aatatcgaacactagtaagctcgtggattgaacctctacaagaagaagctga------------actcggttatgagattgattac-attgctaggtt------tgccttttaaatcwwctgtcaattc-tgcttcaataacttta---------taacttatttat---------------------------ag-------------------------------------------------------------------------------------------------------------------------------------------------------------------------------------------------------------------------------------------------------------------------------------------------------------------------------------------------------------------------------------------------------------------------------------------------------------------------------------------------------------------------------------------------------------------------------------------------------------------------------------------------------------------------------------------------------------------------------------
>I28643_M065_Malvaceae_Hermannia_flammea_seq1
-----------------------------------------------------------------------------------------------------------------------------------------------------------------------------------------------------------------------------------------------------------------------------------------------------------------------aactttgcagggggaacaacggtgttgtacaacgaaggaaactttggtgat-ccactttc--tctgtatcttcgagctttatgtcgagaaggtacctg--------ggtct--ttttgttatgt-atatggcc---------------------------------------------gctaaagtg-agtctttcttggttgtagaa-----ttaatgtttattacc-----------ttgtacttgtgcttggatcaggaagaattgttgaaatgctagaggc-------tttagaagctatggccgaagataaccaacccattccaccaagagctatgattctaagcacaa---------------aatatcggactctagttagctcgtggattgaacctctacaagaagaagctga------------acttggttatgagattgactac-attgctaggtg------tgccttttaaca-aatattagagtc-tgctgt--taacttca---------taatttgtttat---------------------------tgttttaaag-------------gtcatgc-cttatgtgctttagttgaaga--ttctac-------------------------------------------------------aact--------------------ctcttt---------a-gtcttaca----------tggcta-----tga------------------ataaaa-ctgtcatt-atatgc------------------------------------------------------------ttggttta-------------------------------------------------------------------------------------------------------------------------------------------------------------------------------------------------------------------------------------------------------------------------------------------------------------------------------------------------------------------------------------------------------------------------------
>I28644_M066_Malvaceae_Thomasia_solanaceae_seq1
---------------------------------------------------------------------------------------------------------------------------------------------------------------------------------------------------------------------------------------------------------------------------------------------------------------cactaaagaacattgaaggggggacaagagtgttgcacaatgaaggaaactttggtgat-cctctttc--gttgtatcttcgagcattatgtcgggaaggtatcta--------ggtat--ttttgtgatct-atatgttc---------------------------------------------attaaagtt-tatctttcttgggtgtcgat-----ttaatggctattacc-----------ttgtactcatgcttggatcaggaagaattgttgaattgctagaagc-------tttacaagctgtggccgaagataaccaacctattcctccaagagctatgattctaagcagaa---------------aatatcggacactagttagctcgtggattgaacctctacaagaagaagccga------------acttggttatgagattgattac-attgcacggtg------tgccttttaatc-aacagtcaagtc-tgttgc-attacttca---------taatttctttat---------------------------agttttccaa--------------tcatgc-cttatgtgctttactggaagt--tttg--ttga----actt-aaattgg----------------aagttctcgttaatg-cttgacc--------------------ctcttt---------a-ttgtttca----------tgacta-----tga------------------atagaatctttaattcatatgc------------------------------------------------------------ttggt----------------------------------------------------------------------------------------------------------------------------------------------------------------------------------------------------------------------------------------------------------------------------------------------------------------------------------------------------------------------------------------------------------------------------------
>I28645_M067_Malvaceae_Guichenotia_ledifolia_seq1
-----------------------------------------------------------------------------------------------------------------------------------------------------------------------------------------------------------------------------------------------------------------------------------------------------------------ctaaagaacattgagggggggacaagagtgttgcacaatgaaggaaactttggtgat-cctctttc--gttgtatcttcgagcattatgtcgggaaggtatcta--------ggtat--ttttgtgatct-atatggtc---------------------------------------------cttaacgtt-gatctttcttgggtgtagat-----ttaatggctattacc-----------ttgtactcatgcttggatcaggaagaattgttgaattgctagaagc-------tttacaagctgtggccgaagataaccaacctattcctccaagagctatgattctaagcagaa---------------aatatcggacactagttagctcgtggattgaacctctacaagaagaagccga------------acttggttatgagattgattac-attgcacggtg------tgccttttaatc-aacagtcaagtc-tgctgc-attacttca---------taatttctttat---------------------------agttttccaa--------------tcatgc-cttatgtgctttactggaaga--tttg--ttga----actt-aaattgg----------------aagttctcgttaatg-cttgacc--------------------ctcttt---------a-ttgtttca----------tgacta-----tga------------------atagaatctttaattmwkakry------------------------------------------------------------tkr------------------------------------------------------------------------------------------------------------------------------------------------------------------------------------------------------------------------------------------------------------------------------------------------------------------------------------------------------------------------------------------------------------------------------------
>I28646_M068_Malvaceae_Helmiopsis_sp_seq1
------------------------------------------------------------------------------------------------------------------------------------------------------------------------------------------------------------------------------------------------------------------------------------------------------------------------actttgaaggggggrcaattgtattgcacaatgaaggaaactttgatgat-ccactttc--tytgtatcttcgggcactatgycgrgaaggyatctg--------tgtr----tttttgbtct-atatgrtc---------------------------------------------atttaagtt-tatcttycttggtttaagat-----ttatttagtwttawc-----------ttgtattcttgcttgcatcaggaagaattgttgaactgctagaagc-------ttttgaarctwtgtccwaagataaccaacctattcvarctmgagctatgmttctaagcagaa---------------aatatcgaacactaktaagctcrtggattgaacctctacaagaggaagctga------------actcggttatgagattgattac-atagctaggta------tgccttctaaatcawcagtywrctt-tgcttcaataactctwa--------taacwtatttm------------------------------ttctcsaa--------------tcacac-bdtatgtgctttactrggarg--attttctaaa----actt-agttttg----------------aagttttctttagwg-cttgacc--------------------ttcttt---------a-tttgcaca----------tggttacgatagga------------------gtagaatctgtcattcatatat----------------------------------------------------------gattgggt---------------------------------------------------------------------------------------------------------------------------------------------------------------------------------------------------------------------------------------------------------------------------------------------------------------------------------------------------------------------------------------------------------------------------------
>I28647_M069_Malvaceae_Cheirolaena_linearis_seq1
--------------------------------------------------------------------------------------------------------------------------------------------------------------------------------------------------------------------------------------------------------------------------------------------------------------------------------------------------cataatgaaggagactttgatgat-ccactttc--tctgtatcttcgggcactatgtcgagaaggtatctaattgtttttgac----tttttgttct-atatggtc---------------------------------------------atttaagtt-tatctttcttggcttaagat-----ttatttagtattatc-----------ctgtattcttgcttgcatcaggaagaattgttgaacttctagaagc-------ttttgaagctatgtcgaaagataaccaacctattccagctagagctatgattctaagcagaa---------------aatatcgaacactagtaagctcgtggattgaacctctacaagaggaagctga------------actcggttatgagattgattac-attgctaggta------tgcattccaaatcaaaagttaactt-tgctccaataactctta--------tgacttattta------------------------------ttctccaa--------------tcacac-cttatgtgcattactgggaag--attttctaaa----actt-tgttttg----------------aagttttcactagtg-attgacc--------------------ttcttg---------a-ttcgcaca----------tggctacagtagga------------------gtaaaagttgtta------------------------------------------------------------------------------------------------------------------------------------------------------------------------------------------------------------------------------------------------------------------------------------------------------------------------------------------------------------------------------------------------------------------------------------------------------------------------------------------------------------
>I28648_M070_Malvaceae_Helmiopsiella_madagascariensis_seq1
-------------------------------------------------------------------------------------------------------------------------------------------------------------------------------------------------------------------------------------------------------------------------------------------------------------tgcactgaagaactttgaaggggggacaattgtattgcacaatgaaggaaactttgatgat-ccactttc--tttgtatcttcgggcactatgtcgagaaggtatctg--------ygyr----tttttghtct-atatgrty---------------------------------------------atttaastt-tatctttcttggtttaagat-----ttatttagtwttawc-----------ttgtattcttgcttgcatcaggaagaattgttgaactgctagaagc-------ytttgaarctatgtccaaagataaccaacctattccagctagagctatgattctaagcagaa---------------adtatcgaacdctagtaagctcgtggattraacctctacaagaggaagctga------------actbrgttatgagattgattwy-atrgctaggta------tgcyttctaaatcawcagttaactt-tgcttcaataactctwa--------taayttwttta------------------------------ttctccaa--------------tcacac-cktatgtgctttactgggaag--attttytaaa----actt-agttttg----------------aagttttctttagtg-cttgacc--------------------ttcttt---------a-ttcgcaca----------tggttgcgatagga------------------gtagaatctgt--------------------------------------------------------------------------------------------------------------------------------------------------------------------------------------------------------------------------------------------------------------------------------------------------------------------------------------------------------------------------------------------------------------------------------------------------------------------------------------------------------------
>I28649_M071_Malvaceae_Goethalsia_meiantha_seq1
------------------------------------------------------------------------------------------------------------------------------------------------------------------------------------------------------------------------------------------------------------------------------------------------------------gtgcactaaagaactttgaagatgggacaaaagtgttgcacaatgaaggaaactatggtgat-ccactttc--tttgtatcttcgagcattatgtcgagaaggtatgca--------cgta--tttttattttct-atatgttc---------------------------------------------attaaggtt-ag--------tagtgtggat-----ttaatgtttattac-----------------cttgagcttggatcaggaagaattgttgaaatgctagacgc-------attacaagctatggccaaagataaccaacctatcccaccaagagctatgattctaagcagaa---------------aatatcggacacttgttagctcgtggattgaacctctacaagaagaagctga------------acttggttatgagattgattac-attgctaggtg------tgccttttaatc-aacagaaactc-------------------------------------------------------------------------------------------------------------------------------------------aaatttg----------------aagatatctctaatg-cttaacc--------------------ctcttca-taaacaca-ttaacgca----------ttaata-----tga------------------atagaatctttcattcctttgc-------------------------------------------------------------tagttaatctagata----------------------------------------------------------------gtttaaa------------------tctcactggatggagga---------atgaaagaaatgctaccttcatta-------------------------------------------------------------------------tccatgaatcaa---------------------------------------------------------------------------------------------------------------------------------------------------------------------------------------
>I28650_M072_Malvaceae_Clappertonia_ficifolia_seq1
-----------------------------------------------------------------------------------------------------------------------------------------------------------------------------------------------------------------------------------------------------------------------------------------------------------------------------------------agagtgttgcacaatgaaggaaactttgatgat-ccactttc--tttgtatcttcgagctttatgycgagaaggtatatm--------tgtac-tttytgttttyt-rtatgttc---------------------------------------------attaaagtt-agyctttcttcggtgtagat-----ttrgtgtttaattrccttktaa---attgtaatcatatytggatcaggaagaattgtggaattgctagatgc-------tttagandctatggtgaaagataaccaacctattccagcaagagctatgattmtaagcagaa---------------aatatcggacactcgthagctcgtggattgaacctctacaagadgaagctga------------acttggttatgagattgattac-attgctaggtg------tgcct-ttaatc-hatagaaactw-------------------------------------------------------------------------------------------------------------------------------------------aaatttg----------------aadatatctbtartg-cttgacc--------------------cycttt---------a-ttcacaca----------tgahta-----tgd------------------atagaatytttcattcttatgc------------------------------------------------------------ttggtkwatatatatagag---agwgatagtttaactgaa-tctaacatttrctgyaat-----------atgtaataaagtttaaa------------------tctca-------------------------------------------------------------------------------------------------------------------------------------------------------------------------------------------------------------------------------------------------------------------------------------------------------------------------
>I28652_M074_Malvaceae_Hildegardia_barteri_seq1
-----------------------------------------------------------------------------------------------------------------------------------------------------------------------------------------------------------------------------------------------------------------------------------------------------------------------------saaggggggacaaaaatgttgcacaatgaaggaaactttgatgat-ccactttc--tttgtatcttcgagctttatgtcgagaaggtatcga--------tcta----tttttgttca-atatggtc---------------------------------------------attttagct-aatctttattggttttagat-----ttactttttattact-----------ttgtatacatgcttggatcaggaagaattgttgaattgctagaagc-------tttagaagctatgtccaaagataaccaacctattccaccaagagctatgattctaagcagaa---------------aatatcgaacgctagttagctcgtggattgaacctttacaagaggaagctga------------acttggttatgagattgattat-attgctaggtg------tgccttttaatc-aacagttaattc-tgctgcaataacttaa---------taac----ttat---------------------------agttctccaa--------------tcatgc-tttgtctgctttgctggatga--tttttctaca----actc-aaactcg----------------aagttttctttactg-cttgacc--------------------ctctat---------a-atcaccga----------tggcaacgaaacga------------------gtggaatgtgtc-------------------------------------------------------------------------------------------------------------------------------------------------------------------------------------------------------------------------------------------------------------------------------------------------------------------------------------------------------------------------------------------------------------------------------------------------------------------------------------------------------------
>I28653_M168_Malvaceae_Theobroma_cacao_seq1
--------------------------------------------------------------------------------------------------------------------------------------------------------------------------------------------------------------------------------------------------------------------------------------------------------------------aagaagtttgaaggggggacaagagtgttgcaaaatgaaggaaactttgatgat-ccactttc--tttgtatcttcgagcattatgtcgagaaggtatcta--------ggtat--ttttgttatct-atatggtca--------------------------------------------aataaagtt-aatctttcttggctgtagat-----ttaatgtttattacc-----------ttgtactcatgcttggatcaggaagaattgttgaattgctagaggc-------tttgcaagctatggccaaagataaccaacctattcctccaagagctatgattctaagcagaa---------------aataccgtacactagttagctcatggattgaacctctacaagaagaagctga------------acttggatatgagattgattac-attgctaggtg------tgcctttttatc-aacagtcaagtc-agctgcaataacttaa---------caatctatttat---------------------------agtttcccat--------------tcatgc-cttatgtgccttactggaaga--tttc--taaa----cgtt-aaatttg----------------aagttgtctttaatg-cttgacc--------------------atcttt---------a-ttcgtaaa----------tggcta-----tga------------------agagaatttgacatt-atgtgc------------------------------------------------------------ttggttta-------------------------------------------------------------------------------------------------------------------------------------------------------------------------------------------------------------------------------------------------------------------------------------------------------------------------------------------------------------------------------------------------------------------------------
>I28654_M105_Malvaceae_Pachira_aquatica_seq1
----------------------------------------------------------------------------------------------------------------------------------------------------------------------------------------------------------------------------------------------------------------------------------------------------------------------------------------------------------------------cgat-ccactttc--tttgtatcttcgagcactatgtcgagaaggtatcta--------tgta-----atttgttct-atatggtc---------------------------------------------atttaaatt-aatctttcttggttttagag-----ttaa-ttttgttacc-----------ttgtactcatgctcggatcaggaagaattgttgaattgctagaagc-------tctacaagctatgtccaaagataaacaacccattccaccaagggctatgattctaagcagaa---------------aatatcgaacgctagttagctcgtggattgaacctctacaagaggaagctga------------acttggttatgagattgattac-attgctaggtg------tgccttggtatc-aacagtcaattc-tgcttcaataacttca---------taacttatttat---------------------------agttctcaaa--------------tcattc-cctttgtgctttattggaaga--tttttctaag----acttaaaacttg----------------aagttttctttaatg-cttgacc--------------------ctcttt---------a-ttcacaca----------tggctaaggtacga------------------gtagaatctgtcattcacactg------------------------------------------------------------aatgta---------------------------------------------------------------------------------------------------------------------------------------------------------------------------------------------------------------------------------------------------------------------------------------------------------------------------------------------------------------------------------------------------------------------------------
>I28655_M148_Malvaceae_Robinsonella_mirandae_seq1
---------------------------------------------------------------------------------------------------------------------------------------------------------------------------------------------------------------------------------------------------------------------------------------------------ggcattttcgtgcattaaagaactatgaaggtggaacaatagtgttgcacaatgaaggaaacttcgacgat-ccactttc--tttgtatattcgagcattatgtcgagaaggtatct---------tgta-----atttgttck-atatkgtc---------------------------------------------attt-agtw-awtttttcytgattttagat-----ttaa-tthcdtyact-----------ttgtactcatgattggaccaggaagaattgttghattgytagaagc-------whtagaagctatgtccaaggataaccaacctattccaccaagagctatgattctaagcaaaa---------------aatatcgaacgttagttagctcgtggattgaacctctacaagaggaagctga------------acttggttatgagatcgattac-atcgctaggtg------tgscttttaatc-aacagtcaattc-tgtttcwataacttca---------taatttattwat---------------------------agttctccag--------------tcatgc-gtaccgt-ctttaccrkaaga--ttcactttac----ktcy-magcatwcyrtattttgycca-aaagttttctattatg-tttcaca--------------------acttag---------c-ctgtcg-a----------tgacttgatgatt--------------------------------------------------------------------------------------------------------------------------------------------------------------------------------------------------------------------------------------------------------------------------------------------------------------------------------------------------------------------------------------------------------------------------------------------------------------------------------------------------------------------------------------------
>I28656_M002_Malvaceae_Tilia_americana_seq1
--------------------------------------------------------------------------------------------------------------------------------------------------------------------------------------------------------------------------------------------------------------------------------------------------------------gcactaaagaactttgaaggggggacaatagtgttgcacaatgaaggaaactttgatgat-ccactttc--tttgtatcttcgagcattatgtcgagaaggtatcta--------tgtat--tttttttttct-atatggtc---------------------------------------------atttaagtt-aatctttcttggctttagat-----ttaatttttattacc-----------wtgtattcatgcttggatcaggaagaatttttgaattgctagaagc-------tttacaagctatgtccaaagataaccaacctattccaccaagagctatgattctaagcagaa---------------aatatcgaacgctagttagctcgtggattgaacctctacaagaggaagctga------------acttggttatgagattgattac-attgctaggtg------tgctttttaacc-aacagttaattc-tgcttcaataacttta---------taacttatgtat---------------------------agttctccag--------------tcatgc-cttatrtgctttactggaaga--tttttctaaa----actt-aaacttg----------------aagttttctataatg-cttgacc--------------------ctcttt---------a-ttcacaca----------tggcta---------------------------------------------------------------------------------------------------------------------------------------------------------------------------------------------------------------------------------------------------------------------------------------------------------------------------------------------------------------------------------------------------------------------------------------------------------------------------------------------------------------------------------------------------
>I28657_M180_Malvaceae_Triumfetta_lappula_seq1
--------------------------------------------------------------------------------------------------------------------------------------------------------------------------------------------------------------------------------------------------------------------------------------------------------------------------------------------gtgttgcacaatgaaggaaactttgatgat-ccactttc--tttgtatcttcgagctttatgtcgagaaggtatatg--------tgta--tttttgttttct-atatgttm---------------------------------------------attaaagtt-agtctttcttcggtgakttt-----tagggtttaatcacc-----------ttgtaatchtatttggatcaggaagaattgtggaactgctagatgc-------tttagaygctatgctgaaagayaaycaacctattccascaagagctatgattctaagcagaa---------------aatatcggacacttgttagctcgtggattgaacctctccaagaagaagctga------------acttggttatgagattgattac-attgctaggtg------tgcyt-ttaatc-aacagaaactt-------------------------------------------------------------------------------------------------------------------------------------------aaatttg----------------aagatatctcttayg-cttgacc--------------------ctcttt---------a-tacacacr----------dgacta-----tgr------------------atagaatctttcattsttatgc------------------------------------------------------------ttggttaatatagata---------gatwrtttaactgaa-tmtaacatttactgttgt-----------atgtaataaagtttaaa------------------tctcagtcaatggaaga---------atg-------------------------------------------------------------------------------------------------------------------------------------------------------------------------------------------------------------------------------------------------------------------------------------------------
>I28658_M160_Muntingiaceae_Muntingia_calabura_seq1
-----------------------------------------------------------------------------------------------------------------------------------------------------------------------------------------------------------------------------------------------------------------------------------------------------------------attaagcttacaagcatgttaaaatgatatttacaaaattagtgcagttgcatttaa-aagtttcc--tcttttctgataatgacaatgtcatgtgtgtgatga--------tgttaatattgttgcatg-atctctcc---------------------------------------------tgccttatt-tttcacctgtaatagtaagt-----atgatgctgataatc-----------tggcaattatgttttaatcaggaagaattgttgacttgctagaagc-------cttagaagccatggctaaagatatgctaccaatatctccaagagccatgattctgagcagaa---------------aatatcggacattagttagctcgtggattgaacctgtacaagaagaagctga------------acttggctatgagattgattac-attgctaggtg------tgccttttaatc-gacacttcatag-tggtgca--tgcttaa---------tatattttttgcta-------------------------atatgtctattagaatatcaagttttagccaatcccaagtgatgagaacaggc-tttgttccacaagcattatgaaattg----------------aag--tttcttgatg-ccaggtg--------------------cttctt---------g-ttcatgc--------------------------------------------------------------------------------------------------------------------------------------------------------------------------------------------------------------------------------------------------------------------------------------------------------------------------------------------------------------------------------------------------------------------------------------------------------------------------------------------------------------------------------------------------------------------
>I9832_V002_Malvaceae_Luehea_speciosa_seq1
aattgaaccgttaatccattttcatgtaatttatctacctttttgttctctttttaagtgatttaatgcagacattagattgatgctttgctcatacactttttacagtcttgatcaattggmaattkkcawmktsyakwgyywytkyytmtttttctttttttagtaattttttgccactccttttttctatmttctttttgtctatggttgatgatatyatgcccatatggamgttmaggytgttagtggagtgctttaccaaatactgtgttgtaagggaagctattcgtcattttcgtgcactaaagaactttgaaggggggacaagaghgttgcataatgaaggaaattttggagat-chactttc--tttgtatcttcgagcattatgtcgagaaggtataca--------tgta--tttkkkkyytyy-nwwwnkth---------------------------------------------hwtwarktbvdgtctttctttggtgtagag-----ttaatgtttattac-----------------cttgtgcttggatcaggaagaattgttgaattrstagaagc-------attagaagbtatggccaaagataaccaaccarttccabcadgagctatgattctragcagaa---------------aatatcgtacacttgttagctcatggattgaacctctacaggaagaagcrga------------acttggttatgagattgattac-attgctaggta------caccttttaaac-ag-------tc-------------------------------------------------------------------------------------------------------------------------------------------aaattgg----------------aagatatttttaatg-cttgacc--------------------ctcttca-htgacaca-tcaacaca----------ttaaka-----tga------------------atagaatctttcattcc-tcac-------------------------------------------------------------tagttaatctaaata----------------------------------------------------------------gtttaaa------------------tctcacttcatggagga---------atgaatgaaatgctaccttcatta-------------------------------------------------------------------------tccacaaatcaatsatgtttggaagc---------atgatcttattgaacavtttg--------------tgcayctgttcaayrttaatcatctcctctgtgtcattcacttaatactttgtggyataccttrttttgcccagawattttctatcatgtttacattgccaatgagttgattactgattattctt
