# Supplementary material for: Localized Phylogenetic Discordance Among Nuclear Loci Due to Incomplete Lineage Sorting and Introgression in the Family of Cotton and Cacao (Malvaceae)
Source: Front Plant Sci. 2022 Apr 13;13:850521. doi: 10.3389/fpls.2022.850521 (PMC9043901; doi:10.3389/fpls.2022.850521)
Supplement: Supplementary file 1 [file Data_Sheet_1.ZIP › Alignments_v4/L43.fasta]

>I23352_M001_Malvaceae_Bombax_ceiba_seq1
----------------------------------------------------------------------------------------------------------------------------------------------------------------------------------------------------------------------------------------------------------------------------------------------------------------------------------------------------------------------------------------------------------------------------------------------------------------------------------------------------------------------------------------------------------------------------------------------------------------------------------------------------------------------------------------------------------------------------------------------------------------------------------tgtggagagctgttgaacgtgcacttggcccgggtttcaaccgtgagaagtgcgaggtgaaactggttggaa-ctccattgacacatcaaaggtttttacgaaggaatagaggaacttatggaccggctatacaagccggtcaagactcttttccaggacattcgacacccattccacaactttattgttgcggaga-ttctacttttcctggcatcggagtccctgcagttgctgctagtggcgccattgttgccaattcgttggtttctgtttctcaacactcccaacttcttgatgccattggaatttgaatg--------caa----tgg----------gtgag-tttt--------catc-ttat--------tttc---------------------gaata-------------aatt--c-tt------------------------------------------------------------------------------------------------------------------------------------------------------------------------------------------------------------------------------------------------------------------------------------------------------------------------------------------------------------------------------------------------------------------------------------------ttacca----ttttg-a----tttttaat-------------------------tatag-cct----------------------------------------ttgg---------------aagatta-------cacaa-attct---------------------------------------atcc-tttca------------------------------ccctaatc----------------------------------attaatgtagtc-------------tagtgt--------acttttacacctgat-tgagcttc------aa-------aactgtag-cttat----------------agaggaac-----------------------------------------------------------------------tttgttggaat-------------------------------attccaaactatatataattggaagcaata-----------------------------------------atacaatatggaaag-------------------------------------------------
>I23353_M002_Malvaceae_Tilia_americana_seq1
-----------------------------------------------------------------------------------------------------------------------------------------------------------------------------------------------------------------------------------------------------------------------------------------------------------------------------------------------------------------------------------------------------------------------------------------------------------------------------------------------------------------------------------------------------------------------------------------------------------------------------------------------------------------------------------------------------------------------------------------------------------------------------ggtaatgtggagagccgttgaacgtgcacttggctcaggtttcagccgtgagaagtgtgaggtgaaattggtaggaa-ctccattgacacatcaaaggtttttacgaaggaatagaggaacctatggaccagctatacaagccggtcaggactcttttcctggacattcgacacccattccacaactttattgttgtggaga-ttctacttttcctggcattggagtccctgcagttgctgctagtggtgctattgttgcgaattcattagtttcagtttctcaacactctcagcttcttgatgccattggaatttgaatg--------cat----tg-----------gtgag--ttt--------gatt-ttgt--------tttc---------------------gtata-------------aatt--c-tt------------------------------------------------------------------------------------------------------------------------------------------------------------------------------------------------------------------------------------------------------------------------------------------------------------------------------------------------------------------------------------------------------------------------------------------ttacca-------------------------------------------------------------------------------------------------ttgg---------------aagact----------cga-attcc---------------------------------------gccc-tttca------------------------------ccctaatc----------------------------------attaatgtattc-------------tgctgc--------acacttacacatgat-tgagcttc------aa-------aagtgtag-ctta------------------gaggtac-----------------------------------------------------------------------tttggtggaat-------------------------------attccaaat---atataatt-------------------------------------------------------------------------------------------------------------------
>I23354_M003_Malvaceae_Herissantia_crispa_seq1
-----------------------------------------------------------------------------------------------------------------------------------------------------------------------------------------------------------------------------------------------------------------------------------------------------------------------------------------------------------------------------------------------------------------------------------------------------------------------------------------------------------------------------------------------------------------------------------------------------------------------------------------------------------------------------------------------------------------------------------------------------------------------------ggtaatgtggaaagctgttgagcgtgcactcggctcgggtttcaaccgtgacaagtgtgaggtgaaactggttggaa-ctccgttgacacatcaaaggtttttacgaaggaacagagggacttacggaccggctatacaagctggtcagaactcttttccaggacattctacacccgtttcgcagctttattgttgcggtga-ttctacttttcctggcattggagtccctgcagttgctgctagtggtgccattgttgccaactctttagtatcggtttctcaacactcccaacttctcgatgccatcggaatttgaatg--------caa----tgag--------tgtgag-tttt--------catc-ttat--------cttc---------------------atata-------------acttttt-ttt-----------------------------------------------------------------------------------------------------------------------------------------------------------------------------------------------------------------------------------------------------------------------------------------------------------------------------------------------------------------------------------------------------------------------------------------ttacca----ttttg-a----attttgat-----------------------tatatagccct----------------------------------------ttgg---------------aagact----------caa-attcc---------------------------------------atcc-tttttc----------------------------accctaatc----------------------------------attaatgtagcc-------------tgttgt--------acctttacacatgat-tgagcttc-------a-------aactgtag-atta------------------aagttgc-----------------------------------------------------------------------tttggtgggat-------------------------------gctccaaattatatatgattgaaagcaatag-------------------------------------------------gaaaagaaacccatacatctttttc-atgtaa-----------------------
>I23355_M004_Malvaceae_Malva_arborea_seq1
-------------------------------------------------------------------------------------------------------------------------------------------------------------------------------------------------------------------------------------------------------------------------------------------------------------------------------------------------------------------------------------------------------------------------------------------------------------------------------------------------------------------------------------------------------------------------------------------------------------------------------------------------------------------------------------------------------------------------------------------------------------------------------------------------------------------gtttcaaacgtgacaagtgtgagrtgaaactggttggaa-ctccattaacacatcaaagatttttacgaaggaatagaggaacttacggaccagctatacaagccggtcagaactcatttccggggcattcgtcgcctgtgtcgcagctatattgttgcggaga-ttccacttttccgggcattggagtccctgcagttgctgctagtggtgccatcgttgccaattcgttagtttcggtytcgcaacactcgcaacttcttgatgctatcggaatttgaatg--------caa--------------cgagtgagttttcatataa--aatc-------------ttttaggtagaaaaccaaaattggtccataacg--tttggccaaatattcatt--------------------------------------ttagt-------------------------------------------------------------------------------------------------------------------------------------------------------------------------------------------------------------------------------------------------------------------------------------------------------------------------------------------------------------------------------------ttaaaatgttttttta---attttatt---tagaccaaacgt----------tacgtatttgattattt-ttt------------------------------------------------------gtctaaaacttaa--------cggattgtttacgtgaca-tg------------------acggaaaacacgtgtcaaaatgttgtttgtc------------catgtgacccaatt----------------gtt----------------------------------------gtttgc-------cacgtaggcaatccgttagattttga--accaa--------------------------------------------------------------------------------------------------------------------------------------------------------------------------------------------------------------------------------------------------------------------------aaacgata-------------------
>I23356_M005_Malvaceae_Lavatera_assurgentiflora_seq1
-------------------------------------------------------------------------------------------------------------------------------------------------------------------------------------------------------------------------------------------------------------------------------------------------------------------------------------------------------------------------------------------------------------------------------------------------------------------------------------------------------------------------------------------------------------------------------------------------------------------------------------------------------------------------------------------------------------------------------------------------------------------------------------------------------------------gtttcaaacgtgacaagtgtgaggtgaaactggttggaa-ctccattaacacatcaaagatttttacgaaggaatagaggaacttacggaccagctatacaagccggtcagaactcattwccggggcattcgtcgcctgtgtcgcagctatattgttgcggaga-ttccacttttccgggcattggagtccctgcagttgctgctagtggtgccatcgttgccaattcgttagtttcggtytcgcaacactcgcaacttcttgatgctatcggaatttgaacg--------caa--------------ctagttagttttcatc----------ttgt--------tcat---------------------atatagc---ctttggaagacttgaatt-----------------------------------acatcattc-----------------------------------------------------------------------------------------------------------------------------------------------------------------------------------------------------------------------------------------------------------------------------------------------------------------------------------------------------------------------------------attaatgtagtctactatacatattata-------------------------tatgaatttgttcatat-tat----------------------------------------ttga----------atctattaatt-------------------------------------------------------accacctattcatatgatgtgttat-----------atatataaccaaatt----------------------------------------------------agatgatttttactaaatttgatatttgcacttgat-------------tcaa-----------------------------------------------------------------------------------------------------------------------------------------------------------------------------------------------------------------------------------------------------------------------------------------------------
>I23357_M006_Sphaerosepalaceae_Rhopalocarpus_longipetiolatus_seq1
----------------------------------------------------------------------------------------------------------------------------------------------------------------------------------------------------------------------------------------------------------------------------------------------------------------------------------------------------------------------------------------------------------------------------------------------------------------------------------------------------------------------------------------------------------------------------------------------------------------------------------------------------------------------------------------------------------------------------------------------------------------------------aggtaatgtggagagctgttgagcgtgcacttggtccaggttttaggcgtgacaaatgtgaggtgaagttagtgggaa-ctcctttgacacatcaaaggtttcttcgaaggaatagggggacttatggaccagctatagawgctggtaaagacacmtttcctgggcattcaacacccatcccacaactctattgttgtggaga-ttctactttcccaggtattggagtgcctgcagttgctgctagcggtgccattgttgccaactcattggtttctgtttctcaacactcccaacttcttgatgccattggaatttgatggttg-----cag----tga----------------ttt-----------------------------------------------------------------------cag---tt------------------------------------------------------------------------------------------------------------------------------------------------------------------------------------------------------------------------------------------------------------------------------------------------------------------------------------------------------------------------------------------------------------------------------------------tcatcg----ttttg-------------------------------------ttcatagtt-t----------------------------------------------------------gaacata----------tgaaatgcc------------------------gtaattatttgaaatg-----------------------------------------------------------------------------------------------------------------------------------------------------taa-------aggtactttattgaaagagaaaaagagaagagggtggcccttggcatgttggctttctccatcaatgtttgtttaagtgtttcaactttccagtgcaaaaagggaatcttttggcagagttgcaaat-----------gttat--gtcaagattgaagaataagtggt----------------------------------------------------------------------------------------------------------------------
>I23359_M008_Malvaceae_Althaea_officinalis_seq1
-------------------------------------------------------------------------------------------------------------------------------------------------------------------------------------------------------------------------------------------------------------------------------------------------------------------------------------------------------------------------------------------------------------------------------------------------------------------------------------------------------------------------------------------------------------------------------------------------------------------------------------------------------------------------------------------------------------------------------------------------------------------------------taatgtggagagctgtcgaacgtgcactcggttcaggtttcaaacgtgagaagtgtgaggtgaaactggttggaa-ctccattaacacatcaaagatttttacgaaggaatagaggaacttacggaccagctatacaagccggtcaaaactcctttccaggacattcgtcgcccgtgtcgcagctttattgttgcggaga-ttccacttttcctggcattggagtccctgcagttgctgctagtggtgccatcgttgccaattcattagtttcggtttctcaacactcccaacttcttgatgccatcggaatttgaatg--------caa----tga----------gtgag-tttt--------catc-tcat--------tttc---------------------atata-------------aaat--c-tt------------------------------------------------------------------------------------------------------------------------------------------------------------------------------------------------------------------------------------------------------------------------------------------------------------------------------------------------------------------------------------------------------------------------------------------atacca----ttttg-a----attttgat---------------------tatatatag-cct----------------------------------------ttgg---------------aagact----------cga-attcc---------------------------------------atca--ttca------------------------------ccctaatc----------------------------------attaatgtagcc-------------ttctgt--------acctttacacattatatatgattg------ga-------agcaatat----------------------ggaattacaaccaa-------------------------------------------------------------------------aatc----------------------------aaaacctaaaccatatgtgaatttgt---------------------------------------------------------------------------------------------------------------
>I23360_M009_Malvaceae_Lagunaria_patersonia_seq1
--------------------------------------------------------------------------------------------------------------------------------------------------------------------------------------------------------------------------------------------------------------------------------------------------------------------------------------------------------------------------------------------------------------------------------------------------------------------------------------------------------------------------------------------------------------------------------------------------------------------------------------------------------------------------------------------------------------------------------------------------------------------------------------gagagctgttgaacgtgtactaggctcaggtttcaaccgtgagaaatgtgaggtgaaactggttggaa-ctccattgacacatcaaagatttttacgaaggaatagaggaacttatggaccggctatacaagctggacaaaacacttttccaggacattcgacacccattccgcagctttattgttgcggaga-ttctacttttcctggcattggagtccctgcagttgctgctagtggtgccattgttgccaactcgttagtatcagtttctcaacactcccaacttcttgatgccmtcggaatttgaatg--------aag----tga----------gtgcg-tttt--------tatc-ttat--------tttc---------------------atata-------------aattttc-tt------------------------------------------------------------------------------------------------------------------------------------------------------------------------------------------------------------------------------------------------------------------------------------------------------------------------------------------------------------------------------------------------------------------------------------------ttacca----ttttg-a----aatttgat-------------------------tatag-mct----------------------------------------twgg---------------aagact----------caa-attcc---------------------------------------atcc-tttca------------------------------ccctaatc----------------------------------awcaatgtagcc-------------tactrt--------accttcaagcatgaa-cgaggttc------aa-------aactgtag-atta------------------gagttga-------------a----------------------------------------------------taatgtttgataaaaattgactttgtatctatt-------tgaagaaattgtttgttataggctaatttgtctaatgaaa------------------------------------------------------------------------------------------------------
>I23361_M010_Malvaceae_Allyogyne_huegelli_seq1
-------------------------------------------------------------------------------------------------------------------------------------------------------------------------------------------------------------------------------------------------------------------------------------------------------------------------------------------------------------------------------------------------------------------------------------------------------------------------------------------------------------------------------------------------------------------------------------------------------------------------------------------------------------------------------------------------------------------------------------------------------------------------------------------------------------------------------------------------------------------------------------------------------------------------------------------ccgggacatccgacacccattccgcagctttattgttgcggaga-ttctacttttcctggcatcggagtccctgcagttgctgccagtggtgccattgttgccaactcgttagtatcggtttctcaacactcccaacttctcgatgccatcggaatttgaacactcc----caa----aaatc--------------tttccaac---------------------attcaactg----------------ttatagt-----------aatttccttc------------------------------------------------------------------------------------------------------------------------------------------------------------------------------------------------------------------------------------------------------------------------------------------------------------------------------------------------------------------------------------------------------------------------------------------ttgtttcgagcctcgat-------------------------ttcgttcaaaatcgtaacttt-------------------------------------caattgta-----------tcaacaattacgaccgg--tat-atatc---------------------------------agaatcaatcattaca----------------------aacatcaaactgaatg-------------------------------------------------------------------------atcatcgaacatgat------------------cttcccaactacaagtttatg-------------------------------------------------------------------------------------------------------------------------------------------------------------------------------------------------------------------------------------------------------------------------------
>I23364_M013_Malvaceae_Grewia_sp_seq1
----------------------------------------------------------------------------------------------------------------------------------------------------------------------------------------------------------------------------------------------------------------------------------------------------------------------------------------------------------------------------------------------------------------------------------------------------------------------------------------------------------------------------------------------------------------------------------------------------------------------------------------------------------------------------------------------------------------------------------------------------------------------------aggtaatgtggagagctgttgagcgtgcgcttggttcaggtttcagccgtgagaartgygaggtgaaattggttggaa-ctccattgacacatcaaaggtttctcagaaggaacagaggaacttatggaccagcyatacaagctggccaagagacttttccaggacattcaacacccattccgcaactttattgttgtggaga-ttctacttttcctggcattggagtcccagcggttgctgccagtggtgctattgtagccaattcattggtttcagtttctcaacactcccagcttcttgatgccattggaatttgatttactg----cat---tcaaa-------ttatgaa-ttt---------gatt-ttgt--------tttc---------------------ttaca-------------aatt----tt------------------------------------------------------------------------------------------------------------------------------------------------------------------------------------------------------------------------------------------------------------------------------------------------------------------------------------------------------------------------------------------------------------------------------------------ttactgtt-atttttta---------------------------------taattacag-cct----------------------------------------ttggaaaccctactgtacaaagatgg---------tgaagttctcacatattattgaacttcgagcagtgtaatattggaatattccattttat---------------------------atacataattggaagcggccc-----------------------actacctttttta------------ttctctctc-----tctttaatttataatcaaaacc--------aa-------acctaaatctttat----------------------------------------------------------------------------------------------gtttc-----------------------------------------------------------------------------------------------------------------------------------------------------------------------------
>I23367_M016_Malvaceae_Kitaibelia_vitifolia_seq1
-------------------------------------------------------------------------------------------------------------------------------------------------------------------------------------------------------------------------------------------------------------------------------------------------------------------------------------------------------------------------------------------------------------------------------------------------------------------------------------------------------------------------------------------------------------------------------------------------------------------------------------------------------------------------------------------------------------------------------------------------------------------------------------------------------------------------------------------------tggttggaa-ctccattaacacatcaaagatttttacgaaggaatagaggaacttacggaccagctatacaagccggtcaaaactcctttccaggacattcgtcacccgtgtcgcagctttattgttgcggaga-ttccacttttcctggcattggagtccctgcagttgctgctagtggtgccatcgttgccaattcattagtttcggtttctcaacactcccaacttcttgatgccatcggaatttgaatg--------caa----tga----------gtgag-tttt--------catc-ttat--------tttc---------------------ataga-------------aaat--c-tt------------------------------------------------------------------------------------------------------------------------------------------------------------------------------------------------------------------------------------------------------------------------------------------------------------------------------------------------------------------------------------------------------------------------------------------ttacca----ttttg-a----attttgat-----------------------tatatag-cct----------------------------------------ttgg---------------aagact----------cga-attcc---------------------------------------atcactttca------------------------------ccctaatc----------------------------------attaatgtagcc-------------tactgt--------acctttacacattatatgtgattg------ga-------agcaatat----------------------ggaaataaacccaaatccttt---------------------------------------------------------ttttcgtgtaatt----------------------------acaaccaaaatc-----------------------------------------------------------------------------------------------------------------------------
>I23368_M017_Malvaceae_Sterculia_apetala_seq1
-----------------------------------------------------------------------------------------------------------------------------------------------------------------------------------------------------------------------------------------------------------------------------------------------------------------------------------------------------------------------------------------------------------------------------------------------------------------------------------------------------------------------------------------------------------------------------------------------------------------------------------------------------------------------------------------------------------------------------------------------------------------------------ggtaatgtggagagctgttgagcgtgcgcttggctcgggtttcagccgtgagaagtgtgaggtgaaattgataggaa-ctccattgacacatcaaaggtttttacgaaggaatagaggaacttatggaccagctatgcaagccggccaagactcttttccaggacattcaacaccgattccacaactttattgttgtggaga-ttctacctttcctggcattggagtccctgcagttgctgctagtggcgctattgtcgcgaattcgttagtttcagtttctcaacactcccagcttcttgatgccattggaatttgaatg--------cac----tg-----------gtgag-tct---------gatt-ttgt--------tttc----------------------------------------------------------------------------------------------------------------------------------------------------------------------------------------------------------------------------------------------------------------------------------------------------------------------------------------------------------------------------------------------------------------------------------------------------------------------------------------------------------------------------------------------------------------------------------------------------------------------agaat----------caa-attcc---------------------------------------gttc-tttca------------------------------ccctaatc----------------------------------attaatgtattc-------------tgctat--------acctttacacatgat-tgagcttc------aa-------aattatag-ctta------------------aaggtataggcgcggcgcttcattctcgtatac-------------------------------------------gatacggtagaaacagttattgaaaatataagtac-----tggcattgaacatttcaaaagactgatattacggaaagtggataatgacaacatgacacatgccat---------tgacaatcacaaatgaaactgactatacttc---------------------------------
>I23369_M018_Malvaceae_Abelmoschus_esculentus_seq1
----------------------------------------------------------------------------------------------------------------------------------------------------------------------------------------------------------------------------------------------------------------------------------------------------------------------------------------------------------------------------------------------------------------------------------------------------------------------------------------------------------------------------------------------------------------------------------------------------------------------------------------------------------------------------------------------------------------------------------------------------------------------------aggtaatgtggagagcagttgaacgtgcactgggcccgggtttcaaccgcgacaactgtgaggtgaaactggttggaa-ctccattgacacatcaaaggtttttacgaaggaatagaggaacttacggaccagccatacaagctggtcaaggctcttttccgggacattcatcacccattccccagctttattgttgtggaga-ttctacttttcctggaattggtgtccctgcagttgctgctagtggtgccattgttgccaactcattagtatcagtttctcagcactcccaacttcttgatgccataggaatctgagtg--------gaa----tga----------gtgag-tttt--------catc-ttat--------tttg---------------------atgta-------------aatt----ct------------------------------------------------------------------------------------------------------------------------------------------------------------------------------------------------------------------------------------------------------------------------------------------------------------------------------------------------------------------------------------------------------------------------------------------ttactg----ttttg-a----atttcgat-----------------------tatacag-cct----------------------------------------gtag---------------aaaact----------caa-atagc-----------------------------------------------------------------------------------------------------------------------------------------------------------------------cacatgat-tgagcttc------aa-------aactatag-atta------------------tagttgc-----------------------------------------------------------------------tttgttgggat------------------------------atttccaaaatgtatattggaaggaataaggga---------------acaaaaccaaatagttt---tccaagtaatttacaaacaaaaccgaaa----------------------------------------
>I23370_M105_Malvaceae_Pachira_aquatica_seq1
--------------------------------------------------------------------------------------------------------------------------------------------------------------------------------------------------------------------------------------------------------------------------------------------------------------------------------------------------------------------------------------------------------------------------------------------------------------------------------------------------------------------------------------------------------------------------------------------------------------------------------------------------------------------------------------------------------------------------------------------------------------------------------------------------------------------tttcaactgtgagaagtgcgaggtgaaactggttggga-ctccattgacacatcaaaggtttttacgaaggaatagaggaacatatggaccggctatacaagccggtcaagactcttttccaggacattcgactcccattccacaactttattgttgcggaga-ttctacttttcctggcatcggagtccctgcagttgctgctagtggtgycattgttgcaaattcgttggtttcggtttctcaacactcccaacttcttgatgccattggaatttgaacg--------caa----tgg----------gtgag-tttt--------catc-ttat--------ttta---------------------atata-------------aatt--c-tt------------------------------------------------------------------------------------------------------------------------------------------------------------------------------------------------------------------------------------------------------------------------------------------------------------------------------------------------------------------------------------------------------------------------------------------ttacca----ttttg-a----gttttgat-------------------------tatag-cct----------------------------------------ttgg---------------aagatta-------cacaa-ttttc---------------------------------------atcc-tttca------------------------------ccctaatc----------------------------------attaatgtagtg-------------tactgt--------acttttacacctgat-tgagtttc------aa-------aactgtag-cttat----------------agaggtgc-----------------------------------------------------------------------tttgttggaat----------------------------------------------------------------------------------------------------------------------------------------------------------------------
>I23371_M137_Malvaceae_Dombeya_wallichii_seq1
-----------------------------------------------------------------------------------------------------------------------------------------------------------------------------------------------------------------------------------------------------------------------------------------------------------------------------------------------------------------------------------------------------------------------------------------------------------------------------------------------------------------------------------------------------------------------------------------------------------------------------------------------------------------------------------------------------------------------------------------------------------------------------ggtaatgtggagagctgtcgaacgtgcacttggtccgggwttcagccgcgagaagtgtgaggtgaaattagtaggaa-ctccattgacgcatcaaaggtttctacgaaggaacagaggaacttacggaccagctatacaagccggtcaaggttcttttccgggacattcaacaccgattccacagctytattgctgtggaga-ttctacttttcctggcatcggrgtcccwgcagttgcggctagtggtgcaatcgttgcaaattcattagtttcggtttctcaacactcccarcttcttgatgccattggaatttgatta--------tat----tgg----------gtgag--ttt--------dwkw-ttdtdt------tttydh-------------------ataha-------------wdyt--h-tt------------------------------------------------------------------------------------------------------------------------------------------------------------------------------------------------------------------------------------------------------------------------------------------------------------------------------------------------------------------------------------------------------------------------------------------dyacay----hnwvd----------------------------------------------------------------------------------------------------------nana-wn----------hhk-tthhh---------------------------------------adhb-abmcr------------------------------tnhaacht----------------------------------atwaatttattc-------------dtthgb--------hbdthhatacaaadd-tgabtbws------mk-------wsmwrka-------------------kswwrsakryas-----------------------------------------------------------------------ktwsktwgrwk------------------------------rwwymwwmyawatactttttttaatgttat---------------------------------------tccagat------------------------------------------------------------
>I23372_M140_Malvaceae_Chiranthodendron_pentadactylon_seq1
-------------------------------------------------------------------------------------------------------------------------------------------------------------------------------------------------------------------------------------------------------------------------------------------------------------------------------------------------------------------------------------------------------------------------------------------------------------------------------------------------------------------------------------------------------------------------------------------------------------------------------------------------------------------------------------------------------------------------------------------------------------------------------------------------aacgtgcacttggctcaggtttcaaccgtgagaagtgtgaggtgaaattggttggaa-ctccgttgacgmatcaaaggtttttacraaggaatagaggaacttatggaccagctatacaagccggtcaagactcttttccagggcattcgacacccattccacaactttattgttgtggaga-ttctacttttcctggcattggagtccctgcagttgctgctagtggtgctattgttgccaattctttagtttcagttgctcaacactcccaacttcttgatgccattggaatttgaatg--------aaa----tgg----------gtgag-tttt--------catc-ttat--------tttc---------------------atata-------------aatt--c-tt------------------------------------------------------------------------------------------------------------------------------------------------------------------------------------------------------------------------------------------------------------------------------------------------------------------------------------------------------------------------------------------------------------------------------------------tcaac----------------attttgat-------------------------tatag-ctt----------------------------------------ttgg---------------aagact----------caa-attcy---------------------------------------atyc-twtmm------------------------------ymctwatc----------------------------------attaatgtattc-------------tactgt--------acctttacacatgat-tgagcttc------aa-------aagt------------------------------------------------------------------------------------------------------------------------------------------------------------------------------------------------------------------------------------------------------------------------------------------
>I23373_M141_Malvaceae_Quararibea_funebris_seq1
------------------------------------------------------------------------------------------------------------------------------------------------------------------------------------------------------------------------------------------------------------------------------------------------------------------------------------------------------------------------------------------------------------------------------------------------------------------------------------------------------------------------------------------------------------------------------------------------------------------------------------------------------------------------------------------------------------------------------------------------------------------------------gtaatgtggagagctgttgaacgtgcacttggctcaggtttcaaacgtgagaagtgtgaagtgaaactggttggaa-ctccattgacacatctaaggtttttacgaaggaatagaggaacttatggaccagctatacaagccggtcaagattctttcccaggacattcgacacccattccrcaactttattgttgcggaga-ttctacttttcctggcattggagtccctgcagttgctgctagtggtgccattgttgccaattccttagtttcagtttctcaacactcccaactgcttgatgccattggaatttgaatg--------caa----tgg----------gtgag-tttt--------catc-ttat--------tttm---------------------atata-------------aatt--c-tt------------------------------------------------------------------------------------------------------------------------------------------------------------------------------------------------------------------------------------------------------------------------------------------------------------------------------------------------------------------------------------------------------------------------------------------ttacca----ttttgar----tttttkat-------------------------tatag-cct----------------------------------------ttgg---------------aatact----------caa-attcc---------------------------------------atcc-tttcac----------------------------cccctaatt----------------------------------attgatatagkc-------------tactgt--------acctttacacatgat-tgagcctc------aa-------aactgtag-ctta------------------gagttac-----------------------------------------------------------------------ttttgtgggat-------------------------------attccaaattatatataattggaagcaatatg-g-----------------acccacctttttt---tttcttataattta------------------------------------------------------
>I23374_M142_Malvaceae_Hampea_nutricia_seq1
-----------------------------------------------------------------------------------------------------------------------------------------------------------------------------------------------------------------------------------------------------------------------------------------------------------------------------------------------------------------------------------------------------------------------------------------------------------------------------------------------------------------------------------------------------------------------------------------------------------------------------------------------------------------------------------------------------------------------------------------------------------------------------------------------tgaacgagcacttggctctggtttcaaccgtgacaagtgtgaggtgaaactggttggaa-ctccgttgacacatcaaaggtttttacgaaggaacaggggaacttatggaccagctattcaagctggtcaagacacttttccaggacattcgacccccattcgacagctttattgttgcggaga-ttctacttttcctggcattggagtccctgcagttgctgctagtggtgccattgttgccaattctctggtctcagtttctcaacactcccaacttcttgatgccattggaatttgaacg--------caa----tgg----------gtgag-tt----------catc-gtat--------tttc---------------------ttata-------------aatt--c-tt------------------------------------------------------------------------------------------------------------------------------------------------------------------------------------------------------------------------------------------------------------------------------------------------------------------------------------------------------------------------------------------------------------------------------------------ttacca----ttttg-a----attttgat-------------------------tataa-cct----------------------------------------tgag---------------aagact----------cga-atccc---------------------------------------atcc-tatta------------------------------ccctactc----------------------------------attactgtaa-----------------------------------------------------------------------------atta------------------gagttac-----------------------------------------------------------------------ttcggtgggat-------------------------------attccaaattctatataattgtaatcaatat-------------------------------------------------agaaagaaacccaaatatttttt--------------------------------
>I23376_M145_Malvaceae_Heliocarpus_appendiculatus_seq1
----------------------------------------------------------------------------------------------------------------------------------------------------------------------------------------------------------------------------------------------------------------------------------------------------------------------------------------------------------------------------------------------------------------------------------------------------------------------------------------------------------------------------------------------------------------------------------------------------------------------------------------------------------------------------------------------------------------------------------------------------------------------------aggtaatttggagagccgttgagcgcgcagttggcacaggttttagccgtgacaagtgtgaggtgaaactagttggaa-ctccattgacacatcaaaggttcttacgaaggaacagaggaacttatggaccagccatacaagccggtcaagacacttttcccggacattcaacaccaattccacaactttattgttgtggaga-ttctacttttcccggcattggagtccctgcagttgctgctagtggtgctattgtcgccaattcattagtttcagtttctgaacactcgcagcttcttgatgccattggaatttgatttaat-----cat----taat--------gct-----------------------tt--------tttc---------------------ctaca-------------aaattct-tt-------------------------------------------------------------------------------------------------------------------------------------------------------------------------------------------------------------------------------------------------------------------------------------------------------------------------------------------------------------------------------------------------------------------------------------------ctcta----cctttat---------------------------------gaattgaat-ata----------------------------------------tagt--------------ga-aa------------aag-ttctc--------------------------------------gcatc-atggatgaactt-------------------------ccagatgaatagtataaaacatgcttatcattagagagctactaatttagtt-------------gaatat--------t-ctctacttatata---------------ga---------------------------------------agcagc-----------------------------------------------------------------------ccacaaatt------------------------------------------------------------------------------------------------------------------------------------------------------------------------
>I23377_M148_Malvaceae_Robinsonella_mirandae_seq1
----------------------------------------------------------------------------------------------------------------------------------------------------------------------------------------------------------------------------------------------------------------------------------------------------------------------------------------------------------------------------------------------------------------------------------------------------------------------------------------------------------------------------------------------------------------------------------------------------------------------------------------------------------------------------------------------------------------------------------------------------------------------------aggtaatgtggaaagctgttgagcgtgcactcggctcgggtttcaaccgtgacaagtgtgaggtgaaactggttggaa-ctccgttgacacatcaaaggtttttacgaaggaacagagggacttacggaccggctatacaagccggtcagaactcttttccaggacattctacacctgtttcgcagctttattgttgcggaga-ttctactttccctggcattggagtccctgcagttgctgctagtggtgccattgttgccaactcgttggtatcggtttctcaacactcccaacttcttgatgccatcggaatttgaatg--------ca-------ag--------tgtgag-ttttt------gcatc-ttat--------tttc---------------------atata-------------atttttc-tt------------------------------------------------------------------------------------------------------------------------------------------------------------------------------------------------------------------------------------------------------------------------------------------------------------------------------------------------------------------------------------------------------------------------------------------ttacca----ttttg-a----atcttgac---------------------tatatatag-ccc----------------------------------------ttgg---------------aagact----------caa-attcc---------------------------------------atcc-tttttc----------------------------accctaatc----------------------------------attaatgtagcc-------------catcgt--------acctttacacatgat-tgagcttc------aa-------aactgtag-atta------------------aagttac-----------------------------------------------------------------------tttggagggat-------------------------------gttccagatcatatatgattgaaagc-awwr-------------------------------------------------raawkraamcywaawwatctttttc-a----------------------------
>I23378_M150_Malvaceae_Ceiba_pentandra_seq1
----------------------------------------------------------------------------------------------------------------------------------------------------------------------------------------------------------------------------------------------------------------------------------------------------------------------------------------------------------------------------------------------------------------------------------------------------------------------------------------------------------------------------------------------------------------------------------------------------------------------------------------------------------------------------------------------------------------------------------------------------------------------------aggtaatgtggagagctgttgaacgtgcacttggcccgggtttcaaccgtgagaagtgcgaggtgaaactggttggaa-ctccattgacacatcaaaggtttttacgaaggaatagaggaacttatggaccggctatacaagccggtcaagactcttttccaggacattcgacgcccattccacaactttattgttgcggaga-ttctacttttcctggcatcggagtccctgcagttgctgctagtggcgccattgtcgccaattcgttggtttcggtttctcaacactcccaacttcttgatgccatcggaatttgaatg--------caa----tgg----------gtgag-tttt--------catc-ttat--------tttc---------------------atata-------------aatt--c-tt------------------------------------------------------------------------------------------------------------------------------------------------------------------------------------------------------------------------------------------------------------------------------------------------------------------------------------------------------------------------------------------------------------------------------------------ttacca----ttttg-a----tttttaat-------------------------tgtag-cct----------------------------------------ttgg---------------aagatta-------cacaa-attct---------------------------------------atcc-tttca------------------------------ccatagtc----------------------------------attaatgtagtc-------------tactgt--------acttttacacctgat-tgagcttc------aa-------aactgtag-cttat----------------agcggaac-----------------------------------------------------------------------tttgttggaat-------------------------------attccaaactatatataattggaagcaata-----------------------------------------atacaatatggaaagaaacaccaccacccccc--------------------------------
>I23379_M160_Muntingiaceae_Muntingia_calabura_seq1
-----------------------------------------------------------------------------------------------------------------------------------------------------------------------------------------------------------------------------------------------------------------------------------------------------------------------------------------------------------------------------------------------------------------------------------------------------------------------------------------------------------------------------------------------------------------------------------------------------------------------------------------------------------------------------------------------------------------------------------------------------------------------------ggttatgtggagagcagttgagcgtgcacttggcccaggtttcagccgtgagaagtgtgaggtaaaacttgttggaa-ctccgttgacacataatcggtttcttcgtagacacaggggaacgtatgggccagcaatagaagctggtaaagacacctttcctggacatccaacacccattccacagctttactgttgtggaga-ctctacctttcctggcattggggtccccgcagttgctgcaagtggtgccattgttgccaattcgctagtttctgtttctcaacattcccagctgcttgatgccattggaatttgaata--------cat---------------gggtgag-tctggcc----------tcgt--------cttt---------------------gtacac------------aatt----tt------------------------------------------------------------------------------------------------------------------------------------------------------------------------------------------------------------------------------------------------------------------------------------------------------------------------------------------------------------------------------------------------------------------------------------------ttattg----ctttgtt-----------------------------------ttcaaag--------------------------------------------------------------ggcaatt-------------------------------------------------------atgatctgtctcatcttcgtg-----------------------------------------------------------------------------------------tactat--------agtcttacatacaatcagaagctattcaccagtgttcgagattactgctgtaatcaa---aatcaaattataggtgc-------------------------------------------------------------------aatacctttttgacctgagcatcctggagctctctttt-tggaatattccaggcatattaacggcgaaaattggc---------------------------------------------------------------------------tcattgaatggaaag----------------
>I23380_M161_Malvaceae_Hibiscus_tiliaceus_seq1
------------------------------------------------------------------------------------------------------------------------------------------------------------------------------------------------------------------------------------------------------------------------------------------------------------------------------------------------------------------------------------------------------------------------------------------------------------------------------------------------------------------------------------------------------------------------------------------------------------------------------------------------------------------------------------------------------------------------------------------------------------------------------gtaatgtggagagcagttgaacgtgcacttggcccgggtttcaaccgcaacaagtgtgaggtgaaactggttggaa-ctccattgacacatcaaaggtttttacgaaggaatagaggaacatacgggccggctatacaagctggtcaaggctcttttccgggacattcaacacccattccacagctttattgttgtggaga-ttctacttttcctggcatcggagtccctgcagttgctgctagtggtgccattgttgccaactcgttagtatcggtttctcaacactcccaacttctcgatgccatcggaatttgaatg--------caa----tga----------gtgag-tttt--------catc-ttat--------ttta---------------------atgta-------------aatt----ct------------------------------------------------------------------------------------------------------------------------------------------------------------------------------------------------------------------------------------------------------------------------------------------------------------------------------------------------------------------------------------------------------------------------------------------ttacca----ttttg-a----attttgat-----------------------tatacaa-ctt----------------------------------------ttag---------------aagact----------caa-atagc-----------------------------------------------------------------------------------------------------------------------------------------------------------------------cacatgat-tgagcttc------aa-------aactattg-atta------------------aagttac-----------------------------------------------------------------------tttgttgggat------------------------------atttccaaattagtcatgattaaaaaggtagca---------------ttcaacatatacagattcgaatctcgatttctgcaaataaaa----------------------------------------------
>I23381_M162_Bixaceae_Bixa_orellana_seq1
-----------------------------------------------------------------------------------------------------------------------------------------------------------------------------------------------------------------------------------------------------------------------------------------------------------------------------------------------------------------------------------------------------------------------------------------------------------------------------------------------------------------------------------------------------------------------------------------------------------------------------------------------------------------------------------------------------------------------------------------------------------------------------ggtaatgtggagagctgttgagcgtgcacttggcccaggtttcagccgtgagaaatgtgaggtgaagttagtaggca-ctccattgacacatcaaaggtttcttcgaaggaatagaggaacttatggaccagccatacaagcaggaaaagacaccttccctggacattcaacacccattccacagctctattgctgtggaga-ttctacttttcctggcattggggtccctgcagttgccgccagcggtgctattgttgctaattcactggtttctgtttctcaacactcagagcttcttgatgccattggaatctgaatgcac-----tgg----tga----------------tttg--------gctt-ttat--------attt---------------------gtaca-------------aactt---tc------------------------------------------------------------------------------------------------------------------------------------------------------------------------------------------------------------------------------------------------------------------------------------------------------------------------------------------------------------------------------------------------------------------------------------------ttatga----ttttg-------------------------------------ttcgtagtcat----------------------------------------------------------aggaaga----------tgaaatgtc------------------------actcatatatgagcagttctttacatgactgagcttca---------a-----gactgcaatt-----------------------acgatacaattaaaggtgcacttatcca-------atgttgttcc-----atatttgaaagttggaccagcatgc--attaa-------aactactctattaaagagatgaaagagaaaaagattgccct--------------------------------------------------------------------------------------------------tcag--ctgaagatcttggaat-----------------------------------------------------------------------------------------------------------------------------
>I23382_M163_Bixaceae_Cochlospermum_vitifolium_seq1
----------------------------------------------------------------------------------------------------------------------------------------------------------------------------------------------------------------------------------------------------------------------------------------------------------------------------------------------------------------------------------------------------------------------------------------------------------------------------------------------------------------------------------------------------------------------------------------------------------------------------------------------------------------------------------------------------------------------------------------------------------------------------aggtaatgtggagagccgttgagcgagcccttggcccaggyttcagccgtgagaagtgcgaggtgaaattggttggaa-ctccattgacacatcaaaggtttcttcgaagacatagaggaacttacgggccagctatagargccggcaaaaactcctttcctggacattcaacacccatcccgcagctttattgttgcggaga-ctcgacttttcctggcattggtgtccctgcagtcgctgccagcggtgctattgttgctaattcactggtctctgtctctcaacattcccagcttcttgatgccattggaatttgaatg--------cat---------------tggtgac-ttcggaaatc--catc-ttatcgcaaaattttt--------------------atgatat--------------------tt------------------------------------------------------------------------------------------------------------------------------------------------------------------------------------------------------------------------------------------------------------------------------------------------------------------------------------------------------------------------------------------------------------------------------------------ttattggtggtattggg--------------------------------aaagtcaaatgtca--------------------------------------------------cacagagggaaaactga--------gaagctctctac------------------------------aggatgaccctttgagactgccactatgataaatg---tctrtcggacctcacc-------------------------------atcagaggtgcatttattgaa-----aatttcac-------cagatttgaaaaaactttgaagcgat--atgaa-------agctactttatttat---------------agagagactcaaaaga------------------------------------------------------------------------------------------------------------------------------------------------------------------------------------------------------------------------------------------------
>I23383_M166_Malvaceae_Pseudobombax_ellipticum_seq1
----------------------------------------------------------------------------------------------------------------------------------------------------------------------------------------------------------------------------------------------------------------------------------------------------------------------------------------------------------------------------------------------------------------------------------------------------------------------------------------------------------------------------------------------------------------------------------------------------------------------------------------------------------------------------------------------------------------------------------------------------------------------------aggtaatgtggagagctgytgaacgtgcacttggcccgggtttcaaccgtgagaagtgcgaggtgaaactggttggaa-ctccattgacacatcaaaggtttttacgaaggaatagaggaacttatggaccggctatacaagctggtcaagactcttttcctggacattcgacacccattccacaactttattgttgcggaga-ttctacttttcctggcattggagtccctgcagttgctgctagtggcgccattgtcgccaactcgttggtttcagtttctcaacactcccaacttcttgatgccatyggaatttgaatg--------caa----tgg----------gtgag-tttt--------catc-atat--------tttc---------------------atata-------------aatt--c-tt------------------------------------------------------------------------------------------------------------------------------------------------------------------------------------------------------------------------------------------------------------------------------------------------------------------------------------------------------------------------------------------------------------------------------------------ttagcg----ttttg-a----gttttgat-------------------------tatag-cct----------------------------------------tygg---------------aaaattg-------cacaa-attct---------------------------------------attc-tttca------------------------------ccctaatc----------------------------------aataatgtagtc-------------tactgt--------acytttacacccgat-tgagcttc------aa-------aactgtag-cttaa----------------agaggaac-----------------------------------------------------------------------tttgttggaat-------------------------------attccaaattatayatgattggaagcaata-----------------------------------------atacaatatggaaagaaac---------------------------------------------
>I23384_M168_Malvaceae_Theobroma_cacao_seq1
----------------------------------------------------------------------------------------------------------------------------------------------------------------------------------------------------------------------------------------------------------------------------------------------------------------------------------------------------------------------------------------------------------------------------------------------------------------------------------------------------------------------------------------------------------------------------------------------------------------------------------------------------------------------------------------------------------------------------------------------------------------------------aggtattgtggagagctgttgaacgagcacttggctcaggtttcagccgggagaagtgtgaggtgaaaatggtcggaa-ctccattgacacatcaaaggtttttaagaaggaacagaggaacttatggaccagctatacaagccggacaagacacttttccaggacattcgacccccatcccacagctttactgctgtggaga-ttctacttttccaggcattggagtccctgcagttgctgctagcggtgccattgttgccaattcgttagtttccgtttcacaacactcccagcttcttgatgccattggaatttgaacccca--------------------------------tcgg----------t-gagt--------ttt---------------------------------------------------------------------------------------------------------------------------------------------------------------------------------------------------------------------------------------------------------------------------------------------------------------------------------------------------------------------------------------------------------------------------------------------------------------------------------------------gattata-ccctttgg---------------------------------aaaccatat-cctttcagcctaatcattactgtacataagcaacatggaaattggaa--------------aggaacc----------cag------------------------------------------------t-ttttgtttct---------------------------ttaatttacaacca-------------------------aaatcttatgttt-------------catgat--------gtttgaatctctgat---------------aacctgtctgagtgcagtgttatt-----acaaccaaatttagaggc-----------------------------------------------------------------------cttttccactca-------------------------------ttctgatgaacaactgttttgcacttagggt---------------------------------------------ccaaaaagaacatcatggtgcttgagttg-----aaat--------------------
>I23385_M169_Malvaceae_Ochroma_pyramidale_seq1
-----------------------------------------------------------------------------------------------------------------------------------------------------------------------------------------------------------------------------------------------------------------------------------------------------------------------------------------------------------------------------------------------------------------------------------------------------------------------------------------------------------------------------------------------------------------------------------------------------------------------------------------------------------------------------------------------------------------------------------------------------------------------------ggtaatgtggagagctgttgaacgtgcacttggctcaggtttcaaccgtgagaagtgtgaggtgaaattggttggaa-ctccattgacacatcgaaggtttttacgaaggaatagaggaacttatggaccagccatacaagccggtcaagactcttttccaggacattcgacacccattccacaactttattgttgcggaga-ttctacttttcctggcattggagtccctgcagttgctgctagtggtgccattgttgccaattcgttagtttcagtttctcaacactcccaacttcttgatgccataggaatttgaatg--------caa----tgg----------gtgag-tttt--------cgtc-ttat--------tttc---------------------atata-------------aatt--c-tt------------------------------------------------------------------------------------------------------------------------------------------------------------------------------------------------------------------------------------------------------------------------------------------------------------------------------------------------------------------------------------------------------------------------------------------ttacca----ttttg-a----attttgat-------------------------tacag-cct----------------------------------------ttgg---------------aagact----------caa-attcc---------------------------------------attc-tttca------------------------------ccctaatc----------------------------------attaatgtagtc-------------tactgt--------acgtttacacatgat-tgagcttc------aa-------aactgtag-ctta------------------gaggtac-----------------------------------------------------------------------tttggtggaat-------------------------------attcctaattatata------------------------------------------------------------------------------------------------------------------------
>I23387_M178_Malvaceae_Malvaviscus_arboreus_seq1
----------------------------------------------------------------------------------------------------------------------------------------------------------------------------------------------------------------------------------------------------------------------------------------------------------------------------------------------------------------------------------------------------------------------------------------------------------------------------------------------------------------------------------------------------------------------------------------------------------------------------------------------------------------------------------------------------------------------------------------------------------------------------aggtaatgtggagagcagttgaacgtgcasttggctcrggtttcaaccgygacawgtgtgaggtgaaactggttggaa-ctccattgacacatcaaaggtttttacgaagraatagaggaacttacggaccrgccatacaagccggtcaaggctcttttscgggacattcaacacccatyccccagctttattgttgtggaga-ttctacttttcctggcatyggtgtccctgcagttgctgctagtggtgccattgttgccaactcattagwatckgtttctcaacactcccaacttcttgatgccatyggaatctgaatg--------caa----tga----------gtgag-tttt--------catc-ttwt--------ttkw---------------------ykkwa-------------awty----yt------------------------------------------------------------------------------------------------------------------------------------------------------------------------------------------------------------------------------------------------------------------------------------------------------------------------------------------------------------------------------------------------------------------------------------------twvchw----tttdv------awtttkrw-----------------------twwwhmrscyk--------------------------------------------------------kwrraaamy----------ymw-atagc-----------------------------------------------------------------------------------------------------------------------------------------------------------------------cacatgat-tgagcytc------aa-------aactatag-vtta------------------gawktwm-----------------------------------------------------------------------yttkktkggrwwwyyysmwwwhwwwdktdrvwdkrakrrrddrwtvmavhvtrakttkbhdbvaddthtabawamdvagbhrdgcchktsrtgmmadawkamawgktaksattmrrywkataaggattgaatctcga-----------tt---------------------------
>I23388_M180_Malvaceae_Triumfetta_lappula_seq1
----------------------------------------------------------------------------------------------------------------------------------------------------------------------------------------------------------------------------------------------------------------------------------------------------------------------------------------------------------------------------------------------------------------------------------------------------------------------------------------------------------------------------------------------------------------------------------------------------------------------------------------------------------------------------------------------------------------------------------------------------------------------------aggtaatgtggagagccgttgagcgtgcagttggcgcaggttttagccgtgacaagtgtgaggtgaaactagttggaa-ctccattgacacatcaaaggttcttacgaaggaacagaggaacttatggaccagccatacaagccggtcaagrcacwtttccaggacattcaacacccattccacaactttrttgttgtggaga-ttctacttttcccggcattggagtccctgcagttgctgctagtggtgctattgtcgccaattcattrgtttcagtttctvaacactcgcagctycttgatgccattggaatttgatttaat-----cat----taat--------gct-----------------------tt--------tttc---------------------ctaca-------------aaattct-tt-------------------------------------------------------------------------------------------------------------------------------------------------------------------------------------------------------------------------------------------------------------------------------------------------------------------------------------------------------------------------------------------------------------------------------------------ctcta----cctgtat---------------------------------gaattgaat-ata----------------------------------------tagt--------------ga-aa------------aag-ttctc--------------------------------------gcatc-atggatgaactt-------------------------ccagatgaatagtataaaacatgcttatcattagagagctactaatttagtc-------------gaatat--------t-ctctacttatata---------------ga---------------------------------------agcagc-----------------------------------------------------------------------ccacaaattcc----------------------------------------------------------------------------------------------------------------------------------------------------------------------
>I23389_M181_Malvaceae_Pavonia_scheadiana_seq1
--------------------------------------------------------------------------------------------------------------------------------------------------------------------------------------------------------------------------------------------------------------------------------------------------------------------------------------------------------------------------------------------------------------------------------------------------------------------------------------------------------------------------------------------------------------------------------------------------------------------------------------------------------------------------------------------------------------------------------------------------------------------------------aatgtggagagctgtcgaacgtgcacttggytcaggtttcaaccgtgagaagtgtgaggtkaaactggttggaa-ctccattgacacatcaaagatttttacgaaggaatagaggaacttacggaccagctatacaagcyggtcaraactcttttccaggacattcgacacmcgtttcrcarctttattgttgcggaga-ttctacttttcctggcattggagtccctgcagttgctdctagtggtgccattgttgccaattcattagtttcggtttctcaacactcccaacttcttgatgcyatcggaatttgaatg--------caa----tga----------gtgag-yttt--------mwyy-tdwt--------ttym---------------------wwwwa-------------aaat--c-wt------------------------------------------------------------------------------------------------------------------------------------------------------------------------------------------------------------------------------------------------------------------------------------------------------------------------------------------------------------------------------------------------------------------------------------------ttacca----ttttg-a----attttgat---------------------t--atatag-cct----------------------------------------ttgg---------------aagact----------cra-attcs---------------------------------------atca-tttwc-----------------------------accytaatc----------------------------------attaatgtagcc-------------tactgt--------acctttacacatgat-tgagcttc------aa-------aactgtag-atta------------------vmgttgc-----------------------------------------------------------------------tytggtgggat-------------------------------attccaaattatatatrwkwkkrr-----------------------------------------------aakcwwtatggaaagaaaccgaaatatattyyhw-mawymaaamcywaawymwwwkkkrawttt
>I23390_M182_Malvaceae_Anoda_cristata_seq1
-----------------------------------------------------------------------------------------------------------------------------------------------------------------------------------------------------------------------------------------------------------------------------------------------------------------------------------------------------------------------------------------------------------------------------------------------------------------------------------------------------------------------------------------------------------------------------------------------------------------------------------------------------------------------------------------------------------------------------------------------------------------------------ggtaatgtggagagctgtcgaacgtgcacttggytcaggtttcaaccgtgagaagtgtgaggtkaaactggttggaa-ctccattgacacatcaaagatttttacgaaggaatagaggaacttacggaccagctatacaagcyggtcaraactcttttccaggacattcgacacmcgtttcrcarctttattgttgcggaga-ttctacttttcctggcattggagtccctgcagttgctgctagtggtgccattgttgccaattcattagtttcggtttctcaacactcccaacttcttgatgcyatcggaatttgaatg--------caa----tga----------gtgag-cttt--------atht-tatt--------tthv---------------------tataa-------------aaat--c-at------------------------------------------------------------------------------------------------------------------------------------------------------------------------------------------------------------------------------------------------------------------------------------------------------------------------------------------------------------------------------------------------------------------------------------------ttacca----ttttg-a----attttgat---------------------t--atatag-cct----------------------------------------ttgg---------------aagact----------caa-attcg---------------------------------------atca-tttac-----------------------------accttaatc----------------------------------attaatgtagcc-------------tactgt--------acctttacacatgat-tgagcttc------aa-------aactgtag-atta------------------acgttgc-----------------------------------------------------------------------tctggtgggat-------------------------------attccaaattatatatgwkwkkrr-----------------------------------------------aakcwwtwtkkwwwkaaaccgaaa----------------------------------------
>I23391_M183_Malvaceae_Phymosia_umbellata_seq1
-------------------------------------------------------------------------------------------------------------------------------------------------------------------------------------------------------------------------------------------------------------------------------------------------------------------------------------------------------------------------------------------------------------------------------------------------------------------------------------------------------------------------------------------------------------------------------------------------------------------------------------------------------------------------------------------------------------------------------------------------------------------------------taatgtggaaagctgttgagcgtgcactcggctcgggtttcarccgtgacaagtgtgaggtgaaactggttggaa-ctccattgacacatcaaaggtttytacgaaggaacagagggacttacggaccggctatacaagccggacagaactcttttccaggacaytctacacccatttcacagctttattgttgcggrga-ttcyactttccctggcattggagtccctgcagttgctgctagtggtgccattgttgccaactcgttagtatcrgtctctcaacactcccaactcctcgatgccgtcggaatttgaatg--------car----ygg----------gtgat------------------------------------------------------tatata-----------------------------------------------------------------------------------------------------------------------------------------------------------------------------------------------------------------------------------------------------------------------------------------------------------------------------------------------------------------------------------------------------------------------------------------------------------------------------------------------------------------------------------------------------------------------------------------------------------------------------------------------------------gcccttttca------------------------------ccctaatc----------------------------------attcatgtagcc------------ttgttgt--------acctttacacatgat-tgagccttc-----aa-------aactgtag-atta------------------cagttac-----------------------------------------------------------------------tttaattcagtcggttcatgcaatcattcttaaa--aggtaacattcaacatatctttgatccgaa--------------------------------------------cctcgatttctgcaa----------------------------------------------------
>I23392_M187_Malvaceae_Ayenia_berlandieri_seq1
------------------------------------------------------------------------------------------------------------------------------------------------------------------------------------------------------------------------------------------------------------------------------------------------------------------------------------------------------------------------------------------------------------------------------------------------------------------------------------------------------------------------------------------------------------------------------------------------------------------------------------------------------------------------------------------------------------------------------------------------------------------------------------------------------------------------------gacaagtgtgagataaaacttgttggaa-cccctttgacacatgaaaggtttttacggaggagcagaggaacatatggaccagccatacaagccggtcaagactcttttccgggacattcaactcccattccgcaactttactgttgtggaga-ttccacttttccagggatcggagtccctgcagtcgcggccagtggtgccattgttgccaattccttagtttcagtctctcaacactcccaacttctcgatgccatcggaatttaaacc-------ccat----taat-------tgatgagctctctt-----------ctgt--------ttccatata----------------atatag------------aaatccattc----------------------------------------------------------------------------------------------------------------------------------------------------------------------------------------------------------------------------------------------------------------------------------------------------------------------------------------------------------------------------------------------------------------------------------------atttaccatt-----------------------------------------taagttgtagcctt----------------------------------------ttggagaacacaaattgtaagcattaa--------tggattctctac-----------------------------------------cttcaaaactgggshkrargraww--wyccmawwawkkwaatkgrarsmaawwaw-----------wwwaaawwwwrgrrraarrwyccmwy----------yttkgkwatatgtaatttgtgagcaaaat--------------caa-------aacataaatattgt--------------------------------------------------------------------------------------------------------------------------------------------------------------------------------------------------------------------------------------------------------------------------------
>I23393_M189_Malvaceae_Kearnemalvastrum_lacteum_seq1
-----------------------------------------------------------------------------------------------------------------------------------------------------------------------------------------------------------------------------------------------------------------------------------------------------------------------------------------------------------------------------------------------------------------------------------------------------------------------------------------------------------------------------------------------------------------------------------------------------------------------------------------------------------------------------------------------------------------------------------------------------------------------------ggtaatgtggagagctgtcgaacgtgcactyggttcaggtttcaaccgtgagaagtgtgaggtgaaactggttggaa-ctccattgacacatcaaagatttttacgaaggaatagaggaacttacggaccagctatamaagccggtcaraamtcttttccrggacattcgacacccgtttcgcagctttattgttgcggaga-ttcwacttttcctggcattggagtccctgcagttgctgctagtggtgccatygttgccaattcattagtttcggtttctcaacactcycaacttcttgaygccatcggdatytgaatg--------caa----tga----------gtgag-tttt--------catm-twmw--------ktyt--------------------hwtahm-------------awwt----------------------------------------------------------------------------------------------------------------------------------------------------------------------------------------------------------------------------------------------------------------------------------------------------------------------------------------------------------------------------------------------------------------------------------------------ykwwwhyh----dwttd-d----awwkybdh-----------------------tdkwwdr-syy----------------------------------------kwdk---------------dmvahy----------hhw-awthc---------------------------------------mhymwtttth------------------------------accbtady----------------------------------cwtaatgtagcc-------------tachsw--------wymtwtacrmwtgrw-wgmrmtwy------rg-------arhtghwb-hbdw------------------gdgwtdb-----------------------------------------------------------------------tyyddtbbrtdta-------------------------thtamawccaaaatcaawrsmwrmawyatrkrwrrawwy------------skwmayatatwtwwwty----tyywwrtwatyacmwmytmaawyat------------------------------------------
>I23394_M229_Malvaceae_Malvastrum_americanum_seq1
-----------------------------------------------------------------------------------------------------------------------------------------------------------------------------------------------------------------------------------------------------------------------------------------------------------------------------------------------------------------------------------------------------------------------------------------------------------------------------------------------------------------------------------------------------------------------------------------------------------------------------------------------------------------------------------------------------------------------------------------------------------------------------ggtaatgtggagagctgtcgaaygtgcacttggttcaggtttcaaccgtgagaagtgtgaggtgaarctggttggaa-ctccattgacacatcaaagrtttttacgaaggaatagaggaacttacggaccggcyatacaagccggtsaraactctttyccaggacattcracaccyrtttcacagctttattgttgcggaga-ttctacttttcctggcattggagtccctgcagttgctgctagtggtgcyatygttgccaattcrttagtttcrgtttctsaacactcccaacttctygatgccatcggaatytgaagc--------car----tga----------gtgag-tttt--------wawt-ttww--------wkty--------------------mwwwwa------------aawmt--y-tt------------------------------------------------------------------------------------------------------------------------------------------------------------------------------------------------------------------------------------------------------------------------------------------------------------------------------------------------------------------------------------------------------------------------------------------wymmbw----ttkwr-a----ayktwgmy-----------------------trywkwr-smw----------------------------------------tkrr---------------aagamw----------cam-awwym---------------------------------------awywytwtca------------------------------ysywawty----------------------------------aywamyrwaryc-------------wwmtgt--------rraatkswwmrwawm---------------wy-------wrkywmww-wtyak------------mwkrtrwkttayammyawamwmmyrwkawmkwskyyw----------------------------------------------twtmwytswytytsww---------------------aksaaatgatgtgttatatataaacaaccaatataga-------------------------------------------------------------------------------------------------------
>I23396_M019_Malvaceae_Allosidastrum_pyramidatum_seq1
-------------------------------------------------------------------------------------------------------------------------------------------------------------------------------------------------------------------------------------------------------------------------------------------------------------------------------------------------------------------------------------------------------------------------------------------------------------------------------------------------------------------------------------------------------------------------------------------------------------------------------------------------------------------------------------------------------------------------------------------------------------------------------taatgtggagagctgttgaacgtgcactcggctcgggtttcaaccgtgagaagtgtgaggtgaaactggttggaa-ctccgttgacacatcaaaggtttttacgaaggaacagagggacttacggaccagctatacaagctggtcagaactcctttccaggacattctacccctgtttcgcagctttattgttgcggaga-ttctacttttcctggcattggagtccctgcagttgctgctagtggtgccattgtagccaactcgttggtatcggtttctcaacactcccaacttctcgatgccatcggaatttgaatg--------caa----tgag--------tgtgag-tttt--------catc-ttat--------cttc---------------------atata-------------acttttt-ttttt-----------------------------------------------------------------------------------------------------------------------------------------------------------------------------------------------------------------------------------------------------------------------------------------------------------------------------------------------------------------------------------------------------------------------------------ttthhcnhtt----tttwa-a----awttdddt-------------------------tatadnvch----------------------------------------tddg---------------grgbch----------haa-attcc---------------------------------------hhcc-tttttc----------------------------hccvvahhh----------------------------------httaatddnvcc-------------thnbnn--------hcctthacacatgat-tgagctth------aa-------aactgtad-atta------------------aagttac-----------------------------------------------------------------------tttggtggggt-------------------------------attccaaattggatatgattgaaatcaatag-------------------------------------------------gaaaagaaacccaawwwyyttttym-wkkwaa-----------------------
>I23397_M020_Malvaceae_Melochia_betonicifolia_seq1
----------------------------------------------------------------------------------------------------------------------------------------------------------------------------------------------------------------------------------------------------------------------------------------------------------------------------------------------------------------------------------------------------------------------------------------------------------------------------------------------------------------------------------------------------------------------------------------------------------------------------------------------------------------------------------------------------------------------------------------------------------------------------------------------------------------caggtttcagccgtgagaagtgtgaggtgaaaatggttggaa-caccattgactcatcaaaggtttttacgaaggaatagaggcacttatggtccggctatacaagccggtcaaggtactttcccacagcattccacccccatttcacaactctattgctgcggaga-ttctacttttccyggcattggagtccctgcagttgctgctagtggtgccattgtwgccaattcrttrgtttcagtttctcaacactcccarcttcttgatgccattggaatttgaacc--------cat--tttgatt-atgtataatagcctttcaaaacccgartt-tcatcaatgta-ttctactgtaca------------tctacacagcaatcgagttaattgcactt---------------------------------------------------------------------------------------------------------------------------------------------------------------------------------------------------------------------------------------------------------------------------------------------------------------------------------------------------------------------------------------------------------------------------------caaagctgtacatta-------------------------------------------gaatttatag----------------------------------------gtaattaggca-----------gaaaatt----------ccacatatatac-------tgaatggc-------------cgatcatcattcaatgcagttttatggtatatatactctcaaaggttatccttatc-----------------------attcgcctcctatcaatatatagctt---------aaaatat------ttatcttataacataat------------gtcac-----------------------------------------------------------------------------------------------------------------------------------------------------------------------------------------------------------------------------------------------------------------------------------------------------
>I23398_M021_Malvaceae_Sidastrum_micranthum_seq1
--------------------------------------------------------------------------------------------------------------------------------------------------------------------------------------------------------------------------------------------------------------------------------------------------------------------------------------------------------------------------------------------------------------------------------------------------------------------------------------------------------------------------------------------------------------------------------------------------------------------------------------------------------------------------------------------------------------------------------------------------------------------------------aatgtggaaagctgttgagcgtgcacttggctcgggtttcagccgtgacaagtgtgaggtgaaactggttggaa-ctccgttgacacatcaaaggtttttacgaaggaacagagggacttacggaccggctatacaagccggtcagaactcttttccaggacattctacacccgtttcgcagctttattgttgcggaga-ttctactttccctggcattggagtccctgcagttgctgctagtggtgccattgttgccaattccytagtatcggtttctcaacactcccaacttctcgatgcbatcggaatttgaatg--------caa----cgag--------tgtbag-ttttc-------catc-ttat--------tttcatg-----------------aatata-------------wwtwttt-tt------------------------------------------------------------------------------------------------------------------------------------------------------------------------------------------------------------------------------------------------------------------------------------------------------------------------------------------------------------------------------------------------------------------------------------------ttwyhm----yhttk---------------------------------wkdwtatatad-hvb----------------------------------------ytkk---------------daravd--------chhaw-whyhy---------------------------------------mhyy-tytywc----------------------------mcymhwmwy----------------------------------htwtdtdghvcm-------------ycdtvb--------hhyywywmmhvwkrwttgaaattc------aa-------a---------------------------------------------------------------------------------------------------------------------------------------------------------------------------------------------------------------------------------------------------------------------------------------------
>I23399_M022_Malvaceae_Gaya_dominguensis_seq1
---------------------------------------------------------------------------------------------------------------------------------------------------------------------------------------------------------------------------------------------------------------------------------------------------------------------------------------------------------------------------------------------------------------------------------------------------------------------------------------------------------------------------------------------------------------------------------------------------------------------------------------------------------------------------------------------------------------------------------------------------------------------------------aygtggaaagctgttgagcgtgcactcggctcaggtttcaaccgtgacaagtgtgaggtgaaactggttggaa-ctccgttgacacatcaaaggtttttacgaaggaacagagggacttatggaccggcaatacaagccggtcagaactcttttccaggacattctacacccgttttgcagctttattgttgcggtga-ttctacttttcctggcattggagtccctgcagttgctgctagtggtgccattgttgccaactcgttagtatcggtttctcaacactcccaacttctcgatgccatcggaatttgaatg--------caa----tgag--------tgtgag-tttt--------catctttat--------cttc---------------------atata-------------actttct---------------------------------------------------------------------------------------------------------------------------------------------------------------------------------------------------------------------------------------------------------------------------------------------------------------------------------------------------------------------------------------------------------------------------------------------ttacca------------------------------------------------tatag-cct----------------------------------------ttgg---------------aagact----------caa-attcc---------------------------------------atcc-tttttc----------------------------accctaatc----------------------------------attaatgtagcc-------------tgtcat--------acctttacacatgat-tgagcttc-----aaa-------aactgtag-atta------------------aagttgc-----------------------------------------------------------------------tttgtggggat-------------------------------gttccaaattatatat-----------------------------------------------------------------------------------------------------------------------
>I23366_M015_Malvaceae_Firmiana_simplex_seq1
-------------------------------------------------------------------------------------------------------------------------------------------------------------------------------------------------------------------------------------------------------------------------------------------------------------------------------------------------------------------------------------------------------------------------------------------------------------------------------------------------------------------------------------------------------------------------------------------------------------------------------------------------------------------------------------------------------------------------------------------------------------------------------------------------------------------------------agaagtgtgaggtgaaattggtaggaa-ctccattgacacatcaaaggtttttacgaaggaatagaggaacttatggaccagctgtgcaagccggtcaagactcttttccaggacattcaacacccattccacaactttattgttgtggaga-ttctacttttcctggcattggagtccctgcagttgctgctagtggtgctattgtcgcgaattcattagtttcagtttctcaacactcccagcttcttgatgccattggaatttgaaag--------cat----tg-----------gtgag--tct--------gatt-ttgt--------tttc---------------------acata-------------aatt--------------------------------------------------------------------------------------------------------------------------------------------------------------------------------------------------------------------------------------------------------------------------------------------------------------------------------------------------------------------------------------------------------------------------------------------------------------------------------------------------------------------------------------------------------------------------------------------------------------------------------------------------------------------------------------------------------------------------------------------------------------------------------------------------------------------------------------------------------------------------------------------------------------------------------------------------------------------------------------------------------------------------------------------------------------------------------------------------------
>I28591_M023_Malvaceae_Neobuchia_paulinae_seq1
------------------------------------------------------------------------------------------------------------------------------------------------------------------------------------------------------------------------------------------------------------------------------------------------------------------------gttgataagattttgtttttattaatagcttgaaacctcaaagctcaaa--------------------------------------------------------------------------atcagtgaaaag-----cttgtgc---taatcgttttcaatgaaaaaaatg--------atagtgc--cagtgcttattaatttacccacagtt-------------------------------ctatataagcc------a------------ggat-----------------------------------acataatctatgt----------------ttact--------------------------------caattt-------------aatgcttc-ata--------------aac----taggtaatgtggagagctgttgaacgtgcacttggcccaggtttcaaccgtgagaagtgcgaggtgaaactggttggaa-ctccattgacacatcaaaggtttttacgaaggaatagaggaacttatggaccggctatacaagccggtcaagacttttttccaggacattcgacgcccattccacaactttattgttgcggaga-ttctacttttcctggcattggagtccctgcagttgctgctagtggcgccattgtcgccaattcattggtttctgtttctcaacactcccaacttcttgatgccatcggaatttgaatg--------caa----tgg----------gtgag-tttt--------cgtc-ttat--------tttc---------------------atata-------------aatt--c-tt------------------------------------------------------------------------------------------------------------------------------------------------------------------------------------------------------------------------------------------------------------------------------------------------------------------------------------------------------------------------------------------------------------------------------------------ttacca----ttttg-a----tttttawt-------------------------tatag-cct----------------------------------------ttgg---------------aagatta-------cacaa-attct---------------------------------------atcc-tttca------------------------------ccctaatc----------------------------------attaatttagtc-------------taatgt--------actt---------------------------------------------------------------------------------------------------------------------------------------------------------------------------------------------------------------------------------------------------------------------------------------------------------------------------------
>I28593_M024_Malvaceae_Carpodiptera_cubensis_seq1
----------------------------------------------------------------------------------------------------------------------------------------------------------------------------------------------------------------------------------------------------------------------------------------------------------------------------------------------------------------------------ac-----------ttaacta-----------------------------------------------ttattccaatatcaag-----gttgaacctcatcttaatttgtgcatcc-----------------------------------------ctattcctttagttt-ctcc------------ttgtaggagaaatgagtctttaaca------------ggac----------------------taaaatacctg--gtggaatctttg-----------------ttacttctctcaacagtcct-------------ttcttaagtt-------------aacgcttc-cta--------------aac-ctgcaggtaatgtggagagctgttgaacgtgcacttggctcaggtttcagccgtgagaaatgtgaggtgaaattggttggaa-ctccgttgacgcatcaaaggtttttacgaaggaacaaaggaacttatggaccagctatacaagccggtcaaggctctttttcaggacattcaacacccattccacaactttattgttgtggaga-ttctacttttcctggcatcggagtccctgcagttgctgctagtggtgctattgttgccaattcattagtttccgtttctcaacactcccagcttcttgatgccatcggaattt-gagc--------cat----cg-----------gtgag-ttt--------------tcgt--------tttcatg------------------tagta-------------aatt--c-tt------------------------------------------------------------------------------------------------------------------------------------------------------------------------------------------------------------------------------------------------------------------------------------------------------------------------------------------------------------------------------------------------------------------------------------------ttacca----ttttg-------------------------------------attatag-cca----------------------------------------ttgg---------------aaaact----------caa-atttc---------------------------------------atct-ttcca------------------------------ccctaatc----------------------------------attaatgtac------------------tgt--------atctttacacacgat-tgagttta------ag-------aactgt----------------------------------------------------------------------------------------------------------------------------------------------------------------------------------------------------------------------------------------------------------------------------------------
>I28594_M025_Malvaceae_Herrania_nitida_seq1
--------------------------------------------------------------------------------------------------------------------------------------------------------------------------------------------------------------------------------------------------------------------------------------------------------------------------gttcgcagtagtccagaatacaaaaagcttaaagctgaacgatcggagg---------------taatccaaacttgctt-gctagctttttctgctcattcacagtacttaaactgttacaccagaatcaagat-tgacaggatc-aacctccttggtgtaa--------------------------------------------------------------------------------aatgaaaca------------------------------------------------------------------------------------------------ttttctcaagtt----------------------------------------aatgctttcata--------------aac----caggtaatgtggagagctgttgaacgagcacttggctcaggtttcagccgggagaagtgtgaggtgaaaatggttggaa-ctccattgacacatcaaaggtttttaagaaggaacagaggaacttatggaccagctatacaagccggacaagacacttttccaggacattcgacccccatcccacagctttactgctgtggaga-ttctacctttccaggcattggagtccctgcagttgctgccagcggtgccattgttgccaattcgttagtttcagtttcccaacactcccagcttcttgatgccataggaatttgagcccca--------------------------------ttgg----------t-gagt--------tct---------------------------------------------------------------------------------------------------------------------------------------------------------------------------------------------------------------------------------------------------------------------------------------------------------------------------------------------------------------------------------------------------------------------------------------------------------------------------------------------gactata-ccctttgg---------------------------------aagccatat-cctttcagcttaatcattaatatatataagcaacatggaaattggaa--------------aggaacc----------cag------------------------------------------------t-tttcgtttct---------------------------ttaatttacaacca-------------------------aaatcttatgttt-------------catgat--------gtttggatctcggat---------------aacctgtctgagtgcagtgtta---------------------------------------------------------------------------------------------------------------------------------------------------------------------------------------------------------------------------------------------------------------------------------
>I28595_M184_Malvaceae_Guazuma_ulmifolia_seq1
--------------------------------------------------------------------------------------------------------------------------------------------------------------------------------------------------------------------------------------------------gcaccaccagggaagcacattttacatgcttatacaccaggaactgaaccatttgaattgtgggatggcctcgatcgcaaaagtccagtatacaaaaagcttaagactgaacgatcagagg---------------tacttcaaatct----------------------------------------------------------t-tgacaggatc-aaactccttggtatta--------------------------------------------------------------------------------aatgaaacg-------------------------------------------------------------------------------------------------cttctcaagtg----------------------------------------gatgcttt-ata--------------aac----caggtaatgtggagagccgttgaacgagcacttggctcaggtttcagcagggagaagtgtgaggtgaaactggttggaa-ctccattgacacatcaaagatttctaagaaggaatagaggaacttatggaccagctatacaagccgggcaaggctcatttccagggcattccaccccaatcccacaactttactgctgtggaga-ttctacttttcctggcattggagtccctgcagttgctgctagtggtgccattgttgccaattcactagtctcagtttcccaacactcccggcttcttgatgccattggaatttgaacccca--------------------------------ttgg----------t-gagt--------ttt---------------------------------------------------------------------------------------------------------------------------------------------------------------------------------------------------------------------------------------------------------------------------------------------------------------------------------------------------------------------------------------------------------------------------------------------------------------------------------------------gattata-ccttttgg---------------------------------aaa---------------------------------------------------aat--------------gaaaatc----------cag------------------------------------------------t-ttttgtttct---------------------------ataatttacaagcaaaa--------------tcaaatctaaatcttatgttt-------------catgat--------gtttcgatc----------------------acctgtctgagtgcaaagttatt-----agaa-caagttaagaggc-----------------------------------------------------------------------cttttcaactcact--------------------------tactttagatgaacaact-----------------------------------------------------------------------------------------------------------------------
>I28596_M026_Malvaceae_Ruizia_cordata_seq1
---------------------------------------------------------------------------------------------------------------------------------------------------------------------------------------------------------------------------------------------------------------------------------------------------------------------------------------------------------------------------------------------------------------------------------------------------------------------------------ttactta-----------------------------------------tatatta-atatattattactcg--gct------------gattcgaacaaataagctt------------------agacttctctctttatg-----atttcatattcattt--cctatatctgttc---attaaccggac-tttttttcacccggattagacct----------catttctggctcttcttctaattaatggctcc-ata--------------acc----taggtaatgtggagagctgttgaacgtgcacttggtccaggtttcagccgcgagaagtgtgaggtgaaattagtaggaa-ctccattgacgcatcaaaggtttctacgaagaaacagaggaacttacggaccagctatacaagctggtcaaggttcttttccgggacattcaacaccgattccacagctttattgctgtggaga-ttctacttttcctggcatcggagtccctgcagttgcggctagtggtgcaatcgtagcaaattcattagtttcggtttctcaacacttccagcttcttgatgccattggaatttgatta--------tgt----tgg----------gcgag--ttt--------gatt-ttgt--------tttttc-------------------atata-------------aatt--c-tt------------------------------------------------------------------------------------------------------------------------------------------------------------------------------------------------------------------------------------------------------------------------------------------------------------------------------------------------------------------------------------------------------------------------------------------gtacac----attgg----------------------------------------------------------------------------------------------------------aaaa-tt----------caa-attcc---------------------------------------atct-gttca------------------------------tcc-aatc----------------------------------attaatgtattc-------------tattgt--------acatttaaacatgat-tgagcttc------ag-------agctga----------------------------------------------------------------------------------------------------------------------------------------------------------------------------------------------------------------------------------------------------------------------------------------
>I28597_M027_Malvaceae_Melhania_velutina_seq1
---------------------------------------------------------------------------------------------------------------------------------------------------------------------------------------------------------------------------------------------------------------------------------------------------------------------------------------------------------------------------------------------------------------------------------------------------------------------------------------------------------------------------------tatatta-atatatttttacccg--gct------------gcttcaaacaagtaagctt------------------agacttctctctttatg-----atttcataatcatta--tctatagctgttc---attaaccggac-tttttttcacccgcattagacct----------catttctggctcttatgctaattaatggctcc-ata--------------acc----taggtaatgtggagagctgtcgaacgtgcacttggtccaggtttcagccgcgagaagtgtgaggtgaaattagtaggaa-ctccattgacgcatcaaaggtttctacgaaggaacagaggaacttacggaccagctatacaagccggtcaaggttcttttccgggacattcaacaccgattccacagctttattgctgtggaga-ttctacttttcctggcatcggagtccctgcagttgcggctagtggtgcaatcgttgcaaattcattagtttcggtttctcaacactcccagcttcttgatgccattggaatttgatta--------tat----tgg----------gcgagttttt--------tatt-ttgt--------tttttc-------------------atata-------------aatt--c-tt------------------------------------------------------------------------------------------------------------------------------------------------------------------------------------------------------------------------------------------------------------------------------------------------------------------------------------------------------------------------------------------------------------------------------------------ttacac----attgg----------------------------------------------------------------------------------------------------------aaaagtt----------caa-atacc---------------------------------------atct-gttca------------------------------tcctaatc----------------------------------attaatgtattc-------------tattgt--------acatttaaacatgat-tgagcttc------ag-------agctgta-------------------gcatagaggtac-----------------------------------------------------------------------tttggtagaat------------------------------attccaaatatatat-------------------------------------------------------------------------------------------------------------------------
>I28598_M028_Malvaceae_Glyphaea_brevis_seq1
-------------------------------------------------------------------------------------------------------------------------------------------------------------------------------------------------------------------------------------------------------------------------------------------------------------------------------------------------------------tgaacgatcagagg---------------taaccgattttccgtg----------------------------------------ctcgagtataaat------ttatgtt-ttgcttcattttatcatcct-----------------------------------cccaagtggacct-----------t------------gttgggtacaactgagtctttaaca------------ggat----------------------caacagctttg--gtctaatttttt-----------------tcacttctctcaagtt----------------------------------------aatgttta-ata--------caaattaac----caggtaatgtggagagccgtggagcgtgcggttggctcaggtttcagccgtgagaagtgtgaggtgaaacttgttggaa-ctccattgacacatcaaaggtttttacgaaggaatagaggaacatatgggccggctatacaagctggtcaagacacttttccaggacattcaacacccattccacaactttattgttgcggaga-ttctacttttcctggcattggagtccctgcggttgctgctagtggtgctatcgtcgcgaattcgttggtttcagtttctcaacactcccagcttcttgatgccattggaatttgatgtaatg----cat----taat--------ggcgac-tttga---------tt-ttgt--------ttcc---------------------attca-------------aattcgt-tt-----------------------------------------------------------------------------------------------------------------------------------------------------------------------------------------------------------------------------------------------------------------------------------------------------------------------------------------------------------------------------------------------------------------------------------------accacca----tttttga---------------------------------ttaatacag-cct----------------------------------------tttg--------------gacaact----------taa-a------------------------------------------------tttcatcagc---------------------------ctaatca-------------------------------cgattaatgtattc-------------tactgt--------accttcacatatagt---------------ga---------------------------------------agaagc--------------------------------------------------------------------------------------------------------------------------------------------------------------------------------------------------------------------------------------------------------
>I28599_M029_Malvaceae_Desplatsia_dewevrei_seq1
------------------------------------------------------------------------------------------------------------------------------------------------------------------------------------------------------------------------------------------------------------------------------------------------------------------------------------------------aaaagcttaaagctgaacgatcagagg---------------taactgataagctgtg----------------------------------------cttgagcataaga------ttatctc-----ttcattttatcaacc-------------------------------------tca-tcggatct-----------t------------gttggttacaattgagtcattaaca------------gtac----------------------caatagccttg--gtttacttttg------------------ttacttctctcaagtt----------------------------------------aatgtttc-ata--------aaacttaac----caggtaatgtggagagctgttgagcgtgcgcttggctcaggtttcagccgtgagaagtgtgaggtgaaactggttggaa-ctcctttgacacatcaaaggtttttaagaaggaacagaggaacttatggaccagctatacaagccggtcaagacacttttcctggacattcaacacccattccacaactttattgttgtggaga-ttctacttttcctggcattggagtccctgcagttgctgctagcggtgctattgtagccaattcattggtttccgtttctcaacactcccagcttcttgatgccattggaatttgatttaatg----cat----tgat--------tgtgaa-tttgg---------tt-ttgt--------ttcc---------------------ataca-------------aattc-t-tt-------------------------------------------------------------------------------------------------------------------------------------------------------------------------------------------------------------------------------------------------------------------------------------------------------------------------------------------------------------------------------------------------------------------------------------------tacca----tttttga---------------------------------tgattacat-cct----------------------------------------ttga--------------aa-aact----------taa-attcc---------------------------------------agct-tttcatcagc---------------------------ctaatc----------------------------------attaatgtatcc-------------tatcct--------a-ctgtacaaatgat---------------ta---------------------------------------agaagc-----------------------------------------------------------------------tctctcatgatt---------------------------------------------------------------------------------------------------------------------------------------------------------------------
>I28600_M146_Malvaceae_Mortoniodendron_guatemalense_seq1
-----------------------------------------------------------------------------------------------------------------------------------------------------------------------------------------------------------------------------------------------------------------------------------------------------------------------------------------------------------------------------------------------------ccctt----------------------------------------gctcaaaaaaaaa-----aaaaaactttatcttattttgggcatccaaaact------------------------------tttacatattcctttagtttcttct------------tgtgaagaagaatgagtcttctaca------------ggat----------------------taaaatcctag--gtataatcttta-----------------ttacttctctcaagtgagatat-----------ttctcaagtta--------attaattgcttc-ata--------------aac----caggtaatgtggagagctgttgaacgtgctcttggctcaggtttcagccgtgagaagtgtgaagtgaaattggttggaa-ctccattgacacatcaaaggtttttacgaaggaatagaggaacatatggaccagctatacaagccggtcaagactcttttcctggacattcgacacccattccacaactttattgttgtggaga-ttctacttttcctggcattggagtccctgcagttgctgctagtggtgctattgttgcgaattcattagtttcagtttctcaacactcccagcttcttgatgccattggaatttgaatg--------cat----tg-----------gtgag--ttt--------gatt-ttgt--------tttc---------------------atata-------------aatt--c-tt------------------------------------------------------------------------------------------------------------------------------------------------------------------------------------------------------------------------------------------------------------------------------------------------------------------------------------------------------------------------------------------------------------------------------------------ttacca-------------------------------------------------------------------------------------------------ctgg---------------aagact----------caa-attcc---------------------------------------gtcc-tttca------------------------------ccctaatc----------------------------------attaatgtattc-------------tgctgt--------acctttacacatggt-tgagcttc------aa-------aactgtag-ctta------------------gaggtac-----------------------------------------------------------------------ttgggtggaat-------------------------------att------------------------------------------------------------------------------------------------------------------------------------
>I28601_M030_Malvaceae_Sparmannia_africana_seq1
----------------------------------------------------------------------------------------------------------------------------------------------------------------------------------------------------------------------------------------------------------------------------------------tggaactgaaccatttgaattgtgggaaggacttgatcgcagaagtgcagaatacaaaaagcttaaagctgaacgatcagagg---------------taattgattatcagagagcttgc------------------------------taatagtagtataagt------------------------------------------------------------------------------------------------------------------------------------------------------------------------------gcattg--gtttcattttg------------------ctacttctctcaagtt----------------------------------------aatgcttc-ataca----tgaaaattaac----caggtaatgtggagagctgttgagcgtgcgctgggatcaggtttcagccgtgagaagtgtgaggtgaaactggttggaa-ctccattgacacatmagaggtttttaagaaggaacagaggaacttatggacccgccatacaagccggtsaaggcacttttccaggacattcaacacccattcsacaactttattgttghggaga-ttctacttttccnggcattggagtccctgcagttgctgctagtggtgctattgttgccaattcattggtttcagtttcacaacactcccagcttcttgatgccattggaatytgatctaat-----cat----taat--------ggtgag-tttga---------tt-ttgt--------ttth---------------------ataca-------------aattc-t-tt-------------------------------------------------------------------------------------------------------------------------------------------------------------------------------------------------------------------------------------------------------------------------------------------------------------------------------------------------------------------------------------------------------------------------------------------tacca----tttttda---------------------------------taattacwa-cca----------------------------------------ttgg--------------aaaaact----------tga-attcc---------------------------------------acct-tttcatcagc---------------------------ctwatt----------------------------------awcaatgtattc-------------tattgt--------acctttacaa---------------------------------------------------------------------------------------------------------------------------------------------------------------------------------------------------------------------------------------------------------------------------------------------------------------------------
>I28602_M031_Malvaceae_Mollia_sp_seq1
---------------------------------------------------------------------------------------------------------------------------------------------------------------------------------------------------------------------------------------------------------------------------------------------------------------------------------------------------------------------cagagg---------------taatttattatcggag----------------------------------------ctcgagtatgaga------ttatgtttttgcttcattttatcacct-------------------------------------cca-ttggacct-----------t------------gttggaaacagctgagtcttttaca------------gtac----------------------caacaaccttg--gtttacttttg------------------ttactcctctcaagtt----------------------------------------aatgtttc-ata--------aaacttaag----caggtaatgtggagagctgttgagcgtgcgcttggcccaggtttcagccgtgagaagtgtgaggtgaaactggttggaa-ctcccttgacacatcaaaagtttttaagaaggaacagaggaacttatggaccggctatacaagccggtcaagacacctttccaggacattcaacacccattccacaactttattgttgcggaga-ttctacttttcctggcattggagtccctgcagttgctgctagtggttccattgttgccaattcattggtttcagtgtctcaacactcccagcttcttgatgccattggaatttgatttagcg----aat----taat--------ggtgag-tttga---------tt-ttgc--------tttc---------------------ataga-------------aattc-t-tt-------------------------------------------------------------------------------------------------------------------------------------------------------------------------------------------------------------------------------------------------------------------------------------------------------------------------------------------------------------------------------------------------------------------------------------------tacca----cttttga---------------------------------taattacag-catat---tccaattatctacct------------------tattgg--------------aagcaac----------caa-gtttag-----------------------------------tggaata-ttccatttat---------------------------atatacc-------------------------------taatttttttgttt-------------cttgat--------atttgaaccgctgat----------------------------------------------------------------------------------------------------------------------------------------------------------------------------------------------------------------------------------------------------------------------------------------------------------------------
>I28603_M223_Malvaceae_Gossypium_hirsutum_seq1
----------------------------------------------------------------------------------------------------------------------------------------------------------------------------------------------------------------------------------------------------------------------------------------------------------------ggaggggctcgatcgtagaagtgcagaatacaaaaagcttaaagctgaacgatcagagg---------------taaat-----------------------------------------------------------------------------tatatttgctttc-----------------------------------------------------------------------------------------------------------------------------------------------taatgyttttg--acaaagccatag------------------------cttgaaaactcaaag-----------ctcaaaagtt-------------aatgcttc-ata--------------aac----caggtaatgtggaaagctgttgaacgagcacttggctctgrtttcaaccgtgacaagtgtgaggtgaaactggttggaa-ctccgttgacacatcaaaggtttttacgaaggaacagaggaacttatggaccagctattcaagctggtcaaggcacttttccaggacattcgaccccyattccgcagctttattgttgcggaga-ttctacttttcctggcattggagtccctgcagttgctgctagtggtgccattgttgccaattctctggtctcagtttctcaacactcccaacttcttgatgccattggaatttgaatg--------caa----tgg----------gtgac-tt----------catc-ttat--------tttc---------------------gtata-------------aatt--c-tt------------------------------------------------------------------------------------------------------------------------------------------------------------------------------------------------------------------------------------------------------------------------------------------------------------------------------------------------------------------------------------------------------------------------------------------ttmcca----ttttg-a----awwttgat-------------------------tata-----------------------------------------------------------------------------------------------------------------------------------------a------------------------------ccctactc----------------------------------attaatgtaa-----------------------------------------------------------------------------atta------------------gagttac-----------------------------------------------------------------------tt-----------------------------------------ttccaaattctatataattggaatcaatat-------------------------------------------------agaaagaaac---------------------------------------------
>I28604_M032_Malvaceae_Entelea_arborescens_seq1
--------------------------------------------------------------------------------------------------------------------------------------------------------------------------------------------------------------------------------------------------------------------------------------------------------------------------------------------------------------------tcagagg---------------taattgattatcagagagcttgc------------------------------taatagkagtataagtataagattatgtt-ttgattctttttatcacc---------------------------------------ca-ttggrccttt--------gt------------trtwaggacarccgartytttaaca------------ggat----------------------maa-ggcattrgtgtttaattttg------------------ctacttctctcaagtt----------------------------------------aatgcttc-rtaca----taaaaattaac----caggtaatgtggagwgcdgttgagcgtgcgvttggctcaggtttcagccgtgagaagtgtgargtgaaactggttggaa-ctccattdacacatcaraggtttttaagaaggaacagaggaacttatggacccgccatacaagccggtcaaggcacktttccaggacattcaacdcccattscacaactbtattgttgcggaga-ttctacttttcccggcattggagtccctgcagttgctgctagtggtgctattgttgccaattcattggtttcagtttcacaacactcmcagcttcttgatgccattggaatttgatctaat-----cat----taat--------ggtgag-tttga---------tt-ttgt--------tttc---------------------ataca-------------aattc-t-tt-------------------------------------------------------------------------------------------------------------------------------------------------------------------------------------------------------------------------------------------------------------------------------------------------------------------------------------------------------------------------------------------------------------------------------------------tachayy-ktttwtwa---------------------------------twaytacaa-cct----------------------------------------ttgg--------------aawamht----------kva-ytycm---------------------------------------mcyt-tttcatcakc---------------------------ctaatt----------------------------------awcaatgtattc-------------tattgt--------acctttacaaatact---------------ra---------------------------------------agaagc-----------------------------------------------------------------------yy-yacatcattsa-------------------------------------------------------------------------------------------------------------------------------------------------------------------
>I28605_M235_Malvaceae_Abutilon_sp_seq1
--------------------------------------------------------------------------------------------------------------------------------------------------------------------------------------------------------------------------------------------------------------------------------------------------------------------------------------------------------------------------------------------------------------------------------------------------------------------------attatatgtgctttctattgttaataag------------------------------------------------------------------------ttttatataagca------t------------ggat----------------------agtaacccttt--gcatgatctatg-----------------ttatttctatgaagtgagatat-----------ttcagaagtt-------------aatgcttt-gta--------------aat----caggtaatgtggaaagctgttgagcgtgcactcggcttgggtttcaaccgtgacaagtgtgaggtgaaactggttggaa-ctccgttgacacatcaaaggtttttacgaaggaacagagggacttatggaccggctatacaagccggacagaactcttttccaggacattctacacccgtttcacagctttattgttgcggaga-ttctactttccctggcattggagtcccagcagttgctgctagtggtgccattgttgccaactcgttagtgtcggtttctcaacactcccaacttctcgatgccattggaatttgaatg--------caa----tgag--------tgtgag-tttt--------catc-tctt--------c------------------------atata-------------amttt---tt------------------------------------------------------------------------------------------------------------------------------------------------------------------------------------------------------------------------------------------------------------------------------------------------------------------------------------------------------------------------------------------------------------------------------------------tttttt----tttt------------------------------------------------------------------------------------------------------------------------------------------------------------------------------------------------------------------------------------------------------------------------------------------------------------------------------------------------------------------------------------------------------------------------------------------------------------------------------------------------------------------------------------------------------------------------------------------------------------------------------------------
>I28606_M033_Malvaceae_Reevesia_formosana_seq1
------------------------------------------------------------------------------------------------------------------------------------------------------------------------------------------------------------------------------------------------------------------------------------------------------------------------------------------------------------------------------------------------------------------------------------------------------------------------aacttcatcttattttgggcatccaaaact------------------------------tttagctattcctttaatttgtcct------------tgtggggacaaatgagtctt----t------------agat----------------------taaaatccttt--atctcatctttta----------------ttacttctatcaaatgagacat-----------ttctcaagtt-------------aatgcttc-ata--------------aac----caggtaatgtggagagctgttgaatgtgcacttggctcaggtttcagccgtgagaaatgtgaggtgaaattggttggaa-ctccgttgacacatcaaaggtttttacgtaggaatagaggaactttcgaaccagctatacaagtcggtcaagcctcttttccgggacattcgatgtccattcaacaactttattgttgtggaga-ttctacttttcctggcattggagtccctgcaattgctgctagtggtgctatwkttgacaattcatttgtttcagtttctcaacactctcagcttcttgatgccattggaatttgaatg--------cat----ttg----------gtgag-ttt---------catt-ttgt--------tttc---------------------atata-------------gtcaatt-ctt-----------------------------------------------------------------------------------------------------------------------------------------------------------------------------------------------------------------------------------------------------------------------------------------------------------------------------------------------------------------------------------------------------------------------------------------ttacca----ttttg-------------------------------------attatag--ct----------------------------------------ttga---------------aaaact----------caa-attcc---------------------------------------atcc-tttcac-----------------------------ccttaatc----------------------------------attaatgtattc-------------tactct--------acctttgcacatgat-tga------------------------------------------------------------------------------------------------------------------------------------------------------------------------------------------------------------------------------------------------------------------------------------------------------------------
>I28607_M034_Malvaceae_Mansonia_altissima_seq1
--------------------------------------------------------------------------------------------------------------------------------------------------------------------------------------------------------------------------------------------------------------------------------------------------------------------------------------------------tatttttctagtcaccggttagac------------------------------tt----------------------------------------ctcatgaaaaaag-----gctgaactttatcttattttggacatccaaaact------------------------------ttaacctgctcttttagtttctgat------------tgtggggagagaggatactataaca------------agat----------------------taaaa---ttg--gtataatcttca-----------------ttacttctctcaagtgagacat-----------ttctcaagtc-------------agtgcttc-ata--------------aac----taggtaatgtggagagctgttgaacgtgcacttggctcaggtttcagccgtgagaagtgtgaggtgaaattggttggaa-ctccattgacacatcaaaggtttttacgacggagttgaggaacttatggaccggctattcaagctggccaaggttcttttcctggacattcaacacccattccacaactttattgttgtggaga-ttctacatttcccggcattggagtccctgcagttgctgctagtggtgctattgttgccaattcattagtttcagtttctcaacactcccagctcctcgatgccattggaatttgaaacact-----aaa----tgt----------gtaag-ttt--------------ttga--------tttc---------------------cgaaa-------------gatt--c-tt------------------------------------------------------------------------------------------------------------------------------------------------------------------------------------------------------------------------------------------------------------------------------------------------------------------------------------------------------------------------------------------------------------------------------------------ttacga----ttttg-------------------------------------attattt-cat----------------------------------------ttgcat------------aaaaact----------caa-attcc---------------------------------------accc-tttca------------------------------gcttaatc----------------------------------attaatgtaatt-------------ttctgt--------acttctgca--------------------------------------------------------------gaatat-----------------------------------------------------------------------attaattggaat------------------------------attctgga-------------------------------------------------------------------------------------------------------------------------------
>I28608_M035_Malvaceae_Hosfordia_alata_seq1
--------------------------------------------------------------------------------------------------------------------------------------------------------------------------------------------------------------------------------------------------------------------------------------------------------------------------------------------------cagcttaaagctgaacgatcagagg---------------taaa-----------------------------------------------------------------------ttatactcmtatgtgctttctattgttaataag-------------------------------------------------------------------------tttacataagca------t------------ggata-----att---------ggayagtaacccwtt--gtatgatctatg-----------------ttatttctctgaagtgagatat-----------ttcagaagyt-------------aatgcttt-gta--------------aac----caggtaatgtggaaagctgttgarcgtgcactcggctcgggtttcaaccgtgacaagtgtgaggtgaaactggttggaa-ctccgttgacacatcaaaggtttttacgaaggaacagagggacttacggaccggctatacaagccggacagaactcttttccaggacattctacaccygtttcacagctttattgttgcggrga-ttctactttccctggcattggagtccctgcagttgcwgctagtggtgccattgttgccaactcgttagtatcggtttctcaacactcccaactyctcgatgccatcggaatttgaatg--------caa----tgag--------tgtgag-tttt--------catc-ttat--------cttcata------------------gtata-------------acttt---tt------------------------------------------------------------------------------------------------------------------------------------------------------------------------------------------------------------------------------------------------------------------------------------------------------------------------------------------------------------------------------------------------------------------------------------------ttacca----ttttg-a----awtttgat-----------------------tatatag-cct----------------------------------------ttgg---------------aagact----------caa-attcc---------------------------------------atcc-tttttc----------------------------accctaatc----------------------------------attaatgtagcc-------------tgtcgt--------acctttacacatgat-tgagcttc------aa-------aactgtag-atta------------------aagttac-----------------------------------------------------------------------ttt------------------------------------------------------------------------------------------------------------------------------------------------------------------------------
>I28609_M036_Malvaceae_Pentaplaris_davidsmithii_seq1
---------------------------------------------------------------------------------------------------------------------------------------------------------------------------------------------------------------------------------------------------------------------------------------------------------------------------------hrahamssyaatcagcaaryyysaaaawwcaaagctcaag--------------------------------------------------------------------------ataggtgaaaag-----cttgggc---aaattgttttcgatgaaaaaaaat-------gacagt-------------------------------------------------aagcttatatggctatataagca------a------------ggat----------------------taaaatccttg--gcataatctatat----------------ttttttctctcaagtgagatat-----------ttcaaaagtt-------------aatgcttc-ata--------------aac----caggtaatgtggagagctgttgaacgtgcacttggctcaggtttcaaccgtgagaagtgtgaggtgaaactggttggaa-cgccgttgacacatcaaaggtttttacgaaggaatagaggaacttatggaccagctatacaagctggtcaagactcttttccaggacattcgacacccattccgcgactttattgttgtggaga-ttctacttttcctggcattggagtccctgcagttgctgctagtggtgccattgttgccaactcgttagtttcagtttctcaacactcccaacttcttgatgccatcggaatttgaatg--------aaa----tgg----------gtgag-tttt--------catc-ttat--------tttc---------------------atata-------------aatt--c-tt------------------------------------------------------------------------------------------------------------------------------------------------------------------------------------------------------------------------------------------------------------------------------------------------------------------------------------------------------------------------------------------------------------------------------------------ttacca----ttttg-a----aatttgat-------------------------tatag-cct----------------------------------------ttgg---------------aagact----------caa-attcc---------------------------------------attg-tttca------------------------------ccctaatc----------------------------------aataatgtagtc-------------tactgt--------acctttac-----------------------------------------------------------------------------------------------------------------------------------------------------------------------------------------------------------------------------------------------------------------------------------------------------------------------------
>I28610_M037_Malvaceae_Heritiera_littoralis_seq1
-----------------------------------------------------------------------------------------------------------------------------------------------------------------------------------------------------------------------------------------------------------------------------------------------------------------gatggacttgaccggagaagtgcagaatacaaaaaacttaaagctgaacgatcagagg---------------tacttatatgttcttg----------------------------------------ctcgtattattag-----attatgttttgtctttttatttctaagcaaaagc------------------------------ttgaggtatt-------------------------------------attacaccagaacca------------ggat----------------------cgaatt--ttg--gtaaagaataca-----------------taat----------------------------------------------------tctgcttt-gta--------------aac----caggtaatgtggagagctgttgaacgtgcgcttggctcaggtttcagccgtgagaagtgtgaggtgaaattggtaggaa-ctccattgacacatcaaaggtttttacgaaggaatagaggtacttatggaccagctatgcaagcgggtcaggactcttttccaggacattcaacacccattccacaactttattgttgtggaga-ttctacttttcctggcattggagtccctgcagttgctgctagtggtgctattgttgcgaattcgttagtttcagtttctcaacactcccagcttcttgatgccatcggaatttgaatg--------cat----tg-----------gtgcg--ttt--------gatt-tcat--------attc---------------------acata-------------aatt--c-tt------------------------------------------------------------------------------------------------------------------------------------------------------------------------------------------------------------------------------------------------------------------------------------------------------------------------------------------------------------------------------------------------------------------------------------------ttacca-------------------------------------------------------------------------------------------------ttgc---------------aaga------------caa-attct---------------------------------------gttc-ttt-a------------------------------tcctgatg----------------------------------attaatgtattc-------------tgc------------------------------------------------------------------------------------------------------------------------------------------------------------------------------------------------------------------------------------------------------------------------------------------------------------------------------------------------
>I28611_M062A_Malvaceae_Durio_zibethinus_seq1
---------------------------------------------------------------------------------------------------------------------------------------------------------------------------------------------------------------------------------------------------------------------------------------------------------------------------------------------------tctgttaattcactctactaaa---------------------------ctgtta----------------------------------------caccagaatcaat-----gttgagcttyatcttattggaggcatacaaaatt------------------------------tttacctgttcctt-agtttctcct------------tgtcgggacgaatgagtctttaaca------------cgat----------------------taaactcctcg--gtataatctttc-----------------ttacttctctcaagtgagacat-----------ttctcaagtta--------attaattgcttc-ata--------------aac----caggtaatgtggagagctgttgaacgtgcacttggttcaggtttcagccgtgagaagtgtgaggtgaaattggtaggaa-ctccgttgacacatcaaaggtttttacgaaggaatagaggaacttatggaccagctatacaagccggtcaagactcttttccaggacattcaacacccattccacaactttattgttgtgggga-ttctacttttcctggcattggagtccctgcagtcgctgctagtggtgctattgttgcaaattcgttagtttcagttcctcaacactctcagcttcttgatgccattggaatttgaatg--------cag----tg-----------atgag--ttc--------gatt-ttgt--------tttc---------------------atatg-------------aatt--c-tt------------------------------------------------------------------------------------------------------------------------------------------------------------------------------------------------------------------------------------------------------------------------------------------------------------------------------------------------------------------------------------------------------------------------------------------ttacca-------------------------------------------------------------------------------------------------ttgg---------------ataact----------caa-attcc---------------------------------------gccc-tttca------------------------------ccctaatc----------------------------------attaatatattc-------------tgctgt--------acctttacacatgat-t--------------------------------------------------------------------------------------------------------------------------------------------------------------------------------------------------------------------------------------------------------------------------------------------------------------------
>I28612_M038_Malvaceae_Brachichyton_bidwillii_seq1
------------------------------------------------------------------------------------------------------------------------------------------------------------------------------------------------------------------------------------------------------------------------------------------------------------------------------------------cttaacaacagcttgaattttttctatgctag------------------------cattatta----------------------------------------caccagaatcaag-----attgaattctatcttattttgggtatccaaaact------------------------------tttacctatacctttagtttctcct------------agtggggatgaatgagtcattaaya------------ggat----------------------taaaatccttg--gt-----------------------------------------------------------------------------------attgcttc-rta--------------aac----caggtaatgtggagagctgttgaacgtgtgcttggcycrggtttcagccgtgagaagtgtgaggtgaaattggtaggaa-ctccattgacacatcaaaggtttttaagaaggaatagaggaacttatggaccagctatacaagctggtcraggctcttttccaggacattcgacacccattcctcaactttattgttgtggaga-ttctacttttcctggcattggagtccctgcagttgctgctagtggtgctattgttgcgaattcactagtttcagtttctcaacactcccagcttcttgatgccattggaatttgaatg--------cat----tg-----------gtgag--tct--------gatt-ttkt--------tttc---------------------acata-------------aatt--c-tt------------------------------------------------------------------------------------------------------------------------------------------------------------------------------------------------------------------------------------------------------------------------------------------------------------------------------------------------------------------------------------------------------------------------------------------taacca-------------------------------------------------------------------------------------------------ttgc---------------aagact----------caa-attct---------------------------------------gttc-tttca------------------------------ccgtaatc----------------------------------attaatgtattc-------------tgctgt--------acctttacacatgat-tgagcttc------ta-------aactgwrk--------------------------------------------------------------------------------------------------------------------------------------------------------------------------------------------------------------------------------------------------------------------------------------
>I28613_M039_Malvaceae_Eriotheca_macrophylla_seq1
-----------------------------------------------------------------------------------------------------------------------------------------------------------------------------------------------------------------------------------------------------------------------------------------------------------------------------------------------------------cctcaaagctcaaa--------------------------------------------------------------------------ataagtgaaaag-----cttgtgc---taattgttttcgatgaaaaaaaaat------gacagtgccacagtgcttattaatttacccacagtt-------------------------------ctatataagcc------a------------ggat----------------------taaaatccttg--gcataatctatg-----------------ttacttctctcaagtgagatat-----------ttcttaagtt-------------aatgcttc-ata--------------aac----caggtaatgtggagagctgttgaacgtgcacttggcccaggtttcaactgtgagaagtgygaggtgaaactggttggaa-ctccattgacacatcaaaggtttttacgaaggaatagaggaacatatggaccggctatacaagccggtcaagactcttttccaggacattcgactcccattccacaactttattgttgcggaga-ttctacttttcctggcatcggagtccctgcagttgctgctagtggygccattgttgccaattcgttggtttcggtttctcaacactcccaacttcttgatgccattggaatttgaatg--------caa----tgg----------gtgag-tttt--------catc-ttat--------ttta---------------------atata-------------aatt--c-tt------------------------------------------------------------------------------------------------------------------------------------------------------------------------------------------------------------------------------------------------------------------------------------------------------------------------------------------------------------------------------------------------------------------------------------------ttacca----ttttg-a----gttttgat-------------------------catag-cct----------------------------------------ttgg---------------aagatta-------cacaa-tttcc---------------------------------------atcc-tttca------------------------------ccctaatc----------------------------------attaatgtagtc-------------tactgt--------acttttacacctgat-tgagtttc------aa-------aactgtag-c------------------------------------------------------------------------------------------------------------------------------------------------------------------------------------------------------------------------------------------------------------------------------------
>I28614_M040_Malvaceae_Hydrogaster_trinervis_seq1
------------------------------------------------------------------------------------------------------------------------------------------------------------------------------------------------------------------------------------------------------------------------------------------------------------tgtgggatggamttgatcgtagaagtkcagaatacaaaaagcttaaagctgaacgatcagagg---------------taattgrhtrtctgtg----------------------------------------cttgagtataaga------ytmtgtc-----ttcytttyrtcaccy-------------------------------------cca-ttggacct-----------w------------sttsggtacaacygaktctttrmca------------gbat----------------------caacagccthg--gtttacttktg------------------ttacttctctcaaktt----------------------------------------aatgtttc-ata-------aaaacttaac----caggtaatgtggagagctgttgagcgygcdatyggchcaggtttcagccrtgagaagtgtgaggtgaaactggttggaa-ctcctttgacacatcaawggtttttaagamgghabagaggaacttatggaccagcyvtacaagccggtsaagacavwtttccaggacattcaachhchdttccacaactttnttgttgyggmga-ttctacdtttcctggcatngdagtchctgcagttgctgctagtggtgctattgttdccaattcaytggtttcagttthtcarchhtcccagcttctygaygccatygrawtwtgatttwvkw----ydt----mwat--------ggygaa-tttga---------tt-ttst--------tttc---------------------rttca-------------awttc-t-tt-------------------------------------------------------------------------------------------------------------------------------------------------------------------------------------------------------------------------------------------------------------------------------------------------------------------------------------------------------------------------------------------------------------------------------------------tacca----tttttta---------------------------------taattasag-mct----------------------------------------ytga--------------aa-aacy----------yaa-attsc---------------------------------------acct-tttcaccagc---------------------------ctaatc----------------------------------attgatgtatcc--------------------------mtactgtacaaatrst---------------ra---------------------------------------agaagc-----------------------------------------------------------------------tttcacatcattga---------------------------acttctcgggwg----------------------------------------------------------------------------------------------------------------------------
>I28615_M041_Malvaceae_Pterygota_brasiliensis_seq1
------------------------------------------------------------------------------------------------------------------------------------------------------------------------------------------------------------------------------------------------------------------------------------------------------------------------------------------------agtattattagattatgttatgctt----------------------------tttta----------------------------------------tgtctaaacaaca-----gt---------ttttagtttgggtatccaaaact------------------------------tttacctatacctttagtttcttct------------tgtggggatgaatgagtcactaaca------------ggat----------------------tacaatccttg--gt-----------------------------------------------------------------------------------attgcttc-ata--------------aac----caggtaatgtggagagctgttgaacgtgcgcttggttcgggtttcagccctgagaagtgtgaggtgaagatggtaggaa-ctccattgacacatcaaaggtttttacggaggaatagaggaacttatggaccagctatgcaagccggtgaagactcttttccaggacattcaacacccattccacaactttattgttgtggaga-ttctacatttcctggcattggagtccctgcagttgctgctagtggtgctattgtcgcgaattcattagtttcagtttctcaacactcccagcttcttgatgccattggaatttgattg--------cat----tg-----------gtgag--tct--------gatt-tcgt--------tttc---------------------acata-------------aatt--c-tt------------------------------------------------------------------------------------------------------------------------------------------------------------------------------------------------------------------------------------------------------------------------------------------------------------------------------------------------------------------------------------------------------------------------------------------ttacct-------------------------------------------------------------------------------------------------ttgc---------------aagact----------caa-ataag---------------------------------------tcct-tct--------------------------------------------------------------------------attaattaattg-------------ttaaat--------aaactgtta-aaaat-ttaatttt------ga-------aact------------------------------------------------------------------------------------------------------------------------------------------------------------------------------------------------------------------------------------------------------------------------------------------
>I28616_M042_Malvaceae_Leptonichya_maranta_seq1
------------------------------------------------------------------------------------------------------------------------------------------------------------------------------------------------------------------------------------------------------------------------------------------------------------------------------------------------------------------attctgtgg---------------ctcttc--tgctatta----------------------------------------caatggaatcaag-----attgatcttcaccttatttagggcatcgaaamcwt-------------------------ttttgcttcctttggttt----------------------------ggacaaatgaggccttaaga------------agaac---------------------tcaaacycttg--gt-----------------------------------------tgaaacat-----------ttctcaagtt-------------aatgcttc-aka--------------tattaaccaggtcatgtggagagctgttgaacgagcacttggctygggtttcagccgtgagaagtgtgatgtgaaactggttggaa-ccccgttgacacatcaaaggtttttacgaaggaatagaggaacttatggaccggctatacdmgccggtgaagastcttttccrggacattccacccccattycacaactttattgttgcggaga-ttcaacatttcctggcattggagtccccgcagttgctgctagtggtgccattgttgccaattcattagtttcagtctctcaacactcccagcttctggatgccatcgggatttaaatgc-a-----cat----ttra-------tggtgar-ttt---------cttt-ttgt--------tttc---------------------acgtacgtatataaaattcactgat-ct----------------------------------------------------------------------------------------------------------------------------------------------------------------------------------------------------------------------------------------------------------------------------------------------------------------------------------------------------------------------------------------------------------------------------------------ttttacca----ttttg----------------------------------ataattatag-cct----------------------------------------ttgg---------------aaaact----------caa-attcc---------------------------------------atcc-tttca------------------------------gcctaatg----------------------------------agtaatgtgctg-------------tactgt--------acctttacacaaagggc-------------ga-------agctgtcacatgat----------------tgagttga--------------------------------------------------------------------------------------------------------------gsww--------------------------------------------------------------------------------------------------------------------------------------
>I28617_M043_Neuradaceae_Neurada_procumbens_seq1
---------------------------------------------------------------------------------------------------------------------------------------------------------------------------------------------------------------------------------------------------------------------------------------------------------------gagacaatcttgac---------------------aaaatcatactttaatgagcacatt----------------------------------------------------------------------------------------------------------------------------------------------------------------------------------------------------------------------------------tgagt------------------gtaacagtatactta--ttttggtttttag-------------cttttatttcaatcaaataagttat----------aatctcaaaataagata--taaaatataatctcgtgttaattctgtcttcaac----caggtaatgtggaaagcagttgaacgcgcacttggcccaggcttctctcgcgagaagtgtgaggtcaagttagttggaa-ctccattgacgcaccaaagatttcttagaagaaatagaggaacttacggtccagccatattcgctggcaaagacacttttccaggacattcaactccaatcccacaactttactgttgtgggga-ctctacttttccgggcattggagtccctgcagtcgccgccagtggcgccatcgttgctaattcgcttgtttctgtttcccaacattcccagcttctcgatgccatcggaatatgaatatggtttgacaag---cag----------gtaac-attaaaccaa-acgct-acgtgg------tttt---------------------attta---------aaaacgtttac-tt------------------------------------------------------------------------------------------------------------------------------------------------------------------------------------------------------------------------------------------------------------------------------------------------------------------------------------------------------------------------------------------------------------------------------------------ttgttaattattttc-------------------------------t-----tttactgatct--------------------------------------gatcaa------------ctggagact----------aaa-actacg---------tg--------------------------------ttttgt--------------------------------------------------------------------agatgtaaagtattt-------------tcctat-------------------------------------gaa--------------------------------------------------------------------------------------------------------------------tt-------------------------------------------------------------------------------------------------------------------------------------------------------------------------------
>I28618_M044_Malvaceae_Pentace_laxiflora_seq1
------------------------------------------------------------------------------------------------------------------------------------------------------------------------------------------------------------------------------------------------------------------------------------------------------------------------tcgatcgtagaagtgcagaatacaaaaagcttaaagctgaacgatcagaggta------------ataattagatgtgcttgctaatattgtt---------------------------------------------agattaggtttayttcyttttgtgac------------------------------------------------------------------------------------------------------------------aaaccattgctw-gata-----ctcaaaataagttta--aagcttgtgctma----------------ttgttctcattgaaaaataaaa-----------abctcaagtt-------------araacttc-aha--------------acc--tgcaggtaatrtggagagctgttgaacgtgcacttggcycaggtttyagccrtgagaaatgcgaggtgaaattggttggaa-ctccgttgacacatcaaaggtttttacgnaggaatagaggaacttatggaccagctatacaagccggtcaagcctcttttccaggacattcaacacccatcccacaactdtactgctgtggaga-ttctacttttcctggcataggagtccccgcdgttgctgctagtggagctattgttgccaattcattagtttcagtttctcaacactcccagcttctcgatgccattggaatttgaaac--------cat----tg-----------gtgag-ttt--------------ttgt--------tttcata------------------tagta-------------aatt--c-tt------------------------------------------------------------------------------------------------------------------------------------------------------------------------------------------------------------------------------------------------------------------------------------------------------------------------------------------------------------------------------------------------------------------------------------------ttacca----ttttg-------------------------------------attacag-cca----------------------------------------ttgg--------------aaaaact----------caa-attcc---------------------------------------atct-tttca------------------------------gcctaatc----------------------------------attaatgtactgcact--------gtactgt--------atatttacacat-------------------------------------------------------------------------------------------------------------------------------------------------------------------------------------------------------------------------------------------------------------------------------------------------------------------------
>I28619_M045_Malvaceae_Phragmotheca_mammosa_seq1
------------------------------------------------------------------------------------------------------------------------------------------------------------------------------------------------------------------------------------------------------------------------------------------------------------------------------------------------------------ctcagagctcaaa--------------------------------------------------------------------------ataagtgaaaag-----cttgtgc---tgattgttttcgatgaaaaaaaaat------gacagtgctacagtgcttattaatttacccactgctctaa---------acaagtaagcttatatagctatataagcc------a------------ggat----------------------taaattccttg--gcataatctatg-----------------ttacttctctcaagtgagatat-----------ttctcaagtt-------------aatgcttc-ata--------------aac----caggtaatgtggagagctgttgaccgtgcacttggctcaggtttcaaccgtgagaaatgtgaggtgaaactggttggaa-ctccattgacacatcagaggtttttacgaaggaatagaggaacttatggaccagctatacaagccagtcaagacacttttccaggacattcgacacccattccgcaactttattgttgcggaga-ttctacttttcctggcattggagtgcctgcagttgctgctagtggtgccattgttgccaattccttagtttcagtttctcaacactcccaacttcttgatgccatcggaatttgaatg--------caa----tgg----------gtgag-tttt--------caty-ttat--------tttc---------------------atata-------------aatt--c-tt------------------------------------------------------------------------------------------------------------------------------------------------------------------------------------------------------------------------------------------------------------------------------------------------------------------------------------------------------------------------------------------------------------------------------------------ttacca----ttttgag----tttttgat-------------------------tatag-cct----------------------------------------ttgg---------------aagact----------caa-attcc---------------------------------------atcc-tttcac----------------------------cccttaatc----------------------------------attgacatagtc-------------tactgt--------acctttacacatgat-tgagcttc------aa-------aactgtag-ctta------------------gagttac-----------------------------------------------------------------------ttt------------------------------------------------------------------------------------------------------------------------------------------------------------------------------
>I28620_M046_Malvaceae_Camptostemon_shultzii_seq1
----------------------------------------------------------------------------------------------------------------------------------------------------------------------------------------------------------------------------------------------------------------------------------------------------------------------------------------------------ctagaaaactcaaagctcaaa--------------------------------------------------------------------------acaggtgaaaag-----cctgtgc---aaattgttttcgataaaaaaaaat-------gacagt-------------------------------------------------aagcttgtatagctatataagcy------t------------ggaw----------------------waaaatccytg--tcataatctatg-----------------ttatttctctsaagtgagatmt-----------ttywgaagtt-------------aatgcwty-gta--------------aac----caggtaatgtggagagctgttgaacstgcrcttggctcaggtttyaaccgtgasaagtgygaggtgaaaytggttggra-ctccgttgacacatmaaagrtttttacgaaggaatagaggaacttatggaccagctatacaagctggtcaaaactcttttccwggacattcgacacccattccgcagctttattgdtgcggaga-ttctacttttcctggcattggagtccctgcagtdgctgctagtggtgccrttgttgccaaytcgttagtwtcagtttctcaacactcccaacttcttgatgcyatcggaatwtgaayk--------caa----ykg----------gtgag-tttt--------catc-ttat--------tttc---------------------atata-------------aatt--h-ct------------------------------------------------------------------------------------------------------------------------------------------------------------------------------------------------------------------------------------------------------------------------------------------------------------------------------------------------------------------------------------------------------------------------------------------ttacca----ttttg-a----attttgat-------------------------tatag-cct----------------------------------------ttdd---------------aagaht----------cra-attcc---------------------------------------rtcc-ttwca------------------------------ccstaatc----------------------------------attaatgtagcc-------------cactgt--------accttcacacgtgat-tgag-----------------------------------------------------------------------------------------------------------------------------------------------------------------------------------------------------------------------------------------------------------------------------------------------------------------
>I28621_M153_Malvaceae_Trichospermum_sp_seq1
-----------------------------------------------------------------------------------------------------------------------------------------------------------------------------------------------------------------------------------------------------------------catattttacatgcttatacacctggaactgaamcatttgaattgtgggatggacttgatcgtagaagtgcagaatacaaaaagcttaaagctgaacgatcagaggta------------ataattgattatccatt----------------------------------------ctygagtatamga------ttatgtt-ttgctncatttta-------------------------------------------------------------------------------------------------------------------g--------------------------------------------------------------------twacttctctcaagtha------------------------------------wwwaahdyttt-dta--------aawmwwark----madgtaatgtrgagagctgttgagcgtgcaattggctcaggtttcagccgtgagaagtgtgaggtgaaactggttggaa-ctccattgacdcatcaaaggtttttaagaaggaacagagdaacdtatggaccrgctatacaagccggtcaagacacatttccaggacattcaacacccattccacaactntattgttgtggaga-ttctacttttcctggtattggagtccctgcagttgctgctagtggtgccattgttgccaattctttggtttcagtttctcaacwctcccagcttcttgackccattggaatttgattt----------------aat--------ggtgan-tttga---------tt-ttgt--------tttc---------------------attca-------------adttg-t-tt-------------------------------------------------------------------------------------------------------------------------------------------------------------------------------------------------------------------------------------------------------------------------------------------------------------------------------------------------------------------------------------------------------------------------------------------tactacv-atttttka---------------------------------taattacag-cct----------------------------------------ttga--------------aa-aact----------taa-attcc---------------------------------------acct-ttttatcagccta-----------------------gctartc----------------------------------attgatgtatcc-------------ta--------------ctgtacaaatggt---------------ga---------------------------------------agaagc-----------------------------------------------------------------------tctcacatcattga---------------------------acttggaaagtgtaata-----------------------------------------------------------------------------------------------------------------------
>I28623_M048_Malvaceae_Abroma_augusta_seq1
------------------------------------------------------------------------------------------------------------------------------------------------------------------------------------------------------------------------------------------------------------------------------cttctgc-----------------------------------------------------------------------------------------------------caattaattatt-------------------------------------------aaaccagaatcaag-----attgaacttcatcttattttgggcatctgaaaac--------------------------ttttacttcctttggttt----------------------------ggacaaatgagtctattaac------------agaac---------------------caaaatccttg--gtataagtaatcat--------------gttacttctctcaagtgaaacat-----------ctctcaagtc-------------aatgcttc-ataa-----------ttaac----caggtcatgtggagagctgttgaacgtgcacttggctcgggtttcagccgtgacaaatgcgaggtgaaactggttggaa-ccccattgacacatcaaaggtttttacgaaggaatagaggaacttatggaccagctatacaagcaggtcaagactcttttccaggacattcgacccccgttccacaactttattgttgtggaga-ttctacttttcctggcattggagtccccgccgttgctgctagtggtgccattgttgccaattcattagtttcagtttctcaacactcccagcttctcgatgccatcggaatttgaatg--------cat----taat-------gggtgag-ttt---------catt-ttgt--------ttcc---------------------atata-------------aattcat-tc----------------------------------------------------------------------------------------------------------------------------------------------------------------------------------------------------------------------------------------------------------------------------------------------------------------------------------------------------------------------------------------------------------------------------------------ttttacca----ttttg-------------------------------------attatag-cct----------------------------------------tcgt---------------aaagct----------caactttcc---------------------------------------atcc-tttca------------------------------gcctaatc----------------------------------attaatggattc-------------tactgt--------acctttacacagtaa---------------ga-------agctctcacatgat----------------tgagcttc--------------------------------------------------------------------------------------------------------------taaactgta---------------------------------------------------------------------------------------------------------------------------------
>I28624_M049_Malvaceae_Corchoropsis_tomentosa_seq1
---------------------------------------------------------------------------------------------------------------------------------------------------------------------------------------------------------------------------------------------------cacccccagggaagcatatattacatgcttatacaccaggaactgaaccatttgagttgtgggatggtcttgatcgtagaagtgcagaatacaaaaagcttaaagctgaacgatcggagg-------------------------------------------------------------------------------------------------------------------------------------------------------------------------------------------------------------------------------------------------------------taattgtttta-------------------------------ttgcttctcttgatcgaggcatttct----catttctcaagtt--------aactaatttctcc-ata------------------atgtaggtaatgtggagagctgttgaacgtgcacttggctcgggtttcagccgcgagaagtgtgaggtgaaactggtaggaa-ctccattgacgcatcaaaggtttctacgaaggaatagaggaacttacggaccagctatacaagccggtcaaggttcttttccaggacattcaacgcccattccacagctttattgttgtggaga-ttctacatttcccggcattggagtccctgcagttgctgctagtggcgcaatcgttgcgaattcattagtttcggtttctcaacactcccagcttcttgatgccattggaatttgatcg--------attac-attg----------gtgag--ttt--------gatt-tttg--------tttttc-------------------atata-------------aatt--c-tt------------------------------------------------------------------------------------------------------------------------------------------------------------------------------------------------------------------------------------------------------------------------------------------------------------------------------------------------------------------------------------------------------------------------------------------ttacct----ttgga----------------------------------------------------------------------------------------------------------tcagatt----------caa-atacc---------------------------------------gttc-attca-----------------------------------------------------------------------------tgtattc-------------tgctgt--------acctttacacatgat-tgagcttc------aa-------agctgtagcataat-----------agcatagaggtac-----------------------------------------------------------------------tttggtggaat------------------------------attccaaatatatat-------------------------------------------------------------------------------------------------------------------------
>I28625_M193_Malvaceae_Apeiba_tibourbou_seq1
--------------------------------------------------------------------------------------------------------------------------------------------------------------------------------------------------------------------------------------------------------------------------------------------------------------------------------------------------aagcttaaagctgaacgatccgagg---------------taattgtttatcagagagcttgc------------------------------taatagtagtataata------twatgtt-tywcttc-ttttatcacc--------------------------------------cca-ttgkacct-----------y------------gttggg-acaactgagtctttrrca------------ggat----------------------caacaryvttg--gtttaattcts------------------tttcttctctcaagta----------------------------------------aatgcttc-ata--------aaaattaan----caggtaatgtggagagctgttgagcgtgygcttggctcaggtttcagccrtganaagtgtgagdhgaaactggttggaa-ctccattgacacatmaaaggttthtaagaaggaacagaggaacttatggaccagccatacaagccggthaagacacttttccaggacattcaacacccattccacaactttattgttgcggaga-ttctacttttyctggcattgganttcctgcagttkctgctagtggtgctattgttgccaattcattggtttcagtttctcaacactcacagcttcttgatgccattggmatttgatctaat-----tac----waat--------ggygag-tttgdh--------yt-ttkt--------ttth---------------------ataya-------------aattmwt-tt-------------------------------------------------------------------------------------------------------------------------------------------------------------------------------------------------------------------------------------------------------------------------------------------------------------------------------------------------------------------------------------------------------------------------------------------taccat---tttttta---------------------------------tgattacag-cct----------------------------------------ttgg--------------aa-aaca----------tga-attcc---------------------------------------acct-tttcatccgc---------------------------ctaatt----------------------------------atctatgtattc-------------tattgt--------atctttacaaaaagt---------------ga---------------------------------------agaagc-----------------------------------------------------------------------t--------------------------------------------------------------------------------------------------------------------------------------------------------------------------------
>I28626_M226_Malvaceae_Helicteres_guazumifolia_seq1
------------------------------------------------------------------------------------------------------------------------------------------------------------------------------------------------------------------------------------------------------------------------------------------------------------------------------------------------------------gttactggttagacc----------------------------tct----------------------------------------ctcatgaaaaagg-----actgaatgtta-cttattttggggatccaaaac---------------------------------aacctgtccctgtagtttctcat------------tttgggaagaaatg-tactataaca------------ggat----------------------taaaa---ttg--gtataatcttca-----------------ttacttctctcaagtgagacat-----------ttctcaagtt-------------gatgcttc-ata--------------aac----caggtaatgtggagagctgttgaacgtgcacttggctcgggttttgaccgtgagaagtgtgaggtgaaattggttggaa-ctcctttgacacatcaaaggtttctacgaaggaaccgaggaacttatggaccagctatacaagctggtcaagactcttttccaggacattcaacacccattccacaactttattgttgtggaga-ttccacatttcccggcattggagtccctgcagttgctgctagtggtgctattgttgccaattcattagtttcagtttctcaacactctcagcttctcgatgccatcggaatttgaaacact-----aaa----tga----------gtaag-ttt--------------ttgt--------tttc---------------------tgata-------------attt--c-tt------------------------------------------------------------------------------------------------------------------------------------------------------------------------------------------------------------------------------------------------------------------------------------------------------------------------------------------------------------------------------------------------------------------------------------------ttacca----ttctg-------------------------------------attattg-cat----------------------------------------ttgaat------------aaaaaca----------cga-attct---------------------------------------atcc-tttca------------------------------gattaaac----------------------------------attaatgtaatt-------------tactgc--------acatttgcacatgaa--------------------------cagtaa-cata------------------gagatac-----------------------------------------------------------------------tttggtgggaat------------------------------atacaa---------------------------------------------------------------------------------------------------------------------------------
>I28628_M051_Malvaceae_Werklea_horrida_seq1
--------------------------------------------------------------------------------------------------------------------------------------------------------------------------------------------------------------------------------------------------------------------------------------------------------------------------gatcgtagaagcgcagaatacaaaaagcttaaagccgaacgatcagaggta-------------aaattatatgygcttt---------------------------------------ytaatgctaataag---wttatattktactacttgtttctggca-----------------------------------------------------------------------------------------------------------------aaaccatwgc----------------tagaraactca-------------------------------aagctcaaaacaagtgaaaagc----------ctgtgcaaattgtt----------grtgywtt-kta--------------aac----caggtartgtggagagcagttgaacgtgcacttggctcgggtttcaaccgcgacaagtgtgaggtgaaactrgttggaa-ctccattgacacatcavaggtttttacgaaggaatagagdaacttacggaccggccatacaagcmggtcaaggctctttyccgggacattcaacacccattccmcagmtttattgttgtggaga-ttctacttttcctggcatcggwgtccctgcagttgctgctagtggtgccattgttgccaactcattagtatyrgtttctcaacactcccaacttctwgatgccatcggaatctgaatg--------cam----yga----------gtgrg-tttt--------catc-ttat--------tttg---------------------atgta-------------aatt----ct------------------------------------------------------------------------------------------------------------------------------------------------------------------------------------------------------------------------------------------------------------------------------------------------------------------------------------------------------------------------------------------------------------------------------------------ttacca----ttttg-----watttcgat-----------------------tatamrc-cat----------------------------------------gtag---------------aaaact----------caa-atagc-----------------------------------------------------------------------------------------------------------------------------------------------------------------------cacatatt-tgagttc-------aa-------aactatag-atta------------------tagttac-----------------------------------------------------------------------tttgttggkat-----------------------------------------------------------------------------------------------------------------------------------------at---------------------------
>I28629_M052_Malvaceae_Spirotheca_rosea_seq1
------------------------------------------------------------------------------------------------------------------------------------------------------------------------------------------------------------------------------------------------------------------------------------------------------------------------------------------------------------------------a--------------------------------------------------------------------------acaagtgaaaag-----cttgtgctaataatcgtttttgattaaaaaaatg--------acagtgctacagtgcttattaatttacgctcagtt-------------------------------ctatataagcc------a------------ggat----------------------taaaatccttg--gcataatctatg-----------------ttacttctctcaagcgagatat-----------ttgtcaagtt-------------aatgcttc-ata--------------aac----caggtaatgtggagagctgttgaacgtgcacttggctcaggtttcaaccgtgagaagtgcgaggtgaaactggttggaa-ctccattgacgcatcaaaggtttttacgaaggaatagaggaacttatggaccggctatacaagctggtcaagactcttttccaggacattcgacacccattccacaactttattgttgcggaga-ttctacttttcctggcattggagtccctgcagttgctgctagtggtgccattgttgccaattcattggtttcagtttctcaacactcccaacttcttgatgccatcggaatttgaatg--------caa----tgg----------gtgag-tttc--------catc-ttat--------tttc---------------------atata-------------aatt--c-tt------------------------------------------------------------------------------------------------------------------------------------------------------------------------------------------------------------------------------------------------------------------------------------------------------------------------------------------------------------------------------------------------------------------------------------------ttacca----ttttg-a----gttttgat-------------------------tatag-cct----------------------------------------ttgg---------------aagatta-------tacaa-attct---------------------------------------atcc-tttca------------------------------ccctaatc----------------------------------atgaatgtagtc-------------tactgt--------acttttacacctgat-tgagcttc------aa-------aactgtag-cttat----------------agaggaac-----------------------------------------------------------------------tttgttggaat-------------------------------attcca---------------------------------------------------------------------------------------------------------------------------------
>I28630_M053_Malvaceae_Huberodendron_swietenioides_seq1
----------------------------------------------------------------------------------------------------------------------------------------------------------------------------------------------------------------------------------------------------------------------------------------------------------------------------------------gcaaacccatagcttgaaaactcaaagctcaaa-----------------------------------------------------------------------------agtgaaaag-----ctcgtgc---caatcgttttcaatgaaaaacaat-------ggcaatgccacagtgcttattagtttgcccacggtgc------------------------------ctattaaaacc------a------------ggat----------------------caaaatttttg--gcatgatccatg-----------------ttacttctctcaagtgagatat-----------ttgtc-ggtt-------------aatggttc-ata--------------aac----caggtaatgtggagagctgttgaacgtgcacttggctcaggttthraccgtgagaagtgtgaggtgaaattggtaggaa-ctccgttgacacatcaaaggtttttacgaaggaatcgaggaacttatggaccggctatacaagccggtcaaractcttttccaggacattcgactcccattccacagctttaytgttgcggaga-ttctacttttcctggcattggagtccctgcagtcgctgctagtggcgccattgttgccaattcgttggtttcagtttctcaacactcccaacttcttgatgccatcggaatttgaacg--------caa----tgg----------gtgag-tttt--------catc-ttat--------tttc---------------------rtata-------------aatt--c-t-------------------------------------------------------------------------------------------------------------------------------------------------------------------------------------------------------------------------------------------------------------------------------------------------------------------------------------------------------------------------------------------------------------------------------------------------------------------------------------------------tttag-cct----------------------------------------ctgg---------------aagagta-------ctcaa-attcc---------------------------------------atgc-tttcr------------------------------acctaatc----------------------------------attaatgtagtc-------------tactgt--------aactttacacatgat-tgagcttc------ag-------aactgtag-ctta------------------gaggtac-----------------------------------------------------------------------tttrgtggaat-------------------------------a--------------------------------------------------------------------------------------------------------------------------------------
>I28631_M054_Malvaceae_Trochetiopsis_benjaminae_seq1
-------------------------------------------------------------------------------------------------------------------------------------------------------------------------------------------------------------------------------------------------------------------------------------------------------------------------------------------------------------------------------------------------------------------------------------------------------------------------------ttttacttat---------------------------------------atatatta-atatatttttacccg--gct------------gcttcaaacaagtaagctt------------------agacttctctctttatg-----atttcataatcatta--tctatagctgttc---attaaccrgac-tttttttcacccgcattagacct----------catttctggctcttctgctaattaatggctcc-ata--------------acc----taggtaatgtggagagctgtcgaacgtgcacttggtccaggtttcagccgcgagaagtgtgaggtgaaattagtaggaa-ctccattgacgcatcaaaggtttctacgaaggaacagaggaacttacggaccagctatacaagccggtcaaggttcttttchgggacattcaacaccgattccacagctttattgctgtggaga-ttctacttttcctggcatcggagtccctgcagttgcggctagtggtgcaatcgttgcaaattcattagtttcggtttctcaacactcccagcttcttgatgccattggaatttgatta--------tat----tgg----------gcgagttttt--------tatt-ttgt--------tttttc-------------------atata-------------aatt--c-tt------------------------------------------------------------------------------------------------------------------------------------------------------------------------------------------------------------------------------------------------------------------------------------------------------------------------------------------------------------------------------------------------------------------------------------------ttacac----attgg----------------------------------------------------------------------------------------------------------aaaagtt----------caa-atacc---------------------------------------atct-gttca------------------------------tcctaatc----------------------------------attaatgtattc-------------tattgt--------acatttaaacatgat-tgagcttc------ag-------agctgta-------------------gcatagaggtac-----------------------------------------------------------------------tttggtagaat------------------------------attcca----------------------------------------------------------------------------------------------------------------------------------
>I28632_M055_Malvaceae_Eriolaena_candollei_seq1
--------------------------------------------------------------------------------------------------------------------------------------------------------------------------------------------------------------------------------------------------------------------------------------------------------------------------------------------------------------------------------------------------------------------------------------------------------------------------------------------------------------------------------------------tattattacccg--gct------------gcttcgaacaartamrytw------------------armctwstctctttatg-----atttcatattcattt--cctatwgctgttc---attaaccggac-attttttcaccygcaytagacct----------catttctggctcttctsytaattaatggytcc-ata--------------acc----taggtaatgtggagrgctgtkgaacgtgcacttggtccrggtttcagccgcgagaagtgtgaggtgaaattagtaggaa-ctccattgackcatcaaaggtttctacgaaggaacagaggaacttacggaccagctatacaagccggtcaaggttcttttccgggacattyaacaccgattccacagctttattgctgtggaga-ttctacttttcctggcatcggagtccctgcrgttgcggctagtggtgcaatcgttgcaaattcattagtttcggtttctcaacactcccagcttcttgatgccattggaatttgatta--------tat----tdg----------gtgag--ttt--------gatt-ttgt--------tttttc-------------------atata-------------aatt--c-tt------------------------------------------------------------------------------------------------------------------------------------------------------------------------------------------------------------------------------------------------------------------------------------------------------------------------------------------------------------------------------------------------------------------------------------------ttacac----attgg----------------------------------------------------------------------------------------------------------aaaa-tt----------caa-attcc---------------------------------------atct-gttca------------------------------tcctaatc----------------------------------attaatgtattc-------------tgttgt--------acatttaaacatggt-tgagcttc------ag-------agctgta-------------------gcatagaggtac-----------------------------------------------------------------------t--------------------------------------------------------------------------------------------------------------------------------------------------------------------------------
>I28633_M056_Malvaceae_Adansonia_digitata_seq1
---------------------------------------------------------------------------------------------------------------------------------------------------------------------------------------------------------------------------------------------------------------------------------------------------------------------------------------------------------aacctctaagctcaaa--------------------------------------------------------------------------ataattgaaaag-----cttgcgc---taatcattttcgattgaaaaaaaaaaaaaatgatagtgccacggtgcttattaattttcccacagtt-------------------------------ctatayaagcc------a------------ggat----------------------taaaatccttg--gcataatctatg-----------------ttacttctctcaagtgagaggt-----------ttctcaagtt-------------aatgcttc-ata--------------a-c----caggtcatgtggagagctgttgagcgtgcacttggctcgggtttcaaccgtgagaagtgcgaggtgaaactsgttggaa-ctccattgacacatcaaaggtttttacgaaggagcagaggcacttatggaccagctatacaagccggtcaagactcttttccaggwcatkckacgcccattccacaacttttttgctgcggaga-ttctacttttccyggcattggagttcctgcagttgctgctagyggcgccattgtsgccaattcgttggtttcagtttcggaacactcccaacttcttgacgccatcggaatwtgaatg--------aaa----tgg----------ttgag-tttt--------catc-ttat--------tttc---------------------atatt-------------------c-kt------------------------------------------------------------------------------------------------------------------------------------------------------------------------------------------------------------------------------------------------------------------------------------------------------------------------------------------------------------------------------------------------------------------------------------------ttamta----tttag-a----gttttgat-------------------------tdtag-gct----------------------------------------ttgg---------------aatagta-------ctcga-attcc---------------------------------------atcc-cctca------------------------------acctcatc----------------------------------attagkgtagtc-------------tactat--------acttttaca----------------------------------------------------------------------------------------------------------------------------------------------------------------------------------------------------------------------------------------------------------------------------------------------------------------------------
>I28635_M058_Malvaceae_Byttneria_aculeata_seq1
-------------------------------------------------------------------------------------------------------------------------------------------------------------------------------------------------------------------------------------------------------------------------------------------------------------------------tgatcgtagaagtgcagaatacaaaaagctgaaagctgaaagatcagagg---------------taatttatcatcatca------------------------------------------------------------------------------------------------------------------------------------tctgctattggttgt------------gttcaaaawaaaagag----------------------------------------------acaaaagc------ttgtagtagttgcagta--------acagttacctgtctcgagag-------------------------------------------------------------------------caggtcatgtggagagcggttgaacvtgcagttggcccgggtttcagccgcgagaagtgtgagatcaagcttgthggaa-cccctttgacacatcaaaggtttttgaggaggactagagggacatatggaccagctatacaagccggtcaagabtctttyccrggacattcractcchattccacaactttattgttgtggaga-ttctacttttcctggtatcggagtccctgcwgttgcagctagtggtgccattgttgccaattcattagtttcagtctctcarcactcccagcttctcgacgccatcggaatttgaatc--------cat----tgat-------tagtsakctcccc------------------------ttctrttaa----------------ccataa------------aactctcatt------------------------------------------------------------------------------------------------------------------------------------------------------------------------------------------------------------------------------------------------------------------------------------------------------------------------------------------------------------------------------------------------------------------------------------------ttgtcc----tttcatac----------------------------yarttatccataaattt--------------------------------------tactgtactttac---ccatagagatc----------aaaagctctccc-----------------------------------------ctgcatgattgagcttcaaaa---------------------------------------------------------------------------------aactgt--------gcctcaaggaatatt------------cccaa---------------------------------------------------------------------------------------------------------------------------------------------------------------------------------------------------------------------------------------------------------------------------------------------------ta
>I28636_M059_Malvaceae_Pterospermum_pierrei_seq1
-------------------------------------------------------------------------------------------------------------------------------------------------------------------------------------------------------------------------------------------------------------------------------------------------------------------------------------------------------------------------------------------------------------------------------------------------------------agtg-ttattagattacgttttgcttctttta----------------------------------------------------------------------------------------tggacctttgaca------------ggattaaaga----------------taaaatccttg--atataatctttg-----------------ttacttctctcaatcaaggcgt-----------ttctcatgtt--------aattaactgctcc-ata--------------acc----taggtaatgtggagagccgttgaacgtgcacttggcccgggtttcagccgtgagaaatgtgaggtgaaattggtaggaa-ctccattgacacaccaaaggtttttacgaaggtatagaggaacttatggaccggctatacaagccggtcaaggttcttttcctggacattcaacacccattccacaactttattgttgyggaga-ttctacttttcctggcattggagtccctgcagttgctgctagtggtgccattgttgcgaattcattagtttcggtttctmaacactcccagcttcttgatgccattggaatttkaatg--------cat----tgg-----------tgag-tkk---------sakt-ctkt--------tkws---------------------rygya-------------rrty--c-tt------------------------------------------------------------------------------------------------------------------------------------------------------------------------------------------------------------------------------------------------------------------------------------------------------------------------------------------------------------------------------------------------------------------------------------------ttacca-------------------------------------------------------------------------------------------------gtgg---------------aagatt----------caa-----------------------------------------------------------------------------------------------------------------------------------atgtatta-------------cgctgt---------------------------------------------------------------------------------------------------------------------------------------------------------------------------------------------------------------------------------------------------------------------------------------------------------------------------------------------
>I28637_M060_Malvaceae_Duboscia_vifidiflora_seq1
-------------------------------------------------------------------------------------------------------------------------------------------------------------------------------------------------------------------------------------------------------------------------------------------------------------------------------------tgcagaatacaaaaagcttaaagctgaacgatcagagg---------------taactgattattggtg----------------------------------------ctggagtgtcaga------ttatgtt-tcgcttctttttatcacct-------------------------------------cca-ttcgacct-----------t------------gttcggtacaaatgagtctttaata------------ggat----------------------cgattgccttg--gtttacttttg------------------tcacttctctcaagtt----------------------------------------gatgtttc-ata--------aaacttaac----caggtaatgtggagagctgttgagcgtgcgcttggctctggtttcagccgtgagaagtgtgaggtgaaactggttggaa-ctcccttgacacatcaaaggtttttaagaaggaacagaggaacttacggaccagccatacaagccggtcaagacacttttccaggacattcaacacccatatcacaactttattgttgtggaga-ttctacttttcctggcattggagtccctgctgttgctgctagcggtgctattgttgccaattcattggtttcagtttctcaacactcccagcttcttgatgccattggaatttgatttaatg----cat----taat--------ggtgag-tttga---------tt-ttgt--------tttc---------------------ataca-------------aattc-t-tt----------------------------------------------------------------------------------------------------------------------------------------------------------------------------------------------------------------------------------------------------------------------------------------------------------------------------------------------------------------------------------------------------------------------------------------tactacca----tttttaa---------------------------------taatcacag-cct----------------------------------------ttgg--------------aa-aact----------taa-attcc---------------------------------------acct-tttcatcagc---------------------------ccaatc----------------------------------attaa------c-------------tatcct--------c-ctgtataaatagc---------------ga---------------------------------------agagcc-----------------------------------------------------------------------tctctcatcattga---------------------------acttggagaatgtagtgga---------------------------------------------------------------------------------------------atatt-------------------
>I28638_M061_Malvaceae_Basiloxylon_brasiliensis_seq1
---------------------------------------------------------------------------------------------------------------------------------------------------------------------------------------------------------------------------------------------------------------------------------------------------------------------------------------------------accttaaagctgaaagatcagagg---------------tacttatatgttctcg----------------------------------------ctagtatgattag-----attatgttctgcatttttatgtctaaacaacatc------------------------------ttgaatttttatctatgctagtattattataccagaatgtggggatgaatgagtcattaaca------------ggat----------------------taaaatccttg--gt-----------------------------------------------------------------------------------attgcttc-gta--------------aac----caggttatatggagagchgttgagcgtgcgcttggctcgggtttcagccgtgagaagtgtgaggtgaaattgataggaa-ctccattgacacatcaaaggtttttacgaaggaatagaggaacttatggaccagctatgcaagccggccaagactcttttccaggacattcaacaccgattccamaactttactgttgtggaga-ttctacttttcctggcattggagtccctgcagttgctgctagtggtgctattgtcgcgaattcattagtttcagtttctcaacactcccagcttcttgatgccattggaatttgaatg--------cac----tg-----------gtgag--tct--------gatt-ttgt--------tttc---------------------a-------------------------------------------------------------------------------------------------------------------------------------------------------------------------------------------------------------------------------------------------------------------------------------------------------------------------------------------------------------------------------------------------------------------------------------------------------------------------------------------------------------------------------------------------------------------------------------------------gaat----------caa-attct---------------------------------------gttc-tttca------------------------------ccctaatc----------------------------------attaatgtattc-------------tgctat--------acctttacacatgat-tgagcttc------aa-------aattgcag-ctta------------------aaggtgt-----------------------------------------------------------------------aggcgcggtgc-------------------------------ttcatt-ctcgtatacg------------------------------------------------------atacggtmgraaragttattgaaa----------------------------------------
>I28639_M249_Malvaceae_Gyranthera_amphibiolepis_seq1
--------------------------------------------------------------------------------------------------------------------------------------------------------------------------------------------------------------------------------------------------------------------------------------------------------------------------------------------------------aaaacttaaagctcaag-----------------------------------------------------------------------------agtgaaaag-----cttgtgc---caatcgttttcaatgaaaaacaat-------ggcaatgccacagtgcttattagtttgcccacagtgc------------------------------ctatataagcc------a------------ggat----------------------taaaatttttg--gcatgatccatg-----------------ttacttctctcaagtgagatat-----------ttgtc-ggtt-------------aatggttc-ata--------------aac----caggtaatgtggagagctgttgaacgtgcacttggctctggtttcaaccacgagaagtgtgaggtgaaattggttggaa-ctccgttgacacatcaaaggtttttacgaaggaatcgaggaacttatggaccggctatacaagccggtcaagactcttttccaggacattcgacgcctattccacagctttattgttgcggaga-ttctacttttcctggcattggagtccctgcagttgctgcaagtggcgccattgttgccaattcgttggtttcagtttctcaacactcccaacttcttgatgccatcggaatttgaata--------caa----tgg----------gtgag-tttt--------catc-ttat--------tttc---------------------acata-------------aatt--c-t-------------------------------------------------------------------------------------------------------------------------------------------------------------------------------------------------------------------------------------------------------------------------------------------------------------------------------------------------------------------------------------------------------------------------------------------------------------------------------------------------tttag-cct----------------------------------------ttgg---------------aagagta-------ctcaa-attcc---------------------------------------atcc-tttca------------------------------acctaatc----------------------------------attaacatagtc-------------tactgt--------aactttacacatgat-tgagcttc------aa-------agctgtag-ctta------------------gaggtac-----------------------------------------------------------------------ttaggtggaat-------------------------------attccaaattat---------------------------------------------------------------------------------------------------------------------------
>I28640_M062B_Malvaceae_Diplodiscus_paniculatus_seq1
--------------------------------------------------------------------------------------------------------------------------------------------------------------------------------------------------------------------------------------------------------------------------------------------------------------------------------------------------------------------------------------------------------------------------------------------------------------------------------------------------------------------------------------------------------------------------------------------------------------gaagcac--------aa-----aycawmawaagttta--amkyytkwscwma----------------ttgttctcattgaaaaataaaa-----------atctcgagtt-------------aaaacttc-ata--------------abc--tgcaggtaatgtggagagctgttgaacgtgcrcttggctcagctttcagccgtgagaaatgygaggtgaaattggttggaa-ctccgttgacacatcaaaggtttttacgaaggaatagaggaacttatggaccggctatacaagctggtcaagcctcttttccaggacattcaacacccatcccacaactttattgctgtggaga-ttctacttttcctggcataggagtccctgcagttgctgctagtggtgctattgttgccaattcattagtttcagtttctcaacact-mhvkbthcysgwtkccattggaattw---------------------------------------ttt--------------ttgt--------ct-------------------------------------------------at------------------------------------------------------------------------------------------------------------------------------------------------------------------------------------------------------------------------------------------------------------------------------------------------------------------------------------------------------------------------------------------------------------------------------------------ttacta----ttttg-------------------------------------ykhybyw---------------------------------------------------------------------------------------------------------------------------------------------------------------------------------------------------------------------------------------------------------------------------------------------------------------------------------------------------------------------------------------------------------------------------------------------------------------------------------------------------------------------------------------------------------------------------------------------
>I28641_M063_Malvaceae_Brownlowia_peltata_seq1
----------------------------------------------------------------------------------------------------------------------------------------------------------------------------------------------------------------------------------------------------------------------------------------------------------------------------------------------------------agctgaacgatcagagg---------------taattatatgtgcttgctaatattgtt---------------------------------------------agattgggtttacttctttttgtgac------------------------------------------------------------------------------------------------------------------aaaccattgctt-gata-----ctcaaaataagttta--aagcttgtactaa----------------ttgttttcattgaaaaataaaa-----------atctcaactt-------------aaaacctc-gta--------------acc--tgcaggtaatgtggagagctgttgaacgtgcacttggntcagggttcagccgtgagaaatgcgaggtgaaattggttggaa-ctccgttgacgcatcaaaggtttttacgaaggaatagaggaacttatggacccgctatacaagccgggcaagcctcttttccaggacattcaacacccatcctacaactttattgctgtggaga-ttctacttttcctggcataggagtccctgcagttgctgctagtggtgctattgttgccaattcattagtttcagtttctcaacactcccagcttctcgatgccattggaatttgaaac--------cat----tg-----------gtgag-ttt--------------ttgt--------tttcata------------------trgta-------------aatt--c-tt------------------------------------------------------------------------------------------------------------------------------------------------------------------------------------------------------------------------------------------------------------------------------------------------------------------------------------------------------------------------------------------------------------------------------------------ttacca----ttttg-------------------------------------attataa-cca----------------------------------------tagg--------------aaaaact----------caa-attca---------------------------------------gtct-tttca------------------------------gcctwatc----------------------------------attaatgtactgcact--------gtaatgt--------atatttacacatgat-cgagctt--------------------------------------------------------------------------------------------------------------------------------------------------------------------------------------------------------------------------------------------------------------------------------------------------------------
>I28642_M064_Malvaceae_Burretiodendron_esquirolii_seq1
---------------------------------------------------------------------------------------------------------------------------------------------------------------------------------------------------------------------------------------------------------------------------------------------------------------------------------------------------------------aacgatcagaggtat-----------gtacttatatctgcttg-------------------------------------------------ctagtg-tcattaaattatgttttacttctt---------------------------------------------------------------------------------------------------------------------------------------------------------------------------------------------------agttgaggcat-----------ttctcatgtt--------aattaattactcc-ata--------------acc----taggtaatgtggagagctgttgaacgtgcactcggctcaggtttcagccgtgagaagtgtgaggtgaaattggtaggaa-ctccattgacgcatcaaaggttcttacgaaggaatagaggaacttatggacctgctatacaagccggtcaagattcatttccaggacattcaacacctattccacaactttattgttgtggaga-ttctacttttcctggcattggagtccctgcggttgctgctagcggtgcaattgtcgcgaattcgttagtttcggtttctcaacactcccagcttcttgatgccattggaatttaaata--------cat----tgg----------tttag-tat---------gatt-tt-----------------------------------------------------------------------------------------------------------------------------------------------------------------------------------------------------------------------------------------------------------------------------------------------------------------------------------------------------------------------------------------------------------------------------------------------------------------------------------------------------------------------------------------------------------------------------------------------------------------------------------------------------------------------------------------------------------------------------------------------------------------------------------------------------------------------------------------------------------------------------------------------------------------------------------------------------------------------------------------------------------------------------------------------------------------------------------------------------------------------------------------------------------------
>I28643_M065_Malvaceae_Hermannia_flammea_seq1
-------------------------------------------------------------------------------------------------------------------------------------------------------------------------------------------------------------------------------------------------------------------------------------------------------------------------------------tgcagaatacaaaaggcttaaagctgaaagatcagaggtaaagtatcgggggccaactatgwarttmyc--------------------------------------------------------cctcaaagcgcgactactttcmtgagattcgaactcamgag---------------------------------------------------------ctmardttaarbwaraayracymcttwtyartttg---attcaaacc----------------cattacaatagdatta--------------------------------------------------------tgaaagatttbtcaargctaa-----tarmatrtaytttcatata----------traam----caggtaatgtggaaagctgtggagmgtgctcttggmccgggtttcarhcgrgagaagtgtgargtgaaawtggttggaa-ctccattgacacatcaaagrttcttacgaaggaatagrgggacttayggaccggcwatcgaagcmggwaargaytcatttccaggacattcmacccccatttcacagctttattgttgtggaga-ttcyacatttcchggcattggagtgycwgcagttgctgctagtggtgcyattgttgccaattcaytrgtctccrtttctcaacactcccaacttcttgatgccattggaatataatttgaaggt-atata-ydymntctswbattggtgav-yttratat---------ctgtcacaaaacatgt---------------------gtacahag--------------------------------------------------------------------------------------------------------------------------------------------------------------------------------------------------------------------------------------------------------------------------------------------------------------------------------------------------------------------------------------------------------------------------------------------------------------ttatta-----------------------------------------------------------------------------------------------------------------agaaaaattat--------tagggcactt--------------------------------aaaattatacaatttatttctattctacctaaat----------tacccttatt-----------------------------------------------------------tattgtaaccttacttattaaaacaaagtcttcttcctt---tcaa-----------------------------------------------------------------------------------------------------------------------------------------------------------------------------------------------------------------------------------------------------------------------------------------------aac---
>I28644_M066_Malvaceae_Thomasia_solanaceae_seq1
-------------------------------------------------------------------------------------------------------------------------------------------------------------------------------------------------------------------------------------------------------------------------------------accaggaactgaaccatttgaattgtgggaaggactcgaccgtagaagtgcagaatacaaaaaactcaaagctgaacgatcagagg---------------taattaaatgtgcttt-gctgat------------------------------gt---------------t-agattatgtt-ttgcttctctctatcaccc-------------------------------------cca-ttggacttc----------t------------ctcaagtgaaaca-------------------------------------------------------------------------------------------------ttcctcaagtt----------------------------------------aatgcttc-ata--------------aac----caggtattgtggaaagctgttgagcgtgcacttggctcaggtttcagccgtgagaattgtgaggtgaaattgattggaa-ctccattgacacatcgaaggtttttacgaaggaatagggggacttatggaccggctatccaagccggtcaagactcttttccaggacattcgacccccattccgcaactttactgttgcggaga-ttctacttttcccggcattggagtccctgcagttgctgctagtggtgccattgttgccaacacattagtttcagtttctcaacactcccagcttcttgatgccattggaatttgaacccga-----------------------------g-tttga----------t-ttgt--------tttc---------------------atata-------------taagttc-ttcaa---------------------------------------------------------------------------------------------------------------------------------------------------------------------------------------------------------------------------------------------------------------------------------------------------------------------------------------------------------------------------------------------------------------------------------ccatcttgattata-ccctttggataaacccgg---------------------tcaaatcccct-tctttcagcttaatcattgatg---------aacactttaggtccaa--------------aagaaca----------cgg-caata---------------------------------------gttt-ttttgtgtgg---------------------------atggttt--------------------------------gaggttcattcct-------------cacggt--------attcg---------c---------------cgcaagcccaag-------------------------------------------------------------------------------------------------------------------------------------------------------------------------------------------------------------------------------------------------------------------------------------------
>I28645_M067_Malvaceae_Guichenotia_ledifolia_seq1
-------------------------------------------------------------------------------------------------------------------------------------------------------------------------------------------------------------------------------------------------------------------------------------------aactgaaccatttgaattgtgggaaggactcgaccgtagaagtgcagaatacaaaaaactcaaagctgaacgatcagagg---------------taattaaatgtgcatt-gctgat------------------------------at---------------t-agattacgtt-ttgcttctttctatcaccc------------------------------------ccca-ttggacttc----------t------------ctcaagtgaaaca-------------------------------------------------------------------------------------------------tccctcaagtt----------------------------------------aatgcttc-ata--------------aac----caggtgatgtggaaagctgttgagcgtgcacttggctcaggtttcagccgtgagaagtgtgaggtgaaattgattggaa-ctccattgacacatcgaaggtttttacgaaggaatagaggaacttatggaccggctatccaagccggtcaagactcttttccaggacattcgacccccattccacaactttactgttgcggaga-ttctacttttcccggcattggagtccctgcagttgctgctagtggtgccattgttgccaacacattagtttcagtttctcaacactcccagcttcttgatgccattggaatttgaacccga-----------------------------g-tttga----------t-ttgt--------tttc---------------------atata-------------ta--------------------------------------------------------------------------------------------------------------------------------------------------------------------------------------------------------------------------------------------------------------------------------------------------------------------------------------------------------------------------------------------------------------------------------------------------------------------------------------------------------------------------------------------------------------------------------------------------------------------------------------------------tatatatat---------------------------ata-----------------------------------------------------------------------------------------------------------------------------------------------------------------------------------------------------------------------------------------------------------------------------------------------------------------------------------------------------------------------------------------------------------------
>I28646_M068_Malvaceae_Helmiopsis_sp_seq1
----------------------------------------------------------------------------------------------------------------------------------------------------------------------------------------------------------------------------------------------------------------------------------------------------------------------------------------------------------------------------------------------------------------------------------------------------------------------------------tatytcg---------------------------------------atatatcccatatrttattagccg--gct------------gskwygaacaagtrrrykywgatymraacgtmmkyttarwyttckywcytwrtgtacttrktycawatyywkyw--ccwmyagskrwkc---atwwwyyrbaykcyttwtwcrvcckcattaracct----------catttctggctcttctgctaattaatggcycy-ata--------------acc----taggtaaygtggagagctgttgaacktgcacttggtcckgktttcakmckmgagagktgtgaggtbramwtdgkwrgramctccattgacgcatcaaaggtttctacgraggaacagaggaacbtacggaccagctatacaagccggtcaaggttcttttccgggacattcaacaccrattccacagctttattgctgtggagatttctacwttwcctggcatcggagtccctgcagtbgckgctagtggtgcaatcgttgcvadttcmttagtttcggtttctcaacactcccagcttcttgatgcyattggaatttgatta--------tat----ygg----------dtkag--tyt--------gawt-ttkttttttttdtttttc-------------------atata-------------aatt--c-tt------------------------------------------------------------------------------------------------------------------------------------------------------------------------------------------------------------------------------------------------------------------------------------------------------------------------------------------------------------------------------------------------------------------------------------------ttacac----attgg----------------------------------------------------------------------------------------------------------aaaagtt----------cra-attcc---------------------------------------atct-rttca------------------------------tcctaatc----------------------------------attaatgtattc-------------tgttgt--------acatttaaacatgat-tgagcttc------ag-------agctgta-------------------gcatagaggtaa---------------------------------------------------------------------------gtagaat------------------------------tttccaaatatatacttgttta------------------------------------------------------------------------------------------------------------------
>I28647_M069_Malvaceae_Cheirolaena_linearis_seq1
--------------------------------------------------------------------------------------------------------------------------------------------------------------------------------------------------------------------------------------------------------------------------------------------------------------------------------------------------------------------------------------------------------------------------------------------------------------------------------------------------------------------------------atatatat-atatattattaccca--gct------------gcttcgagcaggtaagctt------------------agacttctctctttatg-----atttcatattcattt--cctatagccgttcattattaaccagacttttttttcacccgcattagacct----------catttcttgctcttctgctaattaatggctcc-ata--------------acc----taggtaatgtggagagctgtcgaacgtgcacttggtccaggtttcagccgcgagaagtgtgaggtgaaattagtaggaa-ctccattgacacatcaaaggtttctgcggaggaacagaggaacttacgggccagctatacaagccggtcaaggttcttttccgggacattcaacagcgataccacagctttattgctgcggaga-ttctacttttcctggcatcggagtccctgcagttgcggctagtggtgcaatcgttgcaaattcattagtttcggtttctcaacactcccagcttcttgatgccattggaatttgatca--------tat----tgg----------gtgag--ttt--------gatt-ttgt--------cttttc-------------------atata-------------aatt--cttt------------------------------------------------------------------------------------------------------------------------------------------------------------------------------------------------------------------------------------------------------------------------------------------------------------------------------------------------------------------------------------------------------------------------------------------ttacac----attga----------------------------------------------------------------------------------------------------------caaaatt----------caa-attcc---------------------------------------atct-attca------------------------------tcccaatc----------------------------------aatagtgtattc-------------tattgt--------acattgaaacatgat-tgagcttc------ag-------agctgtagca-att-----------agcatagagatac-----------------------------------------------------------------------tt-------------------------------------------------------------------------------------------------------------------------------------------------------------------------------
>I28648_M070_Malvaceae_Helmiopsiella_madagascariensis_seq1
---------------------------------------------------------------------------------------------------------------------------------------------------------------------------------------------------------------------------------------------------------------------------------------------------------------------------------------------------------------------------------------------------------------------------------------------------------------------------ttatttttactta-----------------------------------------tatatta-atatattattacccg--gct------------gcttcgaacaagtaagctta-----------------agacctctctctttatg-----attccatattcattt--cctatagctgttc---attaaccagac-catttttcacccgcattagacct----------tatttctggctcttctcctaattaatggctcc-ata--------------acc----taggtaatgtggagagctgttgaacgcgcacttggtccaggtttcagccgcgagaagtgtgaggtgaaactagtaggaa-ctccattgacgcatcaaaggtttctacgaaggaacagaggaacttacggaccagctatacaagctggtcaaggttcttttccgggacattcaacaccgattccacagctttattgctgtggaga-ttctacttttcctggcatcggagtccctgcagttgcagctagtggtgcaatcgttgcaaattcattagtttcggtttctcaacactcccagcttcttgatgccattggaatttgatta--------tat----tgg----------gtgag--ttt--------gatt-ttgt--------tttc---------------------atata-------------aatt--c-at------------------------------------------------------------------------------------------------------------------------------------------------------------------------------------------------------------------------------------------------------------------------------------------------------------------------------------------------------------------------------------------------------------------------------------------ttacac----attgg----------------------------------------------------------------------------------------------------------agaaatt----------caa-attcc---------------------------------------atct-gttca------------------------------tcctaatc----------------------------------aataatatattc-------------tgttgt--------acatttaaacatgat-tgagcttc------ag-----------------------------------------------------------------------------------------------------------------------------------------------------------------------------------------------------------------------------------------------------------------------------------------------------
>I28649_M071_Malvaceae_Goethalsia_meiantha_seq1
-------------------------------------------------------------------------------------------------------------------------------------------------------------------------------------------------------------------------------------------------------------------------------------------------------------------------------tagaagtgcagaatacaagaagcttaaagctgaacgatctgagg---------------taaatgattatctgtg----------------------------------------ctcgagtataaga------ttatatt-ttacttctttttatcacct-------------------------------------cca-ttggaact-----------t------------gtttggtacaaacgagtctttaaca------------ggat----------------------caacagcattg--gtttacttttg------------------ttacttctctcaagtt----------------------------------------aatgtttc-tta--------aaactttac----caggtaatgtggagagctgttgagcgtgcacttggctcaggtttcagccctgagaagtgtgaggtgaaactggttggaa-ctcccttgacacatcaaaggtttttaagaaggaacagaggaacttatggaccagctatacaagccggtcaagacactttcccaggacattcaacacccattccacaactttattgttgtggaga-ttctacttttcctggcattggagtccctgcagttgctgccggtggtgctattgttgccaattcattggtttcagtttctcaacactcccagcttctcgatgccattggaatctgattcaata----cat----taat--------ggtaag-tttga---------tt-ttgt--------tttc---------------------ataca-------------aattc-t-tt-------------------------------------------------------------------------------------------------------------------------------------------------------------------------------------------------------------------------------------------------------------------------------------------------------------------------------------------------------------------------------------------------------------------------------------------tacca----tttttaa---------------------------------taatcatag-cct----------------------------------------ttgg--------------aa-aact----------taa-attcc---------------------------------------agct-tttcatcagc---------------------------ataatc----------------------------------attaa------t-------------tattct--------a-ctgtacaaatagt---------------ga---------------------------------------aga-----------------------------------------------------------------------------------------------------------------------------------------------------------------------------------------------------------------------------------------------------------
>I28650_M072_Malvaceae_Clappertonia_ficifolia_seq1
---------------------------------------------------------------------------------------------------------------------------------------------------------------------------------------------------------------------------------------------------------------------------------------------------------------------------------ggagtgcagaatacaaaaagcttaaagctgaaagatcagagg---------------taattgagtattggtg--cttgc------------------------------tgctagtagtataagatt----tcatgtt-ttgctcctttttgtcacc--------------------------------------cca-ttggacct-----------t------------gctggg-acaactga-tcttcaaca------------ggat----------------------caacagcagtg--gtttttttttct-----------------ttacttctctca-------------------------------------------------ttc-ata--------aaactgaac----caggtaatgtggagagctgttgagcgtgcacttggctcaggtttcagccgtgacaagtgtgaggtgaaactagttggaa-ctccattgacacatcaaaggtttttacgaaggaacagaggaacttatggaccagccataaaagccggtcaagacagttttccaggacattcaacacccattccacaactttattgttgtggaga-ttctacatttcccggcattggagtccctgcagttgctgctagtggtgctattgtcgccaattcgttggtttcagtttctcaacattcccagcttcttgatgccattggaatctgatttaat-----cat----taat--------ggtgag-tttga---------tt-tggt--------tttc---------------------ctaca-------------aaattct-tt-------------------------------------------------------------------------------------------------------------------------------------------------------------------------------------------------------------------------------------------------------------------------------------------------------------------------------------------------------------------------------------------------------------------------------------------tacca----tttttga---------------------------------taattacag-cct----------------------------------------ttgg--------------ga-aacc----------tga-attcc--------------------------------------acatt-tttcatcaacat-------------------------atag----------------------------------------------------------------------------------------------------------------------------------------------------------------------------------------------------------------------------------------------------------------------------------------------------------------------------------------------------------------------------------------------------------------
>I28652_M074_Malvaceae_Hildegardia_barteri_seq1
--------------------------------------------------------------------------------------------------------------------------------------------------------------------------------------------------------------------------------------------------------------------------------------------------------------------------------ttttttatgtctaaactacagctcgaagttcatctatgcta--------------------------------------------------------------------------accataatcaag-----attgaattttatcatagtttgggtatcctagact------------------------------tttacccacacctttagtttctcct------------tgtggggatgaataagtcattaaca------------ggat----------------------taaaatccttg--gt-----------------------------------------------------------------------------------gttgcttc-ata--------------aac----caggtaatgtggagagctgttgaacgtgctcttggctcgggtttcagccgtgagaagtgtgaggtgaaattggtaggaa-ctccattgacacatcaaaggtttttacggaggaatagaggaacttatggaccggctatgcaagccggtcaagactcttttccaggacattcaacacccattccacaactttattgttgtggaga-ttctacttttcctggcattggagtccctgcagttgctgctagtggtgctattgtcgcgaattcattagtttcagtttctcaacactcccagcttcttgatgccattggaatttgaatg--------cat----tg-----------gtgag--tcc--------ggtt-ttgt--------tttc---------------------ccata-------------aatt--c-tt------------------------------------------------------------------------------------------------------------------------------------------------------------------------------------------------------------------------------------------------------------------------------------------------------------------------------------------------------------------------------------------------------------------------------------------ttatca-------------------------------------------------------------------------------------------------ttgc---------------aagact----------cag-attct---------------------------------------gttc-tctca------------------------------ccccaatc----------------------------------attaatgtgttc-------------tgctgt--------acctttacacatgat-tgagcttc------aa-------aacggtaagctta------------------gaggt-----------------------------------------------------------------------------gtgaa------------------------------------------------------------------------------------------------------------------------------------------------------------------------
>I28653_M168_Malvaceae_Theobroma_cacao_seq1
-----------------------------------------------------------------------------------------------------------------------------------------------------------------------------------------------------------------------------------------------------------------------------------------------------------------gatggcctcgatcgcagaagtccagaatacaaaaagcttaaagctgaacgatcggagg---------------taatcaaaacttgctt-gctagctttttctgctaattcacagtacttaaactgttacaccagaatcaagat-tgacaggatc-aaactccttggtgtaa--------------------------------------------------------------------------------aatgtaaca------------------------------------------------------------------------------------------------ttttctcaaggt----------------------------------------aatgctttcata--------------aac----caggtattgtggagagctgttgaacgagcacttggctcaggtttcagccgggagaagtgtgaggtgaaaatggtcggaa-ctccattgacacatcaaaggtttttaagaaggaacagaggaacttatggaccagctatacaagccggacaagacacttttccaggacattcgacccccatcccacagctttactgctgtggaga-ttctacttttccaggcattggagtccctgcagttgctgctagcggtgccattgttgccaattcgttagtttccgtttcacaacactcccagcttcttgatgccattggaatttgaacccca--------------------------------tcgg----------t-gagt--------ttt---------------------------------------------------------------------------------------------------------------------------------------------------------------------------------------------------------------------------------------------------------------------------------------------------------------------------------------------------------------------------------------------------------------------------------------------------------------------------------------------gattata-ccctttgg---------------------------------aaaccatat-cctttcagcctaatcattactgtacataagcaacatggaaattggaa--------------aggaacc----------cag------------------------------------------------t-ttttgtttct---------------------------ttaatttacaacca-------------------------aaatcttatgttt-------------catgat--------gtttgaatctctgat---------------aa-----------------------------------------------------------------------------------------------------------------------------------------------------------------------------------------------------------------------------------------------------------------------------------------------------
>I28654_M105_Malvaceae_Pachira_aquatica_seq1
----------------------------------------------------------------------------------------------------------------------------------------------------------------------------------------------------------------------------------------------------------------------------------------------------------------------------------------------------------------------------------------------------------------------------------------------------------aaaag-----cttgtgc---taatcattttcgatgaaaaaaatg----------actgccacagtgcttattaatttacccacagtt-------------------------------ctatataagcc------a------------ggat----------------------taaaatccttg--gcataatctatg-----------------ttacttctctcaagtgagatat-----------ttcttaagtt-------------aatgcttc-ata--------------aac----caggtaatgtggagagctgttgaacgtgcacttggcccgcgtttcaactgtgagaagtgcgaggtgaaactggttggga-ctccattgacacatcaaaggtttttacgaaggaatagaggaacatatggaccggctatacaagccggtcaagactcttttccaggacattcgactcccattccacaactttattgttgcggaga-ttctacttttcctggcatcggagtccctgcagttgctgctagtggtgccattgttgcaaattcgttggtttcggtttctcaacactcccaacttcttgatgccattggaatttgaacg--------caa----tgg----------gtgag-tttt--------catc-ttat--------ttta---------------------atata-------------aatt--c-tt------------------------------------------------------------------------------------------------------------------------------------------------------------------------------------------------------------------------------------------------------------------------------------------------------------------------------------------------------------------------------------------------------------------------------------------ttacca----ttttg-a----gttttgat-------------------------tatag-cct----------------------------------------ttgg---------------aagatta-------cacaa-ttttc---------------------------------------atcc-tttca------------------------------ccctaatc----------------------------------a---------------------------------------------------------------------------------------------------------------------------------------------------------------------------------------------------------------------------------------------------------------------------------------------------------------------------------------------------------------------------
>I28655_M148_Malvaceae_Robinsonella_mirandae_seq1
-------------------------------------------------------------------------------------------------------------------------------------------------------------------------------------------------------------------------------------------------------------------------------------t---------gaaccatttgaattgtgggaaggactcgatcgtagaagtgcagaatacaaacagcttaaagccgaacgatcagagg---------------taa-----------------------------------------------------------------------------attatatgtgctttatattgttaataag-------------------------------------------------------------------------tttatgtaacca------t------------ggat----------------------agtaatccttt--gcatgatctata-----------------ttatttctctgaagtgagatat-----------ttcagaagtt-------------aatccttt-gta--------------aac----caggtaatgtggaaagctgttgagcgtgcactcggctcgggtttcaaccgtgacaagtgtgaggtgaaactggttggaa-ctccgttgacacatcaaaggtttttacgaaggaacagagggacttacggaccggctatacaagccggtcagaactcttttccaggacattctacacctgtttcgcagctttattgttgcggaga-ttctactttccctggcattggagtccctgcagttgctgctagtggtgccattgttgccaactcgttggtatcggtttctcaacactcccaacttcttgatgccatcggaatttgaatg--------ca-------ag--------tgtgag-ttttt------gcatc-ttat--------tttc---------------------atata-------------atttttc-tt------------------------------------------------------------------------------------------------------------------------------------------------------------------------------------------------------------------------------------------------------------------------------------------------------------------------------------------------------------------------------------------------------------------------------------------ttacca----ttttg-a----atcttgac---------------------tatatatag-ccc----------------------------------------ttgg---------------aagact----------caa-attcc---------------------------------------atcc-tttttc----------------------------accctaatc----------------------------------attaatgtagcc-------------catcgt--------acctttacacatgat-tgagcttc------aa-------aactgtag-atta------------------aa-------------------------------------------------------------------------------------------------------------------------------------------------------------------------------------------------------------------------------------------------------------
>I28656_M002_Malvaceae_Tilia_americana_seq1
-----------------------------------------------------------------------------------------------------------------------------------------------------------------------------------------------------------------------------------------------------------------------------------------------------------------------------------------------aaaaagcttaaagctgaacgatcaga----------------------------------------------------------------------------------------------ggtacttatatgtgcttgggcatccaaaact------------------------------tttacatattcctttcgtttctcct------------tgtggagaagaatgtgtcttcaaca------------ggat----------------------taaaatccttg--gtataatcttta-----------------ttacttctcttaagtgaggcat-----------ttctcgagtta--------attaattgcttc-ata--------------aac----caggtaatgtggagagccgttgaacgtgcacttggctcaggtttcagccgtgagaagtgtgaggtgaaattggtaggaa-ctccattgacacatcaaaggtttttacgaaggaatagaggaacctatggaccagctatacaagccggtcaggactcttttcctggacattcgacacccattccacaactttattgttgtggaga-ttctacttttcctggcattggagtccctgcagttgctgctagtggtgctattgttgcgaattcattagtttcagtttctcaacactctcagcttcttgatgccattggaatttgaatg--------cat----tg-----------gtgag--ttt--------gatt-ttgt--------tttc---------------------gtata-------------aatt--c-tt------------------------------------------------------------------------------------------------------------------------------------------------------------------------------------------------------------------------------------------------------------------------------------------------------------------------------------------------------------------------------------------------------------------------------------------ttacca-------------------------------------------------------------------------------------------------ttgg---------------aagact----------cga-attcc---------------------------------------gccc-tttca------------------------------ccctaatc----------------------------------attaatgtattc-------------tgctgc--------acacttacacatgat-tgagcttc------aa-------aastgtag-ctta------------------gaggtac-----------------------------------------------------------------------tttggtggaa-----------------------------------------------------------------------------------------------------------------------------------------------------------------------
>I28657_M180_Malvaceae_Triumfetta_lappula_seq1
-------------------------------------------------------------------------------------------------------------------------------------------------------------------------------------------------------------------------------------------------------------------------------ctatacacctggaactgaaccatttgaattgtgggayggacttgatcgcaggagtgcagaatacaaaaagctcaaagctgaacgatcagagg---------------taattgat--------------------------------------gsaact--------------------ggaccttgcttwagttttgttttrtttgtta---------------------------------------------------------------------------------------------------------------------------------------------------------------------------------cttgtcgtctcaagtta---------------------------------------aacacctg-wta-------ataattaaac----caggtaatgtggagagccgttgarcgtgcagttggcdcaggttttagccgtgacaagtgtgaggtgaaactagttggaa-ctccattgacacatcaaaggttcttacgaaggaacagaggaacttatggaccagccatacaagccggtcaagrcacwtttccaggacattcaacacccattccacaactttrttgttgtggaga-ttctacttttcccggcattggagtccctgcagttgctgctagtggtgctattgtcgccaattcattrgtttcagtttctsaacactcgcagctycttgatgccattggaatttgatttaat-----cat----taat--------gst-----------------------tt--------tttc---------------------ctaca-------------waattct-tt-------------------------------------------------------------------------------------------------------------------------------------------------------------------------------------------------------------------------------------------------------------------------------------------------------------------------------------------------------------------------------------------------------------------------------------------ytctw----yytgtat---------------------------------gaattkwtt-caa----------------------------------------wagt--------------ga-ma------------wrs-yyctc--------------------------------------scwwc-atksatgaactt-------------------------ccagatgaatwr--------------------------------------------------------------------------------------------------------------------------------------------------------------------------------------------------------------------------------------------------------------------------------------------------------------------------------------------------------------------------------------------------------
>I28658_M160_Muntingiaceae_Muntingia_calabura_seq1
-----------------------------------------------------------------------------------------------------------------------------------------------------------------------------------------------------------------------------------------------------------------------ttacatgcttataccccaggtactgaaccatttcaactgtgggaaggacttgatcgtaaaagttctgaatatcaacagctcaaatctgaaagatcagagg---------------taactt--------------------------------------------------------------------tttaagtcctttcttatgttaactttcc------------------------------tc--------------------------------------------------------------------------------------------------------taagctgcttt--tcatgatgtttgga-----------aatagttttccagtcgaaaggttgct----------------------------------aatgcatccttg--------------aaa----caggttatgtggagagcagttgagcgtgcacttggcccaggtttcagccgtgagaagtgtgaggtaaaacttgttggaa-ctccgttgacacataatcggtttcttcgtagacacaggggaacgtatgggccagcaatagaagctggtaaagacacctttcctggacatccaacacccattccacagctttactgttgtggaga-ctctacctttcctggcattggggtccccgcagttgctgcaagtggtgccattgttgccaattcgctagtttctgtttctcaacattcccagctgcttgatgccattggaatttgaata--------cat---------------gggtgag-tctggcc----------tcgt--------cttt---------------------gtacac------------aatt----tt------------------------------------------------------------------------------------------------------------------------------------------------------------------------------------------------------------------------------------------------------------------------------------------------------------------------------------------------------------------------------------------------------------------------------------------ttattg----ctttgtt-----------------------------------ttcaaag--------------------------------------------------------------ggcaatt-------------------------------------------------------atgatctgtctcatcttcgtg-----------------------------------------------------------------------------------------tactat--------agtcttacatacaatcagaagctattcaccagtgttcgagattactgctgtaatcaa---aatcaaattataggtgc-------------------------------------------------------------------aatacc-------------------------------------------------------------------------------------------------------------------------------------------------------------------------------
>I9832_V002_Malvaceae_Luehea_speciosa_seq1
aatgtcctccaatttatgtaaagctcatttttcgtggttcttactaggttttcaacttttgtctcttcatctgttttagataccagtacatctccttaaccacttcttaagcatcgtctgtccagggtatacgcaaggatttgggaattcatcatattgttgttaatgactgggayagaggagttgatgctgatcagaatgttgttttaatttctgtacctagtgtactwagcccgaacyttgcaccrccrgggaagcatattttacatgcttatacaccwggractgaaccatttgaattgtggdatggacttgatcgtagaagtgcdgaatacaaaaagcttaaagctgaacgrtcagagg---------------taatttcttatctg-----------------------------------------gcthgggtatatata--acattatgca-ttgcttctttttatcaccc-------------------------------------cca-ttgracct-----------t------------gttgggtacaactgagtctttaama------------ggat----------------------caacagcctta--gdataatttgt------------------tactyyyhyhbvavkt----------------------------------------hawdbhthcata--------aaaattaac----cnggtaatgtggagdgctgttgagcgtgcgcttggctcnggtttcagccgtgagaagtgtgaggtgaaantggttggaa-ctcctttgacacvtcaaaggtttntaagraggaacadaggaachtatggaccagctatacaagccggtcaagacacttttccaggacattcaacacccattncacaactttattgttgcggaga-ttctacttttcctggcahtggagtccctgcagttgctgctagtggtgctattgttgccaattcattggtttcngtttctcaacactcccaacttcttgatgccattggcatttgatttaatcat-gcat----taat--------ggtgag-ttttaattct-gtttt-tttt--------ttca---------------------ataca-------------aattatt-tt-accagtttgggaaaacttaaaaatttcyaccttttcatcagcctahhmwtwawkvwnycyhhhvkrhmaadmvkkraagaatmwwmsaatwwtmyamtyakmtdsmmrvwvsvvasydkyyymyykwtwwytcmhwhymawhwmckarcmdaamyswwmykwwwyctkatrtttswwkmtmthygawymdcyctgwkyrmmwkkbwkwkyrwtrtwyawyswwwywcrabmarkytwkwtmmksmttytsaykmaywwykrkkmmmhactstkkcacattwkrrymmvwrwkmmmmwswywgkysywwrakwaywtkrywktyskkyrwkyawwwwkykwykgsmwwksmwrwakwkrmwryrcatgctkgaskaywwwytttkgsmwttyyttycmwycmawsgcctgaagcaatggacaatcattactaaa-ctttatcatgggattctgagcaacagtgctatatctgtagttgtttattg-cct-tgaacttcatcaatgttgagatcaggtaataataatgtactag--------------gattaat----------taa-actccc-----------------------------------catattc-gttcgtctctctctctcc---------ctctctctctctcgatggtaagaactaa--------------------gaaccattggattca------------aactatccca---gattttcattttcgat---------------ca-----------------------------aaatgtgctgggtggt-----------------------------------------------------------------------cctct----------------------------------------------------------------------------------------------------------------------------------------------------------------------------
