# Supplementary material for: Localized Phylogenetic Discordance Among Nuclear Loci Due to Incomplete Lineage Sorting and Introgression in the Family of Cotton and Cacao (Malvaceae)
Source: Front Plant Sci. 2022 Apr 13;13:850521. doi: 10.3389/fpls.2022.850521 (PMC9043901; doi:10.3389/fpls.2022.850521)
Supplement: Supplementary file 1 [file Data_Sheet_1.ZIP › Alignments_v4/L83.fasta]

>I23352_M001_Malvaceae_Bombax_ceiba_seq1
-----------------------------------------------------------------------------------------------------------------------------------------------------------------------------------------------------------------------------------------------------------------------------------------------------------------------------------------------------------------------------------------------------------------------------------------------------------------------------------------------------------------------------------------------------------------------------------------------------------------------------------------------------------------------------------------------------tcagctattccaacatatcctttatcwaggttaatggcttttcttcatcggatatgcctccacaagacctcaagcaaccagcatggaagccctatctgtacaaaggaaagc-----------------------------------------------------------------------------------------------------------------------------------------------------------------------------------------------------------------------------------------------------------------agaggttgctattcac-cattcatgaaacccttcatgctgccatgtatgatcgagatgagattccagatagtttatcagtctctgggcaaataaactgtcgagcagaactggaaggactgcctgatgtgtcatttcccttgacagggttgagcgcatctaagatagagactttatcattccatccctgtgcacaggttccagaacaaaatgtggataagcaggctctaatgttctcaccacctttgggtaattttgttttgatgcgttatcaagcaacgtgcggccttggaccacctgtaaagggattctatcaattgtctatggtttctgaggatgaaggtgcatttttgttcaaattgcatttaatggaaggttataaatctcctttgacaatggaattctgtaatgtgactatgccttttccaagaagaagggttttatcttttgatgggactccatcaattggaacagtttcaaatgcagagcattctgttgaatggaaaattatcacgagcggacgtggactttctgggaaaagtatcgaggcaacattccctggaacagttaggtttgccccatggcagacacaaaggttaacttcctttaggtcagtttttgaaggcacaacagatgatgata---gtgataatgagacagagagtactaataatatggtaaacatagaggagtttttaatggagaagatgagcaaggatcttcctccagttgacctagaggagccattcagctggcatgcatataactatgctaaagtatgttc---ttttgtcttcac------tttttt------------atcc-------------------------------ttttttttaatcaa-----------ggtgttggc-----------------------------------------------------------------------------------------------------atttatctggtct--------------------------gttgagtgctggctact----atgaa------------------------------------------------------------------------------------------------------------------------------------------------------------aattaaaatattattaaacggtaacgagccttttctctcgaactactgaatttggttagtctatggtaaaatttcaagttggttgatagtcctagtttgaatccttagattgacaagattagagta---------------------------------------------------------------------tagcta-t
>I23354_M003_Malvaceae_Herissantia_crispa_seq1
-------------------------------------------------------------------------------------------------------------------------------------------------------------------------------------------------------------------------------------------------------------------------------------------------------------------------------------------------------------------------------------------------------------------------------------------------------------------------------------------------------------------------------------------------------------------------------------------------------------------------------------------------------------------------------------ggaacacccatggatctcagctattccaacatattctcaatcaaggctaatggcttttcttcattggatatccctccacaagacctcaagcaaccggcttggaagccctatctgtacaaaggaaaac-----------------------------------------------------------------------------------------------------------------------------------------------------------------------------------------------------------------------------------------------------------------agagactgctattcac-aattcatgaaactcttcatgctgccatgtatgatcgagacgaaattcctgatagcttagcagtctctgggcaaataaactgtcgagcagaattggaaggactgcctgatgtttcacttcccttgatagggttgagcaaatctaagattgaggctctatcattccatccttgtgctcaggttccagaacagaatgtggataagcaggctctgatgttctctccacctatgggaaattttgttttgatgcgatatcaagcaaaatgtgcccttggacctcctgtgaagggattctatcaattgtctatggtatctgaggatgaaggtgcatttttgtttaaattgcacctaatggaaggttataaatctcctttgacaatggagttctgcaatgtgactatgccatttccaagaagaaggatattatctgttgatgggactccgtcaatgggaacagtttcaaatgcagagcgttcggttgaatggaaaattatcacaagtgggcgaggactttctgggaaaagtatcgaggcaacgttccctggaacagttaggtttgccccctggcagacacagaggtcaacttcctttaggtcaggttttgaaggcataacagatgatgata---gtgataatgagacagtgaataccaataatatggtaaacatagaggaattcttaatggaaaagatgagtaaggatcttcctccagttgatctagaggagccattcagctggcttgcatacaacttcgccaaagtatgatc---ttttgtctcgac------tttctt----tttgttttaccatttttta------------------------cttttcggaataac------cttaagtttctgtt-----------------------------------------------------------------------------------------------------gatagtctatgta--------------------------cctaattttcattcacggt--------------------------------------------------------------------------------------------------------------------------------------------------------------------atacaggtatcgttcaagattgttggggcatcatt------atccggaatttctatgg---atcccaaatcagtaagtctttcattcctccaacttgccttccatgtttaacttcggttaaaatcatacat-atgtaacaactga---------------------------------------------------------
>I23355_M004_Malvaceae_Malva_arborea_seq1
----------------------------------------------------------------------------------------------------------------------------------------------------------------------------------------------------------------------------------------------------------------------------------------------------------------------------------------------------------------------------------------------------------------------------------------------------------------------------------------------------------------------------------------------------------------------------------------------------------------------------------------------------------------------------------------------------------tattccaacatattctcaatcaaggctaatggcttttcttctttggatatcccaccacaagatcttaagcaaccggcatggaagccctatttgtacaaaggaaagc-----------------------------------------------------------------------------------------------------------------------------------------------------------------------------------------------------------------------------------------------------------------agagactgctattcac-cattcatgaaactctccatgctgccatgtatgatcgagacgaaattccagatagcttatcagtytctgggcaaataaactgtcgagcagaattggaaggactgcctgatgtgtcatttcccttgacagggctbagcaaatctagaattgaggctttatcattccatccttgtgctcwggttccagaacaaaatgtggataagcaggctctgatgttctctccacctatgggaaattttgttttgatgcgatatcaagcaaaatgtgcccttggacctcctgtgaagggattctatcaattgtctatggtatccgaggatgaaggtgcatttttgttcaaattgcacctratggaaggttataagtctcctttgacaatggagttctgtaatgtgactatgccattcccaagaagaagaattttatcttttgacgggactccgtcgattggaacagtttcaaatgcagagcattcagttgaatggaaaattatmacaagcggacgaggactttctgggaaaagtatcgaggcaacattccctggaacrgttaggtttgctccatggcagatacaaaggtcgacttcctttaggtcaattgctgaaggcacaacagatgatgata---gtgataacgaggcasagaatactaataatatggtaaacgtagaggagttcttaatggagaagatgagtaaggatcttcctccagctgatctagaggagccattcagctggcttgcatacaactatgccaacgtatgatc---tttcgtcttgac------t-------------------------------------------------------------------------------tttygta-----------------------------------------------------------------------------------------------------gatagtctmtgtt--------------------------cctaattctcattcatggt---------------------------------------------------------------------------------------------------------------------------------------------------------------------tacaggtatcattcaagattgtcgggg------------------------------------------------------------------------------------------------------------------------------------------------------------------------------
>I23356_M005_Malvaceae_Lavatera_assurgentiflora_seq1
-----------------------------------------------------------------------------------------------------------------------------------------------------------------------------------------------------------------------------------------------------------------------------------------------------------------------------------------------------------------------------------------------------------------------------------------------------------------------------------------------------------------------------------------------------------------------------------------------------------------------------------------------------------------------------------------------tggatctcagctattccaacatattctcaatcaaggctaatggcttttcttctttggatatccctccacaagatcttaagcaaccggcatggaagccctatttgtacaaaggaaagc-----------------------------------------------------------------------------------------------------------------------------------------------------------------------------------------------------------------------------------------------------------------agagactgctattcac-cattcatgaaactctccatgctgccatgtatgatcgagacgaaattccagatagcttatcagtytctgggcaaataaactgtcgagcagaattggaaggactgcctgatgtgtcatttcccttgacagggctsagcaaatctagaattgaggctttatcattccatccttgtgctcwggttccagaacaaaatgtggataagcaggctctgatgttctctccacctatgggaaattttgttttgatgcgatatcaagcaaaatgtgcccttggacctcctgtgaagggattctatcaattgtctatggtatccgaggatgaaggtgcatttttgttcaaattgcacctratggaaggttataagtctcctttgacaatggagttctgtaatgtgactatgccattcccaagaagaagaattttatcttttgacgggactccgtcgattggaacagtttcaaatgcagagcattcagttgaatggaaaattatmacaagcggacgaggactttctgggaaaagtatcgaggcaacattccctggaacrgttaggtttgctccatggcagatacaaaggtcgacttcctttaggtcaattgctgaaggcacaacagatgatgata---gtgataacgaggcasagaatactaataatatggtaaacgtagaggagttcttaatggagaagatgagtaaggatcttcctccagctgatctagaggagccattcagctggcttgcatacaactatgccaacgtatgatc---tttcgtcttgac------t-------------------------------------------------------------------------------ttttgta-----------------------------------------------------------------------------------------------------gatagtctctgtt--------------------------cctaattctcattcatggt---------------------------------------------------------------------------------------------------------------------------------------------------------------------tacaggtatcattcaagattg------------------------------------------------------------------------------------------------------------------------------------------------------------------------------------
>I23359_M008_Malvaceae_Althaea_officinalis_seq1
--------------------------------------------------------------------------------------------------------------------------------------------------------------------------------------------------------------------------------------------------------------------------------------------------------------------------------------------------------------------------------------------------------------------------------------------------------------------------------------------------------------------------------------------------------------------------------------------------------------------------------------------------------------------------------------------ccttggacctcagctattccaacatattctcgatcaaggctaacggcttttcttctttggatatccctccacaagatctcaagcaaccrgcatggaagccctatytgtacaaaggaaagc-----------------------------------------------------------------------------------------------------------------------------------------------------------------------------------------------------------------------------------------------------------------agagaytgctattcac-cattcatgaaactctycatgctkccatgtatgahcgagaygagattccagatagcttatcagtctcygggcaaataaactgtcgagcagaattggaaggactgcctgatgtgtcatttccyttgacagggctgagcaartctaaaattgaggctttatcattccatccttgtgctcaggttccagaacaaaatgtggataagcaggcyctgatgttctctccacctatgggcaattttgttttgatgcgatatcaagcaaaatgcgcccttggacctcctgtkaagggattctatcaattgtcyatggtatcygaggatgaaggtgcatttttgttcaaattgcacctaatggaaggttataagtctcctttgacaatggagttctgtaatgtgactatgcckttcccaagaagaaggattttatcttttgaygggactccatcsattggaayagtttcaaatgcwgagcattcrgttgaatggaaaattatvacaagyggacgaggactttcygggaaaastatcgaggcaacattccctggaacagttaggtttkccccatggcagacacaamggtcracttcctttaggtyagttactgaagghacaacrgatgatgata---gtgataacgagacagagaatactaayaatatggtaaacgtagaggaattcttaatggagaagatgagtaaggatcttcctccagctgatctagaggagccattcagctggcttgcatacaactacgccaaagtatgatc---tttcatctcgac------tttctt----------aaaccatttttaa------------------------cttttcggaattac------ctgaagttcctgga-----------------------------------------------------------------------------------------------------gataatctatgtc--------------------------cctaattatcattcctggt---------------------------------------------------------------------------------------------------------------------------------------------------------------------tacaggtatcattcaagattgtcggggcatcatt------atccggaatttctatgg---atccca---------------------------------------------------------------------------------------------------------------------------------------
>I23361_M010_Malvaceae_Allyogyne_huegelli_seq1
------------------------------------------------------------------------------------------------------------------------------------------------------------------------------------------------------------------------------------------------------------------------------------------------------------------------------------------------------------------------------------------------------------------------------------------------------------------------------------------------------------------------------------------------------------------------------------------------------------------------------------------------------------------------------------------------------------------------------------------------------------------------------------------------------------------gc-----------------------------------------------------------------------------------------------------------------------------------------------------------------------------------------------------------------------------------------------------------------agagactactattcac-cattcatgaaactcttcatgctgccatgtatgatcgagatgagattccagatagtttatcagtctctgggcaaataaactgtcgagcagaattggaaggactgcctgatgtgtcatttcccttgacaggagtgagcacatctaagattgagactttatcattccatccttgtgctcaggttccagaacaaaatgtggataagcaggctctgatgttctcaccacctctaggtaattttgttttgatgcgatatcaagcaacatgtggccttggccctcctgtaaagggattctatcaattgtctatggtatccgaggatgaaggtgcatttttgttcaaattgcacctaatggaatgttataagtctcctttgacaatggagttctgtaatgtgaccatgccatttccaagacgaaggattttatctttagatgggactccatcgattggaacagcttcaaatgcagagcattctgttgaatggaaaattgtcacaagtggacgaggactttctgggaaaagtattgaggcaacattccctggaacagttaggtttgctccatggcagacgcaaaggtcaacttccttcaggtcagttcttgaaggcacaacggatgatgata---gtgataatgagacagagaatgctaataatatggtaaacatagaggatttcttagaggaaaagatgaataaggatcttcctccggttgatctagaggagccattcagctggcttgcttacaactatgccaaagtatgatc---ttttgtctcaacc-----tgtttt------------accatttttaa-------------------------------------------------------------------------------------------------------------------------------------------------------------------------------------------------------------------------------------------------------------------------------------------------------------------------------------------------------------------------------------------------------------------------------------------------------------------------------------------------------------------------------------------------------------------------------------------------------
>I23363_M012_Malvaceae_Napaea_dioica_seq1
------------------------------------------------------------------------------------------------------------------------------------------------------------------------------------------------------------------------------------------------------------------------------------------------------------------------------------------------------------------------------------------------------------------------------------------------------------------------------------------------------------------------------------------------------------------------------------------------------------------------------------------------------------------------------------------------------------------------------------------------------------ccctccacaagatctcaagcaatcggcatggaagccctatctgtacaaaggaaagc-----------------------------------------------------------------------------------------------------------------------------------------------------------------------------------------------------------------------------------------------------------------agagactgctattcac-cattcatgaaacccttcatgctgccatgtatgatcgagacgagattccagatagcttatcagtctctgggcaaataaactgtcgagcagaattggaaggactgcctgatgtgtcatttcccttgacagggctgagcaaatctaaaattgaggctttatcattccatccttgtgctcaggttccagaacaaaatgttgataagcaggctctgat---------------------------------------------------------------------------------------------------------------------------------------------------------------------------------------------------------------------------------------------------------------------------------------------------------------------------------------------------------------------------------------------------------------------------------------------------------------------------------------------------------------------------------------------------------------------------------------------------------------------------------------------------------------------------------------------------------------------------------------------------------------------------------------------------------------------------------------------------------------------------------------------------------------------------------------------------------------------------------------------------------------------------------------------------------------------------------------------------------------------------------------------------------------------------------------------------------------------------------
>I23364_M013_Malvaceae_Grewia_sp_seq1
--------------------------------------------------------------------------------------------------------------------------------------------------------------------------------------------------------------------------------------------------------------------------------------------------------------------------------------------------------------------------------------------------------------------------------------------------------------------------------------------------------------------------------------------------------------------------------------------------------------------------------------------------------------------------------------gaacacccwtggacctaagctataccaacattttctctatcaaggctaatggattttctcaatcagatgttcctccccaagacctcaagcaaccagcatggaagccctatctatacaaaggaaagc-----------------------------------------------------------------------------------------------------------------------------------------------------------------------------------------------------------------------------------------------------------------agagattgcttttcac-cattcatgaaactcttcatgctgccatgtacgatcgagatgaaatacctgataggttatctatctcggggcaaataaactgtagagcagaattggaaggactgcctgatgtatcattccccttgacagggttcagcgctgctaagattgaggctttttcattccatccttgtgttcaggttccagaacaaaatgttgataagcaagctctgcatttctcaccacctttgggtaatttcactttgatgcgttatcaaggaacatgtggccttggacctcccattaaaggattttatcaattatctatggtctctgaggatgaaggtgcttttttgttcaaattacgcctaatggaaggttataagtctcctctgacaatggatttctgtaatgtgactatgccttttccaagacgaagaattttatcttttgatgggactccatcaattggaacagttacaaattctgagcattctgttgaatggaaaataatcacaagtggacgagggctttctggtaaaagcattgaggcaacattccctggaacagttaggtttgtaccctggcagacacaaagattaaattcctttaggtcagtctttgaagggtcggcagatgaagata---gtgataatgagatagagagtactaataatatggtaaacatagaggagttcttaatggagaaaatgagcaaggatattactccagttgatctagaggagccatttagctggcaggcttataactatgcaaaggtacgtcct--ttatgtcttgga------cctttt------------atcctttggtttg--------------tttatggacttctgggaatgac------ctgaagttactgtatgcaagt-----------------------------------------------------------------------------------------ggctagatagcctctagtttgaa------------------gccttagtctggt---------------------------------------------------------------------------------------------------------------------------------------------------------------------------------------------------------------------------------------------------------------------------------------------------------------------------------------------------------------------------------------
>I23365_M014_Malvaceae_Callirhoe_bushii_seq1
----------------------------------------------------------------------------------------------------------------------------------------------------------------------------------------------------------------------------------------------------------------------------------------------------------------------------------------------------------------------------------------------------------------------------------------------------------------------------------------------------------------------------------------------------------------------------------------------------------------------------------------------------------------------------------------------------------tattccaacatattctygatcaaggctaatggcttttcttctttggatatccctccacaagatctcaagcaaccrgcatggaagccctatctgtacaaaggaaagc-----------------------------------------------------------------------------------------------------------------------------------------------------------------------------------------------------------------------------------------------------------------akagactgctattcac-cattcatgaaacycttcatgctgccatgtatgaycgagacgagattccagatagcttatcagtctctgggcaaataaactgtcgagcdgaattggaaggactrcctgatgtktcatttcccttgacagggctgagcaaatctaaaattgaggctttatcatwccatmcttgtgctcaggttccagaacaaaatgtkgataagcaggctctratgttctctcctcctatgggyaattttgttttgatgcgatwtcaagcaaaatgckcmctkggacctcctgtgaagggattctatcaattgtctatggtatcdgwggatgaaggtgcattyttgtttaaattgcacctaatggaaggttataagtctcctttgacawtggagttctgtaatktgactatgccgttcccaagraggaggattttatcttttgatgggaytccatcrattggaacagtttcaaatgcagagcattcggttgaatggaaaattatcacwagcggacgaggactttctgggaaaagtatygaggcaacattccctggaacwgttaggtttgccccatggcagacacaaaggtygacttcctttaggtcakttactgaaggcacmacggaygatgata---gygataacgagacagagaatactaataayatggtaaacgtagaggagttcttaatggagaagatgagcaaggatcttcctccagctgatctagaggagccattcagctggcttgcatacaactacgccaaagtatgatc---ttttgtctcgac------------------------------------------------------------------------------------------------------------------------------------------------------------------------------------------------------------------------------------------------------------------------------------------------------------------------------------------------------------------------------------------------------------------------------------------------------------------------------------------------------------------------------------------------------------------------------------------------------------------------------------------
>I23367_M016_Malvaceae_Kitaibelia_vitifolia_seq1
---------------------------------------------------------------------------------------------------------------------------------------------------------------------------------------------------------------------------------------------------------------------------------------------------------------------------------------------------------------------------------------------------------------------------------------------------------------------------------------------------------------------------------------------------------------------------------------------------------------------------------------------------------------------------------------------------cctcagctattccaayatattctcgatcaaggctaayggsttttcttctttgkatatccctccacaagatctcaagcaaccggcatggaagccctatytrtacaaaggaaagc-----------------------------------------------------------------------------------------------------------------------------------------------------------------------------------------------------------------------------------------------------------------agagactgctattcac-cattcatgaaactctycatgctgcmatgtatgatcgagaygagattccagatagcttatcagtctctgggcaaataaactgtcgagcagaattggaaggactgcctgatgtgtcatttccyttgacagggctgagcaaatctaaaattgaggctttaycattccatccttgtgctcaggttccagaacaaaatgtggataagmaggctctgatgttctctccvcctatggrcaattttrttttgatgcgatatcaagcaaaatgcgcccttggacctcctgtgaagggattctatcaattgtctatggtatcygaggatgaaggtgcatttttgttcaaattgcacctaatggaaggttayaagtctcctttgacaatggagttctgtaatgtgactatgcckttcccaagaagaaggattttatcttttgatgggactccatcsattggaacagtttcaaatgcagagcattcggttgaatggaaaattatcacaascggavgaggactttcygggaraagtatygaggcaacattccctggaacagttaggtttgccccatggcagacacaaagrtcgacttcctttaggtcagttactgaaggcacaacrgatgatgata---gtgataacgagacagagartactaataatatggtaaacgtagaggarttcttaatggagaagatgagtaaggatcttcctccagctgatctagaggagccattcagctggcttgcatacaactacgccaatgtatgatm---tttcgtcttgac------ttttcg---------taaaccatttttaa------------------------catttcagaattac------ctgaagtttctgtr-----------------------------------------------------------------------------------------------------gatagyctatgtc--------------------------cctaattct----------------------------------------------------------------------------------------------------------------------------------------------------------------------------------------------------------------------------------------------------------------------------------------------------------------------------------------------------------------------------------------
>I23368_M017_Malvaceae_Sterculia_apetala_seq1
--------------------------------------------------------------------------------------------------------------------------------------------------------------------------------------------------------------------------------------------------------------------------------------------------------------------------------------------------------------------------------------------------------------------------------------------------------------------------------------------------------------------------------------------------------------------------------------------------------------------------------------------------------------------------------------gaactcccttggaccttagctattccaacattttctctatcaaggtaaatggcttttcttcattagatgtgcctccacaagacctcaagcaaccggcatggaagccctatctgtacaaaggaaagc-----------------------------------------------------------------------------------------------------------------------------------------------------------------------------------------------------------------------------------------------------------------agagattgctattcac-catgcatgaaactcttcatgctgccatgtatgatcgagacgagattccagataktttatcagtttctgggcagataaactgtcgagcagaactggaagggctgcctgatgtgtcattacccctgacagggttgagcacagctaaaattgaggctttatcatttcattcctgtgctcaggttccagaacaaaatgtggataagcaggctttgatgttctcaccgcctttgggtaattttgttttgatgcgttatcaagcaacatgcggtcttggatctcctgtaaagggattctatcaattgtccatggtctctgaggatgaaggtgcatttttgttcaaattgcgcctgatggagggttataagtctcctttgacaatggagttctgtaatgtgactatgccttttccaagaagaagggttttatcttttgatgggactccatcgattggaactgtttcaaatgcagagcattctgttgaatggaaaattatcacaagtggacgagggctttctggaaaaagtattgaggcaacattccctggaacagttaggtttgccccttggcagacacaaaggtcaacttcctttaggtcagtttttgaaagtgcaatagatgaagaga---gtgataatgagacagaaagtactaataatatggtaaacatagaggagttcttaatggagaaaatgagtaaggatcttcctgcagttgatctagaggagccatttagctggaatgcrtacaactatgctaaagtatgtcc---ttttgcctcaact----ttttttt------------atcctttgatt------------------------gtc----------------------------------------------------------------------------------------------------------------------------------------------------------------------------------------------------------------------------------------------------------------------------------------------------------------------------------------------------------------------------------------------------------------------------------------------------------------------------------------------------------------------------------------------------------------------------
>I23369_M018_Malvaceae_Abelmoschus_esculentus_seq1
--------------------------------------------------------------------------------------------------------------------------------------------------------------------------------------------------------------------------------------------------------------------------------------------------------------------------------------------------------------------------------------------------------------------------------------------------------------------------------------------------------------------------------------------------------------------------------------------------------------------------------------------------------------------------------------------ccttggatctcagctattccaatatattctcgatcaaggctaatggcttttcttcattggatatccctccacaggatctcaagcaacctgcatggaagccctatctgtacaaaggaaagc-----------------------------------------------------------------------------------------------------------------------------------------------------------------------------------------------------------------------------------------------------------------agagactgctattcac-cattcacgaaactcttcatgctgccatgtatgatcgagatgagattccagataatttatcagtctctgggcaaataaactgtcgagcagaattggaaggactgcctgatgtgtcatttcccttgacaggagtaagcacatctaagattgagactttatcattccatccttgtgctcaggttccagaacgaaatgtggataagcagactctgatcttctcaccacctcttggcaattttgttttgatgcgatatcaagcaacatgtggccttggacctcctataaaaggattctatcaattgtctatggtatccgaggatgaaggtgcatttttgttcaaattgcgcctaatggaaggttataagtctcctttgacaatggagttctgtaatttaaccatgccatttccaagaagaaggattttatctttagatgggactccgtcgattggaacagtttcaaatgcagagcattccgttgaatggaaaattatcacaagcggacgaggactttctgggaaaagtattgaggcaacattccctggaacagttaggtttgctccatggcagacacaaaggtcatcttcctttaggtcagtttttgaaggcacaacagatgatgata---gtgataatgagccagagaatgctaataatatggtaaacatagaggaattcttagaggaaaagatgaataaggatcttcctccagttgatctagaggagccattcagctggctcgcctacaactatgccaaagtatgacc---ttttgtcttgacct--tttgttat------------accatttttaa------------------------attttcagaattac------ctgaagtttctata-----------------------------------------------------------------------------------------------------g---------------------------------------------------------------------------------------------------------------------------------------------------------------------------------------------------------------------------------------------------------------------------------------------------------------------------------------------------------------------------------------------------------------------------------------
>I23370_M105_Malvaceae_Pachira_aquatica_seq1
----------------------------------------------------------------------------------------------------------------------------------------------------------------------------------------------------------------------------------------------------------------------------------------------------------------------------------------------------------------------------------------------------------------------------------------------------------------------------------------------------------------------------------------------------------------------------------------------------------------------------------------------------------------------------------------------------------------------------atcaaggttaatggcttttcttcatcggatatgcctccacaagacctcaagcaaccagcatggaagccctatctgtacaaaggaaagc-----------------------------------------------------------------------------------------------------------------------------------------------------------------------------------------------------------------------------------------------------------------agaggttgctattcac-tgttcatgaaactcttcatgctgccatgtatgatcgagatgagattccagatagtttatcagtctctgggcaaataaactgtcgagcagaactggaagggctgcctgatgtgtcatttcccttgacagggttgagcgcatctaagattgaggctttatcattccatccctgtgctcaggttccagaacaaaatgtggataagcaggctctaatgttctcaccgcctttgggtaattttgttttgatgcgttatcaagcaatgtgcggccttggaccacctgtaaagggattctatcaattgtctatggtttctgaggatgaaggtgcatttttgttcaaattgcacctaatggaaggttataagtctcctttgacgatggagttctgtaatgtgactatgccttttccaagaagaagggttttatcttttgatgggactccatcaattggaacagtttcaaatgcagagcattctgttgaatggaaaattatcacaagcggacgtggactttctgggaaaagtatcgaggcaacatttcctggaacagttaggtttgccccatggcaggcacaaaggttaacttcctttaggtcggtttttgaaggcacaacagatgatgata---gtgataatgagacagagagtactaataatatggtaaacatagaggagttcttaatggagaagatgagcaaggatcttcctccagttgatctagaggagccatttagctggcatgcatacaactatgctaaagtatgttc---ttttgtcttcac------tttttt-----------catcatttggttgctttttttwytttkgtkttkkyktttttytktktyktktttttttgytwtttwtkwwwwtgwaw-----------------------------------------------------------------------------------------wtwtttttwawyagtwwt---------------------gdgcctcttttttttttttttkramywmykraw---------------------------------------------------------------------------------------------------------------------------------------------------------tttkktkgkyywwkgkwaargkt-------------------------------------------------------------------------------------------------------------------------------------------------------------------------------ymarkt
>I23372_M140_Malvaceae_Chiranthodendron_pentadactylon_seq1
--------------------------------------------------------------------------------------------------------------------------------------------------------------------------------------------------------------------------------------------------------------------------------------------------------------------------------------------------------------------------------------------------------------------------------------------------------------------------------------------------------------------------------------------------------------------------------------------------------------------------------------------------------------------------------------gaacacccttggacctcagctattccaatatattctctatcaaggttaatggcttttctkcrttggatwtgcctccacaagacctcaarcaaccrgcrtggaagccctatctgtacaaaggaaagm-----------------------------------------------------------------------------------------------------------------------------------------------------------------------------------------------------------------------------------------------------------------wgagattgctattcac-cattcatgaaactcttcatgctgctatgtatgaycgagatgagattccagatagtttatcagtctctgggcaaataaactgtcgagcagaattggaaggactgcctgatgtgtcwttbcccttgacagggttgagcacatctaagattgaggctttatcattccatccctgtgctcaggttccwgarcaaaatgtggataagcaggctctratgttctcaccacctttgggtaattttgttttgatgcgttatcaagcaacatgygkccttggacctcctgtaaagggattctatcaattgtcyatggtctctgaggatgaaggtgcatttttrttcaaattgcrcctaatggaaggttatargtctcctttgacaatggagttctgyaatgtgactatgccttttccaagaagaagggttttatcttttgatgggactccrtcgattggaacagtttcaaatgcagagcattctsttgaatggaaaattatcacaagtggacgrggrctttctgggaaaagtattgaggcaacattctctggaacagttaggtttgccccatggcagacacaaagrttarcttcctttaggtcagtttttgamggyrcarcmgatgawgata---gtgataatgagacagagagtactaataatwtggtwaayatrgaggagttcttaatggagaaratgagtaakgatcttcctccrgttgatytagaggagccattyagctggcatgcatacaactatgctaaagtatgttc---twttktcttgay------tttttt------------atcmtttggtt------------------------gttttytttwytwy-------------tkktggg-----------------------------------------------------------------------------------------------------aattacctgaagt--------------------------tactgtatttgttgttaatttgtcat-------------------------------------------------------------------------------------------------------------------------------------------------------------atgcag----------------------------------------------------------------------------------------------------------------------------------------------------------------------------------------------------
>I23374_M142_Malvaceae_Hampea_nutricia_seq1
------------------------------------------------------------------------------------------------------------------------------------------------------------------------------------------------------------------------------------------------------------------------------------------------------------------------------------------------------------------------------------------------------------------------------------------------------------------------------------------------------------------------------------------------------------------------------------------------------------------------------------------------------------------------------------------------------------ttcgaacatattcttgatcagggctaatggcttttcttcattggatgtccctccacaagacctcaagcaaccagcatggaagccctatctgtacaaaggaaagc-----------------------------------------------------------------------------------------------------------------------------------------------------------------------------------------------------------------------------------------------------------------agaaactgctattcac-cattcatgaaactcttcatgctgccatgtatgatcgagatgagattcccgatagtttatcagtctccggtcaaataaactgtcgagcagaattggaaagattgcctgatgtatcatttcctttgacagggctgagcacatctaagattgaggctttatcattccatccttgtgctcaggttccagaacaaaatgtggataaacaggctctaatgttctcaccaccattgggcaattttgttttgatgcgttatcaagcaacatgccgccttggacctcctgtaaagggattctatcaattgtctatggtatctgaggatgaaggtgcatttttgttcaaattgcacctaatggaaggttacaagtctcctttgacaatggagttctgtaatgtaactatgccttttccgagaagaaggattttgtcttttgatgggattccgtcgattggaacagtttcaaatgctgaacattctgttgaatggaaaatcatcacaagtggacgaggactttctgggaaaagtattgaagcaacattccccggaacagttaggtttgctccatggcagatgcaaaggtcggcttcatttagatcagttgttgaaggcacaacggatgatgata---gtgataatgagacagagaatactaataatatggcaaacacagaggagttcttaatggaaaagatgagtaaggatcttcctccagttgatctagaggagccattcagctggcttgcatacaactatgctaaagtatgatc---tttcatatcctct-----tatttt------------agctctcttaa------------------------cttttcggaattac------ctgaagtttttttc-----------------------------------------------------------------------------------------------------gatatcctatgtc--------------------------tctaattctcgttcatggt---------------------------------------------------------------------------------------------------------------------------------------------------------------------tacaggtatcgttcaagattgtcggagcatcatt------atctggaatttc-----------------------------------------------------------------------------------------------------------------------------------------------------
>I23377_M148_Malvaceae_Robinsonella_mirandae_seq1
---------------------------------------------------------------------------------------------------------------------------------------------------------------------------------------------------------------------------------------------------------------------------------------------------------------------------------------------------------------------------------------------------------------------------------------------------------------------------------------------------------------------------------------------------------------------------------------------------------------------------------------------------------------------------------------------crtggatctcagctattccaacatattctcratcaaggctaatggcttttcttcattggatatccctccacaagacctcaagcaaccggcatggaagccctatctgtacaaaggaaadc-----------------------------------------------------------------------------------------------------------------------------------------------------------------------------------------------------------------------------------------------------------------agagactgctrttcac-cattcatgaaactyttcatgctgccatgtatgatcgagacgagattcctgatagcttagcagtctbtgggcaaatvaactgtcgagcagaattggaaggactgcctgatgtktyacttcccttgacagggttkagcaaatctaagattgaggbtctatcattccatccttgtgctcaggttccagaacaaaatgtggataagcaggctctgatgttctctccaccratgggcaattttgttttgatgcgatatcaagcrvaatgcrcccttggacctcctgtgaagggattctatcaattgtctatggtatctgaggatgaaggtgcatttttgtttaaattgcacctaatggaaggttataaatctcctttgacaatggagttctgtaatgtgacyatgccgtttccaagaagaagrattttatcttttgatgggactccgtcgattggaacagtttcaaatgcagagcgttcggttgaatggaaaattatcacaagygggcgaggactttctgggaaaagtatcgaggcaacgttccctggaacagttaggtttgccccatggcagacacaaaggtcaayttcctttrggtcakgttttgaagkcataacagatgatgata---gtgataatgagacagagaatacyaatamtatggtaaacrtagaggagttcttaatggaaaagatgagtaaggatcttcctccagttgatctagaggagccattcagctggcttgcatacaactacgccaaagtatgatc---ttttgtmtygac------tttctt----tttgttttaccatttttaa------------------------cttytcggaattac------cttaagtttctgtt-----------------------------------------------------------------------------------------------------gatagtctatatc--------------------------cctaattctcattcacggt--------------------------------------------------------------------------------------------------------------------------------------------------------------------atacaggtgtcattcaagattgtcggggcatcatt------atccggaatttctatgg---atcccaaatctgtaagtctttcattcctccaatttgccttc----------------------------------------------------------------------------------------------------
>I23378_M150_Malvaceae_Ceiba_pentandra_seq1
----------------------------------------------------------------------------------------------------------------------------------------------------------------------------------------------------------------------------------------------------------------------------------------------------------------------------------------------------------------------------------------------------------------------------------------------------------------------------------------------------------------------------------------------------------------------------------------------------------------------------------------------------------------------------------------------ttggatctcagctattcaaacatatcctttatcaaggttaatggcttttcttcatcggatatgcctccacaagacctcaagcaaccagcgtggaagccctatctgtacaaaggaaagc-----------------------------------------------------------------------------------------------------------------------------------------------------------------------------------------------------------------------------------------------------------------agaggttgctattcac-cattcatgaaacccttcatgctgccatgtatgatcgagatgagattccagatagtttatcagtctctgggcaaataaactgtcgagcagaactggaaggactgcctgatgtgtcatttcccttgacagggttgagtgcatctaagattgaggctttatcattccatccctgtgcacaggttccagaacaaaatgtggataagcaggctctaatgttctcaccacctttgggtaattttgttttgatgcgttatcaagcaacgtgcagccttggaccacctgtaaagggattctatcaattgtctatggtttctgaggatgaaggtgcatttttgttcaaattgcatttaatggaaggttataaatctcctttgacaatggaattctgtaatgtgactatgccttttccaagaagaagggttttatcttttgatgggactccatcaattggaacagtttcaaatgcagagcattctgttgaatggaaaattatcacaagcggacgtggactttctgggaaaagtattgaggcaacattccctggaacagttaggtttgccccatggcaggcacaaaggttaacttcctttaggtcagtttttgaaggcacaacagatgatgata---gtgataatgagacagagagtactaataatatggtaaacatagaggagtttttaatggagaagatgagcaaggatcttcctccagttgacctagaggagccattcagctggcatgcatataactatgctaaagtatgttc---ttttgtcttcac------tttttt------------atca-------------------------------ttttttttaaccga-----------ggttttggc-----------------------------------------------------------------------------------------------------atttgtctggtct--------------------------g-tgcgtgctggctact----atgaa------------------------------------------------------------------------------------------------------------------------------------------------------------aattaaaatat------------------------------------------------------------------------------------------------------------------------------------------------------------------------------------------------
>I23380_M161_Malvaceae_Hibiscus_tiliaceus_seq1
----------------------------------------------------------------------------------------------------------------------------------------------------------------------------------------------------------------------------------------------------------------------------------------------------------------------------------------------------------------------------------------------------------------------------------------------------------------------------------------------------------------------------------------------------------------------------------------------------------------------------------------------------------------------------------------------ttggatctcagctattccaacrtattctcaatcaaggctaatggcttttcttcattggatrycyctccacaagacctcaagcaaccagcatggaagccctatctktacaaaggaaagc-----------------------------------------------------------------------------------------------------------------------------------------------------------------------------------------------------------------------------------------------------------------agagactgctattcac-cattcatgaaaytcttcatgctgccatgtatgatcgagatgagattccagatagtttatymgtstctgggcaaataaactgtcgagcagaattggaaggactgcctgatgtgtcattycccttgacaggagtgrgcacatctaagattgagactttatcattccatccttgtgctcaggttccagaacraaatghggataagcagdctctgrtgttctcrccacctctgggwaattttgttttgatgcratatcaagcaamatgcdgycttggacckcctgtwaagggattctatcaattgtctatggtatchgaggatgaaggtgcatttttgttcaaattrcgcctaatggaaggttayaagtctcctttgacmatggagttctgtaatttgaccatgccatttccaagaagaaggattttatctttagatgggactccgtcrattggaayagtttcaaayrcagagcattcyrttgaatggaaaattatcacaagcgbahgaggactytctggkaaaagtattgaggcaacattyccyggaacagttaggtttkctccrtggcagwcgcaraggtyaacttcctytaggycagttcttgaaggcacaacggatgatgatartrgtgatvatgagchagagaatgctaataatatggtaaacrtagaggagttcttagwggaaaagatgaataaggatcttcctccggttgatctagaggagccattcagctggcttgcatacaactatgccaargtatgacc---ttttgtctygatcy-ttctttttt------------accatttttaa------------------------cttttccgaattac------atgaagtttatata-----------------------------------------------------------------------------------------------------gacagtcc--------------------------------------------------------------------------------------------------------------------------------------------------------------------------------------------------------------------------------------------------------------------------------------------------------------------------------------------------------------------------------------------------------------------------------
>I23383_M166_Malvaceae_Pseudobombax_ellipticum_seq1
----------------------------------------------------------------------------------------------------------------------------------------------------------------------------------------------------------------------------------------------------------------------------------------------------------------------------------------------------------------------------------------------------------------------------------------------------------------------------------------------------------------------------------------------------------------------------------------------------------------------------------------------------------------------------------------------ttggatctyagctattccaacatatcctttatcaaggttaatggcttytcttcatcggatatgcctccacaagacctcaagcaaccwgcatggaagccctatctgtacaaaggaaagc-----------------------------------------------------------------------------------------------------------------------------------------------------------------------------------------------------------------------------------------------------------------agaggttgctattcac-cattcatgaaactcttcatgccgccatgtatgaccgagatgagattccagatagtttatcagtctctggacaaataaactgtcgagcagaaytggaaggactgcctgatgtgtcatttccsttgacagggttgagcacatctaagattgaggctttatcattccatccctgtgcacaggttccggaacaaaatgtggataagcaggctctaatgttctcaccacctttgggtaattttgttttgatgcgttatcaatcaacgtgtggycttggaccacctgtaaagggattctatcaattgtctatggtttctgaggatgaaggtgcatttttgttcaaattgcacctaatggaaggttacaagtctcctttgacaatggagttctgtaatgtgactatgccttttccaagaagaagggttttatcttttgatgggactccatcaattggaacagtttcaaatgcagagcattcagttgaatggaaaattatcacragcggacgyggactttctgggaaaagtattgaggcaacattccctggaacagttaggtttgccccatggcagacacaaaggttaacttcctttaggtcagtttttgaaggcacaacagatgatgata---gtgataatgagacagagagtactaataatatggtaaatatagaggagtttttaatggagaagatgagcaaggatcttcctccagttgatctagaggagccattcasctggcatgcatacaattatgctaaagtatgttc---ttttgtctttac------tttttt------------atcatttgktt--------------------ttttttttyttttwyyah-----------svtgktkky-----------------------------------------------------------------------------------------------------dkbhdtytkbybk--------------------------k-ykskksstrsywgctacatatgaa------------------------------------------------------------------------------------------------------------------------------------------------------------aatgaa-----------------------------------------------------------------------------------------------------------------------------------------------------------------------------------------------------
>I23384_M168_Malvaceae_Theobroma_cacao_seq1
-------------------------------------------------------------------------------------------------------------------------------------------------------------------------------------------------------------------------------------------------------------------------------------------------------------------------------------------------------------------------------------------------------------------------------------------------------------------------------------------------------------------------------------------------------------------------------------------------------------------------------------------------------------------------------------ggaacacccatggacctcagctattccaatattttttctatcaaggttaatggcttttcttcattagatattcctccccaggacctcaagcaaccagcatggaagccttatctgtacaaaggaaagc-----------------------------------------------------------------------------------------------------------------------------------------------------------------------------------------------------------------------------------------------------------------agagattgctattcac-cattcatgaaactcttcatgctgccatgtatgatcgagatgagattcctgatagattatcagtctctgggcagataaactgtcgagcagaattggaaggactgcctgatgtgtcattccccttgacagggttgaccacagctaagattgagtctttatcattccatccctgtgctcaggttccagaacaaaatgtggataagcaggctctgatgttctcaccgcctttgggtaattttgttttgatgcgttatcaggcagcatgtggccttggacctcctgtaaagggattctatcaattgtctatggtctctgaggatgaaggtgcatttttgttcaaattgcgtctaatggaaggttataagtcccctttgacaatggagttctgtaatgtgactatgccttttcctagaagaaggattttatcttttgatgggactccatcgattggaacagtttcaaatgtagagcattctgtcgaatggaaaattataacaagtggacgaggactttcagggaaaagtattgaggcaactttccctggaacagttaggtttgcaccatggcagacacaaagattaagttcctttaggtcagtctttgaaggcacagcagatgatgata---gtgataatgagacagagagtactaataatatggtaaatgtagaggagttcttgatggagaaaatgagtaaggatcttcctccagttgatctagaggagccatttagctggcaggcatacaactatgcgaaagtatgttc---ttctgtcttgaa------cctttt-----------atccttttggttgt--------------ttttttgacttctgcaaattac------ctgaagttactctgt-----------------------------------------------------------------------------------------------ttgttgctaatttgtcatctgca------------------gacttcttcttgtacctaaaagaaaaggggaatgggtg------------------------------------------------------------------------------------------------------------------------------------tggtctgtaaaccataattgaaccttttcttttgaaccactgaatcccattgacctagtggtaaatgtg-----------------------------------------------------------------------------------------------------------------------------aaagtggctaga----tagtccta
>I23385_M169_Malvaceae_Ochroma_pyramidale_seq1
---------------------------------------------------------------------------------------------------------------------------------------------------------------------------------------------------------------------------------------------------------------------------------------------------------------------------------------------------------------------------------------------------------------------------------------------------------------------------------------------------------------------------------------------------------------------------------------------------------------------------------------------------------------------------------------aacgcccttggacctcagctattccaayatattctctaycaaggttaatggcttttctkcrttggatwtgcctccacargacctcaarcaaccggcatggaagccttatctgtacaaaggaaagm-----------------------------------------------------------------------------------------------------------------------------------------------------------------------------------------------------------------------------------------------------------------wgagattgytattcac-cattcaygaaactcttcatgctgcbatgtatgatcgagatgagattccagatagtttatcmgtctctgggcaaataaactgtcgagcagaattggaaggactgcctgatgtgtcwttbcccttgacagggttgagcacatctaagattgaggctttatcattccatccctgtgctcaggttccagarcaaaatrtggataagcaggctctratgttctyaccacctttgggtaattttgttttgatgcgttatcaagcaacatgcrgycttggacctcctgtaaagggattctatcaattgtctatggtctctgagdatgaaggtgcatttttgttcaaattgcryctaatggaaggttataartctcctttgacaatggagttctgyaatgtgactatgcyttttccaagaagaagggttttatcttttgatgggactccwtcrattggaacdgtttcaaatgyagagcattctsttgaatggaaaattatcacaagtggacgaggrctttctgggaaaagtatygaggcaacattcyctggaacagttaggtttgccccatggcagacacaaagrttaacttcctttaggtcagtttttgaaggyrcaacagatgawgata---gtgataatgaracrgasagtactaataatatggtaaayatagaggagttcttaatggmgaagatgagtaaggatcttcytccagttgatctagaggagccattyagytggcatgcatacaactatgctaaagtatgttc---ttttgtcttgtc------tttttt------------atcctttggtt------------------------gtttttttgacttt----------------tggg-----------------------------------------------------------------------------------------------------aattagctgaagt--------------------------tactgtatttgta------------------------------------------------------------------------------------------------------------------------------------------------------------------------------------------------------------------------------------------------------------------------------------------------------------------------------------------------------------------------------------
>I23387_M178_Malvaceae_Malvaviscus_arboreus_seq1
-------------------------------------------------------------------------------------------------------------------------------------------------------------------------------------------------------------------------------------------------------------------------------------------------------------------------------------------------------------------------------------------------------------------------------------------------------------------------------------------------------------------------------------------------------------------------------------------------------------------------------------------------------------------------------------------------gatctyagctattccaacatattctcratcaaggctaatggcttttcttcattggatatccctccacaagacctcaagcaaccmgcatggaagccytatctgtacaaaggaaagc-----------------------------------------------------------------------------------------------------------------------------------------------------------------------------------------------------------------------------------------------------------------agagactgctattcac-cattcatgaaactcttaatgctgcyatgtatgatcgagatgagattccagatagtttatmagtytctgggcaaataaactgtcgagcagaattggaaggactgcctgatgtgtcatttcccttganaggagtgagcacatctaagattgaractttatcattccatccttgtgctcaggttccagaacgaaatgtggataagcagactctsatgttctcaccacctctgggyaattttgttttgatgcratatcaagcaacatgyggccttggacctcctgtaaagggattctatcaattgtctatggtatcygaggatgaaggtgcatttttgttcaaattdcgcctaatggaaggttataagtctcctttgacaatggarttctgtaatttgaccatgccatttcctagaagaaagattttayctttagatgggactccrtcgattggaacagtttcaaatgcagagcattchgttgaatggaaaattatcacaagcggwcgaggactttctgggaaaagtatygaggcaacattccctggaacrgttaggtttkctccatggcagacacaaaggtcaacttcctttargtcrgttcttgarggcacaacggatgatgata---gygataaygagmcwgagartrctaataatatggtaaacatagaggagttcttagaggaaaagatgaataaggatcttcctccrgttgatctagaggagccattcagctggcttgcatacaactatgccaaagtatgacc---ttttrtctcgayy-----ttkttt------------thyatwyyaww------------------------yttwwckkwwykrm------mtkamstkwmkata-----------------------------------------------------------------------------------------------------ggtagtctatgtccc---------------------ttattctattctcattcat---------------------------------------------------------------------------------------------------------------------------------------------------------------------------------------------------------------------------------------------------------------------------------------------------------------------------------------------------------------------------------
>I23388_M180_Malvaceae_Triumfetta_lappula_seq1
---------------------------------------------------------------------------------------------------------------------------------------------------------------------------------------------------------------------------------------------------------------------------------------------------------------------------------------------------------------------------------------------------------------------------------------------------------------------------------------------------------------------------------------------------------------------------------------------------------------------------------------------------------------------------------------------------------------------------------ggctaatggcttttcttctttgaatctccatccacaagatctaaagcaaccggcatggaagccctatctgtacaaaggaaagc-----------------------------------------------------------------------------------------------------------------------------------------------------------------------------------------------------------------------------------------------------------------agagactgctattcac-catycatgaaactcttcatgctgccatgtatgatcgagacgagattccagatagcttatcagtctctggtcaaataaactgtcgagcagaattggaaggactgcctgatgtgtcatttcccttgacagggctgagcaaatytaaaattgargctttatcattccatcctwgtgctcaggttccagaacaaaatgtggataagcaggctctgatgttctctccacctatgggcaattttgttttgatgcgatatcaagcaaaatgtgcccttggacctccygtgaagggattctatcaattgtctatggtatctgaggatgaaggtgcatttttgttcaaattgcacctaatggaaggttataagtctcctttgacaatggagttctgtaatgtgacaatgccgttcccaagaagaaggattttatcttttgatgggactccatcgattggaacagtttcaaatgcagagcattcggttgaatggaaaattatcacaagcggacgaggactttctgggaaaagtatcgaggcaacwttcccwggaacagttaggtttgccccatggcagacacaaaggtcgacttcctttaggtcagttgctgaaggcacaacrgatgatgata---gtgataaygagacagakaatacwaataatatggtaaacrtagaggarttcttaatggaraagatgagtaaggatcttcctccagctgatctagaggagccattcagctggctcgcatacaactacgccaaagtatgatc---tttcgt------------------------------------------------------------------------------------------------------------------------------------------------------------------------------------------------------------------------------------------------------------------------------------------------------------------------------------------------------------------------------------------------------------------------------------------------------------------------------------------------------------------------------------------------------------------------------------------------------------------------------------------------
>I23389_M181_Malvaceae_Pavonia_scheadiana_seq1
--------------------------------------------------------------------------------------------------------------------------------------------------------------------------------------------------------------------------------------------------------------------------------------------------------------------------------------------------------------------------------------------------------------------------------------------------------------------------------------------------------------------------------------------------------------------------------------------------------------------------------------------------------------------------------------------ccttggacctcagctattccaacatattctcgatcaaggctaatggcttttcttctttggatatccctccacaagatctmaagcaaccrgcatggaagccctatctgtacaaaggaaagc-----------------------------------------------------------------------------------------------------------------------------------------------------------------------------------------------------------------------------------------------------------------agagactgctattcac-cattcatgaaactcttcatgctgccatgtatgatcgagacgagattccagatagcttatcagtctctggkcaaataaactgtcgagcagaattggaaggactgcctgatgtgtcatttcccytgacagggctgagcaaatytaaaattgargctttatcrttccatcctwgtgctcaggttccagaacaaaaygtggataagcaggctctgatgttctctccacctatgggcaattttgttttgatgcgatatcaagcaaaatgtgcccttggacctccygtgaagggattctatcaattgtctatggtatctgaggatgarggtgcatttttgttcaaattgcacctaatggaaggttataagtctcctttgacratggagttctgtaatgtgacwatgccgttcccaagragraggattttatcttttgatgggactccatcgattggaacagtttcraatgyagagcrttcggttgaatggaaaattatcacaagcggacgaggactttctgggaaaagtatygaggcaacwttcccwggaacagttaggtttgccccatggcagacacaaaggtcgacttcctttaggtcagttrctgaaggcacaacrgatgatgata---gtgataaygagacagakaatacwaataatatggtaaacrtagaggarttcttaatggaraagatgagtaaggatcttcctccagctgatctagaggagccattcagctggctcgcatacaactacgccaaagtatgatc---ttttktc-------------ttct---------ttaaccatttttaa------------------------cttttcggaattac------ctgaagtttctgta-----------------------------------------------------------------------------------------------------gatagtctatgtc--------------------------cctaattctcattcatggt---------------------------------------------------------------------------------------------------------------------------------------------------------------------tacaggtatcgttcaagattgtcggggcatcatt------atccggaatttctatgg---atcccaaatcagtaagtcttatattcctccaacttgccttccatgtttaacttcagttaatatcatacgtgatgtaacaactaacacggacatcaatggag-------------------------atcgttt--------
>I23390_M182_Malvaceae_Anoda_cristata_seq1
---------------------------------------------------------------------------------------------------------------------------------------------------------------------------------------------------------------------------------------------------------------------------------------------------------------------------------------------------------------------------------------------------------------------------------------------------------------------------------------------------------------------------------------------------------------------------------------------------------------------------------------------------------------------------------------------cttggacctcagctatyccaacatattctcgatcaaggctaatggcttttcttctttggatatccctccacaagatctmaagcaaccrgcatggaagccctatctgtacaaaggaaagc-----------------------------------------------------------------------------------------------------------------------------------------------------------------------------------------------------------------------------------------------------------------agagactgctattcac-cattcatgaaactcttcatgctkccatgtatgatcgagacgagattccagatagcttatcagtctctggkcaaataaactgtcgagcagaattggaaggactgcctgatgtgtcatttcccytgacagggctgagcaaatytaaaattgargctttatcrttccatccthgtgctcaggttccagaacaaaaygtggataagcaggctctgatgttctctccacctatgggcaattttgttttgatgcgatatcaagcaaaatgtgcccttggacctccygtgaagggattctatcaattgtctatggtatctgaggatgarggtgcatttttgttcaaattgcacctaatggaaggttataagtctcctttgacratggagttctgtaatgtgacwatgccgttcccaagragraggattttatcttttgatgggactccatcgattggaacagtttcaaatgyagagcrttcggttgaatggaaaattatcacaagcggacgaggactttctgggaaaagtatygaggcaacwttcccwggaacagttaggtttgccccatggcagacacaaaggtcgacttcctttaggtcagttrctgaaggcacaacrgatgatgata---gtgataaygagacagakaatacwaataatatggtaaacrtagaggarttcttaatggaraagatgagtaaggatcttcctccagctgatctagaggagccattcagctggctcgcatacaactacgccaaagtatgatc---tttcgtctcgac------ttttct---------taaaccatttttaa------------------------ctttttkgaattac------ctgaagtttctgta-----------------------------------------------------------------------------------------------------gatagtctatgtc--------------------------ccta---------------------------------------------------------------------------------------------------------------------------------------------------------------------------------------------------------------------------------------------------------------------------------------------------------------------------------------------------------------------------------------------
>I23391_M183_Malvaceae_Phymosia_umbellata_seq1
---------------------------------------------------------------------------------------------------------------------------------------------------------------------------------------------------------------------------------------------------------------------------------------------------------------------------------------------------------------------------------------------------------------------------------------------------------------------------------------------------------------------------------------------------------------------------------------------------------------------------------------------------------------------------------------------cacggatctcagctattccaacatattcttgatcaaggctaatggcttttcktcattggatattcctccgcaagacctcaagcaaccggcatggaagccctatmtgtacaarggaaaac-----------------------------------------------------------------------------------------------------------------------------------------------------------------------------------------------------------------------------------------------------------------aragactgctattcac-cattcatgaaactcttcatgctgycatgtatgatcgagacgagattcctgatagcttagaagtctctgggcaaataaactgtcgagcagaattggaaggactgcctgatgtttcacttcccttgacagggttgagcaaatctaagattgaggctstatcattccatccttgtgctcaggttccagaacaaaatgtggataagcaggctctgatgttctctccaccaatgggcaattttgtkctgatgcgatatcaagcaaaatgtgcccttggacctcctgttaagggattctatcaattgtctatggtatctgaggatgaaggtgcatttttgtttaaattrcacctaatggaaggttataartctcctttgacaatggagttctgtaatgtgactatgccrtttccaaggaggaggattttatcttttgatgggactccgtcgattggaacagtttcaaattcagagcgttcrgttgaatggaaaattatcacaagcgggcgaggactttctgggaaaagcatygaggcaactttccctggaacagttaggtttgccccatggcagacacaaaggtcaacttcctttargwcaggttttgaaggcataacggatgatgata---gtgataatgagacagagaataccaataacatggtagacatagaggagttcttaatggaaaaratgaataaggatcttccwccagttgatctagaggagccattcagctggcttgcatacaactacgccaaagtatgatc---ttttgtctckrm------ytyyyk----tttkwyywwyywtwwytww------------------------yttttcggaattat------ctttagtttctgtt-----------------------------------------------------------------------------------------------------gatagtctatgtt--------------------------tctaattctcat-------------------------------------------------------------------------------------------------------------------------------------------------------------------------------------------------------------------------------------------------------------------------------------------------------------------------------------------------------------------------------------
>I23392_M187_Malvaceae_Ayenia_berlandieri_seq1
--------------------------------------------------------------------------------------------------------------------------------------------------------------------------------------------------------------------------------------------------------------------------------------------------------------------------------------------------------------------------------------------------------------------------------------------------------------------------------------------------------------------------------------------------------------------------------------------------------------------------------------------------------------------------------------------cattggacctcagctattccaacattctctctatcaaggttaatggtttttcttcattagacgtgcctccccaagacctcaagcaaccagcttggaagccttatttgtataaaggaaaac-----------------------------------------------------------------------------------------------------------------------------------------------------------------------------------------------------------------------------------------------------------------agagattgctattcag-cattcatgaaattcttcatgctgccatgtatgatcgagatgagattcctgattgtttgtctgtctctgggcaagtaaattgtcgagcagaattggaaggactgcctgatgtttcatttcctttgacagggttgagcacggctaagatagaagctttatcattccatccctgtgcccaggttccagaacaaaatgtggataagcaggctctgatgttctcaccgcctttaggtaattttgttttgttgcgttaccaaggaacatgtggccttggacctcctataaagggattctatcagttatcgatggtctcagaggatgaaggtgcatttctgttcaagctacgcctgatggaaggttacaaatctccattgacaatggaattttgtaacgtgactatgccttttccgaggagaaagattttatcttttgatgggactccatccattggaacagtttcaaattcggagcattctgttgaatggaaaattataaccagtggacgtggactttctgggaaaagtattgaggctacatttcctgggacagtcaagtttgcaccatggcggacacagagattgagttccttcagatcagtctttgaaggtgccgcagatgaagata---gtgataatgagacagagagtactaataatatggtaaatgtagaggagttcttaatggagaaaatgagtaaggatcttcctccagttgatctagaggagccatttagctggctggcctacaactatgcaaaagtatgtca---ttatctcttgat------cttttt------------accatttggtttctt----------tgtctagggagttagttgaatact---------------------------------------------------------------------------------------------------------------------tgttgctggtttgccatttacatatttcttggccaaaggggagtgagtttgtcatttctagagaatgaata----------------------------------------------------------------------------------------------------------------------------------------------------tagccttataaagctttctgctaaggat----------------ccgatttctgaa-----------------------------------------------------------------------------------------------------------------------------------------------------ggct
>I23393_M189_Malvaceae_Kearnemalvastrum_lacteum_seq1
-------------------------------------------------------------------------------------------------------------------------------------------------------------------------------------------------------------------------------------------------------------------------------------------------------------------------------------------------------------------------------------------------------------------------------------------------------------------------------------------------------------------------------------------------------------------------------------------------------------------------------------------------------------------------------------ggaacacccttggacctcagctattccaacatattctcgatcaaggctaatrgattttcttctttggatatccctccacargatctcaarcaaccggcatggaagccctatctgtacaaaggaaagc-----------------------------------------------------------------------------------------------------------------------------------------------------------------------------------------------------------------------------------------------------------------agagactgctattcac-cattcatgaaactctbcatgctgcyatgtatgatcgagacgagattccagatagcttatcagtctctgggcaaataaactgtcgagcagaattggaaggactgcctgatgtgtcatttccyttracagggctgagcaaatctaaaattgaggctttatcattccatccttgtgctcaggttccagaacaaaatgtggataagcaggctctgatgttctctccaccnatgggcaattttgttttgatgcgatatcaagcaaaatgygcccttggacctcctgtgaagggattctatcaattgtctatggtatctgaggatgaaggtgcatttttgttcaaattgcacctwatggaaggttataagtctcctttgacaatggagttctgtaatgtgdctatgccgttcccragaagaaggattttatcwtttgatgggactccatcgattggaacagtttcaaatgcagagcattcggttgaatggaarattaycacaagcggacgaggactttctgggaaaagtatygaggcaacattcccwggaacagttaggtttgccccatggcagacacaaaggtcgacttcctttaggtcagttwckgaaggcacaacrgatgatgata---gtgataaygagacagagaatactaataatatggtaaacrtagaggagttcttaatggdraagatgagtaaggatcttcctccagctgatctagakgasccattcagctggcttgcatacaactaygccaaagtawgatc---tttygtckcrac------ttttct---------twaaccatttttaa------------------------cwtttyggaattam------ctgaagtttctgta-----------------------------------------------------------------------------------------------------gatagtctatgtc--------------------------cctaattctcattcatggt---------------------------------------------------------------------------------------------------------------------------------------------------------------------tacaggtatcrttcaagattgtcggggcatcatt------atccggaatttcwatgg---atcccaaatcwgtaagttttwhwwtycyycaacttgccttccatgtttaacttcagttaatattatacgtaatgtaacaactaacacgaacatcg----------------------------------------------
>I23394_M229_Malvaceae_Malvastrum_americanum_seq1
-------------------------------------------------------------------------------------------------------------------------------------------------------------------------------------------------------------------------------------------------------------------------------------------------------------------------------------------------------------------------------------------------------------------------------------------------------------------------------------------------------------------------------------------------------------------------------------------------------------------------------------------------------------------------------------ggaacacccttggacctcagctattccaacatattctcgatcaaggctaatgggttttcttctttggatatccctccacaggatctcaagcaaccggcatggaagccatatctgtacaaaggaaagc-----------------------------------------------------------------------------------------------------------------------------------------------------------------------------------------------------------------------------------------------------------------agagactgctattcac-cattcatgaaactctccatgctgccatgtatgatcgagacgagattccagatagcttatcagtctctgggcaaataaactgycgagcagaattggaaggactgcctgatgtgtcatttcccttgacaggkctgagcaaatctaaaattgaggctttatcataccatccwtgtgcwcaggttccagaacaaaatgtggataagcaggctctgatgttctctcctcctatgggcaattttattttgatgcgatatcaagcaaaatgctcccttggacctcctgtgaagggmttctatcaattgtctatggtatctgaggatgaaggtgcatttttgttcaaattgcacctaatggaaggttataagtctcctttgacaatggagttctgtaatgtgactatgcygttcccaagaagaaggattttatcttttgatgggactccatcgattggaacagtttcaaatgcagagcaytcggttgaatggaaaattatcacaagcggacgaggactttctgggaaaagtatcgaggcaacattccctggaacagttaggtttgccccatggcagacacaaaggtcgacttcctttaggtcagttactgaaggcacaacggatgatgata---gtgataacgagacagaaaatactaataayatggtaaacgttgaggagttcttaatgaaaaagatgagtaaggatcttcctccagctgatctagaggagccattcagctggcttgcatacgactacgccaaagtatgayc---tttcgtctcgac------ttttct---------taaaccatttttaa------------------------cttttcggaattac------ctgaagtttctgta-----------------------------------------------------------------------------------------------------gwtagtctacgtc--------------------------cctaattctcatt------------------------------------------------------------------------------------------------------------------------------------------------------------------------------------------------------------------------------------------------------------------------------------------------------------------------------------------------------------------------------------
>I23395_M236_Malvaceae_Fuertesimalva_jacens_seq1
-------------------------------------------------------------------------------------------------------------------------------------------------------------------------------------------------------------------------------------------------------------------------------------------------------------------------------------------------------------------------------------------------------------------------------------------------------------------------------------------------------------------------------------------------------------------------------------------------------------------------------------------------------------------------------------ggaacacccttggatctcagctattccaacatattctcaatcaaggttaatggcttttcttctttggatatcccaccacaagatcttaagcaaccggcatggaagccctatttgtacaaaggaaagc-----------------------------------------------------------------------------------------------------------------------------------------------------------------------------------------------------------------------------------------------------------------agagactgctattcac-cattcatgaaactctccatgctgccatgtatgatagagatgaaattccagatagcttatcagtctctgggcaaataaactgtcgagcagaattggaaggagtgcctgatgtgtcatttcccttgacagggctgagcaaatctagaattgaggctttatcattccatccttgtgctcaggttccagaacaaaatgtggataagcaggctctgatgttctctccacctatgggaaattttgttttgatgcgatatcaagcaaaatgtgcccttggaccccctgtgaagggattctatcaattgtctatggtatccgaggatgaaggtgcatttttgttcaaattgcacctaatggaaggttataagtctcctttgacaatggagttctgtaatgtgactatgccgttcccaagaagaaggattttatcttttgacgggactccgtcgattggaacagtttcaaatgcagagcattcagttgaatggaaaattatcacaagcggacgaggactttctgggaaaagtatcgaggcaacattccctggaacagttaggtttgctccatggcagatacaaagggcgacttcctttaggtcaattactgaaggcacaacagatgatgata---gtgataacgaggcagagaatactaataatatggtaaacgtagaggagtttgtaatggagaagatgagcaaggatcttcctccagctgatctagaggagccattcagctggcttgcatacaactatgccaacgtatgatc---tttcgtcttgac------t-------------------------------------------------------------------------------tttcgta-----------------------------------------------------------------------------------------------------gatggtctatgtt--------------------------cctaattctcattcatggt---------------------------------------------------------------------------------------------------------------------------------------------------------------------tacaggtatcattcaagattgtcggg-------------------------------------------------------------------------------------------------------------------------------------------------------------------------------
>I23396_M019_Malvaceae_Allosidastrum_pyramidatum_seq1
-------------------------------------------------------------------------------------------------------------------------------------------------------------------------------------------------------------------------------------------------------------------------------------------------------------------------------------------------------------------------------------------------------------------------------------------------------------------------------------------------------------------------------------------------------------------------------------------------------------------------------------------------------------------------------------ggaacacccttggatctcagctattccaacatcttctcgatcaaggctaatggcttttctccatcagatatcgctccacaggacctcaagcaaccggcatggaagccctatctgtacaaaggaaagc-----------------------------------------------------------------------------------------------------------------------------------------------------------------------------------------------------------------------------------------------------------------agagactgctattcac-cattcatgaaactcttcatgctgccatgtatgatcgagatgagattcctgatagcttatcagtctctgggcaaataaactgtcgagcagaattggaaggactacctgatgtgtcacttcccatgacagggttgagcacatctaagattgaggctttatcattccatccttgtgctcaggttccagaacaaaatgtggataagcaggctctgatgttctctcccccgatgggcaattttgttttgatgcgatatcaagcaaaatgcgcccttggacctcctgtgaagggattctatcaattgtctatggtatctgaggatgaaggtgcatttttgtttaaattacatctaatggaaggttataaatctcctttgacaatggagttctgtaatgtgattatgccgtttccaaaaagaaggattttatctattgatgggactccgtcgactggaacagtttcaaatgcagagcattcggtagaatggaaaattatcacaagcggacgaggactttctgggaaaagtattgaggcaacattccctggaacggttaggtttgccccatggcagacacaaaggtcaactacctttaggtcaggttttgaaggcacgacagatgatgata---gtgataatgagacagagaatactaataatatggtaaacatagaggagttcttaatgaaaaagatgagtaaggatcttcctccagttgatctcgaggagccatttagctggcttgcatacaactacgccaaagtatgatc---ttttgtctcgac------tttcttcttcttctttttaccatttttaa------------------------ctttttggaattaca----tcttaagtttctgtt-----------------------------------------------------------------------------------------------------g-tagtctatgcc--------------------------cctaatt------------------------------------------------------------------------------------------------------------------------------------------------------------------------------------------------------------------------------------------------------------------------------------------------------------------------------------------------------------------------------------------
>I23397_M020_Malvaceae_Melochia_betonicifolia_seq1
-------------------------------------------------------------------------------------------------------------------------------------------------------------------------------------------------------------------------------------------------------------------------------------------------------------------------------------------------------------------------------------------------------------------------------------------------------------------------------------------------------------------------------------------------------------------------------------------------------------------------------------------------------------------------------------ggaacacccttggacctcagcttttccaacattttctctatcaaggttaatggcttttcttcattagatatgcctccccaagaccgtaagcaacccgcatggaagccttatctgtacaaaggaaagc-----------------------------------------------------------------------------------------------------------------------------------------------------------------------------------------------------------------------------------------------------------------agagattgttattcac-cattcatgaaactcttcatgctgccatgtatgatcgagatgagattcctgatagtttatctgtctcygggcaaataaattgtcgagcagaattggagggacatcctgatgtgtcattccccctgacagggttgagcacagctaagattgaggccttatcattccatccatgtgctcaggttccagaagagaatgtggagaagcaggctttgatgttctcaccacctwtgggtaattttgttttgatgcgttatcaaggaacatgtggccttggacctcctgtaaagggattctatcaattatctatggtctctgaggatgaaggtgcgtttttgttcaaattgcgcctaatggaaggttataagtcacctttgactatggagttctgcaatgtgactatgccctttccgagaagaaggattttatcttttgatgggactccatcvattggaacagtttcaaatgcagaccattcagttgagtggaaaattatcacaagtggtcgaggactttctgggaaaagtattgaggcaacatttcctggaacagttaggtttgcaccgtggcagatacaaagatcaagttcctttaggtcadcctttgaaggcacrgcagatgaagata---gtgataatgagacagaaagtactaacaatatggtaaacgtagaggagttcttaatggagaaaatgaataaggatcttcctccagttgatctagaggagccctttaactggcaggcatacaactatgcaaaagtatgttc---ttttgtctttgaa-----ctttct-----------tactccttggatgt---------------tttttcmcttatgtgarttat------ctgaatttgtttgt---------------------------------------------------------------------------------------------------gggatggtgcgttgt-----------------------tgcttctgtgctttttta----------------------------------------------------------------------------------------------------------------------------------------------------------------------------------------------------------------------------------------------------------------------------------------------------------------------------------------------------------------------------------
>I23398_M021_Malvaceae_Sidastrum_micranthum_seq1
---------------------------------------------------------------------------------------------------------------------------------------------------------------------------------------------------------------------------------------------------------------------------------------------------------------------------------------------------------------------------------------------------------------------------------------------------------------------------------------------------------------------------------------------------------------------------------------------------------------------------------------------------------------------------------------------cacggatctcagctattccaacatwttctcgatcaaggcaaatggcttttcttcattggatatcccyccmcawgacctcaagcaaccvgcatggaagccctatctgtacaaaggaaagc-----------------------------------------------------------------------------------------------------------------------------------------------------------------------------------------------------------------------------------------------------------------agagactgctattcac-cattcatgaaactcttcatgctgccatgtatgatcgagatgagattcctgatagcttagcagtctctgggcaaataaactgtcgagcagaattggaaggactgcctgatgtgtcacttcccttgacagggttgagcaagtctaagattgaggctctatcattccatccttgtgctcaggttccagaacaaaatgtggataagcaggctctgatgttctctccaccgatgggcaattttgttttgatgcgatatcaagcacaatgckcccttggacctcctgtgaagggattctatcaattgtctatggtatctgaggatgaaggtgcatttttgttcaaattgcacctcatggaagsttataaatctcctttgacaatggagttytgtaatgtgacwatgccgtttccaaggagaaggattttatctattgatgggactccgtcgattggaacartttcaaatgcagagcgttcggttgaatggaaaattatcacaagcgggcgaggactttctgggagaagtattgaggcaacgttccctggaacagttaggtttgctccatggcagacacaaaggtcaacttcctttaggtcaggttttgaaggcrtaacagatgatgata---gtgataatgagacagagaattctaataatatggtaaatgtagaggagttcttaatggaaaagatgaataaggatcttcctccagttgatmtagakgagccattcagctsrcttgcatacaactacgccaaagtatgatc---ttttgtctcgag------ttactt----tttgttttamgatttttaa------------------------cttttcggaattay------cttaastttctgtt-----------------------------------------------------------------------------------------------------gatagyctatgtc--------------------------cctaattcwcattcacggy--------------------------------------------------------------------------------------------------------------------------------------------------------------------atacaggtttcattcaagattgtyggggcatcatt------atctggaatttctatgg---atcccaaatcagtaagtctttcatkyctccamcttaccttccatgtttaacttcggttaatatc-----------------------------------------------------------------------------
>I23399_M022_Malvaceae_Gaya_dominguensis_seq1
-------------------------------------------------------------------------------------------------------------------------------------------------------------------------------------------------------------------------------------------------------------------------------------------------------------------------------------------------------------------------------------------------------------------------------------------------------------------------------------------------------------------------------------------------------------------------------------------------------------------------------------------------------------------------------------ggaacacccttggatctcagctattccaacatattctcaatcaaggctaatggcttttcttcattggatattcctccacaagacctcaagcaaccggcttggaagccctatctgtacaaaggaaaac-----------------------------------------------------------------------------------------------------------------------------------------------------------------------------------------------------------------------------------------------------------------agagactgctattcac-cattcatgaaactcttcatgctgccatgtatgatcgagacgagattcctgatagcttagcagtctctgggcaaataaactgtcgagcagaattggaaggactgcctgatgtttcacttcccttgacaggtttgagcaaatctaagattgaggctctatcattccatccttgtgctcaggttccagaacaaaatgtggataagcaggccctgatgttctctccaccaatgggcaattttgttttgatgcgatatcaagcaaaatgtgcccttggacctcctgtgaagggattctatcaattgtctatggtatctgaggatgaaggtgcatttttgtttaaattgcacctaatgggaggttataaatctcctttgacaatggagttctgcaatgtgactatgccatttccaagaagaaggattttatctattgatgggactccgtcgattggaacagtttcaaatgcaga------------------------------------------------------------------------------------------------------------------------------------------------------------------------------------------------------------------------------------------------------------------------------------------------------------------------------------------------------------------------------------------------------------------------------------------------------------------------------------------------------------------------------------------------------------------------------------------------------------------------------------------------------------------------------------------------------------------------------------------------------------------------------------------------------------------------------------------------------------------------------------------------------------------------------------------------------------------
>I23366_M015_Malvaceae_Firmiana_simplex_seq1
-------------------------------------------------------------------------------------------------------------------------------------------------------------------------------------------------------------------------------------------------------------------------------------------------------------------------------------------------------------------------------------------------------------------------------------------------------------------------------------------------------------------------------------------------------------------------------------------------------------------------------------------------------------------------------------------------------------------------------------ratggctttkcttcattagatgtgcctccacaagacgtcaagcaaccggcatggaagccctatctatacaaaggaaagc-----------------------------------------------------------------------------------------------------------------------------------------------------------------------------------------------------------------------------------------------------------------agagattgctattcac-yattcatgaaacacttcatgctgccatgtatgatcgagacgagattccagatagtttatcaatctctgggcagataaactgtcgagcagaactggaaggactgcctgatgtgtcattacccttgacggggttgagcacagctaaaattgaggttttatcattccatccttgtgctcaggttccagaacaaaatgtggataagcaggctttgatgttctcacctcctttgggtaattttgttttgatgcgttatcaagcaacatgcggtcttggatctcctgtaaagggattctatcaattgtccatggtttctgaggatgaaggtgcatttctgttcaaattgcgcctaatggaaggttacaagtctcccttgacaatggagttctgtaatgtgactatgccttttccaagaagaagggttctatcttttgat-----------------------------------------------------------------------------------------------------------------------------------------------------------------------------------------------------------------------------------------------------------------------------------------------------------------------------------------------------------------------------------------------------------------------------------------------------------------------------------------------------------------------------------------------------------------------------------------------------------------------------------------------------------------------------------------------------------------------------------------------------------------------------------------------------------------------------------------------------------------------------------------------------------------------------------------------------------------------------------------------------
>I28591_M023_Malvaceae_Neobuchia_paulinae_seq1
----------------------------------------------------------------------------------------------------------------------------------------------------------------------------------------------------------------------------------------------------------------------------------------------------------------------------------------------------------------------------------------------------------------------------------------------------------------------------------------------------------------------atgccttttggttggtactttttcattatggta----tttctcatgacatatgtc-ctt-----------------tatttctttt--ggattatcg------ttacttta-cttaacaacatt-taata-atgacga-----tttatgttttatcc-aggaacgcctttggatctcagctattccaacatatcctttatcaaggttaatggcttttcttcatcggatatgcctccacaagacctcaagcaaccagcatggaagccctatctgtacaaaggaaagc-----------------------------------------------------------------------------------------------------------------------------------------------------------------------------------------------------------------------------------------------------------------agaggttgctattcac-cattcatgaaacccttcatgcagccatgtatgatcgagatgagattccagatagtttatcagtctctgggcaaataaactgccgagcagaattggaaggactgcctgatgtgtcatttcccttgacagggttgagtgcgtctaagattgaggctttatcattccatccctgtgcacaggttccagaacaaactgtggataagcaggctctaatgttctcaccacctttgggtaattttgttttgatgcgttatcaagcaacgtgcggccttggacctcctataaagggattctatcaattgtctatggtttctgaggatgaaggtgcatttttgttcaaattgcatttaatggaaggttataaatctcctttgacaatggaattctgtaatgtgactatgccttttcctagaagaagggttttatcttttgatgggactccatcaattggaacagtttcaaatgcagagcattctgttgaatggaaaattatcacgagcggacgtggactttctgggaaaagtattgaggcaacattccctggaacagttaggtttgccccatggcagacacaaaggttaacttcctttaggtcagtttttgaaggcacaacagatgatgata---gtgataatgagacagagagtactaataatatggtaaacatagaggagtttttaatggagaagatgagcaaggatcttcctccagttgacctagaggagccattcagctggcatgcatataactatgctaaagtatgttc---ttttgtcttcac------tttttt------------atca-------------------------------ttttttttaaccaa-----------ggtgttggc-----------------------------------------------------------------------------------------------------atttgtctggtct---------------------------------------------------------------------------------------------------------------------------------------------------------------------------------------------------------------------------------------------------------------------------------------------------------------------------------------------------------------------------------------------------------------------------
>I28593_M024_Malvaceae_Carpodiptera_cubensis_seq1
-----------------------------------------------------------------------------------------------------------------------------------------------------------------------------------------------------------------------------------------------------------------------------------------------------------------------------------------------------------------------------------------------------------------------------------------------------------------------------------------------------------------------------ttggttggtaatttttcattatggta----tttctcatcccagatgtc-cttttatatt-----------tgttcttgt--ggatcg---------tgagttgg-cctgacaatatt-tatgg-atgacta-----tttatcttttatac-aggaacacccttggatctcagctattcaaacatattctctatcaaggttaatggtttttcttcattagatatgcctccacaagacctcaaacaaccagcatggaagccttatctgtacaaaggaaagc-----------------------------------------------------------------------------------------------------------------------------------------------------------------------------------------------------------------------------------------------------------------agagattgctattcac-cattcatgaaactcttcatgctgccctgtatgatcgagatgagattcctgatagtttatcagtctctgggcaaataaactgtcgagcagaattggaaggactgcctgatgtatcattccccctgacagggttgagcacatctaaggttgaggctttatcattccatccgtgtgctcaggttccagaacataatgtggataagcaggctctgatgttctcaccacctttgggtaattttgttttgatgcgttatcaagcaacttgtggccttggacctcctgttaagggattctatcaattgtctatggtctctgaggatgaaggggcatttttgttcaaattgtgtctaatggaaggttacaagtctcctttgacaatggagttctgtaatgtgaccatgccttttcaaagaagaagggttttatcttttgatggtactccatcaattggaacagtttctaatgcagagcattctgttgaatggaaaattatcacaagtggacgagggctttctgggaaaagtatygaggcaacattctctggaacggttaggtttgcccaatggcagacacaaagatcaacttcctttaggtca------gaaggcacaacagatgaagata---gtgataatgaggcggagagtactaataacatggtaaatgtagaggagttcttaatggagaaaatgagtaaggacctccctccagttgatctagaggagccatttagctggaatgcgtacaactatgctaaagtatgttc---ttttgttttgw-------ctattt------------gccctttggttgt--------------tttttatgagttttggaatgac------ct---------------------------------------------------------------------------------------------------------------------------------------------------------------------------------------------------------------------------------------------------------------------------------------------------------------------------------------------------------------------------------------------------------------------------------------------------------------------------------------------------------------------------------------------------------
>I28594_M025_Malvaceae_Herrania_nitida_seq1
------------------------------------------------------------------------------------------------------------------------------------------------------------------------------------------------------------------------------------------------------------------------------------------------------------------------------------------------------------------------------------------------------------------------------------------------------tgttccaaaaattggttcaaggcttttggataaagatgcacttagaagtttcataagtagcgcaatgccttttggttggtactttttcattatggta----tttctcaccacagawgt--cttgtatatt----------ttttctt--t--tgcttatgg------tcaatttg-ccaa-aactatt-taata-atgacta-----tttatcttttatac-aggaacacccatggacctcagctattccaatattttttctatcaaggttaatggcttttcttcattagatattcctccccaggacctcaagcaaccggcatggaagccttatctgtacaaaggaaagc-----------------------------------------------------------------------------------------------------------------------------------------------------------------------------------------------------------------------------------------------------------------agagactgctattcac-cattcatgaaacccttcatgctgccatgtatgatcgagatgagattcctgatagattatcagtctctgggcagataaactgtcgagcagaattggaaggactgcctgatgtgtcattccccttgacagggttgaccacagccaagattgaggctttatcattccatccctgtgctcaggttccagaacaaaatgtggataagcaggctctgatgttctcaccgcctttgggtaattttgttttgatgtgttatcaggcagcatgtggccttggacctcctgtaaagggattctatcaattgtctatggtctctgaggatgaaggtgcatttttgttcaaattgcgtctaatggaaagttataagtcccctttgacaatggagttctgtaatgtgactatgccttttcctagaagaaggattttatctttcgatgggactccatcaattggaacagtttcaaatgctgagcattctgtcgaatggaaaattataacaagtggacgaggactttctgggaaaagtattgaggcaactttccctggaacagtthggtttgcaccatggcagacacaaagattaagttcctttaggtcagtctttgaaggcacagcggatgatgata---gtgataatgagacagagggtactaacaatatggtaaatgtagaggagttcttgatggagaaaatgagtaaggatcttcctycagytgatctagaggagccatttagctggcaggcgtacaattatgckaaagtatgttc---ttttgtcttgaa------cctttt------------atccttttgg----------------------ttgtttttttga-----------------cttctgca-----------------------------------------------------------------------------------------------------aattacctgaagt--------------------------ttctctgtttgttgctaatttgtcat-------------------------------------------------------------------------------------------------------------------------------------------------------------ctgcagacttcttttcttacc-------------------------------------------------------------------------------------------------------------------------------------------------------------------------------------
>I28595_M184_Malvaceae_Guazuma_ulmifolia_seq1
-------------------------------------------------------------------------------------------------------------------------------------------------------------------------------------------------------------------------------------------------------------------------------------------------------------------------------------------------------------------------------------------------------------------------------------------------------------------------------ttggataaagatgcccttagaagtttcataagtagcgcaatgccatttggttggtactttttcattatggta----tttctcatcacagatgtc-cttgtagattt-------tttttttttttt--ggctta---------------tg-tcaaatactatt-gaata-atgacta-----tttatctttgattc-aggaacacccttggacctcagccattccaatattttctctatcaaggctaatgggttttcttcgttagatattcctccccaggatctcaagcaaccggcatggaagccctatctgtacaaaggaaagc-----------------------------------------------------------------------------------------------------------------------------------------------------------------------------------------------------------------------------------------------------------------agagattgctattcac-cattcatgaaactcttcatgctgcgatgtatgatcgagatgagattcctgatagattatcagtctctggccagataaactgtcgagcagaattggaaggactgcctgatgtgtcattccccttgacaggtttgagcactgctaagattgaggctttatcattccatccctgtgctcaggttccagaacaaaatgtggataagcaggctctgatgttctctccgcctttgggtaattttgttttgatgcgttatcaagcaacatgtggccttggacctcctgtaaagggattctatcaattgtctatggtctctgaggatgaaggagcatttttgttcaaattgcgtctaatggaaggttataagtctcctttgacaatggagttctgtaatgtgactatgccttttccgagaagaaggattttatcttttgatggcactccatcaattggaacggtttcaaatgcagagcactctgtcgaatggaaaattataacaagtggaagaggactttctgggaaaagtattgaagcaactttccctggaacagttaggtttgccccatggcagacacaaagattaagtccctttaggtcagtctttgaaggcacagcggatgaagata---gtgataatgagacagagagtactaataatatggtaaatatagaggagttcttgatggagaaaatgagcaaggatcttccttcagttgatctrgaggagccttttagctggcaggcctacaactatgcaaaagtatgtcc---ttttgtcttgaac-----tctttt------------atccttttaaaaaa------------aaaaaaaaahtttttgcmawwam------cykragttactgt---------------------------------------------------------------------------------------------------------------------------------------------gcctgttgctac-------------------------------------------------------------------------------------------------------------------------------------------------------------------------------------------------------------------------------------------------------------------------------------------------------------------------------------------------------------------------------------
>I28598_M028_Malvaceae_Glyphaea_brevis_seq1
----------------------------------------------------------------------------------------------------------------------------------------------------------------------------------------------------------------------------------------------------------------------------------------------------------------------------------------------------------------------------------------------------------------------------------------------------------------------------------------gaagcacttagaagtttcataagtagcgcgatgccttttggttggtactttttcattatkgta----tttctcatcacagatgtc-cttctgtact-----------ttttcttatcattactattc---------------attagcactatc-taatg-ttgacta-----tttatcttttatac-aggaacacccttggaccttagctataccaacattttctccatcaaggttaatggattttctcagctagatgttcctccccaagacctcaagcaaccagcctggaagccttacctgtacaaaggaaagc-----------------------------------------------------------------------------------------------------------------------------------------------------------------------------------------------------------------------------------------------------------------agagattgcttttcac-cattcatgaaactcttcatgctgccatgtatgatcgagatgaaatacctgatagtttatctatctctgggcaaataaactgtcgagcagaattggaaggactgcctgatgtgtcattccccttgacagggttgagcacagccaagattgaaggtttatcattccatccctgtgctcaggttcctgaacaaaatgtggataagcaagctctaatgttctcaccgcccttgggtaattttgttttgatgcattatcaaggaacatgtggccttggacctcctgtaaaaggattttatcaattatctatggtctctgaggatgaaggtgcttttttgttcaaattgcgcttgatggaaggatacaagtctccttttacaatggagttctgtaatgtgactatgccttttccaagaagaagaattttatcttttgatgggactccatctattggaacagttacaaatgctgagcattctgttgaatggaaaattatcacaagtggacgaggactttctggtagaagcattgaggcaacattccccggaacagttaggtttgcaccatggcagacacaaagatcaagtccctttaggtcagtctttgaaggtgcggcagacgaggata---gtgataatgagacagagagtactaataatatggtaaatgtagaggagttcttaatggagaaaatgagtaaggatcttcctccggttgatctagaggagccatttagctggcaggcctacaactatgcaaaggtatgtcc---cttagtcttgga------cttttt------------atcctctggttgt--------------tctttaaacagtgctgattgaca---------------------------------------------------------------------------------------------------------------------atcaatagtgtatctccc------------------------------------------------------------------------------------------------------------------------------------------------------------------------------------------------------------------------------------------------------------------------------------------------------------------------------------------------------------------------------------------------------------------------t
>I28599_M029_Malvaceae_Desplatsia_dewevrei_seq1
---------------------------------------------------------------------------------------------------------------------------------------------------------------------------------------------------------------------------------------------------------------------------------------------------------------------------------------------------------------------------------------------------------------------------------------------------------------------------------------agatgcgcttagaagtttcataagtagcgcaatgccttttggttggtactttttcattatggta----tttctcatcacagatgtc-ctcatgtact-----------ttttcttat--gtattattc---------------attagcaccact-taata-atgacta-----tctatcttttatac-aggaacacccttggacctcagctataccaacattttctctatcaaggttaatggattttcttcattagaaattcctccccaggacgtcaagcaaccggcatggaagccctatctgtacaaaggaaagc-----------------------------------------------------------------------------------------------------------------------------------------------------------------------------------------------------------------------------------------------------------------agagattgcttttcac-cattcatgaaactcttcatgctgccatgtatgatcgagatgaaatacctgatagtttatctatctctgggcaaataaactgtcgagcggaattggaaggactgcctgatgtgtcattccccttgacagggttgagcacatcgaagatcaaggctttttcattccatccctgtgctcaggttccagaacaaaatgtggataagcaagctctgatgttctcgccacctttgggtaatttcactttgatgcgttatcaaggaacatgtggccttggacctcctgtaaaaggattttatcaattatctatggtctccgaggatgaaggtgcttttttgtttaaattgcgcctaatggaaggttataagtctcctttgacaatggatttctgtaacgtgactatgccttttccaagaagaagaattttatcctttgatgggactccatcgattggaacagttactaattctgagcattctgttgaatggaaaataatcactagtgggcgaggactttctggtaaaagcattgaggcaacattcccaggaacagttaagtttgtgccctggcagacacaaagattaaattcctttaggtcagtctttgaagggtcggcagatgaagata---gtgataatgagatagagagtgctaataacatggtaaacatagaggagttcttaatggagaaaatgagtaaggatcttcctccagttgatctagaggagccatttagctggcaggcctacaactatgcaaaggtacatcct--ttatgtcttgga------cctttt------------atcccttggtttg--------------tttatggatttctgggaatggc------ctgaggttaccctatgcaagt-----------------------------------------------------------------------------------------ggctagatggtcctaggtttgaa------------------gccttagcttggtatggattgagg----------------------------------------------------------------------------------------------------------------------------------------------------------------------------------------------------------------------------------------------------------------------------------------------------------------------------------------------------------------------------
>I28600_M146_Malvaceae_Mortoniodendron_guatemalense_seq1
---------------------------------------------------------------------------------------------------------------------------------------------------------------------------------------------------------------------------------------------------------------------------------------------------------------------------------------------------------------------------------------------------------------------------------------------------------------------------------------------------aagtttcataagtagcgcaatgccttttggttggtacttttttattatggta----tttctcatcctagatgtc-cttgcatatt-----------tgttctttt--ggattgttg------ttagtttg-cctaacaatatt-taatg-atgaata-----tttatctttaatac-aggtacacccttggacctcagctattccaacatattctctgtcaaggttaatggcttttcttcgttagatgtrcctctgcaagacctcaagcaaccagcatggaagccctatctgtacaaaggaaagc-----------------------------------------------------------------------------------------------------------------------------------------------------------------------------------------------------------------------------------------------------------------agagattgctattcac-cattcatgaaacccttcatgctgccatgtatgatcgagatgagattccagatagtttatcagtctctgggcaaataaactgtcgagcwgaattggaaggactgcctgatgtgtcattccccttgacagggttgagcatgtctaaaattgtggctttatcattccatccatgtgctcaagttccagaacaaaatgtggataagcaggctttgatgttctcaccacctttgggtaattttgttttgatgcgttatcaagcaacatgtggccttggacctcctgtaacgggattctatcaattgtctatggtctccgaggatgaaggtgcatttttgttcaagttgtgcctaatggaaggttataagtctcctttgacgatggagttctgtaatgtgactatgccttttccaagaagaagggttttatcttttgacgggactccatcaattggaacagttttacatkcagagcattctgttgaatggaaaattatgacaagtggacgagggctttctgggaaaagtatcgaggcaacattctctggaacagttaggtttgccccatggcagatgcaaagattaacttcctttaggtcagtttttgaaggcgcaacagatgaagata---gtgataatgagacagagagtactaataatatggtaaatgtagaggagttcataatggagaaaatgagtaaggatcttcctccagttgatctwgaggagccatttagctggcatgcatacaactatgctaaagtatgtta---ttttgtcttgac------tttttt------------atcctttggttgt----------------------gttttgtgggttttg--------------------------------------------------------------------------------------------------------------------------------------------------------------------------------------------------------------------------------------------------------------------------------------------------------------------------------------------------------------------------------------------------------------------------------------------------------------------------------------------------------------------------------------------------------------g-
>I28601_M030_Malvaceae_Sparmannia_africana_seq1
----------------------------------------------------------------------------------------------------------------------------------------------------------------------------------------------------------------------------------------------------------------------------------------------------------------------------------------------------------------------------------------------------------------------------------------------------------------------------------------------cttaggagtttcatragcagcgcaatgccttttggttggtactcttttattatggta----tttctcatcacaaatgtc-cttgtgtact-----------ttttcttat--gtattattc---------------attagtactatt-tgatg-atgacta-----tttatcttttgtac-aggaacacccttggacctcagctataccaacattttctctatcaaggttaatggattttctkygctagatattcctccccwagacatcaagcaaccagcgtggaagccctatctgtacaaaggaaagc-----------------------------------------------------------------------------------------------------------------------------------------------------------------------------------------------------------------------------------------------------------------agagactgcttttcac-cattcatgaaactcttcatgctgccatgtatgatcgagatgaaatacctgatagtttatctatctckgggcaaataaactgccgagcagaattggaaggaatgcctgatgtgtcattccccttgacagggttgagcacagctaaggtagaggcttcatcattccatccctgtgctcaggttccagaacaaaatgtggataagcaatctctgatgttctcaccgccttcdggtaattttactttgatgcgttatcaaggaacvtgtggcctcggacctcctgtaaaagggtthtatcaactatctatggtctctgaggatgaaggtgcttttttgttcaaattgcgcctvatggaaggdtataagtctcctttgacaatggagttctgtaatgtgactatgccttttccaagaagaagaattttatcttttgatggmactccatcdattggaacagtyatgaatgctgagcattctgttgaatggaaaattatvactagtggacgaggactttctggtagaagcattgaggcaacrttccctggaacagttaggtttgcrmmatggcagacacaaaaattaaattcctttaggtcagcctttgaargcactgcagatgaagata---gtgrtaatgagacagagagtrctaataacatggtaaacatagaggagttcttaatggagaaaatgagtaaggatctttctgcagttgatctagaggagccatttagctggcaggcctacaactatgcaaaggtacatcct--ttttgtcttgga------tttttt------------atcctttggttgt-------------------------------------------------tamtgtatgc-----------------------------------------------------------------------------------------------gttacaaaattgtcatctgcr------------------tacttctattcttacctaacataggaggggg---------------------------------------------------------------------------------------------------------------------------------------------------------------------------------------------------------------------------------------------------------------------------------------------------------------------------------------------------------------------
>I28603_M223_Malvaceae_Gossypium_hirsutum_seq1
-------------------------------------------------------------------------------------------------------------------------------------------------------------------------------------------------------------------------------------------------------------------------------------------------------------------------------------------------------------------------------------------------------------------------------------------------------------------------------------------------------------------------------------tacttgtccattatggtatttttttctcatgacagatatc-ctcgtata------------tttttcttgt--aggttcttg------ttagtttg-cttaacaat----taatg-atgacta----------ttttcatga-aggaacgcccttggatctcagctattctaacatattctcggtcagggctaatggcttttcttcattggatatccctccacaagacctcaagcaaccagcatggaagccctatctgtacaaaggaaagc-----------------------------------------------------------------------------------------------------------------------------------------------------------------------------------------------------------------------------------------------------------------agagactgctattcac-cattcatgaaactcttcatgctgccatgtaygatcgagatgagattccygatagtttatcagtctccgggcaaataaactgtcgagcagaattggaaagattgcctgatgtatcatttcctttgacagggctgagcacatctaagattgaggctttatcattccatccttgtgctcaggttccagaacaaaatgtggataagcaggctctaatgttctcrccaccattgggcaattttgttttgatgcgttatcaagcaacatgccgccttggacctccggtaaagggattctatcaattgtctatggtatctgaagatgaaggtgcatttttgttcaaattgcacctaatggaaggttataagtctcctttgacaatggagttctgtaatgtaactatgccytttccgagaagaaggattttatcttttgatgggactccgtcgattggaacagtttcaaatgctgaacattctgttgaatggaaaatcatcacaagtggacgaggactttctgggaaaagtattgaggcaacattccchggaacagttaggtttgctccatggcagatgcaaaggtcgacttcatttagatcagtttktgaaggcataacggatgatgata---gtgataatgagacagagaatactaataatatggcaaacacagaggagttcttaatggaraagatgagtaaggatcttcytccagttgatctagaggagccattcagctggcttgcatacaactatg----------------------------------------------------------------------------------------------------------------------------------------------------------------------------------------------------------------------------------------------------------------------------------------------------------------------------------------------------------------------------------------------------------------------------------------------------------------------------------------------------------------------------------------------------------------------------------------------------------------------------------------------------------------------
>I28604_M032_Malvaceae_Entelea_arborescens_seq1
-------------------------------------------------------------------------------------------------------------------------------------------------------------------------------------------------------------------------------------------------------------------------------------------------------------------------------------------------------------------------------------------------------------------------------------------------------gttccaaaaattggttcaaggcttttggataaagatgcacttagaagcttcataagcagcgcaatgccttttggttggtactcttttattatggta----tttctcatcacagatgtc-cttgtgtact-----------ktttcttat--gwawtattc---------------attagtactatt-tgatg-atgacta-----tttatcttttgtac-aggaacacccttggacctcagctataccaacattttctctatcaaggttaatggattttcygcgctagatattcctccccaagacatcaagcaacmagcgtggaagccctatctgtacaaaggaaagc-----------------------------------------------------------------------------------------------------------------------------------------------------------------------------------------------------------------------------------------------------------------agagactgcttttcac-cattcatgaaactcttcatgctgccatgtatgatcgagatgaaatacctgatagtttatctatctctgggcaaataaactgtcgagcagaattggaaggaatgcctgatgtgtcattccccttgacarggttgagcacagctaaggttgaggctttatcattccatccctgtgctcaggttccagaacaaaatgtggataagcaatctctgatgttctcaccgcctttgggtaattttgctttgatgcgttatcaaggaacatgtggcctyggacctcctgtaaaaggrttttatcaantatctatggtctctgaggatgaaggtgcttttttgttcaaabtgcgcctaatggaaggttataagtctcctttgacaatggagttctgtaatgtgactatgccdtttccaagaagaagaattttatcttttgatggcactccatcgattggaacagttatgaatgckgagcattctgttgaatggaaaattatcactagtggacgaggactttctggtagaagcattgaggcaacattccctggaacagttaggtttgcaccatggcagacacaaaaayyaaattcctttaggtcagcctttgaaggcactgcagatgaagata---gtgataatgagacagagagtactaataacatggtaaacatagaggagttcttaatggagaaaatgagtadggatctttctgcagttgatctagaggagccatttagctggcaggcctacaactatgcaaaggtawgycyt--ttttktcttggr------myttyt------------wtcctttgattgw--------------ttttt-gacttctgggaat-------------------------------------------------------------------------------------------------------------------------------gacttgttatc--------------------------------------------------------------------------------------------------------------------------------------------------------------------------------------------------------------------------------------------------------------------------------------------------------------------------------------------------------------------------------------------------------------------------
>I28605_M235_Malvaceae_Abutilon_sp_seq1
--------------------------------------------------------------------------------------------------------------------------------------------------------------------------------------------------------------------------------------------------------------------------------------------------------------------------------------------------------------------------------------------------------------------------------------------------------------------------------------------------------------------------------gttggtactttttcatcctgata---gtttctcatgaatgatgtm-cttgtat--a----------tttttcttgt--agat-------------attatg-cttaacaacatt-taatg-atgacta-----tgtctcatttatac-aggaacacccacggatctcagctattccaacatattcttgatcaaggctaatggcttttcttccttggatattcctccacaagacctcaagcaaccggcatggaagccctatctgtacaaaggaaaac-----------------------------------------------------------------------------------------------------------------------------------------------------------------------------------------------------------------------------------------------------------------agagactgctattcac-cattcatgaaactcttcatgctgccatgtatgatcgagacgagattcctgatagcttagaagtctctgggcaaataaactgtcgagcagaattggaaggactgcctgatgtttcacttcccttgatagggttgagcaaatctaagattgaggctctatcattccatccttgtgctcaggttccagaacaaaatgtggataagcaggctctgatgttctctccaccaatgggcaattttgttttgatgcgatatcaagcaaaatgcgcccttggacctcctgtgaagggattctatcaattgtctatggtatctgaggatgaaggtgcatttttgtttaaattgcacctaatggaaggttataaatctcctttgacaatggagttctgtaatgtgactatgccgtttccaaggaggaggattttatctattgatgggactccgtcgattggaacagtttcaaatgcagagcgttcggttgaatggaaaattatcacaagcgggcgaggactttctgggaaaagcatcgaggcaactttccctggaacagtgaggtttgccccatggcagacacaaaggtcaacttcctttaggtcaggttttgaaggcataacagatgatgata---gtgataatgagacagagaatgccaataatatggtaaacatagaggagttcttaatggaaaagatgagtaaggatcttcctccagttgatctagaggagccattcagctggcttgcatacaactacgccaaagtatggtc---ttttgtctcgac------tttctt----tttgttttrccatttttaa------------------------cttttcggaattat------ctcaagtttctgtt-----------------------------------------------------------------------------------------------------gatagtctatgtt--------------------------tctaattctcattcac---------------------------------------------------------------------------------------------------------------------------------------------------------------------------------------------------------------------------------------------------------------------------------------------------------------------------------------------------------------------------------
>I28606_M033_Malvaceae_Reevesia_formosana_seq1
-----------------------------------------------------------------------------------------------------------------------------------------------------------------------------------------------------------------------------------------------------------------------------------------------------------------------------------------------------------------------------------------------------------------------------------------------------------------------------------ataaagatgcgcttagaagtttcataagtagcgcaatgccttttggttggtaatttttcattatggta----tttctcatcacagatgtc-cttgtatatt-----------ttttcttgt--agattatcg------ttagtttg-cctaacgataat-taatg-atgacta-----tttatcttttatac-aggaacacccttggacctcagctattccaacatattctctatcaaggttaatggcttttcttcgctagatatgyctccacaagacctcaagcaaccggcatggaagccctatctatacaaaggaaagc-----------------------------------------------------------------------------------------------------------------------------------------------------------------------------------------------------------------------------------------------------------------agaaattgctatttac-catacatgaaactcttcatgctgccttgtatgatcgagatgagattccagatagtttatcagtctctgggcaaataaactgccgagcagaattggaaggactgcctgatgtgtcattccccttgacagggttgagcacatctaagattgaggctatatcgttccatccctgtgctcaggttccagaacaaaatgtggataagcaggctttgatgttctcaccacctttgggtaattttgttttgatgcgttatcaagcaacatgttgccttggacctcctgtaaagggattctatcaattgtctatggtctctgaggatgaaggtgcatttttgttcaaattgcatctgatggaaggttataagtctcctttcacaatggagttctgtaatgtgactatgccttttccaagaagaagggttttatcatttgatgggactccatcgattggaacagtttcaaatgcagagcattctgttgaatggaaaattatgacaagtggacgagggctttctgggaaaagtattgaggcaacattctctgggacagttaggtttgccccatggcagatacaaagattaacttcctttaggtcaggttttgaaggcgtaacagatgaagata---gtgataatgagacagagagcactaataatatggtaaatgtagaggagtacttgatggaaaaaatgaataaggatctkcctccagttgatctagaggagccatttagctggcatgcatacaactgcgctaaagtatgttc---ttttgtctcaac------tttttt------------atccttcggttg-----------------------tttttttttttgact-------------tttggg-----------------------------------------------------------------------------------------------------aattacctgaagt---------------------------------------------------------------------------------------------------------------------------------------------------------------------------------------------------------------------------------------------------------------------------------------------------------------------------------------------------------------------------------------------------------------------------
>I28608_M035_Malvaceae_Hosfordia_alata_seq1
------------------------------------------------------------------------------------------------------------------------------------------------------------------------------------------------------------------------------------------------------------------------------------------------------------------------------------------------------------------------------------------------------------------------------------------------------------------------------------------------------------------------------aagttggtactttytcatcctggta---ttttmtcatgaatgatgtc-cttgtat--a----------tttttctygt--agat-------------atwwtg-cttmacaacatt-taatgaatgacta-----trtcwcatttatac-aggaacacccayrgatctcagctattccaacatattctygatcaaggctaatggcttytcttcattggatatycctccacaagacctcaagcaaccggcatggaagccctatctgtacaaaggaaaac-----------------------------------------------------------------------------------------------------------------------------------------------------------------------------------------------------------------------------------------------------------------agagactgctattyac-cattcatgaaactcttcatgctgccatgtatgatcgagacgagattcctgatwbcttagmagtctctgggcaaataaactgtcgagcagaattggaaggactgcctgatgtttcacttcccttgacagggttgagcaaatctaagatwgaggctctatcattycatccttgtgctsaggttccagaacaaaatgtggataagcaggctctgatgttctctccaccaatgggcaattttgttttgatgcgatatcaagcaaaatgygcccttggacctcctgtgaagggattctatcaattgtctatggtatctgaggatgaaggtgcatttttgtttaaattgcacctaatggaaggttataaatctcctttgacaatggagttctgtaatgtgactatgccgtttccaaggaggaggattttatcttttgatgggactccgtcgattggwacagtttcaaatkcagagcrttcggttgaatggaaaattatcacaagcgggcgaggactttcwgggaaaagcatcgaggcaackttccctggaacagttaggtttgccccatggcagacacwaaggtcaacttcctttaggtcaggttttgaaggcataacrgatgatgaha---gtgataatgagacagagaataccaataahatggtaaacatagaggagttmttaatggaaaagatgaataaggatcttcctccwgttgatctagaggagccattcagctggcttgcatacaactacgccaaagtatgatc---ttttgtctcgac------ttyctt----tttgttttaccatttttaa------------------------cttttcggaattat-----------------------------------------------------------------------------------------------------------------------------------------------------------------------------------------------------------------------------------------------------------------------------------------------------------------------------------------------------------------------------------------------------------------------------------------------------------------------------------------------------------------------------------------------------------------
>I28609_M036_Malvaceae_Pentaplaris_davidsmithii_seq1
--------------------------------------------------------------------------------------------------------------------------------------------------------------------------------------------------------------------------------------------------------------------------------------------------------------------------------------------------------------------------------------------------------------------------------------------------------------------------ggctgctggataaagatgcgatcagaagtttcataagtagcgcaatgccttttggttggtactttttcattatggta----tttctcatgacagatgtc-cttgtatatt-----------ttttcttgt--ggatcattg------ttagtttg-cttaacaacatt-taatg-atgacta-----tttatcttttatac-aggaacgcccttggatctcagctattccaacatattctctatcaagattaatggcttttcttcattggatatgcctccacaagacctcaagcaaccggcatggaagccctatctgtacaaaggaaagc-----------------------------------------------------------------------------------------------------------------------------------------------------------------------------------------------------------------------------------------------------------------agagattgctattcac-cattcatgaaactcttcatgctgccatgtatgatcgagatgagattgctgatagtttatcagtctctggtcaaataaactgtcgagcagaattggaaggactgcctgatgtgtcatttcccttgatagggttgagcacatctaagatcgaggctttatcattccacccctgtgctcaggttcctgaacaaaatgtggataagcaggctctaatgttctcaccacctttgggtaattttgttttgatgcgttatcaagcaacatgcggccttggacctcctgtaaagggattctatcaattgtccatggtctctgaggatgaaggtgcatttttgttcaaattgcacctaatggaaggtcacaagtctcctttgacaatggagttctgtaatgtgactatgccttttccaagaagaagggttttatcttttgatgggactccttcaattggaacagtttcaaatgcagagcattccgttgaatggaaaattatcacaagtggacgaggactttccgggaaaagtatagaggcaacattcccaggaacggttagatttgccccatggcagacacaaaggtcaacttcctttcggtcagtttttgaaggcacaacagatgatgatt---gtgataatgatacagagagtactaataatatggtaaacatrgaggagttcttaatggacaagatgagtaaggatcttcctccagttgatctagaggagccattcagctggcttgcatacaactatgmwawastwtgatc---ttttatctcggc------tttttt------------atcatt------------------------------ttttttttact-------------------------------------------------------------------------------------------------------------------------------------------------------------------------------------------------------------------------------------------------------------------------------------------------------------------------------------------------------------------------------------------------------------------------------------------------------------------------------------------------------------------------------------------------------------------
>I28610_M037_Malvaceae_Heritiera_littoralis_seq1
--------------------------------------------------------------------------------------------------------------------------------------------------------------------------------------------------------------------------------------------------------------------------------------------------------------------------------------------------------------------------------------------------------------------------------------------------------------------------------------------------------------------caatgccttttggttggtactttttcattatggta----tttctcatcacaaatgtc-cttttatatatatatatatttttttatcgg--ggattaacg------ttagtttg-cctaa-accatt-taatg-atgacta-----tttatcttttatac-aggaactcccttggaccttagctattccaacattttctctatcaaggtaaatggcttttcttcgttagatatgcctccacaagacctcaagcaaccagcatggaagccctatctatacagaggaaagc-----------------------------------------------------------------------------------------------------------------------------------------------------------------------------------------------------------------------------------------------------------------agagattgctattcac-cattcatgaaactcttcatgctgccatgtatgatcgagatgagattccagatagtttatcagtctctgggcagataaactgtcgagcagaactagagggactgcctgatgtgtcattacctttgacagggttgagcactgctaaaattgaggctttatcattccatccctgtgctcaggttccagaacaaaatatggataagcaggctctgatgttctcaccgcctttgggtaattttgttttgatgcgttatcaagcaacatgcagtcttggatctcctgtaaagggattctatcagttgtccatggtctctgaggatgaaggtgcatttttgtttaaattgcgcctaatggaaggttataagtctcctttgacaatggagttctgtaatgtgactatgccttttccaagaagaagggttttatcttttgatgggactccatcgattggaactgtttcaaatgcagagcattctgttgaatggaaaattatcacaagtggacgagggctttctggaaaaagtattgaggcaacattccctggaacggttaggtttgctccatggcagacacaaaggtcaacttcctttagatcggcttttgaatgtgcaacagatgaagata---gtgataatgagacagaaagtactaataatatggtaaatgtagaggagttcttaatggagaaaatgagtagggatcttcctccagttgatctagaggagccatttagctggaatgcatacaactatgctaaagtatgtcc---ttttgcctcaac------tttttt------------atcctttggtt------------------------gttttttgagt-----------------tttggg-----------------------------------------------------------------------------------------------------aattat----------------------------------------------------------------------------------------------------------------------------------------------------------------------------------------------------------------------------------------------------------------------------------------------------------------------------------------------------------------------------------------------------------------------------------
>I28612_M038_Malvaceae_Brachichyton_bidwillii_seq1
--------------------------------------------------------------------------------------------------------------------------------------------------------------------------------------------------------------------------------------------------------------------------------------------------------------------------------------------------------------------------------------------------------------------------------------------------------------------gttcaaggcttttggataaagatgcacttagaagtttcataagtagcgcaatgccttttggttggtactttttcattatggta----tttatcaacacaaatgtc-cttttatatt-----------ttttattgg--ggattatcg------ttagtttt-cctaacactatt-tagtg-atgacta-----tttatcttttata--aggaactcccttggaccttagctattccaacattttctctatcaaggtaaatggcttttcttcattagatatgcctccacaagacctcaagcaaccggcatggaagccctatctatacaaaggaaagc-----------------------------------------------------------------------------------------------------------------------------------------------------------------------------------------------------------------------------------------------------------------agagattgctattcac-cattcatgaaactcttcatgcagccttgtatgatcgagatgagattccagatagtttatcagtctctgggcagataaactgtcgagcagaactggaaggactgcctgatgtgtcattacccttgacagggttgagcacggctaaaattgaggctttatcattccatccttgtgctcaggttccagaacaaaatgtggataagcaggctctgatgttctcaccacctttgggtaattttgttttgatgcgttatcaagcaacgtgtggtcttggatctcctgtaaagggattctatcaattgtccatggtctctgaggatgaaggtgcatttttgttcaaattgcacctaatggaaggttacaagtctcctttgacaatggagttctgtaatgtgactatgccttttccaagaagaagggttttatcttttgatggaactccatcgattggaactgtttcaaatgcagagcattctgttgaatggaaaattgtcacaagtggacgagggctttctgggaaaagtatcgaggcracattccctggaacagttaggtttgccccatggcagacacaaaggtcaacttcctttagctcagtttttgaaagtgcaacagatgaagata---gtgataatgagacagaaagtactaataatatggtaaacatagaggagttcttaatggagaaaatgagtaaggatcttcctccagtkgatctagaggagccatttagctggaatgcatacaactatgctaaagtatgtcg---ttttgcctcaac-------ttttt------------atcctttggtt------------------------gtttttttga---------------------------------------------------------------------------------------------------------------------------------------------------------------------------------------------------------------------------------------------------------------------------------------------------------------------------------------------------------------------------------------------------------------------------------------------------------------------------------------------------------------------------------------------------------------------
>I28613_M039_Malvaceae_Eriotheca_macrophylla_seq1
----------------------------------------------------------------------------------------------------------------------------------------------------------------------------------------------------------------------------------------------------------------------------------------------------------------------------------------------------------------------------------------------------------------------------------------------------------------------tcaaggcttctggataaagatgtgcttagaagtttcataagtagcgcaatgccgtttggttggtactttttcattatggta----tttctcaagacatatgtc-ct-------t----------gatatcttgt--ggattattg------tttgtttg-cttaacgacatt-tagtg-atgacga--------gtcttttgtac-aggaacrcccttggatctcagctattccaacatatcctttatcaaggttaatggcttttcttcatcggatatacctccacaagacctcaagcaaccagcatggaagccctatctgtacaaaggaaagc-----------------------------------------------------------------------------------------------------------------------------------------------------------------------------------------------------------------------------------------------------------------agaggttgctattcac-ygttcatgaaactcttcahgctgcyahgtatgatcgagatgagattccagatagtttatcagtctctgggcaaataaactgtcgagcagaactggaagggctgcctgatgtgtcatttcccttaacagggttgagyrcrtctaagattgaggctttatcattccatccctgtgctcaggttccagaacaaaatgtggataagcaggctctaatgttctcaccacctttgggtaattttgttttgatgcgttatcaagcaacrtgckkccttggaccacctgtaaagggattctatcaattgtctatggtttctgaggatgaaggtgcatttttgttcaaattgcacctaatggaaggttataagtctcctctgaygatggarttctgtaatgtgactatgccttttccaagaagaagggttttatcttttgatgggactccatcaattggaacagtttcaaatgcagagcattctgttgagtggaaaattatcacaagcggacgtggactttctgggaaaagtattgaggcaacatttcctggaacagttaggtttgccccatggcaggcacaaaggttaacttcctttaggtcggtttttgaaggmacaacagatgatgata---gtgataatgagacagagagtactaataatatggtaaacatagaggagttcttaatggagaagatgagcaaggatcttcctccrgttgatctagaggagccattcagctggcatgcatacaactatgctaaagtatgttc---ttttgtcttctc------tttttt-----------catcatttg------------------------gttgctttt-------------------------------------------------------------------------------------------------------------------------------------------------------------------------------------------------------------------------------------------------------------------------------------------------------------------------------------------------------------------------------------------------------------------------------------------------------------------------------------------------------------------------------------------------------------------------
>I28615_M041_Malvaceae_Pterygota_brasiliensis_seq1
-----------------------------------------------------------------------------------------------------------------------------------------------------------------------------------------------------------------------------------------------------------------------------------------------------------------------------------------------------------------------------------------------------------------------------------------------------------------------------ttttggataaagatgcacttagaagtttcatatgcagcgcaatgccttttggttggtaccttttcatwatggta----tttctcatcacaaatgtc-ctcttatatt-----------ttttattgg--ggattatcg------ttagtttg-cctaacaccatt-taatg-atgacta-----tttatctttcatac-aggaactcctctggaccttagctattccaacattttctctatcaaggtaaatggcttttcttcgttagatatgcctccgcaagacctcaagcaaccggcatggaaaccctatctatacaaaggaaagc-----------------------------------------------------------------------------------------------------------------------------------------------------------------------------------------------------------------------------------------------------------------agagattgctattcac-cattcatgaaactcttcatgctgctatgtatgatcgagatgagattccagacagtttatcagtttctgggcagataaactgtcgagctgaactggaaggattgcctgatgtgtcattacccttgacagggttgaacacagctaaaattgaggctttatcattccatccctgtgctcaggttcccgaacaaaatgtggataagcaggctctgatgttctctccgcctttgggtaattttgttttgatgcgttatcaagcaacatgtggtcttggatctcctgtaaagggattctatcaattgtccatggtctctgaggatgaaggtgcatttttgttcaaattgtgcctaatggaaggttataagtctcctttgacaatggagttctgtaatgtgactatgccttttccaagaagaagggttctatcttttgatgggactccatcaattggaactgtttcaaatgcagagcattctcttgaatggaaaattatcacaagtggacgaggtctttctgggaaaagtattgaggcaacattccctggaacagttaggtttgccccatggcagacacaaaggtcaacttcatttaggtcagtttttgaaagcacaacggatgaagata---gtgataatgagacagaaagtactaataatatggtaaacatagaggagtttttgatggagaaaatgagtaaggatcttcctccagttgatctagaggagccatttagctggaatgcatacaactacgctaaagtayky-----------------------------------------------------------------------------------------------------------------------------------------------------------------------------------------------------------------------------------------------------------------------------------------------------------------------------------------------------------------------------------------------------------------------------------------------------------------------------------------------------------------------------------------------------------------------------------------------------------------------------------------------------------
>I28616_M042_Malvaceae_Leptonichya_maranta_seq1
------------------------------------------------------------------------------------------------------------------------------------------------------------------------------------------------------------------------------------------------------------------------------------------------------------------------------------------------------------------------------------------------------------------------------------------------------------------------------------------------------------aagtagcacaataccttttggttggtactttttcattatggta----tttctcatgacagatgtc-cttgtatatc----------tttttcttgt--ggataattg------gtaatttt-cctatcactatt-taatg-ataacta-----tatttcttttatac-aggaacacccttggacctcagctattccaacattttctccatcaaggttaatggcttttcttcgttagatatgcctccccaagacctyaagcaacbagcatggaagccttatctgtacaaaggaaagc-----------------------------------------------------------------------------------------------------------------------------------------------------------------------------------------------------------------------------------------------------------------agagattgctattcac-cattcatgaaactcttcatgctgccatgtatgaycgagatgagattcctgatagtttatctgtctctgggcaaataaactgtcgagcagaattggaaggactgcctgatgtgtcacttcccttgacagggctgagcacagctaagattgaggctttatcattccatcactgtgcccaggttccagaacaaaatgtggataagcaggctctgatgttctcaccacctttaggtaattttgttttgatgcgttatcaaggaacatgtggccttggacctcctgtaaagggattctatcagttatctatggtctctgaggatgaaggtgcatttttgttcaaattgcgcctattggaaggttataagtctcctttgacaatggagttctgtaatgtgactatgccttttccaagaagacggattttatcctttgatggdactccatcaattggaacagtttcaaatgcagagcattctgttgaatggaaaataatcacaagtggacgaggactttctgggaaaagtattgaggcaacatttcccggaacagttaggtttgcaccatggcagacacaaagatcaagttcctttaggtcagtctttgaaggcacagcagatgaagata---gtgataatgagacagagagcactaataatatggtaaatgtggaggagttcttaatggagaaaatgagtaaggatcttccwmgagttgatctagaggagccatttagctggcaggcctacaactatgcaaaagtatgtcc---ttttgtcttgag------cttttt------------atctttgtgggggggg-------gtggtacttctggctctgggaattac------ttgaagttcctatat-----------------------------------------------------------------------------------------------ttgtagctaatttgtcatctgcatac-------------------------------------------------------------------------------------------------------------------------------------------------------------------------------------------------------------------------------------------------------------------------------------------------------------------------------------------------------------------------------------------------------------------
>I28618_M044_Malvaceae_Pentace_laxiflora_seq1
-----------------------------------------------------------------------------------------------------------------------------------------------------------------------------------------------------------------------------------------------------------------------------------------------------------------------------------------------------------------------------------------------------------------------------------------------------------------------------------------------------------taagcagtgcaatgccttttggttggtaatttttcagtatggca----tttctcatcccagatgtc-cgtttatatt-----------tgttctagt--ggattg---------ttagtttgccctgacaatatt-tacgg-atgacta-----tttatctttgatat-aggaacacccttggatcttagctattccaacatattctctgtcaaggttaatggcttttcttcgttagatgtgcctccacaagacctcaaacaaccggcatggaaaccttatctgtacaaaggaaagc-----------------------------------------------------------------------------------------------------------------------------------------------------------------------------------------------------------------------------------------------------------------agagattgctattcac-cattcatgaaactcttcatgctgccttgtatgatcgagatgagattccagatagtttatcagtctctgggcaaataaactgycgagcagaattggaaggactacctgatgtatcactccccttgaccgggttgaccacatctaagattgaggctttgtcattccatccctgtgctcaggttcccgaacataatgtggataagcaggctctgatgttctcaccacctttgggtaattttgttttgatgcattatcaagcaacatgcrgccttggacctcctgttaagggattctatcaattgtctatggtctctgagaatgaaggtgcatttttgttcaaattgtgcctaatggaaggttacaagtcacctttgacaatggagttctgtaatgtgacaatgcattttcaaagaagaagggttttatcttttgatggtactccatcaattggaacagtttcaaacgctgagcattctgttgaatggaaaattatcacaagtggacgagggctttctgggaaaagtattgaggcaacattctctggaacggttaggtttgccccatggcagacacwaagatcaacttcctttaggtca------gaaggcacaacagatgaagata---gtgataatgaggcagagagtamtaataatatggtaaatgtagaggagttcttaatggagaaaatgagcagggatcttcctccaattgatctagaggagccatttacctggaatgcatacaactatgctaaggtatgttc---ttttgtcttga-------ctctct------------accctttggttgt--------------tttttctgagttttggaatgac------ctaaagttcctgtat-----------------------------------------------------------------------------------------------ttgttgctaaatggtcctctgta----------------------------------------------------------------------------------------------------------------------------------------------------------------------------------------------------------------------------------------------------------------------------------------------------------------------------------------------------------------------------------------------------------------------
>I28620_M046_Malvaceae_Camptostemon_shultzii_seq1
---------------------------------------------------------------------------------------------------------------------------------------------------------------------------------------------------------------------------------------------------------------------------------------------------------------------------------------------------------------------------------------------------------------------------------------------------------------------------------------------------------------------arkaccccct------yccamyscyawtawtgtra-gggttttggacacatttaagctgaataaact--------aatacttytrakmagaaa--------------------aaaaacgacatt-taatg-atgacta-----tatatcttttatac-aggaacgcccttagatctcagctattccaacatattctcgatcaaggctaatggcttttcttcattggatatccctccacaagacctcaagcaacctgcatggaagccctatctgtacaaaggaaarc-----------------------------------------------------------------------------------------------------------------------------------------------------------------------------------------------------------------------------------------------------------------agagactgctattcac-cattcacgaaactcttcatgctgccatgtatgatcgagatgagattccagatagtttatcagtctctgggcaaataaactgtcgaacagaattggaaggactacctgatgtgtcatttcccttgacagggctgagcacatctaagattgaggctttatcattccatccttgtgctcaggttccagaacaaaatgtggataagcaggctctaatgttctcaccacctttgggcaattttgttttgatgcgttatcaagcaacatgctcccttggacctcctgyaaaggkrwyytmt--------------------------------------------------------------------------------------------------------------------------------------------------------------------------------------------------------------------------------------------------------------------------------------------------------------------------------------------------------------------------------------------------------------------------------------------------------actagcccacaa------------------------------------------------------------------------------------------------------------------------------------------------------------------------------------------------------------------------------------------------------------------------------------------------------------------------------------------------------------------------------------------------------------------------------------------------------------------------------------------------------------------------------------------------------------------------------------------------------------------------------------------------------------------------gc-
>I28621_M153_Malvaceae_Trichospermum_sp_seq1
------------------------------------------------------------------------------------------------------------------------------------------------------------------------------------------------------------------------------------------------------------------------------------------------------------------------------------------------------------------------------------------------------------------------------------gggagctcttgcatctgatgttccaaaatttggttcaaggctattggataaagatgcacttagaagtttcataagtaacgcaatgccttttggttggtactttttcattatggta----ttmctcatcacagatgty-ytcatgtact-----------ttttcttac--atattattc---------------aktaccachatt-taatg-atgact------tttatcttctatac-aggaacacccttggacctcaghtataccaacattttctctatcaaggttaatggattttctccagtagatattcctccccaagacctcaagcaaccggcatggaagccctatctgtacaaaggaaagc-----------------------------------------------------------------------------------------------------------------------------------------------------------------------------------------------------------------------------------------------------------------agagattgcttttcac-cattcatgaaactcttcatgctgccatgtatgatagagatgaaatacctgatagtttatctatctctgggcaaataaacngtcgagcagahttggaaggactgcctgangtgtcactccccttgacagggttgagcacagctaagattgaagctttatcattccatcnctgtgctcaggttcctgaacagaatgtggataagcaaactctgatgttctcaccacctttgggtaatttcattttgatgcgttatcaaggaacatgtggccttggacctcctgtaaaaggattttatcaattatctatggtctctgaggatgaaggtgcttthttgttcaaattgcgtctgatggaaggttataagtctcctttgacaatggagttctgtactdtgactatgccttttccaagaagaagaatcttatcttttgatgggactccdtcaattggaacagttacaaatgctgagcattctgttgaatggaaaattatcacaagtggacgaggactttctggtaaaagcattgaggcaacattcccgggaacagttaggtttgtaccctggcagacacaaagattaagttcctttaggtcagtctttgaagggtcggcagatgaagata---gtgataatgagatagagaatactaataacatggtaaatgtagaggagttcttaatggagaaaatgagtaaggatcttcctccagttgatttagaggagccatttagctggsaggcctacaactatgcaaaggtatgtcc---tttcgtcttgga------cckttt------------atcctttggtttg--------------tttrt-ggamttcttgaatgac------ctgaagttactgtatgcaagt-----------------------------------------------------------------------------------------ggcwrgatggtcc--------------------------------------------------------------------------------------------------------------------------------------------------------------------------------------------------------------------------------------------------------------------------------------------------------------------------------------------------------------------------------------------------------------------------------
>I28623_M048_Malvaceae_Abroma_augusta_seq1
-------------------------------------------------------------------------------------------------------------------------------------------------------------------------------------------------------------------------------------------------------------------------------------------------------------------------------------------------------------------------------------------------------------------------------------------------------------------------aggcttttggataaagatgcacttagaagtttcataagtagcgcaatgccttttggttggtactttttaattatggta----tttctcatcacagatgtc-cttgtatatc----------tttttcttgt--ggataattg------ttaatttg-ccgatcactgtt-ttatg-atgacta-----tatatcttttatac-aggaacacccttggacctcagctattccaacattttttctatcaaggttaatggcttttcttccttagatatgcctccccaagacctcaagcaaccagcatggaagccttatctgtacaaaggaaagc-----------------------------------------------------------------------------------------------------------------------------------------------------------------------------------------------------------------------------------------------------------------agagattgctattcac-cattcatgaaactcttcatgctgccatgtatgatcgagatgagattcctgatagtttatctgtctctgggcaaataaactgtcgagcagaattggaaggactgcctgatctgtcatttcccttgacagggttgagcacagctaagattgaggctctatcattccatccctgtgcccaggttccagaacaaaatgtggataaacaggctctgatgttctcaccgcctttaggtaattttgttttgatgcgttatcaaggaacatgtggccttggacctcctgtgaagggattctatcagttatcaatggtctctgaggatgaaggtgcatttttgtttaaattgcgcctaatggaaggttataagtctcccttgacaatggagttctgtaatgtgactatgccttttccaagaagaaggattttatctattgatgggactccatccattggaacagtttcaaatgcagagcattctgttgaatggaaaattataacaagtggacgaggactttctgggaaaagtattgaggctacatttcctggaacagttaggtttgcaccgtggcagacacaaagattaagttcctttaggtcagtctttgaaggcacggcagatgaagata---gcgataatgagacagagagtactaataatatggtaaatgtagaggagttcttaatggagaaaatgagtaaggatcttcctccagctgatttagaggagccatttagctggcaggcctacaactatgcaaaagtatgttc---ttttctcgtgaa------cttttt------------atcctttggttgt------------------------------------------ttttgacttctggg-----------------------------------------------------------------------------------------------------awttacttgaagt-----------------------tcctcctatatttgttgcta--------------------------------------------------------------------------------------------------------------------------------------------------------------------------------------------------------------------------------------------------------------------------------------------------------------------------------------------------------------------------------
>I28624_M049_Malvaceae_Corchoropsis_tomentosa_seq1
-------------------------------------------------------------------------------------------------------------------------------------------------------------------------------------------------------------------------------------------------------------------------------------------------------------------------------------------------------------------------------------------------------------------------------------------------------------------------agacttttggataaagatgcacttagaagtttcataagtagcgcaattccttttggttggtactttttcattatggta----tttctcatcccatatgtc-cttgtagatt-----------ttttcttgt--ggattatgg------ttagtttg-cctgacaatatttatttg-atgacta-----ttt-ttctttacac-aggaacaccattggacctaagctattccaacatattctctatcaaggttaatggtttttcttcgttagatgtgcctccgcaagacctcaagcaaccagcttggaagccctatctctacaaaggaaagc-----------------------------------------------------------------------------------------------------------------------------------------------------------------------------------------------------------------------------------------------------------------agcgattgctattcac-tatttatgaaactcttcatgctgctatgtatgatcgagatgacattccagatagtttatcagtctctgggcaaataaactgtcgagcagaattggaaggactgcctgatgtgtcattccccttgataggattgagcacttctaagattgaggctttatcattccatcactgtgctcaggttcccgaacaaaatgtagataagcagggtctgatattctcacctccgtcgggtaattttgttttgatgcgttatcaagcaacatgcagtcttggacctcctgtaaagggattctatcaattgtccatggtctctgaggatgaaggtgcatttttgttcaaattgcgcttaatggaaggttataagtcacctttgacaatggagttctgtaatgtgacaatgccttttccaagaagaagggttttatcttttgatgggactccatcaatcggaacagttacaaatgcagagcattctgttgagtggaaaattatcacaagtggacgagggctttctgggaaaagtattgaggctacattttctggaacagtgaggtttgccccatggcagacccaaagatcaacttcctttaggtcaggttttgaaggcacagcagatgaagata---gtgataatgagacagagagcactaataatgttgtaaatgtagaggagttcttaatggagaaaatgagcaaggatcttcctccagttgatctagaagagccatttagctggcatgcatacaactatgctaaagtatgttc---ttctgtcttgact-----ttttgt------------accttttggttg-----------------------ttttttgtgagttc------tggaacgacctgaa-----------------------------------------------------------------------------------------------------gttactttatttt--------------------------atttgttgctaattgctcat-------------------------------------------------------------------------------------------------------------------------------------------------------------------ctgcaaac--------------------------------------------------------------------------------------------------------------------------------------------------------------------------------------------------
>I28625_M193_Malvaceae_Apeiba_tibourbou_seq1
-------------------------------------------------------------------------------------------------------------------------------------------------------------------------------------------------------------------------------------------------------------------------------------------------------------------------------------------------------------------------------------------------------------------------------------------------------------------ggttcaaggcttttggataaagatgcacttagaagtttcataagtagcgcaatgccttttggttggtactttttcattatggta----tttctcatcacagatgtc-cktgtgtact----------yttttcttat--gtattattc---------------attagtactatt-tgatg-atgacta-----tttatvttttgtac-aggaacacccttggacctcagctatamcaacattttctctatcaagggtaatgcatttacttcrctagatdttcctccccaagacctcaagcaaccrgcatggaagccctatctgtacagaggaaagc-----------------------------------------------------------------------------------------------------------------------------------------------------------------------------------------------------------------------------------------------------------------agagactgcttttcac-cattcatgaaactcttcatgctgccatgtatgatcgagatgaaatacnggatrgtttatctatctctgggcaaataaactgtcgagcagaattggaaggactgcctgatgtgtcattccccttgacngggttgagcacagctaagattgagactttatcattccatccctgtgctcaggttccagaanaaaatgtggataagcaagctctgatgttcacaccgcctttgggtaattttgttttgdtgcgttatcaaggaacatgtggcctcggacctcctgtaaaaggattttatcaattatctatggtctctgaggatgaaggtgcttttttgttcaaattdcdcctaatggaaggttataagtctcctttgacaatgnagttntgtaatgtgactatgccttttccaagaagaagaattttdtctgttgatggmactccatcvattggaacagttacraakgctgagcattctgttgaatggaaaattatcactagtggacgaggactttctggtagaagcattgaggchacattccctggaacagttagattwgcaccatggcagacgcaamgattaaattcctttaggtcagtcttngaaggcactgmagatgaagata---gtgataatgagacagagagtacwaataacatggtaaatgtagaggagttcttaatggagaaaatgagtaaggatcttccygcagttgatctagaggagccatttagctggcaggcctacaactwygcaaaggtacrtcc---wtttgtcttggg------cttttt------------atcctttggttgt--------------ttttk--acttctgggaatgac------ctgaagttactgtatgc-----------------------------------------------------------------------------------------------atagcwgatctgtcgtctgca------------------gacttcttbtcttacctaacaccggaggggaaagaaggg----------------------------------------------------------------------------------------------gggggagtagtgattggca-----------------------------------------------------------------------------------------------------------------------------------------ttgtctattctgtg------------------------------------------------------------------------------------c
>I28628_M051_Malvaceae_Werklea_horrida_seq1
--------------------------------------------------------------------------------------------------------------------------------------------------------------------------------------------------------------------------------------------------------------------------------------------------------------------------------------------------------------------------------------------------------------------------------------------------------------------------------------wtggctyasttrkawrtytyakmartwgygmartkscctttggttggtactttttcattatggta---ttttctcatgtcagatgtc-cttgtata------------tttttcttgt--ggattc-------------ttta-cttaacaacatk-taata--------------------ttaatdc-aggaacgcccttggatctcagctattccaacayattctcgatcaaggctaatggcttttcttchttggatatccctccacaagacctcaarcaaccagcatggaagccctatctgtacaaaggaaagc-----------------------------------------------------------------------------------------------------------------------------------------------------------------------------------------------------------------------------------------------------------------agagactgctattcac-cattcatgaaactcttcatgctkcyatgtatgatckagatgarattccagatagtttatcrgtctctgggcaaataaaytgtcragcagaattggaaggactgcctgaygtgtcatttcccttgacrggagtgagcacwtctaagattgagactttatcatwccatccttgtgctcaggttccagaacgaaatgtggataagcagactctgatgttctcaccacctctggghaattttgttttgatgcgatatcaagcaacatgcggccwtggacctcctgtaaagggwttctatcaattgtctatggtatccgaggatgaaggtgcatttttgttcaaattgcrcctaatggaargttataagtctcctttgacaatggagttctgtaatwtgaccatgccatttccaagaagaaggattttatctttagwtgggactccgtcgattggaacagtttcaartgcagagcattccrttgaatggaaaattatcacaagcggamgaggactttctgggaaaagtatwgaggcaacattccctggaacagttaggtttgctccatggcagacwcaraggtcaayttcctttaggtcagttcwtgraggcmcaacrgatgatgata---gtgataatgagccagakaatgctaataayatggtaaacrtagaggagttcttagaggaaaagatgaataaggatcttcctccggttgatctagaggagccattcagctggcttgcatacaactatgcmaaagtatgacc---------------------------------------------------------------------------------------------------------------------------------------------------------------------------------------------------------------------------------------------------------------------------------------------------------------------------------------------------------------------------------------------------------------------------------------------------------------------------------------------------------------------------------------------------------------------------------------------------------------------------------------------------------
>I28629_M052_Malvaceae_Spirotheca_rosea_seq1
------------------------------------------------------------------------------------------------------------------------------------------------------------------------------------------------------------------------------------------------------------------------------------------------------------------------------------------------------------------------------------------------------------------------------------------------------------------------------------taaagatgcgcttagaagtttcataagtagcgcaatgccttttggttggtactttttaattatggta----tctctcatgacatatgtc-ctt-----------------gatttcttgt--ggattgttg------ttagtttg-cttaacaacatt-taata-atgacga-----tttatctttcatac-aggagcgcccttggatctcagctattccaacatatcccttatcaaggctaatggcttttcgtcatcggatatgcctccacaagacctcaagcaaccagcatggaagccctatctgtacaaaggaaagc-----------------------------------------------------------------------------------------------------------------------------------------------------------------------------------------------------------------------------------------------------------------agaggttgctattcac-cattcatgaaactctgcatgctgccatgtatgatcgagatgagattccagatagtttatcagtctctgggcaaataaactgtcgagcagaactggaaggactgcctgatgtgtcatttcccttgacagggttgagcacatctaagattgaggctttatcattccatccctgtgcacaggttccggaacaaaatgtggacaagcaggctctactgttctcaccacctttgggtaattttattttgatgcgttatcaagcaacgtgcggtcttggaccacctgtaaagggattctatcaattatctatggtttctgaggatgaaggtgcatttttgttcaaattgcacctaatggaaggttataagtctcctttgacaatggagttctgtactgtgactatgccttttccaagaagaaggattttatctttcgatgggactccatcagttggaacagtttcaaatgcggagcattctgttgaatggaaaattatcacgagcggacgtggactttcagggaaaagtattgaggcaacattccctggaacagttaggtttgccccatggcagacacaaaggttaacttcctttaggtcagtttttgaaggcacaacagatgatgata---gtgataatgagacagagagtactaataatattgtaaacatagaggagttcttaatggagaagatgagcagggatcttcctccagttgacctagaggagccatttagttggcatgcatacaactatgctaaagtatgttc---ttttgtcttcac------tttttt------------atcatttg-----------------------tgtttttttttctatgat-----------ggtgttggc-----------------------------------------------------------------------------------------------------atttgtctggtct--------------------------g-tgggtgctagctac-----------------------------------------------------------------------------------------------------------------------------------------------------------------------------atac------------------------------------------------------------------------------------------------------------------------------------------------------------------------------------------------
>I28630_M053_Malvaceae_Huberodendron_swietenioides_seq1
------------------------------------------------------------------------------------------------------------------------------------------------------------------------------------------------------------------------------------------------------------------------------------------------------------------------------------------------------------------------------------------------------------------------------------------------------------------------------------------------------tttcataagtagcgcaatgccttttggttggtaatttttcattatggta----ttcctcatgacagatgtc-cttatatatt----------tttttcttgt--ggattattg------ttggtttg-cttaacaacatt-taatg-atgacta-----tttatcttttgtac-aggaacwcccttggatctcagctattccaacatattctctrtcarggttaatggtttttcttcgttggatatgcctccacaagacctcaagcaaccggcatggaagccctatctgtacaaaggaaagc-----------------------------------------------------------------------------------------------------------------------------------------------------------------------------------------------------------------------------------------------------------------agagattgctattcac-cgttcatgaaactcttcatgctgccatgtatgatcgagatgagattccagatagtttatcagtctctgggcaaataaactgtcgagcagaattggaaggactgcctgatgtatcatttcccttgacagggttgagcacgtctaagattgaggctttatcattccatccctgtgctcaggttcctgaacaaaatgtggataagcaggctctaatgttctcaccacccttgggtaattttgttttgatgcgttatcaatcaacatgcggccttggaccacctgtaaagggattctatcagttgtctatggtctctgaggatgaaggtgcttttttgttcaaattgcacctaatggaaggctataagtctcctttaacaatggagttctgtaatgtgactatgccttttccaagaagaagggttttatcttttgatgggactccatcgattggaacagtttcaaatgccgagcattctgttgaatggaaaattattacaagtggacgaggactttctgggaaaagtattgaggcracattccctggaacagttaggtttgccccatggcagacacaaaggttaacttcctttaggtcagttcttgaaggcacaacagatgatgata---gtgataatgagtctgagactactaataatgtgg---acatagaggagttcttaatggagaagatgagtaaggatctccctccagttgatctagaggagccattcagctggcatgcatacaactatgctaaagtatgttc---ttttgtcttgac------tttttt------------atcatttgg-------------------------ttgttgttttgctat-----------ggtgttggc-----------------------------------------------------------------------------------------------------ctttgtctgttct--------------------------g-tgcttgttagctaca---catgaa------------------------------------------------------------------------------------------------------------------------------------------------------------aatgaaaatattgttaaacagtgatgagccttttcg-----------------------------------------------------------------------------------------------------------------------------------------------------------------------
>I28632_M055_Malvaceae_Eriolaena_candollei_seq1
-------------------------------------------------------------------------------------------------------------------------------------------------------------------------------------------------------------------------------------------------------------------------------------------------------------------------------------------------------------------------------------------------------------------------------------------------------------------------------------------------------------agtagcgcaattccttttggttggtaccttttcattatggta----tttctcatcccatatgtc-cttgtaga------------tttgtcttgt--ggattatggttagttttagtttg-cctgacaacatt-aagtg-atgacta-----ttt-ttctttacac-aggaacaccattggacctaagctattccaacatattctctatcaaggcdaatggcttttcttcvttagatgtgcctccacaagacctcaagcaaccagcatggaagccctatctgtataaaggaaagc-----------------------------------------------------------------------------------------------------------------------------------------------------------------------------------------------------------------------------------------------------------------agcgattgctattcacttatwtatgaaactcttcatgctgctatgtatgatcgagatgayattccagatagtttatcagtctctggbcaaataaactgtcgagcagaattggaaggacygcctgatgtgthattccccttdataggattkagcasytctaagattgaggctttatcattccatccctgtgctcnggttcccgaavdaartgtagataagcaggcthtgatrttctcaccrccattgggtaattttgttttgatgcgttatcaakcaacatgcagccttggacctcctgtaaagggattctatcaattgtccatggtctctgaggatgaaggtgcatttttgttcaaattgcgmttaatdgaaggttacaagtcacctttgactatggagttctgtaatgtgactatgccttttccaagaagaagggttttatcttttgatgggamtccatcaataggaacagttacaaatgcagagcaytctgttgaatggaaaattatcacaagyggacgagggctttctgggraaarhattgaggcaacattttctggaacygtgaggtttgccccatdgcagacacaaagattaacttcctttakgtcaggttttgaagtcgcaacagatgaagaya---gtgataatgagrcakrgascrctaataatgttgtaaaygtagaggagttcttaatggagaagmtgagcaaggatcttcctccrgttgatctrgaagagccrtttagctggcatgcatacaactacgctaaagtaagttw---mtttwwtttawtt-----tttttt------------gctagctgcgcat----------------ctgtgaactttttttcttgc-----------------------------------------------------------------------------------------------------------------------------------------------------------------------------------------------------------------------------------------------------------------------------------------------------------------------------------------------------------------------------------------------------------------------------------------------------------------------------------------------------------------------------------------------------------------
>I28633_M056_Malvaceae_Adansonia_digitata_seq1
------------------------------------------------------------------------------------------------------------------------------------------------------------------------------------------------------------------------------------------------------------------------------------------------------------------------------------------------------------------------------------------------------------------------------------------------------------------------------------taaagatgcgcttagaagtttcataagtagcgcaatgccttttggttggtactttttcattatggta----tttctcatgacagatgtc-ct-------t----------gatttcttgt--ggattattg------twagtctg-cttaactacattataatg-atgacta-----tttatcttttacac-aggaacgcccttggatctcagctattccaacatatcctttatcaaggttaatggtttttcttcatcggatatgcctccacaagacctcaagcaaccagcatggaagccctatctgtacaaaggaaagc-----------------------------------------------------------------------------------------------------------------------------------------------------------------------------------------------------------------------------------------------------------------agagattgctdttchc-cattcatgaaactcttcatgctgchatgtatgatcgagatgagattccagatagtttatcggtgtctgggcaaataaactgtcgggcagaactggaaggactgcctgatgtttcatttcccttgachgggttgagcgcatctaagattgaggctttatcattccayccctgtgctcaggttccagaacaaaatgtggacaagcaggctctaatgttctcaccacctttgggtaattttgttttgatgcgttatcaagcaacgtgtggccttggaccacctgtaaagggattctatcaattgtctatggtttctgaggatgaaggtgcatttttgttcaaattgcacctaatggagggttataaatctcctytgacaatggagttctgtaatgtgactatgccttttccaagaagaagggttttatctttcgatgggactccgtcgattggaacagtttcaaatgcagaccattctgttgaatggaaaattatcacaagtggacgtggacttamtgggaaaagtattgaggcaacattccctggaacagttaggtttgccccatggcagacacaraggttaacttcctttaggtcagdctttgaaggcacaacrgatgatgata---gtgataatgagacagagagtactaataacatggtaaatatagaggagtttttaatggagaagatgagcaaggatcttcctccggttgatctggaggagccattcagctggcatgcatacaactatgctaaagtatgtty---ttttgtcttcat------tttttt-----------tatcatttggctct--------------ttttttttttttttaatactat-----------ggtgttggc-----------------------------------------------------------------------------------------------------ttttgtctgttct--------------------------g-tgcttgttagctaca---tatcar------------------------------------------------------------------------------------------------------------------------------------------------------------aatgaaa----------------------------------------------------------------------------------------------------------------------------------------------------------------------------------------------------
>I28635_M058_Malvaceae_Byttneria_aculeata_seq1
--------------------------------------------------------------------------------------------------------------------------------------------------------------------------------------------------------------------------------------------------------------------------------------------------------------------------------------------------------------------------------------------------------------------------------------------------------------------------------------------------------------gtagctcaatgccttttggttggtactttttcattatggta----tttttcatcacagatgtc-cttatttatc----------tttttcttgt--ggataattggcta-ttaaatttt-cctatcgctatt-tattg-atggcta-----tatttcttttataaaaggaacgccattggacctcaactattccagcattctctctatcaaggctaatggcttttcttcadtagatgtgcctccccaagacctcaagcaaccagcttggaagccttatatgtataaaggaaaac-----------------------------------------------------------------------------------------------------------------------------------------------------------------------------------------------------------------------------------------------------------------agagattgctattcag-cattcatgaaactcttcatgctgccatgtatgatcgagatgagattcctgattgtttgtctgtctctgggcaagtaaattgtcgagcagaattggaaggactgcctgatgtgtcatttcccttgatagggttgagcacagctaagattgaagctttatcattccatccytgtgcccaggttccagaacaaaatgtggataagcaggctctgatgttctcaccwcctttaggtaattttgttttgatgcgttatcaaggaacatgtgtccttggacctcctataaagggattctatcagttatcaatggtctctgaggatgaaggtgcatttttgttcaagttgcgcctgatggaaggttacaagtctccatttacaatggaattatgtaatgtgactatgccttttccaaggagaaggattttatcttttgatgggactccatccattggaacggtttcaaattcagagcattttgttgaatggaaaattataagcagtgggcgaggactttctgggaaaagtattgaagcgacttttcctgggacagtcaggtttgcaccatggcagacacagagattaagtacctttaggtcagtctttgagggcacagcagatgaagata---gtgataacgagamggagagtactaataatatggtaaacgtagaggaattcttaatggagaaaatgagtaaggatcttcctccagttgatctagaggagccatttagctggctggcctacaactatgcaaaagtatgtct---ttatctcttgaa------cttttt------------atcctttggttgt--------------tctct---atcttgggaattgg------ttgaagctcccctatat---------------------------------------------------------------------------------------------ttgttgctaatttgtcata--------------------------------------------------------------------------------------------------------------------------------------------------------------------------------------------------------------------------------------------------------------------------------------------------------------------------------------------------------------------------------------------------------------------------
>I28636_M059_Malvaceae_Pterospermum_pierrei_seq1
-----------------------------------------------------------------------------------------------------------------------------------------------------------------------------------------------------------------------------------------------------------------------------------------------------------------------------------------------------------------------------------------------------------------------------------------------------------------------------------------------------------------------------------------------------ta----tttctcgtcccatatgtc-cttgtagatt-----------tgttcttgt--ggattatgg------ttagtttg-tctaacaatatttaagtg-gtgacta-----ttt-ttctttacac-agggacaccattggacctcaactattccagcatattctctatcaaggctaatggcttttcttcattagatatacctccacaagacctcaagcaaccggcatggaagccctatctctacaaaggaaagc-----------------------------------------------------------------------------------------------------------------------------------------------------------------------------------------------------------------------------------------------------------------agcgattgctattcac-tatttatgaaactcttcatgctgccatgtatgatcgagatgatattccagatagtttatcagtctctggccaaataaactgtcgagcagaattggaaggactgcctgatgtgtcattccccatggtagggtcgagcacttctaagattgaggctttatcattccatccctgtgctcaggttccagaacaaaatgtagataagcaggctctgatgttctcaccgcctttgggtagttttgttttggtgcgttatcaagcaacatgcggccttggacctcctgtaaagggattctatcaattgtctatggtctctgaggatgaaggtgcatttttattcaaattgcgcctaatggaaggttataagtctcctttaacgatggagttctgtaatgtgactatgccttttccaagaagaagggttttatcttttgatgggactccatcaatcggaacagtttctaatgcggagcattctgttgaatggaaaattatcacaagtggacgagggctttctgggaaaagtattgaggcaacattttctggaacagtgaggtttgccccatggcagacacaaagattaacttcctttaggtcaggttttgaaggcgcaatggatgaagata---gtgataatgagacagagagcactaataatgtagtaaatgtagaggagttcttaatggagaaaatgagtaaggatcttcctcctgttgatctrgaagagccattcagctggcatgcatacaactatgctaaagtatgttt---tt---tctcgact-----ttttat--------------------------------------------------------------------------------------------------------------------------------------------------------------------------------------------------------------------------------------taac------------------------------------------------------------------------------------------------------------------------------------------------------------------------------------------------------------------------------------------------------------------------------------------------------------------------------------------------------------------------------------
>I28637_M060_Malvaceae_Duboscia_vifidiflora_seq1
---------------------------------------------------------------------------------------------------------------------------------------------------------------------------------------------------------------------------------------------------------------------------------------------------------------------------------------------------------------------------------------------------------------------------------------------------------------------------------------agatgcacttagaagtttcataagtagcgcaatgccttttggttggtactttttaattatggta----tttctcatcacagatgtc-ctcatgtact-----------ttttcttac--gtattattc---------------attagtactatt-taatg-ataactatttatttttttatttatac-aggaacacccttggacctcagctacaccaacattttctctatcaaggttaatggattttcttcgttagatattcctcctcaagacctcaagcaaccggcatggaagccctatttgtacaaaggaaagc-----------------------------------------------------------------------------------------------------------------------------------------------------------------------------------------------------------------------------------------------------------------agagattgtttttcac-cattcatgaaactcttcatgctgccatgtatgatcgagatgaaatacctgatagtttatctatctctgggcaaataaactgtcgagcagaattggaaggaatgcctgatgtgtcattccccttgacagggtttagcacagctaagattgaggctttatcattccatccctgtgctcaggtcccagaacaaagtgtggataagcaaggtcttgtgttctcaccacctttaggtaatttcgttttgatgcattatcaaggaacatgtggccttggacctcctgtaaaaggattttatcaattatctatggtctccgaggatgaaggtgcttttttgttcaaattgcacctaatggaaggttataagtctcctttgacaatggagttctgtaatgtgactatgccttttccaagaagaaggattttatcttttgatgggactccatctattggaacagttacaaatgctgagcattctgttgaatggaaaattataacaagtggacgaggactttctggtaaaagcattgaggcgacattccccgggacagttaggtttgcaccctggccgacacagagattaagtccctttaggtcagtctttgaaggctcggcagatgaagata---gtgataatgagatagaaagtactaataacatggtaaacatagaggagttcttaatggagaaaatgagtaaggatcttcctccagttgatctagaggagccatttagctggcaggcctacaactatgcaaaggtacgtcc---ttttgtcttgga------cttttt------------atcctttggttgt--------------ttttt-aacttctgggaatgac------ccaaaggagat------------------------------------------------------------------------------------------------------------------------------------------------------------------------------------------------------------------------------------------------------------------------------------------------------------------------------------------------------------------------------------------------------------------------------------------------------------------------------------------------------------------------------------------------
>I28638_M061_Malvaceae_Basiloxylon_brasiliensis_seq1
-----------------------------------------------------------------------------------------------------------------------------------------------------------------------------------------------------------------------------------------------------------------------------------------------------------------------------------------------------------------------------------------------------------------------------------------------------------------------------------ataaagatgcacttagaagtttcataagtagcgcattgccttttggttggtactttttcattatagta----tttcttatcacaaatatc-tttttatatt-----------ttttattgg--ggattatcg------ttcgtttg-cctaacactatt-taatg-atgacta-----tctatattttatgc-aggaactcccttggaccttagctattccaacattttctctatcaaggtaaatggcttttcttcrttagatatgcctccacaagacctcaadcaaccggcatggaagccctatctgtacaaaggaaagcagagattgctattcaccattcatgaaactcttcatgctgccatgtatgatcgagacgagattccggatagtttatcagtttctgggcagataaactgtcgagcagaactggaaggactgcctgatgtgtcattacccttgacagggttgagcacaactaaaattgagggtttatcatttcattcctgtgctcaggttcmagamcaaawkgtggmywmrmacaaccggcatggaagccctatctgtacaaaggaaagcagagattgctattcac-cattcatgaaactcttcatgctgccatgtatgatcgagacgagattccggatagtttatcagtttctgggcagataaactgtcgagcagaactggaaggactgcctgatgtgtcattacccttgacagggttgagcacaactaaaattgagggtttatcatttcattcctgtgctcaggttccagaacaaaatgtggataagcaggctttgatgttctcaccgcctttgggtaattttgttttgatgcgttatcaagcaacatgcggtcttggatctcctgtaaagggattctatcaattgtccatggtctctgaagatgaaggagcatttttgttcaaattgtgcctaatggagggttataagtctcctttgacaatggagttctgtaatgtgactatgccttttccaagaagaagggttttatcttttgatgggactccatcgattggaactgttacaaatgcagagcattctgttgaatggaaaattatcacaagtggacgagggctttctggaaaaagtattgaggcaacattccctggaacagttaggtttgccccatggcagacacaaaggtcaacttcctttaggtcagtttttgaaagcgcaatagatgaagaga---gtgataatgagacagaaagtactaataatatggtaaacgtagaggagttcttaatggagaaaatgagtaaggatcttcctgcagttgatctagaggagccatttagctggaatgcatacaactatgctaaagtatgtcc---ttttgcctcaac------tttttt------------atcctttggtt------------------------gtttttttgagt----------------tttggg-----------------------------------------------------------------------------------------------------aatcatcagaagt--------------------------tactgt-------------------------------------------------------------------------------------------------------------------------------------------------------------------------------------------------------------------------------------------------------------------------------------------------------------------------------------------------------------------------------------------
>I28639_M249_Malvaceae_Gyranthera_amphibiolepis_seq1
-----------------------------------------------------------------------------------------------------------------------------------------------------------------------------------------------------------------------------------------------------------------------------------------------------------------------------------------------------------------------------------------------------------------------------------------------------------------------------------------------ttagaagtttcataagtggcgcaatgccttttggttggtaatttttcattatggta----tttctcatgacagatatc-cttatata-t----------tttttcttgt--ggattattg------ttagtttg-cttaacaacatt-tgatg-atgacta-----tttatcttttatac-aggaacgcccttggatctcagctattccaacatattctctgtcaaggttaatggtttttcttcattggatatgcctccacaagacctcaagcaaccggcatggaagccctatctgtacaaaggaaagc-----------------------------------------------------------------------------------------------------------------------------------------------------------------------------------------------------------------------------------------------------------------agagattgctattcac-cattcatgaaactcttcatgctgccatgtatgatcgagatgagattccagatagtttatcagtctctgggcaaataaactgtcgagcagaattggaaggactgcctgatgtgtcatttcccttgacagggttgagcacgtctaagattgcggctttatcattccatccctgtgctcaggttccagaacaaaatgtggataagcaggctctaatgttttcaccacctttgggtaattttgttttgatgcgttatcaagcaacatgcggccttgtaccacctgtaaagggattctatcagttgtctatggtctctgaggatgadggtgcatttttgttcaaattgcacctaatggaaggttataagtctcctttaacaatggagttctgtaatgtgactatgccttttccaagaagaagggttttatcttttgatgggactccatcgattggaacagtttcaaatgctgagcattctgttgaatggaaaattatcacaagtggacgaggactttctgggaaaagtattgaggcaacattccctggaacagttaggtttgccccatggcagacacaaaggttaacttcctttaggtcggtccttgaaggcacaacagatgatgata---gtgataatgagtctgaaagtactaataatatggtaaacatagaggagttcttaatggagaagatgagtaaggatctccctccagttgatctagaagagccattcagctggcatgcttacaactatgctaaagtatgttc---ttttgtctygaa------tttttt------------atcatttgg-------------------------ttgttttttggctat-----------ggtgttggc-----------------------------------------------------------------------------------------------------ctttgtctgttct--------------------------g-tgcttgttagctaca---tat--------------------------------------------------------------------------------------------------------------------------------------------------------------------------------------------------------------------------------------------------------------------------------------------------------------------------------------------------------------------------
>I28640_M062B_Malvaceae_Diplodiscus_paniculatus_seq1
---------------------------------------------------------------------------------------------------------------------------------------------------------------------------------------------------------------------------------------------------------------------------------------------------------------------------------------------------------------------------------------------------------------------------------------------------------------------------------------------------------------------------------------atttatcaataag-------------------------------------------------------------------------------------------------------------------------cagtat-arrarswmccttggatcttagctattccaacatattctctatcaaggttaatggcttttcttcgttagatttgcctccacaagacctcaaacaaccggcatggaaaccttatctgtacaaaggaaagc-----------------------------------------------------------------------------------------------------------------------------------------------------------------------------------------------------------------------------------------------------------------agagattgctattcac-cattcatgaaactcttcatgctgccttgtatgatcgagatgagattccagatagtttatcagtatctgggcaaataaattgtcgagcagaattggaaggactacctgatgtagcgctccccttgacagggttgaccacatctaagattgaggctttatcattccatccctgtgctcaggttcccgaaaataatgtggataagcaggctctgatgttctcaccgcctttgggtaattttgttttgatgcgttatcaagcaacatgcggccttggacctcctgttaagggattctatcaattgtctatggtctctgaggatgaaggtgcatttttgttcaaattgcgcctaatggaaggttacaagtcacctttgacaatggagttctgcaacgtgaccatgccttttcaaagaagaagggttttatcttttgatggtactccatcaattggaacagtttcaaatgcagagcattctgttgaatggaaaattatcacaagtggacgagggctttctgggaaaagtactgaggcaacattctctggaacggttaggtttgccccatggcagacacaaagatcaacttcctttaggtca------gaagaygcaacagatgaagata---gtgataacgaggcagagagtagtaataatatggtaaatgtagaggagttcttaatggagaaaatgagtagggatcttcctccagttgatctagaggagccatttacctggaatgcawacaactatgctaaagtatgttc---ttttgkcytsa-------stmtcy------------accykwtrgytgt------------------------tkttsrratgac------a----------------------------------------------------------------------------------------------------------------------------------------------------------------------------------------------------------------------------------------------------------------------------------------------------------------------------------------------------------------------------------------------------------------------------------------------------------------------------------------------------------------------------------------------------------
>I28641_M063_Malvaceae_Brownlowia_peltata_seq1
---------------------------------------------------------------------------------------------------------------------------------------------------------------------------------------------------------------------------------------------------------------------------------------------------------------------------------------------------------------------------------------------------------------------------------------------------------------------------------------------------------------------------------------atttttcattatggta----tttctcatcccagatgtc-tgtttatatt-----------tgttctagt--ggattg---------ttagtttg-cctgacaatatt-tacgg-atgacta-----tttatctttgatat-aggaacacccttggatcttagctattccaacatattctctgtcaaggttaatggcttttcttcgttagatgtgcctccgcaagacctcaaacaaccggcatggaaaccttatctgtacaaaggaaagc-----------------------------------------------------------------------------------------------------------------------------------------------------------------------------------------------------------------------------------------------------------------agagattgctattcac-cactcatgaaactcttcatgctgccttgtatgatcgagatgagattccagatagtttatcagtctctgggcaaataaactgtcgagcagaattggaaggactacctgatgtatcactccccttaaccgggttgaccacatctaagattgaggctttatcattccatccctgtgctcaggttcccgaacataatgtggataagcaggctctgatcttctcaccacctttgggtaattttgttttgatgcgttatcaagcaacatgcggccttggacctcctgtgaagggattctatcaattgtctatggtctctgaggatgaaggtgcatttttgttcaaattgcgcctaatggaaggttacaggtcacctttgacaatggagttctgtaatgtgaccatgcattttcaaagaagaagggttttatcttttgatggtactccatcaattggaacagtttcaaatgcagagcattctgttgaatggaaaattatcacaagtggacgagggctttctgggaaaagtattgaggcaacattctctggaacggttaggtttgccccatggcagacacaaagatcaacttccttgaggtca------gaaggtgcaacagatgaagata---gtgataacgaggcagagagtactaataatatggtaaatgtagaggagttcttaatggagaaaatgagcagggatcttcctccaattgatctagaggagccatttacctggaacgcatacaactatgctaaagtatgttc---ttttgtcttga-------ctctct------------acgctttggttgt--------------tttttctgagttttggaatgac------ctaaagttcctgtat-----------------------------------------------------------------------------------------------ttgttgctaaatggtcctctgta---------------------gacttttcttaccttaaaa---------------------------------------------------------------------------------------------------------------------------------------------------------------------------------------------------------------------------------------------------------------------------------------------------------------------------------------------------------------------------gaa
>I28642_M064_Malvaceae_Burretiodendron_esquirolii_seq1
------------------------------------------------------------------------------------------------------------------------------------------------------------------------------------------------------------------------------------------------------------------------------------------------------------------------------------------------------------------------------------------------------------------------------------------------------------------------------------------------------------------------------------------------------------------------------------------------------------------------------------------------tttaagtg-atgactg------tt-tcctttatac-agggacaccattggaycttaactattccagcatattctctatcaaggttaatggcttttcttcgttagatatacctccacaagacctcaagcaaccggcatggaagccctatctctacaaaggaaagc-----------------------------------------------------------------------------------------------------------------------------------------------------------------------------------------------------------------------------------------------------------------agcgattgctattcac-tatttatgaaactcttcatgccgccatgtatgatcgagatgatattccagatagtttatcagtctctgggcaagtaaactgtcgagtggaattggaagggctgcctgatgtgtcatttcccttggtagggttgagcacttctaagattgaggctttatcattccatccctgtgctcaggttccagaacaaaatgtagataagcagtcgctgatgttctcaccgcctttgggtaattttgttttgatgcgttatcaagcaacatgcagccttggacctcctgttaagggattctatcaattgtctatggtctctgaggatgaaggtgcatttttattcaaattgtgcctaatggaaggttataagtcacctttgacaatggagttctgtaatgtgactatgccttttccaaggagaagggttttatcttttgatgggaatccatcaattggaacagtttctaatgcagagcattctgttgaatggaaaattatcacaagtggacgagggctttctgggaaaagtatcgaggcaacattttctggaacagtgaggtttgccccatggcagacacaaagatctacttcctttaggtcaggttttgaaagcgcaatggaggaagata---gtgataatgaaacagagagcactaataatgtagtaaatgtagaggagttcttaatggagaaaatgagcaaggatcttcctcgagttgat-----------------------------------------------------------------------------------------------------------------------------------------------------------------------------------------------------------------------------------------------------------------------------------------------------------------------------------------------------------------------------------------------------------------------------------------------------------------------------------------------------------------------------------------------------------------------------------------------------------------------------------------------------------------------------------------------------------
>I28644_M066_Malvaceae_Thomasia_solanaceae_seq1
-------------------------------------------------------------------------------------------------------------------------------------------------------------------------------------------------------------------------------------------------------------------------------------------------------------------------------------------------------------------------------------------------------------------------------------------------------------------------aggcttttggataaagatgcgcttagaagtttcataagtagcgcaatgccttttggttcgtactttttcattatggta----tttctcatcacagatgtcgtttttatatt--------ttcttttcctgt--ggattattg------ttaatttg-cctaacattatt-taag--atgacta-----ttt-ctcgtaacac-aggaacacccttggacctcaatcattccaacattttctccatgaaggctaatggcttttcttcgttagatgtgcctccccaagacctcaagcaaccggcatggaagccttatctgtacaaaggaaagc-----------------------------------------------------------------------------------------------------------------------------------------------------------------------------------------------------------------------------------------------------------------agagattgctattcac-cattcatgaaactcttcatgctgccatgtacgatcgagatgagattcctgatagtttatctgcctctgggcaaataaactgtcgagcagaattggaaggaatgcctgatgtgtcattacccttgacagggttgagccaagctaagattgaggctttatcattccatccctgtgctcaggttccagaacaaaatgtggataagcaggctctgatgttttccccgcctttgggtaattttgttttgatgcgttatcaaggaacatgtggccttggacctcctgtaaagggattctatcaattatctatggtctctgaggatgaaggtgcatttttgttcaaattgcgcctaatggaaggttataagtctcctttgacaatggagttctgtaatgtgactatgccttttccaagaagaaggattttatcttttgatggaactccatctattggaacagtttcaaatgcagaccattctgttgaatggaaaattatcacaagtggccgaggactttctgggaaaagcatagaggcaacattccctggaacagttaggtttgcaccatggcagacacaaagattaagttcttttaggtcagtctttgatggcacagcagatgaagata---gtgataatgagatagagagtactaataatatggtaaatgtagaggagttcttgatggagaaaatgagtaaggatcttcctccagttgatctagaggagccatttagctggcaggcctacaactatgcaaaagtacgtcc----tttgtcttgaac-----ttaatt------------atcccttggttgt----------------------tttttgttgacttc------ttggaattaccgga-----------------------------------------------------------------------------------------------------atttgtcatctgca----------------------gattctttttcctactttaaattaac--------------------------------------------------------------------------------------------------------------------------------------------------------------------------------------------------------------------------------------------------------------------------------------------------------------------------------------------------------------------------
>I28645_M067_Malvaceae_Guichenotia_ledifolia_seq1
--------------------------------------------------------------------------------------------------------------------------------------------------------------------------------------------------------------------------------------------------------------------------------------------------------------------------------------------------------------------------------------------------------------------------------------------------------------------------------------------------gaagtttcataagtagcgcaatgccttttggttcgtaccttttcattatggta----tttctcatcacagatgtc-cttttatatt--------ttcttttcatgc--ggattattg------ttaatttg-cctaacattatt-taag--atgacta-----ttt-ctcgtaacac-aggaacacccttggacctcaatcattccaaaattttctctatcaaggctaatggcttttcttcgttagatgtgcctccccaagacctcaagcaaccggcatggaagccttatctgtacaaaggaaagc-----------------------------------------------------------------------------------------------------------------------------------------------------------------------------------------------------------------------------------------------------------------agagattgctattcac-cattcatgaaactcttcatgctgctatgtatgatcgagatgagattcctgatagtttatctgcctctgggcaaataaactgtcgagcggaattggaaggaatgcctgatgtgtcattaccattgacagggttgagccaagctaagattgaggctttctcattccatccctgtgctcaggttccagaacaaaatgtggataagcaggctctgatgttttcaccgcctttgagtaattttgttttgatgcgttatcaaggagcatgtggccttggacctcctgtaaagggattctatcaattatctatggtctctgaggatgaaggtgcatttttgttcaaattgcgcctaatggaaggttataagtctcctttgacaatggagttctgtaatgtgaccatgccttttccaagaagaaggattttatcttttgatggaactccatctattggaacagtttcaaatgcagaccattctgttgaatggaaaattatcacaagtggccgagggctttctgggaaaagtatagaggcaacattccctggaacagttaggtttgcaccatggcagacacaaagattaagttcttttaggtcagtctttgattgcacagcagatgaagata---gtgataatgagatagagagtaataataatatggtaaatgtcgaggagttcttgatggagaaaatgagtaaggatcttcctccagttgatctagaggaaccatttagctggcaggcctacaactatgcaaaagtatgtgc---ttttgtcttgaac-----ttaatt------------atcccttggttgt----------------------tttttcttgacttc------tgggaattaccgga-----------------------------------------------------------------------------------------------------atttttcatctgca----------------------gattctttttcctactttaaattaacccaag---------------------------------------------------------------------------------------------------------------------------------------------------------gggaagagggttgttttcggat--------------------------------------------------------------------------------------------------------------------------------------------------------------------------------------
>I28647_M069_Malvaceae_Cheirolaena_linearis_seq1
---------------------------------------------------------------------------------------------------------------------------------------------------------------------------------------------------------------------------------------------------------------------------------------------------------------------------------------------------------------------------------------------------------------------------------------------------------------acttggttcaagatttttggataaagatgcacttagaagtttcataagtagcgcaatcccttttggttggtactttttcattatggta----tttctcatctcatatgtc-tttgtaga------------tttgtcttgt--gtattatggttagttttagtttg-cctgata------------ttgacta-----ttt-ttctttacac-aggaacaccattggacctaagctattccaatatattcactatcaaggctaatggcttttcttcgttagatgtccctccacaagatctcaagcaaccagcatggaagccctatctctataaaggaaagc-----------------------------------------------------------------------------------------------------------------------------------------------------------------------------------------------------------------------------------------------------------------agcgattgctattcac-tatatatgaaactcttcatgctgctatgtatgatcgagatgacattccagatagtttatcagtctctggtcaaataaactgccgagcagaattggaaggactgcctgatgtgtcattccccttaataggattgagcagttctaa------ggctttatcattccacccctgtgctcaggttcccgaacaaaatgtagataagcaggctctgatgttctcaccgccgttgggtaattttgttttgatgcgttatcaagcagcatgcagccttggacctcctgtaaagggattctatcaattatccatggtctctgaggatgaaggcgcatttttattcaaattgcgcttaatggaaggttacaagtcacctttgactatggagttctgtaatgtgactatgccttttccaagaagacgggttttatcttttgatgggaatccatcagtaggaacagttacaaatgctgagcactctgttgaatggaaaattatcacaagtggacgagggctttctgggaaaagtattgaggcaacattttctggaaccgtgaggtttgccccattgcagacacaaagattagcttcctttagttcaggttttgaagtcgcaacagatgaagata---gtgataatgaggcagagagcactaataatgttgtaaacgtagaggagttcttaatggagaagatgagcaaggatcttcctccggttgatctagaagagccatttagctggcatgcatacaactatgctaaagtatgtttc--ttctgttatggctctttttttttt------------acctttttgttga-------------ttttttgttagttttggaatgac------c----------------------------------------------------------------------------------------------------------------------------------------------------------------------------------------------------------------------------------------------------------------------------------------------------------------------------------------------------------------------------------------------------------------------------------------------------------------------------------------------------------------------------------------------------------
>I28649_M071_Malvaceae_Goethalsia_meiantha_seq1
----------------------------------------------------------------------------------------------------------------------------------------------------------------------------------------------------------------------------------------------------------------------------------------------------------------------------------------------------------------------------------------------------------------------------------------------------------------attggttcaaggctgttggataaagatgcacttagaagtttcataagtagcgcaatgccttttggttggtactttttcattatggta----tttctcatcacagatgtc-ctcatatact-----------ttttcttay--gtattattc---------------attaatactatt-ta----------------tcttttatttatac-aggaacacccttggacctcagccacaccaacattttctctatcaaggttaatggattttcttcgttagatattcctccccaagacctcaagcaaccagcatggaagccctatttgtacaaaggaaagc-----------------------------------------------------------------------------------------------------------------------------------------------------------------------------------------------------------------------------------------------------------------agagattgcttttcac-cattcatgaaactcttcatgctgccatgtatgatcgagatgaaatacctgatagtttatctatctctgggcaaataaactgtcgagcagaattggaaggactgcctgatgtgtcattccccttgacagggtttagcacagctaagattgaggctttatcattccatccctgtgctcaggttccagaacaaagtgtggataagcaaggtcttgtattctcaccgcctttaggtaatttcgttttgatgcgttatcaaggaacatgtggccttggacctcctgtaaaaggattttatcaattatctatggtctctgaggatgaaggtgcttttttgttcaaattgcgcctaatggaaggttataagtctcctttgactatggagttctgtaatgtgactatgccttttccaagaagaaggattttatctttcgatgggactccatcgattggaacagttacaaatgctgagcattctgttgaatggaaa---ataacaagtggacgaggactttctggtaaaagcattgaggcaacattccccggaacagttaggtttgcaccctggctgacacagagattaagtccctttaggtcaatctttgaaggctcggcagatgaagata---gtgataatgaggcagagagtactaataacatggtaaatgtagaggagttcttaatggagaaaatgagtaaggatcttcctccagttgatctagaggagccatttagctggcaggcctacaactacgcaaaggtacgtcc---ttttgtcttgga------cttttt------------atccattggttgt--------------ttttt-gacttctgggaataat------ccaaagttatg------------------------------------------------------------------------------------------------------------------------------------------------------------------------------------------------------------------------------------------------------------------------------------------------------------------------------------------------------------------------------------------------------------------------------------------------------------------------------------------------------------------------------------------------
>I28652_M074_Malvaceae_Hildegardia_barteri_seq1
--------------------------------------------------------------------------------------------------------------------------------------------------------------------------------------------------------------------------------------------------------------------------------------------------------------------------------------------------------------------------------------------------------------------------------------------------------------------------------tggataaagatgcacttagaagtttcataagtagcgcaatgccttttggttggtactttttcattatggta----tttctcatcacaaatgtc-cttttatatc----------attttattgg--ggattatag------ttagtttg-cctaacactatt-taata-atgacta-----ttgatctttcatac-aggaactcccttggaccttagttattccaacattttctctatgaaggtaaatggcttttcttcattagatgtgcctccacaagacctcaagcaaccggcatggaagccctatctatacaaaggaaagc-----------------------------------------------------------------------------------------------------------------------------------------------------------------------------------------------------------------------------------------------------------------agagattgctattcac-cattcatgaaactcttcatgctgccatgtatgatcgagacgagattccagatagtttatcaatctctgggcagataaactgtcgagcagaactggaaggactgcctgatgtgtcattacccttgactgggttgagcacggctaaaattgaggctttatcattccatccttgtgctcaggttccagaacaaaatgtggataagcaggctttgatgttctcacctcctttgggtaattttgttttgatgcattatcaagcaacatgcggtcttggatctcctgtaaagggattctatcaattgtccatggtttcggaggatgaaggtgcatttctgttcaaattgcgcctaatggaaggtttcaagtctcccttgacaatggagttctgtaatgtgactatgtcttttccaagaagaagggttttatcttttgatgggactccatcgattggaactgtttcaaatgctgagcattctgttgaatggaaaattattacaagtggacgaggcctttctggaaaaagtattgaggcaacattccctggaacagttaggtttgccccatggaagacacaaaggttaacttcctttaggtcagtttttgaaagtgcagcagatgaagata---gtgataatgagacagaaagcactaataatatggtgaacatagaggagttcttaatggagaaaatgagtaaggatcttcctccagttgatctagaggagccatttagctggaatgcgtacaactatgctaaagtatgtcc---tcttgccccaac------tttttt------------atcatttgttt------------------------ttttcttttatttt-----------aaattcgga-----------------------------------------------------------------------------------------------------aattatcggaagt--------------------------tactgtatttcatgctgatttgtcat-------------------------------------------------------------------------------------------------------------------------------------------------------------ctgcagacttctttt--------------------------------------------------------------------------------------------------------------------------------------------------------------------------------------ct---
>I28653_M168_Malvaceae_Theobroma_cacao_seq1
-----------------------------------------------------------------------------------------------------------------------------------------------------------------------------------------------------------------------------------------------------------------------------------------------------------------------------------------------------------------------------------------------------------------------------------------------------atgttccaaaaattggttcaaggcttttggataaagatgcacttagaagtttcataagtagcgcaatgccttttggttggtactttttcattatggta----tttctcatcacagatgtc-cttgtatatt----------ttttctt--t--tgcttatgg------ttaatttg-ccaa-aactatt-taata-atgacta-----tttatcttttatac-aggaacacccatggacctcagctattccaatattttttctatcaaggttaatggcttttcttcattagatattcctccccaggacctcaagcaaccagcatggaagccttatctgtacaaaggaaagc-----------------------------------------------------------------------------------------------------------------------------------------------------------------------------------------------------------------------------------------------------------------agagattgctattcac-cattcatgaaactcttcatgctgccatgtatgatcgagatgagattcctgatagattatcagtctctgggcagataaactgtcgagcagaattggaaggactgcctgatgtgtcattccccttgacagggttgaccacagctaagattgagtctttatcattccatccctgtgctcaggttccagaacaaaatgtggataagcaggctctgatgttctcaccgcctttgggtaattttgttttgatgcgttatcaggcagcatgtggccttggacctcctgtaaagggattctatcaattgtctatggtctctgaggatgaaggtgcatttttgttcaaattgcgtctaatggaaggttataagtcccctttgacaatggagttctgtaatgtgactatgccttttcctagaagaaggattttatcttttgatgggactccatcgattggaacagtttcaaatgtagagcattctgtcgaatggaaaattataacaagtggacgaggactttcagggaaaagtattgaggcaactttccctggaacagttaggtttgcaccatggcagacacaaagattaagttcctttaggtcagtctttgaaggcacagcagatgatgata---gtgataatgagacagagagtactaataatatggtaaatgtagaggagttcttgatggagaaaatgagtaaggatcttcctccagttgatctagaggagccatttagctggcaggcatacaactatgcgaaagtatgttc---ttctgtcttgaa------cctttt------------atccttttgg----------------------ttgtttttttga-----------------cttctgca-----------------------------------------------------------------------------------------------------aattacctgaagt--------------------------tactctgtttgttgctaatttgtcat-------------------------------------------------------------------------------------------------------------------------------------------------------------ctgcagacttcttctt------------------------------------------------------------------------------------------------------------------------------------------------------------------------------------------
>I28654_M105_Malvaceae_Pachira_aquatica_seq1
---------------------------------------------------------------------------------------------------------------------------------------------------------------------------------------------------------------------------------------------------------------------------------------------------------------------------------------------------------------------------------------------------------------------------------------------------------------------------------------agatgtgcttagaagtttcataagtagcgcaatgccttttggttggtactttttcattatggta----tttctcaagacatatgtc-ct-------t----------gatatcttgt--ggattattg------tttgtttg-cttaacgacatt-tagtg-atgacga--------gtcttttgtac-aggaacgcccttggatctcagctattccaacatatcctttatcaaggttaatggcttttcttcatcggatatgcctccacaagacctcaagcaaccagcatggaagccctatctgtacaaaggaaagc-----------------------------------------------------------------------------------------------------------------------------------------------------------------------------------------------------------------------------------------------------------------agaggttgctattcac-tgttcatgaaactcttcatgctgccatgtatgatcgagatgagattccagatagtttatcagtctctgggcaaataaactgtcgagcagaactggaagggctgcctgatgtgtcatttcccttgacagggttgagcgcatctaagattgaggctttatcattccatccctgtgctcaggttccagaacaaaatgtggataagcaggctctaatgttctcaccgcctttgggtaattttgttttgatgcgttatcaagcaatgtgcggccttggaccacctgtaaagggattctatcaattgtctatggtttctgaggatgaaggtgcatttttgttcaaattgcacctaatggaaggttataagtctcctttgacgatggagttctgtaatgtgactatgccttttccaagaagaagggttttatcttttgatgggactccatcaattggaacagtttcaaatgcagagcattctgttgaatggaaaattatcacaagcggacgtggactttctgggaaaagtatcgaggcaacatttcctggaacagttaggtttgccccatggcaggcacaaaggttaacttcctttaggtcggtttttgaaggcacaacagatgatgata---gtgataatgagacagagagtactaataatatggtaaacatagaggagttcttaatggagaagatgagcaaggatcttcctccagttgatctagaggagccatttagctggcatgcatacaactatgctaaagtatgttctttttttgtcttcac------tttttt-----------catcatttg------------------------gttgctttttttacttt-----------ggtgttggc-----------------------------------------------------------------------------------------------------gtttgtctgtgac---------------------------------------------------------------------------------------------------------------------------------------------------------------------------------------------------------------------------------------------------------------------------------------------------------------------------------------------------------------------------------------------------------------------------
>I28655_M148_Malvaceae_Robinsonella_mirandae_seq1
-------------------------------------------------------------------------------------------------------------------------------------------------------------------------------------------------------------------------------------------------------------------------------------------------------------------------------------------------------------------------------------------------------------------------------------------------------------------------------ctggataaagatgcgcttagaaatttcatcagtagtgcaatgccttttggttggtactttttcatcctggta---ttttctcatgaawgatgtc-cttgtat--a----------ttwttcttgt--agat-------------aktttg-yktaacaacatw-taawg-atgacta-----tgtctcttttatac-aggaacaccydtggatctcagctattccaacatattctcratcaaggctaatggcttttcttcattggatatccctccacaagacctcaagcaaccggcatggaagccctatctgtacaaaggaaadc-----------------------------------------------------------------------------------------------------------------------------------------------------------------------------------------------------------------------------------------------------------------agagactgctvttcac-cattcatgaaacthttcatgctgccatgtatgatcgagacgagattcctgatagcttagcagtctbtgggcaaatmaactgtcgagcagaattggaaggactgcctgatgtkthacttcccttgacagggttkagcaaatctaagattgagghtctatcattccatccttgtgctcaggttccagaacaaaatgtggataagcaggctctgatgttctctccaccdatgggcaattttgttttgatgcgatatcaagcrmaatgcdcccttggacctcctgtgaagggattctatcaattgtctatggtatctgaggatgaaggtgcatttttgtttaaattgcacctaatggaaggttataaatctcctttgacaatggagttctgtaatgtgacyatgccgtttccaagaagaagdattttatcttttgatgggactccgtcgattggaacagtttcaaatgcagagcgttcggttgaatggaaaattatcacaagygggcgaggactttctgggaaaagtatcgaggcaacgttccctggaacagttaggtttgccccatggcagacacaaaggtcaanttcctttrggtcakgttttgaagkcataacagatgatgata---gtgataatgagacagagaatacyaatamtatggtaaacrtagaggagttcttaatggaaaagatgagtaaggatcttcctccagttgatctagaggagccattcagctggcttgcatacaactacgccaaagtatgatc---ttttgtmtygac------tttctt----tttgttttaccatttttaa------------------------cttytcggaattac------cttaagtttctgtt-----------------------------------------------------------------------------------------------------gatagtctatgta--------------------------cctaattcttgttcacggt--------------------------------------------------------------------------------------------------------------------------------------------------------------------atacaggtatcgtt--------------------------------------------------------------------------------------------------------------------------------------------------------------------------------------------
>I28657_M180_Malvaceae_Triumfetta_lappula_seq1
-------------------------------------------------------------------------------------------------------------------------------------------------------------------------------------------------------------------------------------------------------------------------------------------------------------------------------------------------------------------------------------------------------------------------------------------------------------------------------------------------------------------------------------------------------------------------------------------------------------------------------------------------------------------------------------------------------------------------------aaggctaatggcttttcttctttggatatccctccacaagatctmaagcaaccrgcatggaagccctatctgtacaaaggaaagc-----------------------------------------------------------------------------------------------------------------------------------------------------------------------------------------------------------------------------------------------------------------agagactgctattcac-cattcatgaaactcttcatgctkccatgtatgatcgagacgagattccagatagcttatcagtctctggkcaaataaactgtcgagcagaattggaaggactgcctgatgtgtcatttcccttgacagggctgagcaaatytaaaattgargctttatcrttccatcctwgtgctcaggttccagaacaaaaygtggataagcaggctctgatgttctctccacctatgggcaattttgttttgatgcgatatcaagcaaaatgtgcccttggacctccygtgaagggattctatcaattgtctatggtatctgaggatgaaggtgcatttttgttcaaattgcacctaatggaaggttataagtctcctttgacaatggagttctgtaatgtgacwatgccgttcccaagragraggattttatcttttgatgggactccatcgattggaacagtttcraatgcagagcattcggttgaatggaaaattatcacaagcggacgaggactttctgggaaaagtatcgaggcaactttcccaggaacagttaggtttgccccatggcagacacaaaggtcgacttcctttaggtcagttgctgaaggcacaacggatgatgata---gtgataatgagacagagaatacaaataatatggtaaacatagaggagttcttaatggaaaagatgagtaaggatcttcctcca-----------------------------------------------------------------------------------------------------------------------------------------------------------------------------------------------------------------------------------------------------------------------------------------------------------------------------------------------------------------------------------------------------------------------------------------------------------------------------------------------------------------------------------------------------------------------------------------------------------------------------------------------------------------------------------------------------------------
>I9832_V002_Malvaceae_Luehea_speciosa_seq1
attattctgttgtaattctgaaaactggtgcttggcttcttttgtgctttgatattgtagaagtgcttcacacttttaactcaggcaaaacttttacatatttttcttaattccattattgtttcagttcatcacataattttgcaatttgcatcctctctgtcactaggaaaaagggaggtggctgagtttcttagtgtttcctttcttatgctgcagggcattcatggtrgctcatgccattgstgacatagttgcyggggatgtaatggaaccygargtggttgtaagtgcrtcmccatcagttggtgggttgttagattcactaactggaagtattgggatakcaggaatctcttcaagggyaaarccagtagctgcacctgttgcatcctctacaccctctggcrctgcagygwtrggagctcttgcatctgatgttccgaaaaytggttcaaggcttttggataaagatgcacttagaagtttcataagtagcgcratgccttttggttggtactttttcattatggta----tttctcatcacagatgtc-ycag---act-----------ttttcttac--atattattc---------------attagcactatt-caatg-atgacta-----tttatcttttatac-aggaacacccttggacctcagctatacbaacattttctctatbaaggttaatggattttctchattngatatthctccccaagayctcaagcaaccdgcatggaagccctatctgtacaaaggaaagc-----------------------------------------------------------------------------------------------------------------------------------------------------------------------------------------------------------------------------------------------------------------agagabtgcttttcac-cattcatgaaactcttcatgctgccatgtatgatcgagatgaaatacctgatagtttatckatatctgggcaaataaattgtcgagcagaattggaaggactgcctgatgtgtcattccccttgacagggttgagcacagctaagattgaggctttatcataccatccctgtgctcaggttcchgaacaaaatgtggataagcaagctctgatgttctyaccacctttgggtaatttndttttgatgngttatcaaggaacatgtggccttggacctcctgtaaaaggattttatcaahtatctatggtctctgavgatgaaggtgcttttttgttcaaattgcgcctaatggaaggtyacaagnctcctttgacaatggagttctgtaahgtgactatgccttttccaagaagaagaattttatcttttgahgggacnccatcwattggaacagttacaaatgctgagcattctgttgaatggaaaattatcacaagtggacgaggactttctggtaaaagcattgaggcaacattcccaggaacagttagntttgcancctggcaganacaaagattaagttcctttaggtcagtnnwwgnvnnkdhggcagatgaagata---gtgataatganatagagagtgctaataacatgnnaaahgtagaggagttcttaatggagaaaatgagtaaggatcttcctccagttgatctagaggagccattcagctggcaggcctacaactatgcaaaggtacrtccw--tttktyytkgrw------bytttw------------whcytkdgdttkw--------------ttkwk-grnytyykggaatgac------ctgaagttactgtahrcwagtggctagatggtcctaggkkwrrmbhbdkmdhkbkrtryggatttaggctcaagcctctcaagagaatgccaatayccwtstgcagttggctystwggratttatcttctgca------------------ggctttctgtcttgggagtaaggggctaaagggttacggcaccgttgaagggtgctagaaactgattgcatctcttacctaaagaaaatggcctcagaattgaaaagagattaaacatgaatatgtttgatgttgtggagtggtgattgacagtcaatggtgtatctccctgatctttattcatggtttcaggtatctttcaaggttgttggggcatcact------ctctggaatgtcttttg---atcctaaatcagtaagccttca--tcctccaaatc-cctcccttgtctaacttaagctcacactgcatg--atgtaacaattaatgagaacataaagtgaaatgtttattttaaactaatgttgctatttttcttatcg--
