# Supplementary material for: Localized Phylogenetic Discordance Among Nuclear Loci Due to Incomplete Lineage Sorting and Introgression in the Family of Cotton and Cacao (Malvaceae)
Source: Front Plant Sci. 2022 Apr 13;13:850521. doi: 10.3389/fpls.2022.850521 (PMC9043901; doi:10.3389/fpls.2022.850521)
Supplement: Supplementary file 1 [file Data_Sheet_1.ZIP › Alignments_v4/L124.fasta]

>I23352_M001_Malvaceae_Bombax_ceiba_seq1
------------------------------------------------------------------------------------------------------------------------------------------------------------------------------------------------------------------------------------------------------------------------------------------------------------------------------------------------------------------------------gcttcaaattggaaaggaagcaattcctccagatattgttccaaagattttggcaactcgagatcgcaaagagttggctaaatatgccttgtctgccccaccgcatgggctttgtcttgtggctgtcaaatataacgaaragcacctmctgcttccctcagatygccccacaactagctttggyaggcatcatactatcagcawatgta-----agcttccmttctrtt---aattttgrctc-----a-------------cyctaaagttt---------------gamwata------------------------------------------------------------------------------------------------------------------------------------------------------------------------------------------------------------------------------------------------------------------------------------------------------------------------------------------------------------------------------------------------------------------------------------------------------------------------------------------------------------------------------------
>I23353_M002_Malvaceae_Tilia_americana_seq1
----------------------------------------------------------------------------------------------------------------------------------------------------------------------------------------------------------------------------------------------------------------------------------------------------------------------------------------------------------------------------------caaattggaaaggaagcaattcctcctgatattatcccaaagattttggcaactcgagatcgcaaagagctagctaaatatgccttgtctgccccaccacatgggctttgtcttgtggcagtcaaatataaygaagagcacctactgcttcccttaggttgccccacaactagctttggtaggcatcgtactgtcagcaaatgta-----agcttcccttttatt---aatttcgactc-acccc-------------cccaaaagttt---------------gaaaaaa--------attg-aaccacttatta-----------------agcaaag-----aaatggattgaga-----tta------tcc------tag-----------ttg-tttatggtttat--------------------gggggtgtcaatttaaa-----gttcattct---------cttgaatcct-ggtataa----------------------cttgccaacaggtcaaaatatcata------aagggacttcatta--------gcatgcct-ttgacattttt-gcttgcgctcttt-atattagatgtagg----------------------------------------------------------------------------------------------------------------------------------------------------------------------------------------------gttt
>I23355_M004_Malvaceae_Malva_arborea_seq1
------------------------------------------------------------------------------------------------------------------------------------------------------------------------------------------------------------------------------------------------------------------------------------------------------------------------------------------------------------------------------gattcaaattggaaaggaagcacttccaacagatattgtttcaaatattttggcaactcgagatcgaagagagctggctaaatatacctttgctgccccgccgcatggcctttgtcttatgtccatcaaatataaccaagatcacctaatacttccctcagataacyccacaacaagcttmggtaggcatcatactataagaaaatgta-----agcttcccttttatt---agtttctagtc-------------------ttgacatttttt--------------atacagt---------tac-gggctatgatgt-----------------ttcaatt-----taacagctaaaaa------ta------tcc------aac-----------ttc-atta--------------------------------------------------------------------------------------------------------------------------------------------------------------------------------------------------------------------------------------------------------------------------------------------------------------------------------------------------------------------------------------------------------------------
>I23356_M005_Malvaceae_Lavatera_assurgentiflora_seq1
---------------------------------------------------------------------------------------------------------------------------------------------------------------------------------------------------------------------------------------------------------------------------------------------------------------------------------------------------------------------------------------------ggaagcacttccaacagatattgtttcaaatattttggcaactcgagatcgaagagagctggctaaatatacctttgctgccccgccgcatggcctttgtcttatgtccatcaaatataaccaagatcacctaatacttccctcagataaccccacaacaagcttcggtaggcatcatactataagcaaatgta-----agcttcccttttatt---agtttctactcgacaag-------------ccctaaaattt---------------gatacta---------tct-g---aattagtt-----------------agtgaag-----aaatgcattgaga-----ttt------t-t------tat-----------aca-attacgggctat---------------------gaggtttcaatttaac----agctaa-------------------------------------------------------------------------------------------------------------------------------------------------------------------------------------------------------------------------------------------------------------------------------------------------------------------------------------------------------------
>I23357_M006_Sphaerosepalaceae_Rhopalocarpus_longipetiolatus_seq1
---------------------------------------------------------------------------------------------------------------------------------------------------------------------------------------------------------------------------------------------------------------------------------------------------------------------------------------------------------------------------------------------------------------tattgttccaaaaattttggcaactcgagatcgcagagagctggctaagtatgccttgttggctccacctcatggactctctcttatgtctgtcaagtacaaagaagagcacctacagcttcccccaggttgccctgccactagttttggcaggcatcatactattagaaaatgta-----agcttccatttgatt---aaat------------------------------------------------------------------------ggactgttagcc---------------aatgcaaat-----aaatgtactcaga-----ttg------ccc------tac-----------ttt-cttgtcggctgt---------------------gccctgccatt-------catattcatacc--------aattgatccag--------------------------------tgccaatggctctaaattttgtt--------------------------------------------------------------------------------------------------------------------------------------------------------------------------------------------------------------------------------------------------------------------tttaaccatat
>I23358_M007_Cistaceae_Cistus_albidus_seq1
-------------------------------------------------------------------------------------------------------------------------------------------------------------------------------------------------------------------------------------------------------------------------------------------------------------------------------------------------------------------------------------------------------tctcccgctatagttccaaagattttggaaacccgagatcgaaaagagcttgccaaatattcattsgctacccctcctcatggcctctgccttgygtctgtcaaatacattgaagatcacctaaggcttccctcaggctgccccgaaaccagcttcggtaggcataatacagtaagcagatgta-----agctccccttgttct---aaggctcatta-agtca---------------------------------------gaagaaa------tagtgt-agactcttttttctttttcttcttttgatagcatct-----agtcgaatccaaat----------------------------------------catatggccgatt------------------ttgatgtctcatctcgtg-----ttttattta------tttattgaatgaatgacacgtgaa------------------------tgatagttcagaattactaa-------------------------tctacttg-----------------------------------------------------------------------------------------------------------------------------------------------------------------------------------------------------------------------------------agataatgtag
>I23360_M009_Malvaceae_Lagunaria_patersonia_seq1
--------------------------------------------------------------------------------------------------------------------------------------------------------------------------------------------------------------------------------------------------------------------------------------------------------------------------------------------------------------------------tgttggttcaaattggaaaggaagcagttcctacagatattgttccaaaggttttggcaactcgagatcgcaaagagctcgctaaatatgccttgtctgccccgccgcacgggctttgtctcgtggctgtcaaatataaccaataccacctactgcttccctcagattgccccacaactagctttggtaggcatcatactatcagcaaaagta-----agcttcccttttatt---agtttcaactcaacgaa-------------cccgaaaattc---------------tgaaata------------------------------------------------------------------------------------------------------------------------------------------------------------------------------------------------------------------------------------------------------------------------------------------------------------------------------------------------------------------------------------------------------------------------------------------------------------------------------------------------------------------------------------
>I23368_M017_Malvaceae_Sterculia_apetala_seq1
---------------------------------------------------------------------------------------------------------------------------------------------------------------------------------------------------------------------------------------------------------------------------------------------------------------------------------------------------------------------tgctttgttgcttcaaattggaaaggaagcaattcctcctgatatagtcccaaagattttggcaactcgagatcgcaaggagctggctaaatatgcattgtctgccccaccacacgggctttgtcttgtagctgtcaaatacaacgaagagcacctactgcatcccgcaggttgccccacaactagctttggtaggcatcatactgtcagcaaatgta-----agcttcccttttattaaaaaatttgacttgacaga---------------ctcgagtta---------------gaaaaaa---------att-gaacaatcattc-----------------agcaatg-----aaatggattgaga-----tta------tcc------cag----------tttg-tttatggcttat---------------------ggggtgtcaacttaaa-----gatcattct---------attgaatcct-ggtgtaa----------------------cttgccaacgg---------------------------------------------------------------------------------------------------------------------------------------------------------------------------------------------------------------------------------------------------------------------------------------------
>I23370_M105_Malvaceae_Pachira_aquatica_seq1
---------------------------------------------------------------------------------------------------------------------------------------------------------------------------------------------------------------------------------------------------------------------------------------------------------------------------------------------------------------------------------------------------------------------------gattttggaaactcgagatcgcaaagagttggctaaatatgccttgtctgctccaccgcatggcctttgtcttgtggctgtcaaatataaggaagagcacctactgcttccctcagattgccccacaactagctttggtaggcatcgtactatcagcaaatgta-----agcttcccttttatt---aatttcgactc-acaaa-------------ccctagagttt---------------aaaaata---------tta-gaacaattattc-----------------agcaaag-----aaatggattgaga-----ttt------tcg------tag-----------ttg-tttatgacctat---------------------ggggtgtcagcttaaa-----gttccttgt---------attgaatgc-------------------------------cttgcctacagcccaaaataaaata--tcccaaaggactttattagc---atagcatgcct-ttgacattttt-gcttgcagc---------------------------------------------------------------------------------------------------------------------------------------------------------------------------------------------------------------------
>I23371_M137_Malvaceae_Dombeya_wallichii_seq1
-------------------------------------------------------------------------------------------------------------------------------------------------------------------------------------------------------------------------------------------------------------------------------------------------------------------------------------------------------------------------ttgttgcttcaaattggaaaggaagcaatccctcctgatgttgttccaaagatttyrgcaactcgagatcgaagagagctggctaaatataccttacctgctccaccacatgggctctgtcttatgtctatcaaatacaacgaagagcacctactgattcccttrggttgccccaaaactagctctggtaggcatcattctgtcagaacatgta-----agctkyyg---twyt---amtwwywwcwm-stsca-------------cccataagtt-----------------------------------------------------------------------------------------------------------------------------------------------------------------------------------------------------------------------------------------------------------------------------------------------------------------------------------------------------------------------------------------------------------------------------------------------------------------------------------------------------------------------------------------------------------
>I23372_M140_Malvaceae_Chiranthodendron_pentadactylon_seq1
---------------------------------------------------------------------------------------------------------------------------------------------------------------------------------------------------------------------------------------------------------------------------------------------------------------------------------------------------------------------------------tcaaattggaaaggaagcaattcctacagacattgttccaaagattttggcaactcgagatcgcaaagagctggctaaatatgccttgtctgccccaccgcatgggctttgtcttgtggctgtcaaatataacgaagagcatctactgcttccctcagattgccccacaactagctttggtaggcatcatactatcagcaaatgta-----agcttcctttttatt---aatttcgacgc-acacc-------------ccctaaagttt---------------gaaaata---------ttt-gaacaattattc-----------------agcaaag-----aaatggattgaga-----ttt------tcc------tag-----------ttg-tttatggcctrt-------------atatatggggggtgtcaacttaaa-----gtacgttct---------attgaatcct-gttataa----------------------cttgc---------------------------------------------------------------------------------------------------------------------------------------------------------------------------------------------------------------------------------------------------------------------------------------------------
>I23373_M141_Malvaceae_Quararibea_funebris_seq1
-------------------------------------------------------------------------------------------------------------------------------------------------------------------------------------------------------------------------------------------------------------------------------------------------------------------------------------------------------------------gttgctttgttgcttcaaattggaaaggaagcaattcctacagatatagttccaaagattttggcaacccgagatcgcaaagagctggctaaatatgccttgtctgccccaccgcaygggctttgtcttgtggctgttaaatataacgaagaacacctactgcttccctcagattgccccagaactagctttggtaggcatcatactatcagcaaatgta-----agcttcccttttatt---aattttgactc-acaca-------------ccctaaagttc---------------g-aaata---------ttt-gaacaattattc-----------------agcaaag-----aaatggatggaga-----ttt------tcc------tag-----------ttg-tttatggcctat---------------------ggggtgtcaacttaag-----gttccttct---------attgaatcct-ggtatag----------------------cttgccaatagctctaaagatc-------ccaaagtacttcattagcagcatagcatgcct-ttgaaawtttt-gcttgca-------------------ggcagtc--------------ttgttgataaaatgtcaaaccaccatgct-----------------ctctgagccc--------------------------------------------------------------------------------------------------------------ccttttttt
>I23376_M145_Malvaceae_Heliocarpus_appendiculatus_seq1
-------------------------------------------------------------------------------------------------------------------------------------------------------------------------------------------------------------------------------------------------------------------------------------------------------------------------------------------------------------------------ttgttgcttcaaattggaagggaagcaattcctgctgatattttcccaaagattttggcaactcgagatcgcaaagagctggctaaatatgccytatgtaccccaccgcatggcctttatcttgtgactatcaaatacamccaagagcatctacggcttccattaggctgccccgcaacaagctttggtaggcatcatactgttagcagatgtaagcttagcttcccttttatt---aa---taaata-taatc-------------cataaaaatgt---------------------a--------ctcc-tacttattattc-----------------agccaag-----aaacggatttcagattattta------tgc------ttt-----------atg-cttacacttggt---------------------gccctctcaa-----------------------------------------------------------------------------------------------------------------------------------------------------------------------------------------------------------------------------------------------------------------------------------------------------------------------------------------------------------------------------
>I23377_M148_Malvaceae_Robinsonella_mirandae_seq1
------------------------------------------------------------------------------------------------------------------------------------------------------------------------------------------------------------------------------------------------------------------------------------------------------------------------------------------------------------------------tctgttgattcaaattggaaaggaagcagttcctatagatattgtttcaaatatcttggcaactcgagatcggagagagctggctaaatataccttggctgccccaccgcatggcctttgtcttatgtctgtcaaatataaccaagaccacctactgcttcccccagattgccctacaactagcttcggtaagcatcatactatcagcaaatgta-----agcttcccctttatt---agtttcgacccaacaaa-------------acctaaatttt---------------gataata---------tat-g---aattagtc-----------------tgcaaag-----aaatggattgaga-----ttt------tgt------tcg-----------atg-tttatgggctat-------------------atggagtgtcaacttaaa----agttccttct---------attgaaatcctggtttag----------------------cttgccaacagttcaaaatatccga-----------acttaattagcagcat-gcatgcat-ttgaca--------------------gcaaaaagtttaaacaatt--------------ttatactagaa------------------------------------------------------------------------------------------------------------------------------------------------------------------tc
>I23378_M150_Malvaceae_Ceiba_pentandra_seq1
----------------------------------------------------------------------------------------------------------------------------------------------------------------------------------------------------------------------------------------------------------------------------------------------------------------------------------------------------------------------gctttgttgcttcaaattggaaaggaagcaattcctccagatattgttccaaagattttggcaactcgagatcgcaaagagttggctaaatatgccttgtctgccccaccgcatgggctttgtcttgttgctgtcaaatataacgaagagcacctactgcttccctcagattgccccacaactagctttggtaggcatcatactatcagcaaatgta-----aacttcccttctatt---aattttgactt-----a-------------ccctaaagttt---------------gaaaata---------ttg-gaagaatt-ttc-----------------agcaaag-----aaatggattgagg-----ttt------tcg------tag-----------ctg-tctatggcccac---------------------ggggtgtcaacttaaa-----gttccttgt---------attgaatac-------------------------------cttgctaacagtccaa----------------------------------------------------------------------------------------------------------------------------------------------------------------------------------------------------------------------------------------------------------------------------------------
>I23379_M160_Muntingiaceae_Muntingia_calabura_seq1
--------------------------------------------------------------------------------------------------------------------------------------------------------------------------------------------------------------------------------------------------------------------------------------------------------------------------------------------------------------------------------------------------------------------------------------------------------------------------ctgcaccaccacatgggttatgtctaataaaaattaagtataaagaagagcacctacagctcccacctggttgtcccaaaactagctttggcaggcatcatactttcagcaaatgta-----aacttccatactata------tttaacac-atctg-------------ccaacacattt-----------------------------------tctcagttgttg----------------------------cacatggagttgggc----ctg------tca--------------------ttg-tttatctt----------------------------------------------------------------------------------------------------------------------------------------------------------------------------------------------------------------------------------------------------------------------------------------------------------------------------------------------------------------------------------------------------------------
>I23380_M161_Malvaceae_Hibiscus_tiliaceus_seq1
--------------------------------------------------------------------------------------------------------------------------------------------------------------------------------------------------------------------------------------------------------------------------------------------------------------------------------------------------------------------------------------------------------------atattgttccaaagattttggctactcgagatcgcaaagagttggctaaatatgccttgtctgccccaccgcatgggctttgtcttgtggctgtcaagtataacgaagagcacctactgcttccctcagattgccccagaactagctttggtaggcatcagaccatcagmaaatgta-----agcttcccttctatt---aatttcgacyy-acmaa-------------mcctwaarktt---------------graaata---------tca-gaacaattattc-----------------agcaaag-----atatggattgaga-----ttt------tcg------tag-----------ttg-tttatggcctat---------------------ggggtgtcaacttaaa-----gttccttgt---------attgatagc-------------------------------cttggcaa------------------------------------------------------------------------------------------------------------------------------------------------------------------------------------------------------------------------------------------------------------------------------------------------
>I23381_M162_Bixaceae_Bixa_orellana_seq1
-----------------------------------------------------------------------------------------------------------------------------------------------------------------------------------------------------------------------------------------------------------------------------------------------------------------------------------------------------------------------------------------------------------------------------------------------------------------------------ctccaccccatggactctgtcttgtggctgttgattatagggaagagcacctacaacttcccctgggatgtcctgcaactagttttggtaggcatcatactattagaaaatgta-----agcttccgttttgtt---aatgtattgag----------------aactccaacaccct-----------aaat--------------------ggaagtttatctcagttc----------------------taagaagattgaaa-----tta------ttc------tac-----------tag-gatgtggtgtat--------------------gctcctgccagttcaaa-----gttcattgc---------agtggatctggagcaaaa-----g----------------cc---------ctctaagtttcatc-------------------------tctgcat----------------------------------------------------------------------------------------------------------------------------------------------------------------------------------------------------------------------------------------------g
>I23383_M166_Malvaceae_Pseudobombax_ellipticum_seq1
--------------------------------------------------------------------------------------------------------------------------------------------------------------------------------------------------------------------------------------------------------------------------------------------------------------------------------------------------------------------------------------ttggaaaggaagcaattcctccagatattgttccaaagattttggctactcgagatcgcaaagagttggctaaatatgccttgtctgccccaccrcatgggctttgtcttgtggctgtcaagtataacgaagagcacytactgcttccctcagattgccccagaactagctttggtaggcatcagaccatcagcaaatgta-----agcttcccttytatt---aatttcgactc-acaaa-------------ccctaaagttt---------------gaaaata---------tca-gaacaattattc-----------------agcaaag-----atatggattgaga-----ttt------tcg------tag-----------ttg-tttatggcctat---------------------ggggtgtcaacttaaa-----gttccttgt---------attgatagc-------------------------------cttggcaacagcccaaaaaaaaaatatcccaaaaggacttcatt---aacatagcatgccg-ttgacattttttgcttgcagcattttatgtagggtttaggtagtc--------------ttgttgataaa-tgtgaa-------------------------------------------------------------------------------------------------------------------------------------------------------------
>I23384_M168_Malvaceae_Theobroma_cacao_seq1
----------------------------------------------------------------------------------------------------------------------------------------------------------------------------------------------------------------------------------------------------------------------------------------------------------------------------------------------------------------------gctttgctgcttcaaattggaarggaagtagttcctggtgatattgtcccaaagattttggcaactggagatcgcaaagagctggctaaatatgccttatctgccccaccacatgggctttgtcttgtggctgtcaaatataaggaagagcacctactgcttcccttaggttgcccctcaactagctctggtaggcatcatactgttcgcaaatgta-----aacttttcttttatt---aatttcaaatg--------------cc-------------------------------------------------aacaatttattc-----------------agcaaag-----aaatgggttgagt-----tta------tcc-----aaag-----------ttg-gttattgtttat---------------------ggcccgtcaacttaaa-----cttcattcc--------atttgagtcct-ggtataa----------------------cttgccaacagctcaaaatatc-------taaagggacttcatct--------gcatgtccataaatgtc-------------------------------------------------------------------aaaccaccctggtttctttcttttgctaagttctgagc----------------------------------------------------------------------------------------------------------------cccattttt
>I23385_M169_Malvaceae_Ochroma_pyramidale_seq1
------------------------------------------------------------------------------------------------------------------------------------------------------------------------------------------------------------------------------------------------------------------------------------------------------------------------------------------------------------------------tttgttgcttcaaattggaaaggaagcaattcctacagatattgttccaaagattttggctactcgagatcgcaaaaagctggctaaatatgccttgtctgccccaccgcatgggctttgtcttgtggctgtcaaatataatgaagagcacctactgcttccctcagattgccccacaactagctttggtaggcatcatactgtgagcaaatgta-----agcttcccttttatt---aatttcgaatcaacaca-------------ccctaatgttt---------------gaaaata---------ttt-gaacaattattc-----------------agcaaag-----aaatggattgaaa-----att------tcc------tag-----------ttg-tttatggcctat---------------------ggggtgtcaacttaaa-----gttccttct---------attgaatcct-ggtataa----------------------cttgccaacagctcaa----------------------------------------------------------------------------------------------------------------------------------------------------------------------------------------------------------------------------------------------------------------------------------------
>I23387_M178_Malvaceae_Malvaviscus_arboreus_seq1
-------------------------------------------------------------------------------------------------------------------------------------------------------------------------------------------------aaa-------------------------------------------------------------------------------------------------------------------------------------------------------ttttgtaggttgctttgttgattcaaatcaa------------ttcctacagcattgcaccgaagatattggcaactcgagatcgcagasagctggctaaatatgccttgtccgcctctccgcatgggctttgtcttgtgtctgtcaaatataacgaagagcatctgcggcttccctcggaatggcccacgactagctttggtaggtaycatactttcagcaaattaa-----agcttcccttttatt---aattttcgact------t------------cccgaaatttt---------------ggaaata---------tct----gaattwgtc-----------------agcaaag-----aaatggattgatat-attttattttattttttgtaataggaaatggattgatattttctgagttgt---------------tta-tgggttttgtaatttaag-----gttggttcc---------------------------------------------------------------------------------------------------------------------------------------------------------------------------------------------------------------------------------------------------------------------------------------------------------------------------------------------------------
>I23388_M180_Malvaceae_Triumfetta_lappula_seq1
---------------------------------------------------------------------------------------------------------------------------------------------------------------------------------------------------------------------------------------------------------------------------------------------------------------------------------------------------------------------------------------------ggaagcaattcctgctgatattgtcccaaagattttggcaactcgagatcgcaaagagctggctaaatatgccttatgtaccctaccgcatggcctttatcttgtgactatcaaatacaaccaagagcatctacggcttccattaggctgccccgcaacaagctttggtaggcatcatactgttagcagatgta-----agcttcccttttatt---aa---taaata-taatc-------------cataaaaatgt---------------------a--------ctcc-tacttattattc-----------------agccaag-----aaacggatttcagattattta------tgc------ttt-----------atg-cttacacttggt---------------------gcc------------------------------------------------------------------------------------------------------------------------------------------------------------------------------------------------------------------------------------------------------------------------------------------------------------------------------------------------------------------------------------
>I23393_M189_Malvaceae_Kearnemalvastrum_lacteum_seq1
----------------------------------------------------------------------------------------------------------------------------------------------------------------------------------------------------------------------------------------------------------------------------------------------------------------------------------------------------------------------gctttgttgattcaaattggaaaggaagcagttccaacagatgttgtttcaaaaattttggcaactcgagatcgaagagagctggctaaatatgccttggctgccccgccgcatggcctttgtcttatgtctatcaaatataaccaagaccacctactgcttccctcagatagccccacaactagcttcggtaggcatcatactataagcaaatgta-----agcttcccttttatt---agtttctactcgacaaa-------------ccctaaatttt---------------gaaaaaa---------tct-g---aattagtt-----------------agcaaag-----aaatgtattgaga-----ttt------ttt------ata-----------cga-t-----------------------------------------------------------------------------------------------------------------------------------------------------------------------------------------------------------------------------------------------------------------------------------------------------------------------------------------------------------------------------------------------------------------------
>I23396_M019_Malvaceae_Allosidastrum_pyramidatum_seq1
------------------------------------------------------------------------------------------------------------------------------------------------------------------------------------------------------------------------------------------------------------------------------------------------------------------------------------------------------------------ggttgctctgttgattcaaattggaaaggaagcagttcctacagatattgtttcaaatatcttgggaactcgagatcggagagagctggctaaatataccttggctgccccaccgcatggcctttgtcttatgtctatcaaatataaccaagaccacctagtgcttccctcagattgtcccgcaaccagcttcggtaggcatcatactatcagcaaatgta-----agcttcccttttatt---agtttcggctcgacaaa-------------ccctaaatttt---------------gataata---------tct-g---aattagtc-----------------tgtaaag-----aaatggattgaga-----ttt------tgt------t-----------------------------------------------------------------------------------------------------------------------------------------------------------------------------------------------------------------------------------------------------------------------------------------------------------------------------------------------------------------------------------------------------------------------------------------
>I23397_M020_Malvaceae_Melochia_betonicifolia_seq1
-------------------------------------------------------------------------------------------------------------------------------------------------------------------------------------------------------------------------------------------------------------------------------------------------------------------------------------------------------------------gttgctttgttggttcaaattggaaaggaagcaattcctcctgatgttgtcccaaagattttggcaactcgagatcgcagagagctggctaagtatgccttagctgccccaccacatgggctttgtctcatgtctgtcaaatataaggaagagcacctactgcttcccttaggttgcccggcaactagctttggtaggtatcatactattagcaaatgca-----agcttccctattatt---agtttcaaatc-acaca-------------cccgaaagtttt--------------gaaaaca--------atgt-ggacgatgattc-----------------agcaaaagaat-gaatggattgaga-----ttg------ttg------tag-----------ttg-tttacggttcat-------------ggtta-attgccagtcaacataaa-----gttcattgc----------ttgagtaca-ggtataa----------------------cttgccaagagcttgaaa------------------atgtcattag----------------------------------------------------------------------------------------------------------------------------------------------------------------------------------------------------------------------------------------------------------
>I28591_M023_Malvaceae_Neobuchia_paulinae_seq1
--------------------------------------------------------------------------------------------------------------------------------------------------------------------------t----agacta--ac-----ttgcaat--tttttaag--ctcatggaga----ag--aaagtgggctagatgtatcaact-----gcgaactattttgtgata---agat-------atgatatga-cagcata------agcattta------ttggttctaacttatta-----cttttgtaggttgctttgttgcttcaaattggaaaggaagcaattcctccagatattgttccaaagattttggcaactcgagatcgcaaagagttggctaaatatgccttgtctgccccaccgcatgggctttgtcttgtggctgtcaaatataacgaagagcacctactgcttccctcagattgccccacaactagctttggtaggcatcatactatcagcaaatgta-----agcttcccttttatt---aattttgactc-acaaa-------------ccctgaagttt---------------gaaaata---------tta-gaacaattattc-----------------agcaaag-----aaatggatcgaga-----ttt------tcg------tag-----------ctg-tttgtggcctac---------------------ggggtgtcagcttaaa-----gtt---------------------------------------------------------------------------------------------------------------------------------------------------------------------------------------------------------------------------------------------------------------------------------------------------------------------------------------------------------------
>I28593_M024_Malvaceae_Carpodiptera_cubensis_seq1
-------------------------------------------------------------------ttcgaaacatggtaagttaataaaaaataaaaagtcacaactgtggtaaactgcaaacg--gtcattgagttcatctcatgcttgaatt----gatgctaacta----gtactg--atttgcattataaa-ttttttaagctcttgcagaga----ag--aaaatgaactagatct------------ttgaattaattcgtgac---------------------------------------------------------------------------ttttgtaggttgcactgttgcttcaaattggaagggaagcaattcctcctgatattgtcccaaagattttggcaactcgagatcgcaaagagctggctaaatatgccttgtctgccccaccacatggcctttgtctcgtggctgtcaaatatgacgaagagcatctactgcttcccttaggttgcccgacaactagttttggtaggcatcatactgtcagaaaatgta-----agcttcccttttatt---aatttcaaatc-acaca-------------acagaaagtta----------------------------------------------------------------------------------------------------------------tag---------------tttatgtattgt----------------------gagggtcaactcaaa-----gttcattcttttc---atcttgaatcgt-gctataa----------------------cttgtcaacagctcaaaatatcaca------aatggaccttatta--------gcatgtctcttgacattatt--cttgcg-----------------------------------------------------------------------------------------------------------------------------------------------------------------------------------------------------------------------
>I28594_M025_Malvaceae_Herrania_nitida_seq1
------------------------------------gttgaaggttcaggatttttgtatagacaagttcgaaacatggtacgtccttacaaaataaaatgtcacaattgtggtaaagtgccaata---taattgagttctcgccatgcttgagtt----gatgctatag-----------------------------------------------------aatttaaatgagctagatcga--------------------------------------------------------------------------------tgttgacagagttgtaa------ctttgtaggtcgctttgctgcttcaaattggaagggaagcagttcctgcggatattgtccccaagattttggcaaccggagatcgcaaagagctggctaaatatgccttatctgccgcaccacatgggctttgtcttgtggctgtcaaatataaggaagagcacctactgcttcccttaggttgcccctcaactagctctggtaggcatcatagtgttcgcaaatgta-----aacttttcttttatt---aatttcaaatg--------------cc-------------------------------------------------aacaatttattc-----------------agcaaag-----aagtgggttgagt-----tta------tcc-----aaag-----------ttg-tttattgtttat---------------------ggcctgtmaacttaaa-----cttcattcc--------atttgagtcct-gktataa----------------------cttgccaacagctcaaaatatm-------taaagg---------------------------------------------------------------------------------------------------------------------------------------------------------------------------------------------------------------------------------------------------------------------
>I28595_M184_Malvaceae_Guazuma_ulmifolia_seq1
-----------------------------------------------------------------agttcgaaacatggtaagttgttaaaaga-aaaatgtcattgttgtggtaaactcccat----gtaattgagttctcagcatgcttgaatt----ggtgttaatta----caagta--atttgggttgaaaaaccttttaag--ctcttacaga----agttgaactcagctagatct------------atgttttaattcttgac----------------------------------------------------agaggtctgacttctta------ctttktaggtggctttgttgcttcaaattggaagggaagcagttcctcctgatattgtcccaaagattttggcaactcgagatcgcagagagctggctaaatatgccttgtctgccccaccacaagggctttgtcttgtggctgtcaaatataaggaagagcacctactgcttcctttaggttgcccatcaactagctttggcaggcatcatactgttaggaaatgta-----aacttccctttgatt---aatttc------acaca-------------ccaaaaagttt---------------gagaaga---------cgt-caacctttakca-----------------agccaag-----aaagggatcgagt-----tta------ccc------gag-----------ttg-tttat-ttttat---------------------gggttgtcaacttaaa-----gttcattca-----------------------------------------------ttcttctcaacggaaagagaaaaaaaa--a-aaaatgg--------------------------------------------------------------------------------------------------------------------------------------------------------------------------------------------------------------------------------------------------------------------
>I28597_M027_Malvaceae_Melhania_velutina_seq1
---------------------------------------------------------------------------------------------------------tgttgtgacaagcagcagcaaa-tctgttgagttcttkyyayrcttg--------------ttata----ggwsya--atttccattayaaw-ttttgtaag--cttgtakaga----ag--aaaataaactrgat-----------------aactaattygtgas---------------------------------------------------------------------------ttttgcaggttgcattgttgcttcaaatyggaaaggaagcaayccctcctgatatygttccaawgattttggcaactcgagatcgaagagagctggctaaatataccttacctgctccaccacatgggctctgtcttatgtctatcaaatacwacgaagagcacctrctgmttcccttargttgccccaaaactagctytggtaggcatcattctatyagaacatgta-----agcttccgttatact---aatttcaactc-gtgcg-------------cccatambttw---------------karmwarawamtyyhhwyw-amcmmytwdtys-----------------ggcagag-----gtgtag------------------------------------------------tctactttttgt--------------------gtgg-tgacaacttttt-----ttttata-----------------------------------------------------------------------------------------------------------------------------------------------------------------------------------------------------------------------------------------------------------------------------------------------------------------------------------------------------------
>I28599_M029_Malvaceae_Desplatsia_dewevrei_seq1
------------------------------------------------------------------------------------------------------------------------------------------------------------------------taa----caacta--atttgca-tgaaaa-acttgtaag--ctcttagaga----agttaaaatgtgcttcatcc------------atg-attaatccgtgac----a------------ggtatga-tagccta------agcagttt------ctgctgctaacttttta------ctttgtaggttgctttgttgcttcaaattggaagggaagcaattcctcctgatattgttccgaaggttttggcaactcgggatcgcaaagtgctggctaaatatgccttatcagccccaccacatgggctttatcttgtgactgtcaaatacaacgaagagcatctactgcttccaatagggtgccccagaactagcttgggtaggtatcatactgttagcaaatgta-----agcttcctttttatt---aattccaaattaccaca-------------ccgaacagctt---------------taaaaag---------tgtggaacaatttgtc-----------------agtttat-----gaatggattgaga-----tta------ttc------tag-----------ttg------attttgt---------------------ggcctg---------------------------------------------------------------------------------------------------------------------------------------------------------------------------------------------------------------------------------------------------------------------------------------------------------------------------------------------------------------------------------
>I28600_M146_Malvaceae_Mortoniodendron_guatemalense_seq1
---------------------------------------------------------katargcaagttckawayatgktaagttgttagaaaataaaatgccactattgtggtaaactgccaata---ttatagagttcttghcatgcttgaatt----gatattaacta----ggactg--atttgcattgtaaa-ttttttaag--cttgtagaga----ag--aaaatgaactagatct------------atgaattaattcgtgac---------------------------------------------------------------------------tcttgtaggttgctttgttgcttcaaattggaagggaagcaattcctcctgatattgtcccaaagattttggcaactcgagatcgcaaagagctggctaaatatgccttgtctgccccaccacatgggctttgtcttgtggctgtcaaatataacgaagagcacctactgcttcccttaggttgccccagaactagctttggtaggcatcatactgtcagcaaatgta-----agcttcccttttatt---aatttcgaatc-acaca-------------cccaaaagcta---------------gaaaaaa---------ttg-aacyacttattc-----------------agcgaag------aatggattgaga-----tta------tcc------tag-----------ttg-tttatggtttat--------------------gggggtgtcaatttama-----gttcattcg---------cttcaatcct-ggtataa----------------------cttgccta------------------------------------------------------------------------------------------------------------------------------------------------------------------------------------------------------------------------------------------------------------------------------------------------
>I28601_M030_Malvaceae_Sparmannia_africana_seq1
---------------------------------------------------------------------cgaaacatggtaagttgtaacgaaataaaatgccattattgtggtaagctgccaata---tgattgagttgtctttgtgctcgaatt----gatgtttaatactaacaacta--atttgcatcaaaaa-gttatcaag---------------------------------------------------atctaattcgt-----------------------atga-tagccta------agcacttt------ctggttctaacttttta------ctctgcaggttgctttgttggttcaagttggaagggaagcaattcctcctgatattgtcccaaagattttggcaactcaagatcgcaaagagttggctaaatatgccttatctgccccaccacatgggcttcatcttgtgactgtcaaatacaaggaagagcacctactgcttccattaggttgccccacaactagctttggtaggcatcatactgttagcaaatgta-----agcttcccttttatt---aactccaaatg-acaca-------------cccaaaattgt-----------------------------------ggacaattattc-----------------agccaag-----aaatggattgaga-----tta------tgc------tac-----------atg-tttacagtttgt---------------------ggcctgtcaa-----------------------------------------------------------------------------------------------------------------------------------------------------------------------------------------------------------------------------------------------------------------------------------------------------------------------------------------------------------------------------
>I28603_M223_Malvaceae_Gossypium_hirsutum_seq1
----------------------------------------------------------------------------------------------------------------------------------------------------------------ggtgttaacta----ggagta--acttacattgcaa--ttttttaag--ctcgtggaga----gg-aaatttgctctgggtct------------atcatctttcacttgaa---taggt-------gt---------------------tacttttc------ttgrttctaacttgtga-----gttatgtaggttgctttgttgattcaaattggaaaggaagcaattcctacagagattgttccaaagattttggcaactctagaccgcagagagctggccaaatacgccttgtctgccccaccgcatggcctttgccttgtgtctgtcaaatataatcaagagcacctactgcttccttcagattgcccgacaactagctttggtagacatcatactatcaccaaatgta-----agcttcccttttatt---aatttcaactcarcaaa-----------accttaaaagttt---------------gaaaaay--------atct----gaattagtc-----------------agaaaag-----aaat--------------------------------------------------------------------------------------------------------------------------------------------------------------------------------------------------------------------------------------------------------------------------------------------------------------------------------------------------------------------------------------------------------------------------------------------------------------------------
>I28604_M032_Malvaceae_Entelea_arborescens_seq1
-------------------------------------------------------------------------------------------------aakrmcattattgtggtaaactgccaata---tgattgagttrwcttcrtrswtrartt----gatgtttaataywarmaacwa--atwyryrtygaaaa-gttatcaag--ctcttgaarw----arttarmatgagctdgatsym--------------aytbrwwtrakrvy----as-------yytwasmahtr-gaggttg------aaggttcag-gattyhkgtwhwracwwgtth------swwwsmwggttgctttgttggttcaaattggaagggaagcaattccwcctgakattgtcccaaagattttggcaactcgagatsgcaaagagctggctaaatatgccttatctgccccaycacatgggcttcatcttgtgactrtcaaatacaacgaagagcacctactgcttccattaggttgccccacaactrgctttggtaggcatcatactgttagcaaatgta-----agcttcccttttatt---aactccaaatc-acacm-------------cmmaadwktgk-----------------------------------rsacaattattc-----------------agccaag-----aaatggatkgaga-----tta------tgc------tac-----------atg-tttacagtttgt---------------------ggcctgtcaacttaaa-----gtatcctgg-----------------------------------------tg----ttctggccaaataataawdawaaa-------ywarmawryytgatata----------------------------rstwkccammwrt--------------------------------------------------------------------------------------------------------------------------------------------------------------------------------------------------------cccacattt
>I28606_M033_Malvaceae_Reevesia_formosana_seq1
----------------------------------------------------------------------------------------------------------------------------------------gttcttgtcatgcttgaatt----gatgttaacta----ggacta--atttgcaatttaaa-tgttttaag--ctcgtagata----ag--aaa-------------------------atgaactaattggtgat----aggc-------atgatatga-tagcata------agcatttg------ttggttctaacttctta-----cttttgtaggttgctttgttacttcaaattggaaaggaagcaattcctcctgatattgtcccaaagattttggcaactcgagatcgcaaagagctggctaaatacgccttgtctgccccaccacacgggctttgtcttgtggctgtcaaatataacgaagagcatctactgcatcccttaggttgccccacaactagctttggtaggcatcatactatcagcaaatgta-----agctgcctttttact---agtttcgatt---caca-------------cccaaaagttt---------------gaaaaaa---------att-gaccaattattc-----------------accaaaa-----aaatggattgaga-----tta------tcc------tag-----------ttc-tttgggtttggt-------------------t----------------------------------------------------------------------------------------------------------------------------------------------------------------------------------------------------------------------------------------------------------------------------------------------------------------------------------------------------------------------------------------
>I28607_M034_Malvaceae_Mansonia_altissima_seq1
----------------------------------------gaggat----------------------------------------------------------------------------------cacttaggttttatattgtgctcgaatt----gatgttaacca----ggacag--atttgctttataaa-atttttaag--ttcgtaggga----ag--ataataaacttgatcc------------ataaattaattcatgat----aggta----ttgggatatga-cagcata------agcttttt--atattgggatctaacttctta-----cttttgtaggttgctttgttgcttcaaattggaaaggaagcaattcctcctgacattgtcccaaagattttggcaactcgagataggaaagagcttgctaaatatgccttgtctgcaccaccgcatgggctttgtctggtggctgtcaaatataacgaagagcacctacagcatcccttagcttgccccacaactagctttggtaggcatcatastgttagcaaatgta-----agcttcccttttatt---aatttcgattc-acaca----------catgccaaaagttt---------------gaacaaa------------------attattt----------------tagcaaag-----aaatggatcaagag---ctta------tcc------ttg-----------gtt-tttatggttctt---------------------agggtgtcaacttaaa-----gttcattct---------attcgatcca-ggtgtaa----------------------cttgccatcatcacaaaagtta-----ttgcaatggacttcattca---------------------------------------------------------------------------------------------------------------------------------------------------------------------------------------------------------------------------------------------------------t
>I28609_M036_Malvaceae_Pentaplaris_davidsmithii_seq1
-----------------------------------------------------------------------------------------------------------------------------------------------ccgtgcttgaatt----gatgttagcta----ggacta--acttgcattgcaat--tttttgag--ctcatggagatgacag--aaaatgggctagatctatcatct-----atgaattaatgtgtgat----aggt-------atgatatga-tagcata------agcatttt------ctggttctaacttgtta-----cttttttaggttgctttgttgcttcaaatcggaaaggaagcaattcctacagatattgttccaaggattttggcaactcgagatcgcaaagagctggctaaatatgccttgtctgccccaccgcatgggctttgtcttgtggctgtcaaatataatgaagagcacctattgcttccctcagattgccccacaactagctttggcaggcatcatactgtcagtaaatgta-----agcttcccttttatt---aatttcaactc-acata-------------ccctaaagttt---------------gaaaata--------tttg-gaacaattattc-----------------tgcaaag-----aaatggattgaga-----ttt------tct------tga-----------ctg-tttatggcctat---------------------tgggtgcc-------------------------------------------------------------------------------------------------------------------------------------------------------------------------------------------------------------------------------------------------------------------------------------------------------------------------------------------------------------------------------
>I28610_M037_Malvaceae_Heritiera_littoralis_seq1
-------------------------------------------------------------------------------------------------------------------------------------------------------------------------------------------gcattgtaaa-ctttttaag--ctcgtagaga----ag--aaaatgaactagatct------------atgagctaattcataat----aagt-------atgatttga-aagcata------agcgtttt------ttggttgtatctt---------cttttgcaggttgctttgttgcttcaaattggaaaggaagcaattcctcctgatatagtcccaaagattttggcaacccgagatcgcaaagagctggcgaaatatgcattgtctgccccaccacacgggctttgtcttgtggctgtcaaatacaatgaagagcaccaactgcatcctgcaggttgccccactactagctttggtaggcatcatactgtcagcaaatgta-----agcttcccctttattaaaaaatttgactc-gtaga-------------cccaaaagttc---------------gaaaaaa---------ttt-gaacaattattc-----------------agcaaca-----aaattaattgaga-----tta------tcc------gag-----------ttg-tttatggctttt---------------------ggggtgtcaacttaga-----gttcattct---------tttga-------------------------------------------------------------------------------------------------------------------------------------------------------------------------------------------------------------------------------------------------------------------------------------------------------------------------------------------
>I28611_M062A_Malvaceae_Durio_zibethinus_seq1
--------------------------------------------------------------------------------------------------------------ta-------------------tgtattttccattcattcggacttc----gaactagcctt----aggttg--aa-----tcccgac-----atggg--cgagtagtga----ag--aaaatgaactagatct------------ataaattaattcgtgat----aggt-------atgatatga-tggcata------agcaattt------ttggttcttccttcata-----cttttgtaggttgctttgttgcttcaaattggaaaggaagcaattcctcctgatattgttccaaagattttgttagctcgagatcgcagagagctggctaaatatgccttgtctgccccaccgcatgggctttgtcttgtggctgtcaaatataaggaagagcacctactgcttcccttaggtagccccacaactagctttggtaggcatcatactgtcagcaaatgta-----agcttcccttttatt---aattcca-----acaca-------------cccaatagttt---------------gaaaaaa---------att-gaacaattattc-----------------agcaaag-----aaatagattgaga-----tta------tcc------tag-----------ttg-ttaatggtttat---------------------ggggtgtcaacttcaa-----gttcattcc---------a-----------------------------------------------------------------------------------------------------------------------------------------------------------------------------------------------------------------------------------------------------------------------------------------------------------------------------------------------
>I28612_M038_Malvaceae_Brachichyton_bidwillii_seq1
----------------------------------------------------------------------------------------------------------------------------------aattgagttcttgtcatgcttgaatt----gatgttaacta----ggagtg--atttgcattgtaaa-ctttttaag--ctcatagaga----ag--aaaatgaactagatct------------atgaagtaattcgckat----aagt-------atgatttga-cagcata------agcatttt------ttggttctaacttctta-----cttttgtaggttgctttgttgcttcaaattggaaaggaagmaattcctcctgatatagtcccaaagattttagcaactcgagatcgcaaagagctggctaaathtgcgttgtctgccccaccacacgggctttgtcttgtggctgtcaaatacaacgaagagcacctactgcctcctgcaggttgcccctcaactagctttggtagrcatcgtactgtcagctattgta-----agcttcccttttattaaaaaatttgacta-gcaga-------------cccaaaagttc---------------gaaaaaa---------ttt-gaacaattattc-----------------agtaatg-----aaatggattgaga-----tta------ccc------aag-----------ttg-tttatggcttat---------------------ggcgtgtcaactta-------gttcagtct---------attgaatcct-gctgta-------------------------------------------------------------------------------------------------------------------------------------------------------------------------------------------------------------------------------------------------------------------------------------------------------------------------------
>I28613_M039_Malvaceae_Eriotheca_macrophylla_seq1
----------------------------------------------------------------------------------------------------------------------------------------------------------------------------------------------ttgcaac--tttttaag--ctcatggaga----ag--aaagtgggctagatggatcgact-----atgaattattttgtgaca---agat-------atgatatga-cagcata------agcactta------ttggttctaacttctta-----ctttcgtaggttgctttgttgcttcaaattggaaaggaagcaattcckccagatattgttccaaagattttggaaacccgagatcgcaragagttggctaaatatgccttgtctgctccaccgcatggcctttgtcttgtggctgtcaaatataacgaagagcacctactgctyccctcagattgccccacaactagctttgstaggcatcgtacyatcagcaaatgta-----agcttcccttttatt---aatttcgactc-acaaa-------------ccctagagttt---------------aaaaata---------tta-gaacaattattc-----------------agcaaag-----aaatggattgaga-----ttt------tcg------tag-----------ttgttttgtgacctat---------------------ggggtgtcaksw---------------------------------------------------------------------------------------------------------------------------------------------------------------------------------------------------------------------------------------------------------------------------------------------------------------------------------------------------------------------------
>I28614_M040_Malvaceae_Hydrogaster_trinervis_seq1
-----------------------------------------------------------------------------------------------------------------------------------------------------------------atgttaggaa----caacta--tttccaa--gtaca-atttgtaag--ctcttagaga----agttaaaatgtccttcatcc------------atggattaattcgtgtg----a------------gatatgattagccta------agaacttt------ctgctgctaacttcata------ttttgcaggttgctttgttgcttcaaattggaagggaagcaattcctcctgatactgttccaaagat-ttggcaactcgagatcgcaaagtactggctaaatatgccttatcagccccaccacatgggctttatcttgtgactgtcaagtacaatgaagagcatctactgcttccattagggtgccccagaactagctttggtaggcatcatactgttagcaaatgta-----agcttcctttttatt---acttccaaatcaccata-------------ccgaacagctt---------------taaaagc---------tgt-taacaattagtc-----------------agtaatg-----aaatagattgaga-----ttg------tgc------tag-----------ttg------aatttgt---------------------ggcctgtcaacttaaa-----gttca-------------------------------------------------------------------------------------------------------------------------------------------------------------------------------------------------------------------------------------------------------------------------------------------------------------------------------------------------------------
>I28615_M041_Malvaceae_Pterygota_brasiliensis_seq1
------------------------------------------------------------------------------------------------------------------------------------------------------------------------------------------------------------------------------------------------------------------------ttcacgat----aagt-------atgatttga-cagcata------agcattt-------ttggttataacttctta-----cttttgtaggttgctttgttgcttcaaattggaaaggaagcaattcctcctgacatagtcccaaagattttggcaactcaagatcgcaaagtgctggctaaatatgcattatctgccccaccacacgggctttgtcttgtggctgtcaaatacaacgaagagcgcctgctgcatcccgcaggttgccccacgactagctttggtaggcatcatactgtcagcaaatgta-----agcttcccttctactaaaaaatttgacta-gcaga-------------cccagaagttt---------------gcgaaat---------ttt-gaacaattattt-----------------ggcaaca-----aaatggattgaga-----tta------tcc------aag-----------ttg-tttatggcttat-------------gg---------------------------------------------------------------------------------------------------------------------------------------------------------------------------------------------------------------------------------------------------------------------------------------------------------------------------------------------------------------------------------------------
>I28616_M042_Malvaceae_Leptonichya_maranta_seq1
--------------------------------------------------------------------------------------------------------------tggtcaactgccaata---taattgacttctcatcatacttgaatt----gatgttaatta----caactagtatatgcattgagag-tcatttaag--ctcatagaca----agttaaaat-----------------------------------------------------------------gagcata------agcacttt------ttggttctaacttttta-----cttttgtaggttgctttgttacttcagattggaaaggaagcaattcctcctgatattgtcctaaagattttggcatctcgggatcgcaaagagctggctaaatatgccttgtctgccccacctcacgggctttgtcttgtggctgtcaaatataatgaagagcacctactgcttcccttaggtagccctacaactagctttggtaggcatcatactattagcaaatgta-----agcttcccttttatt---aacttataatc-acaca-------------cccaaaagttt---------------gaaaaaaaa-----aatgtgaacaaattattc-----------------agaaaataaatggattggattgaga-----ttc------tcc------tag-----------tcg-tttagggtttat---------------------ggcctgtc-------------------------------------------------------------------------------------------------------------------------------------------------------------------------------------------------------------------------------------------------------------------------------------------------------------------------------------------------------------------------------
>I28618_M044_Malvaceae_Pentace_laxiflora_seq1
--------------------------------------------------------------acaagttcgaaacatggtaagttgttagaaaataaaatgtcacaactttgataaaatgcaaatg--gtcattgagttcatctcatgttcgaatt----gatgctaacta----gtacta--atttgcattgtaaa-tttattaag--ctcgcacggaga--ag---aaatg-actagatct------------ttgaattaattcgtgac---------------------------------------------------------------------------ttttgtaggttgctttgttgcttcaaattggaagggaagcaattcctcctgatattgtcccaaagattttggcaactcgagatcgcaaagagctggctaaatatgcattgtctgccccaccacatggcctttgtcttgtggctgtcaaatataacgaagagcatctactgcttccctcaggttgccccacaactagctttggtaggcatcataccgtcagaaaatgta-----agcttcccttctatt---agtc--------actca-------------ctcaaaagtatg----------aaataaaaaaa---------ttg-aaccattttttc-----------------tgcaaag-----aaagggactgaga-----tta------tct------ttg-----------ttg-tctatggtttat--------------------gtggatgtcaactcaaa-----gttcatctt---------c-----------------------------------------------------------------------------------------------------------------------------------------------------------------------------------------------------------------------------------------------------------------------------------------------------------------------------------------------
>I28619_M045_Malvaceae_Phragmotheca_mammosa_seq1
-------------------------------------------------------------------------------------------------------------------------------------------------------------------------------aacttg--ca-----ttgcaat--gttttaac--ctcatggaga----ag--aaaatgggctggatctatcatctcatccatgaattaatttgtgat----aggt-------atgatatga-tagcata------agcacttt------ttggttctaacttgtta-----cttttgtaggttactttgttgattcaaattggaaaggaagcaattcctacagatatagttccaaagatattggcaactcgagatcgcaaagagctggctaaatatgccttgtctgccccaccgcatgggctttgtcttgtggctgtcaaatataatgaggagcacctactgcttccctcagattgccccacaactagctttggtaggcatcatactatcagcaaatgta-----agcttcccttttatt---aattttgactc-acaca-------------ccctaaagttc---------------g-aaata---------ttt-gaacaactattc-----------------agcaaag-----gaatggatggaga-----ttt------tcc------tag-----------ttg-tttatggcctat---------------------ggggtgtcaacttaaa-----gttccttct---------attgaatcct-ggtatag----------------------cttgc---------------------------------------------------------------------------------------------------------------------------------------------------------------------------------------------------------------------------------------------------------------------------------------------------
>I28620_M046_Malvaceae_Camptostemon_shultzii_seq1
-----------------------------------------------------------------------------------------------------------------------------------------------gtgtgc-----------------------------------------ttgtaat-aattttagg--gatttaggat----tg--gttggagtctaatcacggctttt-----acgrakwagyttktratggatkskt-------amkatwkga-tagcata------agcattttc-----ttggttctaacttgtaa-----attttgtaggttgctttgttgcttcaaatcggaaaggaagcagttcctactgatattgttccaaagattttggaaactcaagatcgcaaagagctggctaaatatgccttgtctgccccaccacatgggctttgccttgtggctgtcaaatataaccaagaccacctactgcttcccttggattgccccayaactagctttggtaggcatcatactattagcaaatgta-----agcttcccttttatt---aatttcggctaaacaaa-------------cactaaagttt---------------gaaaata---------tgt-g---aattaatc-----------------agcaaag-----aaatgsa-----------------------------------------------------------------------------------------------------------------------------------------------------------------------------------------------------------------------------------------------------------------------------------------------------------------------------------------------------------------------------------------------------------------------------------------------------------------------
>I28621_M153_Malvaceae_Trichospermum_sp_seq1
-----------------------------------------------------------------------------------------------------------------------gccaata---ttatcgastwtttttcatgcttgagtt----gatgctggtaa----caacta--atttgcaaggaaaa-atttgtaag--ctcttagaga----agttaaaacgtksttcatcc------------atsktttaattcgtgat----g------------katatra-tagccta------agcacttt------ctgctgctaacttctta------ctttgcaggtykctttgttgcttcaaattggaaaasaagcaattcctcctdatattgttccaaaggttttggcaactagagatcgcaaagtgctggctacatatgccttrtcagccccaccacatgggctttatcttgtgaccgtcaagtacaatgaagagcatctaccgcttccattagggtgccccagaactagctwtggtaggcatcatactgttagcaaatgta-----agcttcctytttatta--aatttcwaatcaccmta-------------cmgaacagctt---------------taaaa---------------gaacaattagtc-----------------astaarg-----aaatggaytgwga-----ttm------wgm------yrg-----------ttk------waygtkt---------------------ggtctgtyrrmtttaa-----gttcatttc---------atcaatttat-gttgctct--------------------------------------------------------------------------gtatatatatatatatata--------------------------------------------------------------------------------------------------------------------------------------------------------------------------------------------------------------------------------
>I28623_M048_Malvaceae_Abroma_augusta_seq1
------------------------------------------------------------------------------------------------------------------------tcaata---taattgagttctcatcatscttgactt----tatgttaatta----caacta--atttgcatcaaaaa-tctattaag--ctcttagaga----agttgaaatgagctagatct------------atgaattaattcgtgac----aggt------------atga-tagcgta------aacacttt------ttggttctaacttgtta-----tttttgtaggttgctttgttgcttcaaattggaaaggaagcaattcctcctgatattgtcccaaagattttggcaacacgagatcgcaaagagctggctaaatatgccttgtctgccccaccacatgggctttgtcttgtggctgtcaaatataaggaagaacatctactgcttccctcaggttgccccaaaactagctttggtaggcatcatactgttagcaaatgta-----agcttcctttttatt---aatttcaaatc-acaca-------------cccaaaagttt---------------gaacaat---------tgt-gaacaattcttc-----------------agcaaag-----aaatggattgaga-----tta------tcc------tag-----------ttg-cttaggatttgt-------------gacca----------------------------------------------------------------------------------------------------------------------------------------------------------------------------------------------------------------------------------------------------------------------------------------------------------------------------------------------------------------------------------------gt
>I28624_M049_Malvaceae_Corchoropsis_tomentosa_seq1
---------------------------------------------------------------caagttcgaaacatggtaagttgctaaaaaataaattgtcactgctgtggcaagcagcaacaaa-tctgttgtgttctcgccatgcttg--------------ttata----ggacta--atttgcattataa--tgttttaag--cttgcagaga----ag--aaaataaactcgat-----------------aactaattcgtgac---------------------------------------------------------------------------ttttgcaggttgcattgttgcttcaaataggaaaggaagcaatccctcctgatattgttccaaagattttggcaactcgagatcgcagagagctggctaaacatgccttattagctccaccacatgggctttgtcttgtgtctatcaaatacaacgaagagcacctactgcttcccttaggttcccccaaaactagctttggtaggcataattctatcagaacatgta-----agcttccgttttatt---aatttcaactc-atgca-------------cccataagttt---------------tgtaaaagaaaaattattg-aaccacttattc-----------------agcagag-----gtggtttat------------------------------------------tt-tttcttttttgc--------------------gtag-tgtcaacttaaa-----gttcagtc------------------at-agaatwm----------------------cytkccwwstamtaaaaataaaaaa----t-----------------------gcgtat---------------------------------------------------------------------------------------------------------------------------------------------------------------------------------------------------------------------------------------------
>I28625_M193_Malvaceae_Apeiba_tibourbou_seq1
----------------------------------------------------------------------------------------------------------------------------ta---tgattgagttgccttcgtgcttgaatt----gatgttaataa----caaata--atttgcattgaaaa-gttatcaag--ctcttagaga----agttaaaacaagctagatgtat----------gtgaattcattcgc-----------------------ataa-tagccca------agaacttt------ctggttctaacttgtca------ctttgcaggttgctttgttgcttcaaattggaagggaagcaattcctcctgatattgtcccacagattttggcaactcgagatcgcaaagagctggctaaatgtgccttatccgccccaccaaatgggctatatcttgtcactgtcaaatacaacgaagagcacctacgacttccattaggttgccccgctactagctttggtaggcatcatactgttagcaaatgta-----agcttcccttttatt---aaattccaaat--cata-------------cccaaaagctc---------------caaaaa----------tgt-ggacaattattc-----------------agcgaag-----aaatggattgaga-----ttatga---tga------tac-----------atg-tttacagtttgt---------------------ggcctgtcaacttaaa----agtaccctggact----------------------------------------------cctg----------------------------------------------------------------------------------------------------------------------------------------------------------------------------------------------------------------------------------------------------------------------------------------------------
>I28626_M226_Malvaceae_Helicteres_guazumifolia_seq1
------------------------------------------------------------------------------------------------------------------------------------------------------------------------------------g--atttgctttgtaaa-atttttaag--ttcgtaggga----ag--ataataaactagatcc------------ataaattaattcgtgat----atgta----ttgggat-tga-cagaata------agcattttttcccttttgatctaacttcttact--acttttgtaggtagctttgttgcttcagattggaaaggaagcaatccctcccgacattgtcccaaagattttggcaactcaagatcgaagagagcttgctaaatatgccttgtctgcaccaccacacgggctttgcctggtggctgttaaatataacgaagagcacctacaacatcccttaggttgccccacaactagctttggtaggcatcatactgttagcaaatgta-----agcttccattttatt---aattttgattc-acaca----------cacctcaaaatttt---------------gaacaaa---------ttt-----tttttttt-----------------agcaaag-----aaatggataaagag---ctta------tcc------ttg-----------gtt-tttatggttcat---------------------ggggtgtcaactta-------------------------------------------------------------------------------------------------------------------------------------------------------------------------------------------------------------------------------------------------------------------------------------------------------------------------------------------------------------------------
>I28629_M052_Malvaceae_Spirotheca_rosea_seq1
---------------------------------------t--------------------------------------------------------------------------------ccacta---taaatgagttctcttcacgcttgaatt----gatgttaactt----ggacta--ac-----tagcagt--ttttttag--ctcatggaga----ag--aaagtgggtaagatgtatcaagt-----atgaattactttgtgata---agat-------atgatatga-tagcata------agcattta------ttgattctaacctctta-----cttttataggttgctttgttgcttcaaattgggaaggaagcaattcctccagatattgttccaaagattttggcaactcgagatcgcaaagagttggctaaatatgccttatctgccccaccgcatggcctttgtcttgtggctgtcaaatataacgaagagcacctattgctgcccccagattgccccacaactagctttggtaggtatcatactatcagcaaatgta-----agctttccttttatt---aatttcgactc-acaaa-------------ccccaaagttt---------------gaaaatg---------tta-ggacaattattc-----------------agcaaag-----aaatggattgaga-----ttt------tcg------tag-----------ttg-tttatggcctgt---------------------ggggtgtcagcttaaa-----gttccttgt---------attgaatgc-------------------------------cttgccaacag---------------------------------------------------------------------------------------------------------------------------------------------------------------------------------------------------------------------------------------------------------------------------------------------
>I28630_M053_Malvaceae_Huberodendron_swietenioides_seq1
-----------------------------------------------------------------------------------------------------------------------------------------ttcttttcatgcttgaatt----gatgttaacta----ggacta--ac-----ttgcaat--tttttaag--ctcatggaga----ag--aaagcaggctagatctatcgact-----atgaattaatttatgat----aggt-------atgatatga-cagcata------agcatttt------ttggttctaacttccta-----catttgtaggttgctttgttgcttcaaattggaaaggaagcaattcctccagatattgttccaaagattttggcaactcgagatcgcagagagctggccaaatatgccttgtctgccccaccgcatgggctttgtcttgtggctgtcaaatataacgaagagcacctactgcttccctcagattgccctacaactagctttggtaggcatcatactgtcagcaaatgta-----agcttcccttttatt---aattttgacka-tcaag-------------ccctaaagttt---------------gamawtm---------ttg-gaacaattattc-----------------agcaaag-----aagtagatt-tga-----ttt------tcc------tag-----------ttg-tttatggcctat---------------------ggggtgtcagcttaaa-----gcttcttgc----------------------yataa----------------------cttgccaaca----------------------------------------------------------------------------------------------------------------------------------------------------------------------------------------------------------------------------------------------------------------------------------------------
>I28631_M054_Malvaceae_Trochetiopsis_benjaminae_seq1
------------------------------------------ggctctggatttttgtacagacaagtccgaaacatggtaagttgctaaaaaataagttgtcactgttgtgrcaagcagcagcaaa-tctgttgagttcttkccatgcttg--------------ttata----ggacta--atttccattayaaw-ttttttaag--cwtgtakaga----ag--aaaataaactrgat-----------------aactaattygtgas---------------------------------------------------------------------------ttttgcaggttgcattgttgcttyaaatyggaaaggaagcwatccctcctgatattgttccaawgattttggcaactygagatcgaagagagctggctaaatataccttacctgctccaccacatgggctctgtcttatgtctatcaaatacaacgaagagcacytrctgmttcccttargttgccccaaaactagctytggtaggcatcattctatcagaacatgta-----agcttccgttwtact---aatttcwactc-rtrca-------------cccataagttt---------------gaaawagaaaattmyattd-aaccacttdttc-----------------ggcagag-----gtgywg------------------------------------------------tttactttttgt--------------------gtgg-tgwcaayttaaa-----gttywtt-----------------------------------------------------------------------------------------------------------------------------------------------------------------------------------------------------------------------------------------------------------------------------------------------------------------------------------------------------------
>I28632_M055_Malvaceae_Eriolaena_candollei_seq1
--------------------------------------------------atttttgtaccgacaagtccgaaacatggtaagctgctaaaaa--aatttgtcactgttgtggcaagcagcakcaaa-tctgttgagttcttgccatgcttg--------------ttata----ggccta--atttccattataat-ttttttaag--cwtgtagaga----ag--aaaakaaactagat-----------------aactaattcgtgas---------------------------------------------------------------------------tttygyaggttgcattgttgcttcaarthggaaaggaagcaatccctcctgatattgttccaaagattttggcaactcgagatmbaagagagctggctaaatataccttacctgctccaccacatgggctstgtcttatgtcyatcaaatacaacgaagagcacctactgmttcccttargttgccccaaaactagctttggtaggcatcattctatcagaacatgta-----agctcccgttttact---artttcaactc-dtgca-------------cccawaagttt---------------gaaaaagaaaaytttatgg-aaccacttattc----------------gggcagtg-----ttgttgt-----------------------------------------------gttactttttgt--------------------gtgg-tgtcaacttaaa-----gttcattct---------ctcgagttct-aatataa----------------------t-------------------------------------------------------------------------------------------------------------------------------------------------------------------------------------------------------------------------------------------------------------------------------------------------------
>I28633_M056_Malvaceae_Adansonia_digitata_seq1
-----------------------------------------------------------------------------------------------------------------------------------------tttttttcgtgcttgaatc----aatgttaacta----ggacta--ac-----tcgcaat--tttttaag--ctcatggaga----ag--aaagtgagcttcatcgatcaact-----atgaattaatttgtgay----agat-------atgatatga-yagcataagcattagcattta------ttggttctaacttctca-----cttttgtaggttgctttgttgcttcaaattggaaaggaagcaattcctccagatattgttccaaagattttggcaactcgagatcgcaaagagctggctaaatatgccttgtctgccccaccgcatgggctttgtcttatggctgtcaaatataatgaagagcacctactgcttccctcagattgccctacaactagctttggtaggcatcatactatcagcaaatgta-----agcttcccttttttt---aattttgactc-acaaa-------------ccctwaagttt---------------gaaaata---------tta-gaacgattattc-----------------agcaaag-----aaaaggattgaga-----ttt------tct------tag-----------tcg-tttatggcctat---------------------ggggtgccagcttaaa-----gttcattgt---------attgaatgc-------------------------------cttgccaacagc--------------------------------------------------------------------------------------------------------------------------------------------------------------------------------------------------------------------------------------------------------------------------------------------
>I28637_M060_Malvaceae_Duboscia_vifidiflora_seq1
---------------------------------------------------------------------------------------------------------------------------------------agttcttgtcatacttgagtt----ggtgttaataa----ctacat--atttgcattgaaaa-ttttgtaag--ctcttagagc----agttacaatgagcttcatcc------------atgaactaattcatgac----a------------ggtaata-caatcta------agcaccat------ctgctgctaacttctta------ctttgcaggttgctttgttgcttcaaattggaagggaagcaattcctcctgatattgttccagaggttttggcaactcaagatcgcaaagtgctggctaagtatgccttatcagccccaccacatgggctttatcttgtgactgtcaaatacaacgaagagcatctactgcttccattaggctgccccagaactagctttggtaggcatcatactgttagcaaatgta-----agcttcccttttatta--aattccaaatcaccgca-------------tcgaacagctt---------------tataaag---------tat-gaac-attaatc-----------------agtaatg-----aaatggattgaga-----tta------tgcagatgctag-----------ttg------agwtkkk---------------------gkcstktcaacctaaa-----gttcctttc---------atcaaatact-gttg---------------------------------------------------------------------------------------------------------------------------------------------------------------------------------------------------------------------------------------------------------------------------------------------------------------------------------
>I28638_M061_Malvaceae_Basiloxylon_brasiliensis_seq1
--------------------------------------------------------------------------------------------------acttcactgttttggtaaactactaata---taattgagttcttgtcatgcttgaatt----gatgttaacta----ggagta--atttgcattgtgaa-ctttttacg--ctcgtagaga----ag--aaaatgaactagatct------------atgaactaatttgcgat----aagt-------gtgatctga-gagcata------agcatttt------taggttctaacttctga-----cttttgtaggttgctttgttgcttcaaattggaaaggaagcaattcctcctgatatagtcccaaagattttggcaactcgagatcgcaaagagctggctaaatatgcattgtctgccccaccacacgggctttgtcttgtggctgtcaaatacaacgaagagcacctactgcatcccgcaggttgccccacaactagctttggtaggcatcatactgtcagcaaatgca-----agcttcccttttattaaaaaatttgacttgacgga-------------cccaagagtta---------------gaaaaac---------ttt-gaacaatcatgc-----------------accaatg-----aaatggattgaga-----tta------tcc------cag----------tttg-tttatcgcttat---------------------ggggtgtccacttaaa-----gttcatt-----------------------------------------------------------------------------------------------------------------------------------------------------------------------------------------------------------------------------------------------------------------------------------------------------------------------------------------------------------
>I28639_M249_Malvaceae_Gyranthera_amphibiolepis_seq1
---------------------------------------------------------------------------------------------------------------------ctgccacta---taaatgagttcttttcctgcttgaatt----gatgttaacta----ggacta--ac-----ttgtaat--tttttaag--ctcatggaga----ag--aaagcaggctagatctatcgact-----gtgaattaatttatgat----aggt-------atgatatga-tagcata------agcatctt------ttggttttaacttccta-----gttttgtaggtcgctttgttgcttcaaattggaaaggaagcaattcctccagatattgttccaaagattttggcaactcgagatcgcaaagagctggctaaatatgccttgtctgccccaccgcatgggctttgtcttgtggctgtcaaatataacgaagagcacctactgcttccctcagattgccctgcaactagctttggtaggcatcatactgtcagcaaatgta-----agcttcccttttatt---aatgtcgactc-ataaa-------------ccctaaagttt---------------gaaaata---------ttt-gaataattattc-----------------agcaaag-----aaatagatt-tga-----ttt------tcc------tag-----------tag-tttatggcctat---------------------gggg------------a---agctccttgt---------attgaatgct-ggtataa----------------------cttgccaacagctggaa---------------------------------------------------------------------------------------------------------------------------------------------------------------------------------------------------------------------------------------------------------------------------------------
>I28640_M062B_Malvaceae_Diplodiscus_paniculatus_seq1
--------------------------------------------------------------------------------------------------------------------------------------------------------------------ataacta----gtacta--atttgca-tataaa-tttattaag--ctcgcgcgvaga--ag--aaaatgaactagatct------------ttgaattaattcatgac---------------------------------------------------------------------------ttttgtaggttgctttgttgcttcaaattggaagggaagcaattcctccatgtattgtcccaaagattttggcaactcgagatcgcaaagagctggctaaatatgcattgtctgccccaccacatggcctttgtcttgtggctgtcaaatataacgaagcgcatctactgcttccctcaggttgcccaataactagctttggtaggcatcatactgtcagaaaatgta-----agcttcccttctact---agtc--------actca-------------cacaaaagtatg----------aaataaraarg---------ytg-raccaatttttc-----------------tgcaaag-----aaatggact---------------------------------------------------------------------------------------------------------------------------------------------------------------------------------------------------------------------------------------------------------------------------------------------------------------------------------------------------------------------------------------------------------------------------------------------------------------------
>I28641_M063_Malvaceae_Brownlowia_peltata_seq1
--------------------------------------------------------------------------------------------------atgtcacaactgtggtaaa-tgcaaatg--ktcattgagttcatctcatgttcgaatt----gatgctaacta----gtacta--atttgcattataaa-tttattaag--ctcgcacagag---aa--gaaatgaactagatct------------ttgaattaattcgtgac---------------------------------------------------------------------------ttttgtaggttgctttgttgcttcaaattggaagagaagcaattcctcctgacattgtcccaaagattttggcaactcgagatcgcaaagagctggctaagtatgcattgtctgccccaccacatggcctttgtcttgtggctgtcaaatataacgaagagcatctactgcttccctcaggttgccccacaactagctttggtaggcatcataccgtcagaaaatgta-----agcttcccttctatt---agtc--------actca-------------ctcaaaagtatg----------aaataaaaaaa---------ttg-aaccattttttc-----------------tgcraag-----aaagggactgaga-----tta------tcc------ttg-----------ttg-tctatggtttat--------------------gtggatgtcaactcaaa-----gttcatctt---------cttgaatcct-gctagaa----------------------cttgtcaacagctcaaaattat-----cacaaaaggacttcatta-----------------------------------------------------------------------------------------------------------------------------------------------------------------------------------------------------------------------------------------------------------
>I28642_M064_Malvaceae_Burretiodendron_esquirolii_seq1
----------------------------------------------------------------------------------------------------------------------------------------------------------------------ttcta----ggccta--atttgcattataaa-tttgttaag--cttgtakaga----ag--aaaataaactagatca------------atgaatgaattcgtgag---------------------------------------------------------------------------tttcgcaggctgctttgttgcttcaaattggaagggaagcaatccctcctgatattgtcccaaagattttggctactcgagatcgcaaagagctggctaaatatgccttatctgccccaccacatgggctttgtcttgtggccgtcaaatacaacgaagagcacctactacttcccttaggttgccccacaactagctttggtaggcatcattctgtcagaaaatgta-----agcttcctttttatt---aatttcaactc-atagc-------------a--------------------------------------------------------------------------------------------------------------------------------------------------------------------------------------------------------------------------------------------------------------------------------------------------------------------------------------------------------------------------------------------------------------------------------------------------------------------------------------------------------------------------------------------------------------------
>I28643_M065_Malvaceae_Hermannia_flammea_seq1
------------------------------------------------------------------gttcgaaacatggtaagttttcacaaaataaaatgtcattattgtggtaaatttccaata---taactgagttcttgccatagtt--------------------------------------------------------------------------ttgatatgagct------------------atgcattaatttgtgac----a------------gagatga-tag----a---taagcactttt-----ttgataatcaactctta-----cttttgtaggttgctttgttgcttcaaattggtaaggaagcaattcctcctgaaattgtcccaaagattttggcaacccgagatcgcaaagagctggctaagcatacgatatttactccaccacacgggctttgtcttgtgtctgtcaaatataaggaagagcacttactgcttcccttggattgcccaacaactagctttggtagacatcgaactattcgcgaatgca-----agctccccttatatt---aatttcaaata-----------------------------------------------------------aattt-gaacaattattc-----------------agcaaag-----aaatgaattgaga-----tta------tca------tagc---------aatg-gttatggttcattccatatttttctggttt-atggtctatcaactt--------------------------------------------------------------------------------------------------------------------------------------------------------------------------------------------------------------------------------------------------------------------------------------------------------------------------------------------------------------------------
>I28644_M066_Malvaceae_Thomasia_solanaceae_seq1
---------------------------------------t----------------------------------------------------------------------------------------ataactgagttctcttcatgcttgaat-----gatgttaatta----caacta--attcgcattgaaat-tcttttaag--ctcatagata----agttagaatgaggtagatct------------atgaattaatttgtgac----aggt------------acga-cagcata------agcacttt------tttgttctaacctctca-----cttttgtaggttgctttgttgcttcaaattggaagggaagcaattcctcctaatatcgtcccaaagattttggcgactcgagatcgcaaagagctggctaagtatgccttatctgccccaccacatgggctttgtcttgtggctgtcaaatataacgaagagcacttactgcttcccttaggttgccccgcaactagcttaggtaggcatcatactgttaggaaatgca-----agcttccctcttatt---gatttcaaatc-tcaca-------------cccaaaagttt----taaaaaagaaaaaaaaat---------gtg-gagaaattattc-----------------agcaaag-----aaatggattgaga-----ttg------tcc------ttg-----------ttg-tttatggtttat-------------------ttgtggtgtcaaccaccc-----tcgtctttt---------gctaggttctgagcccca----------------------tttgtcacc---------------------------------------------------------------------------------------------------------------c-------------------------------------------------------------------------------------------------------------------------------------------------------------------------------
>I28645_M067_Malvaceae_Guichenotia_ledifolia_seq1
----------------------------------------------------------------------------------------------------------gttgtggtaaacggccaata---taaccgagttctcgtcatgcttgaat-----gatgttaatta---ccaacta--attcgcattgaaa--ttcttttag--ctcatagata----agttaaaatgaggtagatct------------atgaatcaatttgtgac----agtt------------acga-cagcata------agcacttt------tttgtcctaacctctca-----ctttcgtaggttgctttgttgcttcaaattggaagggaagcaattcctcctaatatcgtcccgaagattttggcaactcgagatcgcaaagagctggctaagtatgccttatctgccccaccacatgggctttgtcttgtggctgtcaaatataacgaagagcaattactgcttcccttaggctcccccgcaactagcttcggaaggcatcgtactgttaggaaatgca-----agcttccctcttatt---aatttcaaatc-tcaca-------------ccctaaagttttttttgaaagaaaaaaaaaaat---------gcg-aagaaactgttc-----------------ggcaaag-----aagtgca-tgaga-----tta------tcc------tag-----------ttg-tttatggtttat-------------------ttatggtgtcaaccaccc-----tcgtctttt---------gctaggttctgag-----------------------------------------------------------------------------------------------------------------------------------------------------------------------------------------------------------------------------------------------------------------------------------------------------------------------------------
>I28646_M068_Malvaceae_Helmiopsis_sp_seq1
---------------------------------------------------------tatagacaagtccgaaacatggtaa------------------------gttgtggcaagcagcagcaaa-tctgtt---ttcttgccatgcttg--------------ttatg----ggacta--atttccattataat-ttttttaag--cttgtagaga----ag--aaaataaacta--------------------aactaattcgtgac---------------------------------------------------------------------------ttttgcaggttgcattgttgcttcaaatcggaaaggaagcaatccctcctgatattgttccaaagattttggcaactcgagatcgaagagagctggctaaatataccttacctgctccaccacatgggccctgtcttatgtccatcaaatacaacgaagagcacctacagcttcccttaggttgccccaaaactagttttgctaggcatcattctatcagaacatgta-----agctcccgttttact---aatttcatctc-atgca-------------cccataagttc---------------gaaaaagaaaattttatgg-aaccacttattc-----------------ggtagag-----gtgtagtt-------------------------------------------gt-gttactttttgt--------------------gtag-tgtcaacttaaa-----gttcattct---------cacgagttct-aatataa----------------------tttgccaacaactaaaaaaacatca----caaagggacttcatta--------gcatgtct-------------------------------------------------------------------------------------------------------------------------------------------------------------------------------------------------------------------------------------------
>I28648_M070_Malvaceae_Helmiopsiella_madagascariensis_seq1
--------------------------------------------------------------------------------------------------ttgtcactgttgtggcaagcagcagcaaa-tctgttgagttcttgccatgcttt--------------ttata----ggaata--atttcccttataac-ttttttaag--cttgta---a----ag--aaaataaactcgaa-----------------aactaattcgtgaa---------------------------------------------------------------------------ttttgcaggttgcmttgttgcttcaaatcggaaaggaagcaatccctcctgatattgttccaaagattttggcaactcgagatcgaagagagctggctaaatataccttacctgctccaccacatgggctctgtcttatgtctatcaaatacaacgaagagcacctacagctccccttaggttgccccaaaactagctttggtaggcatcattctataagaacatgta-----agcttccgttttact---aatttcaactc-atgca-------------cccatacgttt---------------gaaaaagaaaattttatgg-aaccacttattc-----------------ggcagag-----gtg---------------------------------------------------------------------------------------------------------------------------------------------------------------------------------------------------------------------------------------------------------------------------------------------------------------------------------------------------------------------------------------------------------------------------------------------------------------------------
>I28649_M071_Malvaceae_Goethalsia_meiantha_seq1
-----------------------------------------------------------------------------------------------------------------------------------------------------------------gtgttaataa----ctacat--ctttgcattgaatt-atttgtaag--ctcttagaga----agttaaaatgagcttcatcc------------atatactaattcatgac----a------------ggtatga-taatcta------agcatttt------ttaccgctaactgctta------ctttgcaggttgctttgttgcttcaaattggaagggaagcaattcctcctgatattgttccaatggttttggcaactcgagatcgcaaagtgctggctaaatatgccttatcagccccaccatatgggctttatcttgtgacagtcaaatacaacgaagagcatttactgcttccactaggttgccccagaactagctttggtaggcatcatactgttagcaaatgca-----agcttcccttttatt---aattcggaatctccgca-------------ttgaacagctt---------------tataaag---------tgt-gaacaattaatc-----------------agtaatg-----aaatggattgaga-----tta------tgcagatggtag-----------ttg------agtttgt---------------------ggcctgtcaacatgaa-----gt----------------------------------------------------------------------------------------------------------------------------------------------------------------------------------------------------------------------------------------------------------------------------------------------------------------------------------------------------------------
>I28650_M072_Malvaceae_Clappertonia_ficifolia_seq1
----------------------------------------aaggatcaggatttctatatagacaagttcgaaacatggtaagtttttaca-------------------------------------aaaataacatttgcaatatgattggattgattgatgttaatag----caagta--atttgcattgaaa---------------------------agttaaaatga---------------------------------------------------------------tagccta------agcacatt------ctggttctaactagttg------cttagcaggttgctttgttgcttcaaattggaagggaggcaattcctcctgaaattgtcccaaagattttggcaactcgagatcgcaaagagctggctaaatatgccttatctaccccaccgcatgggctttatcttgtgactatcaaatacaatgaagagcatctactgcttccattaggttgccctgaaactagctttggtaggcatcatactgttagcaaatgta-----aacttcccttttatt---aattccattcc----------------attccgtaatatctca---------cgcccaaaaaatgta-ctagagt-aaacaatttttc-----------------agccaag-----aaatggacttgaga----ttag--------------------------------attatgctatat------------------------------------------------------------------------------------------------------------------------------------------------------------------------------------------------------------------------------------------------------------------------------------------------------------------------------------------------------------------------------------------------------------
>I28652_M074_Malvaceae_Hildegardia_barteri_seq1
---------------------------------------------------------------------------------------------------------------------ctgctaata---caattgagttcttgtcatgcttgaatt----gacgttaacta----ggagt----------ttgtaaa-ccttttaag--ctcgtagaga----ag--aaaatgaactatatct------------atgaactaattcacgat----aagta------atgatttga-cagcata------agcatttt------ttggctctaacttctta-----ctttggtaggttgcattgttgcttcaagtaggaagggaagcaattcctcctgatatagtcccaaagattttggcaactcgagatcgcaaagagctggctaaatatgcattgtctgccccaccacacgggctttgtcttgtggctgtcaaatacaacgaagagcacctactgaatccggcaggttgccccataactagctttggtaggcatcatactgttagcaaatgta-----agcttcctttttattaaaaaaaaaaaaaaa-aaaaraswckctcagaccccgaaagttc---------------gaata--------------------------------------------------------------------------------------------------------------------------------------------------------------------------------------------------------------------------------------------------------------------------------------------------------------------------------------------------------------------------------------------------------------------------------------------------------------------------------------------------------------------------------------
>I28653_M168_Malvaceae_Theobroma_cacao_seq1
-----------------------------------ggttgaaggttcaggatttttgtatagacaagttcgaaacatggtatgttgttacaaaataaaatgtcacaattgtggtaaagtgccaata---taattgagtcctcgccatgcttgagtt----gatgctataga----------------------------------------------------atttaaaatgagctagataga--------------------------------------------------------------------------------tgttgacagagttgtaa------ctttgtaggtcgctttgctgcttcaaattggaagggaagtagttcctggtgatattgtcccaaagattttggcaactggagatcgcaaagagctggctaaatatgccttatctgccccaccacatgggctttgtcttgtggctgtcaaatataaggaagagcacctactgcttcccttaggttgcccctcaactagctctggtaggcatcatactgttcgcaaatgta-----aacttttcttttatt---aatttcaaatg--------------cc-------------------------------------------------aacaatttattc-----------------agcaaag-----aaatgggttgagt-----tta------tcc-----aaag-----------ttg-gttattgtttat---------------------ggcccgtcaacttaaa-----cttcattcc--------atttgagtcct-ggtataa----------------------cttgccaacagctcaaaatatc-------taaagggacttcatct--------gcatgtccataaatgtc-------------------------------------------------------------------aaacca--------------------------------------------------------------------------------------------------------------------------------------------------------c
>I28654_M105_Malvaceae_Pachira_aquatica_seq1
--------------------------------------------------------------------------------------------------------------------------------------------ttttgatgcctaaatt----gatgttaacta----ggaata--ac-----ttgctat--attttgag--ctcatggaga----ag--aaagtgggctagatggatcgact-----atgaattattttgtgata---agat-------atgatatga-cagcata------agcactta------ttggttctaacttctyt-----ctttcgtaggttgctttgttgcttcaaattggaaaggaagcaattcctccagacattgttccaaagattttggaaactcgagatcgcaaagagttggctaaatatgccttgtctgctccaccgcatggcctttgtcttgtggctgtcaaatataaggaagagcacctactgcttccctcagattgccccacaactagctttggtaggcatcgtactatcagcaaatgta-----agcttcccttttatt---aatttcgactc-acaaa-------------ccctagagttt---------------aaaaata---------tta-gaacaattattc-----------------agcaaag-----aaatggattgaga-----ttt------tck------tak-----------ttg-tttatkacctat---------------------ggggtgtcagcttaaa-----gttccttgt---------a-----------------------------------------------------------------------------------------------------------------------------------------------------------------------------------------------------------------------------------------------------------------------------------------------------------------------------------------------
>I28656_M002_Malvaceae_Tilia_americana_seq1
-----------------------------------------------------------------------------------------------------------ttgaggtaaactgccaata---ttatagagttcttgtcctgcttgaatt----gatgttaacta----ggacta--atttgcattgtaaa-ttttttaag--ctcttagaga----ag--aaaatgaactagatct------------atgaattaa-tcatgac---------------------------------------------------------------------------ttttgtaggttgctttgttgcttcaaattggaaaggaagcaattcctcctgatattatcccaaagattttggcaactcgagatcgcaaagagctagctaaatatgccttgtctgccccaccacatgggctttgtcttgtggcagtcaaatataahgaagagcacctactgcttcccttaggttgccccacaactagctttggtaggcatcgtactgtcagcaaatgta-----agcttcccttttatt---aatttcgactc-acccc-------------cccaaaagttt---------------gaaaaaa--------attg-aaccacttatta-----------------agcaaag-----aaatggattgaga-----tta------tcc------tag-----------ttg-tttatggtttat--------------------gggggtgtcaatttaaa-----gttcattct---------cttgaatcct-ggta---------------------------------------------------------------------------------------------------------------------------------------------------------------------------------------------------------------------------------------------------------------------------------------------------------------------------------
>I28657_M180_Malvaceae_Triumfetta_lappula_seq1
--------------------------------------------------------------------------------------------------------------------------------ttcagggagctcttttacagctggaggtt--gaaggttcggga-----------tttctatatagacaa--------------------------gtccgaaacatggtaagtgtttacaaw-----amgawkradtbtstrww----a---waagc--a---------cawtcta------------tt------ctggtwctaacttrtaagttcwaacaagcaggttgctttgttgcttcaaattggaagggaagcaattcctgcygatattgtcccaaagattttggcaactcgagatcgcavagagctggctaaatatgcsttatgtacccyaccgcatggcctttatcttgtgactatcaaatacaaccaagagcatctacggcttccattaggctgcccygcaacaagctttggtaggcatcatactgttagcagatgta-----agcttcccttttatt---aa---taawym-wamtc-------------cmtaaaaatgt---------------------a--------ctcc-tacttattattc-----------------agccaar-----aaayggatttsagattatttatgct-ttgc------ttt-----------atg-yttacacttggt---------------------gccctctcaacattac------tacatttc-------------------------------------------------------------------------------------------------------------------------------------------------------------------------------------------------------------------------------------------------------------------------------------------------------------------------------------------------------at
>I28658_M160_Muntingiaceae_Muntingia_calabura_seq1
---------------------------------------------tcgggttttatgtacaaacaagtgcgaaacatggtcagttatacc-------------------------------------------------------------------------------------agaccagaatgtatataa---t------------------------------agtataagctaaatctgacatc------acgggccgattgatagg----gatt-----------------tatgcta------aattttttttaa--aggattttgggttatgt-----gatgtgcaggttgctttgttggttcaaattggaagagaagcaatcccacctgacattgtcccaaaaattttggcaactcaagatcgccgagagctggctaagtatgcattgtctgcaccaccacatgggttatgtctaataaaaattaagtataaagaagagcacctacagctcccacctggttgtcccaaaactagctttggcaggcatcatactttcagcaaatgta-----aacttccatactata------tttaacac-atctg-------------ccaacacattt-----------------------------------tctcagttgttg----------------------------cacatggagttgggc----ctg------tca--------------------ttg-tttatcttgtca-------------catga-tagacatcgttattaatactca-----------gagataaagataaaacaa-ggtatgatg------------g-------tc----------------------------------------------------------------------------------------------------------------------------------------------------------------------------------------------------------------------------------------------------------------------------------------------------tt
>I9832_V002_Malvaceae_Luehea_speciosa_seq1
tttgttgttgttcrgggagctcttttacagcgggaggttgaaggttcgggatttctgtatagacaagttcgaaacatggtaagttgttwswwamwaaawtawmwwtmwtkwkkkwrrywrmcwayyhrthkrtckdgtktbtkdcwtgmktkrdtk----kawrtwamwam----yaaytw--rytygcwttgaaaa-atctgtaag--ctctyaraga----agttaaaatgtgcttcatcc------------atgaattaattcgtgam----a------------gktatga-tagccwa------agcactht------ctgctgctarcttcttc------ctkygcaggttgctttgttgcttcaaattggaagggaagcagttcctcctgatattgttccaaaggtattggcaactcgagatcgcaaagtgctggcbaartatgccttatcarccccaccvcaygggctttatcttgtgactgtcaaatacaacgaagawcathtactgcttccattadgthgccccrgaactagctttggtaggcatcatactgttagmaaatgta-----agcttcchttttatt---ratdccmaatcacctca-------------kcgaacagctt---------------ccaaaaw---------tgt-gaacaaykagtc-----------------agtaacr-----aaatggattgaga-----tta------tgc------tag-----------ttg------agtttgt---------------------ggcctgtcaacttaat-----gttcatttc---------atcaaatcca-gatgttctggccaaaaaaatctgatatcaattggcaacatttgaaaatttg-------taagaggatctaattt--------gcatgtctatccatttttt--gcttgcagtctttaatgtagggtttaggttgtcatctaattttccgtttgtcgataaa-tgtgaagccact---attattttcatttgccaaattctgagccccatctctccctaaagaagaatgagcaaaactgcaaaagtacttaaaatttagatgactggtttctttccagtttcctaacaagttatatttgaaggaacctgataacttgcttttgatc
