# Supplementary material for: Localized Phylogenetic Discordance Among Nuclear Loci Due to Incomplete Lineage Sorting and Introgression in the Family of Cotton and Cacao (Malvaceae)
Source: Front Plant Sci. 2022 Apr 13;13:850521. doi: 10.3389/fpls.2022.850521 (PMC9043901; doi:10.3389/fpls.2022.850521)
Supplement: Supplementary file 1 [file Data_Sheet_1.ZIP › Alignments_v4/L161.fasta]

>I23352_M001_Malvaceae_Bombax_ceiba_seq1
------------------------------------------------------------------------------------------------------------------------------------------------------------------------------------------------------------------------------------------------------------------------------------------------------------------cagaaactggcagatgagkttggatcaacccccaacaaggagggaaaactagggaaacagtatgcagaagatgtgattgtgactcctcttcgttctgaaaactatcatgcggatatagccaattctactttctgcggggtgctgcctggagatggttggagtggtcgtatcgaagatagtgttttgcaaggatgcattcctgtggttattcaggta--ctacaatattgtatgttg---ta-ctcacatatct-ac-tgatcttgccagattatggt-tttacagaagcattttgt--------------tatacctt----gaagcata--------------------------ctgagacttgggtta-----cctcctatgtta-gagcggcaaatgatattctgcatacgtttaaagaaattgtcatatttcag-tgaataatggtttcacctctttgctttgcacctcaaaatgttaggcaatacaaaatataggactttgaattcaaaattcatttgcctttgcaacctaaggtg
>I23353_M002_Malvaceae_Tilia_americana_seq1
-----------------------------------------------------------------------------------------------------------------------------------------------------------------------------------------------------------------------------------------------------------------------------------------------------------gatcagacagaaactggcagatgagtttggttcaacccctaacaaggagggaaaactagggaracagyatgcagaagatgtgattgtsactcctcttcgwgctgaaaactatcatgaggatatagccaattctactttctgtggtgtgctgcctggagatggttggagtggtcgtatggaagatagtgttttgcaaggatgcattcctgtggttatccaggta--ctgyrttaatatvtgttgttttacctcatgtagct-acctgatcttgctagattatggg-tttagagaagcgttt-----------------tatagctt----gaagcaattaattctt--------tgataatgtactgagacttgggt------acttcctatgtta-aagggtcaaatgacattctgcataccaagggcgaaactagaaactaatatgaggggtgtcacgccccgattc------------------------------------------------------------------------------gaa
>I23361_M010_Malvaceae_Allyogyne_huegelli_seq1
--------------------------------------------------------------------------------------------------------------------------------------------------------------------------------------------------------------------------------------------------------------------------------------------------------------------------------------------------------ggagggaaaactagggaaacagtatgcagaagatgtgattgtgactcctcttcgttctgaaaactatcatgaggatatagccaattctactttctgtggtgtgctgccwggagatggttggagwggwcgaatsgaagatagtatyttgcaaggatgcattcctgtggytattcwggta--ctacagtaatgcatgttg---cacc-----------------------------------------------------------------------------------------------------------------------------------------------------------------------------------------------------------------------------------------------------------------------------------------------------------
>I23368_M017_Malvaceae_Sterculia_apetala_seq1
-------------------------------------------------------------------------------------------------------------------------------------------------------------------------------------------------------------------------------------------------------------------------------------------------atagcatgggaatcagacagaaactggcagatgagtttggatcaacccctaacaaggaaggaaaactagggaaacagcatgcggaagatgtgattgtgactccttttcgttctgaaaactatcatgagaatatagccaattctactttctgtggtgtgctgcctggagatggttggagtggtcgtatggaagatagtgttctgcaaggatgcattcctgtggttattcaggta--ctacattaatgcatgtta---tacctcatgtagac-acttgatcttgccagattatggg-tttaaataggcattt-----------------tatcgatt----gaagcatatatatatatagatatattttaatgcactgagactggggtta-----cttcctatgttt-gagtggtgaatgacattctgcatacattataagcaattgtcatagttcag-tgaattatggcttcacttctctgctttgcacctcaaata---------------------------------------------------------------
>I23369_M018_Malvaceae_Abelmoschus_esculentus_seq1
-----------------------------------------------------------------------------------------------------------------------------------------------------------------------------------------------------------------------------------------------------------------------------------------------gtatagcatggggatcagacagagactggccgatgaatttggttcaacccctaacaaggagggaaaactagggaaacagtatgcagaagatgtgattgtgactcctcttcgttctgaaaactatcatgagattatagccaattctactttctgtggtgttctgcctggagatggttggagtggtcgtatggaagatagtattttgcaaggatgcattcctgtggttattcaggta--ctacattaatgcatgatg---tacctcacatagct-ac-tgatctttccagattctgga-tttagagaagcattt-----------------tatggctt----gaagcatatatttttg------------------------------------------------------------------------------------------------------------------------------------------------------------------------------------------------------------
>I23370_M105_Malvaceae_Pachira_aquatica_seq1
------------------------------------------------------------------------------------------------------------------------------------------------------------------------------------------------------------------------------------------------------------------------------------------------------------------------------------------------------aaagagggaaaactagggaaacagtatgcagaagatgtgattgtgacttctcttcgttctgaaaactatcatgcggatgtagccaattctactttctgtggtgtcctgcctggagatggttggagtggtcgtatggaagatagtgttttgcaaggatgcattcctgtggttattcaggta--ctgcattaatgtatgttg---cacctcacatagct-gt-tgatcttgccagattatggg-tttagagaagcattttat--------------tatagctt----gaagcatg--------------------------ttgagaattgggtta-----cgtcctatgtta-gagtggcaaatgaaattctgcatacattttaagaaattgtcatatttcgg-tgagtaatggtttcacctctctgctttgcacctcaaaatttgggact-------------------------------------------------------
>I23371_M137_Malvaceae_Dombeya_wallichii_seq1
----------------------------------------------------------------------------------------------------------------------------------------------------------------------------------------------------------------------------------------------------------------------------------------------------gcatgggaatcagacagaaacttgsagatgagtttggttcaacccctaacatggagggmaaacttggaagacagcatgcagmagatgtgattgtgactccacttcgttctgataattatcatgaggctatagccaattctactttctgyggygtgcttcctggagatggttggagtggtcgcwtggaagatagtrttttgcaaggatgcattcctgtgatyattcaggta--ctrcattaaaatatgttgtcagacytcat--------tttgatcttgcatkattattgg-ttttgagaagaattc-----------------tgtagctt----aaagcttataattctt--------tggtaatgtacsgagacmtgggt------acttcccatctya-aagtgtcaaatgacattcttcatg-attataggctcttttcatatttctc-tgaactgtgacttca--------------------------------------------------------------------------------------c
>I23372_M140_Malvaceae_Chiranthodendron_pentadactylon_seq1
-----------------------------------------------------------------------------------------------------------------------------------------------------------------------------------------------------------------------------------------------------------------------------------------------------catggggatcagacagaaactggcwgatgagtttggatcaacccctaacaaggagggaaaactagggaaacrgyatgcagaagatgtgattgtgactcmtcttcgttctgaaaactatcaygaggatatwgccaattctactttctgyggtgtgctgcctggagatggttggagtggtcgtatggaagatagtgttttgcaaggatgcattcctgtggttattcaggta--ctatactaatgcatg----------tcacatagct-ac-tgatcttgccagattatggg-tttagagaagcattt-----------------tatagctt----gaagcatataattttt--------tggtaatgcactgagacttgggtta-----cttcctatgtta-gagtggcaaatcacattctgcatatattttaatcaattatcatattttgggtgaattatggcttcacctctgtgctttgcacctc--------------------------------------------------------------------
>I23373_M141_Malvaceae_Quararibea_funebris_seq1
-----------------------------------------------------------------------------------------------------------------------------------------------------------------------------------------------------------------------------------------------------------------------------------------------gtatagcatggggatcagacagaaactrgcwgatgagtttggatcaacccctaacaaggagggaaarctdggsaaacaryatgcasaagaygtgattgtractcctcttcrytctgaaaactatcaygaggawatagccaattctactttctgtggtgtgctgcctggagatggttggagtggtcgtatggaagayagtgttttgcaaggatgcattcctgtggtwattcaggta--ctacwhtaahgcatbttg---tacctcrcwtasct-acykvwytkkyatg---tksrsg-kktwrwgrakcrtkt-----------------yacmrykt----sawkcatakrvwwwty--------ygstwmswywsmkrrabyykkky-----yhyykcykmkrttm-swaykscmamhkmywkwmkrmsywmwkwttrakmawwtatsrwactysws-krarkkrwsycytmrcctctctgctttgcacctcaaaat--------------------------------------------------------------a
>I23374_M142_Malvaceae_Hampea_nutricia_seq1
--------------------------------------------------------------------------------------------------------------------------------------------------------------------------------------------------------------------------------------------------------------------------------------------------------ggggatcagacagaaactggmcratgaatttggatcaacccctaacaaggaaggaaaactagggaaacagtatgcggaagatgtggttgtgactccacttcgttctgaaaactatcatgaggatatggccaattctactttctgtggggtgctgcctggagatggctggagtggccgtatggaagatagtgttttgcaaggatgcattcctgtggttattcaggta--ctgtactaattcatgttttg-taccttataaaact----------------atgatcta-tttatagaagcaatt-----------------tataggtt----gaagcatttagcttat--------tggtaactcaattagacttggat-----tacttcctatgtca-gagtggaaaatgacattctgcattcatttgaagcgattgtcatgtt----------------------------------------------------------------------------------------------------------t
>I23376_M145_Malvaceae_Heliocarpus_appendiculatus_seq1
-------------------------------------------------------------------------------------------------------------------------------------------------------------------------------------------------------------------------------------------------------------------------------------------------atagcatgggaatcagacagaaactggcagatgagtttggatcaacccctaacaaggagggtmaactagggaracagcatgcagaagatgtgattgtgactcctcttygttctgaaaactatcatgaggatatagccaattctactttctgtggtgtactgcctggagatggctggagtgrtcgtatggaagatagtattttgcaagggtrcattsctgtggttattcaggta--ctgcattaatgcatgttgt--tcctatacacagcctacctggtcttgcctgcttatgga-cttagaaa--------------------------------------agcatagaattctt--------taaaaacataccaagacttggagtt----acttcctatttta-gattggttgatagcattctgcattagttataaaaatttctcatattttag-taaattatggcatcatctttgtgc-----------------------------------------------------------------------------t
>I23378_M150_Malvaceae_Ceiba_pentandra_seq1
-------------------------------------------------------------------------------------------------------------------------------------------------------------------------------------------------------------------------------------------------------------------------------------------------atagcatggggatcagacagaaactggcagatgagtttggatcaacccccaacaaggagggaaaactagggaaacagtatgcagaagatgtgattgtgactcctcttcattctgaaaactatcatgtggatatagccaattctactttctgcggcgtgctgcctggagatggttggagtggtcgtatggaagatagtgttttgcaaggatgtattcctgtggttattcaggta--ctacaatattgtatgttg---ta-ttcacatatct-ac-tgatcttgccagattatggt-tttagagaagcattttgt--------------tatacctt----gaagcata--------------------------ctgagacttgggtta-----cctcctatgtta-gagcggtaaatgatatt----------------------------------------------------------------------------------------------------------------------------------------
>I23380_M161_Malvaceae_Hibiscus_tiliaceus_seq1
-------------------------------------------------------------------------------------------------------------------------------------------------------------------------------------------------------------------------------------------------------------------------------------------------atagcatggggatcagacagagactggccgatgaatttggttcaacccctagcaaggagggaaaactagggaaacagtatgcagaagatgtgattgtgactcctcttcgttctggaaactataatgaggatatagccaattctactttctgtggtgtgctgcctggagatggttggagtggtcgtatggaagatagtgttttgcaaggatgcattcctgtggttattcaggta--ctccattaatgcatgttg---tacctcacatagct-at-tgatctttccagattatgggttttagagaagcattt-----------------tatggctt----gaagcatatattttttt-------tggtaactc------acttggctta-----cttcctatgtta-gagcggcaaatgactttctgcatttatcttaagcaattatcacatttcag-ggaatta--ggttcatctctctgatttccacctcaaaatatgt----ctaaagatttcaaaa--tcgactt-------------------------------
>I23383_M166_Malvaceae_Pseudobombax_ellipticum_seq1
-------------------------------------------------------------------------------------------------------------------------------------------------------------------------------------------------------------------------------------------------------------------------------------------------atagcatggggattagacagaaactggcagatgagtttggatcaacccctaacaaggagggaaaactagggaaacagcaggcagaagatgtaattgtgactcctcttcattctgaaaactatcatggggatatagccaattctactttctgtggtgtgttgcctggagatggttggagtggtcgtatggaagatagtgttttgcaaggatgcattcctgtcataattcargta--ytgcactaatgcatgttg---tamctcactcagct-acctgatctttccagattawggg-tttagagaagcat-------------------twtagctt----gaagcatataat----------------------------------------------------------------------------------------------------------------------------------------------------------------------------------------------------------------
>I23384_M168_Malvaceae_Theobroma_cacao_seq1
-----------------------------------------------------------------------------------------------------------------------------------------------------------------------------------------------------------------------------------------------------------------------------------------------gtatagcatggggatcagacagaaactggcagatgagtttggatcaacccctaacaaggagggaaaactagggaaacagcatgcagaagatgtgattgtgacttctcttcgttctaataactatcatgaggatatagccaattctactttctgtggtgtgctgcctggagatggttggagtggtcgcatggaagacagtgttttgcaaggatgcattcctgtggttattcaggta--ctgcattaatgcatgttg---ttcctcacatagct-acctgatcttgccagcttatggg-tttagagaagctttt-----------------tatagctt----gaagcatataattctt--------tgaaaatgtagtgagacttggatta-----ctttctatgttg-gagtggcaaatgattttctgcatacgttataagcaattgtcatattttgg-tgaattatggcttcacctttctgctttgcacctcaaaatatttggcaatataaaatataaaacttttaattcaaaa--------------------------
>I23385_M169_Malvaceae_Ochroma_pyramidale_seq1
---------------------------------------------------------------------------------------------------------------------------------------------------------------------------------------------------------------------------------------------------------------------------------------------------agcatggggatcagacagaaactggcwgatgagtttggatcaacccctaacaaggagggaaaactagggaracagyatgcagaagatgtgatwgtgactcctcttcgttctgaaaactatcaygaggatatagccaattctactttctgtggtgtgctgcctggagatggttggagtggtcgtatggaagatagtgttttgcaaggatgcattcctgtggtwattcaggta--ctacaktaatgcatgttg---tacctcacwtagct-ac-ykrwyytkscmrrwtatggg-tttagagaagcattt-----------------tagagctt----gaagca-ataattttt--------tggtaatgcactgagacttggatta-----cttcctatttta-aagtggcaaatgaaattcttaatacattataagcaattgtcatatttcgg-tgaattatggcttcacctctctgctttgcatctcaaaatatttggcaataaaaaatataaaactttgaatt-------------------------------
>I23387_M178_Malvaceae_Malvaviscus_arboreus_seq1
-----------------------------------------------------------------------------------------------------------------------------------------------------------------------------------------------------------------------------------------------------------------------------------------------gtatagcatggggatcagacagagactggccgatgaatttggttcaacccctaacaaggagggaaaactagggaaacagtatgcagaagatgtgattgtgacacctcttcgttctgaaaactatcatgagattatagccaattckactttctgtggtgtgctgcctggagatggttggagtggtcgtatggaagatagtattttgcaaggatgcattcctgtggttattcaggta--ctacattaatgcatgttg---tacctcacatagct--actgatggttccagattatggg-tttagagaagca--------------------tatatttt----------------------------tggcaactcacttggtttt-----------cttcctacgtta-gagtggcaaatgacattctgcatttattttaagcaattaccacactc----agggaattaggttcatctctctgatttgcacctgaaagtacatggct---------aaagattttgaaatccattttc-----------------------c
>I23388_M180_Malvaceae_Triumfetta_lappula_seq1
---------------------------------------------------------------------------------------------------------------------------------------------------------------------------------------------------------------------------------------------------------------------------------------------------agcatgggaatcagacaaaaactggcagatgaatttggatcaacccctaacaaggagggtmaactagggaaacagcatgcagaagatgtgattgtgactcctcttcgttctgaaaactatcatgaggatatagccaattctactttctgtggtgtactgcctggagatggctggagtggtcgtatggaagatagtattttgcaagggtgcattcctgtggttattcaggta--ytgcattaatgcatgttgt--tcctatacacagcctacctdgtcttgcctghtkwtssw-mtwmrmarmbyaymkarthytkymwdmwwmwdwmcwarrh----wdvghrtwgmwtbcww--------twwwarmwtrshwrdhmdyrkwstw----mmttvctatttta-gattggttgatagcattctgcattagttataaaa-tttctcacattttag-------------------------------------------------------------------------------------------------------
>I23389_M181_Malvaceae_Pavonia_scheadiana_seq1
-----------------------------------------------------------------------------------------------------------------------------------------------------------------------------------------------------------------------------------------------------------------------------------------------gtatagcatggggatcagacagaaacttgctaatgagtttggatcgacacctaacaaggagggaaaactagggaaacaacacgcrgaagatgtgatcgtgactcctcttcgttcacaaaactatcacgaggatathgccaattctactttttgtggtgtgctgcctggagatggttggagtggtcgtatggaagatagtgttttgcaaggatgtattcctgtggtaattcaggta--ctaywhtrwwkwhtdtwy---ywchthwwkywdby-wbhtbhtbtydbmdbdtbdw----ktdhkwrvagdadtw-----------------tdtddwwd----rwdgmdkmtwatawtd--------tkktdntkcwghrrbrhdw---------hwyttyybrtkyvd------kcaktdvawawtctbdataha-wkyawgmwmtyrtsrwmytgr---tgdtttatggcttcarshywskkytwwgcwkctcwwwatwttkkyrr-twmrarwyawwgwwyttwmaay-------------------kmmraacttgagg
>I23390_M182_Malvaceae_Anoda_cristata_seq1
-------------------------------------------------------------------------------------------------------------------------------------------------------------------------------------------------------------------------------------------------------------------------------------------------------------------------------------------------------aggagggaaaactagggaaacaacacgcagaagatgtkatcgtgactcctcttcgytcwcaaaactatcacgaggatathgccaattctactttttgtggtgtgctgcctggagatggttggagtggtcgtatggaagatagtgttttgcaaggatgtattcctgtggtaattcagdta--cta---taatgtatattt---tacctcatttagct-ayctgattttktcakattgtgta-tttagagaagtattt-----------------tatagatt----gaagcttataatattt--------tggttytrcagtgagactt---------tacttcccatgtaa------gcagttgaaattcttaataca-tgtaagcaattgtcatattgg---tgrtttatggcttcaggcctctgc-----------------------------------------------------------------------------t
>I23397_M020_Malvaceae_Melochia_betonicifolia_seq1
-----------------------------------------------------------------------------------------------------------------------------------------------------------------------------------------------------------------------------------------------------------------------------------------------gtatagcatggggattagacagaaactggcagatgagtttggatcaacccctaacaaggagggcaaactaggaaaacagcatgcagatgatgttatggtgactcctcttcgttctgaaaactatcatggggatatagccaattctactttctgtggtgtgttgccaggagatggttggagtggtcgtatggaagatagtattttacaaggatgcattcctgtggttattcaggta--cttcattattgcacatcg---tatttggtgaact--gcttaacctttcttctttgcacc-----tgaaagtatttgggaatatgaaag----tttaaatt----caaatatgccatttta--------gggcagcgctgaaggactt-----------ttcacacccttagcagttagaaacagaactttaattgta-------------------------taggctttagattctttcaccctttc----cctctggat--------------------------------------------------gagattcttg--t
>I23366_M015_Malvaceae_Firmiana_simplex_seq1
--------------------------------------------------------------------------------------------------------------------------------------------------------------------------------------------------------------------------------------------------------------------------------------------------------------------------------------------------------------aaaamtagggaaacagcawgccgaagatgtgattgtgactcctcttcgttmtgaaaactatcatgaggatatagccaattctactttctgtggtgtgctgcctggagatggttggagtggtcgtatggaagatagtgttttgcaaggatgcattcctgtggttattcaggta--ctgcattaatgcaggttg---tagctamttg-----------------------------------------------------------------------------------------------------------------------------------------------------------------------------------------------------------------------------------------------------------------------------------------------------
>I28593_M024_Malvaceae_Carpodiptera_cubensis_seq1
-------------------------------------------aaactttatgagtc--cgcac--------ttttggtgtcattat--agaaataag-ttgactgatctggaagttattatcatttaattgttagttttcactcatcacatgggacctgatatg-----catttaataattttcaaa--------------------------------------------tcttggaaattgcctatgattcatgaatggtttgttgg------tg--gatgcagttatagcatggggatcagacagaaactggctgatgagtttggttcaacccctaacaaggaggggaaacttggaaggcagcatgcagaagatgtgattgtgactcctcttcgttctgggaactatcatgaggatatagccaactctactttttgtggtgtgctgcctggagatggttggagtggtcgaatggaagatagtgttttgcaaggatgcattcctgtggttattcaggta--cagcattaatatttgtkgttgtacctcatgtagcc-acctgatgttgccagattatggg-tttagagaagcattt-----------------tatagctt----aaagcatataattcct--------tgataacgtaccgagacttggggta-----cttcctatgtta-gagt-tcaaac----------------------------------------------------------------------------------------------------------------------------------------------
>I28594_M025_Malvaceae_Herrania_nitida_seq1
----------------ttttaag-------aatggtatttaatcaactttattagtc--tttgc--------ctttggtgtcgttattaagaaacatg-ttgacttatctggctgccatcatagtttaatggttggttttcagttatcacatggcagctgatatg-----catttaataagtttcaaa--------------------------------------------tcttggcaattacc-------tatggatggtttgttgg------tgttcatgcaggtatagcatggggatcagacagaaactggcagatgagtttggatcaacccctaacaaggagggaaaactagggaaacagcatgcagaagatgtgattgtgactcctcttcgttctaataactatcatgaggatataaccaattctactttctgcggtgtgctgcctggagatggttggagtggtcgcatggaagacagtgttttgcaaggatgcattcctgtggttattcaggta--ctgcattaatgcatgttg---ttcctcacatagct-acctgatcttgccagcttatggg-tttagagaagcattt-----------------tatagctt----gaagcatataattctt--------tgaaaacatagtgagacttggatta-----cttcctatgttg-gagtggcaaatgatgttctgcatacgttataagcaattgtcatattttgg-tgaat-------------------------------------------------------------------------------------------------
>I28596_M026_Malvaceae_Ruizia_cordata_seq1
----------------------------------------------------------------------------------------a-aagccatg-ttgactaacctggtagccattatcatttaatttttggttcatagttatcacatggaagctg--atg-----catttaataagtttcaaa--------------------------------------------tcttcggaattacc-------tatggatggtctgttgg------tgtccatgcaggtatagcatggggatcagacagaaacttgcagatgagtttggctcaacccctaacatggagggcaaacttggaagacagcatgcagcagatgtgattgtgactccacttcgttctgataattatcatgaggctatagccaattctactttctgtggcgtgcttcctggagatggttggagtggtcgtttggaagatagygttttgcaaggatgcattcctgtgatcattcaggta--ctgcattaaaatatgttgtcagatctcat--------tttgatcttgcatgattattgg-tttcgagaagaattc-----------------tgtagctt----aaagcttataattctt--------tggtaatgtacggagacttgggt------acttcccatctca-aagtgtcaaatgacattcttca-----------------------------------------------------------------------------------------------------------------------------------
>I28597_M027_Malvaceae_Melhania_velutina_seq1
--------------------------------------gtgttgccatttctgagtc--cttac--------ttttggtkttgctatca-aagccmtg-tygactaacctggcakycattatcattwaatttttggttcatagttatcacatggaagctg--atg-----catttaataagtttcaka--------------------------------------------tcttygarattasc-------tatggatggtctgttgg------tgttcatgcaggtatagcatgggaatcagacagaaacttgcagatgagtttggttcaacccctaacawggagggaaaacttggaagacagcatgcrgmagatgtgattgtgactccacttcgttctgataattatcatgargctatagccaattctactttctgyggygtkcttcctggagatggytggagtggtcgcwtggaagatagtgttttgcaaggatgcattcctgtgatyattcaggta--ctgcattaaaatatgttgtcagacctcat--------tttgatcttgca-gattattgg-ttttgagaagaawtc-----------------tstasctt----aaagcttataattctt--------tggtaatgta------------------------------------------------------------------------------------------------------------------------------------------------------------------------------------------
>I28598_M028_Malvaceae_Glyphaea_brevis_seq1
------------------------------------------tcagctctatgagtc--ctcat--------tttttatgtcaatattaaggaacatt-tcgactgatcgggcagcaatcatcttttaacgattggttttcaattatcacatggaagcgaataag-----cattcaataagtttcaaa--------------------------------------------tcttcgaaattacc--------atggatggtttgttgg------tgttcatgcaggtatagcatgggaatcagacagaaactggcagatgagtttggatcaacccctaacaaggagggtaaattagggaaacagcatgcggaagatgtgattgtgactcctcttcgttctgaaaactatcatggggacatagccaattctactttctgtggtgtacttcctggagatggttggagtggtcgtatggaagatagtgttttgcaaggatgcattcctgtggttattcaggta--cagcattaatgcatgttt---ttcctcacacaatt-acctgatcttgccagcttaaggagttaagagaagc-------------------------------------------------------------------------------------------------------------------------------------------------------------------------------------------------------------------------------------------------------------
>I28599_M029_Malvaceae_Desplatsia_dewevrei_seq1
---------------------------gagaatgtttttcaatcaactttatgagtc--ctcac--------atttggtgttgttttcaagtaacatg-tttactgatcttgcaaccatcatctttgaagaattggttttcagttataacatggcagctgatatg-----cattcaataagtgtcaaa--------------------------------------------ctgtggaaattacc-------catgggtggtttctttct--tggtgttcatgcaggtatagcatgggaatcaggcagaaactggcggatgagtttgggtcaacccctaacaaggagggtaaactagggaagcagcatgcagaggatgtgattatgactcctcttcgttctgaaaactatcatgaggatatagccaattctactttctgcggtgtgctgccaggagatggttggagtggccgtatggaagatagtattttgcaaggatgcattcctgtggttattcaggta--ctgagttgaagtatttgt---tcctttacatatct-acccgatcttgccagcttttgga-cttagaaaagcattt-----------------tatatctt----gaagcagataattcgt--------aaaaaacatattgagacttggag-----------ctatgttcagagtggcggakgac-ttccgcata---------------------------------------------------------------------------------------------------------------------------------
>I28600_M146_Malvaceae_Mortoniodendron_guatemalense_seq1
----------------ccttgagc--tttagattgcccttgtccatcttcattattc--ctcat------aatcccaaacacmaaattaagaaacatg-ttgactgatctggcagccattatcattttattgttggtctactgtcatcacatggaagctgatagg-----catttaataagtttcaaa--------------------------------------------tctttgaaat------------attgatggtttgttgg------tgttcatgcaggtatagcatggggatcagacagaaactggcggatgagtttggttcaactcctaacaaggagggaaaactagggagacagcatgcagaagatgtgattgtgactcctcttcgttctgaaaactatcatgaggatatagccaattctactttctgtggtgtgctgcctggagatggttggagtggtcgtatggaagatagtattttgcaaggatgcattcctgtggttattcaggta--ctgcattaatatatgttgttttacctcacgtagct-acctgatcttgccacattatggg-tttagagtagcattt-----------------aatagctt----gaagcatataactctt--------tgataaggtaccgagacttgggt------gcttcctatgtt---agtgtcaaattacattctgcatacattgtaggaaattctcatattcccc-cga---------------------------------------------------------------------------------------------------
>I28603_M223_Malvaceae_Gossypium_hirsutum_seq1
--------------------------------tcgtgtttaataaact-tatgagcc--atcacttttgaacctttggtatcaatattcagaaacata-----tttatctggaagcta-catcatttaatggttggattttacttattacatggcatct-ayatg-----catttaataaatttaaaa--------------------------------------------tcttggaaattatc-------tgaagatggttctttgg------tgttcatgcaggtatagcatggggatcagacagaaactggccgatgaatttggatcaacccctaacaaggaaggaaaactagggaaacagtatgcggaagatgtggttgtgactccacttcgttctgaaaactatcaygaggatatagccaattctactttctgtgsggtgctgcctggagatggctggagtggtcgtatrgaagatagtattttgcaaggatgcattcctgtggttattcaggta--cagtattmattcatgttttg-taccttacaaaacc----------------atgatctg-tttagagaagcaact-----------------tatagctt----gaagcatttagcttat--------tggtatctcaattagacttggat-----tacttcctatgtcg-gagtggaaaatgacattctgaatccgtttgaagcggttgt-----------------------------------------------------------------------------------------------------------------
>I28606_M033_Malvaceae_Reevesia_formosana_seq1
-------------------------------------------------------------------------------------attaagaaaca----tgattgctctgg----------------ataattggttttcagttatcacatgacagcagatatg-----catttagtaagtttcaaa--------------------------------------------tcttggaaattacc-------taaggatagtttgttgg------tgttcatgcaggtatagcatggggatcagacagaaactggcagatgagtttggatcaacccccaacaaggagggaaaactagggaagcagcatgcagaagatgtggttgtgactcctcttcgttctgaaaactatcacgaggatatagccaattctactttctgtggtgtgctgcctggagatggttggagtggtcgtatggaagatagtgttttgcaaggatgcattcctgttgctattcaggta--ctaaattaatgcttgtac---cttcttcc----------tgatcttgccagattacagg-tttagagaagcattt-----------------tatagctt----gaagcatataattttt--------tggcaacgcactgaggcttgggtta-----cttcctatgtta-gagtggcaaatcacattctgcatacattataag------------------tgtaaacagagttga---------------------------------------------------------------------------------------
>I28609_M036_Malvaceae_Pentaplaris_davidsmithii_seq1
-----------------------------------gtgtttaataactttatgagtc--ctcacttwtgaacccttggtgttgatattaagaaaca----tgattgatccggcagctatcatcatttaattgttggttttcagttatcacatggcagct-gtatg-----catttaataaatttcaaa--------------------------------------------tcttggaaattacc-------tatagatggttcgttgg------tgttcatgcaggtatagcatggggatcagacagaaactggcagatgagtttggatcaacccctaacaaggagggaaaactagggagacagtatgcggaagatgtgattgtgactcctattcgtgctgaaaactatcatgaggatatagccaattctgctttctgtggcgtgctgcctggagatggttggagtggtcgtatggaagatagtgttttgcaaggatgcattcctgtggttattcaggta--ctgcattaatgcatgttg---cacctcacatagct-ac-tgatcttgccaggttatagg-tttagagaagcattt-----------------tatagctt----gaagcatacaattttt---------ggtaactc------acttgggtta-----cttcctatgttg-gagt-----------------------------------------------------------------------------------------------------------------------------------------------------
>I28610_M037_Malvaceae_Heritiera_littoralis_seq1
--------------tkttttaag--------aatgtgtttaataaactttatgagta--ctcac--------ttttgttgtcattattaagaaacatg-ttgactgatctggcagccattatcttttatttgttggttttcagtcatcacatggcagctgatatg-----catttaataagtttcaag--------------------------------------------tcttagaaattacc-------tatggatggtttgttgg------tgttcatgcaggtatagcatggggatcagacagaaaatcgcctatgagtttggttcaactcctaacaaggagggaaaactagggagacagcatgcagaagatgtgattgtgactcctcttcgttctgaaaactatcatgacgatatagccagttctactttctgtggtgtgctgcctggagatggctggagtggtcgaatggaagatagtgttttgcaaggatgcattcctgtgattattcaggta--ctgctttaatatatgttgttatgcctcacataatt-acctgatc-tgccagattatggg-tttagtgaagaatt------------------tatagctt----gaagcatatagctctt--------taatgatatacagagaatagagt------tcttcctatatca-gagtgtcaaatgacattcys-------------------------------------------------------------------------------------------------------------------------------------
>I28611_M062A_Malvaceae_Durio_zibethinus_seq1
---------------------------------------------actttacgagtc--cttac--------ttttggtgtcattattaagaaacacgtttgactgatctggcaaccattatcatttaattgttggttttcagtcgtcacatggcagcagatatg-----catttagtaagtttcaaa--------------------------------------------tcttggaaattacc-------tatggatggtt--ttgg------tgttcgtgcaggtatagcatggggatcagacagaaactggcagatgagtttggttcgacccctaacaaggagggaaaactagggacacagcatgcagaagatgtgattgtaactcctcttcgtgctgaaaactatcatgaagacatagccaattctattttctgtggtgtgctgcctggggatggttggagtggtcgtatggaagatagtgttttgcaaggatgcattcctgtggttattcaggta--gtgcattaatatatgttgttgtagctcttatagct-acctgatcttgccagattatggg-tttagagaagcattt-----------------aata--------gcagcatatacttctt--------tgataatgtac-gagacttgggt------gcttcctatgtta-gagtgtcaaatgacat-----------------------------------------------------------------------------------------------------------------------------------------
>I28612_M038_Malvaceae_Brachichyton_bidwillii_seq1
-----------gaa------------tgtggaatgtgttcaataaaatgtacgagtcctctctc--------ttttggtgtcattattaagacaag---ctgactgatctggcagccattatcttttccttgttggttttcagtcatcacatg---------------------------gtttcaaa--------------------------------------------tcttggaaattacc-------catggatggtttgttgs------tgttcatgcaggtatagcatggggatcagacagaaaattgcamatgagtttggttcaacccctaacaaggagggaaaactagggagacagcatgcagaagatgtgattgtgactcctcttcgttctgaaaactatggtgaggatatagccaattctactttctgtggtgtgctgcctggagatggttggagtggtcgaatggaagatagtgttttgcaaggatgcattcctgtgattattcaggta--ctgcattaatatatgttgttatacctcacataatt-tcctgmtc-tgccagattatggg-tttagtgaagaatt------------------tatagctt----gaagcatataattctt--------tgatgatgtacata--------------------------------------------------------------------------------------------------------------------------------------------------------------------------------------
>I28613_M039_Malvaceae_Eriotheca_macrophylla_seq1
-------------------------------------------------agccagtt--ttggactttggtgtcgatgtktcattattaagaaaca----tgattgatctggaagtcatcatcgtgtaatggttggttttcagttatcmcatggcagctgatatg-----catttartaagtttcaaaw------------------------------------------wttttggaaattayc-------tatggatggttt-ttgg------tgktcatgcaggtatagcatggggatcagacagaaactggcdgatgagtttggatcaaccccyarcaargagggaaaactagggaaacagyatkcagaagatgtgattgtgactyctcttcgttcygaaaactatcaygbrgatatagccaattctactttctgtggtgtgctgcctggagatggttggagtggtcgtatggaagatagtrttttgcaaggatgcattcctgtggtwattcaggta--ctrcmktaatrymtgttg---tacctcacwtagct-rcctgwtcttgccagattatggg-tttagagaagcattttat--------------tatagctt----gaagcatataaatttk--------wrrtaatgcactgagacttggrtyacttcccttcctatgtta-kagtggcaaatgacattctgca-----------------------------------------------------------------------------------------------------------------------------------
>I28615_M041_Malvaceae_Pterygota_brasiliensis_seq1
---------------------------------tgtgtgtaataaacattacgagtc--ctcac--------ttttggtgtcattattaagaaacatg-ttgactgatctggcagccattatcttttactttttggttttcagtcatcacatggcagctgatatg-----catttaatatgtttcaaa--------------------------------------------tcttggaaattacc-------tatggatggtttgttgg------tgttcatgcaggtatagcatggggatcagacagaaaatcgcaggtgagtttggttcaacccctaacaaggagggaaaactaggaagacagcatgcagaagatgtgattgtgactcctcttcgttctgataactatcatgaggatattgccaattctactttctgtggtgtgctgcctggagatggttggagtggtcgaatggaagatagtattttgcaaggatgcattcctgtgattattcaggta--ctgcaataatatatgttgttatacctcacataatt-acctcgtc-tgccagattatggg-tttagtgaagaatg------------------tatagctt----gaagcatatgattctt--------tgataatgtacagagaacagagt------tcttcctatgtca-gggagtgaaatgacattctgcatac-------------------------------------------------------------------------------------------------------------------------------t
>I28616_M042_Malvaceae_Leptonichya_maranta_seq1
------------gagattttgag-------matrktktttawycaactttatamatc--cysryy-------ttttggtgtcattattaagaaaca-----------------------------tttacggtttgttttcagttatcacatggcagctgatatg-----catttaagaagtttcaaa--------------------------------------------ccttggaaattacc-------tatggatggtgtgtcgg------tgttcatgcaggtatagcatggggattagacagaagctggcagatgagtttgggtcaacccctaacaaggagggaaaactagggaaacagcatgtagaagatgtgattgtgactcctcttcgttctgaaaactatcatgaggatatagctaattctactttctgtggtgttttgcccggtgatggttggagtggtcgtatggaagatagtgttttgcaaggatgcattcctgtrgttattcaggta----------atgaatgttg---ctcctcacatt----acctgttcttgccrgcttatgcg-tttagagaagcattt-----------------tatagctt----gaagcatataattctt--------taaaaacatattgaa--ccgggt------gcttcctgtatta-gagtggcaaatgacattctgcgtacatt-----------------------------------------------------------------------------------------------------------------------------
>I28618_M044_Malvaceae_Pentace_laxiflora_seq1
----------------ttttgataaa------------------------attagtc--ctcac--------ttttggagtcattat--agaaataag-ttgactgatctggaagctattatcatttaattgttggttttcactcatcacatggcagctgatatg-----cgtttaataagtttcaaa--------------------------------------------tcttggaaattgcc-------catgaatggtttgttgg------tgttcatgcaggtatagcatggggatcagacagaaactggccgatgagtttggttcgacccctaacaaggaggggaaactagggagacagcatgcagaagatgtcattgtgactccttttcgttctgagaactatcatgaggctatagccaattctactttttgtggtgtgctgcctggagatggttggagtggtcgaatggaagatagtgttttgcaaggatgcattcctgtggttattcaggta--tagcattaatatttgtcgttataccttatgtagct-acctgatcttgccagattgtggg-----------cattt-----------------tgtagctt----gaagcatataattcct--------tgat-----------agttgggt-----------------------------------------------------------------------------------------------------------------------------------------------------------------------------
>I28619_M045_Malvaceae_Phragmotheca_mammosa_seq1
-----------------cttaag-------aacggtgtttaagaaactttatgagtc--ctcacttttgaacctttggtgtcattattaagaaaca----tgattgatctggcagctatcatcatttaatggttgattttcagttatcgcatgacagct-akatg-----catttaataaatttcaaa--------------------------------------------tcttggaaattacc-------tatggatggtttgttga------tgttcatgcagttatagcatggggatcagacagaaactggcagatgagtttggatcaacccctaacaaggarggaaaactagggaagcagtatgcacaagatgtgattgtaactcctcttcgctctgaaaactatcatgasgatatagccaattcyactttctgtggtgtgctgcctggagatggttggagtggtcgtatggaagatagtgttttgcaaggatgcattcctgtggttattcaggta--ctacattaatgcatgttg---tacctcacatacct-ac-tgatcttgccagattatggg-tttagagaagcattt-----------------tatagctt----caagcacataattttt--------tggtaactcaccgaga------------------------------------------------------------------------------------------------------------------------------------------------------------------------------------
>I28620_M046_Malvaceae_Camptostemon_shultzii_seq1
------------------------------------------------------------------------------------------------------------------------------------ttggtttgcagttatcacatggcagct-atatg-----catttaacaaatttcaaa--------------------------------------------tcttggaaattacc-------tatggatggttcgttgg------tggacatgcaggtatagcatggggttaagacagaaactggcagatgagtttggatcaacacctaacaaggatggaaaactagggaaacagtatgcggaagatgtgattgtgactcctcttcgttctgaaaactattgtgaggatatagccaattctactttctgtggtgtgctgcctggagacggttggagtggtcgtatggaagatagtgttttgcaaggatgcattcccgtggttattcaggtagatttagttgactcaagtttaa----------------ggtggatcatgtttgaatttcgcacttggc------------------------------------------------------------------------------------------------------------------------------------------------------------------------------------------------------------------------------------------------------------------
>I28623_M048_Malvaceae_Abroma_augusta_seq1
---------------------------gagaatggtatttaaccaacttaaggagtc--ctcac--------atctggtgtcgttattaagaaatatg-ttgactgatctggtagccatcaacattgaatggtttgttttcaattatcacatggcagctcatatg-----catttaataagtttcaaa--------------------------------------------ccttggaaattacc-------catggatggtttgttgg------tg-tcatgcaggtatagcatggggatcagacagaaactggcagatgagtttggatcaacccctaacaaggagggaaaactagggaaacagcatgcagaagatgtgattgtgactcctcttcattctgaaaactatcatgaggatatagctaattctactttctgtggtgttttgcctggtgatggttggagtggtcgcatggaagatagtgttttgcaaggatgcattcctgtggttattcaggta--ctgc-ttaatggatgttg---ttcctcatgtagcttacctgatcttgccagcttatggg-tttagagaagcattt-----------------tatagctt----gaakcatataattctt--------gcaaaacatagtgagactgggtt------acttccaatattg-gagtg----------------------------------------------------------------------------------------------------------------------------------------------------
>I28624_M049_Malvaceae_Corchoropsis_tomentosa_seq1
----------------------------------------------ctttatgagtc--ctcac--------dtytrgtgttgctatca-aagccgtg-ttgactaatctga----------catttaattgttggtttttggttatggcatggcagctg--atg-----catttaataagtttcaaa--------------------------------------------tcttcgaaattaca-------tataaatggtttgttgg------tgttcatgcaggtatagcatggggatcagacagaaacttgcagatgagtttggttcaacacctaacaaggagggcaaactaggaagacagcatgctgaagatgtgattgtgactccacttcgttctgaaaactatcatgaggatattgcgaattctactttctgtggtgtgctgcctggagatggttggagtggtcgcatggaagatagtgttttgcaaggatgcattcctgtggttattcaggta--ctgcattaatatatgttgtcggacctcat--------tttgatcttgcctgattatcag-ttttgagaagaatta-----------------catagctt----aaagcttataattctt--------tggtaatgtactgagacttgggt------acttcctacctca-aagtgtcaaatgacattcttca-----------------------------------------------------------------------------------------------------------------------------------
>I28626_M226_Malvaceae_Helicteres_guazumifolia_seq1
---taaaatgagtcttttttaaaaaataa--------------aaactttatgggtc--ctcacttttggacacttggtgttgttattaagaaaca----tgattgatctggaagccataatcatgttatggttggttttgagatatcagat--------------------tttagtaagttccaaa--------------------------------------------tctaggaaattkcc-------tatgggtggttttttgg------tggtcatgcaggtacagtatggggatcagacagaaactggcagatgagtttggatcaacccccaacaaggagggaaaactagggaaacagcatgcagaagatgtggttgtgactcctcttcgttctgaaaactatcatgaagctatagccaattctactttctgtggtgtgctgcctggagatggttggagtggtcgtatggaagatagtgttttgcaaggatgcattcctgtagttattcaggta--ctacattgatgcatgttg---tatct----tagct-acctgatcttgctgaattacagg-tttagaaaggcattt-----------------tatagctt----grcacata----------------tgataacacacagagacttcggttt-----ctttcaatgttaagagtggtaattgacattctgcatgcatta----------------------------------------------------------------------------------------------------------------------------
>I28628_M051_Malvaceae_Werklea_horrida_seq1
---------------------------------------------------------------------------------cgatattatgaaaca----tgacttattctagcagctacaacatttaatggttggatttcagttattgtatgacagct-atatg-----catttattaaatttcaaa--------------------------------------------tcttggaaattacc-------tatagatggctggttgg------tgttcatgcaggtatagcatggggatcagacagagactggccgatgaatttggttcaacccctaacaaggagggaaaactagggaaacagtatgcagaagatgtgattgtgactcctcttcgttctgaaaactattatgatattatagccaattctactttctgtggtgtgctacctggagatggttggagtggtcgtatggaagatagtattttgcaaggatgcattcctgtggttattcaggta--ctacattaatgcatgttg---tacctcacatggct-ac-tgatctttccagattatggg-tttagagaagcatt----------------------------------------------------------------------------------------------------------------------------------------------------------------------------------------------------------------------------------------------------------
>I28629_M052_Malvaceae_Spirotheca_rosea_seq1
--------------------------------------------------------------agttttgaacctttggtattgatattaagaaaca----tgattgatctggcagctatcatcatttaatggttggttttcaattataacatggtagct-gcatg-----catttaataattttcaat--------------------------------------------tcttggaaattaca-------aatgaatggttcattcg------tgttcatgcaggtatagcatggggatcagacagaaactggcagatgagtttggatcaacccccaacaaagagggaaaactagggaaacagtatgcagaagatgtgattgtgactcctcttcgttctgaaaactatcatacggatatagccaattctactttctgtggcgtgctgcctggagatggttggagtggtcgtatggaagatagtgttttgcaaggatgcattcctgttgttattcaggta--ctacattaatgcatgttg---tacctcacatagct-ac-tgatcttgccagattatggg-tttagagaagcattttgt--------------tatagctt----gaagcata--------------------------ctgagacttgaatta-----cttcctatgtta-aagtagcaaatgacattctg-------------------------------------------------------------------------------------------------------------------------------------
>I28630_M053_Malvaceae_Huberodendron_swietenioides_seq1
-------------------------------------------aaactttatga--t--ctcacttttgagcctttggtgttgatattaagaaaca----tgattgatctggaagctatcatcatttaatggttggttttcggttataacatggaagtt-atagg-----catttaataaatttcaaa--------------------------------------------tcttggaaattacc-------tatggatagttcgttgg------tgttcatacaggtatagcatggggatcagacagaacctggccaatgagtttggatcaacccctaacaaggagggaaaactagggaaacagtatgcagaagatgtgattgtgactcctcttcgttctgaaaactatcatgcagatatagccaattctactttctgtggtgtgctgcctggagatggttggagtggtcgtatggaagatagtattttgcaaggatgcattcctgtggttattcaggta--ctacattaatgcatgttg---taactcacatagct-ac-tgatcttgccaaattatgga-tttgcagaagcattt-----------------tattgctt----gaagcatataattttt--------tggtaacttactgagacttgggtta-----cttcctgtgtta-gagtggcaaatgacattctgcatacaatt----------------------------------------------------------------------------------------------------------------------------
>I28631_M054_Malvaceae_Trochetiopsis_benjaminae_seq1
---------------gttttwatca------tttttttgtgttgccatttctgagtc--cttac--------ttttggtkttgctatca-aagccmtg-tygactaacctggcakccattatcattdaatttttkgttcatagttatcacatggaagctg--atg-----catttaataagtttcawa--------------------------------------------tcttygadattasc-------tatggatggtctgttgg------tgttcatgcaggtatagcatgggaatcagacagaaacttgcagatgagtttggttcaacccctaavadggagggaaaacttggaagacagcatgcrgmagatgtgattgtgactccwcttcgttctgataattathatgavgctatagccaattctactttctgbggbgtkcttcctggagatggttggagtggtcgcwtrgaagatagtgttttgcaaggatgcattcctgtgatyattcaggta--ctgcatwwawatatgttgtcagacctcat--------tttgatcttgcatgattattgg-ttttgagaagaawtc-----------------tstasctt----aaagcttataattctt--------tggtaatgtacsgaracttgggt------rmttcccatctya-aagtgtcaaatgacattcttcatgaat------------------------------------------------------------------------------------------------------------------------------
>I28632_M055_Malvaceae_Eriolaena_candollei_seq1
agatccatttctgatgttttaagcaa----ttttttttgtkttkccatttctgagtc--cttac--------ttttggtgttgctatca-aagccatg-ttgactaacctggcadccattatcatttaatttttggttcrtagttatcacwtggaagctg--atg-----catytaataagtttcaaa--------------------------------------------wmttygaaattacc-------takggwtggtctgttgg------trttcatgcaggtatagcatgggaatcagacagaaactygcagatgagtttggytcaacmcctaacatggagggcraacttggaagacagcatgcwgmagatgtgattgtgactccacttcgttctgataattatcahgaggctatagccaattctactttctgyggygtgcttcctggagatggttggagtggtcgcwtggaagatagtgttttgcaaggatgcattccngtgathattcaggta--ctgywttaaaatatgttgtcagacctcat--------tttgatcttgcrtgattattgg-ttttgagaagaattc---------------------------------------------------------------------------------------------------------------------------------------------------------------------------------------------------------------------------------------------------------
>I28636_M059_Malvaceae_Pterospermum_pierrei_seq1
------------------------------------------------------------------------------tgttgatattagaaagtatg-ttgtctaatctggcagccattataagttaattgttggcttttagttatcacatggcagctg--acg-----catttaataagtttaaaa--------------------------------------------tcttggaaattgct-------tatggatggtttgttga------tattcatgaaggtatagcatggggatcagacagaaacttgcagatgagtttggttcaacccctaacaaggaaggaaaactaggaagacagcatgcagaagatgtgattgtgactcctcttcgttctaaaaactatcacgaggatatagccaattctactttctgtggtgtgctgccgggagatggttggagtggtcgcatggaagatagtgttttgcaaggatgcattcctgtggttattcaggtt--ttgtattaatatatgttgttggacckcat--------cttgatcttgcctrattattgg-attagagaagaattt-----------------tatagctt----aaagcttatagct-----------------------gagacttgag------------------------------------------------------------------------------------------------------------------------------------------------------------------------------
>I28637_M060_Malvaceae_Duboscia_vifidiflora_seq1
-----------------------------------------------------agcacctttgt--------ttttggtgtc-----------------ttagcccttctttcttcc--taccatttcattatctaagatgagtcattttgtgattctttgagaat--gtggtttaatcaactttatgagtccacatttctgttgttttcagtaacatgtttcttcatctggatcatgaaaatacc-------tgcggatggtttattgg------tgttcacacaggtatagcatgggaatcaggcagaaactggcagatgagtttgggtcaacccctaacaaggagggtaaactagggaaacagcatgcagaggatgtgattgtgactccttttcgttctgaaaactatcatgaggatatagccaattctactttctgtggtgtgctgccgggagatggttggagtggccgtatggaagatagcattttgcaaggatgcattcccgtggttattcaggta--aagcattaatggatttc----taactcatatactt-acct--tcttaaacaattgcatg-tttgaccaatagttt----------------------------------------ttctgg------tttgttcctttcttatccttttgtta----tctcctaatgtacaggatgggatattccttccttatgagaatatgctcaactatgagagctttgctg----------------------------------------------------------------------------------------------------
>I28638_M061_Malvaceae_Basiloxylon_brasiliensis_seq1
--ttctttcttccatctcttaac--------------------------tttgagtc--ctcactcttagacctttggagccgttattatgaaaca----tgattgatctggcagccatcatcat---ggtgtcgatattatgaaacacaattgacctt-gcagc-----catttaataagtttcaaa--------------------------------------------tattggaaattacc-------ttcagatggtttttttg------ttgtcatgcaggtatagcatggggatcagacagaaactggcagatgagtttggatcaacccctaacaaggaaggaaaactagggaaacagcatgcagaagatgtgattgtgactcctcttcgttctgaaaactatcatgagaatatagccaattctactttctgtggtgtggtgcctggagatggctggagtggtcgtatggaagatagtgttctgcaaggatgcattcctgtgattattcaggta--ctacattaatgcatgtta---tatctcatgtagat-acttgatcttgccagattatggg-tttaaataggcattt-----------------tatagatt----gaagcatatatatata--------ta--------------------------------------------------------------------------------------------------------------------------------------------------------------------------------------------------
>I28639_M249_Malvaceae_Gyranthera_amphibiolepis_seq1
-------------------------------------cttaataaactttatga--c--ctcac-tttgaacctttggtgttgatattaagaaaca----tgattgatctggaagctatcatcatttaatgtttggttttcagttataacatggaagct-atatg-----cacttaataaatttcaaa--------------------------------------------tcttggaaactacc-------tatgggtggttcgttgg------tgttcatacaggtatagcatggggatcagacagaatctggccgatgagtttggatcaacccctaacaaggtgggaaaactggggaaacagtatgcagaagatgtgattgtgactcctcttcgttctgaaaactatcatgcagatatagccaattctactttctgtggtgtgctgcctggagatggttggagtggtcgtatggaagatagtattttgcaaggatgcattcctgtggttattcaggta--ctacattaatgcatgttg---tacctcacatagct-ac-tgatcttgccaaattatggg-tttacagaagcattt-----------------tatagcta----gaagcatataattttt--------tggtaactcactgagacttgggtta-----cttcctatgttg-gaktggcwaacgacattctgcataca-------------------------------------------------------------------------------------------------------------------------------
>I28640_M062B_Malvaceae_Diplodiscus_paniculatus_seq1
----------------------------------------------------------------------------------tytwt--wsaaayars-wtgwmtywysysrwmkcyattatyawytaattgttggttttcactcatyayatgacagctgctatg-----ckttbaahmabttdcaah--------------------------------------------tyttgrarrtkksy-------wakkwrykgtwwgttgg------tgttcatgcagktatagcatggggatcagacaaaaactggccaatgagtttggttcgacccctaacaaggaggggaaactagggagacagcatgcagaagatgtcattgtgactcctcttcgttctgagaactatcatgaggctatagccaattctactttttgtggtgtgctgcctggagatggttggagtggtcgaatggaagatagtgttttgcaaggatgcrtkybtrtsstyaktymrrta--ymrcattmwkrttwrtsgtwayacctcawgtwgst-mcywkmwmt---------------------------------------------------------------------------------------------------------------------------------------------------------------------------------------------------------------------------------------------------------------------------------------
>I28641_M063_Malvaceae_Brownlowia_peltata_seq1
-----------------------------------------------------agtc--ctcac--------ttttggagtcattat--agaaataag-ttgaytgatctggaagctattatcatttaatagttggttttcactcatcacatggcagctgatatg-----cgtttaataagtttcaaa--------------------------------------------tcttggaaattgcc-------tatgaatggctkgttgg------tgttcatgcaggtatagcatggggatcagacagaaactggccgatgagtttggttcgacccctaacaaggagggtaaactagggagacagcatacagaagatgtcatcgtgactcctcttcgttctgggaactatcatgaggctatagccaattctattttttgtggtgtgctgcctggagatggttggagtggtcgaatggaagatagtgttttgcaaggatgcattcctgtggttattcaggta--cagcattactatttgtcgttatacctcatgtagct-a-ctgatcttvccagattatggg-----------cattt-----------------tatagctt----gaagcatataattcct--------tcat-----------acttgggt------acttcctatgtta-gagt-tcaaataacattctgcatgcgttataggaaattgtcrya-------------------------------------------------------------------------------------------------------------
>I28642_M064_Malvaceae_Burretiodendron_esquirolii_seq1
----------------------------------------------------------------------------------------------------------------------------------------tttttagttatcacatggcagctg--atg-----tatttaataagtttcaaa--------------------------------------------tcttggaaattacc-------tttggatggtttgttgg------tgttcatgcaggtatagcatggggatcagacagaaacttgcagatgagtttggttcaacccctaacaaggagggaaaactaggaagacagcatgcagaagatgtgattgtgactcctcttcgctctgaaaactaccacgaggatatagccaattctactttctgtggtgtgctgcctggagatggttggagtggtcgcatggaagatagtgttttgcaaggatgcattcctgtggttattcaggta--ctgcattaatatatgtt-------------------------------cagawtttkrr-tttagararrwrktk-----------------yatagcta----aaagcttataattctt--------tgawawtgtaymgagrcywsgry------acttcctatctca-aagtg----------------------------------------------------------------------------------------------------------------------------------------------------
>I28646_M068_Malvaceae_Helmiopsis_sp_seq1
-------------atgttttaatca------ttttttagtgttgccatttctgtgtc--cttac--------ttttggtgttgctatca-aagccmtg-ttgacwaacctggcakccattatcattkaatttttggttcatagttatcacatggaagctg--atg-----catttawtaagtttcaaa--------------------------------------------tcttcgaaattacc-------watggatggtctgttgg------tgttcatgcaggtatagcatgggaatcagacagaaactygcagatgagtttggttcaacccctaacatggagggvaaacttggaagacvgcatgcagmagatgtgattgtgactccacttcgttctgataattatcatgaggctatagccaattctactttctgygghgtknttcctggagatggttggagtggtcgcwtggaagatagtgttttgcaaggatgcattcctgtgatyattcaggta--ctrcrttaaaatatgttgtcaracctcat--------tttgatcttkcatgattattgk-ttttgagaaraattc-----------------tgyagctt----aaagc-tataattctt--------tgctaatgtaccgagacctgggt------acttcccatctya-rwgtgtcaaatgacattcttcat----------------------------------------------------------------------------------------------------------------------------------
>I28647_M069_Malvaceae_Cheirolaena_linearis_seq1
-----------------------------------------------------agtc--cttac--------tttttgtgttgctatca-aagccatg-ttgactaacctggcagccattatcatttaatttttggttcatagttatcaaatggaagctg--ata-----catttaataagtttcata--------------------------------------------tctttgaaattagc-------tatggatggtctgttgg-------gttcatgcaggtatagcatgggaatcagacagaaactcgcagatgagtttggttcaacccctaacatggacggcaaacttggaagacagcatgcagcagatgtgattgtgactccacttcgttccgataattatcatgaggctatagccaattctactttctgcggcgtgcttcctggagatggttggagtggtcgcttggaagatagtgttttgcaaggatgcattcctgtgatcattcaggta--ctgcattaatatatgctgtcagacctcat--------tttgatcttgcatgattattgg-ttttgagaagaaatc-----------------tgtagctt----aaagcttataattctt--------tggtaatgtacggaaacttgggt------a----------------------------------------------------------------------------------------------------------------------------------------------------------------------
>I28648_M070_Malvaceae_Helmiopsiella_madagascariensis_seq1
----------------ttttaaaca------ttttttagtgtttccatttctgagtc--cttac--------tgttgctattgctatca-aagccatg-ttgactaacctggcakccrttatcatttaatttttggttcatagttatcacatggaagctg--atg-----catttaataagtttcaaa--------------------------------------------tcttcraaattacc-------tayggatggtctgttgk------tgttcatgcaggtatagcatgggaatcagacagaaactygcagatgagtttgghtcracccctaacatggagggcaaacttggaagacagmatgcagmagatgtgattgtgactccacttcgttctgataattatcatgaggctatagccaattctactttctgyggygtgcttcctggagatggttggagtggtcgcwtggaagatagtgttttgcaaggatgcattcctgtgatyattcaggta--ctgcattaaaatatgttgtcagacctcat--------tttgatcttgcatgattattrg-ttttgagaagaattc-----------------tgtakctt----aaagcttataattctt--------tggtaatgtacsgagacytgggt------acttcccatctya-aagtgtcaaatgacattctt-------------------------------------------------------------------------------------------------------------------------------------
>I28652_M074_Malvaceae_Hildegardia_barteri_seq1
---------------------------------------tcttaaactctatgagtt--ctcactcttaggcctttggtgtcrttmtwawgaaamatg-ttgayygatcykrcagccatyatcttttacttgwtggtkttsakwtwwyrmawrrcarytgayytggcagccatttaataagtttcaaa--------------------------------------------tcttggaaattacc-------hatggatggttttkttkktwttttkktcmtgcaggtataghatggggatcagacagaaamtbgcagatgagtttggwtcaacccctaacaaggagggaaaactagggaracagcahgcmgaagatgtgwttgtgactcctcttcdttctgaaaactatcatgaggatatagccaattctactttctgtggtgtgctgcctggagatggttggagtggtcgwatggaagatagtgttttgcaaggwtgcattcctgtgrttattcaggta--ctgcattaatgyatgttgttatacctcacatadyt-acytgatcttgccagattatggg-tttaaatkadsawtt-----------------tawagmwt----raagcatatarctttty-----tttwatwatrcackgagamtagrrttm-----yttcctakkyw--gastgkcaaatgacattctgcatacattataagcaattgtcatggg-----tgaattatggcttcacct------------------------------------------------------------------------------------
>I28653_M168_Malvaceae_Theobroma_cacao_seq1
---------tctgatgttttaag-------aatggtatttaatcaactttattagtc--ttcac--------ttttggtgtcgttattaagaaacatg-ttgactgatctggcggccatcatagtttaatggttggttttcagtcatcacatggcagctgatatg-----catttaataagtttcaaa--------------------------------------------tcatggcaattacc-------tatggatggtttgttgc------tgttcatgcaggtatagcatggggatcagacagaaactggcagatgagtttggatcaacccctaacaaggagggaaaactagggaaacagcatgcagaagatgtgattgtgacttctcttcgttctaataactatcatgaggatatagccaattctactttctgtggtgtgctgcctggagatggttggagtggtcgcatggaagacagtgttttgcaaggatgcattcctgtggttattcaggta--ctgcattaatgcatgttg---ttcctcacatagct-acctgatcttgccagcttatggg-tttagagaagctttt-----------------tatagctt----gaagcatataattctt--------tgaaaatgtagtgagacttggatta-----ctttctatgttg-gagtggcaaatgattttctgcat----------------------------------------------------------------------------------------------------------------------------------
>I28654_M105_Malvaceae_Pachira_aquatica_seq1
-------------------------------------tttaataaatgttatgagtc--ctcacttttggaccgtttgtattgatattaagaaaca----tgattgatctggcagctatcaccatttaatggttgtttttcagttataacatggcagcc-atgtg-----catttaatatatttcaaa--------------------------------------------tcttggaaattacc-------aatggatggtttgttgg------tgttcatgcaggtatagcatggggatcagacagaaactggcggatgagtttggatcaagccccaacaaagagggaaaactagggaaacagtatgcagaagatgtgattgtgacttctcttcgttctgaaaactatcatgcggatgtagccaattctactttctgtggtgtcctgcctggagatggttggagtggtcgtatggaagatagtgttttgcaaggatgcattcctgtggttattcaggta--ctgcattaatgtatgttg---cacctcacatagct-gt-tgatcttgccagattatggg-tttagagaagcattttat--------------tatagctt----gaagcatg--------------------------ttgagaattgggttr-----cgtcctatgtta----------------------------------------------------------------------------------------------------------------------------------------------------------
>I28657_M180_Malvaceae_Triumfetta_lappula_seq1
aaa------tggccatttctgatgcatgagaatggtgtttaatcaactttatgagtc--ctcat--------cttwtatgttgttttcaaggatkgag-----ttgatmtggcagccagcawcttttaacyatyggt------ttatcacatggcagcygacatg-----aattcaataagtcttaac--------------------------------------------tcktggaaattacc-------cattgatggtttgttgg------tgttcntgcaggtatagcatgggaatcagacaraaactggcagatgadtttggatcaacccctaacaaggagggtmaactagggaaacagcatgcagaagatgtgattgtgactcctcttcgttctgaaaactatcatgagkatatagccaattctactttctgtggtgtactgcctggagatggctggagtgrtcgtatggaagatagtattttgcaagggtrcattsctgtggttattcaggta--ytgcattaatgcatgttgt--tcctatacacagcctacctkgtcttgcctgytkdtssw-atacacagcctacctagtcttgcct-------tatggacttagaaaagcatagaattctt--------taaaaacataccaagacttggagtt----acttcctatttta-gattggttgatagcattctgcattagttataaaa-----------------------------------------------------------------------------------------------------------------------
