# Supplementary material for: Localized Phylogenetic Discordance Among Nuclear Loci Due to Incomplete Lineage Sorting and Introgression in the Family of Cotton and Cacao (Malvaceae)
Source: Front Plant Sci. 2022 Apr 13;13:850521. doi: 10.3389/fpls.2022.850521 (PMC9043901; doi:10.3389/fpls.2022.850521)
Supplement: Supplementary file 1 [file Data_Sheet_1.ZIP › Alignments_v4/L225.fasta]

>I23352_M001_Malvaceae_Bombax_ceiba_seq1
----------------------------------------------------------------------------------------------------------------------------------------------------------------------------------------------------------------------------------------------------------------------------------------------------------------------------------------------------------------------------------------------------------------------------------------------------------------------------------------------------------------------------------------------------------------------------------------------------------------------------------------------------------------------------------------ggtccgtgtgcttgtggcaacctcaataagggaagcagctgcgggagcagaagaagatgcattgctaaaactgatgggtgctacctgtagacgtgctacggcaccccctgccccccctgatgggctatctcttgttgacgttggatatactgattttgacccacaaaattg----------------------cctcatcccataat---------ttatg-ttgt-agttttgat-g-------tttacattg--------------------gttactt-tgcaa-------tattaactagtt-agccac----------------------------------atggag-ctaag-----------------------aact----------ca-----------------aaat----------------t-cggga---------------------ttcattggga-ttcccatg-aga------------tgtatcgtc-tagcatgtaag-aaaaatgtaa------------gc--------------------------------------------------------------------------------------------------------------------------------------------------------------------------------------------------------------------------------------------------------------------------------------------------------------------
>I23353_M002_Malvaceae_Tilia_americana_seq1
---------------------------------------------------------------------------------------------------------------------------------------------------------------------------------------------------------------------------------------------------------------------------------------------------------------------------------------------------------------------------------------------------------------------------------------------------------------------------------------------------------------------------------------------------------------------------------------------------------------------------------------------------------------------------------------------gtgtgcttgtggcaacctcaataagggaagcagctgccggagcagaagaagatgcattgctaaaactgatgggggctacctgtagacgtgccacggcaccccctgccccccctgaggggctatgtcttgttgatgttggatattctgaatttgatccacaaaattg----------------------ccttatcccttaag---------gtatg-ttgt-agctcaggg-a-------cttgc------------------------gttagta-tgcaa-------tattaagtagct-agccac----------------------------------atggag-cttag-----------------------aact----------ca-----------------taat----------------t-tggga---------------------ttccttggga-tttccagggaga------------tatatcatctaagcatgtaag-a-------------------------------t----------ttac----tta-------------gccctaccatagatgtg--------------aactc-att---------------------------------------------------------------------------------------------------------------------------------------------------------------------------------------------------------------------------------
>I23354_M003_Malvaceae_Herissantia_crispa_seq1
--------------------------------------------------------------------------------------------------------------------------------------------------------------------------------------------------------------------------------------------------------------------------------------------------------------------------------------------------------------------------------------------------------------------------------------------------------------------------------------------------------------------------------------------------------------------------------------------------------------------------------------------------------------------------------------atggtccgagtgcttgtagcaacctctataagggaggcagctgctggagcagaagaagatgcattgctaaaactgatggaagctacctgtagacgtgcaactgcaccgcccgccccccctgaagggctatgtctcgttgatgttggatatactgattttgaccctcaaaattg----------------------tctcatcccataag---------gtatg-ttgtcagctctgat-g-------tttaatcat--------------------gttagtt-t------------------------------------------------------------------tgag-cttag-----------------------aact----------ca-----------------attt-------------------------------------------------------------------------------tggatcggc-tagcttgtaag-aaaaatgtag------------gcatg-ggtat----------tttc----ttagccaaccatagatgtataaccataagtc-------------tataactc-attctttaaga-taaattagcataaag-------------------------------------------------------------------------------------------------------------ttata-ttcatactctatgatatttatctttg---aggaggcccttc---------------------------------------------
>I23355_M004_Malvaceae_Malva_arborea_seq1
---------------------------------------------------------------------------------------------------------------------------------------------------------------------------------------------------------------------------------------------------------------------------------------------------------------------------------------------------------------------------------------------------------------------------------------------------------------------------------------------------------------------------------------------------------------------------------------------------------------------------------------------------------------------------------------------gtgtgcttgtggcaaccgctataagggaagcagctgctggagcagaagaagatgcattgctaaaacttatggaggctacctgtagacgtgccacagcaccgcctgctcccccctatgggctatgtcttcttgatgttggatataccgattttgacccgcaaaattg----------------------cctcatcccataag---------gtatg-ttgtcagttgagat-g-------tttacatat--------------------gttagtt-t------------------------------------------------------------------tgag-gttag-----------------------aact----------ca-----------------aaat----------------attggga---------------------tttcttagga-ttct----gaga------------cggatcggc-tagcttgtaag-aaaaatgtag------------gcata-tttat----------ttac----tca-------------cccc-accatagatg-------------tataactc-atacttcaaga-taaattagcattaat-------------------------------------------------------------------------------------------------------------taata-ttcatattctttgatat---------------------------------------------------------------------
>I23356_M005_Malvaceae_Lavatera_assurgentiflora_seq1
---------------------------------------------------------------------------------------------------------------------------------------------------------------------------------------------------------------------------------------------------------------------------------------------------------------------------------------------------------------------------------------------------------------------------------------------------------------------------------------------------------------------------------------------------------------------------------------------------------------------------------------------------------------------------------------tggtccgtgtgcttgtggcaaccgctataagagwagcagctgctggagcagaagaagatgcattgctaaaacttatggaggctacctgtagacgtgccayagcaccgcctgctccccctgatgggctatgtcttcttgatgttggatataccaattttgacccgcaaaattg----------------------cctcatcccataag---------gtatg-ttatcagttgagat-g-------tttacattt--------------------gttagtt-t------------------------------------------------------------------tgag-gttag-----------------------aact----------ca-----------------aaat----------------tttggga---------------------tttcttagga-ttct----gaga------------cggatcggc-tagcttgtaag-aaaaatgtag------------gcatg-tttat----------ttac----tca-------------ccccaaccatagatg-------------tataactc-atacttcaaga-taaattagcattaat-------------------------------------------------------------------------------------------------------------taata-ttcatattctttgatatatatgc----------------------------------------agcctcaac--------------
>I23359_M008_Malvaceae_Althaea_officinalis_seq1
-----------------------------------------------------------------------------------------------------------------------------------------------------------------------------------------------------------------------------------------------------------------------------------------------------------------------------------------------------------------------------------------------------------------------------------------------------------------------------------------------------------------------------------------------------------------------------------------------------------------------------------------------------------------------------------------gtccgcgtgctcgtggcaacctctataagggaagcagctgctggagcagaagaagatgcattactaaaactgatggaggctacctgtagacgtgccacagcaccgcccgccccccctgatgggctatgtcttcttgatgttggatacaccgagttcgacccgcaaaattg----------------------cctcatcccataag---------gtatg-ttgttagctgagat-g-------tttacatat--------------------gttagtt-t------------------------------------------------------------------tgag-cttag-----------------------aact----------ca-----------------aaac----------------tttagga---------------------ttacttagga-tcctcaggcaga------------tggatcggc-tagcttttaag-aaaattgtag------------gcatg-actat----------ttac----tta-------------gcccaaccatagatg-------------tataactcaattcttcaa---------------------------------------------------------------------------------------------------------------------------------------------------------------------------------------------------------------------------
>I23360_M009_Malvaceae_Lagunaria_patersonia_seq1
----------------------------------------------------------------------------------------------------------------------------------------------------------------------------------------------------------------------------------------------------------------------------------------------------------------------------------------------------------------------------------------------------------------------------------------------------------------------------------------------------------------------------------------------------------------------------------------------------------------------------------------------------------------------------------------------ggtgcttgtggcaacctctataagagaagcagctgcaggagcagatgaagatgcattgctaaaactgacggaggctaactgtagacgtgccacggcaccacccgccccccctgatgggctatgtcttgttgatgttggatatactgattttgacccgcaaaattg----------------------cctcatcccataag---------gtatg-ttgtcatctcagat-a-------tttacaaat--------------------ttaagtt-tgg--------------------------------------------------------------------------------------------------------------------------------------------------------------------------------------------------------------------------------agcatgcaag-gaatacgtag------------gcttg-gttat----------ttac----ttg-------------gcccaaccattgatg-------------tcaaactcaattctttaagg-taaatgggcataaat-------------------------------------------------------------------------------------------------------------taata-ttcatattatatgattatcatatttg---aggaggccct-----------------------------------------------
>I23364_M013_Malvaceae_Grewia_sp_seq1
---------------------------------------------------------------------------------------------------------------------------------------------------------------------------------------------------------------------------------------------------------------------------------------------------------------------------------------------------------------------------------------------------------------------------------------------------------------------------------------------------------------------------------------------------------------------------------------------------------------------------------------------------------------------------------------tggttcgtgttcttgtggcaacctcaataagagaggcagctgccggagcagaagaggatgcattgctaaaactgatggaggctacatgtcgacgggccactgcaccgcctgccccacctgacgggctatgtcttgttgatgttggatatacggattttgacccacaaaactg----------------------cctcatcccataag---------gcata-tctc-agctccaag-a-------ttcacatatcttgccattctcgtgtaaaggcatgttatggta-------gatggaaaggttaggacat-------------------------------gat-------tttag-----------------------agcta---------ca-----------------aaattgatgattttatcaagtttggtgttcatt-------------tcttgtttttaa-ctttgagcacaattttg--ag-------------------------aaatatgtag------------aaataaaatatgaa-----atttatt-aattga-------------------------------------------------------------taaataat----------------------------------------------------------------------------------------------------------------------------------------------------------------------------------------------------------------
>I23365_M014_Malvaceae_Callirhoe_bushii_seq1
-------------------------------------------------------------------------------------------------------------------------------------------------------------------------------------------------------------------------------------------------------------------------------------------------------------------------------------------------------------------------------------------------------------------------------------------------------------------------------------------------------------------------------------------------------------------------------------------------------------------------------------------------------------------------------------------------------------------------------------------agaagatgcattgctaaaactkatggaggctacctgtagacgtgccacagcaccgcctgctccccctgatgggctatgtctycttgatgttggatataccgattttsacsygcraaattg----------------------cctcatctcryaag---------gtatg-ttgtcasttgagat--------gtttacawat--------------------gttwgtt-------------------------------------------------------------------ttgag-gttag-----------------------aact----------caat---------ctttttrgatttc---tttttatatgtctaatata------------------------------tactttaatagatacagcc---tccatccagtc-aaccccataatgactacttcaaacggcaaactacacata------------------------ttgaw-----------ggctgaatacagagagtg---------cacaaatcc-----------------------------------------------------------------------------------------------------------------------------------------taacagcatgaatgtytgtttccctct-----------------------------------------------------------aggcac
>I23369_M018_Malvaceae_Abelmoschus_esculentus_seq1
-----------------------------------------------------------------------------------------------------------------------------------------------------------------------------------------------------------------------------------------------------------------------------------------------------------------------------------------------------------------------------------------------------------------------------------------------------------------------------------------------------------------------------------------------------------------------------------------------------------------------------------------------------------------------------------------gtccgagtgctcgtggcaacctccgtaagggaagcagctgcgggagcagaagaagatgcattgctaaaactcatggaggctacctgtagacgtgccacagcaccacctgcccctcctgatgggttatgtcttgttgacgttggatatactgattttgacctgcaaaattg----------------------cctcatcccataag---------gtttg-ttatcagctcagat-g-------tctgcatat--------------------tttaatt-t--------------------------------------------------------------------------gg-----------------------agct----------ca-----------------aaat----------------t-ttgga---------------------ttcstcagga-ttcttaggatcat----------ctgaattgtcttagcatataag-acaaatgtag------------atgta-grcatggt-----tattac----tta-------------gcccaaccatggatg-------------tacaactc-gttttttaaga-taaatgtgcattgat-------------------------------------------------------------------------------------------------------------taatattttgtattataccataggttctcctgcactcgaaac--------------------------------------------------
>I23370_M105_Malvaceae_Pachira_aquatica_seq1
---------------------------------------------------------------------------------------------------------------------------------------------------------------------------------------------------------------------------------------------------------------------------------------------------------------------------------------------------------------------------------------------------------------------------------------------------------------------------------------------------------------------------------------------------------------------------------------------------------------------------------------------------------------------------------------tggtccgtgtgcttgtggcaacctcaataagggaagcagctgcgggagcagaagaagatgcattggtaaaactgatgggtgctacctgtagacgtgctacggcaccccctgccccccctgatgggctatctcttgttgacattggatatactgattttgacccacaaaattg----------------------ccttatcccataag---------gtatg-ttgt-agctcggat-g-------tttgcatag--------------------gttagtt-tgcaa-------tattaactagct-agccac----------------------------------ctggag-ctaag-----------------------aact----------ca-----------------aaat----------------t-tggga---------------------ttcattggga-ttcccatgtaga------------tgtttcgtc-tagcatgt------------------------------------------------------------------------------------------------------------------------------------------------------------------------------------------------------------------------------------------------------------------------------------------------------------------------------------------------
>I23371_M137_Malvaceae_Dombeya_wallichii_seq1
--------------------------------------------------------------------------------------------------------------------------------------------------------------------------------------------------------------------------------------------------------------------------------------------------------------------------------------------------------------------------------------------------------------------------------------------------------------------------------------------------------------------------------------------------------------------------------------------------------------------------------------------------------------------------------------atggtccgtgtgcttgtcgcaacctcaataagggaagcagcygctggakcagaagaagatgcattgctaaarttratggaggctacttgtagacgtgctacggcaccacctgccccccctgatggattatgtcttgttgatgttggatatactgaatttgacccacaaaatag----------------------ccttatcccttaag---------gtawg-ttgt-atctcaggg-a-------tttacatag--------------------gttggtt-tgttg-------tattaagtagct-cg----------------------------------------cgag-tttag-----------------------takt----------cat-----------------aat----------------t-tgaga---------------------tctc-tgaaa-----------------------gatatatc-------------at-atcaatgtga------------accca----------------ttct----ttaa----------gatacataccatagaat-------------caatattc-----------------------------------------------------------------------------------------------------------------------------------------atgtgatttataatttgatgcatgcattttctt-----------------------------------------------------------
>I23372_M140_Malvaceae_Chiranthodendron_pentadactylon_seq1
----------------------------------------------------------------------------------------------------------------------------------------------------------------------------------------------------------------------------------------------------------------------------------------------------------------------------------------------------------------------------------------------------------------------------------------------------------------------------------------------------------------------------------------------------------------------------------------------------------------------------------------------------------------------------------------------tgtgcttgtggcaacctcaataagggaagcagctgcgggagcagaagaagatgcattgctaaaactgatgggggctacctgtagacgtgccacggcaccccctgcaccccctgawggcctatgtcttgttgatgttggatatactgattttaacccgcaaaattg----------------------cctcatcccataag---------gtatg-ttgt-agctcacat----ctatgttaacacagact------cgggtgttattgtcagacatgrgt------atatttaattttt------------------------------------------------tytaa-----------------------gatt--tt------cat----------------gtat----------------t-tggaag-------------------------------atccttgaaagat-----------catatcttc-atayctatgtycaaatatrcgtyg---------gacatg---------------agtact---tcaa------------aaacaataaagaatcggaacaaa-----gtaagctc-agatatttaca-tatataggttagtatgcaat--------------------------------------------------------------------------------------------------------------tttaagtagctgg-------------------------------------------------------------------------
>I23373_M141_Malvaceae_Quararibea_funebris_seq1
----------------------------------------------------------------------------------------------------------------------------------------------------------------------------------------------------------------------------------------------------------------------------------------------------------------------------------------------------------------------------------------------------------------------------------------------------------------------------------------------------------------------------------------------------------------------------------------------------------------------------------------------------------------------------------------ggttcgtgtgcttgtggcaacctctataagggaagcggctgcaggagcagaagaagatgcattrctaaaactgatgggggctacctgtagacgtgccacggcaccccctgccccccctgatgggctagctcttcttgatgttggatatactgattttgaccyrcaaaattg----------------------cctcatcccataag---------gtatg-ttgt-agctcagat-g-------tttacatat--------------------gttagtt-tgcaa-------tattaactagct-wgtcag----------------------------------agggaa-tttag-----------------------aact----------ca-----------------aaat----------------t-tggga---------------------ttccttggga-ttcccaggtaga------------tgtatcctc-tagcatgtaag-aaaaatgtaa------------gcatg-cttat----------ttac----tt-----------------------ctgatg-------------tttaactc-attctttaaga-taaatgag----------------------------------------------------------------------------------------------------------------------------------------------------------------------------------------------------------------
>I23377_M148_Malvaceae_Robinsonella_mirandae_seq1
-----------------------------------------------------------------------------------------------------------------------------------------------------------------------------------------------------------------------------------------------------------------------------------------------------------------------------------------------------------------------------------------------------------------------------------------------------------------------------------------------------------------------------------------------------------------------------------------------------------------------------------------------------------------------------------------gtccgagtacttgtggcaacctctataagggaagcagctgcgggtgcagaagaagatgcattgctaaacctgatgggggctacctgtagacgtgccacggcaccgcccgccccccctgatgggctatgtctcrttgatgttggatatwctgattttgaccctcaaaatta----------------------tctcatcccataag---------gtatg-ttgtcagctcagat-g-------tttaatcat--------------------gttagtt-t------------------------------------------------------------------tgag-cttag-----------------------aact----------ca-----------------attt-------------------------------------------------------------------------------tggatcgtc-tagcatgtgag-aaaaatgtag------------gcatg-ggtat----------tttc----tta-------------gcccaaccatagatg-------------tataactc-attctttaaga-tatattagcataaat-------------------------------------------------------------------------------------------------------------ttata-ttcatattctacgatatttatctttg---aggaggcccttctgatttaaact----------------------------------
>I23378_M150_Malvaceae_Ceiba_pentandra_seq1
--------------------------------------------------------------------------------------------------------------------------------------------------------------------------------------------------------------------------------------------------------------------------------------------------------------------------------------------------------------------------------------------------------------------------------------------------------------------------------------------------------------------------------------------------------------------------------------------------------------------------------------------------------------------------------------atggtacgtgtgcttgtggcaacctcaataagggaagcagctgcgggagcagaagaagatgcattgctaaaactgatgggtgctacctgtagacgtgctacggcaccccctgccccccctgatgggctatctcttgttgacgttggatatactgattttgacccacaaaattg----------------------cctcatcccataat---------ttatg-ttgt-agctttgat-g-------tttacatag--------------------gttactt-tgcaa-------tattaactagtt-agccac----------------------------------atggag-ctaag-----------------------aact----------ca-----------------aaat----------------t-cggga---------------------ttcatttgga-ttcctat-tagat----------gtgtatcgtc-tagcatgttag-aaaaatgtaa------------gcatt-cttat----------ttac----ttc-------------gcccaaccacagatg-------------gttaactc-attctttaaga-taaacgagcacaaat-------------------------------------------------------------------------------------------------------------taatg-ttcatatcagatgatttatattc-----g---------------------------------------------------------
>I23380_M161_Malvaceae_Hibiscus_tiliaceus_seq1
-----------------------------------------------------------------------------------------------------------------------------------------------------------------------------------------------------------------------------------------------------------------------------------------------------------------------------------------------------------------------------------------------------------------------------------------------------------------------------------------------------------------------------------------------------------------------------------------------------------------------------------------------------------------------------------------------------ntggcaacctctayaagggaagcagctgcgggagcagaagaagatgcattgctaaaactgatggatgctacctgtagacgtgccacggcaccgcctgccccccctgatgggttatgtcttgctgatgttggatatactgattttgacctgcaaaattg----------------------cctcatcccataag---------gtttg-ttgtcagctcagat-g-------tttgcaaat--------------------tttagtt-t------------------------------------------------------------------ggag-cgtag-----------------------aact----------ca-----------------aaat------------------ttgga---------------------ttcctcagga-ttcttagggatca---------gatgaattgtc-tagcatataag---acgtgtag------------gcatg-gttatwmy-----t------------------------wrsmwwamcmwkgrwk-------------kwwwamyy-sktyyttwarr-wwaawkrrsmwwaaw-------------------------------------------------------------------------------------------------------------twa-----------------------------------------------------------------------------------------
>I23383_M166_Malvaceae_Pseudobombax_ellipticum_seq1
----------------------------------------------------------------------------------------------------------------------------------------------------------------------------------------------------------------------------------------------------------------------------------------------------------------------------------------------------------------------------------------------------------------------------------------------------------------------------------------------------------------------------------------------------------------------------------------------------------------------------------------------------------------------------------------------tgtgcttgtggcaacctcaataagggaagcsgctgcrggagcagaagaagatgcattgctaaaactgatsggtgctacctgtagacgtgctacggcacctcctgccccccctgatgggctatctcttgttgacgttggatatactgattttgacccwcaaaattg----------------------cctcatcccataag---------gtatg-ttgt-agcttagat-a-------tttacatag-------------------------tt-tgcaa-------tattaaatagtt-agcctc----------------------------------atggag-ctaag-----------------------aatt----------ga-----------------aaat----------------t-tggga---------------------ttcattggga-ttcccatgtaga------------tgcatcgtc-tagcatgtaag-aaaaatgtaa------------gcatg-cttat----------ttac----ttc-------------gcccaaccacagatg-------------ggtaactc-attctttaaga-taaatgagcataaat-------------------------------------------------------------------------------------------------------------taatg-ttcatatcatatgatttatattc-----gaggaggcccttcaga------------------------------------------
>I23384_M168_Malvaceae_Theobroma_cacao_seq1
--------------------------------------------------------------------------------------------------------------------------------------------------------------------------------------------------------------------------------------------------------------------------------------------------------------------------------------------------------------------------------------------------------------------------------------------------------------------------------------------------------------------------------------------------------------------------------------------------------------------------------------------------------------------------------------atggttcgtgtgcttgtggcaacctcaataagggaggcagctgccggagcagaagaagatgcattgctgaaactgatgggggctacctgtagacgtgccaccgcaccccctgccccccctgatggattatgccttgttgatgttggatatacggaatttgacccacaaaattg----------------------cctcctctcataag---------gtatg-tttt-agctcggag-aa------tttacgaag--------------------attagtt-tgcaa-------tattaagtggct-cgcgac----------------------------------atcgag-tttag-----------------------aact----------cat----------------aaag----------------c-tggga--------------------------------ttcccagaggga------------tatattgtg-tagcgtgtaag-aaaaatgaaa------------acata-tttat----------gtac----ttaat---------tagttctaccacagatgtg--------------aactc-attcttttaagaaaagtgagc-------------------------------------------------------------------------------------------------------------------ttatcatttatatta-----------------------------------------------------------------------------
>I23387_M178_Malvaceae_Malvaviscus_arboreus_seq1
-------------------------------------------------------------------------------------------------------------------------------------------------------------------------------------------------------------------------------------------------------------------------------------------------------------------------------------------------------------------------------------------------------------------------------------------------------------------------------------------------------------------------------------------------------------------------------------------------------------------------------------------------------------------------------------------ccgtgtgcttgtggcaacctctataagggaagcagctgcgggagcagaagaagatgcattgctaaaactgatggaggctacctgtagatgtgccacggctcagcctgcccc-cctgatggattatgtcttgttgatgttggatattctgattttgaccttcagaattg----------------------cctcatcc-ataag---------gaagg-ttgtcagctcagat-g--------------------------------------------------------------------------------------------------------------------------------------------------------------------------------------------------------------------------------------------------------------------------------------------------------------------------------------------------------------------------------------------------------------------------------------------------------------------------------------------------------------------------------------------------------------------------------------------------------------------------------------
>I23388_M180_Malvaceae_Triumfetta_lappula_seq1
---------------------------------------------------------------------------------------------------------------------------------------------------------------------------------------------------------------------------------------------------------------------------------------------------------------------------------------------------------------------------------------------------------------------------------------------------------------------------------------------------------------------------------------------------------------------------------------------------------------------------------------------------------------------------------------tggttcgttttgttgtggcwacctcaataagagaggcagctgctggagcacaagaagatgcattgctaaaactgatggaggcaacctgtgaaagtgccactgcaccgcctgccccacctaatgggctgtgccttgttgatgttggttacaaggattttgaccctcaaaactg----------------------cttcatcctgtaac--------------------------------------ctcacactcacac----------------ttctgct-tccaa-------------------------------------------------------------------tctag-----------------------gact-------------c---------------aaac-------------aaacttggga---------------------------------tttatagcaaatgttgtt---gtaatatagccacaatctgctttcagtgcttcgact---------tgtccaattgat----------------tgtcaat---------ga-------------------------------------------------------------------------------------------------------------------------------------------------------------------------------------------------------------------------------------------------------------------------
>I23389_M181_Malvaceae_Pavonia_scheadiana_seq1
----------------------------------------------------------------------------------------------------------------------------------------------------------------------------------------------------------------------------------------------------------------------------------------------------------------------------------------------------------------------------------------------------------------------------------------------------------------------------------------------------------------------------------------------------------------------------------------------------------------------------------------------------------------------------------------ggtccgtgtgctygtggcaacctctataagggaagcagctgctggagcagaagaagatgcattgctaaaactgatggaggctacctgtagacgygccacagcaccgccygcyccccctgatgggctatgtcttcttgatgtyggatatacbgattttgwyccgcaaaattg----------------------cctcatcccataag---------gtatg-ytgtcwgttgagat-g-------tttacatat--------------------gttmrtt-t------------------------------------------------------------------tgag-sttag-----------------------aact----------ca-----------------aaat----------------yttggga---------------------ttycttagga-ttctcaggcaga------------tggatcggv-tagcttktaag-waaaatgtag------------gcatd-kttdt----------ttac----cta-------------gcccaaccatagatg-------------tataactc-attcttmaasw-----------------ywtty-------------------------------------------------------------------------------------------------yykgktsgtkawytmwtwytwmragataaattagc---------------------------------------------------------------
>I23390_M182_Malvaceae_Anoda_cristata_seq1
----------------------------------------------------------------------------------------------------------------------------------------------------------------------------------------------------------------------------------------------------------------------------------------------------------------------------------------------------------------------------------------------------------------------------------------------------------------------------------------------------------------------------------------------------------------------------------------------------------------------------------------------------------------------------------------ggtccgcgtgctcgtggcaacctctataagggaagcagctgctggagcagaagaagatgcattgctaaaactgatggaggctacctgtagacgcgccacagcaccgcccgccccccctgatgggctatgtcttcttgatgttggatatacggattttgacccgcaaaattg----------------------cctcatcccataag---------gtatg-ytgtcwgttgagat-g-------tttacatat--------------------gytmrtt-t------------------------------------------------------------------tgag-sttar-----------------------aact----------ca-----------------aaak----------------yttggga---------------------ttycttagga-ttctcaggcaga------------tggatcggs-tagcttktaag-waaaatgtag------------gcatt-gttat----------ttac----cta-------------gcccaaccatagatg-------------tataac---------------------------------------------------------------------------------------------------------------------------------------------------------------------------------------------------------------------------------------
>I23392_M187_Malvaceae_Ayenia_berlandieri_seq1
--------------------------------------------------------------------------------------------------------------------------------------------------------------------------------------------------------------------------------------------------------------------------------------------------------------------------------------------------------------------------------------------------------------------------------------------------------------------------------------------------------------------------------------------------------------------------------------------------------------------------------------------------------------------------------------atggttcgtgtgcttgtggcaacctcaataagggaggctgctgccggcgcagaagaagatgcattgctaaaactgatggaggcgacatgtagacgtgccactgctcctcctgcccctcctgatgggttgtgtctagtggatgtgggatatacagactttgacccacaaaattg----------------------cttaatctggtgag---------gtata-tttt-agtttggac-a-------ttta------------------------------------------------------ggt-----------------------------------------attgagtagcaa-----------------------aact----taa---tat----------ttaattaaac----------------ttttggg--------------------------------ttcccggatata------------aatgtgatc-tagcatga------------------------------a----------------ttat----tt---------------------------------------------------------------------------------------------------------------------------------------------------------------------------------------------------------------------------------------------------------------------------------------
>I23393_M189_Malvaceae_Kearnemalvastrum_lacteum_seq1
--------------------------------------------------------------------------------------------------------------------------------------------------------------------------------------------------------------------------------------------------------------------------------------------------------------------------------------------------------------------------------------------------------------------------------------------------------------------------------------------------------------------------------------------------------------------------------------------------------------------------------------------------------------------------------------------cgcgtgctcgtggcaacctctataagggaagcagcygctggagsagaagragatgcattgctaaaactgatggaggctacctgtagacgtgccacagcaccgcccgccccccctgatgggctatgtcttcttgatgttggatatacggattttgacccgcaaaattg----------------------cctcatcccataag---------gtatg-ttgttagttgagat-g-------tttacataa--------------------gttagtt-t------------------------------------------------------------------tgag-cttag-----------------------aact----------ca-----------------aaat----------------tttacga---------------------ttccttaggatttctcaggcaga------------tggatcggc-tagcttgtaag--aaaatgtag------------gcatg-ggtat----------ttac----tta-------------gcccaaccatatatg-------------tataactc-attct-----------------------------------------------------------------------------------------------------------------------------------------ttcatattctatgatatttatatttg---aggaggcccttctgattgaattttttgaaagaagaaactcactcctggttggtga-t
>I23396_M019_Malvaceae_Allosidastrum_pyramidatum_seq1
--------------------------------------------------------------------------------------------------------------------------------------------------------------------------------------------------------------------------------------------------------------------------------------------------------------------------------------------------------------------------------------------------------------------------------------------------------------------------------------------------------------------------------------------------------------------------------------------------------------------------------------------------------------------------------------atggtccgagtgcttgtggcaacctctgtaagggaagcagctgctggagcagaagaagatgcattgctaaaactgatggaagctacctgtagacgtgcaactgcaccgcccgcccctcctgatgggctgtgtcttgttgatgttggatatactgattttgacccgcaaaattg----------------------tctcatcccataag---------gtatg-ttgtcagctcagat-g-------ttgaatcat--------------------gttagtt-t------------------------------------------------------------------tgag-cttag-----------------------aact----------ca-----------------attt-------------------------------------------------------------------------------tggatcggc-tagcatgtaag-gaaaatgtag------------gaatg-ggtat----------tttc----ttta------------gcccaaccatagatg-------------tataactc-attctttaaga-taaattagcataaat-------------------------------------------------------------------------------------------------------------ttata-gtcgtactccatgatatttatctttg---aggaggcc-------------------------------------------------
>I23398_M021_Malvaceae_Sidastrum_micranthum_seq1
----------------------------------------------------------------------------------------------------------------------------------------------------------------------------------------------------------------------------------------------------------------------------------------------------------------------------------------------------------------------------------------------------------------------------------------------------------------------------------------------------------------------------------------------------------------------------------------------------------------------------------------------------------------------------------------ggtccgagtgcttgtggaaacctctataagggaagcagctgctggagcagaagaggatgcattgctaaaactgatggaagctacctgtagacgtgcaaccgcaccgccagccccccctgatgggctatgtctcgtcgacgttggatatactgattttgamccgcaaaattg----------------------tctcatcccataag---------gtatg-tcatcagctcagat--------------------------------------gttagtt-t------------------------------------------------------------------tgag-ctgag-----------------------aatt----------ca-----------------attt-------------------------------------------------------------------------------tggatcggy-cagcatgtaag-aaamawkkwr------------gsmwk-gktww----------ttty----ytwr------------sccywmcmwtkrwkk-------------twwwmyym-wtwmwkwwara-twarywwrmatwwat-------------------------------------------------------------------------------------------------------------wtwya-twywywwtswwwkwwatttatgtttg---ag-------------------------------------------------------
>I28591_M023_Malvaceae_Neobuchia_paulinae_seq1
--------------------------------------------------------------------------------ggggatataaccctccaaga--------------------------------------------------------------------------------------------------------------------------------------------------------------------------------------------------------------------------------------tccctcg-----------------aaatacatgaaaatcttga---------a------------------------aaaaaattgaacatacctgtgtctaatactt-------atacttgagtc------------------------------caagt--------------aacataatttctta-------------------ggt-------------------aataatagcat-------tatatcgtgtggtc-------actgtttgtccta----cttata-ttctgatggtatgta---agcaaa--ttta-----atagatggtccgtgtgcttgtggcaacctcaataagggaagcagctgcgggagcagaagaagatgcattgctaaaactgatgggtgctacctgtagacgtgctacggcaccccctgccccccctgatgggctatctcttgttgacgttggatatactgattttgacccacaaaattg----------------------cctcatcccataat---------ttatg-ttgt-agctttgat-g-------tttacatag--------------------gttactt-tgcaa-------tattaactagtt-agccac----------------------------------atggag-ctaag-----------------------aact----------ca-----------------aaat----------------t-tggga---------------------ttcattgggw-ttymcatgtaga------------tgtatcgtc-tagcatgtaag-aaaaatgtaa------------gcatt-cttat----------tta----------------------------------------------------------------------------------------------------------------------------------------------------------------------------------------------------------------------------------------------------------------------------------------------
>I28592_M188_Cytinaceae_Bdallophytum_americanum_seq1
----------------------------------------------------------------------------------gtatggtcttaatatgattgat----------------------------------------------------------------------------------------------------------------------------------------------------------------------------------------------------------------------------------------------------------aggaamattggatgggtt------------------------------------------------c------------ttatc--ctattcctatcaagaa----------------------------tac--------------------taatctttttct----------------gcaagcttt----------------tctaataatgt-------tgcatt--------------cagggggatttcat----tgggtg-avttaatgccgtgta---accatgt-taca-----acagatggtccgagtactcgtggcaacgtcaataagggaagctgcagcaggtgcagaagatgatgcactgttaaagttgatggaagctacctgcaggcgggccacagctcccccagcaccccctcatgggctttgtcttgttgatgttgggtatagcgaatatgacccccgaaattg----------------------ccttattgcgaggcgcaa-----------c--tgaggttaggtcaaatcgtgtgctcg------------------------ttaatc-tccca--t--tt------------------------------------------------------------cccggtcccaactcctcacatatacacacgtt-ctc------cgc--------------ccaaat--------------gatatgcagg------------------attcactcagtg-tt----------------------------------gtgcatcaa-gggattggggtt---------cgcatg-atttt----------ttag---------------------------------------------------------------------------------------------------------------------------------------------------------------------------------------------------------------------------------------------------------------------------------------------
>I28593_M024_Malvaceae_Carpodiptera_cubensis_seq1
----------------------------------------------------------------------------------------------tttg----------------------------------------------------------------------------------------------------------------------------------------------------------------------------------------------------------------------------------tgttctc--------------attattc--tgccaatttaaatgagcaatgcta----gaaaaat-----------------taaaaatatgaaccc------------ttttc-------aatttccagat------------------------------cggc-------------atttttgtac-tctga-------------------gat-------------------tataatagcat-------tacattttgttatt-------actgtttctacta----tttgca-ttctgatggtacata---amcaaa--tata-----acagatggttcgcgtgcttgtggcaacctcaataagggaagcagctgccggagcagaagaagatgcgttgctaaaactgatgggggctacctgtagacgtgctactgcaccccctgctccatctgatgggctatgtcttgttgatgttggatatactgaatttgacccacaaaattg----------------------ccttatcccttaag---------gtatg-ttat-agctcaggg-attta--ttttacatag--------------------tttagtt-tgcaa-------cattaagtagct-agccac----------------------------------attgag-tttat-----------------------aact----------ca-----------------taat----------------t--------------------------------tagga-ttcccakgtcaa------------tatatcatctaagcatatacg-aaaaatgtaa------------gcata-tctgt----------ctac----tta-------------ggcctacc-----------------------------------------------------------------------------------------------------------------------------------------------------------------------------------------------------------------------------------------------------------------
>I28594_M025_Malvaceae_Herrania_nitida_seq1
------------------------------------------------------------------------------gtttccagattccgtagacg----------------------------------------------------------------------------------------------------------------------------------------------------------------------------------------------------------------------------------tgtcttctctttgttt--------------tgccaaattaaatgagtgatgttg----gg-----------------------aaaaatatgaaagc------------tcatc-------cattttcggat------------------------------cagt-------------g-gtttgtacccctca-------------------tgt-------------------tataatagtat-------tacattgtgttata-------actgtttctccta----cttgca-ttctgatggtggcta---accaaa--tata-----atagatggttcgtgtgcttgtggcaacctcaataagggaggcagctgccggagcagaagaagatgcactgctgaaactgatgggggctacctgtagacgtgccacggcaccccctggcccccctgatggattatgccttgttgatgttggatatacggaatttgacccacaaaattg----------------------cctcctttcataag---------gtatg-tttt-agcttggag-ag------tttacatag--------------------gttagtt-tgcaa-------tattaagtggct-cacggc----------------------------------atcgag-tttag-----------------------aact----------cat----------------aaaa----------------t-tggga--------------------------------ttcccagagaga------------tatcttgtg-tagcatgtaag-aaaaatgaaa------------acata-tttat----------ttac----ttaat---------tagctctaccatagat-----------------------------------------------------------------------------------------------------------------------------------------------------------------------------------------------------------------------------------------------------------
>I28595_M184_Malvaceae_Guazuma_ulmifolia_seq1
-------------------------------------------------------------------------------tttctagaccccctatacg-------------------------------------------------------------------------------------------------------------------------------------------------------------------------------------------------------------------------------------------tttgttt--------------tgccaaattaattgagtgatgttg----gg-----------------------aaaaatatgaaacc------------taatc-------gactactggat------------------------------cagc-------------g-gtttgtttgtctca-------------------ggt-------------------tatagtagtat-------tactttgtgttata-------actgtttttccta----cttgct-ttctgatggtggcta---accaaa--ttta-----atagatggttcgagtgctagtggcaacctcaatgagggaggcagctgctgaagcagaccaagatacattgctgaaactgatgggggctacttgtagacgtgccactgcacctcctgccccccctgatgggttatgccttgttgacgttggatatacagaatttgacccacaaaattg----------------------cctcattccgtaag---------gtatg-tctt-agctcggag-a-------tttacatag--------------------gttagtt-tgcaa-------tattaagtagct-agtgac----------------------------------attgag-tttag-----------------------aact----------cat----------------aaat----------------a-tggga--------------------------------ttcgctgcaagg------------tatattgtc-tagtgtgtaag-aaaaatgtaa------------acata-tttat----------ttac----ttaat---------tagctctaccatagatgtg--------------aaccc-attctttagga-------------------------------------------------------------------------------------------------------------------------------------------------------------------------------------------------------------------------
>I28596_M026_Malvaceae_Ruizia_cordata_seq1
------------------------------------------------------------------------------gtttctagatctccttgtca----------------------------------------------------------------------------------------------------------------------------------------------------------------------------------------------------------------------------------tttattcttcttc-----------------tttaccaaataatgagtsttgcta----g------------------------ataaatatgaacct------------tcatc-------agttccyagat------------------------------caac-------------a-gtttgtatttctca-----------------------------------------tgttatat----------------------yw-------crcatttttcatm----cttkct-ttyrgatggtatctw---accaaatatata-----atagatggtccgtgtgcttgtcgcaacctcawtaagggaagcagctgctggagcagaagaagatgcattgctaaaattgatggaggctacttgtagacgtgctacggcaccacctgccccccctgawggattatgtctkgttgatgttggatatactgaatttgacccacaaaatag----------------------ccttatsccttaag---------gtatg-ttgt-atctcaggg-a-------tttacatag--------------------gttrgtt-tgttg-------tattaagtagct-mg----------------------------------------cgag-tttag-----------------------tatt----------cat-----------------aat----------------t-tgaga---------------------tctc-tgaaa-----------------------gatatatc-------------at-atcaatgtga------------accca----------------ttct----ttaa----------gatacataccatagaat-------------caatattc-----------------------------------------------------------------------------------------------------------------------------------------atgtgatttataatttkatk------------------------------------------------------------------------
>I28597_M027_Malvaceae_Melhania_velutina_seq1
-------------------------------------------------------------------------------tttctagatctccttgaca----------------------------------------------------------------------------------------------------------------------------------------------------------------------------------------------------------------------------------tttattcttcttc-----------------tttaccaaataatgagtgttgcta----g------------------------atatatatgaacct------------taatc-------agttcccagat------------------------------caac-------------a-gtttgtatttctca-----------------------------------------tgctattt----------------------ta-------cacatttttcata----cttgct-tttggatggtatcta---accaaatatata-----atagatggtacgtgtgcttgttgcaacctcaataagggaagcagctgctggagcagaagaagatgcattgctaaaattgatggaggctacttgtagacgtgctacggcaccacctgccccccctgatggattatgtcttgttgatgttggatatactgaatttgacccacaaaatag----------------------ccttatcccttaag---------gtatg-ttgt-atctaaggg-a-------tttacatag--------------------gttggtt-tgttg-------tattaagtagct-ag----------------------------------------cgag-tttgg-----------------------tatt-ggttaattgcacaaatgg-----ttcctgaac----------------t-ttagg---------------------ctccatacct-----------------------aa------------------------------------------------------------------------------------------------------------------------------------------------------------------------------------------------------------------------------------------------------------------------------------------------------------------------------------------------------------------
>I28598_M028_Malvaceae_Glyphaea_brevis_seq1
---------------------------------------------------------------------------------------------------------------------------------------------------------------------------------------------------------------------------------------------------------------------------------------------------------------------------------------cttccctttgttt--------------tgccaaattaaatgagtgatgttc-------------------------------------------------------tcatc-------aatttttggat-------------------------------------------------------------------------------------------------------------cagcattat----tacattgtgttgtcatt----gttttttttccta----cttgca-ctctaataagggc------ttaaa--tatg-----atagatggttcgtgttcttgtggcaacctcaataagagaggcagctgctggagcagaagaagatgcattgctaaaactaatggaggctacttgtagacgtgccactgcaccgcctgccccacctgatgggctatgtcttgttgatgttgggtatacggattttgacccacgaaactg----------------------cctcatcctataag---------gtatc-ttttcagctcagag-c-------tttacata--------------------------------------------------cct-agcaac----------------------------------atcgag-tttag-----------------------aact----------tgt----------------aaat----------------t-tggga-------------------------ttatga--gtctttggattta-----------tga-gttc-aagcac------aataaccaaa------------gcata-tttca----------tgtc----tcg--------------------------------------------------------------------------------------------------------------------------------------------------------------------------------------------------------------------------------------------------------------------------------------
>I28599_M029_Malvaceae_Desplatsia_dewevrei_seq1
----------------------------------------------------------------------atcattttgtttctagatcacctacatg----------------------------------------------------------------------------------------------------------------------------------------------------------------------------------------------------------------------------------tgtcttccccttgttt--------------tgccatattaaattggtgatgt---------gg----------------------------------------------tcatc-------aatttcaagat------------------------------cagc-------------a-gtttgtatttctct-------------------ggc-------------------tataataatattat----aacatggtgtttat------tattgtctcttcta----cttgta-ttctaat--tggg------ttgaa--cata-----gtagatggttcgtgttcttgtggcaacctcaataagagagacggctgctggtgcagaagaagatgcattgctaaaactgatggaggctacctgtagacgtgccactgcaccgcctgccccacctgatgggctatgtcttgtcgatgttggatatacggattttgacccacaaaactg----------------------cctcatcctataag---------gtat--atttgagctcagag----------tcacata--------------------------------------------------gct-agtgac----------------------------------atcgag-tttag-----------------------aact----------tgt----------------agat----------------t-tggga------------------------cttaccg-gccccagggagata----------tatg--gtc-tagcatggaagaaaartggctaaa---------taccca-ttttc----------gtcc----tcg-------------aacttacwatattttgacattttcgtccctgaactt-tcaattttgtg-aa----------------------------------------------------------------------------------------------------------------------------------------------------------------------------------------------------------------------
>I28600_M146_Malvaceae_Mortoniodendron_guatemalense_seq1
-------------------------------------------------------------------------------tttctagccctcctagtca----------------------------------------------------------------------------------------------------------------------------------------------------------------------------------------------------------------------------------tatcttctg------------gttgttt--tgccaaatt----------------------------------------------aaatgtaaaccc------------tcgac-------aatttccttat------------------------------cagc-------------a-gtttgtatttctca-------------------gay-------------------tgtaatagtat-------tacattgttttgtc-------wctgtttctccta----cttrca-ttctgatggyatcta---accaaa--taha-----acagatggttcgtgtgcttgtrgcaacctcaataagggaagyagctgccggagcagaagaagatgcattgctgaaactgatgggggctacctgtagacgtgccacggcaccccctgcccctcctgatgggctatgtcttgtbratgttggatatactgaatttgacccacaaaattg----------------------ccttatcccttaag---------gtatg-ttgt-agytcaggg-a-------cttacgtag--------------------gttagtt-tgcag-------tatmwagtagct-agcyac----------------------------------rttgag-tttag-----------------------aact----------ca-----------------taat----------------t-tasga---------------------ttacgtggga-tttccaaggaga------------tatatcatctaagcatgtaat-a-------------------------------t----------ttac----cta-------------gtcataccatagatgtg--------------aactc-attctttaaga-taaatgagcataaa----------------------------------------------------------------------------------------------------------------------------------------------------------------------------------------------------------
>I28601_M030_Malvaceae_Sparmannia_africana_seq1
-------------------------------------------------------------------------------------gatc-cctatatg----------------------------------------------------------------------------------------------------------------------------------------------------------------------------------------------------------------------------------tgtcgtccctttgttt--------------wgccaaattwartgagtgatgytc-------------------------------------------------------tcatc-------aattyctgtatc----------------------------acaac-------------a-gttgrtatttctca-------------------ggt-------------------tatagtagtattatwacatrcattgttttgtywctygtgattgttwctccta----cwtgcr-ttctaacagtggc------ttaaa--crtr-----ctagatggttcgtgttcttgtggcaacctcrataagagaggcagctgctggagcagawgaagatgcattgctaaaactgatggaggctacctghagacgtgccactgcaccgcctgccccacctgatggactatgtcttgttgatgttggatacayrgattttgacccacaaaactg----------------------cctcatcctataaggtatttaccgtat--ttttcagctcagagaa-------tttacata--------------------------------------------------cct-agcaac----------------------------------atydaa-tttag-----------------------aact----------cvt----------------aawtttg----------ggat-tggga-------------------------ttacca--gtccagggagatg-----------ttagggtc-tagcatgcaaaaaacaaagtga------------acata-gttat----------ttac----tta-------------act----------------------------------------------------------------------------------------------------------------------------------------------------------------------------------------------------------------------------------------------------------------------
>I28602_M031_Malvaceae_Mollia_sp_seq1
---tacatttt-----------------------------stagaat------------------ttcagatcatttkgtttctaratctcywatgtg----------------------------------------------------------------------------------------------------------------------------------------------------------------------------------------------------------------------------------ta--ttcsgtttgttt--------------tgccatattaaatyggtgatgtgg-------------------------------------------------------tcatc-------aatttctgkat------------------------------cwgc-------------a-gtttgtatttctca-------------------grt-------------------tataryastattattat-aacatyktgttgyc-------attgtatctccta----wwtgca-tcctaat--tggc------ttaam--tgya-----atagatggttcgtgttctkgtggcaacctcrataagagavgcagctgctggagcagaagaagatgcattgctaaagctgatggaggctacctgtagdcgtgccactgcaccrcctgccccacctgatgggctatgccttgttgatgttggatatacggattttgaccnacaaaaytg----------------------cctcatcrtdtaag---------gtat--attkaagmtcagag-a-------tttacata--------------------------------------------------cct-aasaat----------------------------------atygag-tttag-----------------------wasw----------wat----------------agaw----------------t-tggga------------------------tttamca--gcccagggagata----------twtatggcc-tagcatgcaasgraaaagrtgm------------agata-tat--------------ac----ttr-------------gcttcaccatagay--------------gtgaactc-actctttaaga-taaac-------------------------------------------------------------------------------------------------------------------------------------------------------------------------------------------------------------------
>I28603_M223_Malvaceae_Gossypium_hirsutum_seq1
------------------------------------------------------------------------------------------cctacgcaaggtatac--------------------------------------------------------------------------------------------------------------------------------------------------------------------------------------------------------------------------gctggtgtgcttgtttg-------------catccatgcatgcttgtgatttct-------------------------------------------------------tttta-------taataccaaatc----------------------------acatt---------------gtttstgtttctaa-------------------gtt-------------------tataatggcat-------tacatcatgtggtt-------accgtttctccaa----cttgct-ttctgakggtatgta---accaaa--tatg-----acagatggtccgtgtgcttgtggcgacctctataagggaagcagctgcrggagcagaagaagatgyattgctaaaactgatggaggctacctgtagacgtgccacggcaccccccgcccccccngntgggskakgtvktgttgdtgttggctatactganttcaacccaaaaaattg----------------------tctcatcccatgag---------gtgtg-ttgtaagttcagat-g-------tttacatac--------------------gttagtt-------------------------------------------------------------------ttgaa-cttag-----------------------aact----------ta-----------------aaat----------------t-tggga---------------------ttctttagga-ttgtcaggcagat---------------------------------gaaaagccta------------gcatg-----------------------------------------------------------------------------------------------------------------------------------------------------------------------------------------------------------------------------------------------------------------------------------------------------------------
>I28604_M032_Malvaceae_Entelea_arborescens_seq1
---------------------------------------------------------------------------------tctagatc-cctatatg----------------------------------------------------------------------------------------------------------------------------------------------------------------------------------------------------------------------------------catcttccctttgttt--------------taccaaattaaatgagtgatgttc-------------------------------------------------------tcatc-------aatttctgtatc----------------------------acaac-------------a-gttggtatttmtca-------------------ggt-------------------tatagtartattrttacatacattgtgttgtcayttgtgattgtttctccta----cttgca-ttctaacagtrgc------ttaaa--cata-----ctagatggttcgtgttcttgtkgcaacmtcaataagagaggcagctgctggagcagaagaagatgcattgctaaaactgatggaggcwacctgtagacgtgccactgcaccgcctgccccacctgatggactatgtcttgttgatgttggatacwcggattttgacccacaaaactg----------------------cctcatcctataag---------gtat--ttytcagctcagag-a-------tttacata--------------------------------------------------cct-agcaac----------------------------------atcgaagtttag-----------------------aact----------mgt----------------aaatttg----------kdat-tggga-------------------------ttacca--gtccagggagata------------tagggtc-tagcatgccaaaaacaaagtga------------acata-attat----------ttac----tta-------------actctaccatagat--------------gtcaac---------------------------------------------------------------------------------------------------------------------------------------------------------------------------------------------------------------------------------------
>I28605_M235_Malvaceae_Abutilon_sp_seq1
--------------------------------------------------------------------------------------tttttgtaggatc-------g----------------------------------------------------------------------------------tgaggaagg-------------------------------------------------------------------------------------------------------------------------aaagaaggtcatgtgt----------gtcgagct-ggttgcaaatcgattcctacgcag----g------------------------gtatacacatatgt------------gcatg-------tttttctagat------------------------------aagc-------------t-gttatt--------------------------------------------tcctaggttatagcat-------tacactgtgtattc-------accatttgtccag----cctgca-ttctgatggtatctt---attaaacatata-----atagatggtccgagtgcttgtggcaacctctataagggaagcagctgctggagcagaagaagatgcattgctaaaactgatggaagctacctgtagacgtgcaactgcacctcccgccccccctgatgggctatgtctcgttgatgttggatatactgattttgacccgcaaaattg----------------------tctcatcccataag---------gtatg-ttgtcagctcagat-g-------tttaatcat--------------------gttagtt-t------------------------------------------------------------------tgag-cttag-----------------------aact----------ca-----------------attt-------------------------------------------------------------------------------tggatcggc-tagcatgtaag-aaaaatgtag------------gcatg-ggtat----------tttc----tta-------------gcccaaccatagatg-------------cataactc-attctttaaga-ttaacata----------------------------------------------------------------------------------------------------------------------------------------------------------------------------------------------------------------
>I28606_M033_Malvaceae_Reevesia_formosana_seq1
------------------------------------------------------------------------------------------cctcgtca----------------------------------------------------------------------------------------------------------------------------------------------------------------------------------------------------------------------------------tgtcttctcta----------tttttttt-tttttaaaaaatttagtgatatta----g------------------------aaaaawatgaaccc------------tggtc-------catktcgggat------------------------------caga-------------a-gtttctgtttcttg-------------------ggt-------------------tataatagtat-------tacactgtcttgtt-------actgtttctccta----tttgca-ttctgattgtatata---acctta--tata-----atagatggttcgtgtgcttgtggcaacctcaataagggaagcagctgcaggagcagaagaagacgcattgctaaaactgatggaggctacctgtagacgtgccacagcaccccctgcaccaccttacgggctatgtcttgttgatgttggatatactgattttgacccgcaaaactg----------------------cctcatcccataag---------ctatg-ttgt-agcgcagat-a-------tttacatagg-------------------gttagtt-tgcag----------taagtacct-agccac----------------------------------aatgag-tttag-----------------------aact----------cat----------------aagc----------------agctagc--------------------------------------------------------cacatcttc-tttcatgtaag-aaaaatgtag------------acata-tttat----------ttac-------------------atccctaccataaatg----------------------------------------------------------------------------------------------------------------------------------------------------------------------------------------------------------------------------------------------------------
>I28607_M034_Malvaceae_Mansonia_altissima_seq1
---------------------------------------------------------------------------------tctacatcccctagtca----------------------------------------------------------------------------------------------------------------------------------------------------------------------------------------------------------------------------------tgtcttctctttctta--------------tgcttaataaaaggagtgatgtta----g------------------------aaaaatatgaacct------------tcata-------aatttcaggat------------------------------tagc-------------a-gtttgtgtttccta-------------------ggc-------------------tatgatagtct-------tacagtgcgtcatt-------accattattcctt---accgcat-tttttatgg-----------------cata-----atagatggtccgtgtgcttgtggcaacatcgataagggaagcagctgctggagcagaagaagatgcattgctaaaactgatggaggctacctgtagacgtgcaacggcaccccctgcaccccctgatgggctatgtcttgtggacgttggatatacggaatttcatccacaaaattg----------------------tctcatcccataag---------gtatg-gtac-agattagag-a-------ttcggatag--------------------gttaatt-tgcat-------tattaactagcc-agccac-------------------------------ataacaaag-tttag-----------------------aact----------ct-----------------tcat----------------t-tggaa---------------------tatcttggga-tccccagggagatg--------catgtatcatc-aagcatgtaag-aaatatgtaa------------a---------------------------------------------------------------------------------------------------------------------------------------------------------------------------------------------------------------------------------------------------------------------------------------------------------------------
>I28608_M035_Malvaceae_Hosfordia_alata_seq1
--------------------------------------------------------------------------------------------------------------------------------------------------------------------------------------------------------------------------------------------------------------------------------------------------------------------------------------------tgt----------gttgagct-ggttgcaaatcgattcctacgcag----g------------------------gtatacacatatkt------------gcatg-------tttttctagat------------------------------ragm-------------a-gttatt--------------------------------------------tcytaggttatagcat-------tacattgtgagttc-------accatttgtccaa----cctgca-ttctgatggtwtcta---ayyaaatgtata-----atagatggtccgagtgcttgtggcaacctctataagggaagcagctgctggagcagaagaagatgcattgctaaaactkatggaagctacctgtagacgtgcaactgcaccgcccgccccccctgatgggctatgtctbgttgatgttggatatactgattttgacccrcaaaattg----------------------yctcatcccataag---------gtatg-ttgtcagctcagat-g-------tttaatmat--------------------gttagtt-t------------------------------------------------------------------tgag-cttag-----------------------aact----------ca-----------------attt-------------------------------------------------------------------------------tggatcggc-tagcatgtaag-aaaaatgtar------------ssatg-grtat----------tttc----tta-------------gcccaaccatagatg-------------tataactc-attcttcaaga-taaattag----------------------------------------------------------------------------------------------------------------------------------------------------------------------------------------------------------------
>I28609_M036_Malvaceae_Pentaplaris_davidsmithii_seq1
-----------------------------------------------------------------------------------------------------------------------------------------------------------------------------------------------------------------------------------------------------------------------------------------------------------------------------------------tttttt-------------------------attaaatgagtgatgtta----g------------------------aaacatatgaaccc------------tcatc-------agtttccagat------------------------------cagc-------------a-gtttctatttctca-------------------ggt-------------------tataatagcat-------tactttgtgtggtc-------actgtttgtccta----cctgca-ttctgatggtatcta---accaaa--cata-----atagatggtccgtgtgcttgtggcaacctctataagggaagcagctgcgggagcagaagaagatgcattgctaaaactgatggaggctacctgtagacgtgccacggcaccccccgccccccctgatgggctatgtcttattgatgttggatatattgattttgatccccaaaattg----------------------ccttatcccataag---------gtatg-ttgt-agctcagat-a-------tttacatat--------------------gttagtt-tgcaa-------tattaactaact-ag-------------------------------------------g-cgtag-----------------------aact----------ca-----------------aaat----------------t-tggga--------------------------------------------------------------------------------------------------------------------------------------------------------------------------------------------------------------------------------------------------------------------------------------------------------------------------------------------------------------------------------------------------------------------------
>I28611_M062A_Malvaceae_Durio_zibethinus_seq1
----------------------------------------------------------------------------------------------------------------------------------------------------------------------------------------------------------------------------------------------------------------------------------------------------------------------------------------ttcatgt----------ctagttt--tgccaaattaaatgagtgatgtta----g------------------------aaaaawatgaaccc-----------atcatc-------aatttccggat------------------------------gggc-------------a-gtctatatttctca-------------------ggt-------------------tataatagtatc------tacattgtgttgtc-------actgtttctcctg----cttgca-ttctgatggtaccca---accaaa--tata-----acagatggttcgtgtggytgtggcaacctcaataagggaagccgctgccggagcagaagaagatgcattgctaaaactgatggaggctacctgtagacgggccacggcaccccctgcccccccttatgggctatgtcttgttgatgttggatatactgaatttgacccacaaaattt----------------------tcttatacgttaag---------gtatg---tt-agctcaagg-a-------tttacatag--------------------tttagtt-tgcaa-------tatgaagtagct-aggcac----------------------------------atagag-ttaag-----------------------aact----------ca-----------------taat----------------t-ttaga---------------------ttacttggga-tttccagagagaaat-------a--atatcatctaagcatgtaac-a-aaatgtaa------------gcata----at----------tt-----------------------------------------------------------------------------------------------------------------------------------------------------------------------------------------------------------------------------------------------------------------------------------------------
>I28612_M038_Malvaceae_Brachichyton_bidwillii_seq1
------------------------------------------------------------------------------------------------------------------------------------------------------------------------------------------------------------------------------------------------------------------------------------------------------------------------------------cgtcttttc------------attgctt--tgccaaattaaataagtgatgtta----g------------------------aatgttttgaactg------------tcatc-------ratttccggat------------------------------cagc-------------a-gtttgtatttctca-------------------ggt-------------------tatartaatgt-------trcattgtgttgtc-------attgtttctyttg----cttgca-ttctgatggratcta---accaaa--taca-----acagatggttcgggtgcttgtggcaacctcrataagggaagcagctgccggagcagaagaagatgcattgctaaaactgatggaggctacctgtagacgtgccackgcaccccctgccccccctgaaggkctatgtcttgttgatgttggatatactgaatttgacccacaaaattg----------------------ccttatcccttaag---------gtatgtttgt-agctyaggg-a-------tttacatag--------------------gttaggt-tgcaa-------tattaagtagct-agccac----------------------------------atcgag-gttac-----------------------gact----------caa----------------taat----------------t-tggaat-------------------tttacttagaa-ttcttagggagatat-------tatatattgtttaagcatgcaaa-aacaaaatgt----------------------------------------------------------------------------------------------------------------------------------------------------------------------------------------------------------------------------------------------------------------------------------------------------------------------------------
>I28613_M039_Malvaceae_Eriotheca_macrophylla_seq1
---------------------------------------------------------------------------rataagaggatatgacccttgaaag--------------------------------------------------------------------------------------------------------------------------------------------------------------------------------------------------------------------------------------accctss-----------------awwtacmtgrcaatgatggttttgtyttw------------------------wrawmwttgaacatatccatgtttaatactc-------gcacttgagtc------------------------------cgagt--------------aagatagtttttta-------------------ggt-------------------tataatagcat-------tacattgtgtggtc-------actgtttgtccta-------gta-atctgatggtatgta---agcaaa--tata-----atagatggtccgtgtgcttgtggcaacctcaataagggaagcagctgcgggagcagaagaagatgcattgctaaaactgatgggtgctacctgtagacgtgctacggcaccccctgccccccctggtgggctatctctggttgacgttggatatactgattttgacccacaaaattgcctcatcccataaggtatryaacctcatcccataag---------gtatg-ttgt-agctcagat-g-------tttgcatag--------------------kttagtt-tgcaa-------tattaactagct-agccac----------------------------------atggag-ctaag-----------------------aact----------ca-----------------aaat----------------t-tggga---------------------ttcattggga-ttcccatgtaga------------tgtttcgtc-tagcatgtaag-aaaaatgtma------------gcatg-cttat----------ttac---------------------------------------------------------------------------------------------------------------------------------------------------------------------------------------------------------------------------------------------------------------------------------------------
>I28614_M040_Malvaceae_Hydrogaster_trinervis_seq1
--------------------------------------------------------------------agatcatattgtttctagatctcctatatg----------------------------------------------------------------------------------------------------------------------------------------------------------------------------------------------------------------------------------tgtcttccccttgttt--------------tgccatattaaatcagtgatgtgg-------------------------------------------------------taatc-------aatttctggat------------------------------aggc-------------a-gttcatatttctta-------------------ggg-------------------t---gttctagtattat-aacatcgtgttgtc-------attgtttctcgta----tttgca-ttctaat--ttgc------ttaaa--catg-----gtagatggtccgtgttcttgtggcaacctcaataagagaggcagctgctggagcagaagaagatgcattgttaaagctgatggaggctacctgtagacgtgccactgcaccacctgccccacctgatgggctatgtcttgttgatgttggttatacagattttgacccgcaaaactg----------------------cctcatcgcctaag---------gtat--atttcagctcagag-a-------tttatata--------------------------------------------------cct-agcaac----------------------------------gtcgag-tttag-----------------------aact----------cat----------------agat----------------t-tggaa-----------------------ttttacca--gtctagggagata----------catg-------gccatacgaggaaaaaggtaa------------acata-ttt--------------ac----tta-------------gctccaccatagat--------------gtgaactc-actcttagatg-------------------------------------------------------------------------------------------------------------------------------------------------------------------------------------------------------------------------
>I28615_M041_Malvaceae_Pterygota_brasiliensis_seq1
---------------------------------------------------------------------------------------------------------------------------------------------------------------------------------------------------------------------------------------------------------------------------------------------------------------------------------------------------------gtttttc--tgccaaattaaataaatgatgtga----g------------------------aaaaatgtgaactg------------ttatc-------aatttccaaat------------------------------caac-------------a-atttgtatttctca-------------------ggt-------------------tgtagtaatgt-------tacattttgttgtc-------actgtttctcctacatgcttgca-ttttgattttatcta---accaaa--tata-----acagatggttcgggtgcttgtggcaacctcaataagggaagcagctgccggagcagaagaagatgcattgctaaaactgatgggggctacctgtagacgtgccacggcaccccctgcccctcccgaggggctctgtcttgttgatgttggatatactgaatttgacacacaaaattg----------------------ccttatcccttaag---------gtatgtttgt-agctcaggt-a-------tttacatag--------------------gttagtt-tgtaa-------tattaagtagct-agccac----------------------------------atcgag-tttgc-----------------------aact----------caa----------------taat----------------t-cgggat-------------------tttacttagaa-ttcctagggaggtat-------tatatttcatctaagcatttaag-aaaaatgtaa------------tcata-----t----------tta----------------------------------------------------------------------------------------------------------------------------------------------------------------------------------------------------------------------------------------------------------------------------------------------
>I28616_M042_Malvaceae_Leptonichya_maranta_seq1
-------------------------------------------------------------------------------------atccccctagatg----------------------------------------------------------------------------------------------------------------------------------------------------------------------------------------------------------------------------------tgtcttctctt-------------------tgttttgctaaatgactgatgtta----g------------------------aaaaatatgaatcc------------tgatc-------aatttccagat------------------------------atgc-------------a-gtttgtatttctta-------------------ggt-------------------tataa-aatat-------tatattgtgttttc-------aatgtttctcctg----cttgca-ttctgatggtagcta---atcgaa--tata-----atagatggttcgtgtgcttgtggcaacctcaataagggaggccgctgccggagcagaagaagatgcattgctaaaactgatgggggccacctctagacgtgccactgccccccctgcgccccctgatgggctatgtcttattgatgttggatatacagaattcgacccgcaatattg----------------------cctcatcctgtaag---------gtatg-tttt-agctcagag-a-------tttacatag--------------------attagtt-tgcca-------tattaagtagck-agcaactttgayttttttttttggggtactaatagcaac-tttgag-tttaa-----------------------aact----------ca-----------------aaat----------------t-------------------------------ttggga-ttcccatagaga------------aatgtcatc-tagcattt------------------------------------------------------------------------------------------------------------------------------------------------------------------------------------------------------------------------------------------------------------------------------------------------------------------------------------------------
>I28617_M043_Neuradaceae_Neurada_procumbens_seq1
-----------------------------------------------------------------------------------------------------------------------------------------------------------------------------------------------------------------------------------------------------------------------------------------------------------------------------------------------------------------------------------------------------------------------------------cc------------ctatc-------aattttccaat------------------------------caaatata---------aatgtaatatttttcaaatttagatgaaagttgagagtgaccaaaatctcaatttactccaagaaggtcgagaattacacttagaattt------cattggttctgcaatgtccttatacttttgacagtggttg--aattatttgtatac--tcatagatggttcgggttctggtggcaacatcgataagggaagcagctataggcgcagatgatgatgcgttactaaagctgatggatgcaacgtgcagacgtgccaccgctcctccagcgccgcctgatggactctgtcttgtcgacgttggatacactgattttgatccgcaaagttg----------------------cctcattccttaac----a----ctattgtttt-ggcgaaggg---------ttcaagaaa--------------------ttttctt-----------------------------------------------------------------------------------------------------gactc---------ta-----------------aaat---------------tttctgaa---------------------ccctctaggg-tttaagaatggaaggaa-----------------aagtttataaa-aaaagagaaa-----------tttatatcttaccagaatagactttcctgattaac---------aa-----------------------c----tgtaattt-atttt-------------------------------------------------------------------------------------------------------------------------------------------------------------------------------------------------------------------------------
>I28618_M044_Malvaceae_Pentace_laxiflora_seq1
--------------------------------------------------------------------------tatggtttctagatctcctactta-------------------------------------------------------------------------------------------------------------------------------------------------------------------------------------------------------------------------------------------------------gctgttt--tgccaatttaaatgagtgatgtta----g------------------------aaaaatatgaaccc------------tcacc-------aatttcgagat------------------------------cagc-------------atttttgtacttctca-------------------ggt-------------------tataatagcat-------tacattttattgtt-------actgtttctcttg----cttgca-ttctgatggtatcta---actgaa--tcta-----atagatggttcgtgtgcttgtggcaacctcaataagggaagcagctgccggagcagaagaagattcattactaaaactgatggaggccacctgcagacgcgctactgcaccccctgctccccctgatgggctatgtcttgctgatgttggatatactgaatttgacccacaaaattg----------------------ccttatcccgtaag---------gtatg-ttgt-agctaaggg-a---------tacatag--------------------gtttgtt-tgcaa-------cattaagtagct-agctac----------------------------------atagag-ttcgg-----------------------taat----------ca-----------------taat----------------t-tggaa--------------------------------ttcccaggaaaa------------tatgctt-----------------------------------------------------------------------------------------------------------------------------------------------------------------------------------------------------------------------------------------------------------------------------------------------------------------------------------------------------------
>I28619_M045_Malvaceae_Phragmotheca_mammosa_seq1
----------------------------------------------------------------------------ttgtatctatatcccctag-------------------------------------------------------------------------------------------------------------------------------------------------------------------------------------------------------------------------------------tcacgtcttct----------gttatttt-aatcaaattaaataagtgatgttt----g------------------------aaa----------c------------ttatc-------aatttcaagat------------------------------cagc-------------a-ktttttatttctca-------------------ggt-------------------tataatagcat-------tacattgtgtggtc-------actgtttgttcta----cttcca-ttctgatggtatcta---accaaa--tgta-----atagatggtccgtgtgcttgtggctacctcwataagggaagcagctgcaggagcagaagaagatgcattactaaaactgatgggggctacctgtagacgtgccacggcaccccctgccccccctgatgggctaggtcttcttgatgttggatatactgattttgacccgcaaaattg----------------------cctcatcccgtaag---------gtatg-ttgt-agctcagat-g-------tttacatat--------------------gttagtt-tgcaa-------tattaactagct-agtcag----------------------------------agggag-tttag-----------------------aact----------ca-----------------aaat----------------t-gggat---------------------t------------cctagataga------------tgattcgtc-tagcatgcaag-aaa-----------------------------------------------------------------------------------------------------------------------------------------------------------------------------------------------------------------------------------------------------------------------------------------------------------------------------------------
>I28620_M046_Malvaceae_Camptostemon_shultzii_seq1
------------------------------------------------------------------------------------------------------------------------------------------------------------------------------------------------------------------------------------------------------------------------------------------------------------------------------------ttttcttacaa----------actatgtt-attcggatttcattttttttaata----t------------------------tcttgtatraaymy------------yyrtk-------wwykwytakat------------------------------awkc-------------m-skytwkatttytca-------------------rgtcgtt---------ttcttayaymatagcat-------tacattgtgtagtc-------actgtttgtccaa----cttgct-ttctgatggtatcta---accaaatgtata-----atagatggtccgtgtgcttgtggcaacctctataagggaagcagctgcgggagcagaagaagatgcattgctaaaactgatggaagctacctgtagacgtgccacggcgccgcccgccccccctgatgggctgtgtcttgttgatgttggatatactgattttgacccgcaaaattg----------------------cctcatcccttaag---------gtatg-ttgtctggtcagat-g-------tttacatat--------------------gttagtg-t------------------------------------------------------------------ggag-cttag-----------------------aact----------ca-----------------aaat----------------t-tggga---------------------ttccttggga-ttctcaggcgga------------tggatcgtc-tagcatgtaag-aaaaatgt------------------------------------------------------------------------------------------------------------------------------------------------------------------------------------------------------------------------------------------------------------------------------------------------------------------------------------
>I28621_M153_Malvaceae_Trichospermum_sp_seq1
-------------------------------------------------------------------------mtwytrtwtttaaatctcstatm----------------------------------------------------------------------------------------------------------------------------------------------------------------------------------------------------------------------------------------ttcycywtgttt--------------tgccatattraatyagtgatgtgt-------------------------------------------------------tcatc-------aakttctraat------------------------------yagc-------------a-gtttgtatttctyr-------------------ggt-------------------katwatavtaktattat-aayantghgttwtc-------attgtatctccta----tttgca-ttctaat--tggc-----tttaaa--cata-----atagatggttcgtgttcttgtggcaacctcaatdagagaggcagccgctggagcagaagaagatgcattgctaaagctgatggaggctacctgtagacgtgccactgcaccgcctgccvcacctgatgggctatgtctngttgatgttggatatacagattttgacccacaaaactg----------------------tctcatcttrtaag---------rtwc--atttcdgcwtagag-a-------tttacataa-----------------------------------------------tvcct-wgcaac----------------------------------atcgag-tktag-----------------------aact----------cgt----------------agat----------------t-tggka------------------------tttacca--gcccagggaaata----------tatg-acct-agaaatdcaaggaaaatagtga------------acata-ttt--------------ac----wta-------------gctccaccatacat--------------gtgaactt-actcttttaag-ataatcata---------------------------------------------------------------------------------------------------------------------------------------------------------------------------------------------------------------
>I28623_M048_Malvaceae_Abroma_augusta_seq1
------------------------------------------------------------------------------agatcatattgttctaga-----------------------------------------------------------------------------------------------------------------------------------------------------------------------------------------------------------------------------------------tctcct-------------------tgtttcgctaaacaagtaatttta----g---------------------------aatacaaaccc------------tcatc-------aatttccggat------------------------------atgc-------------g-atttgtatttctca-------------------ggt-------------------tataatagtat-------tatattgtgatgtc-------actgtttctccta----cttgca-ttctgatgttagcta---attaaa--tata-----atagatggttcgtgtgcttgtggcaacctcaataagggaggctgctgctggagcagaagaagatgcactgttaaaactgatggaggctacatgtagacgtgccactgcccccccdgcccccccngatgggckatgtcttgttgatgttggatattcggaattcgacccacgatattg----------------------cctcatcctgtaag---------gtatg-tttt-agctcagag-a-------tttacatag--------------------tttggtt-tgcaa-------tattaagtagct-agcaactttgagttcttttt----ggtactaatagcaactttttag-tttag-----------------------aact----------ca-----------------aaat----------------t-------------------------------ttggga-tttccagagaga------------aatgtcgtc-tagcatgtaag-aaaaatgtaa-------------catt-tttat----------ttac----tt---------------------------------------------------------------------------------------------------------------------------------------------------------------------------------------------------------------------------------------------------------------------------------------
>I28624_M049_Malvaceae_Corchoropsis_tomentosa_seq1
t-----------------------------------------------------------------------------------------------------------------------------------------------------------------------------------------------------------------------------------------------------------------------------------------------------------------------------------taccttttttgtaggat-cat---------ggggaaggaaggaaagttatgtgt----gt------------------------------tgagctg-------gttgctaata-------gattcctacgg------------------------------aaggtatactctcatacatgttatttttttttt-----------------------------------------tggaatatcaa------atacact-------------------tttttcata----cttgca-ttctgatgttatgga---accaaatatatg-----gtagatggtccgtgtgcttgtcgcaacctcagtaagggaagcagctgctggagcagaagaagatgcattgctaaaattgatggacgctacttgtagacgtgctacggcacctcctgccccccctgatggattatgtcttgttgatgttggatatactgaatttgacccacaaaattg----------------------tcttatcccttaag---------gtatg-ttgt-atctcaggg-a-------tttacatag--------------------gctagtt-tgttg-------tattaggtagct-agctac----------------------------------atcgag-tttag-----------------------catt----------ca-----------------taat----------------t-tgaga---------------------tcacttggga---------------------gatatatcatatctagtcatttaaa-agaaaaatga------------------gttat----------tgacc--gtccat------------------------------------------------------------------------------------------------------------------------------------------------------------------------------------------------------------------------------------------------------------------------------------
>I28625_M193_Malvaceae_Apeiba_tibourbou_seq1
--------ttt-----------------------------ctagaat------------------ttcagatcatattgtttctagatc-cc--tatg----------------------------------------------------------------------------------------------------------------------------------------------------------------------------------------------------------------------------------tgtcttccctttgtct--------------tgctaaattaaatgagtgatgttc-------------------------------------------------------tsatc-------aatttctgtat------------------------------caat-------------c-attggtatttctsa-------------------ggt-------------------tatagcagtattamtacatacatkgtgttgtcacttgtcattgtttctccha----cttgca-htctaacagtgtc------thaaa--cwta-----ctagatggttcgtgttcttgtggcaacctcaataagagaggcagctgctggagcagaagaagatgcabtgctaaaactgatggaggctacctgtagacgtgccactgcaccgcctgccccrcctgatggactatgtcttgttgatgttggatacacagattttgacccandaaactg----------------------cctcatcctntaag---------gtat--ttttcagctcagag-a-------tttactya--------------------------------------------------cck-akcaac----------------------------------atcgaa-tttag-----------------------aact----------cat----------------aaat----------------t-tgggm-------------------------ttacca--gtsyrgrgagata------------tagrgtc-tagcatacaaaaaacaatgyga------------acwta-tttat----------ttac----tta-------------actctaccatggat--------------gtgaactc-mctctttaaga-taaaaaata------------------------------------------------------------------------------------------------------------------gtaataattttgtttactggc------------------------------------------------------------------------
>I28626_M226_Malvaceae_Helicteres_guazumifolia_seq1
tta----------------------------------------------------------------aatatcatattgtttctacctcccctaatca----------------------------------------------------------------------------------------------------------------------------------------------------------------------------------------------------------------------------------tgtcttctcttcgtta--------------tgcctaataaaattagtgatgtta----g------------------------aaaaatatgaaccc------------ccata-------aatttcggaat------------------------------tagc-------------a-gtttgtatttccca-------------------ggt-------------------tataatagcat-------tacagtgcattgtt-------accattttccctc----gctgcatttttgatgg-----------------tata-----atagatggttcgtgtgcttgtggcgacatcagtaagggaagcagctgccggagtagaagaagatgcattgctaaaactgatggaggctacctgtagacgtgcaacggcaccccctgccccccctgatgggctatgccttgttgatgttggatatactgaatttgacccacaaaattg----------------------tcttatcccataag---------gtgtg-tttc-agtttagag-a-------tttcgagag--------------------gttagttatgcaa-------tattaattagcc-ggccac-------------------------------ataacaaag-tttagt----------------------aact----------cc-----------------taat----------------c-taggg---------------------ttcctttggc-ttctgagggagt------------tgtatcatc-aagcatgcaag-aaaaatctag------------acata-ataac----------ctacc--------------------------------------------------------------------------------------------------------------------------------------------------------------------------------------------------------------------------------------------------------------------------------------------
>I28628_M051_Malvaceae_Werklea_horrida_seq1
---------------------------------------------------------------------------------------------------------------------------------------------------------------------------------------------------------------------------------------------------------------------------------------------------------------------------------------ttttatat----------ccctagtt-ttgtttatcaaatgagtgatgtta----g------------------------aaacatatcaaccc------------tcatt-------aaaatctagat------------------------------aatg-------------a-atttttatttctcg------------------------------------ccttataata-atcat-------cacattgtatggtc-------tccgtttgtccaa----cttgca-ttctgatggcatcta---accaaa--tata-----atagatggtccgtgtgcttgtggcaacctctgtacgggaagcagcttcgggagcagaagaagatgcattgctaaaactgatggaggctacctgtagacgtgccacggcaccgcctgcccccactgatgggttatgtcttgttgatgttggatatactgattttgacctgcaaaattg----------------------cctcatcccataag---------gtttg-ttgttagctcagat-g-------tctgcatat--------------------tttagtt-t------------------------------------------------------------------ggag-cttag-----------------------aa------------------------------------------------------------------------------------------------------------------------------------------------------------------------------------------------------------------------------------------------------------------------------------------------------------------------------------------------------------------------------------------------------------------------------------------------------------------------------------
>I28629_M052_Malvaceae_Spirotheca_rosea_seq1
------------------------------------------------------------------------------------------------------------------------------------------------------------------------------------------------------------------------------------------------------------------------------------------------------------------------------------------tactttg-----------------aattacatggaactctt-----------g------------------------aaaaaattgaacttatctctgtctaatactc-------acacttgagtc------------------------------aaagt--------------aacataatttctta-------------------ggt-------------------tataatagtat-------tacatcgtgtggcc-------actgtttgtccta----cttgta-ttctgatggtatgta---agcaaa--tata-----atagatggtccgagtacttgtggcaacctcaataagggaagcagctgcgggagcagaagaagatgcattgctaaaactgatggktgctacctgtagacgtgctacggcaccccctgccccccctgatgggctatctcttgttgacgttggatatactgattttgacccacaaaattg----------------------cctcatcccataag---------gtatg-ttgt-tgcttagat-g-------tttacatag--------------------gttggtt-tgcaa-------tattaactggtt-agcgac----------------------------------atggag-ctaag-----------------------aact----------c-------------------aat----------------t-tggga---------------------ttcattggga-ttctcatgtaga------------tgtatggtc-aagcatgtaagaaaaaatgtaa------------gcatg-cttat----------ttac----ttc-------------gcccaaccacagatg-------------gttaactc-attctttaaaa-taaat-------------------------------------------------------------------------------------------------------------------------------------------------------------------------------------------------------------------
>I28630_M053_Malvaceae_Huberodendron_swietenioides_seq1
---------------------------------------------------------------------gatcatgttgtttctatatccccttgtcaag--------------------------------------------------------------------------------------------------------------------------------------------------------------------------------------------------------------------------------tcttttatttttg-----------------ggatcaatgaaattagtgatttta----g------------------------aaacatatgaaccc------------tcatc-------aatttcaagat------------------------------cagca--------------gttcttatttctca-------------------ggt-------------------tataatagcat-------tacattgtcaggtc-------tctgtttgtccta----cttgcc-ttatgatgttgtcta---a-caaa--tata-----atagatggtccgtgtgcttgtggcaacctcaataagggaagcagctgcgggagcagaagaagatgcattgctaaaactgataggtgctacctgtagacgtgctacggcaccccctgccccccctgatgggctatctcttgttgatgttggatatactgattttgacctgcgaaattg----------------------cctcatcccataag---------ktatg-tcgt-agctcagat-g-------ttt-----------------------------------------------aataactagct-agccac----------------------------------atggag-tttag-----------------------aact----------ca-----------------aaat----------------t-tggga---------------------ttccttggga-tttccatgtaka------------tgtatcgtc-tagcatgtaag-aaaaatgtaa------------gcatg-cttat----------tta----------------------------------------------------------------------------------------------------------------------------------------------------------------------------------------------------------------------------------------------------------------------------------------------
>I28631_M054_Malvaceae_Trochetiopsis_benjaminae_seq1
-----------------------------------------tggaat------------------ttcaacttacattgtttctagatctccttgaca----------------------------------------------------------------------------------------------------------------------------------------------------------------------------------------------------------------------------------tttattcttcttc-----------------tttaccaaataatgagtgttgcta----g------------------------ataaatatgaacct------------taatc-------agttccaagat------------------------------caac-------------a-gtttgtatttctca-----------------------------------------tgctatat----------------------ta-------cacatttttcata----cttgct-tttggatggtatcta---accaaatatata-----atagatggtacgtgtgcttgttgcaacctcaataagggaagcagctgctggagcagaagaagatgcattgctaaaattgatggaggctacttgtagacgtgctacggcaccacctgccccccctgatggattatgtcttgttgatgttggatatactgaatttgacccacaaaatag----------------------ccttatcccttaag---------gtatg-ttgt-atctaaggg-a-------tttaaatag--------------------gttggtt-tgttg-------tattaagtagct-ag----------------------------------------cgag-tttag-----------------------tattgggttaattgcacaaatgg-----tccctaaat----------------t-ttagg---------------------ttccatacct-----------------------aatgtccctgaactttttttggt-accaaagtag------------tcatc----------------gact----ttca----------tttttgtatcgtttgtc-------------ctaccgtc-----------------------------------------------------------------------------------------------------------------------------------------agttaacc------------------------------------------------------------------------------------
>I28632_M055_Malvaceae_Eriolaena_candollei_seq1
------------------------------------------------------------------------------gtttctagatctcctcayca----------------------------------------------------------------------------------------------------------------------------------------------------------------------------------------------------------------------------------tttattytycttc-----------------tttaccaaataatgagtgttgcta----g------------------------ataaatatgaacct------------tcatc-------agttcctagat------------------------------caac-------------a-rtttgtatttckca-----------------------------------------tgttatat----------------------ta-------brcatttttcata----cttgct-tttgratkgtatcta---accaaatatata-----ayagatggtccgtgtgcttgtcgcaacctcaataagggaagcagctgctggagcagaagaagatgcattgctaaaattgatggaggctacttgtagacgtgctacggcaccacctgccccscctgwtggattatgtctyrttgatgttggatatactgwatttgacccacaaaatag----------------------ccttatcccttgag---------gtatg-ttgw-atctcaggg-a-------tttacatag--------------------gttggtt-tgttg-------tattaagtagct-ag----------------------------------------cgag-tttaa-----------------------catt----------cataatttgwgatctytyaaaat----------------t-tgaga---------------------tctcttgaaa-----------------------gatatatc-------------at-atcaatgtga------------accca-----------------------------------------------------------------------------------------------------------------------------------------------------------------------------------------------------------------------------------------------------------------------------------------------------------------
>I28633_M056_Malvaceae_Adansonia_digitata_seq1
-------------------------------------------------------------------tagacatagatattgggatatgatcgtccaagg--------------------------------------------------------------------------------------------------------------------------------------------------------------------------------------------------------------------------------------acccttg-----------------ara-acatggaaatcttaaa--------a------------------------gaaaaattgaacatacctatgtcttacactt-------acatttgagtc------------------------------caagt--------------agcctactttctta-------------------ggt-------------------tataatagcat-------tatatggtgtggtc-------actgtttgtccta----cttgta-ttctgatggtwtgta---actaaa--tata-----atagatggthcgtgtgcttgtggcaacctcaataagggaagcagctgctggagcagaagamgatgcattgctgaaattgatgggtgctacctgtagacgtgctacggcaccccctgcccctcctgatgggctatctcttgttgatgttggatatactgattttgacccacaaaattg----------------------ccttatcccataag---------gtatg-ttgt-agctcagat-c-------tttacatag--------------------gttagtt-tgcaa-------aattaactagctaagccac----------------------------------atggag-ctaag-----------------------aact----------cw-----------------aaat----------------t-tggga---------------------tttcttggga-atc-catgtaga------------tttatcgtm-tagcatgtaag-aaaaatgcta------------gcatg-cttat----------ttac----tt---------------------------------------------------------------------------------------------------------------------------------------------------------------------------------------------------------------------------------------------------------------------------------------
>I28635_M058_Malvaceae_Byttneria_aculeata_seq1
--------------------------------------------------------------------------------------------------------------------------------------------------------------------------------------------------------------------------------------------------------------------------------------------------------------------------------------------------------------------attttctaaacgattgatgttc----g------------------------aaaaatgtgaactc------------tcatc-------agtttccagat------------------------------atgct--------------gtttgtatttttca-------------------ggt-------------------tataatggtag-------tatattgtgttgtc-------actgtttgtcata----cttgcatttctaatgttatcta---accaaa--tatt-----atagatggttcgcgtgctcgtggcaacttcaattagagaggctgctgccggagcagaagaagatgcgttgctaaaactgatggaggctacgtgtaggcgtgcgactgctccccctgcccctcctgatggcctgtgtcttgtcgatgtcgggtatacagacttcgacccacaatattg----------------------cctcatcctgtaag---------gtacg-cttt-agcttggaa-a-------tttatatag--------------------ttcagtt---------------------tgcc-----------------------------------------attgagtcgcaa-----------------------aac----------------------------taaaac----------------ttttgga--------------------------------ttcccggagaga------------attgtggtc-tagcttgaaaa------------t---------cattta----------------ctat----tta-------------gctataccgtagatgga--------------aattcagtcttgtaata-----------------------------------------------------------------------------------------------------------------------------------ttcagagtac----------------------------------------------------------------------------
>I28636_M059_Malvaceae_Pterospermum_pierrei_seq1
---------------------------------------------------------------------------------------------------------------------------------------------------------------------------------------------------------------------------------------------------------------------------------------------------------------------------------------------------------------------------------------------------------------------------------accc------------ttawc-------aattcccagat------------------------------cagc-------------a-gtttgtatttctca-------------------ggt-------------------tataacagtat-------tacattgttttgtc-------actgttt-tccta----attgct-ttctgatggtatcta---accaaa--tatat---gttagatggttcgtgtgattgttgcaacctcaataagggaagcagctgctggagcagaagaagatgcattgctaaaactgatggaggctacctgtagacgtgctacggcaccccctgcaccccctgatggattatgtcttgttgatgttggatatgctgaatttgacccacaaaattg----------------------cctcatcccttaag---------gtatg-ttgt-agctcaggg-a-------tttaa-tag--------------------cttagtt-tgtag-------tattaggcagct-agctac----------------------------------atcgaa-ttttg-----------------------aact----------ca-----------------taat----------------t-tggga---------------------tcacttggga-ttcccagggaga-------------atatcatctaat-----------------------------------------------------------------------------------------------------------------------------------------------------------------------------------------------------------------------------------------------------------------------------------------------------------------------------------------------------
>I28637_M060_Malvaceae_Duboscia_vifidiflora_seq1
-----------------------------------------------------------------------tcatattgtttctagatctcctatatg----------------------------------------------------------------------------------------------------------------------------------------------------------------------------------------------------------------------------------tgtcttccccttgttt--------------tgcc-aattaaataggtgatgt---------gg----------------------------------------------tcatc-------aatttctggtt------------------------------cagc-------------g-gtttgtatttctca-------------------ggt-------------------ttacatagtattattac-attgttgtgttgtc-------attgtttctccta----cttgcg-ttctaacagtggc------ttaaa--cata-----atagatggttcgtgttcttgtggcaacctcaataagagaggttgctgctggagcagaagaagatgcattgctaaaactaatggaggctacctgtagacgtgccactgcaccgcctgccccacctgatgggctatgtcttgttgatgttggatatacggattttgacccacaaaactg----------------------ccttatcttataag---------gtat--atttcagcttagag-a-------tttacata--------------------------------------------------cct-agcaac----------------------------------ctcaag-cttag-----------------------aact----------cat----------------atat----------------t-tggga-------------------------ttagca-------------------------------------------agacaaaaaggtga------------acata-ttcat----------t-ct----tta-----------------------agat--------------atgaactc-actctttaaga-taaac-atatttgtat-------------------------------------------------------------------------------------------------------traaktmtrrrtttggttgccatgattaact------------------------------------------------------------------
>I28638_M061_Malvaceae_Basiloxylon_brasiliensis_seq1
t------------------------------------------------------------------caaatcatattgcttctagatctcct---------------------------------------------------------------------------------------------------------------------------------------------------------------------------------------------------------------------------------------agtcttctc------------gttgttt--tgccaaattaaacaagtgatgtta----g------------------------aatattttgaaccg------------tcatc-------aatttccggag------------------------------cagc-------------a-gtttgtatttctca-------------------ggt-------------------tatagtagtgt-------tacactgttttatc-------actgtttctcctacgtccttgca-ctctgatggtgtcta---accaaa--tata-----acagatggttcgggttcttgtggcaacctcaataagggaagcagctgccggagcagaagaagatgcattgctaaaactgatggaggctacctgtagacgagcaacggcaccccctgcccctcctgaagggctatgtcttgttgatgttggatatactgaatttgaccagcagaattg----------------------ccttatcccctaag---------gtatgtttgt-agcttaggg-a-------tttacatag--------------------gttagtt-tgcaatattaactattaagtagct-agccat----------------------------------atcgag-tttac-----------------------aact----------caa----------------taat----------------t-tgcgat-------------------tttacttagaa-ttcctagggagatat-------tatgtatcgtctaagcatgcaag-aagaatgtaa------------gcata-tttat----------ttac---------------------------------------------------------------------------------------------------------------------------------------------------------------------------------------------------------------------------------------------------------------------------------------------
>I28640_M062B_Malvaceae_Diplodiscus_paniculatus_seq1
---------------------------------------------------------------------------------------------------------------------------------------------------------------------------------------------------------------------------------------------------------------------------------------------------------------------------------------------------------------------------------------------------------------------------------------------------------------------------------------------------------y-------------ayytttgtacttctca-------------------ggc-------------------tataataacat-------tacattttattgtt-------actgtttctcttg----cttgca-ttctgatggtatcta---actgaa--cata-----atagatggttcgtgtgcttgtggcaacctcaataagggaagcagctgccggagcagaagaagattcattactaaaactgatggaggctacctgcagacgcgctactgcaccccctgctccccctgatgggctatgtcttgctgatgttggatatactgaatttgacccacaaaattg----------------------ccttatcccgtaag---------gtatg-ttgt-agctaaggg-a---------tacatac--------------------gtttgtt-tgcaa-------cattaagtagct-agccac----------------------------------atagag-ttcag-----------------------aaat----------ca------------------aaa----------------t-tggaa--------------------------------ttcccaggaaaa------------tat---------------------------------------------------------------------------------------------------------------------------------------------------------------------------------------------------------------------------------------------------------------------------------------------------------------------------------------------------------------
>I28641_M063_Malvaceae_Brownlowia_peltata_seq1
---------------------------------------------------------------------------------------------------------------------------------------------------------------------------------------------------------------------------------------------------------------------------------------------------------------------------------------------------------gctgttt--tgccaatttaaatgagcgatgtta----g------------------------aaaaatatgaaccc------------tcacc-------aatttcgagat------------------------------cagc-------------atttttgtrcttctca-------------------ggt-------------------tataatrgcat-------tacattttattgtt-------actgtttctcttg----cttgca-ttctgatggtatcta---actgaa--tata-----atagatggttcgtgtgcttgtkdcaacctcaataagggaagcagctgcyggagcagaagaagattcattrctaaaactgatggaggctacctgcagacgcgctactgcaccccctgctccccctgwtgggctatgtcttgctgatgttggatatactgaatttgacccacaaaattg----------------------ccttatcccstaag---------gtatg-ttgt-rgctaaggg-a---------tacatag--------------------gkttgtt-tgbaa-------cattaagtagct-agccac----------------------------------atagag-ttcrg-----------------------taat----------ca-----------------taat----------------t-tggaa--------------------------------ttcccaggaaaa------------tatatcatctaagcatgtacg-aaaaatttaa-----------agcatattttgt----------ctac----ttw-------------ggcctascattaacttg--------------aactc-atgct-------------------------------------------------------------------------------------------------------------------------------------------------------------------------------------------------------------------------------
>I28642_M064_Malvaceae_Burretiodendron_esquirolii_seq1
-------------------------------------------------------------------------------------------------------------------------------------------------------------------------------------------------------------------------------------------------------------------------------------------------------------------------------------------------------------------------------------------------------------------------caatatagaact---------------------------------ag------------------------------aggc-------------a--------------------------------tggtt-------------------cggagtaattt----------------------------acccatttttcta----cttgct-ttctgatggtatcta---accgaa---atg-----atagatggttcgtgtgcttgtcgcaacctcaataagagaagcagctgctggagcagaagaagatgcactgctaaaactgatggaggccacctgtagacgtgctacggcaccccctgcacctcctgatggattatgtcttgttgatgttggatatactgaatttgacccacaaaattg----------------------ccttatcccttgag---------gtatg-ttgt-agcgtggga-a--------ttatatag--------------------gtcagtt-tgtag-------tattaagcagca-agc--------------------------------------------------------------------------------------------------------------------------------------------------------------------------------------------------------------------------------------------------------------------------------------------------------------------------------------------------------------------------------------------------------------------------------------------------------------------------------------------------------------------------------------------------------------
>I28643_M065_Malvaceae_Hermannia_flammea_seq1
----------------------------------------------------------------------------------------------------------------------------------------------------------------------------------------------------------------------------------------------------------------------------------------------------------------------------------aaggtaatatgctgatgtg-ca----------tgtctgtgtgtgcgagtgttatct---a---------------------------------gaattt------------ctatt--cttattgtttctagatrccctagacgtctcttctctttgttttgctcagct--------------gttggtatttctca-----------------------------------------tatgataagatt------tctattacamtgattc---tcamtgtatttcttc----ctyrca--tctgatggtggcta--aaacaac--trta-----acagatggttcgggtgcttgtggcaacctcaataagggaggcagctgccggagctgaagacgatgcattgctaaaactaatgaccgctacctgcagacgtgccactgcaccccctgctcctcctgatggactatgtcttgctgatgttggatatacagaatttgacccacaaaattg----------------------cctcattttttaag---------gtatg-cttt-agctcagag---------attacaamt--------------------gttagat-tgcag-------tacyaagtaact-agccaw-------------------------------g--atcaag-ttttg-----------------------tact---------------------------cttaattt--------------ttcggga--------------------------------tttctaaagagatgttcgt---------------tggcgggtacg-ggaaatgtaa------------ammtwwttttk--------ttttccct-------------------------------------------------------------------------------------------------------------------------------------------------------------------------------------------------------------------------------------------------------------------------------------------
>I28644_M066_Malvaceae_Thomasia_solanaceae_seq1
---------------------------------------------------------------------catcatattgtttctaaatcctccagact----------------------------------------------------------------------------------------------------------------------------------------------------------------------------------------------------------------------------------tgtctttgt------------ttt------tgccaaattaaatgagtgatgtta----ga-----------------------aaaaacatgaaccc------------tcatt-------aatatccagat------------------------------cagc-------------g-gtttgtaatt------------------------gt-------------------tataatagtat-------tgcgttgttttctc-------actgtttctccta----gtggca--tctgatggtggcta---accaaa--tata-----acagatggttcgtgtgcttgtggcaacctcaataagggaggcagctgccgaagctgaagaagatgcattgctaaaactgatgggggctacctgtagacgtgccactgcccccccngcccccccngatgggctatgtcttgttgatgttggatataccgaatttgacccccaaaattg----------------------cctcatcctgtaag---------gtatg-tttt-agctcagag-a--------ttacatag--------------------gtta-tt-tgcaa-------tatta----gct-agccat----------------------------------atcaag-tttag-----------------------aact----------ca-----------------taaa----------------a-tt---------------------------tttggga-ttcccaaagagat------------atatcggct-agcgtgtacg-aaaaatgtaa------------agata-tttat----------ttac----ata-------------gctcgaccatagatg-------------cg-aattc-attctattaagatacatgagcatgagc-------------------------------------------------------------------------------------------------------------------gtaaaat-------------------------------------------------------------------------------
>I28645_M067_Malvaceae_Guichenotia_ledifolia_seq1
--------------------------------------------------------------------------tattgtctctaaatcctccagact----------------------------------------------------------------------------------------------------------------------------------------------------------------------------------------------------------------------------------tgtcttgtc------------tttgttttgtgccaaattaaatgagtgatgtta----ga-----------------------aaaaacatgaaccc------------tcatc-------aatatccagat------------------------------cagc-------------g-gtttgtaattctca-------------------ggc-------------------tataacagtat-------tacatagtattgtc-------actgttcctccta----ttggca--tctgatggtggcta---accaaa--tatt-----acagatggttcgtgtgcttgtggcaacctcaataagggaggctgctgccgaagctgaagaagatgcattgctaaaactgatgggggctacctgtaggcgtgccactgcaccccctgccccccctcatgggctatgtcttgttgatgttggatataccgaatttgacccccaaaattg----------------------cctcatcctgtaag---------gtatg-tttt-agctcagag-a--------ttacatag--------------------gtta-tt-tgcaa-------tatta----gct-agccat----------------------------------atcaag-tttag-----------------------aact----------ca-----------------taaa----------------a-tt---------------------------tttggga-ttcccagagagat------------acaacggct-agtgtgtaag-aaaaatgtaa------------aagta-tttat----------ttat----ata-------------gctctaccatatatg-------------cg-aattc-attctattaagatacatgag----------------------------------------------------------------------------------------------------------------------------------------------------------------------------------------------------------------
>I28646_M068_Malvaceae_Helmiopsis_sp_seq1
---------------------------------------------at------------------ttcaactcacattgtttctagatc-ccttgtca----------------------------------------------------------------------------------------------------------------------------------------------------------------------------------------------------------------------------------twtattcttcttc-----------------tttaccaaataatgagtgttgcta----g------------------------ataaatatgaacct------------tcatc-------cgttccyagat------------------------------caac-------------a-gtttgtatttctca-----------------------------------------tgttatat----------------------ta-------crcatttttcata----cttgct-ttcggatggtatcta---accaaatatata-----atagatggtccgtgtgcttgtcgcaacctcavtaagggaagcwgctgctggagcagaagargatgcattgctaaaattgatggaggctacttgtagacgtgctacggcaccacctgccccccctkatggattatgtcttgttgatgttggatatwctgaatttgahccacaaaatag----------------------ccttatcmcttaag---------gtatg-ttgt-atctcaggg-a-------tttacatag--------------------gttrgtt-tgttg-------tattaagtagct-mg----------------------------------------cgag-tttag-----------------------tatt----------cat-----------------aat----------------t-tgaga---------------------tctcttgaaa-----------------------gatatatc-------------at-atcaatgtga------------accca----------------ttct----ttaa----------gatacataccataraat-------------caatattc-----------------------------------------------------------------------------------------------------------------------------------------atgtgatttataatttga--------------------------------------------------------------------------
>I28647_M069_Malvaceae_Cheirolaena_linearis_seq1
-------------------------------------------------------------------------------------------cttgact----------------------------------------------------------------------------------------------------------------------------------------------------------------------------------------------------------------------------------tttattcttcttc-----------------tytaccaaataatgagtgttgcta----g------------------------ataaatatgaacct------------taatc-------agttctcagat------------------------------caac-------------a-gtttgtatttctca-----------------------------------------tgttatat----------------------ta-------tacatttttcata----cttgct-tttggatggtagcta---accaaatatata-----atagatggtacgtgtgctggttgcaacctcaataagggaagcagctgctggagcagaagaagatgcattgctaaaattgatggaggctacttgtagacgtgctacagcaccacctgccccccctgatggattatgtcttgttgatgttggatatactgaatttgacccacaaaatag----------------------ccttatcccttaag---------gtatg-ttgt-atctaaggg-a-------tttacatag--------------------gttggtt-tgttg-------tattaagtagct-ag----------------------------------------cgag-tttag-----------------------tatt----------cat-----------------aat----------------t-tgaga---------------------tctcttgaaa-----------------------gatatatc-------------at-atcaatatga------------accca----------------ttct----ttaa----------gatacataccatataat-------------caattttc-----------------------------------------------------------------------------------------------------------------------------------------atgtgatttataatttgatgcatgcattttcttt----------------------------------------------------------
>I28648_M070_Malvaceae_Helmiopsiella_madagascariensis_seq1
tt-----ttct-----------------------------ctggaat------------------ttcaactyacattgtttctagatctccttrtma----------------------------------------------------------------------------------------------------------------------------------------------------------------------------------------------------------------------------------tttattcttmttc-----------------tttaccaaataaygagtsttgcta----g------------------------atraatatgaacct------------tcatc-------agttccyagat------------------------------caac-------------a-gtttrtatttckca-----------------------------------------tgttatat----------------------ta-------crcatttttcatm----chtrct-ttcgratkgtatcta---accaaatatata-----atagatggtccgtgtgcttgtygcaacctcaataagggaagcrgctgctggagcagaagaagawgcattgctaaaattgatggaggctacttgtagacgtgctacggcaccacctgccccccctgatggattatgtctygttgatgttggatatactgaatttgacccacaaaatag----------------------ccttatcccttrag---------rtatg-ttgt-atctcaggg-at------tttacatag--------------------gttrgtt-tgttg-------tattaagtagct-ag----------------------------------------cgag-tttar-----------------------tatt----------cat-----------------aat----------------t-tgaga---------------------tctcttgaaa-----------------------gatatatc-------------at-atcaatgtga------------accca----------------ttct----ttaa----------gatayataccataaaat-------------caatattc-----------------------------------------------------------------------------------------------------------------------------------------aygtgatttataatttga--------------------------------------------------------------------------
>I28649_M071_Malvaceae_Goethalsia_meiantha_seq1
-------------------------------------------------------------------------atattgtttccagatcttctatacg----------------------------------------------------------------------------------------------------------------------------------------------------------------------------------------------------------------------------------tgtcttccccttgttt--------------tgccaaattaactaggtgatgtgg-------------------------------------------------------tcatt-------aatttctgttt------------------------------cagc-------------a-gcttgtatttctca-------------------ggt-------------------tataatagtattat----cacaatgtgttatc-------attgtttctccta----cttgcg-ttctactattggc------ttaaa--cata-----atagatggttcgtgttcttgtggcaacctcaataagagaggcagctgctggagcagaagaagatgcgttgctaaaactgatggaggctacctgtagacgtgccactgcaccacctgccccacccgatgggctatgtcttgttgatgttggatatacagattttgacccacaaaactg----------------------cctcatcttataag---------gtat--atttcagctcagag-a-------tttacata--------------------------------------------------ctt-agcaac----------------------------------atcgag-tttag-----------------------aact----------cat----------------agat----------------t-tggga-------------------------ttagca-------------------------------------------agacaaaaaggtga------------acata-ttcattct---------------tta-----------------------agat--------------atgaactc-actccttaaga-taaac-atatcagtaa----------------------------------------------------------------------------------------------------------------gatttatattcgaggcactactgataagt-----------------------------------ttc-------------------ta
>I28650_M072_Malvaceae_Clappertonia_ficifolia_seq1
------------------------------------------------------------------------------------------ggaaggta-------------------------------------------------------------------------------------------------------------------------------------------------------------------------------------------------------------------------------atgtgtgtcgagctggttgc-taatcgattcctgcgcaaggtatattgctgctatgt----a------------------------------gtgtattt------------acattttctag-aatttctggat------------------------------cagc-------------a-cttagtattcctca-------------------ggt-------------------tattatagtat------------tgtcttgtt-------attgtttcttcta-------gca-ttctaacagtggt------ttcaatatgtat---tttagatggttcgtgttcttgtggcaacctcaataagagaggcagctgctggagcagaagaagatgcattgttaaaactgatggaggctacctgtagacgtgccactgcgccacctgccccacctgatgggctatgtcttgttgatgttggttacacggatttttacccacaaaactg----------------------cctcatcctataac---------ctatt-ttttcagctcatag-a-------tttacaaac----------------------------tcgaa------------------------------------------------------------cttggg-attagt----------------------agcc----------cat--------------------------------------cgaga--------------------------------------------------------tatatgatc--ctcatgcagcaaacaatgtgctct------tctatata-tctat---------acccca-atttaat-----------gttgggtcttagaagg---------------------cttctttgcga-----------------------------------------------------------------------------------------------------------------------gtcatgtaatcacttg----------------------------------------------------------------------------------
>I28652_M074_Malvaceae_Hildegardia_barteri_seq1
-------------------------------------------------------------------------------------------------------------------------------------------------------------------------------------------------------------------------------------------------------------------------------------------------------------------------------------------------------------------------------------tgcta----g------------------------aaaattttataccc------------ttgtc-------aatttctggat------------------------------cagg-------------a-gtttgtatttctcag----------------gtggt-------------------tatagtagtgt-------tgcactgtgttgtc-------agcgtttctcctacttccttaca-ttctgatggtatcta---accaaa--tata-----acagatggttcgggtgcttgtggccacctcaataagggaagcagccgctggagcagaagaagatgcattactaaaactgatggaggctacctgtagacgagccacggcaccccctgctccctctgaagggctgtgtcttgttgatgttggatatactgaatttgacccacaaaattg----------------------cattatcccttaag---------gtatgtttgt-agctcaggg-a-------tttacatag--------------------gtttgtt-tgcaa-------tatttacaa-----------------------------------------------------tac-----------------------aact----------caa----------------taat----------------t-tgcgat-------------------tttactaagaa-ttcctagggagatag-------taaatgtcgtccgagtattgaag-aaaaatgtaa------------gcata-----t----------ttat----tta-------------c------------------------------------------------------------------------------------------------------------------------------------------------------------------------------------------------------------------------------------------------------------------------
>I28653_M168_Malvaceae_Theobroma_cacao_seq1
-----------------------------------------------------------------------------------tagatcccgtggacg----------------------------------------------------------------------------------------------------------------------------------------------------------------------------------------------------------------------------------tgtcttctatttgttt--------------tgccaaattaaatgagtgatgttg----ga-----------------------aaaaatatggaagc------------tcatc-------cattttcggat------------------------------cagc-------------g-gtttgtattcctca-------------------tgt-------------------tataatagtat-------tacattgtgttata-------actgtttctccta----cttgca-ttctgatggtggcta---accaaa--tata-----atagatggttcgtgtgcttgtggcaacctcaataagggaggcagctgccggagcagaagaagatgcattgctgaaactgatgggggctacctgtagacgtgccaccgcaccccctgccccccctgatggattatgccttgttgatgttggatatacggaatttgacccacaaaattg----------------------cctcctctcataag---------gtatg-tttt-agctcggag-aa------tttacgaag--------------------attagtt-tgcaa-------tattaagtggct-cgcgac----------------------------------atcgag-tttag-----------------------aact----------cat----------------aaag----------------c-tggga--------------------------------ttcccagaggga------------tatattgtg-tagcgtgtaag-aaaaatgaaa------------acata-tttat----------gtac----ttaat---------tagttctaccacagat-----------------------------------------------------------------------------------------------------------------------------------------------------------------------------------------------------------------------------------------------------------
>I28654_M105_Malvaceae_Pachira_aquatica_seq1
----------------------------------------------------------------------------------------------------------------------------------------------------------------------------------------------------------------------------------------------------------------------------------------------------------------------------------------------------------------------------------------------a------------------------aaaaaattgaatatatccatgtctaatattc-------acacttgagtc------------------------------cgagc--------------aacatagtttctta-------------------ggt-------------------tataatagcat-------tacattgtgtggtc-------actgtttgtccta----cttgta-atctgatggtatgta---agcaaa--tata-----atagatggtccgtgtgcttgtggcaacctcaataagggaagcagctgcgggagcagaagaagatgcattggtaaaactgatgggtgctacctgtagacgtgctacggcaccccctgccccccctgatgggctatctcttgttgacattggatatactgattttgacccacaaaattg----------------------ccttatcccataag---------gtatg-ttgt-agctcggat-g-------tttgcatag--------------------gttagtt-tgcaa-------tattaactagct-agccac----------------------------------ctggag-ctaag-----------------------aact----------ca-----------------aaat----------------t-tggga---------------------ttcattggga-ttcccatgtaga------------tgtttcgtc-tagcatgtaag-aaaaatgtaa------------gcatg-----------------------------------------------------------------------------------------------------------------------------------------------------------------------------------------------------------------------------------------------------------------------------------------------------------------
>I28655_M148_Malvaceae_Robinsonella_mirandae_seq1
----------------------------------------------------------------------------------------------------------a----------------------------------------------------------------------------------tgagggagg-------------------------------------------------------------------------------------------------------------------------aaagaaggttatgtgt----------gttgagtt-ggttgcaaatcgattcctccgcag----g------------------------gtatacacatatgt------------gcatg------ttttttctagah------------------------------aagc-------------a-gttatt--------------------------------------------tcctaggttttagcat-------tacattgtgcgttc-------accatttgtccaa----cctgca--tctgatggtaccta---accaaatgtata-----atagatggtccgagtacttgtggcaacctctataagggaagcagctgcgggtgcagaagaagatgcattgctaaacctgatgggggctacctgtagacgtgccacggcaccgcccgccccccctgatgggctatgtctcrttgatgttggatatwctgattttgaccctcaaaatta----------------------tctcatcccataag---------gtatg-ttgtcagctcagat-g-------tttaatcatgtt----------------agttagtt-t------------------------------------------------------------------tgag-cttag-----------------------aact----------ca-----------------attt-------------------------------------------------------------------------------tggatcgtc-tagcatgtgag-aaaaatgtag------------gcatg-ggtat----------tttc----tta-------------gcccaaccatagatg-------------tataactc-attctt------------------------------------------------------------------------------------------------------------------------------------------------------------------------------------------------------------------------------
>I28656_M002_Malvaceae_Tilia_americana_seq1
---------------------------------------------------------------------------------------------agtca----------------------------------------------------------------------------------------------------------------------------------------------------------------------------------------------------------------------------------tatcttctc------------gttgatt--tgccaaattaaataagtgatgtta----g------------------------aaaaatatgaagcc------------tcaat-------aattctcagat------------------------------cagc-------------a-gtttgtatttctca-------------------ggt-------------------tgtaatagtaa-------tacattgtgttgtc-------actgtttctccta----tttaca-ttctgatggtatcta---accaaa--tata-----acagatggttcgtgtgcttgtggcaacctcaataagggaagcagctgccggagcagaagaagatgcattgctaaaactgatgggggctacctgtagacgtgccacggcaccccctgccccccctgaggggctatgtcttgttgatgttggatattctgaatttgatccacaaaattg----------------------ccttatcccttaag---------gtatg-ttgt-agctcaggg-a-------cttgc------------------------gttagta-tgcaa-------tattaagtagct-agccac----------------------------------atggag-cttag-----------------------aact----------ca-----------------taat----------------t-tggga---------------------ttccttggga-tttccagggaga------------tatatcatctaagcatgtaag-a-------------------------------t----------ttac----tta-------------gccctaccatagatgtg--------------aactc-att---------------------------------------------------------------------------------------------------------------------------------------------------------------------------------------------------------------------------------
>I28657_M180_Malvaceae_Triumfetta_lappula_seq1
-------------------------------------------------------------------------------tttagaagtgtttgatgcatgagtaac---------------------------------------------------------------------------------------------------------------------------------------------------------------------------------------------------------------------aaggttgctggttttttgtagga------------taacaaggaaggaaggtcatgtgt-----------------------------------gtggagctg------gttgctaatc-------gattcctgcgc------------------------------aaggtata---------agctgcaaatgtctrag------------------agtgtt----------------tgttgaagcat----------------------------atagtattaattaaa---------ttctaatggtaatggcgktttaaatrtacatattagatgatggttcgtkttgttgtggcaacctcaataagagaggcagctgctggagcabaagaagatgcattgctaaaactgatggaggcdacctgtrramgtgccactgcaccgcctgccccrcctratgggctrtgccttgttgatgttggttacaaggattttgacmctcaaaactg----------------------yytcatcctrtaac--------------------------------------ctcacactcacac----------------ttttgct-tccaa-------------------------------------------------------------------tctag-----------------------gact-------------c---------------raac-------------aaacttggrat-------------------------------ttttrtmgcawatgttgtt---gtaatawagscmcaakmwgytkwcagtgct--------------------------------------------------------------------------------------------------------------------------------------------------------------------------------------------------------------------------------------------------------------------------------------------------------------------------------------
>I28658_M160_Muntingiaceae_Muntingia_calabura_seq1
-------------------------------------------------------------------------------gacgtagga---caatggaagaggt----------------------------------------------------------------------------------------------------------------------------------------------------------------------------------------------------------------------------------------------------------agaagggtcatgtgcgttgagctg----gtc-gctaatcgatttctacgcaaggtttatacaaacac------------ttagc--atggacatattaaaac----------------------------tacagatg-------------ggtattgtgtctct----------------ctcagtttt----------------t-----------------------------------------agcccccttg----tgtatg-attggatgttggata---accctgt-ga-a-----acagatggttcgagtacttgttgcaacatcaataagggaagcagctgcaggtgcagaagatggtgcactattaaagttgatggaagctacatgcagacgtgccacagctcccccagcaccgcctcacgggctttgtctagttgatgttggatatagtgaatttgaccctcaaaactg----------------------ccttataccgtaaggtaa-----------ctttgaggctagaccaagcgccgtttatgtct-----------------tagtttagtt-tccca--t--tt------------------------------------------------------------cttag-----------------------aatt-ccc------cat--------------tgaatt--------------gatatgcaagttttagggggttcttagcaatcacttcata-tttt------------------tttgggtcccttcggtgggaaag-aaaattgttgct---------caaata-ttttt----------ccac---------------------------------------------------------------------------------------------------------------------------------------------------------------------------------------------------------------------------------------------------------------------------------------------
>I9832_V002_Malvaceae_Luehea_speciosa_seq1
ttgtttttttttttttttttttttatgcacaagcatggtactggcatcattaatactttaatttgtgaatcatatatttttcctaacttttttatgcaataaatctggatgagtagcacatttgattttattaatattggttatgcagatatywgcatcactaataaccactttttygtaggataatggygaaggaaggaaggtyatgtgtgtygagctggttgctaaccgrttcctgcgcaaggtatgcactgctatgtatgcttacttgcacatgtgagtgtgtgtgtgatatttatggtgtctagaatttcagatcatatgtgtcttshccttgttt--------------tgccaaattadatrggtgatgt---------gg----------------------------------------------tcatc-------aakttctggat------------------------------cagv-------------g-gtttga---tctcd-------------------ggt-------------------tataatagttttat----tacattctgttctt-------attgtttctcgta----cttgca-ttttaacattggc------ctgag--catg-----gtagatggttcgagttcttgtggcaacctcaataagagaggcagctgctggagcagaagaagatgcattgctwaaactgatggnggcthcctgbrgacgtgccactgcdccrcytgccccacctgayggrytatgtcttgttgatvttggatatacggattttgmvccrcaaaactg----------------------cctcatcmtataag---------atata-tttt-aggtcagag-a-------tttaca------------------------------------ac----------------------------------------------------------atcaag--ttag-----------------------aact--------------------------tttagat----------------t-tggga------------------------tttacca--gcccagggaga------------tatatggtc-tagcatgcgagaaaagaggtga------------aaata-ttcat----------atac----ttg-------------gctctgcaatagatgtg--------------aactc-actctataagt-taaacatattcgtatgatttatatttgaggcactgttgataagttttcttaagttgttaaaatgaataaccttgattccaaatgaatgatttatgtaggaagaaaatttatgaggaaaaagagcatgcattttagattatagacattacctttgtttagattgcctccctatgatataacttgc--------tgtacttaactata------gatt
