# Supplementary material for: Localized Phylogenetic Discordance Among Nuclear Loci Due to Incomplete Lineage Sorting and Introgression in the Family of Cotton and Cacao (Malvaceae)
Source: Front Plant Sci. 2022 Apr 13;13:850521. doi: 10.3389/fpls.2022.850521 (PMC9043901; doi:10.3389/fpls.2022.850521)
Supplement: Supplementary file 1 [file Data_Sheet_1.ZIP › Alignments_v4/L260.fasta]

>I23352_M001_Malvaceae_Bombax_ceiba_seq1
-----------------------------------------------------------------------------------------------------------------------------------------------------------------------------------------------------------------------------------------------------------------------------------------------------------------------------------------------------------------------------------------------------------------------------------------------------------------------------------------------------------------------------------------------------------------------------------------------------------------------------------------------------------------------------------------------------------------------------------------------------------------gtttcwtgcaactcacgaaagctatgctcatccaacatacaagaggaaactgattgaacatgataaaacagagtacacggatatctttggcagagcaaggtggccaggtgcaccacaccgtgtcctgcaaacacctttcttccttgactggaaatcccttccggctctagaaaatgaaactgctcagccyatcattggtcggtcaataatacatggcgtgg-----------------------------------tgagaat---cta-----agact---ac-------tcat-ta----tttaa---a-taatt-----------tttcc----taatcatt------------------------------------------------------ggctkacaacagtt---ggagaaa--------------------------gttt-atatcctg---------------------------------------------------ggtcagttc-------atcctaatcattgttkaaga--tgtagcywgt------------------------tttccttt--------------------------------ttcaaacaatag-----------------------------------------------aact--ttttctt----------------------gctcagttcggtccatg------------------------agaggggttctt--------------------------------------------------------------------------------------------------------atgc
>I23353_M002_Malvaceae_Tilia_americana_seq1
--------------------------------------------------------------------------------------------------------------------------------------------------------------------------------------------------------------------------------------------------------------------------------------------------------------------------------------------------------------------------------------------------------------------------------------------------------------------------------------------------------------------------------------------------------------------------------------------------------------------------------------------------------------------------------------------------------------------------------------------------------------------------------------------------cacatacaagaggaaactgattgaacataataaaactgagtacacagatgtctttggcagagcaaggtggcctggtgcaccacaacgtgtcctgcaaacacctttcttctgtgattggaaatcccttcctgttcaagaaaatgaaactaatcagcctatcattggtcgatcaataatacatggcatgg-----------------------------------tgagaat---cta-----atact---at---acatacac-tt----ktgaa---a-taaatt----------ttgca----taatcattttgc----------------tt--------------------------------ttcttccaaaagtt---ggagaca--------------------------gttt-atatcccg---------------------------------------------------ggttaag---------------agtcacatgtaagc--tgtagcttgt-------------------tttcttttctttt--------------------------------ttcaacaaag----------------------------aact----------cttgcttggtcagttcactcc------------a-------------------------------------------------------------------------------------------------------------------------------------------------------------------------
>I23354_M003_Malvaceae_Herissantia_crispa_seq1
-----------------------------------------------------------------------------------------------------------------------------------------------------------------------------------------------------------------------------------------------------------------------------------------------------------------------------------------------------------------------------------------------------------------------------------------------------------------------------------------------------------------------------------------------------------------------------------------------------------------------------------------------------------------------------------------------------------------------------------------------------------------gtttctggcaactcatgaaagctatgctcaccccacgtacaagcggaaactgattgaacatgataaaaccgagtacacagatgtgtttggcagagcaaggtggccgggtgcaccacaccgtgtcctgcaaacacccttcttctgtgattggaaatcccttcccgctcaagaaaatgaaagtaatcagcctatcatcggtcgatctattatacacggcgtgg-----------------------------------tgagaac---cta-----agact---at-------acat-ta----ttgaa---a-caatg-----------ttgca----taatcaca--------------------------------------------------------tttccaacaata---gaactg---------------------------tttc-ag---------------------------------------------------------gatcagt----------------ccatgccattata--ttgggctt--------------------------cttctgct--------------------------------ttcaattact--------------------------------------------------------------------------------------acaaat-ataacact------------------------gaaatgat-tgtc------------------------ttctgttgatttgatgatgttgtttaacaggaaaaagaaatccgacgt----------tttgccggtacagt--tcctaatcc
>I23355_M004_Malvaceae_Malva_arborea_seq1
--------------------------------------------------------------------------------------------------------------------------------------------------------------------------------------------------------------------------------------------------------------------------------------------------------------------------------------------------------------------------------------------------------------------------------------------------------------------------------------------------------------------------------------------------------------------------------------------------------------------------------------------------------------------------------------------------------------------------------------------------------------------------gactcacgaaagctatgctcactcmacttacaagcgaaaactgattgaacatgataaaactgagtacacagatgttttcggcagagcaaggtggccttgtgcaccacaccgtgtcctgcaaacgccattctttcgtgattggagatcccttcctgctcaagaaaatgaaagtaatcagcctatcatcggtcgaacaataatacatggcgtgg-----------------------------------tgagaat---cta-----agatt---ac-------acat-ga----ttgaa---a-taata-----------ttgca----taatcaca--------------------------------------------------------tcttcaacaata---gacctg---------------------------tttt-tt---------------------------------------------------------tatcagt----------------tcaccccattaga--gtagggtt-----------------------------cctct--------------------------------ttcaattact-------------------------------------------------------------------------------------aaaagaaaataggact------------------------aa----------------------------------------------------------------------------------------------------------------------
>I23356_M005_Malvaceae_Lavatera_assurgentiflora_seq1
-----------------------------------------------------------------------------------------------------------------------------------------------------------------------------------------------------------------------------------------------------------------------------------------------------------------------------------------------------------------------------------------------------------------------------------------------------------------------------------------------------------------------------------------------------------------------------------------------------------------------------------------------------------------------------------------------------------------------------------------------------------------gtttcttgcgactcacgaaagctatgctcactccacttacaagcgaaaactgattgaacatgataaaactgagtacacagatgttttcggcagwgcaaggtggccttgtgcaccacaccgtgtyctgcaaacrccattytttcgtgattggagatcccttcctgctcaagaaaatgaaagtaatcagcctatcatcggtcgaacaataatacayggcgtgg-----------------------------------tgagaat---cta-----agatt---ac-------acat-ga----ttgaa---a-taata-----------ttgca----taatcaca--------------------------------------------------------tcttcaacaata---gacctg---------------------------tttt-tt---------------------------------------------------------tatcagt----------------tcaccccattaga--gtagggtt-----------------------------cytct--------------------------------ttcrattact-------------------------------------------------------------------------------------aaaagaaaatakgact------------------------aaaatggtgttgtggtgaatgaattc----actaagcttctgttgattt--------------ataggaaaaagaaat------------------------------------------
>I23357_M006_Sphaerosepalaceae_Rhopalocarpus_longipetiolatus_seq1
------------------------------------------------------------------------------------------------------------------------------------------------------------------------------------------------------------------------------------------------------------------------------------------------------------------------------------------------------------------------------------------------------------------------------------------------------------------------------------------------------------------------------------------------------------------------------------------------------------------------------------------------------------------------------------------------------------------------------------------------------------------------gcaagtcaggagagctatgctcatccaacatgtgaaaggaaactgattgaacttaatactactgagtacacagatgtatttggcaaggcaaggtggcctggtgcaccgcagtgtgttctgcaaacacctttcttctgcaattggaaatcacttcctatccatgaaaatgagattaatcagcctattattggtcattccacaatacatggcatgg-----------------------------------tgagagtccattg-----atgtc------------ac---------ttgag---aataata--------------------taaga----------------------------------------------------------------------------------------------------------------------------------------------------------------------------------------------------------------------------------------------------------------------------------------------------------------------------------------------------------------------------------------------------------------------------------------------------------------------------------------------------------------------------------------------------------
>I23359_M008_Malvaceae_Althaea_officinalis_seq1
----------------------------------------------------------------------------------------------------------------------------------------------------------------------------------------------------------------------------------------------------------------------------------------------------------------------------------------------------------------------------------------------------------------------------------------------------------------------------------------------------------------------------------------------------------------------------------------------------------------------------------------------------------------------------------------------------------------------------------------------------------------ggtttcttgcaactcacgaaagctatgctcactctacttacaaacgaaaactgattgaacatgataaaaccgagtacacggatgtcttcggcagagcaaggtggcctggtgcgccacaccgtgtcctgcaaacacccttcttctgtgattggagatcccttcctgctcaagaaaatgaaagtaatcagcctatcatcggtcgaacaataatacatggcgtgg-----------------------------------tgagagt---cta-----agatt---ac-------acat-at----ttgaa---a-taata-----------ttgca----taatcaca--------------------------------------------------------ttttcaacaata---gaactg---------------------------cttt-tt---------------------------------------------------------gatcagtt--------------ctccccccattaga--gtggggttctgc--------------------agcttctgct--------------------------------ttcaattact-------------------------------------------------------------------------------------aaaagaaaatatgact------------------------aaaatgctgtg-------------------------------------------------------------------------------------------------------------
>I23360_M009_Malvaceae_Lagunaria_patersonia_seq1
-------------------------------------------------------------------------------------------------------------------------------------------------------------------------------------------------------------------------------------------------------------------------------------------------------------------------------------------------------------------------------------------------------------------------------------------------------------------------------------------------------------------------------------------------------------------------------------------------------------------------------------------------------------------------------------------------------------------------------------------------------------------ttcttgcaacacatgaaagctatgctcacccaacatacaagcggaaactgattgaactcgataaaactgagtacacaaacgtattcggtagagcaaggtggcctggtgcaccacaccgtgtcctgcaaacaccctttttckgtgattggaaatcccttcctgctcaagaaaatgaaactaatcagcctatcattggtcgatccataatacacggcgtgg-----------------------------------tgagaac---cta-----agact---ac-------acat-ta----ttgaa---a-tartc-----------ttgca----taaacaaatttk----------------ttcttcgt----------------gtagcatgttttctttaatcaata---atagagc-------------------------tgttt-ct-----------t---------------------------------------------ggtcagt----------------tcaatccattaca--agggggtt--------------------------cttctgca--------------------------------tkcwmttscb---------------------------------------------------------------------------------------awmkaaatatcact------------------------gaattgatcttgtgatgaatgaaatc----tctaagcttctattgatttgatgatgttg-------------------------------------------------------------
>I23364_M013_Malvaceae_Grewia_sp_seq1
-----------------------------------------------------------------------------------------------------------------------------------------------------------------------------------------------------------------------------------------------------------------------------------------------------------------------------------------------------------------------------------------------------------------------------------------------------------------------------------------------------------------------------------------------------------------------------------------------------------------------------------------------------------------------------------------------------------------------------------------------------------------atttcttacaactcacgaaagctatgctcaccccacatwcaagaggaaactgattgaacatgatagaactgagtacacagatgtatttggcagagcaaggtggcctggtgcgccccatcgtgtcctgcaaacaccattcttctgtgattggaaatcccttcccgctcatgaaaatgaatcgaaccagccaatcattggtagatcaataatacatggcatgg-----------------------------------taagatc---cca-----tcacg----------atgcac-tt----gtgaa---a-ttctt-----------ctgcaaa--caattactttga-------------------------------------------------tttcttccaaaagtta--agagact--------------------------atgt-ataccttg---------------------------------------------------ggtaaaa---------------agtcacaagtaaga--tataacagct---------------------tgttttctttt--------------------------------ttcaacaaagtaa------------------------taact----------cttgcttgttgagttcactcc---------------------cagagaaggattgcact----------------------------------------------------------------------ttcaatgactctattgaatcaaaatctaaagtttc---------------------------------------
>I23365_M014_Malvaceae_Callirhoe_bushii_seq1
------------------------------------------------------------------------------------------------------------------------------------------------------------------------------------------------------------------------------------------------------------------------------------------------------------------------------------------------------------------------------------------------------------------------------------------------------------------------------------------------------------------------------------------------------------------------------------------------------------------------------------------------------------------------------------------------------------------------------------------------------------------------------------------------------tacaagcgaaaactgattgaacatgataaaaccgagtacacagatgtcttcggcagagcaaggtggccttgtgcgccacaccgtgtcctgcaaacacccttcttttgtgattggagatcccttcctgttcaagaaaatgaaagtaatcagcctatcatcggtcgaacaataatacacggcgtgg-----------------------------------tgagtat---cta-----agatt---acac-atgaacat-ga----ttgaa---a-taata-----------ttgca----taatcaca--------------------------------------------------------tcttcaacaata---gaactg---------------------------tttt-tt---------------------------------------------------------tatcagt----------------tcaccccataaga--gttggggt----------------------------tatgct--------------------------------ttcaattactg-----------------------------------------------------------------------------------aaaaagaaaatatgact------------------------a-----------------------------------------------------------------------------------------------------------------------
>I23368_M017_Malvaceae_Sterculia_apetala_seq1
-----------------------------------------------------------------------------------------------------------------------------------------------------------------------------------------------------------------------------------------------------------------------------------------------------------------------------------------------------------------------------------------------------------------------------------------------------------------------------------------------------------------------------------------------------------------------------------------------------------------------------------------------------------------------------------------------------------------------------------------------------------------gtttcttgcaactcatgaaagctatgctcaccccatgtacaagaggaaactgattgawcatgataaaaccgagtacacagatgtctttggtagagcaaggtggcctggtgcaccacagcgcgtcctgcaaacacctttcttctgtgattggaaatcccttcctgcgcaagaaaatgaaaccaatcagcctatcattggtcgatcaataatacatggcttgg-----------------------------------tgagaat---cta-----atact---tt-------acag-t-------------------------------------------tccttttgc----------------tt--------------------------------ttcttctaaaaatt---ggrgaca--------------------------gttt--tctctttt------caacaaata-------------------------actcttgcttggtcagt----------------tcactccaagaga--ggg-------------------------------gttatgct--------------------------------ttcaattagt---------------------------------------------------------------------------------------aaagaaatattatt------------------------ggaatgctcctgcgctgaatgaaatc------taagcttctcttgtttttatgatgttgtttaataggaaaaagaaattc----------------------------------------
>I23369_M018_Malvaceae_Abelmoschus_esculentus_seq1
-------------------------------------------------------------------------------------------------------------------------------------------------------------------------------------------------------------------------------------------------------------------------------------------------------------------------------------------------------------------------------------------------------------------------------------------------------------------------------------------------------------------------------------------------------------------------------------------------------------------------------------------------------------------------------------------------------------------------------------------------------------------ttctcgcaactcatgaaagctatgctcaccccacgtacaagcagaaactgattgaactagataaaaccgagtacacagatgtgtttggccgagcaaggtggcctggtgcatcacaccgtgtcctgcaaacacccttcttccgtgattggaaatcccttcctaccgaagaaaatgagtctaatcagcctatcatcggtcggtcaattatccacggtgtgg-----------------------------------tgagaat---cta-----agact---ac-------agac-ta----ttgaa---a-taacg-----------ttgca----taatcaca--------------------------------------------------------ttttcaacaata---gaactg---------------------------tttc-tt---------------------------------------------------------gatcagt----------------taactccaattta--gaggggttctgc--------------------------------------------------------------tttcatgtct---------------------------------------------------------------------------------------agataaatatcacg------------------------gaaatgatctcgtatt-aatgaaatc----tttaagctactgttaatttgatgatgttgttcaat-------------------------------------------------------
>I23370_M105_Malvaceae_Pachira_aquatica_seq1
-------------------------------------------------------------------------------------------------------------------------------------------------------------------------------------------------------------------------------------------------------------------------------------------------------------------------------------------------------------------------------------------------------------------------------------------------------------------------------------------------------------------------------------------------------------------------------------------------------------------------------------------------------------------------------------------------------------------------------------------------------------------------caactcacgaaagctatgctcaccccacatacaagaggaaactgattgaacatgataaaacagagtacacggacgtctttggcagagcaaggtggcctggtgcaccacaccgtgtcctgcaaacacctttcttccttgattggaaatcccttccggttcaggaaaatgaaactaatcagcctatcattggtcgatcaataatacatggcgtgg-----------------------------------tgagaat---cta-----agact---ac-------acaa-ta----tttaa---g-taatt-----------ttgcc----aaatcatttttt----------------tt-------------------------------tggcttccaaaagtt---ggagaaa--------------------------gttt-atatcctg---------------------------------------------------ggtcagttc-------atcctgatcattatttaaga--tgtagcttgt------------------------tttcttta--------------------------------ttcaacaatagaa--------------------------------------c-------------tttttctg---------------------agtcagttcagtccatg------------------------agwggggtttc-------------------------------------------------------------------------------------------------------------
>I23371_M137_Malvaceae_Dombeya_wallichii_seq1
--------------------------------------------------------------------------------------------------------------------------------------------------------------------------------------------------------------------------------------------------------------------------------------------------------------------------------------------------------------------------------------------------------------------------------------------------------------------------------------------------------------------------------------------------------------------------------------------------------------------------------------------------------------------------------------------------------------------------------------------------------------------------aactcatgaaagctatgctcacccctcatacaagaggaaactgattgaacatgataaaactgagtacacagatatctttggcagagcaaggtggcctggtgcaccacaccgtgtcctgcaaacaccrttcttttgtgattggaaatcccttcctgttcaagaaaatgaaactgatcagcctatcattggtcgaacaataattcatggcgtgg-----------------------------------tgagaat---cta-----acgcttt-at---------ac-tt----atgaat--a-tatgtt----------tcgcg----twatcctctctgc---------------tc--------------------------------ttcttgccaatkct---------------ttaga----------------gttk-atatcttg---------------------------------------------------ggttaat---------------atttacatrtaaga--tgtagcttgt------------------------tctctatc-----------------------------tcagcaaactact------------------------------------------cttgcttggtcagttcagtcc---------------------aaaaaaggggctctgct----------------------------------------------------------------------ttcaat-------ttctaaagaaa--------------------------------------------------
>I23372_M140_Malvaceae_Chiranthodendron_pentadactylon_seq1
-------------------------------------------------------------------------------------------------------------------------------------------------------------------------------------------------------------------------------------------------------------------------------------------------------------------------------------------------------------------------------------------------------------------------------------------------------------------------------------------------------------------------------------------------------------------------------------------------------------------------------------------------------------------------------------------------------------------------------------------------------------------------caactcatgaaagctatgctcaccccacatacaagaggaaactgattgaacatgataaaactgagtacacagatgtctttggcagagcaakstggcctgrtgcaccacaccgtgtcctgcwaacacctttyktctstgattggaaatmycttcctgytcamgaaaatgaaacwaatcagccyatcatyggtcgawcaataatacayggcgtgg-----------------------------------tgagaaw---cta-----akact---wy----wavmcat-tw----ttgmw---w-twmtt-----------yyrma----wrwtsrwkwywt----------------ty-------------------------------yttmtycyrrrwkwk---rrrkwmr--------------------------swtk-wwakcykk---------------------------------------------------rgyttgt---------------tttctywtttmarm--wrwrrmytst------------------------tkyytkyt------------------------ywswdcamtmsaaswswkkst--------------------tkstsmktt---------cactccatgactatgttactcggattcatgtatg--agtgtcggatacgggtat------------------------------------------------------------------------------------------------------------------------------------------------------
>I23373_M141_Malvaceae_Quararibea_funebris_seq1
-------------------------------------------------------------------------------------------------------------------------------------------------------------------------------------------------------------------------------------------------------------------------------------------------------------------------------------------------------------------------------------------------------------------------------------------------------------------------------------------------------------------------------------------------------------------------------------------------------------------------------------------------------------------------------------------------------------------------------------------------------------------ttcttgcaactcatgaaagctatgctcaccccacgtacaagyggaagctgattgaacatgataaaactgagtacacagatgtcttcggcagagcaaggtggcctggtgcaccacaccgtgtcctgcaaacacccttcttctgtgattggaaatcccttcctgctcaagaaaatgaaactaatcagcctataatcggtcgatcaataatacatggcatgg-----------------------------------tgagaat---cta-----ggact---ac-------acat-ta----ttgaa---a-taatg-----------ttgcg----taatcatttgtt----------------tt--------------------------------ttcttccaaaagat---ggataac-----------------------------------------------------------------------------------------------------------------------cttaaga--tgtagcttgt------------------------tttctttt--------------------------------ttcagcaatagaa--------------------------------------ct------------gtttgttg---------------------ggtcagttaactccatt------------------------agagtggttctt------------------------ctgctttcaa-ttactaaagaaat------------------------------------------------------------
>I23374_M142_Malvaceae_Hampea_nutricia_seq1
-----------------------------------------------------------------------------------------------------------------------------------------------------------------------------------------------------------------------------------------------------------------------------------------------------------------------------------------------------------------------------------------------------------------------------------------------------------------------------------------------------------------------------------------------------------------------------------------------------------------------------------------------------------------------------------------------------------------------------------------------------------------gtttctggcaactcatgaaagctatgcccaccccacttacaagcggaaactgattgaatacgataaaaccgagtacacagatgtctttggcagagcaaggtggcctggtgcaccgcaccgtgtcctgcaaacacccttcttctgtgattggaaatcccttcctgctcaagaaaatgaaactaatcagcctatcattggtcgaacaataatacacggcgtgg-----------------------------------tgagaat---cta-----agaca---acac-----atat-ta----ttgaa---a-taatg-----------ttgca----taatcaca--------------------------------------------------------ttttcaacaata---gaacta---------------------------tttc-ct---------------------------------------------------------gatcggt----------------tcattccattaaa--gtggggct-------------------------------------------------------------------------------------------------------------------------------------------------------------------agagagataccact------------------------gaaatgatattgtggtgaatg---------------------------------------------------------------------------------------------------
>I23376_M145_Malvaceae_Heliocarpus_appendiculatus_seq1
-----------------------------------------------------------------------------------------------------------------------------------------------------------------------------------------------------------------------------------------------------------------------------------------------------------------------------------------------------------------------------------------------------------------------------------------------------------------------------------------------------------------------------------------------------------------------------------------------------------------------------------------------------------------------------------------------------------------------------------------------------------------atttcttgcaactcaygaaagctmtgctcaccccatatacaagaggaagctarttgaatatgataaaacygagtacacagatrtatttggcmgagcaaggtggcctgatgcaccccatcgtgttctgcaaacaccgttcttctgtgattggaaatcccttcctgctcatgaaaatgaaaytaaccagcctatcatcggtcgatcaataatacatggtgtgg-----------------------------------taagaac---ctg-----ttcct---a-------ggaac-tt----atgaa---a-t----------------------------catcatcat---------------tt--------------------------------ttcttctgaaagtt---ggagact--------------------------cct------------------------------------------------------------taataaaa---------------agtctcaagtaaga--------ttat----------------------ktttyswtkwyc------------------------------ytmwrtwkaa----------------------------wmma----------myccywwgsktswsttraywycatkmmwctttk-ykwwataggaaaaagaaa-------------------------------------------------------------------------------------------------------------------------------------------------------
>I23377_M148_Malvaceae_Robinsonella_mirandae_seq1
-------------------------------------------------------------------------------------------------------------------------------------------------------------------------------------------------------------------------------------------------------------------------------------------------------------------------------------------------------------------------------------------------------------------------------------------------------------------------------------------------------------------------------------------------------------------------------------------------------------------------------------------------------------------------------------------------------------------------------------------------------------------ttttggcaactcatgaaagctatgctcaccccacgtacaagcggaaactgattgaacatgataaaacygagtacacagatgtgttcggcagagcaaggtggcccggtgcaccacaccgtgtcctgcaaacaccattcttctgtgattggaaatcccttcccgctcaagaaaatgaaagtaatcagcctatcattggtcgatctataatacacggagtgg-----------------------------------tgagaac---cta-----agacy---rt-------acat-ta----ttcaa---a-taatg-----------ttgca----taatcaca--------------------------------------------------------tttccaaaaata---gaactg---------------------------tttc-at---------------------------------------------------------gatcagt----------------tcacgccattaga--ttgggctt-----------------------------ctgct--------------------------------ttcaattaca---------------------------------------------------------------------------------------aaatatatatcact------------------------gaaatgatgttgtgctaaatgaaatc----tataagcttctgttgatttgatgatgttgtttaataggaaaaagaaa-------------------------------------------
>I23378_M150_Malvaceae_Ceiba_pentandra_seq1
---------------------------------------------------------------------------------------------------------------------------------------------------------------------------------------------------------------------------------------------------------------------------------------------------------------------------------------------------------------------------------------------------------------------------------------------------------------------------------------------------------------------------------------------------------------------------------------------------------------------------------------------------------------------------------------------------------------------------------------------------------------------------------gaaagctatgctcatccaacatacaagaggaaactgattgaacatgataaaacagagtacacggatatatttggcagagcaaggtggccaggtgcaccacaccgtgtcctgcaaacacctttcttccttgattggaaatcccttccggctctagaaaatgaaactgctcagcctatcattggtcggtcaataatacatggcgtgg-----------------------------------tgagaat---cta-----agact---ac-------tcat-ta----tttaa---a-taatt-----------ttgcc----taatcact------------------------------------------------------ggcttacaacagtt---ggataaa--------------------------gttt-atatcctg---------------------------------------------------ggtcagttc-------atcctaatcattgtttaaga--tgtagcttgt------------------------tttctttt--------------------------------ttcaaacaatag-----------------------------------------------aact--ttttmtt----------------------gctcagttcggtccatg------------------------agaggggttmtt------------------------atgmtttcaa-ttactgaaagaa-------------------------------------------------------------
>I23379_M160_Muntingiaceae_Muntingia_calabura_seq1
----------------------------------------------------------------------------------------------------------------------------------------------------------------------------------------------------------------------------------------------------------------------------------------------------------------------------------------------------------------------------------------------------------------------------------------------------------------------------------------------------------------------------------------------------------------------------------------------------------------------------------------------------------------------------------------------------------------------------------------------------------------gatttgttgcaaccaaggagagccatgcccatcccacatacaaaaggaaactagttgaacttgacaaaactgagtacacagaagtatttggcagagcaagatggcccaatgccccacagcgtgccctgaaaactcgtttcttttgcgattggagagcccttcctcctcatcaaaatgaactaaatcagcctgttattggccgttccaccattaatggcaggg-----------------------------------tgagggc-aacaacctctgtact--------------actttgccattgga---a----------------------------------------------------------------------------------------tttctccaggagcaa-----------------------------------attt-ttaacttg-------------------------------------------------------------------aattgcacatatacaggaaa--cagagatccgtcgctttg-----------ggggcactgtgcc-----------------------------gaatgcaacaaccacaggtgatattgagagc-----atggcaatgtat------------------------------------------gctggcgaaggagtaggcctcatc------------------------aacgaaatcttgcctgc-------------------------------------------------------------------------------------------------------
>I23380_M161_Malvaceae_Hibiscus_tiliaceus_seq1
-------------------------------------------------------------------------------------------------------------------------------------------------------------------------------------------------------------------------------------------------------------------------------------------------------------------------------------------------------------------------------------------------------------------------------------------------------------------------------------------------------------------------------------------------------------------------------------------------------------------------------------------------------------------------------------------------------------------------------------------------------------------------ctactcatgaaagctatgctcatcccacttacaagcagaaactgattgaacttgataagaccgagtacacagatgtgtttggtagagcaaggtggcctggtgcaccacaccgtgtcctgcaaactcccttcttctgtgaatggaaatcccttcctgctcaagaaaatgaatctaatcagcctatcatcggtcagtcaatgatacacggcgtgg-----------------------------------tgagaat---cta-----agact---ac-------agat-ta----ttgaa---a-taatg-----------ttcca----taatctca--------------------------------------------------------ttttcaacaata---gaactg---------------------------tttc-tt---------------------------------------------------------gatcagt----------------taactcca------------------------------------------------------------------------------------------------------------------------------------------------------------------------------------------------------------------------------------------------------------------------------------------------------------------------------------------------
>I23381_M162_Bixaceae_Bixa_orellana_seq1
----------------------------------------------------------------------------------------------------------------------------------------------------------------------------------------------------------------------------------------------------------------------------------------------------------------------------------------------------------------------------------------------------------------------------------------------------------------------------------------------------------------------------------------------------------------------------------------------------------------------------------------------------------------------------------------------------------------------------------------------------------------gatttgttgccactcaggaaagccacgctcaccccatatacaagaggaaacttgttgaacttgaaaaaacagagtacactgatgtgtttggcagagcaaggtggcctggtgcgccacaccgtgtccttcaaacacctttctttgttgattggaaatctcttcctcctagtgaaagtgaagtgaatcagcctgtcattggtcgatcaatgatgcacggcgtgg-----------------------------------tgagaat---caa-----ctgcttttat---------ac-------ttgaa-----tagctt----------tttga--------------------------------tt-------------------------------tttcttccagaagcagttggggatt--------------------------gtta-atttcctaaaaaac-----------------------ag---------caccttttaaagagtaat---------aatttacttattctttaaac--aagaactgctttctggttaactcttgagcatggatttgtgctttca-------------------------tattgcaaagagaatg-------------------------aatt-----------------------------------------------------ggaatgaggatttgct------------------------gattgaagcctaactgcagttt--------------------------------------------------------------------------------------------------
>I23382_M163_Bixaceae_Cochlospermum_vitifolium_seq1
----------------------------------------------------------------------------------------------------------------------------------------------------------------------------------------------------------------------------------------------------------------------------------------------------------------------------------------------------------------------------------------------------------------------------------------------------------------------------------------------------------------------------------------------------------------------------------------------------------------------------------------------------------------------------------------------------------------------------------------------------------------ggtttgttgcaactcaggaaagccatgctcaccccacgtacaagaggaaactggttgaactcaataaaacggagcwtacagatgtgtttggtagagcaaggtggcctggtgctccacatcgtgtcctccaaacacctttcttctgcgattcgaaatgtcttcctcctcatgaaaatgaagcaaatcagcctgtcattggtcgatcaatggtacacrgcatgg-----------------------------------tgagagt---caa-----tttttttdam---------mm-------cyhdd-----nwhytyy---------tttyyyc-y----------------------------ty-------------------------------ytyytycmvrarvvvdtkgssvddk--------------------------tttw-httkncmarvvawt------------------------------------------------kdvm---------awtttkbtttbyhwthhvvv--awnhammhhytyhhnnbt---------------yytthhawt--------------------------------tbnvadddvvnhd-------------------------daad-----------------------------------------------------dgradddddktkbncb------------------------ndargrarvcywamywmmmytwwww------tkkwtcctatcctgatttyyttcttgttttttaaaaggagcaa----------------------------------------------
>I23383_M166_Malvaceae_Pseudobombax_ellipticum_seq1
------------------------------------------------------------------------------------------------------------------------------------------------------------------------------------------------------------------------------------------------------------------------------------------------------------------------------------------------------------------------------------------------------------------------------------------------------------------------------------------------------------------------------------------------------------------------------------------------------------------------------------------------------------------------------------------------------------------------------------------------------------------------gcaactcacgaaagctatgctcacccaatatacaagaggaaactgattgaacatgataaaacagagtacacggatgtgtttggcagagcaaggtggcccggtgcaccacaccgtgtcctgcaaacacctttcttccttgattggaaatcccttccggctcaagaaaatgaaactaatcagcctatcattggtcgatcaataatacatggcgtgg-----------------------------------tgagaat---cta-----agact---ac-------tcat-ta----tttaa---a-taatt-----------ttgcc----taatcatttctt----------------tt-------------------------------gg-------------------------------------------------------------------------------------------------------------------------c-------tttctaatcattgtttaaga--tgtagcttg--------------------------------------------------------------------------------------------------------------------------------------------------------------------------------------------------------------------------------------------------------------------------------------------------------------------------------
>I23384_M168_Malvaceae_Theobroma_cacao_seq1
-----------------------------------------------------------------------------------------------------------------------------------------------------------------------------------------------------------------------------------------------------------------------------------------------------------------------------------------------------------------------------------------------------------------------------------------------------------------------------------------------------------------------------------------------------------------------------------------------------------------------------------------------------------------------------------------------------------------------------------------------------------------atttcttgcaactcatgaaagctatgctcaccccacatacaagaggaaactgatcgaacatgataaaactgagtacacagatgtgtttggcagagcaaggtggcctggtgcaccacatcgtgtcctgcaaacacccttcttctgtgattggaaatcccttcctgttcacgaaaatgagactactcagccaatcattggtcgatcaataatacatggcgtgg-----------------------------------tgagaac-------------------ac------------tt----gtgaa---a-taatt-----------ttgcaat--taatcattttga----------------tt--------------------------------ttcttccaaaactt---ggaaac---------------------------attt-atctccag---------------------------------------------------ggtaaaa---------------tgtcacatttaaga--tatagcttgt------------------------cttcattt--------------------------------ttcagcaaagaac--------------------------------------tcttacttggctacttcactcc---------------------aagagagggattgcactttcaattagtaaagacagatctttggaatgatcctttgctgaatgaaac------ttaagattttcttgattt------------------------------------c----------------------------------
>I23385_M169_Malvaceae_Ochroma_pyramidale_seq1
------------------------------------------------------------------------------------------------------------------------------------------------------------------------------------------------------------------------------------------------------------------------------------------------------------------------------------------------------------------------------------------------------------------------------------------------------------------------------------------------------------------------------------------------------------------------------------------------------------------------------------------------------------------------------------------------------------------------------------------------------------------------gcaactcatgaaagctatgctcaccccacatacaagaggaaactgattgaacatgataaaactgagtacacagatgtctttggcagagcaaggtggcctggtgcaccacaccgtgttctgcaaacacctttcttctgtgattggaaatcccttcctgctcaagaaaatgaagctaatcagcctatcattggtcgatcaataatacacggcgtgg-----------------------------------tgagaat---cta-----agact---ac-------acat-ca----ttgaa---a-taatt-----------ttgca----tacatttttttt----------------tt----------------------------------cttcctaaagtt---ggggaaa--------------------------gttt-acatctgggattccggggtaaaa------------------------------------agtca----------------------catttaaga--tgtatcttgt------------------------tttctttt--------------------------------tt-------------------------------------------------------------------------------------------------------------------------------------------------------------------------------------------------------------------------------------------------------------
>I23387_M178_Malvaceae_Malvaviscus_arboreus_seq1
-------------------------------------------------------------------------------------------------------------------------------------------------------------------------------------------------------------------------------------------------------------------------------------------------------------------------------------------------------------------------------------------------------------------------------------------------------------------------------------------------------------------------------------------------------------------------------------------------------------------------------------------------------------------------------------------------------------------------------------------------------------------------caactcatgaaagctatgstcaccccacgtacaagcagaaactgattgaactagataaaactgagtacacaaatgtgtttggcagagcaaggtggcctggwgcaccacaccgtgtcctgcaaacacccttcttctgtgattggaaatcccttcctgccggagaaaatgaatctaatcagcctatcattggtcggtcaataatccacggcatgg-----------------------------------tgagaat---cta-----agact---ac-------agat-ta----ttgaa---a-taatg-----------ttgca----taatcaca--------------------------------------------------------ttttcatcaata---gaactg---------------------------tttc-tt---------------------------------------------------------gatcagt----------------taactccaatttg--gaggggttctgc--------------------a-tttcagtt--------------------------------tttaattact---------------------------------------------------------------------------------------agataaatatccct------------------------gaa---------------------------------------------------------------------------------------------------------------------
>I23388_M180_Malvaceae_Triumfetta_lappula_seq1
----------------------------------------------------------------------------------------------------------------------------------------------------------------------------------------------------------------------------------------------------------------------------------------------------------------------------------------------------------------------------------------------------------------------------------------------------------------------------------------------------------------------------------------------------------------------------------------------------------------------------------------------------------------------------------------------------------------------------------------------------------------grtttcttgcaactcatgaaagctatgctcacccyatatacaagaggaagctaattgaatatgataaaacygagtayacagatgtatttggcagagcaaggtggcctgrtgcacccmatcgtgttctgcaaacrccrttcttctgtgattggaaatcccttcctgctcatgaaaatgaaaytaaccagcytatcatcggtcgatcaataatacatggtctggtaagaacctgttccgatcaataatacatggtctggtaagaac---ctg-----ttcct---a-------ggaac-tt----gtgaa---a-c----------------------------catca-------------------tt--------------------------------ttcttctgaaagtt---gg--act--------------------------cct------------------------------------------------------------taataaaa---------------agtcttttgtaaga---------tat----------------------gttttctttttctt----------------ttctttttttttttcaacataa----------------------------aaca----------ctcccttggttgagtcaactcca--------------------aaagagtgattccact----------------------------------------------------------------------ttcgatgatcct--------------------------------------------------------------
>I23389_M181_Malvaceae_Pavonia_scheadiana_seq1
--------------------------------------------------------------------------------------------------------------------------------------------------------------------------------------------------------------------------------------------------------------------------------------------------------------------------------------------------------------------------------------------------------------------------------------------------------------------------------------------------------------------------------------------------------------------------------------------------------------------------------------------------------------------------------------------------------------------------------------------------------------------------aactcacgaaagctatgctcactccacttacaagcgaaaactgattgaacatgatcaaaccgagtacacagatgtcttcggcagagcaaggtggcctggtgcgccacaccgtgtcctgcaaacacc-ttcttctgtgattggagatcccttcctgctcaagaaaatgaaagtaatcagcctatcatcggbcgaacaataatacvcgrcgtgg-----------------------------------tgagaat---cta-----agatt------------acacvtt---attgaa---a-taata-----------ttgca----taatca------------------------------------wyccvwymrrrkkgggktyyksyttymawtwmywaaarraaawwwkrmywaaawkrwkkkrwwaawkraawyyyywarsytyyk---------------------------------kt--------------krwttkrw---------wawkktkrwttwwwrgraaa--arraawtysr-----------------------msttttgccggta------------------cagttccgaatccaacaacgaca--------------------------------------------------------------------------------------------------------------------------------------------------------------------------------------------------------------------------------------------------
>I23390_M182_Malvaceae_Anoda_cristata_seq1
------------------------------------------------------------------------------------------------------------------------------------------------------------------------------------------------------------------------------------------------------------------------------------------------------------------------------------------------------------------------------------------------------------------------------------------------------------------------------------------------------------------------------------------------------------------------------------------------------------------------------------------------------------------------------------------------------------------------------------------------------------------------------cacgaaagctatgctcactccacttacaagcgaaaactgattgaacatgatcaaaccgagtacacagatgtcttcggcagagcaaggtggcctggtgcgccacaccgtgtcctgcaaacacc-ytyttctgtgattggagatcccttcctgctcaagaaaatgaaagtaatcagcctatcatcggtcgaacaataatacvcgrcgtgg-----------------------------------tgagaat---cta-----agatt------------acacvtt---attgaa---a-taata-----------ttgca----taatcacattttcaacaatagaactgttttttbaathabthmmcccswtwrrrkkgggktyykrytttmrwww-ywmwawraraawatrwswmwrawgykstkktgmrkkraatmwmwwmkctwmk---------------------------------st--------------trwkttra---------twwrwtrwtktwkwkkwawa--rgaaakwsra-----------------------mkttttg-------------------------------------------------------------------------------------------------------------------------------------------------------------------------------------------------------------------------------------------------------------------------------------------------
>I23392_M187_Malvaceae_Ayenia_berlandieri_seq1
----------------------------------------------------------------------------------------------------------------------------------------------------------------------------------------------------------------------------------------------------------------------------------------------------------------------------------------------------------------------------------------------------------------------------------------------------------------------------------------------------------------------------------------------------------------------------------------------------------------------------------------------------------------------------------------------------------------------------------------------------------------ggtttcttgcaactcacgaaagctatgctcacccgacctacaagaggaaagtgatcgaacaggataaaactgagtacacggatgtatttggcagggcaagatggcctggcgcaccacatcgtgttctgcagacacctttcttctgtgactggaaatccctccctgctcatgagaatgaagctaatcagccaatcattggccgaacaataatatatgggaagg-----------------------------------tgagaa-----------------------------------------tgaa---a-tacttt----------tagtcag-ttaaccattttga----------------tt--------------------------------ttcttccataaact---gcacaag-------------------------------------------------------------------------------------------------------------------att---------------------------------------------------------------------------------------------------------------------------------------------------------------------------------------------------------------------------------------------------------------------------------------------------------------------------------------------------
>I23393_M189_Malvaceae_Kearnemalvastrum_lacteum_seq1
------------------------------------------------------------------------------------------------------------------------------------------------------------------------------------------------------------------------------------------------------------------------------------------------------------------------------------------------------------------------------------------------------------------------------------------------------------------------------------------------------------------------------------------------------------------------------------------------------------------------------------------------------------------------------------------------------------------------------------------------------------------------gtmactcacgaaagctatgctcactccacktacaagcgraaaytgattgaacatgataaaacygagtacacagaygtsttyggcagagcaaggtggcctggtgcgccacaccgtgtcctgcaaacacccttcttctgtrattggagatcccttcctgctcaagaaaatgaaagtaatcagcctatcatcggtcraacaataatacacggygtgg-----------------------------------tgagaat---cta-----agatt---ac-------acat-ta----ttgaa---a-taata-----------ttgca----taatcaca--------------------------------------------------------ttttcaacaata---gaactg---------------------------tttt-tt---------------------------------------------------------gayyagt----------------tcacmccattrga--gtggggkt-------------------------ytkyytkcw--------------------------------wtyamtwamw-------------------------------------------------------------------------------------raaarwawrwmtramw------------------------wrmwbkykkkkkkrrtraawkmwmtm----wctaagcttctgttgatttgataatgttgttttataggaaaaagaaattcgacgt----------tttgccggtacagt--tc-------
>I23394_M229_Malvaceae_Malvastrum_americanum_seq1
------------------------------------------------------------------------------------------------------------------------------------------------------------------------------------------------------------------------------------------------------------------------------------------------------------------------------------------------------------------------------------------------------------------------------------------------------------------------------------------------------------------------------------------------------------------------------------------------------------------------------------------------------------------------------------------------------------------------------------------------------------------tttctcgcaactcacgaaagctatgctcactccacttacaagcggaaactgattgaacacsataaaactgagtacacagatgtgtttggcagagcaagrtggcccgrtgcaccacaccgtgtcctgmaaacacccttcttctgtgattggagatcccttcctgctcaagaaaatgaaagtaatcagcctrtcatcggtcgarcaataatacayggcrtgg-----------------------------------tgagaat---cta-----agatt---ac-------acat-ta----tcgaa---a-taatg-----------ttgca----tamtcaca--------------------------------------------------------ttttcaacaata---gaactg---------------------------tttc-tt---------------------------------------------------------gatcagt----------------tcaccccattaga--gwggggtt--------------------------attctgct--------------------------------ttcmawtwac------------------------------------------------------------------------------------taaadgaagatataayw------------------------kaaatgctgttttggtgaatgaaatc----tcgaagcttctgttgatttgataat-----------------------------------------------------------------
>I23395_M236_Malvaceae_Fuertesimalva_jacens_seq1
---------------------------------------------------------------------------------------------------------------------------------------------------------------------------------------------------------------------------------------------------------------------------------------------------------------------------------------------------------------------------------------------------------------------------------------------------------------------------------------------------------------------------------------------------------------------------------------------------------------------------------------------------------------------------------------------------------------------------------------------------------------------------actcacgaaagctatgctcactccacttacaagcgaaaattgattgaacatgataaaactgagtacacagatgttttcggcagagcaaggtggccttgtgcaccacaccgtgtcctgcaaacaccattttttcgtgattggagatcccttcctgctcaagaaaatgaaagtaatcagcctatcatcggccgaacaataatacacggcgtgg-----------------------------------tgagaat---cta-----agatt---ac-------acat-ga----ttgaa---a-taatat----------ttgca----taatcaca--------------------------------------------------------tcttcaacaata---gacctg---------------------------tttt-tt---------------------------------------------------------tatcagt----------------tcaccccattaga--gtagggt--------------------------------tct--------------------------------ttcaattact-------------------------------------------------------------------------------------aaaagaaaatatgact------------------------aaaatggtgttgtggtg-------------------------------------------------------------------------------------------------------
>I23396_M019_Malvaceae_Allosidastrum_pyramidatum_seq1
-------------------------------------------------------------------------------------------------------------------------------------------------------------------------------------------------------------------------------------------------------------------------------------------------------------------------------------------------------------------------------------------------------------------------------------------------------------------------------------------------------------------------------------------------------------------------------------------------------------------------------------------------------------------------------------------------------------------------------------------------------------------------caactcacgaaagctatgctcaccccacgtacaagcggaaactgattgaatatgataaaaccgagtacacagatgtgttcggcagagcaaggtggcctggtgcaccacaccgtgtcctgcaaacacccttcttctgtgattggaaatccctgcccgctcaagaaaatgaaagtaatcagcctatcataggtcgatctataatacacggcatgg-----------------------------------tgagaat---ctg-----aaatt------------acat-ta----ttgaa---a-taatg-----------ttaca----taatcgca--------------------------------------------------------tttccaacaata---caactg---------------------------tttc-at---------------------------------------------------------gatcagt----------------tcactccattaga--tagggctt--------------------------cttctgct--------------------------------ttcaattact---------------------------------------------------------------------------------------aaaataatatcact------------------------gaaatggtgttgtgttaaatgaaatc----tataagcttctgttgatttgatggtgatgttttataggaaaaagaaattcgacgt----------ttcgccgg-----------------
>I23397_M020_Malvaceae_Melochia_betonicifolia_seq1
----------------------------------------------------------------------------------------------------------------------------------------------------------------------------------------------------------------------------------------------------------------------------------------------------------------------------------------------------------------------------------------------------------------------------------------------------------------------------------------------------------------------------------------------------------------------------------------------------------------------------------------------------------------------------------------------------------------------------------------------------------------gatttcttgcaactcatgaaagctatgctcaccccacatacaagaggcaactgattgatcaggataaaactgagtacactgatgtatttggacgagcaaggtggcctggtgcaccacatcgcgttttacaaactcctttcttttgtgattggaaatcccttccttctcatgaaaatgaarstaaccagccaatcataggtcgatcaataatacatggcgtgg-----------------------------------tgagaat---cta----tctatc--agt-----agacac-tt----gtgaa---aaagatt-----------ttgaaaa--taattattttaa--------------------------------------------------ttttcttcacatttw--wdwhwkwt---w---------------------dttt-tttttttt----------------------------------------------tycmmaamaaaaavahnnbbbktgnthwtthhhchcvavgr--ggggdvyk--------------------------btbyttttw-------------------------------tttagtrryrrmw-------------------------gattttt--------------------------------------------------ggaatgaccct-----------------------------------------------------------------------------------------------------------------------------------------------------
>I23398_M021_Malvaceae_Sidastrum_micranthum_seq1
------------------------------------------------------------------------------------------------------------------------------------------------------------------------------------------------------------------------------------------------------------------------------------------------------------------------------------------------------------------------------------------------------------------------------------------------------------------------------------------------------------------------------------------------------------------------------------------------------------------------------------------------------------------------------------------------------------------------------------------------------------------tttctggcaactcaagaaagctatgctcaccccamgtacaagcggaaactgattgaatacgataaaaccgagtacacagatgtgtttggcagagcaaggtggcccggtgcaccacatcgtgtcctgcaaacacccttcttccgtgattggaaatcccttcccgctcaagaaaatgaaagtagtcagcctatcatcggtsgatctataatacacggcrtgg-----------------------------------tgagaat---cta-----atact---at-------acat-ta----ttgaa---a-taatg-----------ttgca----taatcgya--------------------------------------------------------tttccaacaata---gaccta---------------------------tttc-at---------------------------------------------------------gatcagt----------------tcactccattaga--ttgagctt--------------------------cttctgct--------------------------------ttcaaktact--------------------------------------------------------------------------------------aaaaaaaatatcaca------------------------gaaatgatgttgtgttaaatgaaatc----tataagcttctgttgatttgatgatgttgtttaatagg----------------------------------------------------
>I23399_M022_Malvaceae_Gaya_dominguensis_seq1
---------------------------------------------------------------------------------------------------------------------------------------------------------------------------------------------------------------------------------------------------------------------------------------------------------------------------------------------------------------------------------------------------------------------------------------------------------------------------------------------------------------------------------------------------------------------------------------------------------------------------------------------------------------------------------------------------------------------------------------------------------------------ctggcaactcatgaaagctatgctcaccccacgtacaagcggaaactgatcgaacatgataaaaccgagtacacggatgtgttcggcagagcaaggtggcccggtgcaccacaccgtgtcctgcaaacacccttcttctgtgattggaaatcccttcccgctcaagaaaatgaaagcaatcagcctatcatcggtcgatctataattcacggcgtgg-----------------------------------tgagaac---cta-----agact---at-------acat-ta----ttgaa---a-taatg-----------ttgca----taataaca--------------------------------------------------------tttccaacaata---taactg---------------------------tttt-at--------------------------------------------------------------------------------atgatccattata--ttgggttt--------------------------cttcttct--------------------------------ttcaattact---------------------------------------------------------------------------------------aaaaatatatcact------------------------gaaatgatgtgtta------------------------------aatttgatgatgctgtttaataggaaaaagaaatccgacga----------ttcgccggtac--------------
>I23366_M015_Malvaceae_Firmiana_simplex_seq1
---------------------------------------------------------------------------------------------------------------------------------------------------------------------------------------------------------------------------------------------------------------------------------------------------------------------------------------------------------------------------------------------------------------------------------------------------------------------------------------------------------------------------------------------------------------------------------------------------------------------------------------------------------------------------------------------------------------------------------------------------------------------------------------tatgctcaccccatktacaagaggaaactgattgaacatgataaaactgagtacacagacgtctttggtagagcaakgtggcctggwgcaccacagcgtgtcctgcaaacacctttcttctgtgmttggaaawcccttcctgctcaagaaaatgaaactaaycagcctatcattggtcgawcamtaatacacggcgtgg-----------------------------------tgagaac---ctg-----atact---tt-------acac-tt----gtgaa---attaata-----------ttgca----taatcattttgc----------------tt--------------------------------ttcttccaaaagtt---ggagaca--------------------------gttt-atatcttgg------gctaaaaga-------------------------actctcgcttggtcagt----------------tcactccaaggga--ggg-------------------------------tttatgct--------------------------------ttcaacgagt---------------------------------------------------------------------------------------aaagaaatattatt------------------------ggaatgttcctgtgctgaaaggaat-----------------------------------------------------------------------------------------------
>I28591_M023_Malvaceae_Neobuchia_paulinae_seq1
----------------------------------------------------------------------------------------------------------------------------------------------------------------------------------------------------------------------------------------------------------------------------------------------------------------------------------------------------------------------------------------------------------------------------------------------------------------------------------------tt-----------------------------ggatgatttgg---------tagtttcttg-----atagatatttt----------gttgaaccat-------acaaaaattctgaac-ttaag--ag--tgtag----ggttgaagcatttataa--------------------------------------agcttct-tttaagtc---tgtttgtcctagac--------aa--cgag----------ttt-tttgcaggtttcttgcaactcacgaaagctatgctcatccgatatacaagaggaaactgattgaacaagataaaacagagtacacggatatctttggcagagcaaggtggccaggtgcaccacaccgtgtcctgcaaacacctttcttccttgattggaaatctcttccggctctagaaaatgaaactgctcagcctatcattggtcggtcaataatacatggcgtgg-----------------------------------tgagaat---cta-----agact---ac-------tcat-ta----tttaa---a-taatt-----------ttgcc----taatcatt------------------------------------------------------ggcttacaaaagtt---ggagaaa--------------------------gttt-atatcct----------------------------------------------------gggcagttc-------atcataatcattgtttaaga--tgtagcttgt------------------------tttctttt--------------------------------ttca-----------------------------------------------------------------------------------------------------------------------------------------------------------------------------------------------------------------------------------------------------------
>I28592_M188_Cytinaceae_Bdallophytum_americanum_seq1
---------------------------------------------------------------------------------------------------------------------------------------------------------------------------------------------------------------------------------------------------------------------------------------------------------------------------------------------------------gtggaagtcgaa------------------ctcttttcctgtaaattaacatg-------atgccatgcctat------------------ctaatta-gcatgcagttttttcttcatatgagcaaca---------------------------tat-ttaacatggt------tctaattttcag-----ctaac---------------tgtcaggccacatcatataataatgtgctgtaa--------ag------------------------------------------------------------------agctct---tgaagtt------------------ggcca--ta-ttgaatcacactacg----gttgcaggtttcttgcaactaaagaaagctttgctcatcccacatataagaggagactgcttgaacttgacagaacagagtacacagatgtatttggcagaggaaggtggcccggagccccgcatcgagccctccaaactcctttcttctgtgattggaaatcccttcctcctcacgaaaacgaagttaatcagcctgttattggccattcgtcaataaatggcaggg-----------------------------------tgaga---------------acc--------------gtctttaccttggt---t----------------------------------------------------------------------------------------cttctccagag---------------------------------------------------c-------------------------------------------------------------------aatgaaaataaaaccagaaa--cagaata----------------------------------------------------------------------------------------------------------------------------------------------------------------------------------------------------------------------------------------------------------------------------------------------------------------------------------
>I28593_M024_Malvaceae_Carpodiptera_cubensis_seq1
---------------------------------------------------------------------------------------------------------------------------------------------------------------------------------------------------------------------------------------------------------------------------------------------------------------------------aactccagttagtt-----ttacacaatcattgaaatgwa------------------------------sgaaatcaagttgtg-----tgaccatgc---t-------------------caa----------------gtcttttcaaattgaatg-----------------------------ggatggtttgg---------tagttgcctg-----atraa---ttt----------gttgagcctt-------gcagaagttctgaac-ta-ag--gg-------------ttgaagcatttatga--------------------------------------agcctc---ttaagtc---tgcctgtccttaaag------tgt--tgag-----------tt-tttgcaggtttcttgcaactcatgaaagctatgctcaccccacatacaagaggaagctgattgaacatgataaaactgagtacacagatctctttggcagagcaaggtggcctggtgctccacaacgtgccctcctaacaccgttcttctgtgattggaaattccttcctgttcaagaaaatgaaactaatcagcctatcataggtcgatcaataatacatggcgtgg-----------------------------------tgagaat---ctg-----ataca---------------c-tt----gtgaa---a-taaatt----------ttgca----taatcatttt----------------------------------------------------ttcttccaaaagtc---ggagacag-------------------------gttt-tttttcct-------tgttaaaaatcacatgtaa--------------------gctgtggcttgt----------------tttcttt-------------------------------------------------t--------------------------------tttaaca-------------------------------------------------------------------------------------------aagacctctt---------------------------------------------------------------------------------------------------------------------------------------------------
>I28594_M025_Malvaceae_Herrania_nitida_seq1
----------------------------------------------------------------------------------------------------------------------------------------------------------------------------------------------------------------------------------------------------------------------------------------------------------------------------------------------------------------------------------------------------aattaatttatgc----cagtcatgc---t-------------------taa----------------gtcttagctgat-gaatg-----------------------------ggatgatat-g---------ttgttttctg-----ataac---att----------accctgccct-------gctgaacttctgaac-at-at--ag-------------tcgaagcatttataa--------------------------------------agcctc---ttaagcc---tgtttgtgctaaag--------ta--tgaa-----------tt-tttgcagatttcttgcaactcatgaaagctatgctcaccccacgtacaagaggaaactgatcgaacatgataaaactgagtacacagatgtgtttggcagagcaaggtggcctggtgcaccacatcgtgtcctgcaaacacctttcttctgtgattggaaatcccttcctgttcacgaaaatgaaactaatcagccaatcattggtcgatcaataatacatggcgtgg-----------------------------------tgagaac-------------------ac------------tg----gtgaa---a-taatt-----------ttgcaat--taatcattttga----------------tt--------------------------------ttcttccaaaactt---ggagac---------------------------attt-atctcgag---------------------------------------------------ggtaaaa---------------tgtcacatttaaga--tatagcttgt------------------------tttcattt--------------------------------ttcagcaaagaac--------------------------------------tcttacc-----------------------------------------------------------------------------------------------------------------------------------------------------------------------------------------------------
>I28595_M184_Malvaceae_Guazuma_ulmifolia_seq1
-----------------------------------------------------------------------------------------------------------------------------------------------------------------------------------------------------------------------------------------------------------------------------------------------------------------------------------------------agaaatatcattgaaagata-------------------------------ggaattaagtcatgc----cagtcatgc---t-------------------taa----------------cccttaactgttg----------------------------------ggatgatacgg---------taatttcctg-----atagc----------------gttgtcctgtc----ccgctgaamttcagtag-----------------------ctaaagcgtttatgc--------------------------------------aagctc---ttatgcc---tgtttatgctgaac--------tt--tgaa-----------tg-tttgcaggtttcttgcgactcatgaaagctatgctyaygccacatacaagaggaaattgatcgamtatgatagaactgagtacacagatgtgtttggcagagcaaggtggcctggtgcaccacaacgtgtcctgcaaacacctttcttctgtgattggaaatcccttcctgttcacgaaaatgaaactaatcagccaatcattggtcgatcaacaatacatggcgtgg-----------------------------------tgagaac-------------------ac------------tt----gtgaa---a-taatt-----------ttgcaat--taatcattttga----------------ta--------------------------------ttcttcccaaagtt---ggagaccatt----------------------------atctctsg---------------------------------------------------ggtaaaa---------------tgtcacattaaagatatattgcttgc------------------------tctcactt--------------------------------cttaacaaagaac--------------------------------------tyttagstggctagtcctctcc---------------------aagagag----------------------------------------------------------------------------------------------------------------------------------------------------------
>I28596_M026_Malvaceae_Ruizia_cordata_seq1
-----------------------------------------------------------------------------------------------------------------------------------------------------------------------------------------------------------------------------------------------------------------------------------------------------------------------------------------------------------------------------------------------------------atgca--------tcatgc-att------------------ccag---------------------------------------------------------------ggctgg--------------tggctctctg-------------atttg--------attaccccatg-catatgcaatagtctcatct-tttgt-----------------ttgattgaatagtaatctg-------------------------------gaga-tttc--gctgcatcttttgcttgtcattaag--------ta--tgat-----------tc-tttgcaggtttcttgcaactcatgaaagctatgctcacctctcatacaagaggaaactgattgaacatgataaaactgagtacacagatatctttggcagagcaaggtggcctggtgcaccacaccgtgtcctgcaaacacctttcttttgtgattggaaatcccttcctgttcaagaaaatgaaactgatcagcctatcattggtcgaacaataattcatggcgtgg-----------------------------------tgagaat---cta-----acgct----------ttatac-tt----atgaat--a-tatgct----------tcgcg----taatcctctctgc---------------tc--------------------------------ttcttggcaatgct---------------ataga----------------gtt--atatcttg---------------------------------------------------ggttaat---------------atttacatgtaaga--tgtagcttgt------------------------tttctatc-----------------------------acagcaaactact------------------------------------------cttgct-----------------------------------------------------------------------------------------------------------------------------------------------------------------------------------------------------
>I28597_M027_Malvaceae_Melhania_velutina_seq1
------------------------------------------------------------------------------------------------------------------------------------------------------------------------------------------------------------------------------------------------------------------------------------------------------------------------------------------------------------------------------------------gtaatcatgagatttggatgca--------tcatgc-att------------------ccag---------------------------------------------------------------ggctgg--------------tggctctctg-------------attcg--------attaccccatg-catctgcaatagtctcatct-tttgt-----------------ttgattgagtagtaatatg-------------------------------gagattttc--gctgcatcttttgcttgtcattaag--------tatatgtt-----------tc-tttgcaggtttcttgcaactcatgaaagctatgctcacccaacatacaagaggaaactgattgaacatgataaaactgagtacacagatatctttggcagagcaaggtggcctggtgcaccacaccgtgtcctgcaaacaccgttcttctgtgattggaaatcccttcctgttcatgaaaatgaaactgatcagcctatcattggtcgaacaataattcatggcgtgg-----------------------------------tgagaat---cta-----acgct----------ttatac-tt----acgaat--t-tatatt----------tcgcg----taatcctctctgc---------------tt--------------------------------ttcttgccaatgct---------------ttaga----------------gttt-atatcttg---------------------------------------------------ggt----------------------------------------------------------------------------------------------------------------------------------------------------------------------------------------------------------------------------------------------------------------------------------------------------------------------------------------------------------------------------
>I28598_M028_Malvaceae_Glyphaea_brevis_seq1
---------------------------------------------------------------------------------------------------------------------------------------------------------------------------------------------------------------------------------------------------------------------------------------------------------------------------------------------------atatcattgaaagata------------------------------ggaaattaagttatt-----cagtcatct---t-------------------taag----------tcttaggcttagctaatggaaag-----------------------------tgatgatatgg---------tggttttctt-----gtagaattat--------------atgccgt-------gctgaacttctgaac-tt-gt--ga-------------tcaaagtatttata---------------------------------------agcctc---ttaatcc---tttttgtactgaag--------ta--tgaa-----------tgttttgcagatttcttgcaactcatgaaagctatgctcaccccacatacaagaggaaactgattgaacatgataaaacagagtacacagatatatttggcagagcaaggtggcctggtgccccacatcgtgtcctgcaaacaccattcttctgtgattggaaatcccttcccgctcatgaaaacgaaactaatcagccaatcatcggtcgatcaataatacatagcatgg-----------------------------------taagaac---cta-----ttagt---a--g---aggcac-tt----gtgaa---g-taatt-----------ttgcaatactaattgttttgc----------------tt--------------------------------tctttccaaaagtt---ggagact--------------------------gttt-atacatt---------------------------------------------------gtataaaa---------------agttacatgtaaga--tatat--act---------------------cgcttgttttt--------------------------------ct-------------------------------------------------------------------------------------------------------------------------------------------------------------------------------------------------------------------------------------------------------------
>I28599_M029_Malvaceae_Desplatsia_dewevrei_seq1
--------------------------------------------------------------------------------------------------------------------------------------------------------------------------------------------------------------------------------------------------------------------------------------------------------------------------------atattctttcttgatcatgaga------aaagata------------------------------ggaaattaagttatg-----tggtcatgc---t-------------------caag----------tcttaggcttagctaacggaaaa-----------------------------agatgatatga---------tagacttctg-----aacttattat---------------------------------------------------at-------------tcagagcattttta---------------------------------------agcct---------------gtttgtactgaag--------ta--tgaa-----------tg-gttgcagatttctcacaactcatgaaagctatgctcaccccacatacaagcggaaactgattgaacatgataaaactgagtacacagatgtatttggcagagcaaggtggcctggtgcaccccaacgtgtcctgcaaacaccattcttctgtgactggaaatcccttcctgctcatgaaaatgaaacgaatcagcccatcattggtagatcaataatacatggtgtgg-----------------------------------taagatc---cta-----tcact---t-------ggcaa-tt----gtgga---a-ttctt-----------ttgcaaa--caaacaatttga----------------tt--------------------------------ttcttccaaaagtta-gagagact--------------------------gttt-acacctt---------------------------------------------------gagtaaaa---------------agtcatatatgaaagatataacagct-------------------------------------------------------------------------------------------------------------------------------------------------------------------------------------------------------------------------------------------------------------------------------------------------------------------------------
>I28600_M146_Malvaceae_Mortoniodendron_guatemalense_seq1
--------------------------------------------------------------------------------------------------------------------------------------------------------------------------------------------------------------------------------------------------------------------------------------------------------------------------------------------------------------------------------------------------------------------------atgc---t-------------------taa----------------gtcttagccaatcgaatg-----------------------------ggatgatttgg---------tagtttcttg-----ataga---ttt----------tttgagcctt-------gcagaaattctgaac-tt-ag--gg-------------ttgaagcatttataaagcctcttaagtctttttttttttttttggataatttaagtctc---ttaagtc---tgcttgtcctcaag--------ta--ttag-----------tt-tttgcaggtttcttgcaactcatgaaagctatgctcaccccacatacaagaggaaactgattgaacataataaaactgagtacacagatgtctttggcagggcaaggtggcctggtgcgcctcaccgtgtcctgcaaacaccyttcttctgtgattggaagtcccttcctgtycaagaaaatgaaactaatcagcctatcattggtcgatcaataattcatggcatgg-----------------------------------tgagaat---cta-----atact---at-------attc-tt----gtgaa---a-taaatt----------ttgca----taatcattttgc----------------tt--------------------------------ttcatccaaaagtt---ggatgcg--------------------------gttt-atatcctg-------ggttaaaagccacatgtaa--------------------------gcttgt----------------tttcttt------------------------------------------------tt--------------------------------ttcaaca-------------------------------------------------------------------------------------------atgaactct----------------------------------------------------------------------------------------------------------------------------------------------------
>I28601_M030_Malvaceae_Sparmannia_africana_seq1
-------------------------------------------------------------------------------------------------------------------------------------------------------------------------------------------------------------------------------------------------------------------------------------------------------------------------------------------agacagaaatatcatyyaaasata------------------------------ggaaattaagttagg-----gagtcatgc---t-------------------tars----------tcttakgcttagctaatggaaaa-----------------------------ggatgatatgg---------tag-tttctg-----akagaattgy-------------cgtgccat-------gctgaacttctgawc-tt-at--ag-------------tyggagcayttata---------------------------------------agcctc---ttaagcy--ttgtttgtactgaaktat----wta--tgaa-----------tg-tttgcagrtttcttgcaastcatgaaagctatgctcaccccacatacaagaggaaactgattgaacatgataaaaccgagtacacrgatgtatttggcagagcaaggtggcctggtgcaccccatcgtgtcctgcaaacaccattcttctgtgattggaaatchcttccwgctcatgaaaacgaaagyaatcagccaatcattggtcgatcaataatacacggtgtgg-----------------------------------taagwas---cta-----ttayt---a-sb---aggcgc-tt----gtgaa---a-taatttttc---aatatttcaaw--taatcattgtca----------------tt--------------------------------ttctttc-aaagtt---ggagac-------------------------------------ct---------------------------------------------------tagtaaaa---------------tttctcatgcaaga--tat-----------------------------gcyttctttt--------------------------------ctcaaaaaag----------------------------atmtaag--cttctcttaatttgatggt---------------------------------------------------------------------------------------------------------------------------------------------------------------------------------------------
>I28602_M031_Malvaceae_Mollia_sp_seq1
--------------------------------------------------------------------------------------------------------------------------------------------------------------------------------------------------------------------------------------------------------------------------------------------------------------------------------------------------------------------------------------------------gaaattaagttacg-----cagtcatgc---t-------------------cagg----------tcataggcttagctaatgaaaaa-----------------------------agatgatacga---------tggtcttata-----acagtgttatt------------cgtgccat-------gctaaacttccgcac-tt-aa--aa------------ttcggtgcattctta---------------------------------------agcct---------------gtttagactgaag--------ta--tcaa-----------tg-gttgcagatttcttacaactcatgaaagctttgctcaccccacatacaagaggaaactgattgaacttgataaaactgagtacacagatgtattcggcagagcaaggtggcctggtgcaccccaacgtgtcctgcaaactccattcttctgtgattggaaatctcttcccgctcatgaaaatgaaacaaatcagccaatcattggtagatcaataatacatggtgtgg-----------------------------------taagatc---cta-----tcacc---attcaccagtcgc-tt----gtgaa---a-ttctt-----------ctgcaaa--taatcaatttgg----------------tt--------------------------------ttcttcggaaagtt---agagact--------------------------gttt-atacctt---------------------------------------------------gggtaaaa---------------agtcatatgttaaa-------------------------------------------------------------------------------------------------------------------------------------------------------------------------------------------------------------------------------------------------------------------------------------------------------------------------------------------
>I28603_M223_Malvaceae_Gossypium_hirsutum_seq1
----------------------------------------------------cttttttgtgtgtcaaaatca----------------------------------------------------------------------------------------------------------------------------------------------------------------------------------------------------------------------------------------------tttgaactccagctagtc-----ttgtgcaataactgaaaggta------------------------------agaagttaagttatg-----gaatcatgc---t-------------------taa----------------gccaaaatca------------------------------------------------------------------------ttgaggttttt----------gttgaaccat-------gcagaaatt-----------------------------ctggagcatttatag-----------------------------------------------tctctta---agtttgtcctaaag--------ta-ttgag-----------tt-tctgcaggtttctggcaactcatgaaagctatgcscacccyacgtacaagcrgaaactgattgaatacrataaaaccgagtatacagatgtctttggcagagcaaggtggcctggtgcacyacaccgtgtcctkcaaacacccttcttctgtgattggaaatgccttartgctcaagaaaatgaaactaatcagcctatcattggtcgaacaataatacacggcgtgg-----------------------------------tgagaat---stt-----agaca---ac-------gcat-ta----ttraa---a-taatg-----------ttgca----taatgaca--------------------------------------------------------ttttcaacaata---gaacta---------------------------tttc-ct---------------------------------------------------------aatcggt----------------tcattccactaga--gtggggct-------------------------------------------------------------------------------------------------------------------------------------------------------------------agagagatatcact------------------------gaaatgatattatgctgaatgaagta----tctaa-------------------------------------------------------------------------------------
>I28604_M032_Malvaceae_Entelea_arborescens_seq1
--------------------------------------------------------------------------------------------------------------------------------------------------------------------------------------------------------------------------------------------------------------------------------------------------------------------------------------------------------------------------------------------------gaaattaagttaggcag-tcagtcatgc---t-------------------taag----------tcttaggcttagctaatggaaaa-----------------------------ggatgatawgg---------tag-tttmtg-----atagaattrycgt--------gccrtgccaa-------gctgaacttctgawc-tt-at--ag-------------tckgagcatttata---------------------------------------agcctc---ttaagcc---tgtttgtactgaag--------ta--tgaa-----------tg-tttgcagatttcttgcaacbcatgaaagctaygctcaccccacatacaagaggaaactgattgaacatgataaaaccgagtacacagatgtatttggcagagcaaggtggcctggtgcaccccatcgtgtcctgcaaacaccattcttctgtgattggaaatcccttcctgctcatgaaaacgaaactaatcagccaatcattggtcgatcaataatacayggtgtgg-----------------------------------taagwac---cta-----ttact---agct---agvcgc-tt----gtgaa---a-taatt-----------ttwcaaa--taatcattgtca----------------tt--------------------------------ttcttcc-aawgtt---ggagac-------------------------------------ct---------------------------------------------------tggtaaaa---------------tgtctcatgyaaga--tat-----------------------------gctttctttt--------------------------------ctcaacaaag----------------------------aact---------------------------------------------------------------------------------------------------------------------------------------------------------------------------------------------------------------------
>I28605_M235_Malvaceae_Abutilon_sp_seq1
-----------------------------------------------------------------------------------------------------------------------------------------------------------------------------------------------------------------------------------------------------------------------------------------------------------------------------------------------------------------------------------------------------------ttata-----caattatgc---t-------------------caa----------------gtcttagccaatggaacga-------------------------actggatgatttgt--------tttgtttcttgat---ttcgagttttt----------gtttatccat-------gcagaaatt-----------------------------ctaaagtatttatag--------------------------------------aggctc---tcaagtc---agtttgtcctgacg--------ta-tcaag-----------tt-tttgcaggtttctggcaactcatgaaagctatgctcaccccacgtacaagcggaaactgattgaacatgataaaaccgagtacacagatgtgttcggcagagcaaggtggcctggtgcaccacaccgtgtcctgcaaacacccttcttctgtgattggaaatcccttcccgctcaagaaaatgaaagtaatcagcctatcatcggtcgatctataatacacggcgtgg-----------------------------------tgagaac---cta-----agact---at-------acat-ta----ttgaa---a-taatg-----------ttgca----taatcaca--------------------------------------------------------tttccaacaata---gaactg---------------------------tttc-at---------------------------------------------------------gatcagt----------------ccacgccattata--ttgggctt--------------------------cttctgctt------------------------------t---------------------------------------------------------------------------------------------------------------------------------------------------------------------------------------------------------------------------------------------------------------
>I28606_M033_Malvaceae_Reevesia_formosana_seq1
-------------------------------------------------------------------------------------------------------------------------------------------------------------------------------------------------------------------------------------------------------------------------------------------------------------------------------------------------------------------------------------------------------------gtg-----cgatcatgc---t-------------------kaw----------------ktcttagccaatggaata-----------------------------ggatgatttgg---------tagtttctta-----gt------ttt----------gttgaryctt-------gcagaaattctgaac-tt-ag--yr-------------ttgaagcatttatawa-------------------------------------gscyyy---ttaagtc---tgtttmtcctwars--------ta--tgag-----------ty-tktgcaggtytcttgcaactcwtgaaagctatgctcaccccacatacaagaggaarctgatygaacatgataaaactgagtacacagatstctttggcagagcaaggtggcctggtgcaccacaycgbgtcctgcaaacryctttcttctgtgaytggaaatcccttcckgytcaagaaaatgaarctaatcagccyatcattggtcgawcaataatvcatggcrtgg-----------------------------------tgagamt---cta-----atact---at-------asrc-tt----gtsaa---a-taawwt----------ttgca----taatcattttgs----------------tt--------------------------------ttcytccaaaagtt---ggagact--------------------------gttt-atatccak-------gggaaaaag--------------------------aagtcacaaaactagc----------------taaatcttaagag--------------------------------------tctgct--------------------------------ttcaattatt---------------------------------------------------------------------------------------aaaggaatataatc------------------------gcaatgagact-------------------------------------------------------------------------------------------------------------
>I28607_M034_Malvaceae_Mansonia_altissima_seq1
---------------------------------------------------------------------------------------------------------------------------------------------------------------------------------------------------------------------------------------------------------------------------------------------------------------------------------------------------------------------------------------------------------------------------------------------------------------------------------------------------------------------------------------------------------------------------------------------------------------------------------------tgaagcatttaaa---------------------------------------agcctt---ttaattc---tgtttaaccctaac--------ta--tgaa-----------tt-tttgcagatttcttgcaactcatgaaagctatgctcaccccacatacaagaggaagctgattgaacatgataaaactgaatacacagatgtatttggcagagcaaggtggcctggtgcagcacatcgcgtcctgcaaacacctttcttctgtgattggaaatcccttcctgttcaagaaaatgaaactaatcagcctatcattggtcgatcaataatacatggcttgg-----------------------------------tgagaat---cta-----atact---at-------ttgc-tt----gtgaa---a-taattt----------tttca----t-------------------------------------------------------------ttcttcaaaaagtt---g-----------------------------------t-atatcctg-------tgttaaaag-------------------------------ccggggcttgt----------------tttctag-------------------------------------------------t--------------------------------atcaaca-------------------------------------------------------------------------------------------aagaaatattg--------------------------------------------------------------------------------------------------------------------------------------------------
>I28608_M035_Malvaceae_Hosfordia_alata_seq1
--------------------------------------------------------------------------------------------------------------------------------------------------------------------------------------------------------------------------------------------------------------------------------------------------------------------------------------------------------------------------------------------------gaagtataactatg-----caatcatgc---t-------------------taa----------------gccttagccaatggaacga-------------------------actggatgatttgg---------ca-tttcttg-----attgagttttt----------gtggaaccat-------gcagaaa-----------------------------aacggatgcatttataa--------------------------------------agtctc---tcaagtc---agtttttcctaaag--------ta-tcgagt---------ttt-tttgcaggtttcttgcractcacgaaagctatgctcaccccacatacaagcggaaactgattgagcatgatawaaccgagtacacagatgtgttcggcagagcaagrtggcctggtgcaccacaccgtgtcctgcaaacaccattcttctgtgattggaaatccctgcccgctcaagaaaatgaaagtaatcagcctatcatcggtcratcaataatacayggcatgg-----------------------------------tgagaat---caa-----agact---ac-------ttat-gaaaattggaa---a-tagtg-----------ttgca----tgatcacat-------------------------------------------------------ttttcaacaata---gagctg----------------------------ttt-ct-----------t---------------------------------------------gatcagt----------------tcactccattaga--gtggtgt----------------------------------------------------------------------------------------------------------------------------------------------------------------------------------------------------------------------------------------------------------------------------------------------------------------------------------
>I28609_M036_Malvaceae_Pentaplaris_davidsmithii_seq1
---------------------------------------------------------------------------------------------------------------------------------------------------------------------------------------------------------------------------------------------------------------------------------------------------------------------------------------------------------------------------------------------------------------g-----cgatcatgc---t-------------------taa----------------gtcttagccaatggaatg-----------------------------ggatgatttgg---------tagtttcttg-----attgagttttg----------tttgaaccat-------gcagaaattttgaac-tt-ag--ag-ttgaag----gcttgaagcatttataa--------------------------------------agtctc---ttaagtc---tgtttgtcctaaag--------ta-ttgag-----------tt-tttgcaggtttcttgcaactcacgaaagctattctcaccccacgtacaagcggaaactgattgaacatgataaaaccgagtacacagatgtcttcggcagagcaaggtggcctggtgcaccacaccgtgtcctgcaaacacccttcttctgtgattggaaatcccttcttgctcaagaaaatgaaactaatcagcctatcattggtcgatcaataatacacggcatgg-----------------------------------tgagaat---cta-----agact---gc-------acct-ta----ttaaa---a-taatt-----------ttgca----taatcttttttt-------------------------------------------------ttccttccaaaagtt---ggagaac-----------------------------------------------------------------------------------------------------------------------tttaaga--tgtagcttgt------------------------tttctttt--------------------------------atcaacaatagaa--------------------------------------ct------------gtttctt----------------------ggtcagttcacaccatt------------------------agaggggttctg------------------------ctgctttcagtttact--------------------------------------------------------------------
>I28610_M037_Malvaceae_Heritiera_littoralis_seq1
--------------------------------------------------------------------------------------------------------------------------------------------------------------------------------------------------------------------------------------------------------------------------------------------------------------------------------------------------------------------------------------------------ggaagcaagttatc-----tgatcatgc---t-------------------taa----------------ctcctagtcaatggaatg-----------------------------ggatgtttttg---------tagtctcttg-----ataga---ttt----------gttgtgcctt-------gcagaaattctaagc-tt-ag--gg-------------ttgaatcatttataa--------------------------------------agcttc---ttaagtc---tggttgtccttaag--------ta--tgag-----------tt-tttgcaggtttcttgcaactcgtgaaagctatgctcaccccttgtacaagaggaaagtgattgaacatgataaaactgagtacacagatgtctttggtagagcaaggtggcctggcgcaccacagcgtgtcctgcaaacacctttctactgtgattggaaatcccttcctcctcaagaaaatgaagccaatcagcctatcattggtcgatcaacaatacatggtgtgg-----------------------------------tgagaat---cta-----atac------------------tt----gagaa---a-taaata----------ttgca----taatccttttgc----------------tt--------------------------------tccttccaaaagtt---ggacaca--------------------------gttt-tctctttt-------caac-aaag------------------------tactcttgttcggccagt----------------tcactctgagagg--gg---------------------------------ttatgct--------------------------------ttcaac---------------------------------------------------------------------------------------------------------------------------------------------------------------------------------------------------------------------------------------------------------
>I28611_M062A_Malvaceae_Durio_zibethinus_seq1
----------------------------------------------------------------------------------------------------------------------------------------------------------------------------------------------------------------------------------------------------------------------------------------------------------------------------------------------tcgtgcaatcgttgaatgtta------------------------------agcaattaagttatg-----tgatcatgc---t-------------------taa----------------gtcttagccaayggaatg-----------------------------tgatgattttg---------cagtttcttg-----atagattgttt----------gttgaacctt-------gcagaaattctgaac-tt-ag--gg-------------ttgaagcatttataa--------------------------------------agcttc---ttgtgtc---tgtttgtcctaaag--------ta--tgag-----------tt-tttgcaggtttcttgcaactcatgaaagctattctcaccccacatacaagaggaaactgattgagtatgataaaacygagtacacagatgtctttggcagagcgaggtggcctggtgcaccacaccgtgtactgcaaacacctttcttctgtgattggaaatcccttcctgctgaagaaaatgaaaccaatcagcctatcattggycghtcaataatacatggcgtgg-----------------------------------tgagaat---cta----------------------acac-ta----ttgaa---a-taatw-----------ttgca----ttatcatttttt-------------------------------------------------ttycttccaaaagtt---ggagaa---------------------------attt-atatcctt---------------------------------------------------ggcaaaa---------------agtcacatttaaga--tgtagcttgt------------------------tttctttt--------------------------------ttcaacaataga---------------------------------------------------------------------------------------------------------------------------------------------------------------------------------------------------------------------------------------------------
>I28612_M038_Malvaceae_Brachichyton_bidwillii_seq1
-------------------------------------------------------------------------------------------------------------------------------------------------------------------------------------------------------------------------------------------------------------------------------------------------------------------------------------------------------------------------------------------------------gaagttatc-----tggtcatgc---t-------------------taa----------------gtcttagacaatggaatg-----------------------------ggatg-tttgg---------tactttcttg-----ataga---ttt----------gttgtgcctt-------gcagaaattctgagc-tt-ag--gg-------------ttgaatcatttataa--------------------------------------agcttc---ttaagtc---tgcttgtccttaag--------ta--tgag-----------tt-tctgcaggtttcttgcaactcatgaaagctatgctcaccccttgtacaagaggaaactgattgaacatgataaaactgagtacacggatgtctttggtagagcaaggtggcctggtgcaccacagcgtgtcctgcaaacacctttcttctgtgattggaaattccttcctgctcaagaaaatgaaaccaatcagcctatcattggtcgatcaataatacatggcgtgg-----------------------------------tgagaat---cta-----ttact---tt-------actc-tt----gagaa---c-taaata----------ttgca----taaacattttgc----------------tt--------------------------------tt-ttccgaaagtt---ggagaca--------------------------attt-atacctt-----------------------------------------------------------------------------------------------------------------------------------------------------------------------------------------------------------------------------------------------------------------------------------------------------------------------------------------------------------------------------------------------------------------------------------
>I28613_M039_Malvaceae_Eriotheca_macrophylla_seq1
----------------------------------------------------------------------------------------------------------------------------------------------------------------------------------------------------------------------------------------------------------------------------------------------------------------------------------------------------------------------------------------------------------------------gaacatgc---t-------------------taa----------------gtcttggccaatagaatg-----------------------------ggatgatttgg---------tagtttcttg-----atagatatttt----------gttgaaccat-------gcagaaattctgaac-tt-tg--ag--tgaag----ccttgaagcatttataa--------------------------------------atcctct-tttaagtt---tgtttgtcctaaag--------ta--caag----------ttt-tttgcaggtttcttgcaactcacgaaagctatgctcaccccacatacaagaggaaavtgattgaacatgataaaacagagtacacggatgtcttcggcagagcaaggtggcctggtgcaccacaccgcgtcctgcaaacacctttcttccttgattggaaatcccttccggttcaggaaaatgaaaccaatcaacctatcatyggtcgatcaataatacatggcgtgg-----------------------------------tgagaat---ctr-----agact---ac-------acaa-ta----tttaa---g-tgatt-----------ttgcc----taatcatttttt----------------tttkg------------------------------sbtyccaaaagtt---ggaraaa--------------------------gttt-atatcctg---------------------------------------------------g--cagttc-------a--------------------------------------------------------------------------------------------------------------------------------------------------------------------------------------------------------------------------------------------------------------------------------------------------------------------------------------------------------------
>I28614_M040_Malvaceae_Hydrogaster_trinervis_seq1
----------------------------------------------------------------------------------------------------------------------------------------------------------------------------------------------------------------------------------------------------------------------------------------------------------------------------------------gattgatt---------gtgaaagata------------------------------ggaaattaagtcrtk-----magtcatgc---t-------------------tart----------tcttaggcytagstaatkgaaaa-----------------------------rgttgatryga---------trgtcttata-----actgcawtwwt-----------tyrtgccaw-------gckaaacttctgaac-tt-at--ag-------------tcggagcaytstta---------------------------------------arcct---------------gtttgtactgaak--------tr--tgaa-----------ta-attgcagatttcttgcaacycatgaaagctatgctcaccccacatacaagaggaaactvcttgaacatgataaaactgagtacacagatatatttggcagagcaaggtggcctggtgcaccccaamgwgtmctgcaaacacsattyttctgtgattggaaatcccttcccgctcatgaaratgaaacraatcagccaattattggtagatcmataatmcatrgtgtgg-----------------------------------taagwtc---cta-----tcacb---k-------ggcam-tt----kksaa---a-ttmct-----------ttgcaaa--tdhtmaatttgg----------------tt--------------------------------ttcttccaaaakyk-----wgwyy--------------------------rttt-ttmayyw----------------------------------------------------rrrmara---------------agtcatatctaaga--tataccaask---------------------tgwgttcattt--------------------------------tc-atcaaagt----------------------------------------------------------------------------------------------------------------------------------------------------------------------------------------------------------------------------------------------------
>I28615_M041_Malvaceae_Pterygota_brasiliensis_seq1
----------------------------------------------------------------------------------------------------------------------------------------------------------------------------------------------------------------------------------------------------------------------------------------------------------------------------------------------ttgtgcaatcattgaaagata------------------------------ggtaattaagttatc-----tgctcatgc---t-------------------taag------------------tcactcaatggaatg-----------------------------ggatgttttgg---------tagtttcttg-----ataga---ttt----------gttgtgcctta------acagaaattctgagc-tt-ag--gg-------------tagaagcatttatag--------------------------------------agcttc---ttaagtc---cgcttgtccttaag--------ta--tgag-----------tt-tttgcagatttctggcaactcatgaaagctatgctcaccccatatacaagaggaaactgcttgaacacgataaaactgagtacacagatgtctttggtagagcaaggtggcctggtgcaccacagcgtgtcctgcaaacacctttcttctgtgattggaaatcccttcctgctcaagaaaacgaaactaatcagcctatcattggtcggtcaacaatacatggcgtgg-----------------------------------tgagaat---cta-----atacg---tt-------acac-tt----gagaa---a-taaata----------ttgca----taatcgtttcgc----------------tt--------------------------------gtcttccataagtt---ggagaca--------------------------gttt-gtgtcttc-------ggctaaaagtcacatgtaa--------------------gctgtagcttgt----------------tttctct-------------------------------------------------t--------------------------------ttcaact-------------------------------------------------------------------------------------------aagaactctcgct------------------------cggttag-----------------------------------------------------------------------------------------------------------------
>I28616_M042_Malvaceae_Leptonichya_maranta_seq1
------------------------------------------------------------------------------------------------------------------------------------------------------------------------------------------------------------------------------------------------------------------------------------------------------------------------------------------------gaattatcattgaaagatg------------------------------ggaaattaagttatg-----cagtcattc---t-------------------taag-------------taggctctgctaatggaatg-----------------------------ggatgatatga---------tagttttcgg-----ataga---att----------atcttrccct-------gctgaacttcttaacttt-----ag-------------ttgaatcatttctaa--------------------------------------atcctc---ttaagcc---tgtttgtcctaaag--------ta--tgaa-----------ta-tttgcagatttcttgcaactcatgaaagctatgctcaccccacatacaagaggaaactaatcgaacatgataaaactgagtacacagatgtatttggcagagctaggtggcctggtgcaccacaacgtgtcctgcaaacacttttcttctgcgattggagatcccttcctgctcatgaaaatgaaactaatcagccaatcattggtcgatcaataatacatggcgtgg-----------------------------------tgagaat---cta-----ttact---aa------gacac-tt----gtgaa---a-tamtt-----------ttgcaa--attatcattatga----------------tt--------------------------------ttcttccaaaagtt---ggagaca--------------------------gttt-rtatcctc---------------------------------------------------gacaaaa---------------agtcacatttaaga--caga----------------------------------tctt--------------------------------tggaat---------------------------------------------------------------------------------------------------------------------------------------------------------------------------------------------------------------------------------------------------------
>I28617_M043_Neuradaceae_Neurada_procumbens_seq1
---------------------------------------------------------------------------------------------------------------------------------------------------------------------------------------------------------------------------------------------------------------------------------------------------------------------------------------------------------------------------------------------------------------------------------------------------------------------------------------------------------------------------------------------------------------------------------------------------------------------------------------------atatatata------------------------------------------------------------------------------ta-----------------tatattgtaggtttgttgcggcagaggaaagcaacgctcacccgacgtataaaaggaagctggttgaactcgataaaactgagtatacggatgtatttggccgagcaaggtggcctaacgcgccacaacgtgtgctccaaacaccgttcttctgcgactggaaatcacttccgactcttgaaaatgaaactaaccaacccatcattggccgctcaacgatacatggagtgg-----------------------------------taagaaa-----------tgact-----------------tc----ttgaaa--agtagtt----------------------------------------------------------------------------------ttgcttcgaaacta------------------------------------attt----------------------------------------------------------------------------------------------------------------------------------acttt----------------------------------------------------------------------------------------------------------------------------------------------------------------------------------------------------------------------------------------------------------------------------------------------------
>I28618_M044_Malvaceae_Pentace_laxiflora_seq1
------------------------------------------------------------------------------------------------------------------------------------------------------------------------------------------------------------------------------------------------------------------------------------------------------------------------------------------------------------------t------------------------------ggtatttgccttttc-----tgcatgtgt---caaaatcatttgaactccagtta----------------gtcttttccaagtgaatg-----------------------------ggatggttagg---------tattttcctg-----ataga---ctt----------gctgagcatt-------gcagaagttctgaac-ta-ag--gt-------------ttgaagcatatatta-----------------------------------ttaagcctc---ttaagtc---tgcttgtccttaag--------tc--tctg-----------tt-tttgcaggtttgttgcaactcatgaaagctatgctcaccccacatacaagaggaagctgattgaacatgataaaactgagtacacaggtatctttggcagagcaaggtggcctggtgcaccacaacgcgtcctgcaaacacctttcttctgtgattggaaatcccttcctgctcaagaaaatgaaactaatcagcctatcataggtcgatcaataatacatggcgtgg-----------------------------------tgagagt---ctg-----ataac---at-------acac-tt----gtgaa---a-taaatt----------ctgca----taatcatttt----------------------------------------------------ttcttccaaaagtt---ttagaca--------------------------ggtt-atttcc---------ggttaaaaaccacatgtaattaagttgacaaagacttcttgcttcgtcagt----------------tcactgcaagagg--ggt-------------------------------tctacttt-----------------------------------------------------------------------------------------------------------------------------------------------------------------------------------------------------------------------------------------------------------------------------------------------
>I28619_M045_Malvaceae_Phragmotheca_mammosa_seq1
----------------------------------------------------------------------------------------------------------------------------------------------------------------------------------------------------------------------------------------------------------------------------------------------------------------------------------------------------------------gta------------------------------agaagttaggttacg-----cgataatgt---t-------------------taa----------------gtcttagccaatggaatg-----------------------------ggatgattttg---------tagtttcttg-----atagatttttt----------gttgaaccat-------gcagaaattctgaac-tt-ag--agtttgaag----gcttgaagcatttataa--------------------------------------agcctc---ttaagtc---aatttgtcctgaag--------ta--tgag-----------tt-tttgcaggtttcttgcaactcatgaaagctatgctcaccccacatacaagcggaaactgattgaacatgataaaactgagtacacagatgtctttggcagagcaaggtggcccggtgcaccacaccgtgtcctgcaaacacccttcttctgtgattggaaatcccttcctgctcaagaaaatgaagctaatcagcctatcatcggtcgatcaataatacacggcgtgg-----------------------------------tgagaat---cta-----agact---ac-------acat-ta----ttgaa---a-taatg-----------ttgca----taatcatttttt----------------tt--------------------------------ttcttccaaaagtt---ggagaac-----------------------------------------------------------------------------------------------------------------------tttaaga--tgtagcttgt------------------------attctttt--------------------------------ttcaacaatagaa--------------------------------------ct------------gtttgttg---------------------ggtcagttaactccatt------------------------agagtggttctt------------------------ctgctttcaa-ttactaacgaag-------------------------------------------------------------
>I28620_M046_Malvaceae_Camptostemon_shultzii_seq1
------------------------------------------------------------------------------------------------------------------------------------------------------------------------------------------------------------------------------------------------------------------------------------------------------------------------------------------------------------------------------------------------------------------------------------------------------------------------------------------------------------------------gatgatttgg---------tagtttcttg-----attgagttttg----------gttgaacctt-------gcagaaact-----------------------------atgaagcatttataa--------------------------------------agkttc---wkamgts---kgytyttmctaaag--------ta--tgag-----------tt-tttgcaggtttcttgcaactcatgaaagctatgctcacccaatgtacaagtggaaastgattgaacttgataaaaccaagtacacagatgtcttcggcagagcaaggtggcctggtgcaccacaccgtgtcctgcaaacacccttcttctgtgattggaaatcccttcctgctcaagaaaatgaaactaatcagcctatcatcggtcgatcaataatacatggcgtgg-----------------------------------tgagaat---cta-----agact---ac-------acat-ta----ttgaa---a-taatc-----------ttaca----taatcatttttt----------------tc--------------------------------ttc--------------------------------------------------------------------------------------------------------------------------------------------------a--tgtagcttk--------------------------------------------------------------------------------------------------------------------------------------------------------------------------------------------------------------------------------------------------------------------------------------------------------------------------------
>I28621_M153_Malvaceae_Trichospermum_sp_seq1
---------------------------------------------------------------------------------------------------------------------------------------------------------------------------------------------------------------------------------------------------------------------------------------------------------------------------------tattttcagcagatagaaatatcattgaaagaga------------------------------ggaaattaagttatg-----cagtcatgc---ttaa---------------ttaat----------tcctaggcttggctaatgaaaaa-----------------------------agttgatatga---------tagtcttata-----acagcattatt------------cttgccat-------gctaaacttctgaac-tt-aa--ag-------------tgggaacatccctg---------------------------------------agcct---------------gattgtactgaat--------ta--agaa-----------ta-attgcagatttcttacaactcatgaaagctatgctcaccccacatacaagaggaaactgcttgaacatgataaaactgagtacacagatatatttggcagagcaaggtggcctggtgcaccccaacgtgtcctgcaaacaccattcttctgtgattggaaatcccttcccgctcatgaaaatgaaacgaatcagccaatcattggtagatcaataatacatggcatgg-----------------------------------taagata---tc------ttacc---a-------gacacttt----gtgta---a-ttgtt-----------ttgcaag--taatcaatgtgg----------------tt--------------------------------ttcttccaaaagtta--agagact--------------------------gttt-atacctt---------------------------------------------------ggttcaaa---------------tgtcatatgtaaga--tataacagct---------------------tgtgttcattt--------------------------------ttgatcaaagg--------------------------taact----------cctgcttagtgagttcac-----------------------------------------------------------------------------------------------------------------------------------------------------------------------------------------
>I28623_M048_Malvaceae_Abroma_augusta_seq1
-----------------------------------------------------------------------------------------------------------------------------------------------------------------------------------------------------------------------------------------------------------------------------------------------------------------------------------------------------------gaaatata------------------------------ataacttaagttatg-----cagtcatgc---t-------------------taacagcttaagtcttaggctctttgctaatgcaatg-----------------------------ggatgatatgg---------tagttttctg-----ataga---att----------gac--atctt-------gctgaacttcttaag-tt-at--ag-------------ttgaagcatttacaaa-------------------------------------agcctc---ttaggcc---tatttgtcctaaaa--------ta--tgaa-----------ta-tttgcagatttcttgcaactcatgaaagctatgctcaccccacatacaagaggaaattgatcgaacttgataaaactgagtacacagatgtatttggcagagcaaggtggcccggtgcaccacatcgtgtcctccaaacacctttcttctgtgattggaaatcccttcctgctcatgaaaacgaaactaatcagccaatcattggtcgatctataatacatggcgtgg-----------------------------------tgagaat---cta-----ttact---ac------gaaac-tt----gtgaa---a-taatt-----------ttgcaaa--taatctttaaga----------------tt--------------------------------ttcttccaaaagct---ggggaga--------------------------gttt-ttctccag---------------------------------------------------ggtaaaa---------------agtcacattcaaga--aaaaacttgg--------------------------ttcttt--------------------------------ttgaataaagaac--------------------------------------tattt-------------------------------------------------------------------------------------------------------------------------------------------------------------------------------------------------------
>I28624_M049_Malvaceae_Corchoropsis_tomentosa_seq1
------------------------------------------------------------------------------------------------------------------------------------------------------------------------------------------------------------------------------------------------------------------------------------------------------------------------------------------------------------------------------------------------gggcattgtagatgctcg---tggttatgttgct--------------------------------------gctttggct------------------------------------cttggtgctaaag--------gcatttgcatgggga-ctagg----------------ttaggaccatc-tctatgtaaa-----------tt----aag-------------aagaattgattgtaata---------------------------------tggagatttg-gctgcatctttttcttgtccttaag--------ta-atgag-----------tt-ttttcaggtttctcgcaactgatgaaagctatgctcaccccacatacaagaggaaagtgattgaacatgataaaactgagtacacagatgtctttggcagagcaaggtggcccggtgcttcacaccgtgttctgaaaacaccgttcttctgtgattggaaatccctacctgtcgaagaaaatgaaactaatcagccgatcattggtcaatcagtaatacatggcatgg-----------------------------------tgagaat---tta-----acact---at---------ac-tt----ttgaat--a-taagtt----------ctgcg----taatcctttatgc---------------tt-------------------------------ttcctttcaatgttt--------------------g------------agagttttata---------------------------------------------------------------------------------------------------------------------------------------------------------------------------------------------------------------------------------------------------------------------------------------------------------------------------------------------------------------------------------------------------------------------------------------
>I28625_M193_Malvaceae_Apeiba_tibourbou_seq1
-----------------------------------------------------------------------------------------------------------------------------------------------------------------------------------------------------------------------------------------------------------------------------------------------------------------------------------tttgttttcaatggacatatcatttaaagata------------------------------ggaaattaagttagg-----cagtcatgg---t---------------------------------tcttaggcttagctaatggaaaa-----------------------------ggatgatacgg---------tag-tttcta-----atagaattgt-------------cttgccat-------gctgaacttctgaac-tt-at--ag-------------tkggagcatttata---------------------------------------agcctc---ttaagcc---tgtatgtactgaaa--------ta--taaa-----------tt-tttgcagatttcttgccactcatgaaagctatgctcaccccacgtacaagaggaaacttgttgaacttgataaaactgagtacacagatgtgtttggcagagcaaggtggcctggtgcaccccatcgtgtcctgcaaacaccgttcttttgtgattggaaatcccttcctgctcakgaaaacgaaactaatcagccaatcattggtcgatcgataatacatggtgtgg-----------------------------------taagaac---cta-----ttact---a-------ggtac-tt----g---a---a-taatt-----------ttgcaaa--taa-cattgtca----------------tt--------------------------------atcttccaaaagtt---ggagac-------------------------------------ct---------------------------------------------------tggtaaaa---------------tgtctcatgtaaga--tac-----------------------------gccttctctt--------------------------------ttcaacaaac----------------------------aact----------cttgcttgggtgagttcactc--------------------------------------------------------------------------------------------------------------------------------------------------------------------------------------
>I28626_M226_Malvaceae_Helicteres_guazumifolia_seq1
--------------------------------------------------------------------------------------------------------------------------------------------------------------------------------------------------------------------------------------------------------------------------------------------------------------------------------------------------------------aggta------------------------------ggagattaagttaag-----cgatcttgt---t-------------------gaa----------------gtgttagccaattgsgtt-----------------------------gaatgattttg---------tagttttttt-----atag----ttt----------tctgagactt-------gcagaaattctgaac-tt-at--ga-------------ttgaagcattaatga--------------------------------------agcctgtaattaagtc---tgtttatccttaac--------ta--tgag-----------tt-tttgcaggtttcttgcaactcaagaaagctatgctcaccccacatacaagaggaagctgattgaacatgaaaaaactgaatacacagatgtatttgggagagctaggtggcctggagcaccacaacgcgtcctgcaaacaccctttttctgtgattggaaatcccttcctgctcaagaaaatgaaactaatcagcctatcattggccgatcaataatacatggcgtgg-----------------------------------tgagaat---cta-----agact---attt-------gc-tt----gtcaa---a-taaatt----------ttgca-----------------------------------------------------------------tttcttcaaaaagtt---gtacatcctgggttaaatgctgta---------gctt-gttttctactat---gaacaaaga-------------------------attaatgcttattcagt----------------tcactctaagaaa------------------------------------aatctgct--------------------------------ttgaactagta----------------------------------------------------------------------------------------------------------------------------------------------------------------------------------------------------------------------------------------------------
>I28628_M051_Malvaceae_Werklea_horrida_seq1
------------------------------------------------------------------------------------------------------------------------------------------------------------------------------------------------------------------------------------------------------------------------------------------------------------------------------------------------------------------------------------------------gagttaagaagttatg-----cgaacatgc---t-------------------tat----------------gttctaaccaatggaatg-----------------------------ggttgagttga---------tagtttcttgg------------tttag--------gttgaaccat-------gctgaaagtctgaac-tt-ag--ag-ttgaag----ggctgaagcataattga--------------------------------------aatctc---ttatgta---tgtttttccttgaa--------tg-tcgag-----------tt-atcgcaggtttctcgcaactcatgaaagctatgctcatcccgcgtacaagaaaaaactgattgaactagataaaaccgagtacacagatgtgtttggcagagcaaggtggcctggtgcaccacaccgtgtcctgcaaacacccttcttctgtaattggaaatcccttcctgctgaagaaaatgaatctaatcagcctatcattggttggtcaataatccacggtctgg-----------------------------------tgagaat---cta-----agact---tc-------agat-tg----ttgaa---a-taatg-----------ttgca----taatcaca--------------------------------------------------------ttttcaacacta---gaactgt--------------------------tttc-tt---------------------------------------------------------gatcagtt---------------aaactccaattta--gagggctt-----------------------------ctgct--------------------------------atcaat---------------------------------------------------------------------------------------------------------------------------------------------------------------------------------------------------------------------------------------------------------
>I28629_M052_Malvaceae_Spirotheca_rosea_seq1
----------------------------------------------------------------------------------------------------------------------------------------------------------------------------------------------------------------------------------------------------------------------------------------------------------------------------------------------------------------------------------------------------------------------gaacatgc---t-------------------taac--------------tgtcttagctaatagaatg-----------------------------ggatgatatgc---------tagtttcttg-----atagatatatt----------gttgaaccgt-------gcagaaattctgaaa-tt-ag--ag--tatag----ggttgaagcattt---------------------------------------------------ttaagta---tgtttgccctaaac--------catttgag----------ttt-tttgcaggtttcttgcaactcgcgaaagctacgctcacccaacatacaagaggaaactgattgaacatgataaaacagagtacacggatgtatttggcagagcaaggtggcccggtgcaccacaccgtgtcctacaaacacctttcttccttgattggaaatcccttccggctcaagaaaatgaggctaaccagcctgtcattggtcgatcaataatacatggcgtgg-----------------------------------taagaat---cta-----agact---ac-------tcat-ta----cttac---a-taact-----------ttgcc----taatcgttcttt----------------ttttt---------------------------tttccttccaacagtt---ggagaaa--------------------------gttt-atatcttg---------------------------------------------------ggtcagttc-------atcc-aatcattgtttcaaa--tg---------------------------------------------------------------------------------------------------------------------------------------------------------------------------------------------------------------------------------------------------------------------------------------------------------------------------------------
>I28630_M053_Malvaceae_Huberodendron_swietenioides_seq1
--------------------------------------------------------------------------------------------------------------------------------------------------------------------------------------------------------------------------------------------------------------------------------------------------------------------------------------------------------------------------------------------------------------tg-----tgatcatgc---c-------------------taa----------------gtcttagccaatggaatg-----------------------------ggatgatttgg---------tagtttcttg-----ataggtatttt----------gttgaaacat-------gcagaaattctgaac-tt-ag--ag--tgagg-----cttgaagcatatataa--------------------------------------agcctc--ttcaagtc---tgtttgtcctaaag--------ta--caag-----------tt-cttgtaggtttcttgcaactcatgaaagctttgctcaccctacatacaagaggaaactgattgaacatgataacactgagtacacagatgtctttggcagagccaggtggcctggtgcgccacaccgtgtcctgcgaacacctttcttccgtgattggaaatcccttccagttcaagaaaatgaagctaatcagcctatcattggtcgatcaataatacacggcgtgg-----------------------------------tgagaat---cta-----agact---ac-------acat-ga----ttaaa---a-taatt-----------ttgca----taatcatttttt----------------tt----------------------------------cttccaaaagtt---ggataaa--------------------------gttt-atatcctg-------ggtcagatc----------------------------------aggtcagttc-------atcctgatcattatttaaga--tatagcttgt------------------------tttctttt--------------------------------ttcaacagtagaa--------------------------------------------------------------------------------------------------------------------------------------------------------------------------------------------------------------------------------------------------
>I28631_M054_Malvaceae_Trochetiopsis_benjaminae_seq1
--------------------------------------------------------------------aaccatctc-----------------------------------------------------------------------------------------------------------------------------------------------------------------------------------------------------------------------------------------------------------------tatgtaaattaagtagaagta--------------------atagtaatcatgagatttggatgca--------tcatgc-att------------------ccag---------------------------------------------------------------ggctgg--------------tggctctctg-------------attcg--------attaccccatg-catctgcaatagtctcatct-tttgt-----------------ttgattgagtagtaatatg-------------------------------gagattttt--gctgcatcttttgcttgtcattaag--------tatatgtt-----------tc-tttgcaggtttcttgcaactcatgaaagctatgctcacccaacatacaagaggaaactgattgaacatgataaaactgagtacacagatatctttggcagagcaaggtggcctggtgcaccacaccgtgtcctgcaaacaccgttcttctgtgattggaaatcccttcctgttcatgaaaatgaaactgatcagcctatcattggtcgaacaataattcatggcgtgg-----------------------------------tgagaat---cta-----acgct----------ttatac-tt----acaaat--t-tatatt----------tcgcg----taatcctctctgc---------------tt--------------------------------ttcttgccaatgct---------------ttaga----------------gttt-atatcttg---------------------------------------------------ggttaat---------------atttacatgtaaga--tgtagcttgt------------------------tctctatc-----------------------------tcagaaaagtact------------------------------------------cttgcttggt-------------------------------------------------------------------------------------------------------------------------------------------------------------------------------------------------
>I28632_M055_Malvaceae_Eriolaena_candollei_seq1
---------------------------------------------------------------------------------------------------------------------------------------------------------------------------------------------------------------------------------------------------------------------------------------------------------------------------------------------------------------------------------------------------agatttagat---------------ga-akt------------------ccag---------------------------------------------------------------ggctgg--------------tggckctytg-------------atttg--------attacctcatg-catatgcaatagtctcatct-tttgt-----------------ttgattraatwgtaatctg-------------------------------gaga-tttb--bctgcdtcttttscttgtyattrag--------ta--tgat-----------ty-tttgcaggtttcttgcractcatgaaagctwtgctcacccaacatacaagaggaaactgattgaacatgataaaactgagtacacagatrtctttggcagagcaaggtggcchggtgcaccacaccgtgtcctgcaaacaccgttcttttgtgattggaaatcccttcctgttcaagaaaatgaaactgatcagcctatcattggtcgdacaataattcatggcgtgg-----------------------------------tgagaat---cca-----actct----------ttatac-tt----atgaatata-tatgtt----------tcgtg----taatcctctctgc---------------tt--------------------------------ttcttgccaatgct---------------tcaga----------------gttt-atatcttg---------------------------------------------------ggtwaat---------------atwkwcatgtaa---------------------------------------------------------------------------------------------------------------------------------------------------------------------------------------------------------------------------------------------------------------------------------------------------------------------------------------------
>I28633_M056_Malvaceae_Adansonia_digitata_seq1
---------------------------------------------------------------------------------------------------------------------------------------------------------------------------------------------------------------------------------------------------------------------------------------------------------------------------------------------------------------------------------------------------------------------cgatcatgc---t-------------------tga----------------gtcttagccaawagaatg-----------------------------ggatgatttgg---------tagtttcttg-----atagatatttt----------gttgaaccaw-------gcacaaaatytgaac-tt-ag--ag--tgaag----gcttgaagcatttacaa--------------------------------------agcctct-tttaagtc---tgtttgtcctaaag--------ta--tgag----------ttt-tttgcaggtttcttgcaactcatgaaagctatgctcaccccacatacaagaaaaagctgattgaacatgatraaacagagtacacagatgtctttggcagagcaaggtggcctggtgcaccacaccgtgtcctgcaaacacctttcttctgcgactggaaatchcttcctgctaaagaaaatgaaactaatcagcccatcattggtcgrtcaataatacatggcgtgg-----------------------------------tgagagtc-tcta-----agact---ac-------ayat-ga----ttgaa---a-taact-----------ttgca----tgataattgttt----------------tttttt--------------------------ttwhtyhmaaavrscb---ggrgaaa--------------------------gttt-atatcctg---------------------------------------------------ggtcagttc-------atgctaatcattatttaaga--tgtagcttgt------------------------tttctttt--------------------------------ttcaat---------------------------------------------------------------------------------------------------------------------------------------------------------------------------------------------------------------------------------------------------------
>I28635_M058_Malvaceae_Byttneria_aculeata_seq1
---------------------------------------------------------------------------------------------------------------------------------------------------------------------------------------------------------------------------------------------------------------------------------------------------------------------------------------------------------------------------------------------------------------------------------t------------------ccag---------------gtttttaatgaacagaatatcattgaaaaatcttgaacagcttaracagggtcttagyt---------tatttttatg-----atagc---att----------atcttgcbtt-------gcttaaat-----------at--gg------------------------------------------------------------------cgcttc---tcaaatc---tgtttgtcctgaag------------taaga-----ttttttt-tttgcaggtttcttgcaactgatgaaagctatgctcaccmgayatacaagaggaaagtgatcgaacacgataaaactgagtacacggatgtatttggcagggcaagatggcccggtgcaccacatcgtgtccttcagacacctttcttctgtgactggaaatcccttcctgctcatgaaaatgaaactaatcagccaatcattggcagaacaataatacatggcaggg-----------------------------------tgagaat---cta-----attacc-aat-------gcat-tt----gtgaa---c-tatttt----------ttgtcga-ttcgccattttaa----------------tt--------------------------------ttcttccatacgct---gaccaaat--ggaaaaac----------tcac-atttaacatatat--------------------------------------------------------------------------acattacttaaga--gatgtttagaaa------------------------------------------------------------------------------------------------------------------------------------------------------------tggaa------------------------------------------------------------------------------------------------------------------------------------------------------------
>I28636_M059_Malvaceae_Pterospermum_pierrei_seq1
----------------------------------------------------------------------------------------------------------------------------------------------------------------------------------------------------------------------------------------------------------------------------------------------------------------------------------------------------------------------------------------------------------attatt-----tgatcatcc---t-------------------taa----------------gtcttagccaatggaatg-----------------------------ggatgatttgg---------t-gtttcttg-----ataca---ttt----------gttgaggctt-------gcagaaattctaaac-tt-ag-----------------ttgaagcattcgtaa--------------------------------------agtctc---tcgtgtc---tgcttg-cctgaag--------ta--tgag-----------tt-tttgcaggtttcttgcaactcatgaaagctatgctcaccccacatacaagaggaaactgattgagcatgataaaacggagtacacagatgtctttggcagagcaaggtggcctggtgcaccacagcgtgtcctgctaacacctttcttctgtgattggaaatcccttcctgttcaagaaaatgaaactaatcagcctatcataggtcggtcaataatacatggcgtgg-----------------------------------tgagaat---ctg-----atact---at-------accc-tt----ctgaat--a-taagtt----------ttg---------------------------------------------------------------------------------------------------------------------------------------------------------------------------------------------------------------------------------------------------------------------------------------------------------------------------------------------------------------------------------------------------------------------------------------------------------------------------------------------------------------------------------------------------------------------
>I28637_M060_Malvaceae_Duboscia_vifidiflora_seq1
---------------------------------------------------------------------------------------------------------------------------------------------------------------------------------------------------------------------------------------------------------------------------------------------------------------------------------------------------------------------------------------------------aaattaagatagg-----cagtcatgc---t-------------------caag----------tcttaggcttagctaatggaaaa-----------------------------gtatgatatgg---------ttgttttctt-----acagcattgc--------------atgccgc-------gctaaacttctgaac-ct-at--ag-------------tcggagcattctga---------------------------------------agcct---------------gtttgtactgaaa--------ta--tgaa-----------tg-tttgcagattccttgcaactcatgaaagttatgctcaccccacatacaagcggaaactgattgaacatgataaaactgagtacacaaatgtatttggcagagcaaggtggcccggggcagcccaccgtgtcctgcaaacaccattcttctgtgattggaagtcccttcctgctcatgataatgaaacgaatcagccaatcattggtagatcagtaatacatggtgtgg-----------------------------------taagatc---ctg-----ttacc---a-------ggcac-tt----gtgaa---a-tactt-----------ttgcaaa--taatcattttgg----------------tt--------------------------------ttcttccaaaagtt---ggagacc--------------------------gttt-acacctat---------------------------------------------taccttggtaaaa---------------agtcatatgtaaga--tataacagct---------------------tgttttccttt--------------------------------ttcat----------------------------------------------------------------------------------------------------------------------------------------------------------------------------------------------------------------------------------------------------------
>I28638_M061_Malvaceae_Basiloxylon_brasiliensis_seq1
----------------------------------------------------------------------------------------------------------------------------------------------------------------------------------------------------------------------------------------------------------------------------------------------------------------------------actccagttactg-----ttgtgcaatcattgataggta------------------------------ggaaattaa-tgatg-----tgatcatgc---t-------------------taa----------------gtcttagtcaaaggaatg-----------------------------gaatg-tttgg---------tagtttcttg-----ataga---ttt----------gttgtgcctt-------gcagaaattctgagc-at-ag--gg-------------ttgaatcttttataa--------------------------------------agcttg---tcaggtc---tgcttgtccttaag--------ca--tgag-----------tt-tttgcaggtttcttgcaactcatgaaagctatgctcaccccttgtacaagaggaaactgattgaacatgataaaaccgagtacacagatgtctttggtagagcaaggtggcctggtgcaccacagcgtgtcctgcaaacacctttcttctgtgattggaaatcccttcctgctcaagaaaatgaaaccaatcagcctatcattggtcgatcaataatacatggtgtgg-----------------------------------tgagaat---cta-----atact-----------------tt----aagag--------------------------------ttccttttgc----------------tt--------------------------------ttcttccaaaaatt---agagaca--------------------------gttt-tctcttct-------caacaaata-------------------------actcttgctcggtcagt----------------tcactccragaga--ggg-------------------------------gttatgct--------------------------------ttcaagtagt---------------------------------------------------------------------------------------maagaaatattatt------------------------ggaatgc-----------------------------------------------------------------------------------------------------------------
>I28639_M249_Malvaceae_Gyranthera_amphibiolepis_seq1
-------------------------------------------------------------------------------------------------------------------------------------------------------------------------------------------------------------------------------------------------------------------------------------------------------------------------------------------------------------aaggta------------------------------agaagttaagttgtg-----cggtcgtgc---t-------------------taa----------------gtcttagccaatggaatg-----------------------------ggatgatttgg---------tagtttcttg-----atagctatttt----------gttgaaccat-------gtggaaattctgaac-tt-ag--ag--tgagg-----cttgaagcatatataa--------------------------------------agcctc--ttcaagtc---tgtttgtcctaaag--------ta--cgag-----------tt-tttgcaggtttcttgcaactcatgaaagctatgctcacccgacatacaagaggaaactgattgaacatgataaaactgagtacacagatgtctttggcagagcaaggtggcctggtgcaccacaccgtgtcctgcaaacacctttcttccgtgattggaaatcccttcctgctcaagaaaatgaagctaatcagcctatcatcggtcgatcaataatgcatggcatgg-----------------------------------tgagaat---cta-----agact---ac-------acat-ga----ttgaa---a-taatt-----------ttgca----taatcatttttt----------------tt----------------------------------cttccaaaagtt---ggataaa--------------------------gttt-atatcctg---------------------------------------------------ggtcagttc-------atcctaatcattatttaaga--tgaagcttgt------------------------tttctatt--------------------------------ttcaac---------------------------------------------------------------------------------------------------------------------------------------------------------------------------------------------------------------------------------------------------------
>I28640_M062B_Malvaceae_Diplodiscus_paniculatus_seq1
----------------------------------------------------------------------------------------------------------------------------------------------------------------------------------------------------------------------------------------------------------------------------------------------------------------------------------------------------------------------------------------------------------------------------------------------------------------------------------------------------------------------------------------------------------------------------------------------------------------------------------------------------------------------------------------------------------------------cttaag--------ta--tgag-----------tt-tttgcaggtttgttgcaactcatgaaagctatgctcaccccacatacaagaggaagctgattggacatgataaaactgagtacacagatatctttggcagagcaaggtggcctggtgcaccacaacgcgtcctgcaaacacctttcttctgtgattggaaatcccttcctgctcaagaaaatgaaactaatcagcctatcataggtcgatcaataatacatggcgtgg-----------------------------------tgagagt---ctg-----ataaa---at-------acac-tt----gtgaa---a-taaaty----------ytgca----tmwtcaaat------------------------------------------------------------------------------------------------------------------------------------------------------------------------------------------------------------------------------------------------------------------------------------------------------------------------------------------------------------------------------------------------------------------------------------------------------------------------------------------------------------------------------------------------------
>I28641_M063_Malvaceae_Brownlowia_peltata_seq1
-------------------------------------------------------------------------------------------------------------------------------------------------------------------------------------------------------------------------------------------------------------------------------------------------------------------------------------------------------------------------------------------------------------------------cgtgt---caaaatcatttgaactccagtta----------------gtcttttccaagggaatg-----------------------------ggttggtttgg---------tattttcctg-----ataga---ctt----------gttgagcctt-------gcagaagttctgaac-ta-ag--gg-------------ttgaagcatatatta-----------------------------------ttaagcttc---ttaagtc---tgcttgtccttaag--------ta--tgag------------t-tttgcaggtttgttgcaactcatgaaagctatgctcaccccacatacaagaggaagctgattgaaaatgataaaaccgagtacacagacatctttggcagagcaaggtggcctggtgcaccacaacgcgttctgcaaacgcctttcttctgcgattcgaaatcccttcctgctcaagaaaatgaaactaatcagcctatcataggtcgatcactaatacatggcgtgg-----------------------------------tgagaat---ctg-----atact---at-------acac-tt----gtgaa---a-taaatt----------ctgca----tgatgatttt----------------------------------------------------ttcttcctaaagtt---tgaggta--------------------------gctt-atttcc-g-------ggttaaaaaccacatgtaa--------------------gccgtagcttgt----------------tttcttt-------------------------------------------------------------------------------------------------------------------------------------------------------------------------------------------------------------------------------------------------------------------------------------------------------------------------------------------------
>I28642_M064_Malvaceae_Burretiodendron_esquirolii_seq1
---------------------------------------------------------------------------------------------------------------------------------------------------------------------------------------------------------------------------------------------------------------------------------------------------------------------------------------------------------------------------------------------------aaactaaattatg-----tgatcatcc---t-------------------taa----------------gtcgtagccaatggaatg-----------------------------ggatgttttgg---------t-gtttcttg-----atwca---kwt----------gttgagrctt-------gcagcaattctgaac-tt-ag--ga-------------ttrawgcatttataa--------------------------------------arcctc---ttaagtc---ttaattkccytrag--------ta--wkar-----------wt-tttgcaggtttcttgcmacwyatgaaagctatgctcacccmacatacaagaggaaactgattgaacatgataaaactgagtacacagatgtctttggcagagcaaggtggcctggtgcaccacakcgwgtchtgctaacacctttcttcygtgattggaaatcycttccwgttcaagaaaatgaaactaatcaacctatcattggycggtcrataatacatggcrtgg-----------------------------------tgagaat---cta-----atayt---at-------accc-tt----ctgact--a-taagtt----------ctgca----taat---------------------------------------------------------------------gwk---rgr-----------------------------------------------------------------------------------------------------------------------------------------------------------------------------------------------------------------------------------------------------------------------------------------------------------------------------------------------------------------------------------------------------------------------------------------------------------------------------
>I28643_M065_Malvaceae_Hermannia_flammea_seq1
-----------------------------------------------------------------------------------------------------------------------------------------------------------------------------------------------------------------------------------------------------------------------------------------------------------------------------------------------------------------tg------------------------cattcctgaaatggtggttct-----cagttataa---t-------------------tacc---------------ttttgcatatatgaaataat-------------------ctcat---atttgatttga---------tatcatcttgaacttttcttgttgttagaa----a-aatagatcat--------------ttcaggac----atcaaa-------------ttaaagcatttaatga-------------------------------------agactt---tcatgtt-------------------------tg----------------ttt-gttgcagatttcttgcaactcatgaaagctatgctcatcctacttacaagaggaaactgatcgaatatgaaaaaactgagtacacagacatatttggcagagcaagatggcctgatgcaccacatcgcgtcctgcaaacacctttcttttgtgattggaaatccctcccttctaatgaaaatgagactaatcagccaatcattggtcgttcaataatacatggtgtgg-----------------------------------taagaat---cta-----ttact----------agacac-tg----atgaac----tcattt----------ttgcaaa--taacta----------------------ttccca---acaaa-------------------------------------aaagacac-------------------------attt--------------------------------------------------------------------------------------------gaga--tatagattgt-----------------------ttctc---------------------------------------------------------------------------------------------------------------------------------------------------------------------------------------------------------------------------------------------------------------------------------------------------
>I28644_M066_Malvaceae_Thomasia_solanaceae_seq1
----------------------------------------------------------------------------------------------------------------------------------------------------------------------------------------------------------------------------------------------------------------------------------------------------------------------------------------------cagaaatatcattgaaagata------------------------------ggaaattaagttatg-----cagtcatcc--------------------------------------------cttagctaatgtaata-----------------------------ggatgatatag---------tagttttctg-----ctaga---atc----------gtggttccct-------gctgaactcctgaac-tt-at--ag-------------tcgaagcactgataa--------------------------------------tgctcc---ttaagcc---cgtttgtcctaaag--------ta--tgaa-----------tg-tttgcagatttcttgcgactgatgaaagccatgctcaccccacatacaagaggaaactgatcgaacatgataaaactgagtacacagatgtatttggcagagcaaggtggccgggtgcacgacatcgcgtcctgcaaacacctttcttctgtgattggaaatccctccctgctcatgaaaatgaagctaatcagccaatcattggtcgatcaataatacatggggtgg-----------------------------------tgagaat---cta-----ttaca-----------aatac-tt----atgaa-----ttttttttt-------ttgcaaa--taatcattctga----------------tt--------------------------------ttcttccaaaagttt--ggaggga--------------------------gtttaatctcccg---------------------------------------------------ggtgaaa---------------agtcacttttaaga--tatagattgt------------------------tttctttt-----------------------------------------------------------------------------------------------------------------------------------------------------------------------------------------------------------------------------------------------------------------------------------------------
>I28645_M067_Malvaceae_Guichenotia_ledifolia_seq1
-------------------------------------------------------------------tgatc------------------------------------------------------------------------------------------------------------------------------------------------------------------------------------------------------------------------------------------------ctatatgctaatttttgatagacagaaatatcattgaaagata------------------------------gga------------------------------------------------------------------------tagctaatgtaata-----------------------------ggatgatatag---------tagttttctg-----ctaga---att----------gtggttccct-------gctgaactcctgaac-tt-at--ag-------------tcaaagcacttataa--------------------------------------tgcccc---ttaaacc---cgtttgtcctaaag--------ta--tgaa-----------tg-tttgcagatttcttgcgactgatgaaagccatgctcaccccacatacaagaggaaactgatcgaacatgataaaactgagtacacagatgtatttggcagagcaaggtggccgggtgcaccacatcgcgtcctgcaaacacctttcttctgtgattggaaatccctccctgctcatgaaaatgaagctagtcagccaatcattggccgatcaataatacatggggtgg-----------------------------------tgagaat---cta-----ttaca-----------aatac-tt----ttgaat----ttttttttttttttttttbvaaa--waatcattctga----------------tt--------------------------------ttcttcccaaagttg--ggagggg--------------------------gttt-atctcctg---------------------------------------------------ggtgaaaagtca-------------------------------------------------------------------------------------------------------------------------------------------------------------------------------------------------------------------------------------------------------------------------------------------------------------------------------------------------------------------
>I28646_M068_Malvaceae_Helmiopsis_sp_seq1
-----------------------------------------------------------------------yatctc-----------------------------------------------------------------------------------------------------------------------------------------------------------------------------------------------------------------------------------------------------------------tatgtaaattaagtagawyka--------------------atagtaatcatgagatttggatgca--------tcatgc-att------------------ccag---------------------------------------------------------------ggctgg--------------kggckctctg-------------atttg--------attacmccatg-catatgcaatagtctcatmt-tttgt-----------------ttgaytgaatagtaatcyg-------------------------------grga-ttts--gctgcmtsttttgctygtcwttaag--------tm--tgat-----------tc-tttgcrggtttcttgcaactcatgaaagctatgctcacccaacatacahgaggaaactgattgarcatgataaractgagtacacagatatctttggcagagcaaggtggcctggtgcaccacaccgtgtcctgcaaacaccgttcttttgtgattggaaatcccttcctgttcawgaaaatgaaactgatcagcctatcattggtcgaacaataattcatggcgtgg-----------------------------------tgagaat---cta-----acgyt----------tdatac-tt----atgdat--a-tatgtt----------tcacg----taatcctmwctrc---------------tt--------------------------------ttcttgccaatgct---------------ttaga----------------gttt-atatcttg---------------------------------------------------ggttaat---------------atttacatgtaaga--tgtagcttgt------------------------tctctatc-----------------------------tcagcraactact------------------------------------------cttgcttggtca-----------------------------------------------------------------------------------------------------------------------------------------------------------------------------------------------
>I28647_M069_Malvaceae_Cheirolaena_linearis_seq1
------------------------------------------------------------------------------------------------------------------------------------------------------------------------------------------------------------------------------------------------------------------------------------------------------------------------------------------------agtaaattatgtagaacta--------------------gttgtaatcatgagatttggatgca--------tcaagc-att------------------ccag---------------------------------------------------------------ggctgt--------------tggctctatg-------------atttg--------attgccccatg-catatgcaatagtctcatctatttgt-----------------ttgattgaatagtaatctg-------------------------------gaca-tttc--gctgcatcttttgcttgtcattaag--------ta--cgat-----------cc-tttgcaggtttcttgcaactcatgaaagctatgctcacccaacatacaagaggaaactgattgaacatgataaaactgagtacacagatatctttggcagagcaaggtggcctggtgcgccacaccgtgtcctgcaaacaccgttcttttgtgattggaaatcccttcctgctcaagaaaatgaaactaatcagcctatcattggccggacaataattcacggggtgg-----------------------------------tgagaat---cta-----acact----------tcatac-tt----acgaat--a-tatatt----------ccacg----taatcctctctcc---------------tt--------------------------------ttcttgccaatgct---------------ttaga----------------gttt-atatctgg---------------------------------------------------ggttaat---------------atttacatgtaaga--tgtagcttgt------------------------tctctatc-----------------------------tgagcgaattact------------------------------------------cttacttggtcagttcaa-----------------------------------------------------------------------------------------------------------------------------------------------------------------------------------------
>I28648_M070_Malvaceae_Helmiopsiella_madagascariensis_seq1
-----------------------------------------------------------------------------------------------------------------------------------------------------------------------------------------------------------------------------------------------------------------------------------------------------------------------------------------------------------------ta--------------------atggtaatctggagatttggatgct--------tcatgc-att------------------ccag---------------------------------------------------------------ggctgg--------------tggctctctg-------------atttg--------attaccccatg-catatgcaatagtctcatct-tttgt-----------------ttgat----tagtaatctg-------------------------------gaga-tttt--gctgcatcttttgcttgtcattaag--------ta--tgat-----------tc-tttgcaggtttcttgcaactcatgaaagctatgctcacccaacatacaagaggaaactgattgaacatgataaaactgagtacacagatatctttggcagagcaaggtggcctggtgcaccacaccgtgccctgcaaacaccgttcttttgtgattggaaatcccttcctgttcaagaaaatgaaactgatcagcctatcattggtcgaacgataattcatggcgtgg-----------------------------------tgagaat---cta-----acgct----------ttatac-tt----atgaat--a-tatgtt----------ttgcg----taatcctctctgc---------------tt--------------------------------ttcttgccaatgct---------------ttgga----------------gttt-atatcttg---------------------------------------------------cgttaat---------------atttacatgtaaga--tgtagcttgt------------------------t------------------------------------------------------------------------------------------------------------------------------------------------------------------------------------------------------------------------------------------------------------------------------------------------------
>I28649_M071_Malvaceae_Goethalsia_meiantha_seq1
---------------------------------------------------------------------------------------------------------------------------------------------------------------------------------------------------------------------------------------------------------------------------------------------------------------------------------------------------------cttgaagata------------------------------ggaaattaggttaca-----cagtcatgc---t-------------------taag----------tgttaggcttagctaacagaaaa-----------------------------gtatgatacggaagttttcttagttttctt-----actgcattat--------------gtgccat-------gctaaacttctgaac-ct-at--ag-------------ttggagcattctta---------------------------------------agtcta---tt--------aatttgyactgaca--------ta--tgaa-----------tk-tttgcagatttcttgcaactcatgaaagctatgctcaccccacatacaagaggaaactgattgaacatgataaaacggagtacacaaatgtatttggcagagcaaggtggcctggtgcagcccaccgtgtcctgcaaacaccattcttctgtgattggaaatcccttcctactcatgaaaatgaaacgaatcagccaatcatcggtagatcaataatacatggggtgg-----------------------------------taagatc---cta-----ttacc---a-------ggcac-tt----gtg-a---a-tactt-----------tt-------tgatcattttgg----------------tt--------------------------------ttcttccaaaagtt---ggagact--------------------------gttt-ataccta--------------------------------------------------------------------------------atgtaaga--tataacagct---------------------tgttttctttt--------------------------------tccatcaaag----------------------------aact----------cttgcttggtgagttcactcc---------------------cagagagtgattgcact----------------------------------------------------------------------ttcaat--------------------------------------------------------------------
>I28650_M072_Malvaceae_Clappertonia_ficifolia_seq1
----------------------------------------------------------------------tcattct-----------------------------------------------------------------------------------------------------------------------------------------------------------------------------------------------------------------------------------cgcagtgttcagatgttgatgcagaaaaaactacagaaatacattgaaata------------------------------ggaaattaagttagg-----ccatgatgc---t-------------------taag----------tctgaggcttagctagtggaaaa-----------------------------ggatgatattg---------tagtcttcta-----atagaattgtc-------------gtgccat-------gctgaacttctgaac-ta-at--ag-------------tcagagcctgta---------------------------------------------------------------------------------------------------------ttgcagatttcttgcaactaatgaaagctatgctcaccccatatacaagaggaaactgattgaatatgataaaactgagtacacagatgtatttggtagagcaaggtggcctggtgcaccccatcgtgtcctgcaaacaccattcttctgtgattggaaatccctacctgctcatgaaaatgaaactaatcagcctgtcattggtcgatcaataatacatggtgtgg-----------------------------------taagaac---ctg-----ttgct---a-------ggaac-tt----atgaa---a-taact-----------ttgcata--taaccatcatca----------------tc--------------------------------ttcttccgaaagtt---aaaga----------------------------------------------------------------------------------------------------------------------------------tat-----------------------------attttctttt--------------------------------ttcaacataa----------------------------aact----------gtcccttggttatgttaa-----------------------------------------------------------------------------------------------------------------------------------------------------------------------------------------
>I28652_M074_Malvaceae_Hildegardia_barteri_seq1
-----------------------------------------------------------------------------------------------------------------------------------------------------------------------------------------------------------------------------------------------------------------------------tgctg------------------------------------------------------------ttgttcaatcattgaaatgtg------------------------------ggaaattaagttatc-----taatcatgc---t-------------------taa----------------gtcttaatcaatggaatt-----------------------------ggctgctttgg---------tagtttcttg-----ataga---ttt----------gttgtgcctt-------gcagaaattgtgagc-tt-ag--gg-------------ttgaatcagctata---------------------------------------aacgtc---ttaaatc---tgcttgtccttacg--------ta--tgag-----------tt-tttgcaggtttcttgcaactcatgaaagctatgctcaccccatttacaagaggaaactgattgaacataataaaactgagtacacagatgtctttggtagagcaatgtggcctggtgcaccgcagcgtgtcctgcaaacacctttcttctgtgattggaaatcccttcctgctcaagaaaatgaaactaatcagcctatcatcggtcgatcaataatacatggcgtgg-----------------------------------tgagaat---cta-----atact---tt-------acaa-tt----aagaa---a-caaata----------ttgca----taatcattctgc----------------tt--------------------------------ttcttccaaaagtt---ggagaca--------------------------gttt-atatcttg-------ggctaaaag------------------------aactctcactcggtcagt----------------ttactccgaaaga--ggt-------------------------------tttatgct--------------------------------ttc------------------------------------------------------------------------------------------------------------------------------------------------------------------------------------------------------------------------------------------------------------
>I28653_M168_Malvaceae_Theobroma_cacao_seq1
----------------------------------------------------------------------------------------------------------------------------------------------------------------------------------------------------------------------------------------------------------------------------------------------------------------------------------------aatagacagaaatatcattgaaagata------------------------------ggaaattaatttatgc----cagtcatgc---t-------------------taa----------------gtcttagctgat-gaatg-----------------------------ggatgatat-g---------tagttttctg-----atagc---att----------gccctgccct-------gctgaaattctgaac-tt-at--ag-------------tcgaagcatttataa--------------------------------------agcctc---ttaagcc---tgtttgtgctaaag--------ta--tgaa-----------tg-tttacagatttcttgcaactcatgaaagctatgctcaccccacatacaagaggaaactgatcgaacatgataaaactgagtacacagatgtgtttggcagagcaaggtggcctggtgcaccacatcgtgtcctgcaaacacccttcttctgtgattggaaatcccttcctgttcacgaaaatgagactactcagccaatcattggtcgatcaataatacatggcgtgg-----------------------------------tgagaac-------------------ac------------tt----gtgaa---a-taatt-----------ttgcaat--taatcattttga----------------tt--------------------------------ttcttccaaaactt---ggaaac---------------------------attt-atctccag---------------------------------------------------ggtaaaa---------------tgtcacatttaaga--tatagcttgt------------------------cttcattt--------------------------------ttcagcaaagaac--------------------------------------tcttacttggctacttcactcc---------------------aagagagggatt-----------------------------------------------------------------------------------------------------------------------------------------------------
>I28654_M105_Malvaceae_Pachira_aquatica_seq1
----------------------------------------------------------------------------------------------------------------------------------------------------------------------------------------------------------------------------------------------------------------------------------------------------------------------------------------------------------------------------------------------------------------------------------------------------------------------------------atagaatg-----------------------------ggatgatttgg---------tagtttcttg-----atagatatttt----------gttgaaccat-------gcagaaattctgaac-tt-ag--ag--tgaagccgcccttgaagcatttatga--------------------------------------agcctct-tttaagtt---tgtttgtcctaaag--------ta--cgag----------ttt-tttgcaggtttcttgcaactcacgaaagctatgctcaccccacatacaagaggaaactgattgaacatgataaaacagagtacacggacgtctttggcagagcaaggtggcctggtgcaccacaccgtgtcctgcaaacacctttcttccttgattggaaatcccttccggttcaggaaaatgaaactaatcagcctatcattggtcgatcaataatacatggcgtgg-----------------------------------tgagaat---cta-----agact---ac-------acaa-ta----tttaa---g-taatt-----------ttgcc----aaatcatttttt----------------tt-------------------------------tggcttccaaaagtt---ggagaaa--------------------------gttt-atatcctg---------------------------------------------------ggtcagttc-------atcctgatcattatttaaga--tgtagcttgt------------------------tttcttta-----------------------------------------------------------------------------------------------------------------------------------------------------------------------------------------------------------------------------------------------------------------------------------------------
>I28655_M148_Malvaceae_Robinsonella_mirandae_seq1
---------------------------------------------------------------------------------------------------------------------------------------------------------------------------------------------------------------------------------------------------------------------------------------------------------------------------------------------------caataattcaaaggta------------------------------agaagtataactatg-----caatcatgc---t-------------------taa----------------gtcttagccaatggaacga-------------------------actggatgatttgg---------ta-tttcttg-----attgagttttt----------gtggaaccat-------acagaaa-----------------------------aactgatgcatttataa--------------------------------------agtctc---tcaagtc---tatttttccttaag--------ta-tcgag------------t-tttgcaggtttcttgcaactcacgaaagctatgctcaccccacatacaagcggaaactgattgagcatgataaaaccgagtacacggatgtgttcggcagagcaaggtggcctggtgcaccacaccgtgtcctgcaaacacccttcttctgtgattggaaatccctgcccgctcaagaaaatgaaagtaatcagcctatcatcggtcgatcaattatacacggcgtgg-----------------------------------tgagaat---cta-----agact---tc-------actt-ta----ttgaa---a-taatg-----------ttaca--------aatat-------------------------------------------------------catgaaatgatg---tggtggtg-------aatgaaatct--ccaagcttct-gt-----------t---------------------------------------------gatttgt----------------tgctattgtttga--taggaaaaagaa----------------------atccgacg--------------------------------ttt------------------------------------------------------------------------------------------------------------------------------------------------------------------------------------------------------------------------------------------------------------
>I28656_M002_Malvaceae_Tilia_americana_seq1
--------------------------------------------------------------------------------------------------------------------------------------------------------------------------------------------------------------------------------------------------------------------------------------------------------------------------------------------------------------------------------------------------------------------------------------------------------------------------------------aatg-----------------------------gaatgatttgg---------tagtttgttg-----ataga---ttt----------tttgagcctt-------gcagaaattctgaac-tt-ag--gg-------------ttgaagcatttataaagcctcttaagtc--atttttyttttttggataattaaarcctc---ttaagtt---tgcttgtccttaag--------ta--tgag-----------tt-tttgcaggtttcttgcaactcatgaaagctatgctcaccccacatacaagaggaaactgattgaacataataaaactgagtacacagatgtctttggcagagcaaggtggcctggtgcaccacaacgtgtcctgcaaacacctttcttctgtgattggaaatcccttcctgttcaagaaaatgaaactaatcagcctatcattggtcgatcaataatacatggcatgg-----------------------------------tgagaat---cta-----atact---atac---atacac-tt----ktgaa---a-taaatt----------ttgca----taatcattttgc----------------tt--------------------------------ttcttccaaaagtt---ggagaca--------------------------gttt-atatcccg-------ggttaagagtcacatgta---------------------------------------------------------------------------------------------------------------------------------------------------------------------------------------------------------------------------------------------------------------------------------------------------------------------------------------------------------------------------------------------------------
>I28657_M180_Malvaceae_Triumfetta_lappula_seq1
arac---------------------------------------------------------------------------------------------------------------------------------------------------------------------------------------------------------------------------------------------------------------------------------------------------------------------------------------------------------------------------------------------tgtrawtaagthatgykwywwrwtmadgt--------------------------------------yttaggcttagctmatggaaaw-----------------------------gsatkwyatgg---------trkytytsyw-----dtrkrmwtgtctcaaaatcatwtggkrcyvt-------gctkaaywhykgaam-wt-akwaag-------------tcagagcatdwata---------------------------------------agcywc---ttaagcctrtatawwataccratg--------ta--ygaa-----------tg-cttgcagrtttcttgcaactcaygaaagctaygctcacccyatatacaagaggaagctarytgaatatgataaaacygaktahacagatrtatttggcmgagcaaggtggcctgrygmrcccmatcgtgttctgmaaacrccrttcttctgtgattggaaatcccttcctgctcatgaaaatgaaaytaaccagcytatcatcggtcgatcaataatacatggtctgg-------------cgatcaataatacatbgtstggtaagaac---ctg-----ttcct---a-------ggaac-tt----rtgaa---a-h----------------------------mrtcwymak---------------tw--------------------------------wkcttctgaaagtt---ggakact--------------------------cct------------------------------------------------------------taataaaa---------------agtctcawgtaaga--------ttat----------------------gttttctttttctt----------------ytctttttttttttcaacataa----------------------------waca----------mtcccttggktgagttaa-----------------------------------------------------------------------------------------------------------------------------------------------------------------------------------------
>I28658_M160_Muntingiaceae_Muntingia_calabura_seq1
------------------------------------------------------------------------------------------------------------------------------------------------------------------------------------------------------------------------------------------------------------------------------------------------------------------------------------------------------------------gaa------------------agcaatgctaagacaatgatgtaccatt-taggctttgttcat------------------gtcatta-tcatgcaa----aaattaagttaattaatg---------------------------tatgctaacatggg------tctaattatcag-----ctta----------------tgttgagctgca-gatataacaatataatggaa--------ag------------------------------------------------------------------tatttt---tgaagtt------------------gtcaagtta-ataatcggatgtaaa----tttgcagatttgttgcaaccaaggagagccatgcccatcccacatacaaaaggaaactagttgaacttgacaaaactgagtacacagaagtatttggcagagcaagatggcccaatgccccacagcgtgccctgaaaactcgtttcttttgcgattggagagcccttcctcctcatcaaaatgaactaaatcagcctgttattggccgttccaccattaatggcaggg-----------------------------------tgagggc-aacaacctctgtact--------------actttgccattgga---a----------------------------------------------------------------------------------------tttctccaggagcaa-----------------------------------attt-ttaacttg-------------------------------------------------------------------aattgcacatatacaggaaa--cagagatccgtcgctttg-----------ggggcactgtgcc-----------------------------gaatg-------------------------------------------------------------------------------------------------------------------------------------------------------------------------------------------------------------------------------------------------------------
>I9832_V002_Malvaceae_Luehea_speciosa_seq1
atacctcatgcatattaaataatgtttctattgaatttcatagtgtttttactcttttcatgtgtcaaaatcattttgaagtccatttaatgttggaaaaatagatcattttagtacatcaaataacaggatcatctattttggctgcacttctctacttgtttataacagtccaaatattgtgtatgattatgttcctagttttggcaagaggaactgagcacttttttcttttctttttttattaaaagaaaaaaaaagtatgtctgtgctgcgaaaaatcttttctcagcgtttgaaaagttataatcttatatgctatgttttcagcagacagaaataccattgaaagataggaaaaawtttttcttgatggtgaaagaaaggaaattaagttagg-----cagttctgc---t-------------------caag-----------tctagccataactaatggaaaa-----------------------------ggataacatgg---------tagttttctt-----acagc---att----------atcatgccat-------gctaaacttctgaac-tt-at--ag-------------tcaaaacattc---------------------------------------------------ttaagcc---tgtttgttctgaag--------ta--tgaa----------atg-tttgcagatttcttgcaactcatgaaagctatgctcaccccacatacaagaggaaactgrttgaacatgataaaachgagtacacggatgtatttggcagagcaaggtggcchggtgcdccccahcgtgtcctgcaaacwccattcttctgygattggaaatcncttcctgctcaygaaaabgaaackaatcagcchatcattggtvgatcaataatacatggtgtgg-----------------------------------taagahc---cta-----ttach----------aggsrc-ww----gtgaa---a-trctt-----------btgcaww--taatcatttdgr----------------tt--------------------------------tbcdtccaaadbtt---gghgaht--------------------------gttt-ataccttg---------------------------------------------------ggtaaaa---------------agtcayatgtawrs--yatawhasrd-------------------hbbktkhtydttyhwnhdmaaadmhctykhkvkkhkwgwdyhywcymsaarkgrrskdywsywcwwtsawbswbhvywkrwtkaahymwawstwwsyhtykmtkkmwtkmwkkwwktthwwtarka-------------graaraarwwmkycgyc------------------------ktkyygstrswrywsymmmwmmwmcaacgaccrswgrygktrwmrrmaksrtgrtgwwkkmwgsmsrmrrwgkwgkmskcmtcawmrarrwmctacykgctggagaagtggtcaagaggc
