# Supplementary material for: Localized Phylogenetic Discordance Among Nuclear Loci Due to Incomplete Lineage Sorting and Introgression in the Family of Cotton and Cacao (Malvaceae)
Source: Front Plant Sci. 2022 Apr 13;13:850521. doi: 10.3389/fpls.2022.850521 (PMC9043901; doi:10.3389/fpls.2022.850521)
Supplement: Supplementary file 1 [file Data_Sheet_1.ZIP › Alignments_v4/L201.fasta]

>I23352_M001_Malvaceae_Bombax_ceiba_seq1
---------------------------------------------------------------------------------------------------------------------------------------------------------------------------------------------------------------------------------------------------------------------------------------------------------------aagttgttgagaatgttgaagaagctgattttatcttggctcatggcactgaagccttggggcttccttcaggtctggtatgtcctatgagtcttgagggtcttgagaaaatattggagcgttgtgcaactaaaaagatccccatgrtgrtagctaatccagattttgtgactgttgaagctagagctttgagtgtcatgccyggt-------aaagat-ttactc---------tgtaa-cagaaatgggttg----------artaataacagtaat------------aattttaaa-----------------atmgttgcactacggaaatca------------------------tg--aaacagtttatccataattgaga-attagac-------acaattatcatc-atcta-------ctgtcaaata----ttatttgtatt---------atcatctttttctgtttctgtttgt----------aatttcaattgttttcctg-----------atctccccatttatattctggaacttgaaaactattaaatgcttatc-------------------ggtt
>I23354_M003_Malvaceae_Herissantia_crispa_seq1
--------------------------------------------------------------------------------------------------------------------------------------------------------------------------------------------------------------------------------------------------------------------------------------------------ggtttgggcttacaagttgttgagaatgttgaagaagctgattttatcttagcgcatggcactgaagccttggggcttccttcaggtttggtacgtccgacaagtcttgagggtcttgagaaaatattggagagttgtgcaactaaaaaaataccaatggtggtagctaatccagactttgtgactgttgaagctagagctttgagtatcatgcctggtaagtgctaaagat-ttactc---------aacag-aaaaaaggcattc-----------aaaacaatattaat------------aattttaaat-----------------------------------------------------gcttaaccag--aaacaattcatccataactgaga-agcaga---------caagcatcatc-atcta-------ctgtcagatagatgctatttgtatt---------agcatgtcaaagcatatctcctttttagttgt-gtaatgcaggtcatctttttc------------tattttagtatttttgtttacgc------catcgcagttgtttttctgatctcctcatctatagtccct
>I23355_M004_Malvaceae_Malva_arborea_seq1
--------------------------------------------------------------------------------------------------------------------------------------------------------------------------------------------------------------------------------------------------------------------------------------------------------ggcttacaagttgttgagaatgttgaagaagctgattttatcttagcacatggcactgaagccttggggcttccttcaggtgtggtacgtcctatgagtcttgagggtcttgagaaaatattggagcgttgtgcaactaaaaagattccaatggtggtagcgaatccagactttgtgactgttgaagctagagctttgagtgtcatgcctggtaagtgt-aaagat-ttactc---------aatac-cttgtatatcttgtatatctttaaaatgaaaaaataaca----------g------------------------------ttctactccggcaatccatctatgcccctggatttcgtggttg--gaattatttatttttactggcgt-gttgcgg-------aaaatgaaattc-----------------------------------------------------------------------------------------------------------------------------------------------------------------------------------cct
>I23356_M005_Malvaceae_Lavatera_assurgentiflora_seq1
-----------------------------------------------------------------------------------------------------------------------------------------------------------------------------------------------------------------------------------------------------------------------------------------------------------ttacaagttgttgagaatgttgaagaagctgattttatcttagcacatggcactgaagccttggggcttccttcaggtgtggtacgtcctatgagtcttgagggtcttgagaaaatattggagcgttgtgcaactaaaaagattccaatggtggtagcgaatccagactttgtgactgttgaagctagagctttgagtgtcatgcctggtaagtgt-aaagat-ttactc---------aatac-cttgtatatcttgtatatctttaaaatgaaaaaataaca----------g------------------------------ttctactccggcaat----------------------------------------------------------------------------------------------------------------------------------------------------------------------------------------------------------------------------------------------------------------------
>I23359_M008_Malvaceae_Althaea_officinalis_seq1
----------------------------------------------------------------------------------------------------------------------------------------------------------------------------------------------------------------------------------------------------------------------------------------------------------------agttgttgagaatgttgaagaagctgattttatcttagcgcatggcactgaagccttggggcttccttcaggtgtggtacgtcctatgagtcttgagggtcttgagaaaatattggagcgttgtgcaactaaaaagattccaatggtggtagctaatccagacttcgtgactgttgaagctagagctttgagtgtcatgcctggtaagtctaaagttt-ttactc---------aatag-caaaaatgggttg----------aagaacaataataat---------------tttaaatc---------acatttatagttatac---gggaacca---------------------------gaaacaatt--------------------------------------------------------------------------------------------------------------------------------------------------------------------------------------------------------------------------------
>I23360_M009_Malvaceae_Lagunaria_patersonia_seq1
--------------------------------------------------------------------------------------------------------------------------------------------------------------------------------------------------------------------------------------------------------------------------------------------------ggtttgggcttacaagttgttgagaatgttgaagaagctgattttatcttagtgcatggcactgaagccttggggcttccttcaggtttggtacgtgctatgagccttgcgggtcttgagaaaatattggagtgttgtgcaactaaaaagattccaatggtggtagctaatccagactttgtgactgttgaagctagagctttgagtatcatgcctggtaagtggtaaagat-tttctc---------aatag-caaaaatcggttg----------aagaacaataatgat------------aattttaaatc---------acatttatagttgc---------------------------------------------------------------------------------------------------------------------------------------------------------------------------------------------------------------------------------------------------------------------------------
>I23364_M013_Malvaceae_Grewia_sp_seq1
------------------------------------------------------------------------------------------------------------------------------------------------------------------------------------------------------------------------------------------------------------------------------------------------agggtttaggcttacaaattgtggagaatgttgaagaagctgattttatcttggctcatggaactgaagccatggggcttccttcaggtgctgtahggccaatgaatcttgagggtcttgagaaaatattggagtgttgtgccacaaaaagaattcccatggtggtagctaatccagactttgtgacagttgaagctagagctttaagtgtcatgcctggt-------aaagat-ttaytn---------wataattttaagtaaattg----------argggtagtaatabc------------taatttaaatc---------atgttactacttgcactctctatatca------------------------tg--aaagaatccatttataactgagt-accatcctc-----atatatatcatc-atata-------ttgttgagtggaaacagtttctttaaat----------tgacaaactctgttctttattgtgccat--------agataatcttttcg------------tatttctgtttttgt--------------cctatcaatcattgttaacctttctt-------------c
>I23368_M017_Malvaceae_Sterculia_apetala_seq1
------------------------------------------------------------------------------------------------------------------------------------------------------------------------------------------------------------------------------------------------------------------------------------------------agggtttgggcttacaagttgttgagaatgttgaagaagctgattttatcttggctcatggcactgaagccttggggcttccttcaggttcagtacgtcctatgaatcttgagggtcttgagaaaatattggagcgttgtgcaactaaaatgatccccatggtggtagctaatccagactttgtgactgttgaagctagagctttgagtatcatgcctggt-------aaagat-ttactc---------aataa-tagaagtgggttg---------aaaggataataataac------------aaa---------------------ttata-tttcactacctgaatca------------------------tg--aaacaatccatccataattgata-agtagac-------acatttatcatc-atatg-------atgtcgaatagatgctatttctatt----------gcatatcaaagcgtatctccttttttagttgtgtaatccagatcatctctttc------------tatttctgctt---------------------------------------------------------a
>I23370_M105_Malvaceae_Pachira_aquatica_seq1
------------------------------------------------------------------------------------------------------------------------------------------------------------------------------------------------------------------------------------------------------------------------------------------------agggtttgggcttacaagttgttgagagtgttgatgaagctgattttatcttggctcatggcactgaagccttggggcttccttcaggtttggtgcgtcctatgagtcttgagggtcttgagaaaawattggrgcgktktgcaactaaaaaratccccayggtggtagctaawccagrttttgtgactgttgaagcgagagctttgagtgtcatgccyggt-------aaagaw-ttactc---------aataa-cagaaatgggttg----------aataataataataataa---------taattttaaa-----------------atagctgcactacagaaatca------------------------tg--aaacaattcatccataactgaga-agcagac-------acaattatcatc-atcta-------ctgtcaaata----ttatttgcatt---------agcatgtcaaagtatatctcctt----------------------------------------------------------------------------------------------------------------
>I23376_M145_Malvaceae_Heliocarpus_appendiculatus_seq1
---------------------------------------------------------------------------------------------------------------------------------------------------------------------------------------------------------------------------------------------------------------------------------------------------gtttgggcttataagttgtggagaatgtggaagaagctgaatttatcttggctcatggcactgaagccttggggcttycttcaggtgctgtacrtcctatgaaccttgagggtcttgagaaaatattggrgcattgtgcaacgaaaaggatccccatggtggtagctaatccaractttgtgactgttgaagctagagctttgagtatcatgcckggt-------aaagac-----tt---------aataa-cagaagtggattt----------aaggat-gtaytagc------------aaatctaaatc---------atkttagt-------ctytggttatct------------------------tg--aaacaattcatccatattcaaaatagcatgc-------agaattgcatct-gyata------attccccaataagtacgtattccatt----ttgataccatgttgaa-----tttgtggctttgctac--tcttgcaaaccgttcta-----------------------------------------------------------------------------------t
>I23377_M148_Malvaceae_Robinsonella_mirandae_seq1
------------------------------------------------------------------------------------------------------------------------------------------------------------------------------------------------------------------------------------------------------------------------------------------------agggtttgggcttacaagttgttgagaatgttgaagaagctgattttatcttagctcatggcactgaagccttgggtcttccttcaggtttggtacatccaatgagtcttgagggtcttgagaaaatattggagtgttgtgcaactaaaaagataccaatggtggtagctaatccagactttgtgactgttgaagctagagctttgagtattatgcctggtaagtggtaaagat-ttactc---------aatag-aaaaaatgggttg----------aagaacaataatgat------------aattttaaatc---------acatttatggttgtcttcagattgtcgacaccta---ttaaatgtttaacccg--aaacaattcatccataactgaga-agcaga---------caagcatcatc-gtcta-------ctgtcaaatagatgctatttgtatt---------a--------------------------------------------------------------------------------------------------------------------------------------
>I23378_M150_Malvaceae_Ceiba_pentandra_seq1
--------------------------------------------------------------------------------------------------------------------------------------------------------------------------------------------------------------------------------------------------------------------------------------------------ggtttgggcttacaagttgttgagaatgttgaagaagctgattttatcttggctcatggcactgaagccttggggcttccttcaggtctggtatgtcctatgagtcttgagggacttgagaaaatattggagcgttgtgcaactaaaaagatccccatggtggtagctaatccagattttgtgactgttgaagctagagctttgagtgtcatgcctggt-------aaagat-ttactc---------agtaa-cagaaatgggttg----------aataataatagtaat------------aattttaaa-----------------atagttgcactggggaaatca------------------------tg--aaacagtttatccataattgaga-attaggc-------acaattatcatc-atcta-------ctgtcaaata----tt---------------------------------------------------------------------------------------------------------------------------------------------------------
>I23383_M166_Malvaceae_Pseudobombax_ellipticum_seq1
-------------------------------------------------------------------------------------------------------------------------------------------------------------------------------------------------------------------------------------------------------------------------------------------------------gggcttacaagttgttgaggatgttgaagaagcrgattttatcttggctcatggcactgaagscttggggcttccytcaggtttggtacgtcctatgagtcttgasggtcttgagaaaatattggagcattgtgcaactaaaaagatccccatggtggtagctaatccagattttgtgactgttgaagctagagctttaagtgtcatgcctggt-------aaagat-ttactc---------aataa-cagaaatgggttg----------aataataatagtaat------------aattttaaa-----------------atagttgcactayggaaatca------------------------tg--aaacaatttatccataattgaga-agyagac-------acaattatyatc-atctg-------ctgtcaaata----ttatttgtatt---------atcatctttttctgtttttgtttctgtt----tgtaatttcaattgttttcctg-----------atctccccattt----------------------------------------------------------
>I23384_M168_Malvaceae_Theobroma_cacao_seq1
------------------------------------------------------------------------------------------------------------------------------------------------------------------------------------------------------------------------------------------------------------------------------------------------agggtttgggcttacaagtcgtggakaatgttgaagaagctgattttatcttggctcatggcactgaagccttggggcttccatcaggtgttgtacgtcctatgaatcttgagggtcttgagaaaatattggagtgttgcgcaactaaaaagatccccatggtggttgctaatccagactttgtgactgttgaagctagagctttgagtgtcatgcctggt-------aaagat-atacac---------attga-tagaagtgggttg----------aaggatactaataac-------------aatttaaatt---------atattaatacttgcactatggggatta------------------------tg--aaacaattcatccataattgagt-agcatac-------acaattatcatc-atata-------ttggtaaatggatgcattttctttc---------agcatgccaaagcatgtctcccttttagtttttgtaatgcagatcatctttttc------------tatttcagtttatgt--------------cctttcaatcatttgcctgatctccta------------t
>I23385_M169_Malvaceae_Ochroma_pyramidale_seq1
---------------------------------------------------------------------------------------------------------------------------------------------------------------------------------------------------------------------------------------------------------------------------------------------------------------------------------------ctgattttatcttggctcatggcactgaagccttggggcttccttcaggtttggtacatcctatgagtcttgagagtcttgagaaaatattggagcgttgtgcaactaaaaagatccccatggtggtagctaatccagattttgtgaccgttgaagctagagctttgagtgtcatgcctggt-------aaagat-ttactc---------aataa-cagaaatgggttg----------aagaataataataataa---------taatttaaaa-----------------atagttgcactacggaaatca------------------------tg--aaacaattcatccataattgaga-agcagac-------acaataatcatc--------------------------------------------------------------------------------------------------------------------------------------------------------------------------------------
>I23388_M180_Malvaceae_Triumfetta_lappula_seq1
--------------------------------------------------------------------------------------------------------------------------------------------------------------------------------------------------------------------------------------------------------------------------------------------------------ggcttacaagttgtggagaatgtggaagaagctgaatttatcttggctcatggcactgaagccttggggcttccttcaggtgctgtacgtcctatgaaccttgagggtcttgagaaaatattggagcattgtgcaacgaaaaggatccccatggtggtagctaatccagactttgtgactgttgaagctagagctttgagtatcatgyckggt-------aaagac-----tt---------aataa-cagaagtggattt----------aaggat-gtaytagc------------aaatctaaatc---------attttagt-------ctttggttatct------------------------tg--aaacaattcatccatattcaaaatagcatgc-------agaattgcatct-gcata------attccccaataagtacgtattccatt----ttgataccatgttgaa-----tttgtggctttgctac--tcttgcaatccgttctatgcccctggattatgtggtttaggttaattcattatactagca-tgttgcagaaaaggtgaagttcctat-----attattatt
>I23393_M189_Malvaceae_Kearnemalvastrum_lacteum_seq1
--------------------------------------------------------------------------------------------------------------------------------------------------------------------------------------------------------------------------------------------------------------------------------------------------ggtttaggcttacaagttgtygagaatgttgaagaagctgattttatcttagcgcatggcactgaagccttggggcttccttcaggtgtggtacgtcctatgagtcttgagggtcttgagaaaatattggagcrttgtgcaacwaaaaagattccaatggtggtagctaatccagactttgtgactgttgaagctagagctttgagtgtcatgcctggtaagtgt-aaarat-ttactc---------aatag-caaaaatgggtts----------aasaayratmatwwt---------------wwwwmaym---------wywwtwrtwrtwmsrswacsrg---------------------------------aamcaattcatcaataactgaga-agcag---------acaatcgtcatc-atcta-------ctgtcgaataggtgctgtttgtatt---------agca-----------------------------------------------------------------------------------------------------------------------------------
>I28591_M023_Malvaceae_Neobuchia_paulinae_seq1
-------------------------------------------------------------------ttggctttc----aaagaggattagac---acctagtccatccattgatg-tatcaatcaca--agcactttt-------atcctc---tccattgct-g--taaataat-agt-ttaagaat-------taatgacaaggaccgtgaggc-aggttg----------------attgaatt-aacatg-------tcatcacatataaacttatttttgtagggtttgggcttacaagttgttgagaatgttgaagaagctgattttatcttggctcatggcactgaagccttggggctgccttcaggtctggtatgtcctatgagtcttgagggtcttgagaaaacattggagcgttgtgcaactaaaaagatccccatggtggtagctaatccagattttgtgactgttgaagctagagctttgagtgtcatgcctggt-------aaagat-ttactc---------tttaa-cagaaatgggttg----------aataataacagtaat------------aattttaaa-----------------atagttgca--------------------------------------------------------------------------------------------------------------------------------------------------------------------------------------------------------------------------------------------------------------------------------
>I28593_M024_Malvaceae_Carpodiptera_cubensis_seq1
tctgataaaacatccagtatgcc-------------------ttgaaagctaaaagtttaccagcctgtggctttc----taagaggattacac---acctagtccatc-attggcg-tgctaatcaca--agcgctttt-------atcccc---ttaa------------------tgcatttggact-------acatgacc---------cggc-agtttg----------------attgaact-aacatg-------tcaccacatgtaaatttatttgtgtagggtttgggcttacaagttgttgagaatgttgaagaagctgattttatcttggctcatggcactgaagccttggggcttccgtcaggttcagtatgtcctatgaatctcaaggaccttgagaaaatattggagtgttgtgcaactaaaaagatccccatggtggtagctaatccagactttgttactgttgaagctagagctttgagtatcatgcctggt-------aaagat-ttactc---------aatga-tagaagtgtgctg----------aaggataatattaac------------taatttaggtc---------acatttata-ttgcaccaccggaatca------------------------tg--aaacaattcatccataattgcga-agcagac-------acaattagcata-atatt-------ttgtcaaatatatgctatttc----------------------------------------------------------------------------------------------------------------------------------------------------
>I28594_M025_Malvaceae_Herrania_nitida_seq1
----------------------------------------------ccaatgtgagatg--gggtatcacactttc----aaagataattacac---acttagtccatccattgatg-tgccaagcaca--aacactttt-------atcctc---tccattgct-gc-taagtaat-agtattcagact-------tcatgagc--------------agtttgaa-caatgctctgagtatcaaatt-aacata-------tcattacatacaaatttattcttgtagggtttgggtttacaagttgtggagaatgttgaagaagctgattttatcttggctcatggcactgaagccttggggcttccatcaggtgttgtatgtcctatgaatcttgagggtcttgagaaaatattggagtgttgtgcaactaaaaagatccccatggtggttgctaatccagactttgtgactgttgaagctagagctttgagtatcatgcctggt-------aaagat-atatgc---------aatga-tagaagtaggttg----------aaggttaataatatc-------------aatttaaatt---------atattactacttgcactatgggaatta------------------------tg--aaacaattcatccataattgag------tac-------acaattatcatc-atata-------tcggtaaatgg--------------------------------------------------------------------------------------------------------------------------------------------------------------
>I28595_M184_Malvaceae_Guazuma_ulmifolia_seq1
-----------------------------------cactcacatacaaaatgtggggtg--gggtgtcacactttc----aaagagaattacac-------agtacatccattgatg-tgctaatcaga--gacactttt-------ctcctc---tccattgct-gc-taaatagt-agtattcatact-------tcatgagc--------------agtttgat-caactcactgattatataata-atcatg-------tcatcacatataaatttattcttgtagggtttgggtttacaagttgtggagaatgttgaagaagctgattttatcttagctcatggcactgaagccttggggctttcttcaggtgctgtacgtcctatgaatcttgagagtcttgagaaaatattggagcattgtgcaactaaaaagatccccatggtggttgctaatccagactttgtgactgttgaagctagagctttgagtatcatgcctggt-------aaagat-atactc---------amtga-tagaagtgggttg----------aaggataatgataac-------------aattcaaatt---------acttcactatttgcactatgggaataa------------------------tg--aaacaattcatccataattgagt-atcaaaa-------acaattattatc-atata-------ttggtaaatggatgcatttctgtct----ccaaaaagacatcaaaacct-----------------------------------------caaaa-------------------------------------------------------------------------c
>I28596_M026_Malvaceae_Ruizia_cordata_seq1
---------------------------------------------------------------------------------aagaagattacat---acatagtatatcaattgatg-tgacaattaaaa-aatatattt-------atccct---cccgttgct-gc-taaatagt-agcattcccact-------tcatggcc---------ggac-aattgg----------------attgaatt-aacttg-------actttttttac------ttttttgcagggtttgggcttacaagttgttgagaatgctgaagaagctgattttatcttggctcatggaactgaagccttgggmcttccttcaggttcagtacgtcctatgaatcttgagggtcttgagaaaatcttggagcattgtgtaactaaaaagattcccatggtggtagcgaatccagactttgtgactgttgaagctagagctttgagtatcatgccaggt-------aaata--ttactt---------cataa-taaaagtggattg----------acagctactgttaac------------aaatttacatc---------atatttata-tcacacaaccagaatca------------------------kg-aaaaaaaattttccatcattgagt-agcagag-------gcaatt-ttatc-a------------------------------------------------------------------------------------------------------------------------------------------------------------------------------------
>I28597_M027_Malvaceae_Melhania_velutina_seq1
-------------------------------------------------------------------------------------------------------------------tk-ysysaaktrraa-aatatattt-------atccct---cccattgct-gc-taaatagt-agcatccccact-------tcttggvc---------gvac-dattkg----------------attgarttyaamktg-------aatttttttac-----tttttttgcagggtctgggcttacaagttgttgagaatgctgaagaagctgattttatcttggctcatggaactgaagccttgggccttccttcaggttcagtacgtcctatgaatcttgagggtcttgagaaaatcttggagcattgtgtaactaaaaagattcccatggtggtagcaaatccagactttgtgactgttgaagctagagctttgagtattatgcccggt-------aratr--ytactw---------ywtar-yarmartggrttg----------acagctactgttaa--------------------------------------------------------------------------------------------------------------------------------------------------------------------------------------------------------------------------------------------------------------------------------------------------------------------------------
>I28598_M028_Malvaceae_Glyphaea_brevis_seq1
----gaggatactttcctgtgaattgaagga---ctttgttgttgaagaacgatgactt--tagctgttggcttca----aagagaatttagac---acttagtccatccattgaag-taacaaacgct-----------y-----tatcctc----ccattgct-gc-taaataat-----atcagtct-------ccgtga--------------------------------------ctcaaatt-aatctg-------taatgacatgtaaatatattcttgtagggtttgggcttacaagttgtggagaatgttgatgaagctgaatttatcttggctcatggcactgaagccttggggcttccttcaggtgctgtgcgtcctatgagtcttgagggtcttgagaaaatattggagcactgtgcaatgaaaaggatccccatggtggtagctaatccagactttgtgaccgttgaagctagagctttgagtatcatgcctggt-------aaagat-ttactc---------aataa-tggaagtagattt----------aaggatagtaatagc------------aaatttaaatc---------atgttgatactttcactctggctatct---------------------------------------ttataatggagt-agcatgc-------agaattgtcatctacata-------tgtcccaataagtacctcttctatgatccttgattacatgg--------------------------------------------------------------------------------------------------------------------------------
>I28599_M029_Malvaceae_Desplatsia_dewevrei_seq1
-------------------------------------ttttgctgaagaacga---------------tgactttc----aaagagaattacag---acatagtgcatctattggtt-tgccagcagct--caaaactct-------atcctc---tcaattgcc-gc-taaataat-agt-ttctcatt-------tcatggca---------gggc-agtttgat-tgacaccatgagactcaaatt-aacgtg-------tcattacatgcaaatgtattcttgtagggtttaggcttacaaatbgtggagaatgttgaagaagctgattttatcttggctcatggaactgaagccttggggcttccttcaggtgccatacggccaatgaatcttgagggtcttgagaaaatattggagcattgtgcaacaaaaaggatccccatggtggtagctaatccagactttgtgactgttgaagctagagctttgagtatcatgcctggt-------aaagat-ttactc---------aataa-tttaagtggattg----------aagggtagtaatagc------------taatttaaatc---------atgttattacttgcactctgggtatca------------------------tg--aaagaattcatccataattgagt-agcgtgg-------acaatcatcatc-atata-------ttgtcaagtggaaacgctttctttt---------aacttgtcaaactctttttgtttgtgt-----------------------------------------------------------------------------------------------------------c
>I28600_M146_Malvaceae_Mortoniodendron_guatemalense_seq1
------ataaacatcagtatgcc-------------------ttgaaagctagaaggtcaccagccattggctttc----aaagaggattacac---acctcgtccatcaattgttg-tgccaatcgca--aacactttt-------atcccc---tccattgct-gc-taaatagt-agcattcagact-------tgatgtcg---------gggc-agtttg----------------attgaatt-aacatg-------tcattacatataaacttattcttgtagggtttgggcttacaagttgttgagaatgttgaagaagctgattttgtcttggctcatggtactgaagccttggggcttccttcaggttcagtacgtcctatgaatcttgagggtcttgagaaaatattggagcattgtgcaagtaaaaagatccccatggtagtagctaatccagactttgtgactgttgaagctagagctttgagtatcatgcctggt-------aaaga--ttactc---------aataa-tagaagtgggttg----------aaggataataataac------------aaatttagatc---------acatttata-ttgcact---ggaatca------------------------tg--aaacaattcatccataatttaga-agctgac-------acaat-accatt-gtatg-------ttatcaaatagatgctatttctttt----------gcatg---------------------------------------------------------------------------------------------------------------------------------
>I28601_M030_Malvaceae_Sparmannia_africana_seq1
----------------------------------------------aaaatgattactt--tagctgttggctttc----aaagagaattagay---acctrgtccwtccattgatg-tgccmay------aatcacttt-------atcctc---tccattgct-gc-taaataat-agyatt-rgatt-------tcatgama---------ggsm-aktttgat-tgacaccaygagackcvaatt-aacatg-------caattvcwtgtaaacatabttttgtagggtttgggmttacaagttgtrgagaatgtrgaagaagctgattttatyttggctcatggcactgaagccttggggcttccttcaggtgctgtgcgtccwatgaaccttgaggstcttgagaacatattggagcattgcgcaacgaaaaggatccccatgghggtagckaatccagactttgtgactgtcgaagctagagctttgagtatcatgcctggt-------aaagat-ttkctc---------aagaa-tagaagtggrtta----------atggayggtgrtagt------------aaatttaaakc---------atgttaatactttcactctgcgtatct------------------------tg--aaacaattmatccatawttgast-agcatgc-------aggattgttatc-atata--------tgttaaatgg--------------------------------------------------------------------------------------------------------------------------------------------------------------
>I28602_M031_Malvaceae_Mollia_sp_seq1
--------------------------------------------------cgatgagtt--ttgctgttggctttc----aaagagaattacac---gcatagtccatatattgatt-tgccaatagcc--taacacttt-------accctc---tcaattgct-gcacaagtaat-agttttctgatt-------tcattgca---------gggc-agtttgat-tgacaccatgagagtcaaatt-gacatg-------tcatttcatgcaaatgtattcttgtagggtttaggcttacaaattgtggagaatgttgaagaagctgattttatattggctcacggtactgaagctttgggacttccttcaggtgctgtacagcctatgaagcttgaggatcttgagaaaatattggagcattgtgcaacaaaaaggatccccatggtggtagctaatccagactttgtgactgttgaagctagagctttgagtatcatgcctggt-------aaagatacttctc---------aataa-ttgaagtgaattg----------aagggtagtaacagc------------taatttaaatc----------tgttagtacttgc---------atca------------------------tg--aaagaattcatccataactgagt-agcatgc-------ataattatcgtc-atata-------ttgttaagtggaagcactttctttt---------aacttgtcaaactttttttt-------------------------------------------------------------------------------------------------------------------
>I28604_M032_Malvaceae_Entelea_arborescens_seq1
-------------------------------------------------------actt--tagctgttggctttc----aaagagaattaaaa---acctagtccgtccattgatg-tgccaac------aatcacktt-------atcctc---tccattgct-gc-taaataat-agtatt-agatt-------tcatgaaa---------gggc-agtttgat-tgacaccatgagactcgaatt-aacatg-------caattacatgtaaacatatwtttgtagggtttgggcttacaagttgtggagaatgtagaagaagctgattttatcttggctcatggcactgaagccttggggcttccttcaggtgttgtgcgtcctrtgaaccttgagggtcttgagaacatattggagyattgtgcaacgaaaaggatccccatggtggtagctaatccagacttygtgactgtcgaagctagagctttgagtatcatgcctggt-------aaagat-ttgctc---------aagaa-tagaagtggatta----------atggatggtgatagt------------aaatttaaatc---------atgttaatactttcactckgcgtatct------------------------tg--raacaattcatccataatcgakt-agcatgc-------akgattgttatc-atata--------tgttaaatggaagaatt-------------------------------------------------------------------------------------------------------------------------------------------------------
>I28605_M235_Malvaceae_Abutilon_sp_seq1
-------------------------------------------------------------------------cct----atgaactgaaggac---ttct--------------------ttattgtt--gaagaaata------aacttca---gccgctgct----ttattagt-tgtattcagact-------cctgactg---------tggc-agcttg----------------attggatt-aacatt-------gcataatatatcaatat-gtcttgtagggtttgggcttacaagttgttgagaatgttgaagaagctgattttatcttagcgcatggcactgaagccttgggacttccttcagggttggttcgtccaatgagtcttgagggtcttgagaaaatattggagtgttgtgcaactaaaaagataccaatggtggtagctaatccagactttgtgactgttgaagctagagctttgagtgtcatgcctggtaagtggtaaagat-ttactc---------aatat-caaaaaggggt-g----------aagaacaatattaat------------aaatttaaatc---------acatttatagttgccttcagattgtcaacacctg---ttaaatgcttaaccag--aaacaattcacccataactgaga-agcaga---------caag---------------------------------------------------------------------------------------------------------------------------------------------------------------------------------------------
>I28607_M034_Malvaceae_Mansonia_altissima_seq1
-----------------------------------cttctcattaaagaataaaaactt--gagccatttgctctc----aaggaggatgacaca--acctagtatatccattcatg-tgctattcaaa--aacactttt-------attttc---tccattgct-gg-tatatagt-agtattcaggat-------tcatgatg---------gggc-agcttga----------------ctagatt-agcaag--------taatacrtataaatttattgttgtagggtttgggcttacaagttgttgagaatgttgaagaagctgattttatcttggctcatggcactgaagccttggggcttccttcaggttctgtacatcctatgaatcttgaggatcttgagaaaattttggagctttgtgcaagtaaaaagatccccatggtggtagcaaatccagattttgtgaccgttgaagctagagctttgagtatcatgccaggt-------aaagat-ttactt---------aacaa--agaaatcggttg----------aagcctgatgctattactatataatggatttttaaatt------aatatgtttgtc-ttctcctacaaaagtcg------------------------caataagtaccctttccatcatcaatt----------------------------------------ttgttaatgaa-------------------------------------------------------------------------------------------------------------------------------------------------------------a
>I28608_M035_Malvaceae_Hosfordia_alata_seq1
-----------------ttccta-------------------tcaaaac-------------------atgttccc----atggactgaaggac---ttct--------------------ttattgtt--gaaaaaa-a------aacctca---gccgctgct----ttattagt-tgtattcagact-------cctgactg---------tggc-agcttg----------------attggatt-aacatg-------tcataacatatcaatat-gtcttgtagggtttgggcttacaagttgttgagaatgttgaagaagctgattttatcttagcgcatggcactgaagccttgggacttccttcagggttggtacatccaatgagtcttgagggccttgagaaaatattggagtgttgtgcaactaaaaagataccaatggtggtagctaatccagactttgtgactgttgaagctagagctttgagtgtcatgcctggtaagtgataaagat-ttactc---------aatat-caaaaaggggt-g----------aagaacaatattaat------------aaatttaaatc---------acatttatagttgccttcagattgtcaacacctg---ttaaatgcttaa----------------------------------------------------------------------------------------------------------------------------------------------------------------------------------------------------------------------------------------------
>I28609_M036_Malvaceae_Pentaplaris_davidsmithii_seq1
-------------------------------sytstttactgttgaagaacgatgactt--cagccattggctttc----aaagaggattcgac---acctagtccatccattgatg-tgccaatcaca--aacaytkrmaycacaaatcgtc---tccattgct----ttactagt-agtattcagact-------tcatgatg---------aggc-agcttg----------------attgaatt-aacatg-------tcattgcatataaatttatccttgtagggtttgggcttacaagttgttgagagtgttgaagaagctgattttatcctggcacatggcactgaagccttggggcttccttcaggttcagtacatcctatgagtcttgaggatcttgagaaaatattggagtgttgtgcaactaaaaggattcctatggtggtagctaatccagactttgtgaccgttgaagctagagctttgagtatcatgcctggt-------aaagat-ttactc---------aataa-caaaaatgggtcg----------aagaacaattataat------------aattttaaatc---------acatttatgktyrcamtgcagcaatca------------------------tg--aaacaattcatccataattgaga-agcagac-------tcagttatcatc-atctaattcaatttgtcaaatatatgctattagtatt---------agcatgtcaaag---------------------------------------------------------------------------------------------------------------------------
>I28610_M037_Malvaceae_Heritiera_littoralis_seq1
--------------------------------------------------------------catmaatsryttty----aarwaggattacgc---acctagtccatcaattgaca-tgccaatcaca--aactctttt-------gtcccc---tccattgct-gc-taaat-gt-ggtattcagact-------tcatgact---------gagcttacgtg----------------attaaatt-aacatg-------tcataacatataaatttgttcttgtagggtttgggcttacaagttgttgagaatgtcgaagaagctgattttatcttggctcatggcactgaagccttggggcttccttcaggttcagtacgtcttatgaatcttgagggtcttgagaaaatattggagcattgtgcaactaaaaagatccccatggtcgtagctaatccagactttgtgactgttgaagctagagctttgagtatcatgcctggt-------aaatat-ttactc---------aataa-tagaagtgggttg----------aagggtaataataac------------aaatttagatc---------acatttaca-ttgcactacctgaatta------------------------ta--aaacaattcatccataattgaga-agtagac-------aca---attatc-atatg-------ttgtcaaatagatgctatttctatt----------gcatgtcaaagcatatctc-------------------------------------------------------------------------------------------------------------------
>I28611_M062A_Malvaceae_Durio_zibethinus_seq1
----------------------------------------------------------------------gctttc----caatgggattacac---acctagtccatccatttatg-tgccaatcaca--aacactttt-------atcctc---tccattgct-gc-taaataat-agtattcagact-------tcatgaca---------gggc-agtktg----------------attgaatt-aacaag-------tcat-acatataaatttattgttgtagggtttgggcttrcaagttgttgagaatgttgaagaagctgattttatcttggctcatggcactgaagccttggrgcttccttcaggttctgtacgtcctatgaaacttgaggatcttgagaaaatattggagtvttgcgcaactaaaaagatccccatggtggtagctaatccagactttgtgaccgttgaagctagagctttgagtatcatgcctggt-------aaagaw-ttactt---------aataa-tagaaatgtgttg----------aaggctaataataaa------------aattttaaatc---------acatttatagttgcacaacgggaatca------------------------tg--aaac-attcatccgt-------------------------------------------------------------------------------------------------------------------------------------------------------------------------------------------------------------------------
>I28612_M038_Malvaceae_Brachichyton_bidwillii_seq1
----------catccagtatgcc-------------------ctgaaggccaaaagtttaccagccattgactttc----aaagaggattacac---aactagtcaatcaattgacg-tgccaatcaaa--aacactttt-------atcccc---tccattgct-ac-taaatagt-ggtattcagact-------tcatgact---------gggc-agtttg----------------attgaatt-aacatg-------tcatcacatataaatttattcttgtagggtttgggcttacaagttgttgagaatgttgaagaagctgattttatcttggctcatggcactgaagccttgggacttccttcaggttcagtacgtcctatgaatcttgagggtcttgagaaaatattggagcattgtgcaactaaaaagatccccatggtggtagctaatccagactttgtgactgttgaagctagagctttgagtatcatgcctggt-------aaagat-ttgctt---------aataa-tagaagtgggttg----------aaggataataacaag------------aaa---------------------ttata-tttcactacctgaatca------------------------gg--aaacaattcatccataattgaga-agtagac-------acaattat------------------------------------------------------------------------------------------------------------------------------------------------------------------------------------------
>I28613_M039_Malvaceae_Eriotheca_macrophylla_seq1
--------------------------------------------------------------------------------------gattagac---acctcgtccatccattgatg-tgccaatcaca--aacactttt-------atcctc---tccattgct-g--ttaatagt-agtattcagact-------tcatgatgagggccatgaggc-agcttg----------------attgaact-aacatg-------tcatcacatataaacttattcttgtagggtttgggcttacaagttgttgagagtgttgaagaagctgattttatcttggctcatggcactgaagccttgggbcttccttcaggtttggtacgtcctatgagtcttgagggtcttgagaaaatattggagcrttgtgcaactaaaaagatccccatggtggtagctaatccagattttgtgactgttgaagctagagctttgagtgtcatgcctggt-------aawtat-ttactc---------aataa-cagaaatgggttg----------aataataataataata------------------------------------------------------------------------------------------------------------------------------------------------------------------------------------------------------------------------------------------------------------------------------------------------------------------------------
>I28615_M041_Malvaceae_Pterygota_brasiliensis_seq1
---------------------------------------------------------------------------------------------c---acctagtcaa-----tggcg-tgcccatcaca--agcactttt-------atccccccttccattgct-gc-taaatagt-ggtattcaaact-------tcatgact---------gggc-agtttg----------------attgaatt-aacatg-------tcatcacatataaatttattcttgtagggtttgggcttacaagttgttgagaatgttgaagaagctaatttyatcttggctcatggcactgaagccttggggcttccttcaggttcagtacgtcctatgaatcttgagggtcttgagaaactattggagcattgtgctactaaaaagatccccatggtggtggctaatccagactttgtgactgttgaagctagagctttgagaatcatgcctggt-------aaagat-ttactc---------aataa-tagaagtgggttg----------gaggataataataag------------aaa---------------------ttata-tttcactacctg-----------------------------------acaattcatccataattgaga-agtagac-------acaattatcatc-atatg-------atgtcaaa-----------------------------------------------------------------------------------------------------------------------------------------------------------------
>I28616_M042_Malvaceae_Leptonichya_maranta_seq1
------------------------------------------------------------------------ctgc--aatcaatcgatcacaagttatccaataactcattaataa-taccaatccaatctttgttatt-------ataatc---tctactaaa-at-gtagaaat-aatattcagact-------tcatgagc--------------agtttaat-caatgctgtgagactcaactt-aacat--------tcatcacatataaatttatttttgtagggtttgggcttacaagttgtggagaatgttgaagaagctgattttatcttggctcatggcactgaagctttggggcttccctcaggttgtgtacgtcctatgaatcttgagggtcttgagaaaatattggagcattgtgcaactaaaaagatycccatggtggtagctaatccagattttgtgactgttgaagctagagctttgagtgtcatgcctggt-------aaarat-tttccg---------aatga-tagaaktgggttt----------aaggattataataas------------aaatttaaatt---------atatcaattcgtgcactaygggaatcg---------------------------tgaacaattcatmaaaaatggagt-asaacac-------gcatttatcgtc-atrta-------ttgttaaatga-tgcaattcct---------------------------------------------------------------------------------------------------------------------------------------------------
>I28618_M044_Malvaceae_Pentace_laxiflora_seq1
----------------------------------------aactgaaagctaaaagtttaccagccttagactttc----caagagggttacac---gcctagtccatc-attgaca-tgccaatcaca--aacactttt-------gtctcc---tcgg------------------tgcattcagact-------ccatgtct---------gggc-attttg----------------attgaact-aacatt-------tcacctcatctaaatttattttggtagggtttgggcttacaagttgttgagaatgttgaagaagctgattttatcttggctcatggcactgaagccttggggcttccttcaggttcagtacgtccaatgaatcttgggggccttgagaaaatattggagctttgtgcaactaaaaagatccccatggtggtagctaatccagactttgttactgttgaagctagagctttgagcatcatgcctggt-------aaagtt-ttactc---------aatga-tagaagtggattg----------aaggataatattaac------------taatttagatc---------tcttttata-ttacactaccagaatct------------------------tg--aaagaattaatccataattgaga-agcagac-------ac------------------------------------------------------------------------------------------------------------------------------------------------------------------------------------------------
>I28619_M045_Malvaceae_Phragmotheca_mammosa_seq1
--------------------------------ttctttattgttgaagaacaatgactt--cagccattggctttc----aaagaggattagac---acctagkccatccattgatg-tgccaatcaca--aacactttt-------atcctc---tccattgct----ttactagt-agcattcagact-------tcatgatg---------gggc-agcttg----------------attgaatt-aacatg-------tcatcacatataaatttattcttgtagggtttgggcttacaagttgttgagagtgttgaagaagctgattttatcttggcacatggcactgaagccttggggcttccttcaggttcggtacgycctatgagtcttgagggtcttgagaaaatattggagtgctgtgcaactaaaaagattcccatggtggtagctaatccagactttgtgacggttgaagcgagagctttgagcatcatgcctggt-------aargat-ttactc---------actaa-caaaaatg-gttg----------aagarcaataataat------------aattttaaatc---------acatttacagttgcactatgggaatca------------------------tg--aaacaattcctccataattgaga-agcagac-------acaattatcatc-atcta-------ccgtcaaatagatgctacttgtgtt---------agcatgtcaaagcata-----------------------------------------------------------------------------------------------------------------------
>I28620_M046_Malvaceae_Camptostemon_shultzii_seq1
---------------------------------tcgaagctattaggag------------ctgtrmsaagctgta----agaagttggaagac-----------------------------ayyamw--awmacwtwt-------rtsctc---ycmawwrcw----wwamwrgtgwrwakycarasy-------tcwwgrct---------gggc-tgcttg----------------attgaatt-aacatg-------tcataacatatcaatttattcttgtagggtttgggcttacaagtagttgagaatgctgaagaagcagattttatcttagcacatggcactgaagccttggggcttccttcaggtttggtacgtcctatgwrtcttgagggtcttgagaaaatattggagcgttgtgcaactaaaaagattccaatggtggtagctaatccagactttgygactgttgaagctagagctttgagtatcatgcctggtaagtggtaaagat-ttactc---------gatag-caaaaatgggttg----------aagaacaataa-aat------------rrttttaaatc---------tcatttatagttgcactacgggadcm---------------------------------------------------------------------------------------------------------------------------------------------------------------------------------------------------------------------------------------------------------------------
>I28621_M153_Malvaceae_Trichospermum_sp_seq1
------------------------------------tttttgttgtagaacgatgactt--tagctgttgggtttg----aaagagaacgacac---acatagtctatctattgatt-tgccaacagcc--caacacttt-------atcctc---tcaattgct-gc-caaataat-agttttctgatc-------tcatagca---------gggc-agtttgat-tgacaccatgagacttaaatt-aacatg-------tcattacatgcaaatgta----tgtagggtttaggcttacaaattgtggagaatgttgaagaagctgattttatcttggctcatggaactgaagccttagggcttccttcaggtgctgtacggcctatgaatcttgagggtcttgagaaaatattggagcattgtgcaacaaaaaagatccccatggtggtagctaatccagactttgtgactgttgaagctagagctttgagtatcatgcctggt-------aaagat-ttacac---------aataa-ttaaagtgaattg---aagcctaaagggtagtaatagc------------taatttaaatc---------atgttaatacttgcaccctgggtatca------------------------ta--aaagaattcatccatatttgagt-agcatgc-------ataattaacatc-atata-------ttgtttagtggaaacaat-------------------------------------------------------------------------------------------------------------------------------------------------------
>I28623_M048_Malvaceae_Abroma_augusta_seq1
---------------------------------------------------------------gccattggctttc----taagagaattacac---acctagtccatccattgatg-tgccaatcaga--atcactttt-------atcctc---tgcgttact-gc-taaacaat-agtattctgact-------tcatgggc--------------agtttgat-caacgctgtgaaactcaactt-aacatg-------tcattgcatataaatttatttttctaggggttgggcttacaagttgtggagaatgttgaagaagttgattttatcttggctcatggcactgaagccttggggcttccttcaggtgctgtacatcctatgaatcttgaaggtcttgagaaaatattggagcgttgtgcaactaaaaagatccccatggtggtagctaatccagactttgtgactgttgaagctagagctttgagggtcatgcctggt-------aaagat-ttactg---------aatga-tagaagtgggttt----------aaggataataataac------------aattttaaatt---------acattaatacttgcactatgggaatct------------------------tg--aaacagttcgtcaataa-tgagt-agaatac-------ata-ttatcatc-atata-------ttgttaaatga-tgcaatttatttt---------tgcatgccaaagcatgtctccttttt-------------------------------------------------------------------------------------------------------------
>I28624_M049_Malvaceae_Corchoropsis_tomentosa_seq1
--------------------------------------------rwraggggaaaacaga------gtwgtctttc----aaagaggattacgt---acttagtgcatctattgatg-tgccaattaaaagaatatattt-------atcact---tccatttct-gc-taaatatc-agcatccagact-------taatggcc---------ggac-aattgg----------------attgaatt-aacttg----------------atttttttttttttgcagggtttgggcttacaagttgtcgagaatgttgaagaagctgattttatcttggctcatggaactgaagccttgggccttccttcagattcagtacgtcccatgaatctcgagggtcttgagaaaatcttggagcattgtgtaactaaaaagatccccatggtggtagctaatcctgactttgtgactgttgaagctagagctttgagtatcatgcccggt-------aagtat-ttactt---------tataa-taaaagtgggttg----------gcagctactgataac------------aaattttcatc---------atatttata-tcacacgaccagaatca------------------------tg-aaaaaaattcttccatcattgagt-agcagag-------acaatt-tcatc-atatg-------ttgtaaaatag--------------------------------------------------------------------------------------------------------------------------------------------------------------
>I28626_M226_Malvaceae_Helicteres_guazumifolia_seq1
---tymagacattttswtktagatcgaagaacttttttcttgttgaagaatgatgactt--gagccattggctttc----taagaggattatgc---acctagtccatctgttaatg-tgccaatgaca--aacactgtt-------atcttat------------at-tagtaaat--------------------tcatgaca---------gggc-agtttg----------------atttaatt-tgcaag-------gtgatatwtrtgaattttttgttgwagggtttgggcttacaagttgttgagaatgttgaagaagctgactttatcttggctcatggcactgaagccttggggcttccttcaggttctgtacgtccwatgagccttgaggghcttgagaaaatattggadctttgtgcaattaaaaagatccccatggtggtagctaatccagattttgtgactgttgaagctagagctttgagtatcatgcctggt-------aaagat-ttacts---------aattt-ttttaatgaa-----------aaactgtcagtaatatg------------aattttctgcttcagcaaccccctytatg-----cccatggattttgtggt--------------------tg--agatcatttcattgcast------agcatgtggtagagatggtggatttc-ctctg-------ctttgaagc----------------------------------------------------------------------------------------------------------------------------------------------------------------
>I28629_M052_Malvaceae_Spirotheca_rosea_seq1
---------------------------------------------------aatgactt--cagccattggccttc----aaagaagattagac---atctagtccatccattgatg-tgccaatcaca--aacactttt-------atcctc---tccattgtt-g--tgaataat-agtattcggact-------gaatgatgaggaccataaggc-aacttg----------------attgaatt-aacatg-------tcatcacatataaacttattcgtgtagggtttgggcttacaagttgttgagagcgttgatgaagctgattttatcttggctcatggcaccgaagccttggggcttccttcaggtttggtacgtcctatgagtcttcagggtcttgagaaaatattggagcaatgtgcaactaaaaagatccccatggtggtagctaatccagattttgtgactgttgaagctagagctttgagtgtcatgcctggt-------aaagat-ttactc---------aataa-cagaaatgggttg-------------aataataataat------------aattttaaa-----------------atagttgcactgtggaaatca------------------------tg--atataatttatccataattgaga-agtggac-------acagttatcatc-atcta--------------------------------------------------------------------------------------------------------------------------------------------------------------------------------
>I28630_M053_Malvaceae_Huberodendron_swietenioides_seq1
-----------------------------------------------gaacgatgactt--cggctgttggctttc----aaagaggactagacactacctagkccatccattgatg-tgccaataaca--aacactttt-------atcctc---tccattgct-g--taaatagt-aatgttcagact-------tcatgatg---------gggc-agcttg----------------attgaatt-aacatg-------tcatcacvtataaatttattcttgtagggtttgggcttacaagttgttaagagtgttgaagaagctgattttatcttggctcatggcactgaagccctggggcttccttcaggtttggtacatcctatgaggcttgagggtcttgagaaaatattggagtgttgtgcaactaaaaagatccccatggtggtagctaatccagattttgtgaccgttgaagctagagctttgagtgtcatgcccggt-------aaagat-ttachc---------rataa-cagaaatgggttg----------aaaarkwawwahwaw---------------tttaaa-----------------ata-ttgcactacggaaatcg------------------------tg--aaacaattcattcataattgaga-agcagat-------acaattatcatc-atcta-------ctgtcaaata----ttatttgtatt---------agcacgt-aaagcatatctcctttttc----------------------------------------------------------------------------------------------------------nt
>I28631_M054_Malvaceae_Trochetiopsis_benjaminae_seq1
-------aaatagtagcatttcct------------------t-----tcaaagaatttaccagtcatt-----------------aattacga---acctagtatagcaattgatg-tgccaattaaaa-aatatattt-------atccct---cccattgct-gc-taaatagt-agcatccccact-------tcatggcc---------ggac-aattgg----------------attgaatttaacttg-------aatttttttac-----tttttttgcagggtttgggcttacaagttgttgagaatgctgaagaagctgattttatcttggctcatggaactgaagccttgggccttccttcaggttcagtacgtcctatgaatcttgaggggcttgagaaaatcttggagcattgtgtaactaaaaagattcccatggtggtagcaaatccagactttgtgactgttgaagctagagctttgagtattatgcccggt-------aaata--ttactt---------cataa-taaaagtggattg----------acagctactgttaac------------aaatttacatc---------atatttata-tcacacaaccagattca------------------------tg--aaaaaattcatccatcattgagt-agctgag-------acaatt-tcatc-acatt-------ttgtgaaatagattctggttgtattaa----------------------------------------------------------------------------------------------------------------------------------------------
>I28632_M055_Malvaceae_Eriolaena_candollei_seq1
-----ataaacatccaatgtgcct------------------tgaaagctaaaatgtttaccagtcatttcc---------------------------------tttcaattgatg-tttcaattaaaa-aatatattt-------atccct---cccgttgct-gc-taaatagt-agcattcacact-------tcatggcc---------ggat-aattgg----------------attgaatt-aacttg-------aatttttttta-----cttttttgcagggtttgggcttacaagttgttgagaatgctgaagaagctgattttatcttggctcatggaactgaagccttgggccttccttcaggttcagtacgtcctatgaatcttgaaggtcttgagaaaatcttggagcattgtgtaactaaaaagattcccatggtggtagcgaatccagactttgtgactgttgaagctagagctttgagtatcatgcccggt-------aaaata-ttactt---------cataa-taaaagtggattg----------acagctactgttaac------------atatttacatc---------atatttata-tc--acaaccagaatca------------------------tg--aaaagattcttccatcattgag------------------------------------------------------------------------------------------------------------------------------------------------------------------------------------------------------------------
>I28633_M056_Malvaceae_Adansonia_digitata_seq1
------------------------------------------ctgaagaacaatgactt--cagccattggctttc----aaagaggattagac---gcctagtccatccattgata-tgccaatcaca--aacaatttt-------atcctc---ttaattgcc-g--taaataat-ag-attcagact-------tcataatgagggccatgaggc-agcctc----------------attggatt-aacata-------tcatcacatataaacttattcttgtagggtttgggcttacaagtagttgagagygttgaagaagctgattttatcttggctcatggcactgaagccttggggcttccttcaggyttggtacgtcctatgagtcttgagggtcttgagaaaatattggagcgttgtgcaactaaaaagatccccatggtggtagctaayccagattttgtgaccgttgaagctagagctttgagtgtcatgcctggt-------aaagat-wtactc---------aataa-cagaamtgggttr----------aataataataataat------------aatwwtaawaww--------kttaaaatagttgcattacagaaatcc------------------------tg--aaacaaatcatccgtaattgaga-agcagac-------gtaattatcac---------------------------------------------------------------------------------------------------------------------------------------------------------------------------------------
>I28635_M058_Malvaceae_Byttneria_aculeata_seq1
---------------------------------------------------------tt--tagccgttggttttc----gaaaagcataaaac---acttgtcccattcatygatg-tsccaatagaa--aacactttc----------ccc---tccattact-gm-taaamaaattgcactcagacct------tcatgggctgt-----------tgtttgac-aaatgatgtgaaattcacatt-tacatg-------tcatcacatataaatatatgtttgtagggcttgggcttacaagttgtggagaatgttgaagaagctgattttatcttggctcatggcactgaagccttggggcttccttctggtgctgtacgtcctatgaatcttgatggtcttgagaaaatattggagctgtgtgcaactaaaaagatycccatggtggtagctaatccagactttgtgactgttgaagccagagcattgagtgtcatgcctggt-------aaagat-ttactg---------catga-tagaatttggaaa----------gataattatatttaa------------cagttgaaagc---------ccatacatatagtgacaataggccttg----------------------------caatggtttatttaagacttatt----------------taatcaaggtttttctgcttactctggacgaat----------------------------------------------------------------------------------------------------------------------------------------------------------------
>I28636_M059_Malvaceae_Pterospermum_pierrei_seq1
----------------atatgcc-------------------tagaaagctttaagtataccagccattggctttc----aaagaagaatacgt---acctagtccatcaattggcg-tgccaatcaaa--aatatattt-------attcct---tccattgctygc-taaatrgt-agcatycagtct-------tcatgacc---------gggt-agttgg----------------attgaatt-aacatg-----------------taaatttattcttgcagggtttgggcttacaagttgttgagaatgttgaagaagctgattttatcttggctcacggaacggaagccttaggcctaccttcaggttctgtacgtccagtgaatcttgagggccttgagaaaatcttggagcagtgtrtaactagaaagatccccatggtggtagctaatccagactttgtgactgttgaagctagagctttgagtatcatgcctggt-------aaatat-ttactt---------tgtat-tagaa----------------------------------------------------------------------------------------------------------------------------------------------------------------------------------------------------------------------------------------------------------------------------------------------------------------------------------------------------------------
>I28638_M061_Malvaceae_Basiloxylon_brasiliensis_seq1
--------------------gcc-------------------ttgaaagcttaaagtttaccagccattggctttcaaaaaaagaggattacgc---acctagtccatcaattggca-tgccaatcaca--aacactttt-------atcccc---tccattgct-gc-taaatagt-ggtattcagactgcattaatcatgact---------gggcttacatg----------------attgaatt-aacttg-------tcatcacatatgaatttattcttgtagggtttggacttacaagttgttgagaatgttgaagaagctgattttatcttggctcatggcactgaagccttggggcttccttcaggatcagtacgtccgatgaatcttgagggtcttgagaaaatattggagcgttgtgcaactaaaaagatcccyatggtggtagctaatccagactttgtgactgttgaagctagagctttgagtatcatgcctggt-------aaagat-ttactc---------aataa-tagaagtgggttg----------aaggataataataac------------aaa---------------------ttata-tttcactacctggatca------------------------tg--atacaatccacccataattgata-agtcgac-------acatttatcatc-atatg-------atgtcaaatagctgctatttctagt----------gcatatcaaagtgtatctccttttttagtt--------------------------------------------------------------------------------------------------------
>I28639_M249_Malvaceae_Gyranthera_amphibiolepis_seq1
---------------------------------------------aagaacgatgacat--cagccgttggctttc----aaagaggattagacaccacctagtccatccactgatc-tgccaatcata--aacactttt-------atcctc---tccgttgct-g--taaatagt-aatattcagact-------tcatgatg---------gggc-agcttg----------------attgaatt-aatatg-------tcatcacatataaatttattcttgtagggtttgggcttacaagttgttgagagtgttgaagaagctgattttatcttggctcatggcactgaagccttggggcttccttcaggtttggtacatcctatgagtcttgagggtcttgagaaaatattggagcgttgtgcaactaaaaagatccccatggtggtagctaatccagattttgtgacggttgaagctagagctttgagtgtcatgcctggt-------aaagat-ttactc---------aataa-cagaaatggtttg----------aatagcaataataat---------------tttaaa-----------------atagttgcactatggaaatca------------------------tg--aaacaattcacccataattgaga-agcagat-------acaattatcatc-atcta-------ctgtcaaata----ttat-------------------------------------------------------------------------------------------------------------------------------------------------------
>I28640_M062B_Malvaceae_Diplodiscus_paniculatus_seq1
------------------------------------------------------------------------------------aggattacac---acgtagtccatc-attggcg-tgcgaatcaca--aatgctttt-------atctcc---ttca------------------tgcattcggact-------ccatgtct---------ggtt-attttg----------------attgaact-aacatt-------tcacctcatataaatttattttggtagggtttgggcttacaagttgttgagaatgttgaagaagctgattttatcttggctcatggcactgaagccttggggcttccttcaggttcagtacgtccaatgaatcttgagggccttgagaaaatattggagctttgtgcaagtaaaaagattcccatggtggtagctaatccagactttgttactgttgaagctagagctttgagtatcatgcccggt-------aaagtt-ttactc---------aatga-tagaagtggattg----------aaggataatattaac------------taatttagatc---------ttt--------------------------------------------------------------------------------------------------------------------------------------------------------------------------------------------------------------------------------------------------------------------------------------------
>I28641_M063_Malvaceae_Brownlowia_peltata_seq1
----------catccagtatgccc-------------tgaaactgaaagctaaaaktttaccagccttagactttc----caagagggttacac---acctagtccatc-attgacg-tgccaatcaca--aacactttc-------atctcc---tctg------------------tgcattcagact-------ccatgtct---------gggc-attttg----------------attgaact-aacatt-------tcacctcatataaatttattttggtagggtttgggcttacaagttgttgagaatgttgaagaagctgattttatcttggctcatggcactgaagccttggggcttccttcaggtccagtacgtccaatgaatcttgagggccttgagaaaatattggagctttgtgcaactaaaaagatccccatggtggtagctaatccagactttgttactgttgaagctagagctctgagtatcatgcctggt-------aaagtt-ttactc---------aatga-tagaagtggattg----------aaggataatattaac------------taatttagatc---------tcttttata-tttcactaccagaatct------------------------tc--aaagaattcatccataattgaga-agcagac-------acaattatcatc-ata----------------------------------------------------------------------------------------------------------------------------------------------------------------------------------
>I28642_M064_Malvaceae_Burretiodendron_esquirolii_seq1
----------------------------------------------------------------------------------------------------------------------------------------------------------------------ac----------------------------------------------tggc-aatttg----------------gttgaatt-aacgtg-----------------taaatttattcttgcagggtttgggcttacaagttgttgagaatgttgatgaagctgattttatcttggctcatggtaccgaagccttaggccttccttcaggttctgtccgtcctatgaaccttgagggtcttgagaaaatcttgcagcattgttcaactaaaaagatccccatggtggtggctaatccagactttgtgactgttgaggctagagctttgagtgtcatgcctggt-------aaatat-ctactt---------tataa-tagaagtgggtta----------aaaaatactgataac------------aaatttacat---------------------------------------------------------------------------------------------------------------------------------------------------------------------------------------------------------------------------------------------------------------------------------------------------------
>I28643_M065_Malvaceae_Hermannia_flammea_seq1
--------------------------------------------------------------------------------------aattatag---acctagtctatccattaatattgccaataaca--gactcattt-------accctc---tccattgtt-tc-taaatttt-agtattcagact-------tcaaaagc--------------agtttgat-caatgctttaagatgaatatt-tacatgtcaccactcatcacatataaatttattcttttagggtttgggattacaagttgtggagaatgttgaagaagctgaatttatcttggctcatggcactgaagccgtgggacttccttcaggtggtgtacgtcctatgagtcttgatggtcttgagaaaatattggagcattgtgcaactaaaaaaattcccatggtggtagctaatccagactttgttactgttgaagctagagctttgagtgtcatgcctggt-------aaagat-ttactcttaycaatttatca-tagaagta-----------tttagaggatggtgataaa------------aaattcaaatt---------gcacctatgcttgcagtaggagaatta------------------------tg--aaacaattcattagtcactgagt-agcatgc-------acaattgtcatt-attta-------ttgttgaatagatgc---------------------------------------------------------------------------------------------------------------------------------------------------------a
>I28644_M066_Malvaceae_Thomasia_solanaceae_seq1
--------------tgttaattgtcaaggaa---ggacttctttgttgaaagaagactt--tagccattggctttc----aaag------acac---acctagtccatccactggtg-tgccaatcaca--aacactttt-------accctct-----------------aataat-agtattcagact-------taatgagc--------------aatttgat-tgacactgtgagactcaaatt-aacatg-------tcatcacatataattttgttcttgtagggtttgggcttacaggttgtggacaatgttgaagaagctgattttatcttggctcatggcactgaagccttagggcttccttcaggtgctgtacgtcctatgaatcttcagggtcttgagaaaatattggagcattgtgcaactaaaaagatccccatggtggtagctaatccagactttgtgactgttgaagctagagctttgagtatcatgcctggt-------aatgat-ttactt---------gatga-tagaaatgggttg----------aaggaaaacaataac------------aaatttaaatt---------acatttatgcttgctctatgggaatca------------------------tg--aaacaattcatccataa-tgagt-agcatgc-------acaattatcatc-atgta------ttgtttaaatggatgcaatttctttt---------agcacg---------------------------------------------------------------------------------------------------------------------------------
>I28645_M067_Malvaceae_Guichenotia_ledifolia_seq1
-------------------tggattgaagga---cttctttgttgttgaaagaagactt--tagccattgcctttc----aaag------acac---acctagtccatccgttggtg-tgccaatcaca--aacactttt-------accctct-----------------aataat-agtattcagact-------taatgagc--------------aatttgat-tgacactgagagactcaaatt-aacatg-------tcatcacatataattgtattcttgtagggtttgggcttacaggttgtggacaatgttgaagaagctgattttatcttggctcatggcactgaagccttggggcttccttcaggtgctgtacgtcctatgaatcttcagggtcttgagaaaatattggagcattgtgcaactaaaaagatccccatggtggtagctaatccagactttgtgactgttgaagctagagctttgagtatcatgcctggt-------aatgat-ttactc---------gatga-tagaaatgggttg---------aaaggataacaataac------------aaatttaaatt---------acatttatactcgctctatgcgaatca------------------------tg--aaacaattcatccataactgagt-agcatgc-------acaattatcacc-gtgta------ttgtttaaatggatgccatttctttt---------agcacgtcaaagcatgt---------------------------------------------------------------------------------------------------------------------c
>I28646_M068_Malvaceae_Helmiopsis_sp_seq1
---------------------------------------------------------------------------------------------------------tatcaattgatg-tgccaattaaaa-aatatattt-------atccct---ccggttgct-gc-taaatagt-agcattcacact-------tcatggcc---------ggac-aattgg----------------attgaatt-aacttg-------aatttttttac------ttttttgcagggtttgggcttacaagttgttgagaatgctgaagcagctgattttatcttggctcatggaactgaagccttgggccttccttcaggttcagtacgtcctatgaatcttgagggtcttgagaaaatcttggagcattgtgtaactaaaaagattcccatggtggtagcaaatccagactttgtgactgttgaagctagagctttgagtatcatgcccggt-------aaaata-ttactt---------cataa-taaaagtggatc----------------------------------------------------------atatttata-tcacacaaccagaatca------------------------tg--aaaaaattcttccatcattgagt-agcagag-------acaatt-tcatc-atata-------ttctaaaatagattctggttttatt----------acatttcaa-----------------------------------------------------------------------------------------------------------------------------
>I28647_M069_Malvaceae_Cheirolaena_linearis_seq1
------------------gtacct------------------tgaaagctaaaaagtttaccagtcatttcccttc----aaagaagattacgt---gcctagtatatcaattgatg-tgccaattaaaa-aatatattt-------atccct---cctgttgct-gc-taaatatt-agcattcccact-------tcatggct---------ggac-aaatgg----------------atagaatt-aacttg-------aattcttttac------ttttttgcagggtttgggcttacaagttgttgagaatgctgaagaagctgattttatcttggctcatggaactgaagccttgggccttccttcaggttcagtacgtcctatgaatcttgagggtcttgagaaaatcttggagcattgtgtaactaaaaagattcccatggtggtagcaaatccagactttgtgactgttgaagctagagctttgagtatcatgcccggt-------aaata--ttactt---------cataa-ttaaagtggattg----------acagctactgttaac------------aaatttacatc---------atatttata-tcagacaaccagaatca------------------------tgaaaaaaaaatcttctatcattgagt-agcagag-------acaatt-tcatc-ttata-------ttgtaaaatagattctggttttattaca--------------------------------------------------------------------------------------------------------------------------------------------t
>I28649_M071_Malvaceae_Goethalsia_meiantha_seq1
------------------------------------------ttaaagaatgatgactt--tagctgttggctttc----aaagagaactacac---rtaytgtccacccattgatg-tgcc----------aacactta-------atcctt---gcagttgct-gc-taaacaat-agtattctgatt-------tyatggca---------gggc-aatttgat-taacaccacaagactcaaatt-aacatg-------tcattacatgaaaatrtattcttgtagggtttaggcttacaaattdtggagaatgttgaagaagctgattttatcttggctcatggaactgaagccwtdgggcttccttcaggtgctgtacgghctatkaatcttgagggtcttgagaaaatattggagcattrtgcdactaaaaagatccccatggtggtagctaatccagactttgtaactgttgaagctagagctttgagtatcatgccwggt-------aaagat-ttactc---------aataa--taaagtgaattg----------aagggtaccgatagc------------taatttaaatc---------atgttaatacttgcactctgggtatca------------------------tg--aaargattcatctatacttgagt-agatagc-------agaatyatcaac-atata-------tyrttaagtggaaacaatttctttt---------aaca-----------------------------------------------------------------------------------------------------------------------------------
>I28652_M074_Malvaceae_Hildegardia_barteri_seq1
-----------atcctgtatgcc-------------------ttgaaagcc-aaagtttaccaaccattggctttc----gaagaggattacac---acccagtcaatcaattgagg-tgccaatcaca--aacagtttt-------atcccc---tacattgtt-ac-ttaatagt-ggtattcagacc-------tcttgact---------gggc-agtttg----------------attgaatt-aacata-------ccatcacatataaatttattcttgtagggtttgggcttgcaagttgttgagaatgttgaggaagctaattttatcttggctcatggtactgaagccttggggcttccttcaggttcagtatgtcctatgaatcttgagggtcttgagaaaatattggatcattgtgcaactaaaaagatccccatggtggtagctaatccagactttgtgactgttgaagccagagctttgagtatcatgcctggt-------aaagat-tttctc---------aataa-tagaagtgggctg----------aagtataataataag------------aaa---------------------ttata-tttcactacctgaatca------------------------tg--aaacaattcatccataattgaga-agtagac-------acacttatcatc-atatg-------atgtcaaataaatgctgtttctatt----------gcatatcaaagcgcatctctt-----------------------------------------------------------------------------------------------------------------
>I28653_M168_Malvaceae_Theobroma_cacao_seq1
-----------------------------------cacactcacatccaatgtgagatg--gggtatcacactttc----aaagagaattacac---acttggtccatccattgatg-tgccaagcaca--aactctttt-------atcctt---tccattgct-gc-taagtaat-agtattcagact-------tcatgagc--------------agtttgat-caacgctctgagtatcaaatt-aacata-------tcattacatataaatttattgttgtagggtttgggcttacaagtcgtggagaatgttgaagaagctgattttatcttggctcatggcactgaagccttggggcttccatcaggtgttgtacgtcctatgaatcttgagggtcttgagaaaatattggagtgttgcgcaactaaaaagatccccatggtggttgctaatccagactttgtgactgttgaagctagagctttgagtgtcatgcctggt-------aaagat-atacac---------attga-tagaagtgggttg----------aaggatactaataac-------------aatttaaatt---------atattaatacttgcactatggggatta------------------------tg--aaacaattcatccataattgagt-agcatac-------acaattatcatc-atata-------ttggtaaatggatgcattttctttc---------agcatgccaaagc--------------------------------------------------------------------------------------------------------------------------
>I28654_M105_Malvaceae_Pachira_aquatica_seq1
------------------------------------------------------------------------tttc----aaagaggattagac---acctcgtccatccattgatg-tgccaatcgca--aacactttt-------atcctc---tccattgct-g--ttaatagt-agtattcagact-------tcatgatgagggccatgaggc-agcttg----------------attgaact-aacatg-------tcatcacatataaacttattcttgtagggtttgggcttacaagttgttgagagtgttgatgaagctgattttatcttggctcatggcactgaagccttggggcttccttcaggtttggtgcgtcctatgagtcttgagggtcttgagaaaatattggagcgttgtgcaactaaaaagatccccatggtggtagctaatccagattttgtgactgttgaagcgagagctttgagtgtcatgcctggt-------aaagat-ttactc---------aataa-cagaaatgggttg----------aataataataataataa---------taattttaaa-----------------atagctgcactacagaaatca------------------------tg--aaacaattcatccakaactgaga-agcagac-------acaattatcatc-atcta-------ctgtcaaata----ttatttgcatt---------ag-------------------------------------------------------------------------------------------------------------------------------------
>I28655_M148_Malvaceae_Robinsonella_mirandae_seq1
----------------------------ggacttctktattgttgaagaa-staaactt--cagycgttggctttc----aaagaggattagay---acctagtctgtycattratg-tgccaattcct--aacactttt-------atcttc---tccattgct----ttattrgt-tstatkcagact-------tcatgact---------gggc-agcttg----------------attggatt-aacrtk-------tcataaaatrtcaat---ttcttgbagggtttgggcttacaagttgttgagaatgttgaagaagctgattttatcttaghdcatggcactgaagccttgggkcttccttcaggtttggtacdtccaatgagtcttgagggtcttgagaaaatattggagtgttgtgcaactaaaaagataccaatggtggtagctaatccagactttgtgactgttgaagykagagctttgagtatyatgcctggtaagtggtaaagat-ttactc---------aatar-maaaaakgggtkr----------ardammaatawtrat------------aattttaaatc---------acatttatrgttgycttcagattgtcracacctr---ytaaatgyttaaccmg--aaacaattcatccataactgaga-agcaga---------caagcatcatc-rtcta-------ctgtcaaatagatgct---------------------------------------------------------------------------------------------------------------------------------------------------------
>I28656_M002_Malvaceae_Tilia_americana_seq1
----------------------------------------------aagctaaaagtttaccagccattggctttc----aaagaggattacac---acctcgtccatcaattgacg-tgccaatcaca--aacactttt-------atcccc---tccattgct-gt-taaatagt-agcattcagact-------tcatgacc---------gggc-agtttg----------------attgaatt-aacatg-------tcatcgcatataaacttattcttgtagggtttgggcttacaagttgtggagaatgttgaagaagctgattttgtcttggctcatggcactgaagccttggggcttccttcaggttcagtacatcctatgaatcttgagggtcttgagaaaatattggagcattgtgcaactaaaaagatccccatggtggtagctaatccagactttgtgactgttgaagctagagctttgagtatcatgcctggt-------aaagat-ttactc---------aatta-tagaagtgggttg----------aaggataataataac------------aactttagatc---------acatttatg-ttgcactaccagaatca------------------------ta--aaacaattcatccataattgaga-agcagac-------acaat-accatc-gtatg-------ttgtcaaatagatgctatttatatt----------gcatgtcaa-----------------------------------------------------------------------------------------------------------------------------
>I28657_M180_Malvaceae_Triumfetta_lappula_seq1
----------------------------------------------agaacaatgactt--tagctatttcctttc----gaagagaattagaca--acctagttcatccattgatg-agctga-------crcacactt------tatcctc---tycrttgmt-rc-taaataat-artattgagcta-------tcatgaca---------gggc-attttgatttgasaccgtgagactgaaatt-aacatg-------taaaaacrtgtaaatgtattcttrtagggtttgggcttacaagttgtggagaatgtggaagaagctgaatttatcttggctcatggcactgaagccttggggcttccttcaggtgctgtacgtcctatgaaccttgagggtcttgagaaaatattggdgcattgtgcaacgaaaaggatccccatggtggtagctaatccagactttgtgactgttgaagctagagctttgagtatcatgyckggt-------aaagac-----tt---------aataa-cagaagtggattt----------aaggat-gtaytagc------------aaatctaaatc---------atkttagy-------ctytggttatct------------------------tg--aaacaattcatccatattcaaaatagcatgc-------agaattgcatct-gcata-------attcccaatwartacatattccatt----ttgrtac------------------------------------------------------------------------------------------------------------------------------------s
