# Supplementary material for: Localized Phylogenetic Discordance Among Nuclear Loci Due to Incomplete Lineage Sorting and Introgression in the Family of Cotton and Cacao (Malvaceae)
Source: Front Plant Sci. 2022 Apr 13;13:850521. doi: 10.3389/fpls.2022.850521 (PMC9043901; doi:10.3389/fpls.2022.850521)
Supplement: Supplementary file 1 [file Data_Sheet_1.ZIP › Alignments_v4/L244.fasta]

>I28591_M023_Malvaceae_Neobuchia_paulinae_seq1
---------------------------------------------------------------------------------------------------------------------------------------------------------------------------------------------------------------------------------------------------------------------------------------------------------------------------------------------------------------------------------------------------------------------------------------------------------------------------------------ta----------------------------------------tatcttcttattca--------------------------------------------tttatgagggagtagtacacg--------------------------------------------ggagtactcatga---------------acttaaattcattttg----acacaagggaat------------attcttacttaagaagtgca-tttctgat--------------tacagggctatggatcactactgaatgtggaagattgcaagtatctcctggtgaaattgttgttttacctcaaggcttccgcttggttgtagatttgcctgatggcccatcacgtggttatgttgctgaggtttttggtacccattttcaacttcctgatcttggtccgataggtacc---taatctcttgttcagatgtggcctgtgagtgaatgaagcataata-ttttgttgttcttgcgctatt--aaaattaagtcatg---ttattgatcatgttgg-tagacat-----g-------cccttgggatwttattttcatcttgt------------gtaggtgc------taatggtctt----------------------------------------------------------------------------------------------------------------------------------------------------------------------------------------------------------------------------------------------------------------------------------------------------------------------------------------
>I28592_M188_Cytinaceae_Bdallophytum_americanum_seq1
-------------------------------------------------------------------------------------------------------------------------------------------------------------------------------------------------------------------------------------------------------------agcttt------------------------------------------------------------------------------------------------------------------ccagctcgcct----ggaagctcttcaaca------cgctgcracgcaa-----------------------------------------ttcrtctcca---------------------------------------tccccacactgcctagcgggagaygccgtcgtyccagcccaagaagcarcatgagccctttcatgggaagctgttgagtgaatttgascaagtgcatacaacagcaacgccdatgcagctgcggtggaagccrgtggatatccccgagatgscyttgaagtttgttgattg-----------------------cmwtktrwrakkmksatsgkkamyywytgatrg--tycmmcaragtggaatgttgtggatcacaactgagtgtkgaarattackagtgtttccaggygaaattgttrttttgcytcaaggcttccgctttcttgtggagttgccagatggtccatcacgtggtyatgttghagaagtatttggtayccattttyagcttcctgatcttggtccaataggtkcywatgatcytsbtgctcygagrkwyyht-yrwgttyhtaawghrtrrwk-ycakkkkktcttyscats-----ywrratwwmtya-----wtgtacaaarayttggaggggagc--------bctttaytgcaaaayaggactyttcyccdctc--------aacktrgttgcttggcatrrwrrtywtgyysctccga-----------------------------------------------------------------------------------------------------------------------------------------------------------------------------------------------------------------------------------------------------------------------------------------------------------------------------g
>I28593_M024_Malvaceae_Carpodiptera_cubensis_seq1
--------------------------------------------------------------------------------------------------------------------------------------------------------------------------------------------------------------------------------------------------------------------------------------------------------------------------------------------------------------------------------------------------------------------------------atgtga--------tgagaatttata---------------------atttacttaatttt----------------------------gttggccttttttccttattta--------------------------------------------tttatgagcatgtattacat-----------------------------------------------gacactggtga---------------actaatattctttttg----acgcaagggaac------------atgcttatttgggaactgca-tttctgat--------------tacagggctatggatcaccaccgaattgggaagattgcaggtctctcctggtgaaattgttgttttacctcaaggcttccgttttgttgtagatttgcctgatggcccatcacgtggttatgttgccgagatttttggtacccattttcaactacctgatcttggtcccataggtacc---tattctcttgttcagatgtgtcccatgagtgaatgaagcataata-ttttgttgttctcacaccatt--aagaataagtcact---ttattgatcatgttgg---catat-----g-------atctcaggatatgattttgatcttgt------------gtaggtgm------twrcggtctt----------------------------------------------------------------------------------------------------------------------------------------------------------------------------------------------------------------------------------------------------------------------------------------------------------------------------------------
>I28594_M025_Malvaceae_Herrania_nitida_seq1
---------------------------------------------------------------------------------------------------------------------------------------------------------------------------------------------------------------------------------------------------------------------------------------------------------------ttgcatttcattctggggcatgaaccacttgtattatt-----------gagcaat--------------ctggctc-----------tatctttt-agg------tcttgccatgtga--------taagaatttatg---------------------tttt-------------------------------------------ctctgttttattattca--------------------------------------------tttatgagtgtgtg----------------------------------------------------------tggaga---------------gctcaaatattttttg----acatcagggaat------------atgcttacttaagaactaca-tttctaat--------------tacagggctatggatcactactgaatgtggaagattgcaagtctctcctggtgaaattgttgttttacctcaaggctttcgctttgttgtagatttgcctgatggcccatcgcgtggttatgttgctgaggttttcggtacccattttcaacttcctgatcttggtccgataggtacc---taatttcttgttcagatgtggcctgtgagtgaatgaagcataata-ttttgttgttcttgtaccatt--aagaataagtcact---ttatggatcatgttggatggatat-----g------acctttagggtatgatgttgatcttgt------------gtaggtgc------taacggtcttgctgcttcaagggacttccttgctccctcagc--------------------------------------------------------------------------------------------------------------------------------------------------------------------------------------------------------------------------------------------------------------------------------------------------------
>I28595_M184_Malvaceae_Guazuma_ulmifolia_seq1
-------------------------------------------------------------------------------------------------------------------------------------------------------------------------------------------------------------------------------------------------------------------------------------------------------------gcttgcatttcattatggggcatgtatgaattgtattttt-----------gaaaaat--------------ttggccc-----------tatcttttaagg------ccttgccatgtga--------tgagaatatayr---------------------tttttctttc----------------------------------------tttctatttattta--------------------------------------------ttcacgagtgtgta----------------------------------------------------------tggcga---------------gcttaaatattctkttg---acacaagggaat------------atgcgtacttaagaacttcr-tttctaat--------------tgcagggctatggatcactactgaatgtggaagattgcaggtctctcctggtgaaattgttgttttacctcaaggcttccgctttgttgtagatttgcctgatggcccatcacgtggttatgttgctgaggtttttggtagccattttcaacttcccgatcttggtccaataggtacc---taatttcttgttctgatgtggcctctgaatgaatgaagcataata-ttttgt--ttcttggaccatt--aagaataagtcaca---ttattgatcacgctggatggatgg-----a------acccttagggtwtgattttgatcttct------------gtaggtgc------taatggtcttgctgcttcaagggacttccttgctccca------------------------------------------------------------------------------------------------------------------------------------------------------------------------------------------------------------------------------------------------------------------------------------------------------------
>I28596_M026_Malvaceae_Ruizia_cordata_seq1
-----------------------------------------------------------------------------------------------------------------------------------------------------------------------------------------------------------------------------------------------------------------------------------------------------caagtgtacctagcattgcattttg-ggttttgatcacttgtattatt-----------gagataa--------------cttgcgc-----------tttcgttaaaag------cattttcatgtcc--------gaaggatagatc----------------------------tta----------------------------------------tttcttcttactcw---------------------------------------------ttaggagtttwtaacktgw-------------------------------------------------cttyaggga---------------atttg------------------------------------------cttatttgagaactgca-tttctdat--------------twcagggctrtrgatyactactkaatgcggaagattgbakgtctctcytgrtgaaattgttgttttacctcarggcttcygctttghwgttgayttgcctgacggyccatcacgtggttatgtcgctgaggtttttggtacccattttcaactacctgatcttggcccaataggtacc---taatctcttcttytgatgwgrcctdtgagtgaatgaagcatartt-ttttttttttctcat-acwtt--aagaatawgtcw-----ttgctggt------------atat-----g-------racttrggatatgattttgatrttgt------------htagktgc------caatggtcttgctgcttcaagggacttccttgttcccacagcttggttttaggaga------------------------------------------------------------------------------------------------------------------------------------------------------------------------------------------------------------------------------------------------------------------------------------------
>I28597_M027_Malvaceae_Melhania_velutina_seq1
-------------------------------------------------------------------------------------------------------------------------------------------------------------------------------------------------------------------------------------------------------------------------------------------------------------------------------------------------tatt-----------gagagaa--------------cttgcgc-----------ttccattaaaag------catttccatgtcc--------gaaggatagatc----------------------------tta----------------------------------------tttcttcttaagga---------------------------------------------ttaggagtttttaacgtgt-------------------------------------------------ctttgggga---------------atttg------------------------------------------cttatttgagaacttca-tttctgat--------------tacagggctatggatcactactgaatgtggaagattgcaggtttctccaggtgaaattgttgttttacctcaaggcttccgctttgtagttgatctgcctgacggcccatcacgtggttatgtagctgaggtttttggtacccattttcaactacctgatcttggcccaataggtacc---taatctcttcttctgatgtggcttgtgagtggacgaagcatagtt-tttcttctcata-----catt--aagaataagtca-----ttgctggt------------atat-----g-------gacttaggatatgattttgatgttgt------------ctaggggc------caa-----------------------------------------------------------------------------------------------------------------------------------------------------------------------------------------------------------------------------------------------------------------------------------------------------------------------------------------------
>I28598_M028_Malvaceae_Glyphaea_brevis_seq1
-------------------------------------------------------------------------------------------------------------------------------------------------------------------------------------------------------------------------------------------------------------------------------------------------------------------------------------------ttgtgttatt-----------gagaaac--------------ctggctt-----------tattgtttaagg------tattgccatgtga--------tgagaata-atg---------------------tttttcctta----------------------------------------tttctacttgttgg--------------------------------------------tttatgagcgtgtattacat-----------------------------------------------gacagaggaga---------------atttaaatttttcttg----acacaagggaat------------atgcttacttacgaactgtg-tttctaat--------------tacagggctatggatcactactgaatgtggaagattgcaggtttctcctggtgaaattgttgttttacctcaaggcttccgctttgttgtagatttgcccgatggcccatcacgtggttatgttgctgaggtctttggtacccactttcaacttcctgatcttggtccgataggtacc---taatctcttgttcagatgtgacctgtgagtgaatgaagcaaaaca-ttttgctattctcataaccat--taagataagtcgcc---ttgttaatcatgttgaatggatat-----g------aacattagggtacgatttcgatcttgt------------ttaggtgc------gaacggtcttgctgcttcaagggacttccttgttcccac-----------------------------------------------------------------------------------------------------------------------------------------------------------------------------------------------------------------------------------------------------------------------------------------------------------
>I28599_M029_Malvaceae_Desplatsia_dewevrei_seq1
-------------------------------------------------------------------------------------------------------------------------------------------------------------------------------------------------------------------------------------------------------------------------------------------------------------------------------------------------------------------------------ttgtcagttgctt---------tgtctcatttataaa--tcctctaattattaaa-------tggagattattaa------------------------tgtttta----------------------------------------tgtcttctta-------------------------------------------------ttatgagtgtttattacatg------------------------------------------------aactggaga---------------acttaaattcttcttgattgacacaaggggatat----------atgcttacttaggaaccctg-tttctaat--------------tacagggctatggatcactactgaatgtggaagattgctggtctctcctggtgaaattgttgttttacctcaaggcttccgctttgttgtagatttgcctgatggcccatcacgtggttatgttgctgaggttttcggtacccattttcaacttcctgatcttggtccgataggtacc---taahttcttgttcagatgtggcttgtgaatgaattaagcataata-tattgttatttgcataagcatt-aagaataagtcac----ttattgatcatgttggatggttat-----g-------acccttagatatca-tttgatcttgt------------ttaggtgc------caatggtcttgctgcttcaagggacttccttgttcccacagcct------------------------------------------------------------------------------------------------------------------------------------------------------------------------------------------------------------------------------------------------------------------------------------------------------
>I28600_M146_Malvaceae_Mortoniodendron_guatemalense_seq1
-----------------------------------------------------------------------------------------------------------------------------------------------------------------------------------------------------------------------------------------------------------------------------------------------------------------------------------------acttgtattatt-----------gagaaaa--------------ctggcgc-----------taatgtttaagt------tcttgccatgtga--------tgagaacatatg----------------------ttttcttta----------------------------------------tttcttcttattca--------------------------------------------tttatgagcgtgtattacat-----------------------------------------------grcattggyga---------------acttaaattctttttg----acaaaaggaaat------------atgcttatttaagaactgca-tttctgat--------------tacagggctatggatcactactgaatgtggaagattgcaggtctctcctggtgaaattgttgttttacctcaaggcttccgctttgttgtagatttgcctgatggcgcatcacgtggttatgtcgctgaggtttttggtacccattttcaactacctgatcttggtccgataggtayc---taatctcttgttctgatgtggccagtgagtgaacaaagcataata-ttttgttgttcttgtaccata--aagaacaagtcact---ttattgatcatgtttg---catay-----g-------acctttggatatgattttgatcttgt------------gtaggtgc------taatggtcwtgcygcttcaagggacttc----------------------------------------------------------------------------------------------------------------------------------------------------------------------------------------------------------------------------------------------------------------------------------------------------------------------
>I28601_M030_Malvaceae_Sparmannia_africana_seq1
-----------------------------------------------------------ttgggc---------------------------------------------------------------------------------------------------------------------------------------------------------------------------------------------------------------------------------------------------------------------accacttgtgttatt-----------gagagaa--------------ccggctc-----------tattgtttaagg------tattgccatgtga--------tgagaataaatg----------------------ttttcttta----------------------------------------tttctccatattca--------------------------------------------tttgtgagtgtgtattgcat-----------------------------------------------aacactggagg---------------acttaaagccttcttga---acacaagggaat------------atgcttacttaggaactgtg-tttctaac--------------tacagggctatggatcactactgaatgtggaagattgcaggtctctcctggtgaaattgttgttttacctcaaggcttccgctttkttrtagatttgcccgatggcccbtcacgtggttatgttgctgaggttttcggtactcattttcagcttcctgatcttggtcyrataggtacc---tahtctcttcttcagatgkggcccstgagtgaatgaaacataata-tattgttatthtcbkwamsttw-aaaawwargtcact---ttactgatcgtattggatggatgt-----g------acccttaa-----------------------------------------------------------------------------------------------------------------------------------------------------------------------------------------------------------------------------------------------------------------------------------------------------------------------------------------------------------------------------------------------
>I28602_M031_Malvaceae_Mollia_sp_seq1
-------------------------------------------------------------------------------------------------------------------------------------------------------------------------------------------------------------------------------------------------------------------------------------------------------------------------------------------------------------------aaat------atttgtcagtagctt---------tgtctcgttttatg--------------------------------------------------------------------------------------------------------------ccactaattttttaataga--------------------------------------gattacgagtgtttattacatactttt------------------------------------a----cacacaagggaat---------atacacttaaatacttcttgattgacgcaagggtgtaa----------acacttatttgggaactgtg-tttctaat--------------tacagggctttggatcactactgaatgtggaagattgcaggtctctcctggtgaaattgttgttttacctcaaggcttccgctttgttgtagatttgcctgatggcccatcacgtggttatgtagctgaggtttttggtacccattttcaacttcctgatcttggtccaataggtatg---taatatattgttcaaatgtgccctgtgagtgaattatgcgtaata-tattgttattctcataagcatt-aagaataagtcac----ttattgatcatgttggatggatat-----g-------acccttagatatcattttgatcttgt------------tcaggtgc------taatggtcttgctgcttcgagggactttcttgttcccacagcct------------------------------------------------------------------------------------------------------------------------------------------------------------------------------------------------------------------------------------------------------------------------------------------------------
>I28603_M223_Malvaceae_Gossypium_hirsutum_seq1
----------------------------------------------------------------------------------------------------------------------------------------------------------------------------------------------------------------------------------------------------------------------------------------------------------------------------------------------tgccagt-----------tggacrrmgtcywaggtatggtcgacgcay---------tyyctkyygkys------satggawaygcca--------tcagg-------------------------tctgttttcttta----------------------------------------aaacttcttdttca--------------------------------------------tttatgagcaadkdttacatg--------------------------------------------s-agtactggtta---------------acttaaaactctttttg---tcacaaaggaat------------atgcatactaaagaacygyg-tttctgat--------------tacagggctatggatcactactgaatgcggaagattgcaggtrtctcctggtgaaattgttgtcttaccccaaggcttccgctttgttgtagatttgcctgatggcccatcacgtggttatgttgctgaagtttttggtacccattttcaacttcctgatcttggtcctataggtacc---taatctcttkttcaaatgtggcctatgagygaatgaagtataata-ttttgttgtccgygtaccgtt--aaaaataagtcact---ttattgatcatgttggatagatat-----g-------cccttagcgtatgattttcatcttgt------------gtaggtgc------taatggtcttgctgcttcaagggacttccttgctcccacagc--------------------------------------------------------------------------------------------------------------------------------------------------------------------------------------------------------------------------------------------------------------------------------------------------------
>I28604_M032_Malvaceae_Entelea_arborescens_seq1
---------------------------------------------------------------------------------------------------------------------------------------------------------------------------------------------------------------------------------------------------------------------------------------------------------------------------------------------------------------------aa--------------ctggctc-----------tattgtttaagg------tattgccatgtga--------tgagaataaatg----------------------ttttcttta----------------------------------------tttctccatattca--------------------------------------------tttgtgagtgtgtattacat-----------------------------------------------aacactgga-g---------------acttaaagccttcttga---acacaagggaat------------atgcttacttaggaactgtg-tttctaac--------------tacagggctatggatcactactgaatgtggaagattgcaggtctctcctggtgaaattgttgttttacctcaaggcttccgctttgttgtagatttgcccgatggcccgtcacgtggttatgttgctgaggtttttggtacccattttcagcttcctgatcttggtccgataggtacc---taatctcttcttcagatgtggcccgtgagtgaatgaaacataata-tattgttattctcataacgtt--aagaataagtcact---ttactgatcatattggatggatat-----g------acccttaagatatgattttaatcttgt------------ttaggtgc------taatggtcttgctgcttcaagggact------------------------------------------------------------------------------------------------------------------------------------------------------------------------------------------------------------------------------------------------------------------------------------------------------------------------
>I28605_M235_Malvaceae_Abutilon_sp_seq1
------------------------------------------------------------------------------------------------------------------------------------------------------------------------------------------------------------------------------------------------------------------------------------------------------------------------------------------tatattttttt-----------taataaagtag----------ttagtttataa-----gtcattgt-------------------aggtag-----------------------------------cttgcattaccctttg------------------------------gggcatggatactcgtatgattgag--------------------------------------------------------------------------------------------------------------aaaacttgtgc--------------tattgaggtctggcctg----tgatcagactatatgtttccttatatgcttacgtaagaactgaa-tttctgat--------------aacagggctatggatcactactgaatgtggaagattgcaggtatctcctggtgaaattgtcgtgttacctcaaggcttccgctttgttgtagatttgcctgatggcccgtcacgtggttacgttgctgaggtttttggtgctcattttcaacttcctgatcttggtccaataggtaac---taatctcttgtt--------------gagtgtatgaagcataata-tcttattgttagtgtaccatt--aaaaataattcact---ttattgatcatgtcaaatagatatat---g-------tccttaggatatgattgtcatctcgt------------gtaggtgc------taatggtct-----------------------------------------------------------------------------------------------------------------------------------------------------------------------------------------------------------------------------------------------------------------------------------------------------------------------------------------
>I28606_M033_Malvaceae_Reevesia_formosana_seq1
---------------------------------------------------------------------------------------------------------------------------------------------------------------------------------------------------------------------------------------------------------------------------------------------------------------------------------------------atataatt-----------gagaaaa--------------ctggcac-----------tattgtttgcgg------tcttgccatgtga--------tgagaatagatg--------------------ttttttttttttttt------------------------------------taatttmttcttta--------------------------------------------tmtatgagcatgtatttcatg--------------------------------------------gcagtggtggtga---------------aattaaaatccttttg------acacgggaat------------atgcttacttaagaactgca-tttctgat--------------tacagggctacggatcactactgaatgtggaagattgcaggtctctcctggtgaaattgttgttttacctcaaggcttccgctttgttatagatttgcctgatggcccatcacgtggttatgttgctgaggtttttggtacccattttcaacttcctgatcttggtcctataggtacc---taatctcttgttcagatatggcctgtgagcgaatgaagcataata-ttttgtttttctcattccatt--aagaataagtaact---ttattgatcatgtcggatggatat-----g------acccttgsggtatgattttcatcttgt------------tta-------------------------------------------------------------------------------------------------------------------------------------------------------------------------------------------------------------------------------------------------------------------------------------------------------------------------------------------------------------
>I28607_M034_Malvaceae_Mansonia_altissima_seq1
----------------------------------------------------------------------------------------------------------------------------------------------------------------------------------------------------------------------------------------------------------------------------------------------------------------------------------------------------------------mtatarm--------------cwrkykc-----------tmttrtkwaaar------ymtwggaatgtga--------tgaagatgtatatgtttctttcta---tatatttttttctttc----------------------------------------ttacttcttatcca--------------------------------------------ttcatgagtgtgtatttcat-----------------------------------------------gacactggtga---------------agttaaattctttttg----acacaagaaaat------------atgctcagctaggaactgca-tttctgat--------------tacagggctatggatcactactgaatgtggaagattgcaggtctctcctggtgaaattgttgttttacctcaaggcttccgctttgttgtagatttgcctgatggcccatcacgtggttatgttgctgaggtttttggtacccattttcaacttcctgatcttggtccaataggtacc---taatctcttgttcagatgtggcctgtgagtgaatgaagcataata-----tttcctcttgtaccaat--aagaataagttgc----ttattgatcatgttggatggatac-----g------actcttaggatatgattttgatcttgt------------ctaggtgc------taatggtctagctgcttcaagggacttccttgttcccacagcctggtttgaggag-------------------------------------------------------------------------------------------------------------------------------------------------------------------------------------------------------------------------------------------------------------------------------------------
>I28608_M035_Malvaceae_Hosfordia_alata_seq1
-------------------------------------------------------------------------------------------------------------------------------------------------------------------------------------------------------------------------------------------------------------------------------------------------------------------------------gtccttgctaaattggmtttytggtgkkycm-asrgmrmggaag----------taagcttagatcc--tattaystttacatt------catgaccacttta-----------------------------------actgcgttactttgcacacgtggagg------------------------------agtcttgtgattrag--------------------------------------------------------------------------------------------------------------aaaacttgtgc--------------tattgaggtctggcctg----tgatyagactatatgtttmcwtrtatacwtacgaaaaaactgaa-tttccgat--------------tacagggctatggatcaccactgaatgtggaagattgcaggtatctcctggtgaaattgtcgtgatacctcaaggcttccgctttgttgtagatttgcctgatggcccrtcacgbggytacgtkgctgaggtttttggtgctcattttcaacttcctgatcttggtccaataggtacc---taawytcttgtt--------------gagagtatgaagcat-ata-tmttattgttcrtgtaccatt--aaaaataattcrty---ttattgatcatgtygaatagatatat---g-------cccttaggatatgattgtcatcttgt------------gtaggtgc------taatggtcttgctgcttcaagagacttcctttctcccgcagcctggtttgaggaaggctcccgcccaggg---------------------------------------------------------------------------------------------------------------------------------------------------------------------------------------------------------------------------------------------------------------------------t
>I28609_M036_Malvaceae_Pentaplaris_davidsmithii_seq1
-----------------------------------------------------------------------------------------------------------------------------------------------------------------------------------------------------------------------------------------------------------------tt--------------------------------------ggtagctttaatttccttttgtggcatggat-acctttataatt-----------gagaaaa--------------cttgcac-----------tattgttgaggt--------cttgcctgtga--------tcagaatatatg----------------------ttttcttta----------------------------------------tttcttcttattca--------------------------------------------tttatgggcaagtattaaatg--------------------------------------------acagtactggtga---------------acttaaactc-------------------------------------------------------tttttgat--------------tacagggctatggatcactactgaatgtggaagattgcaggtatctcctggtgaaattgttgtcttacctcaaggcttccgctttgttgtagatttgcctgatggcccatcacgtggttatgttgctgaggtttttggtacccattttcaacttcctgatcttggtccaataggtacc---taatctcttgttcagatgtgacttgtgagtgaatgaagcataata-ttttgttggtcttgtaccatt--aaaaataattcact---ttatcgatcatgttgga------------g----------------------------------------------------------------------------------------------------------------------------------------------------------------------------------------------------------------------------------------------------------------------------------------------------------------------------------------------------------------------------------------------------------tag
>I28610_M037_Malvaceae_Heritiera_littoralis_seq1
--------------------------------------------------------------------------------------------------------------------------------------------------------------------------------------------------------------------------------------------------------------------------------------------------------------------------------------------------att-----------gggaaaa--------------ctggcgc-----------tatcgttt-agg------tcttgccatgtga--------tgagaatatatg---------------------tttttcttta----------------------------------------tcttttcttattaa--------------------------------------------tttatgagcatttactaaat-----------------------------------------------gacactggtga---------------actta---tctttttg----acacaagggaat------------atgcttatataagagctgca-ttgctgat--------------tacagggctatggatcactactgaatgtggaagattgcaggtctctcctggtgaaattgttgttttacctcaaggcttccgctttgttgtagatttgccagatggcccatcacgtggttatgtcgctgaggtttttggtacccattttcaactacctgatcttggtccgataggtacc---taatctcttgttcagatgtgtcctgtgagtgaatgaagcataatatttttgctgttcttataccatt--aagaataagtcact---ttattgaacatgttgg---catat-----g-------acctgaggacgtga-attaatcttgt------------gtaggtgc------taatggtcttgctgcttcaagggaswty----------------------------------------------------------------------------------------------------------------------------------------------------------------------------------------------------------------------------------------------------------------------------------------------------------------------
>I28611_M062A_Malvaceae_Durio_zibethinus_seq1
--------------------------------------------------------------------------------------------------------------------------------------------------------------------------------------------------------------------------------------------------------------------------------------------------------------------------------------------------------------------aaa--------------ctggcac-----------tattgtttaagg------tctagccatgtga--------tgagaatatatg---------------------tttttcttta----------------------------------------ttttttcttattca--------------------------------------------tttatgagcgagtattacat-----------------------------------------------gacactagtga---------------acttaaattctttttg----acacaagggaat------------atgcttatttaagaactgca-tttctgat--------------tacagggctatggatcactactgaatgtggaagattggaggtctctcctggtgaaattgctgttttacctcaaggatttcgctttgttgtagatttgcctgatggcccatcacgtggttatgtcgctgaggtttttggtacccattttcaactacctgatcttggtccgataggtacc---tartctcttgttcagatgtggcctgtgagagaat-aagcatagta-ttttgttgttcttgtatcatt--aagaataagccact---ttattgatcatgttgg---catat-----g-------actatagggtatgattttgatattgt------------gtaggtgc------taatggccttgctgcttcaa------------------------------------------------------------------------------------------------------------------------------------------------------------------------------------------------------------------------------------------------------------------------------------------------------------------------------
>I28612_M038_Malvaceae_Brachichyton_bidwillii_seq1
---------------------------------------------------------------------------------------------------------------------------------------------------------------------------------------------------------------------------------------------------------------------------------------------------------------------gttattgtc-attaca----------tttgtt-----------aacaaaaaatagttag--tttataacgt-----------tatcgttt-agg------tcttatcatgtga--------tga-aatatatg---------------------tttttcttta----------------------------------------ttttttcttattca--------------------------------------------tttatgagcatgtaccagat-----------------------------------------------gacactggtga---------------actta---tccttttg----acacaagggaat------------atgcttatttaagaactgca-ttgctgat--------------tacagggctatggattactactgaatgtggaagattgcaagtctctcctggtgaaattgttgttttacctcaaggcttccgctttgttgtagatttgccagatggcccatcacgtggttatgtcgctgaggtttttggtacccattttcaactacctgatcttggtccgataggtacc---taatctcttgttcagatgaggcctgtgagtgaacgaggcataata-ttttgttgttcttgcaccatt--aagaataagttact---ttattgatcatgttgg---catat-----g-------atcttaggacatga-gttgatcttgt------------ataggtgc------taatggtcttgctgctycaagggacttccttgtacccactg---------------------------------------------------------------------------------------------------------------------------------------------------------------------------------------------------------------------------------------------------------------------------------------------------------
>I28613_M039_Malvaceae_Eriotheca_macrophylla_seq1
---------------------------------------------------------------------------------------------------------------------------------------------------------------------------------------------------------------------------------------------------------------------------------------------------------------------------------------------------tt-----------gagaaaa--------------catgcgg-----------ttttgtttgaag------tctt-acctgtga--------tgggaatatatg----------------------ttctcttta----------------------------------------tttcttyttattca--------------------------------------------tttatgagcaagtattacatg--------------------------------------------agagtactggtga---------------atttaaattctttttg----acacaagggaat------------atgctcacttaagaactgca-tttctgat--------------tacagggctatggatcactactgaatgtggaagattgcaagtatcccctggtgaaattgttgttttacctcaaggcttccgctttgttgtagatttgcctgatggcccatcacgtggttatgttgctgaggtttwtggtacccattttcaacttcctgatcttggtccgataggtacc---taatctcttgttcagatgtkccytgtgagtgaatgaaacataata-ttttgttgttcttgtamcatt--aaaattamrtcacg---ttattgatcatgttgg-tggatat-----g-------yccttakgatatgattttcatcttgt------------gtaggtgc------taatggtcttgctgcttcaagggacttccttgttcccacagcctggt---------------------------------------------------------------------------------------------------------------------------------------------------------------------------------------------------------------------------------------------------------------------------------------------------
>I28614_M040_Malvaceae_Hydrogaster_trinervis_seq1
caca---------------------------------------------------------------------------------------------------------------------------------------------------------------------------------------------------------------------------------------------------------------------------------------------------------------------------------------------------------------------------------atggttt-------g---tctcgtttataaa--aactctaatttttagt--------agagattataaa------------------------tgtttta----------------------------------------tttcttcttattca--------------------------------------------tttatgagtgtttattacatg------------------------------------------------aactggaga---------------aattaaattcttcttgattgatgcaaggggatat----------atacttacttaggaactgta-tttctaat--------------cacagggctatgtatcactactgaatgtggaagattgcaagtctctcctggtgaaattgttgttttaccccaaggcttccgttttgttgtagatttgcctgatggcccatcacgtggttatgttgctgaggtttttggtacccattttcaacttcctgatctcggtccaataggtacc---taatctcttgtt-agatgtggcctgtgagtgaattaagcatgata-tattattgttctcataatcatt-aataataagtcat----ttattgatcatgttggatggatat-----g-------acccttagatatcattttgatcttgt------------ttaggtgc------taatggtcttgctgcttcaagggacttccttgttcccactgcctgg----------------------------------------------------------------------------------------------------------------------------------------------------------------------------------------------------------------------------------------------------------------------------------------------------
>I28615_M041_Malvaceae_Pterygota_brasiliensis_seq1
------------------------------------------------------------------------------------------------------------------------------------------------------------------------------------------------------------------------------------------------------------------------------------------------------------------catttcattttg-cataagaactgcttttattatt-----------gagaaca--------------mtggcgc-----------cgtcgtct-tgg------tcttgccatgtga--------tgagaatatatg---------------------tttttcttta----------------------------------------ttttttcttcttca--------------------------------------------tttatgagcatgtactaaat-----------------------------------------------gacactggtga---------------actta---tct-tttg----acccaagggaat------------atgcttttttaagaacagca-ttgctgat--------------tgcagggctccggatcactactgaatgcggaagattgcaggtctctcctggtgaaattgttgttttacctcaaggcttccgctttgttgtagatttgccagatggcccatcacgtggttatgttgctgaggtttttggtacccattttcaactacctgatcttggtccgataggtacc---taatctcttgtt--gatgtggcctgtgagtgaatgaagcataata-ttttgttgttcttgtcccttt--aagaataagtcact---ttaacgatcatgttgg---catat-----g-------aacttgggacatga-attgatcttgt------------gtaggagc------taatggtcytgctgcttcgag-----------------------------------------------------------------------------------------------------------------------------------------------------------------------------------------------------------------------------------------------------------------------------------------------------------------------------
>I28616_M042_Malvaceae_Leptonichya_maranta_seq1
---------------------------------------------------------------------------------------------------------------------------------------------------------------------------------------------------------------------------------------------------------------------------------------------------------------------------------cataaaccactggtatcttt-----------gagagaa--------------ctggccc-----------taktgttwaagg------tcttgtcatgtga--------tgagaatttatg---------------------ttttttttaat---------------------------------------ttccatcttattca--------------------------------------------ttgatgagcatgtaccacat-----------------------------------------------gacactgtaac---------------acttaaattctattag----rcacatgggaat------------atgcttacttaagaactgtg-tttgtaat--------------tacagggctatggrtcactactgaatgtggaagattgcaggtctctcctggtgaaattgctgttttacctcaaggcttccggtttgtcgtagatttgcctgacggcccatcacgtggttatgttgctgaggtttttggtacccatttccaacttcctgatcttggtccgataggtacc---taatctcttgttcagatgtggcctgtgagtgaatgaag-ataata-tttttttgttctcataccatt--aaaaataagttact---ctattgatcatgttggatggattat----ggatatgacccttagtatatgattttgattttgt------------ataggtgc------aaatggtcttgctgc-----------------------------------------------------------------------------------------------------------------------------------------------------------------------------------------------------------------------------------------------------------------------------------------------------------------------------------
>I28617_M043_Neuradaceae_Neurada_procumbens_seq1
--------------------------------------------------------------------------------------------------------------------------------------------------------------------------------------------------------------------------------------------------------------------------------------------------------------------------------------------------aac-----------cataaaatggggca-------------------------aattgtttcagg------ccatactacgcaa--------tcaagttttctgt--------------------ctttcttgta----------------------------------------tgccattttatgca--------------------------------------------tttgtgatcgtttattgtatg--------------------------------------------gtgaaactgtgaa------------aggaaatggtttcttttac----------------------------ataattaatgaccaacaccatatgctggtt------------ttatagggatgtggattactactgaatgcggaagattgcaagtctctcctggtgaaattgctgtcttacctcaaggcttccgttttgttgtagattttccagatggcccatcacgtggttatgttgctgaggtttttggtacccattttcagcttcctgatctgggtcctataggtacc---taatatcttgtgcagatgtggcct-tcagtgcatgacatgttatg-ttttgttgttc-----------------------------ttgttgagcatattggaattccaacaa--g---cttatgcattttctatgttaatgatttttttaatggttaaacttaggtgc------taatggtctcgctgctccaagggacttcct--------------------------------------------------------------------------------------------------------------------------------------------------------------------------------------------------------------------------------------------------------------------------------------------------------------------
>I28618_M044_Malvaceae_Pentace_laxiflora_seq1
----------------------------------------------------------------------------------------------------------------------------------------------------------------------------------------------------------------------------------------------------------------------------------------------------------------------------------------------ggawrta-----------agttaaa--------------mtsstgy-----------trtckttkaakk------yrttdccayktrw--------tgrraatatata---------------------tttt----------------------------------------------tctttamttgttta--------------------------------------------tttatgagcaygtawtacra-----------------------------------------------kamactgktga---------------aytaaawtyhhttttg----atacaaggdaat------------gtgcttatttgggaacwcta-tttctgat--------------tacagggytatggatcrstactgaattkggaagawtgcaggtctctmctggtgaaattgttgttttacctcaaggcttccgctttgytgtagatttgcctgacggcccatcacgtggttatgttgctgagatttttggtacccattttcaactacctgatcttggtcccataggtamc---taatctcttgttcagatgtggcccgtgagtgaatgaagcataata-ttttgttkttctmacaycatt--aagaataagttact---ttattgatcatgttgg---catat-----g-------atctcaggatacaatttt-atcttgt------------gtaggtgc------taat-gtcttgctgc-----------------------------------------------------------------------------------------------------------------------------------------------------------------------------------------------------------------------------------------------------------------------------------------------------------------------------------
>I28619_M045_Malvaceae_Phragmotheca_mammosa_seq1
------------------------------------------------------------------------------------------------------------------------------------------------------------------------------------------------------------------------------------------------------------------------------------------------------------------------------------------------taatt-----------gagaaaa--------------cttgcac-----------tatttttggaga------tctt-gcctgtga--------tcagaacttatg----------------------ttttcttta----------------------------------------tttcttcttattca--------------------------------------------tttatgagcaabtatttcatg--------------------------------------------acagtactggtga---------------acttaaactctttttg----acacaagggaat------------atgcctacttaggaactgca-tttctgat--------------tacagggctatggatcactacagaatgtggaagattgcaggtatctcctggtgaarttgttgttttacctcaaggcttccgctttgttgtagatttgcctgatgggccatcacgtggttatgttgctgaggtttttggtacccattttcaacttcctgatcttggtccgataggtacc---taatctcttgttcagatgtggcctgtgagtgaatgaagcataaaa-ttttgttgtacttgtaccaat--aataataagtcact---ttattgataatgttrgatggatat-----g-------cccttaagatgtgattttcatcttgt------------gtaggtgc------taatggtcttgctgcttcaagggacttcc---------------------------------------------------------------------------------------------------------------------------------------------------------------------------------------------------------------------------------------------------------------------------------------------------------------------
>I28620_M046_Malvaceae_Camptostemon_shultzii_seq1
-----------------------------------------------------------------------------------------------------------------------------------------------------------------------------------------------------------------------------------------------------------------------------------------------------------------------------------------------------------------------------------------wgw-----------twttgtttgagg------tctt-gcctgtga--------tcagaatatacg----------------------ttttcttta----------------------------------------tttcttcttattca--------------------------------------------tttatgagcaagtattacatg--------------------------------------------ccgg-actggtta---------------acttaaactctttttg----acggaaaggaat------------atgcttactaaagaactgca-tttctaat--------------tacagggctatggatcactactgaatgtggaagattgcaggtgtctcctggtgaaattgttgtcctacctcaaggcttccgatttgttgtagatttgcctgatggcccgtcacgtggctatgttgctgaggtttttggtacccattttcaacttcctgatcttggtccaataggtacc---taatctctagttcagatgtggcctgtgagtgaatgaaryakaatw-tkttdttgtttgtgtryyrwt--aaaaataagtcact---ttattgact----------------------------------------------------------------------------------------------------------------------------------------------------------------------------------------------------------------------------------------------------------------------------------------------------------------------------------------------------------------------------------------------------------------------------------
>I28621_M153_Malvaceae_Trichospermum_sp_seq1
------------------------------------------------------------------------------------------------------------------------------------------------------------------------------------------------------------------------------------------------------------------------------------------------------ataaaatrtcatcattatatttcctgtaccttwcaaawtggttagtt-----------tataaat------ctttgtctgtagctt---------tgtctcatttata---------------------------------------------------------------------------------------------------------------mctctaattgtttaataga--------------------------------------gattatgagtgtttattacatg-----------------------------------------------aaactvgaaa---------------acttaaatacttcttgattgacmcaakgggatat----------acccttacytaggaactgcg-tttctaat--------------tacagggctttggatcactactgaatgcggaagattgcaggtctctcctggtgaaattgttgttttacctcaaggcttccgctttgttgtagatttgcctgatggcccatcacgtggttatgttgctgaggtttttggtacccattttcaacttcctgatcttggtccdataggtacc---taatctcttgttcagatgtgghctbtgagtgaattaagcataata-tattgtcattctcataagcagt-aggaatwagtcac----ttrttgatcatgttggatggatat-----g-------acccttagatatcawtttgatcttgt------------ttaggtgc------taatggtcttgctgcttcaagggayttccttgttcccacagcctggtt--------------------------------------------------------------------------------------------------------------------------------------------------------------------------------------------------------------------------------------------------------------------------------------------------
>I28623_M048_Malvaceae_Abroma_augusta_seq1
---------------------------------------------------------------------------------------------------------------------------------------------------------------------------------------------------------------------------------------------------------------------------------------------------------------------------------------ccatttgtattttt-----------gagaaaa--------------ctggccc-----------tattgtttatgg------tcttgtcatgtga--------tgagaatataga---------------------tttttcttaa----------------------------------------tttcatcttataca--------------------------------------------tcgctgagcatgtactacat-----------------------------------------------gacactgtagc---------------acttaaattctacttg----ccacaagggaat------------acgcttagttaagaactgca-tttctcat--------------tacagggttatggatcactactgaatgtggaagattacaggtctctcctggtgaaattgctgttttacctcaaggcttccggtttgtcatagatttgcctgacggcccatcacgtggatatgttgctgaggtttttggtacccattttcaacttcctgatctgggtccaataggtacc---taatctcttgttcagatgtggcctgtgagtgaatgaag-ataata-ttttgttgttctcgtaccatt--aagaatgagtaact---ttattgataatgttggatggattat----ggatatgacccttaggatatgatttt-atcttgt------------ataggtgc------taatggtcttgctgct----------------------------------------------------------------------------------------------------------------------------------------------------------------------------------------------------------------------------------------------------------------------------------------------------------------------------------
>I28624_M049_Malvaceae_Corchoropsis_tomentosa_seq1
----------------------------------------------------------------------------------------------------------------------------------------------------------------------------------------------------------------------------------------------------------------------------------------------------------------------tcatttag-ggcatgtatcacttgtattatt-----------gagagaa--------------ctt-tgc-----------tttcgtttaaaa------catttccatgtga--------gaagaataggtc----------------------------tta----------------------------------------tttcttcttattgt---------------------------------------------atactagtgtgtaacgtga-------------------------------------------------cattggcag---------------acttaaattc----------------------------------tttttgacctaagaactgca-tttctgat--------------ttcagggctatggatcactactgaatgtggaagattgcaggtctctcctggtgaaatagttgttttacctcaaggctttcgctttgttgttgatttgcctgacggaccatcgcgtggttatgttgctgaggtttttggtacccattttcaactacctgatcttggcccaataggtacc---taatctcttgttctgaattggtctgtgagtgaatgaagcataatt-ttttttctt-------acatt--aagaataagtcaat---ttgctggt------------atat-----g-------gacttgggatatgattttgatcttgt------------gtaggtgc------caatggtcttgctgcttcaagggacttccttgttcccacagcctggtttgag----------------------------------------------------------------------------------------------------------------------------------------------------------------------------------------------------------------------------------------------------------------------------------------------
>I28625_M193_Malvaceae_Apeiba_tibourbou_seq1
-----------------------------------------------------------------------------------------------------------------------------------------------------------------------------------------------------------------------------------------------------------------------------------------------------------------------------g-ggcatcagccacttgtgttatt-----------taraaar--------------ctkgctc-----------tmttgtttaagg------crttgccatgtga--------tgagaataratg---------------------ttcttcttta----------------------------------------tttcttcttattca--------------------------------------------tttatgagtgtgtattacat-----------------------------------------------bacactggagg---------------acttaaatccttcttga---acacatgggaat------------atgcttacttacraactgck-wttctaacw------------atacagggctatggatmactactgaatgtggaagattgcaggtctctcctggtgaaattgttgttttacctcaaggcttccgctttgntgtagatttgcchgatggcccktcacgtggttatgtngctgaggttttcrgtacccattttcadcttcctgatcttggtccgataggtacc---taatctt-------------gcctdtgagtgaatgaaanataata-tattkttaktctcataaccatt-aagaataagbcact---ttacygatcatwttggatggatat-----g------gcccttawgatatgr-tttaatmttgt------------ttaggtgc------taatggtcttgctgcttcaagggacttccttgttcccacagcctggtttgaggagggacc-cgcccagggttcac-----------------------------------------------------------------------------------------------------------------------------------------------------------------------------------------------------------------------------------------------------------------------
>I28626_M226_Malvaceae_Helicteres_guazumifolia_seq1
tata---------------------------------------------------------------------------------------------------------------------------------------------------------------------------------------------------------------------------------------------------------------------------------------------------------------------------------------ttatatttcctgcacccaagcaaaagaa--------------ctagttt-------------------------------------------------ataagtattggta---------------------tcttgcattttc------------------------------------------------------------------------------------------------ttttggggcatgaaccacttgttt---------------------------------------acatgacactgatga---------------agttaaattctttttg----acacaagaaaat------------atgcttacctaggaactgca-tttctgat--------------tacagagctacggatcactaccgaatgtggaagattgcaggtctctccgggtgaaattgttgttttgcctcaaggcttccgcttttctgtagatttgcctgatggcccatcacgtggttatgttgctgaggtttttggtacccattttcaactacccgatcttggtccgataggtacc---taatctcttgttcagatgtggcctgtgagtgaatgaagcataata-ttttcattttcctgtaccatt--aagatta----------gtcatgactatattggatggatat-----g------actcttaggatatgattttgatcttgt------------ctaggtgc------taacggtctagctgcttcaagkgacttcctt-------------------------------------------------------------------------------------------------------------------------------------------------------------------------------------------------------------------------------------------------------------------------------------------------------------------
>I28628_M051_Malvaceae_Werklea_horrida_seq1
---------------------------------------------------------------------------------------------------------------------------------------------------------------------------------------------------------------------------------------------------------------------------------------------------------------------------------------------------------------------------------------gactt--------------------------------------------------tgggcatgctcag-----------------------------------------------------------------------------ttgtttag-------------------------------------------cttaaaggt--------------t-------------------------------------------gaccttaagga------------ggcaataaaattttccttac---atgcaggttaaaat-------------cctacatgtggaagatt-tgcctgat--------------tacaggactatggatcactactgaatgtggaagattgcaggtaaatcctggtgagatcgtcgtcttaccacaaggcttccgctttgttgtagatttgcctgatggcccttcacgtggttatgttgctgaggtcttcgggacccattttcagcttcctgatcttggtccgataggtacc---taatctcttgttcagatgtggtct--gagtgaatgaagcatgatg-ctttgttgtttgtgtagttttaaaaaaataaaccactatctttttyatcatgttggatagatgt--------------ccttaggatacgattttcgtgttgt------------gtaggtgc------ttgtc---------------------------------------------------------------------------------------------------------------------------------------------------------------------------------------------------------------------------------------------------------------------------------------------------------------------------------------------
>I28629_M052_Malvaceae_Spirotheca_rosea_seq1
-----------------------------------------------------------------------------------------------------------------------------------------------------------------------------------------------------------------------------------------------------------------------------------------------------------------------------------------------atcatt-----------gagaaaa--------------catgcgg-----------ttttgttcgaag------tctt-gcctgtga--------tgggaatatatg----------------------ttctcttta----------------------------------------tttcttcttattca--------------------------------------------tttatgagcgaatattacatg--------------------------------------------agagcacttatga---------------acttaaatcctttttg----acacaagggaat------------atgcttacttaagaactgca-tttctgat--------------tacagggctatggatcactactgaatgtggaagattgcaagtatctcctggtgaaattgttgttttacctcaaggattccgctttgttgtagatttgcctgatggcccgtcgcgtggttatgttgctgaggtttttggtacccattttcaacttcctgatcttggtccgataggtacc---taatctcttgttcagatgtggcctgcgagtgaataaggcataata-ttttgttgttcttgtactatt--aaaattaagtcacg---ttattgatcatgttgg-tggacat-----g-------ctcttaggatatgatttttatcttgt------------gtaggtgc------taatggtcttgctgcttcaagggacttccttgttcccacag---------------------------------------------------------------------------------------------------------------------------------------------------------------------------------------------------------------------------------------------------------------------------------------------------------
>I28630_M053_Malvaceae_Huberodendron_swietenioides_seq1
---------------------------------------------------------------------------------------------------------------------------------------------------------------------------------------------------------------------------------------------------------------------------------------------------------------------------------------atacttgtataatt-----------gagaaaa--------------ctggcgc-----------tattgtttgagg------tctt-gcmtgtga--------tgggaatatatg-----------------------tttcctta----------------------------------------tttcttcttatgca---------------------------------------------ttacgagaaagtaytaaatg--------------------------------------------acagtactggtga---------------acttaaattcttttta----acacaatggaac------------atgcttacttaagaactgcatttttttat--------------tgcagggctattgatcactactgaatgtggaagattgcaggtatctcctggtgaaattgttgttttacctcaaggcttccgctttgttgtggatttgcctgatggcccatcacgtggttatgttgctgaggtttttggtacccattttcaacttcctgatcttggcccgataggtacc---taatctcttgtttagatgtggcctttgagtgaatgaagcataata-ttttgttgttcttgtaccatt--aaaaataagtcact---ttattgatcatgttggatggatat-------------gccttaggatatgattctaatcttct------------gtaggtgc------taatggtcttgctgcttcaagggacttccttgttcccacagcctggtttgag----------------------------------------------------------------------------------------------------------------------------------------------------------------------------------------------------------------------------------------------------------------------------------------------
>I28631_M054_Malvaceae_Trochetiopsis_benjaminae_seq1
-----------------------------------------------------------------------------------------------------------------------------------------------------------------------------------------------------------------------------------------------------------------------------tcaccttttttggttt-------taa---cggcctagaattgcattttg-ggttttgatcacatgtattatt-----------gagagaa--------------cttgcgc-----------ttccattaaaag------catttccatgtcc--------gaaggatagatc----------------------------tta----------------------------------------tttcttcttaagga---------------------------------------------ttaggagtttttaacgtgt-------------------------------------------------ctttgggga---------------atttg------------------------------------------cttatttgagaacttca-tttctgat--------------tacagggctatggatcactactgaatgtggaagattgcaggtttctccaggtgaaattgttgttttacctcaaggcttccgctttgtagttgatctgcctgacggcccatcacgtggttatgtagctgaggtttttggtacccattttcaactacctgatcttggcccaataggtacc---taatctcttcttctgatgtggcttgtgagtggacgaagcatagtt-tttcttctcata-----catt--aagaataagtca-----ttgctggt------------atat-----g-------gacttaggatatgattttgatgttgt------------ctaggggc------caatggtcttgctgcttcaagggacttccttgttcccacagcctggtttgaggaggcccatt------------------------------------------------------------------------------------------------------------------------------------------------------------------------------------------------------------------------------------------------------------------------------------
>I28632_M055_Malvaceae_Eriolaena_candollei_seq1
----------------------------------------------------------------------------------------------------------------------------------------------------------------------------------------------------------------------------------------------------------------------------------------------------------gtacctagcattgcattttg-ggttttgatcacttgtattawy-----------grraraa--------------mytgcgc-----------tttcgttaaawg------catttccatgtcc--------gaaggatagatc----------------------------tta----------------------------------------tttcttcttactsa---------------------------------------------tttggagtttttaacrtgt-------------------------------------------------ctkhaggra---------------atttg------------------------------------------cttatttkagaactgca-tttctgat--------------tacagggctatggatcactactgaatgyggaagattgcaggtctctccyggtgaaattgttgttttacctcaaggcttchgctttgtagttgatttgccygacggcccmtcacgtggttatgtcrctgaggtttttggtacccattttcaactacctgatcttggcccaataggtacc---yaatctcttcttctgatgtggcctrtgagtgaatgaagcatagtt-ttttyhtytyhh----wcatt--aagaataagycr-----ttgctggt------------ttat-----g-------aacttaggatatgatttcgatgttgt------------ctaggtgc------caatggtct-----------------------------------------------------------------------------------------------------------------------------------------------------------------------------------------------------------------------------------------------------------------------------------------------------------------------------------------
>I28633_M056_Malvaceae_Adansonia_digitata_seq1
---------------------------------------------------------------------------------------------------------------------------------------------------------------------------------------------------------------------------------------------------------------------------------------------------------------------------------------------gaataatt-----------gagaaaa--------------yatgcgg-----------ttttgtttgaag------tctt-gcctgtga--------tgggaatgtatg----------------------ttctcgtta----------------------------------------tttcttcttattca--------------------------------------------tttaygagcgagtattacatg--------------------------------------------agggtactgctgw---------------acctaarttctttttg----acacaatg----------------------------gaactgca-tttctgat--------------tacagggctatggatcaccactgaatgtggaagattgcaagtatctcctggtgaaattgttgttttacctcaaggcttccgctttgttgtagatttgcctgatggcccctcacgtggttatgtygctgaggtttttggtacccattttcaacttcctgatcttggtccaataggtacc---gaatctcttgttcagatrttgcctgtgagtgaatgatgcataata-ttttgttgttcttgtacmatt--aaaatttagtcacg---tttttkatcatgttggatggatat-----g-------cccttaggatgtgattttcatcttgt------------gtaggtgc------taacgggcttgctgcttcwagggacttccttgtacccacagcc-------------------------------------------------------------------------------------------------------------------------------------------------------------------------------------------------------------------------------------------------------------------------------------------------------
>I28635_M058_Malvaceae_Byttneria_aculeata_seq1
-------------------------------------------------------------------------------------------------------------------------------------------------------------------------------------------------------------------------------------------------------------------------------------------------------------------------caacaaatcaatggataattgtgcttttt-------------------------------gcaatgcagat----ggtgactttttgata---gttccccagcaaggaagtaag-ttgaaaattatgtt---------------tgatagttttttctta----------------------------------------atttcatctataca--------------------------------------------tcaatgagcatgttgtatttt--------------------------------------------------------------------------------------------acactagggaatatg-------------ttacttaagaact----cttctaac--------------tacaggattatggatcactactgaatgtggaaggttggaagtctcrcctggtgaaattgttgttttgcctcaaggctttcggtttgcaattgatttgcctgatggcccatcacgtggttatgttgctgaggtttttggtacccattttcaacttcctgatcttggtccaataggtacc---tactcccttgttcagatttggcctgtgtgttaatgaag-ataatg--tttgctgttaccttaccatt--aagaaaaagtaact---ttattaataatgttgg----atat-----g-------accttacaatatgatttcaatctttt------------ataggtgc------taatggtcttgctgcttcaagggacttccttgt-----------------------------------------------------------------------------------------------------------------------------------------------------------------------------------------------------------------------------------------------------------------------------------------------------------------
>I28636_M059_Malvaceae_Pterospermum_pierrei_seq1
--------------------------------------------------------------------------------------------------------------------------------------------------------------------------------------------------------------------------------------------------------------------------------------------------------------------------------------------------------------------------------------------------------------------------------------------------------------------------------------------------------------------------------------------------------------------------------------------------------------------------------------------------------------------------------------------------------------------aaat------------ttgcttatttgagaacwgca-tttctgat--------------tacagggctatggatcactacagaatgtggaagattgcaggtctctcctggtgaaattgttgttttacctcaaggcttccgctttgttgtaaatttgcctgatggcccatcacgtggttatgtagctgaggtttttggtactcattttcagctacctgagcttggtccaataggtacc---taatcttttg--------------------------------------------------------------------------------------------------------------------------------------------------------------------------------------------------ttgttctyatd----------------------------------------------------------------------------------------------------------------------------------------------------------------------------------------------------------------------------------------------------------------------------------------------------------
>I28637_M060_Malvaceae_Duboscia_vifidiflora_seq1
-----------------------------------------------------------------------------------------------------------------------------------------------------------------------------------------------------------------------------------------------------------------------------------------------------------------------catgttggggtatgaaccatctgtgttatt-----------gagaaaa--------------ctggctc-----------tattatttatgg------tattgccatgtga--------agagaatacaga--------------------atatatgtttt----------------------------------------ttatttcttattca--------------------------------------------tttatgagtgtgtagcacat-----------------------------------------------gagactggaga---------------acttga-------ttg----acacaagggaat------------atgcttacttaggaactgtc-tttctaat--------------tacagggctatggatcactactgaatgtggaagattgcaggtctctcctggtgaaattgttgttttacctcaaggcttccgctttgttgtagatttacctgatggcccttcacgtggttatgttgctgaggtttttggcacccattttcaacttcctgatcttggtccgataggtatg---taatctcttgttcagatgtggcctgtgagtgaatgaagcataata-tattgtta--ctcataagcatt-aacaataagtcact---ttattgatcatgttggatggatat-----g-------atcgctggatatcattgtgaccttgt------------ttaggtgc------taacggtctagctgcttcaagggacttccttgttcccacagcctggtt--------------------------------------------------------------------------------------------------------------------------------------------------------------------------------------------------------------------------------------------------------------------------------------------------
>I28638_M061_Malvaceae_Basiloxylon_brasiliensis_seq1
--------------------------------------------------------------------------------------------------------------------------------------------------------------------------------------------------------------------------------------------------------------------------------------------------------------------tttcattttg-agcatgaactgcttgtattatt-----------gagaaaa--------------ttggcac-----------tatcattt-agg------tcttg-catttca--------tgagaatatatg---------------------cttttcctca--------------------------------------------------ttca--------------------------------------------tttatgagcatgtactaaat-----------------------------------------------gacactggtga---------------actta---tctttttg----acacaagggaat------------atgcttattgaagaactgcc-ttgctgat--------------tacagggctatgggtcactactgaatgtggaagattgcaagtctctcctggtgaaatcgttgttttacctcaaggcttccgctttgttgtagatttgccagatggcccatcacgtggttatgtcgctgaggtttttggaacccattttcaactacctgatcttggtccgataggtacc---tattctctttttcagatgtggcctgtgagtgaatgaagcataata-ttttgttgtccttgtaccatt--aagaataagtcact---ttattgatcatattgg---catat-----g-------atcttaggacatga-attaatcttct------------gtaggtgc------caatggtctcgctgcttcgagggacttccttgttcccactgcctggtttg------------------------------------------------------------------------------------------------------------------------------------------------------------------------------------------------------------------------------------------------------------------------------------------------
>I28639_M249_Malvaceae_Gyranthera_amphibiolepis_seq1
-------------------------------------------------------------------------------------------------------------------------------------------------------------------------------------------------------------------------------------------------------------------------------------------------------------------------ttttggagcatg-aatacttgtataatt-----------gagaaaa--------------cttgcgc-----------tattgtttgagg------tctt-acctgaga--------tgggaatatatg-----------------------tttcctta----------------------------------------tttcttcttattca---------------------------------------------ttatgagcaagtattacatg--------------------------------------------acagtacaggtga---------------acttaaattctttttg----acacaatggaac------------gtgcttacataagaactgca-ttttttat--------------tacagggctattgatcactactgaatgtggaagattgcaggtatctcctggtgaaattgttgttttacctcaaggcttccgctttgttgtggatatgcctgatggcccatcacgtggttatgttgctgaggtttttggtacccattttcaacttcctgatcttggcccgataggtacc---taatctcttgttcagatgtggcctttgagtgaatgaagcataata-ttttgttgttcttgtaccatt--aaaaat-agtcact---ttattgatcatgttggatggatat-----g-------cccttaagatatgattttaatcttcc------------gtaggtgc------taatggtcttgctgcttcaagggatttccttgttccsacagcctggttt-------------------------------------------------------------------------------------------------------------------------------------------------------------------------------------------------------------------------------------------------------------------------------------------------
>I28640_M062B_Malvaceae_Diplodiscus_paniculatus_seq1
--------------------------------------------------------------------------------------------------------------------------------------------------------------------------------------------------------------------------------------------------------------------------------------------------------------------------------------------------------------------------------------------------------------------------------------------------------------------------------------------------------------------------------------------------------------------------------------------wtatgagcaagtattacaa-----------------------------------------------gacactggtga---------------actaaaattcattttg----atacaagggaat------------gtgcttatttgggaactcta-tttctgat--------------tacaggactatggatcactactgaattgggaagaatgcatgtctctcctggtgaaattgttgttttacctcaaggcttccgctttgctgtagatttgcctgatggcccatcacgtggytatgttgctgagatttttggtacccattttcaactacctgatcttggtcccataggta-c---taatctcttkttcagatgtggcctatgagtgaatgaagcataata-ttttgttgttctaacaccatt--aagsataagttact---ttattgatcatgttgg---catatctctaa-------atctcaaa----------------------------------------------------------------------------------------------------------------------------------------------------------------------------------------------------------------------------------------------------------------------------------------------------------------------------------------------------------------------------------------------
>I28641_M063_Malvaceae_Brownlowia_peltata_seq1
------------------------------------------------------------------------------------------------------------------------------------------------------------------------------------------------------------------------------------------------------------------------------------------------------------------------------------------------acctt-----------aggtacc--------------acattgyac--------attcctcctaacg------ttagggagcattt--------aggtaattatcc---------------------cttt----------------------------------------------tctttacttgttta--------------------------------------------tttatgagcatgtattacaa-----------------------------------------------gacactggcaa---------------actaaaattctttttg----agacragggaat------------gtgcttatttgggaactcta-tttctgat--------------tacagggttatggatcactactgaattgggaagaatgcaggtctctcctggtgaaattgttgttttaccacaaggcttccgctttgctgtagatttgcctgacggcccatcacgtggttatgttgctgagatttttggtacccattttcaactacctgatcttggtcccataggta-c---taatctcttgttcagatgtgacctgtgagtgaatgaagcataata-ttttgttgttcyaacaccatt--aaggataagttact---ttattgatcatgttgg---catat-----g-------atctcaggatacaattttgatcttgt------------gtaggtgc------taacggtctygctgcttcaagggacttcc---------------------------------------------------------------------------------------------------------------------------------------------------------------------------------------------------------------------------------------------------------------------------------------------------------------------
>I28642_M064_Malvaceae_Burretiodendron_esquirolii_seq1
---------------------------------------------------------------------------------------------------------------------------------------------------------------------------------------------------------------------------------------------------------------------------------------------------------------------------------------------------------------------------------------------------------------------------------------------------------------------------------------------------------------------------------------------------------------------------------------------------------------------------------------------------------------acactgctgg---------------acttgattctttttt-----actcaaggaaat------------ttgcttatctgagaactgca-tttctgat--------------tacagggctatggatcactactgaatgtggaagattgcaagtctctcctggtgaaattgttgttttacctcaaggcttccgcgttgctgtagctttgcccgatggtccatcacgtggttatgtcgctgaggtttttggtacccattttcatctacctgaacttggtccaataggtacc---taatcttttgttcagatgtggcctatgagtgaatgaagcataata-tattgttgttctcataccaaa--aacagtaagtcatt---tyagtswwcatgttga---catat-----g-------accttagg--------------------------------------t-------------------------------------------------------------------------------------------------------------------------------------------------------------------------------------------------------------------------------------------------------------------------------------------------------------------------------------------------------
>I28643_M065_Malvaceae_Hermannia_flammea_seq1
--------------------------------------------------------------------------------------------------------------------------------------------------------------------------------------------------------------------------------------------------------------------------------------------------------------------aatcattgtcagtagcttgtgcttcattttggt-----------gcatgaaa-------------ctggctc-----------tattctctagg-------tgtttccacatga--------tgagaatatatg---------------------cattgcttta----------------------------------------tttcttcttattca--------------------------------------------tttatgaccgggttacacat-----------------------------------------------gaccctggaga---------------gcttaaattctttttg----acacggaggaat------------atgcttgcttagaaaatgc--tttgtaat--------------tacagggctatggatcactactgaatrtggaagattgcaggtctctcctggtgaaattgccattttacctcaaggcttccgctttgttgtagatttgcccgatggcccttcacgtggttatgttgctgaggtctttggatcccatttccaacttcctgatcttggtcctataggtacc---taatctctt-ctcagatgtggcctgcgagtgaatgaagcgtaata-tttcgtttttattgtcccgtt----tagaaagtcact---ttatttttcctgttggatggacat-----g-------actcttatttaggattttaattttgt------------gtaggtgc------taatggtcttgctgcttctagggacttccttgtt----------------------------------------------------------------------------------------------------------------------------------------------------------------------------------------------------------------------------------------------------------------------------------------------------------------
>I28644_M066_Malvaceae_Thomasia_solanaceae_seq1
---------------------------------------------------------------------------------------------------------------------------------------------------------------------------------------------------------------------------------------------------------------------------------------------------------------------------------------------------ss-----------catgaaa--------------ctagctt-----------tattgtttaagg------tcttgccatgtta--------tgagaatatatggcgatggmttaatwttcagcattttccactaatttcaatgagttgacagccaaatcmcaataattycytywyttcttctkattca--------------------------------------------tttatgagcstgtatdacayt----------------------------------------------gacactggaga---------------acttaaattctttttk----dcacaagggaatat--------bmbtgcttacbtaagaactgca-tttctcat--------------tachgggctatggatcactactgaatgtggaagattgcaggtctctcctggtgaaattkmykwymbahmymrnkkvbhcskvkknkkkgdwsayktghcwbatkkvmmabvwhskkkkthtkhkgctnaggtttttggtacccatttccaacttcctgatcttggtccaataggtacc---taatctcttgttcagatatkgcctgtgagtkaatgaagcdwaata-ttttgttbttcttgtaccatt--aagaataagccact---tkawttaycatkttggatggatat-----g------acccttrtgatatkattttgatyttsw------------gkaggyks------taatrrtcyyrctgctccaagggacwtccywrttcccaataattcac---------------------------------------------------------------------------------------------------------------------------------------------------------------------------------------------------------------------------------------------------------------------------------------------------
>I28645_M067_Malvaceae_Guichenotia_ledifolia_seq1
---------------------------------------------------------------------------------------------------------------------------------------------------------------------------------------------------------------------------------------------------------------------------------------------------------ggtagtttgcgcttcatttgggg--------------------------------catgaaa--------------ctagctc-----------tattgtttaagg------tcttgccatgttg--------tgacaatatatg---------------------tatttcttta----------------------------------------tttcttctgattca--------------------------------------------tttatgagcttgtattacaa-----------------------------------------------gagactggaga---------------acttaaattctttttg----acacaagggaat------------atggttac-taagaactgct-tttctcat--------------tacagggctatggatcactactgaatgtggaagattgcaggtctctcctggtgaaattgctgttctacctcaaggcttccgctttgttgtagatttgccagatggcccatcacgtggttatgttgctgaggtttttggtacccatttccaacttcctgatcttggtccaataggtacc---taatctcttcttcagatatggcctgtgagtgaatgaagcagaata-ttatgttgttcttgtaccatt--aagaataagccact---ttatttaccaatttggatggatat-----g------acccttgtgatattattttgatcttct------------gtaggtgc------taatggtcttgctgctccaagggacttccttgttcccacagcctggtt--------------------------------------------------------------------------------------------------------------------------------------------------------------------------------------------------------------------------------------------------------------------------------------------------
>I28646_M068_Malvaceae_Helmiopsis_sp_seq1
----------------------------------------------------------------------------------------------------------------------------------------------------------------------------------------------------------------------------------------------------------------------------------------------------------gtacctagcattgcattttg-ggttttggtcacttgtattatt-----------gaaagaa--------------attgcac-----------tttcgttaaaag------catttccatgtcc--------gaaggatatatc----------------------------tta----------------------------------------tttcttcttactga---------------------------------------------ttaggagtttttaacgtgt-------------------------------------------------ctttaggga---------------atttg------------------------------------------cttatttgagaacttca-tttctgat--------------tacagggctatggatcactactgaatgtggaagattgcaggtctctcctggtgaaattgttgttttgcctcaaggcttccgctttgtagttgatttgcctgacggcccatcacgtggttatgtcgctgaggtttttggtacccattttcaactacctgatcttggcccaataggtacc---taatctcttcttctgatgtggcctgtgagtgaatgawgcatagtt-ttttttttctcat---acatt--aagaatgagtca-----ttgctggt------------atat-----g-------gacataggattttattttgatgttgt------------ctaggtgc------caatggtcttgctgcttcaagggacttcctcgttcccacag---------------------------------------------------------------------------------------------------------------------------------------------------------------------------------------------------------------------------------------------------------------------------------------------------------
>I28647_M069_Malvaceae_Cheirolaena_linearis_seq1
--------------------------------------------------------------------------------------------------------------------------------------------------------------------------------------------------------------------------------------------------------------------------------------ttgtttt-------acaagtgtacctagcattgcattttg-ggttttgatcacttgtattatt-----------gagagaa--------------cttgtgc-----------tttcgttaaaag------catttccatgtct-------ggaaggatagatc----------------------------tta----------------------------------------tttcttcttactga---------------------------------------------ttaggggttt-tattgtgt-------------------------------------------------ctctaggga---------------atttg------------------------------------------cttatttgagaactgta-tttctgat--------------tacagggctatggatcactaccgaatgcggaagattgcaggtctctcctggtgaaattgttgttttacctcaaggcttccgctttgtagttgatttgcctgacggcccatcacgtggttatgtcactgaggtttttggtacccattttcaactacctgatcttggcccaataggtacc---taatctcttgttctgatgtgacctgtgagtgaatgaagcatagat-ttttttctcata-----catt--aagtgtaagtca-----ttgctggt------------atat-----g-------aacttatgatatgattttgatgttgt------------ctaggtgc------caatggtcttgctgcttcaagggacttcct--------------------------------------------------------------------------------------------------------------------------------------------------------------------------------------------------------------------------------------------------------------------------------------------------------------------
>I28648_M070_Malvaceae_Helmiopsiella_madagascariensis_seq1
t----------------------------------------------------------------------------------------------------------------------------------------------------------------------------------------------------------------------------------------------------------------------------acaaagtagttggttt-------acaagtgtacctagcattgcattttg-ggttttgatcacttg-attatt-----------gagagat--------------cttgcgt-----------tttcgttaaaag------catttccatgtcc--------gaaggatagatc----------------------------tta----------------------------------------tttcttcttactca---------------------------------------------ttaggagtttttaacgtgt-------------------------------------------------cttcaggga---------------atttg------------------------------------------cttatttgagaactgca-tttctgat--------------tacagggctatggatcactactgaatgtggaagattgcaggtctctcctggtgaaattgttgttttacctcaaggcttccgctttgtagttgatttgcccgacggcccatcacgtggttatgtcgctgaggtttttggtacccattttcaactacctgatcttggcccaataggtacc---taatctcttcttctgatgtggcctgtgagtgaatgaagcatagtt-tttttttcctca--------t--aagaataagtcg-----ttgctggt------------atat-----g-------aacttaggatatgattttgatgttgt------------ctaggtgc------caatggtcttgctgcttcaagggacttccttgttcccacagcctggtttgaggaggcscactgcccagggtttac-----------------------------------------------------------------------------------------------------------------------------------------------------------------------------------------------------------------------------------------------------------------------
>I28649_M071_Malvaceae_Goethalsia_meiantha_seq1
------------------------------------------------------------------------------------------------------------------------------------------------------------------------------------------------------------------------------------------------------------------------------------------------------------------------------------------------------------------------------------------------------------------c------tattgccatgtga--------tgagaatactaa--------------------attcatgtttt----------------------------------------ttatttcttattca--------------------------------------------tttatgggtatccattacat-----------------------------------------------gagactggaga---------------acttaaatttttcttgatttacacaagggaat------------atgcttacttagaaactgtc-ttttaaat--------------tacagggctatggatcactactgaatgtggaagattgcaagtttctcctggggaaattgttgttttacctcaaggcttccgctttgttgtagatttgcctgatggcccttcacgtggttatgttgctgaggtttttggtacccattttcaacttcctgatcttggtccaataggtacc---taatctctcattcagatgtggcctgtgagtgaatgaagcataata-tattgtta--ctcataagcatt-aagaataagttact---ttattgatcacgttggatggatat-----g------actgtta-gatatcattttgacctttt------------t--------------------------------------ttttttttt----------------------------------------------------------------------------------------------------------------------------------------------------------------------------------------------------------------------------------------------------------------------------------------------------------------
>I28650_M072_Malvaceae_Clappertonia_ficifolia_seq1
--------------------------------------------------------------------------------------------------------------------------------------------------------------------------------------------------------------------------------------------------------------------------------------------------------------gctacatctcattttggggcattaaccacttgtgttgtt-----------gaggaaa--------------gtggc-c-----------tactgtttaagg------tattgccatgtga--------tgagaatccatg----------------------------tta----------------------------------------tttcgtcttatttga-------------------------------------------tttatgagcatgtattacat-----------------------------------------------gacactggaga---------------acttaaat----------------------------------------ttacttgggaattgtg-tttctaat--------------tacagggctatggatcactactgaatgtggacgattgcaggtctctcctggtgaaattgttgttttacctcaaggcttccgctttgttgtagatttgcctgatggcccttcacgtggttatgttgctgaggtttttggtacccattttcaacttcctgatcttggtccgataggtacc---taatctcttgttcagatgtggcctgtgagtgcatgaaacataaca-taatgttattctcataaccatt-cagaataagtcact---ttactgatcatgttggatagatat-----g------acccttataatatgattttgatcttga------------ttaggtgc------taacggtcttgctgcttcaagggacttcctggttcccacagcctggtt--------------------------------------------------------------------------------------------------------------------------------------------------------------------------------------------------------------------------------------------------------------------------------------------------
>I28652_M074_Malvaceae_Hildegardia_barteri_seq1
----------------------------------------------------------------------------------------------------------------------------------------------------------------------------------------------------------------------------------------------------------------------------------------------------------------------------------------------------t-----------gagaaaa--------------ctggtgc-----------tatcattt-agg------tcttgccatgtga--------tgataatatatg---------------------tttttctttat---------------------------------------ttttttcttattca--------------------------------------------tttatgagcatgtactaaat-----------------------------------------------gacattggtga---------------actat---tctatttg----acacaagggaat------------atgcttatttaagaactgca-ctgctgat--------------cacagggctatggatcactactgaatgtggaagattgcaggtctcgcgtggtgaaattgttgttttacctcaaggcttccgctttgttgtagatttgccagatggcccgtcacgcggttatgtcgctgaggtttttggtacccattttcaactacctgatcttggtccgataggtacc---taatcttttgttcagatgtggcctgtgagtgaatgaagcataata-ttttgttgttcttgtaccatt--aagaataagtcact---ttattgatcatgtggg---cttat-----g-------accttagggcatga-attgatcttgc------------ttaggtgc------taatggtcttgctgcttcgagggamttcmt--------------------------------------------------------------------------------------------------------------------------------------------------------------------------------------------------------------------------------------------------------------------------------------------------------------------
>I28653_M168_Malvaceae_Theobroma_cacao_seq1
-------------------------------------------------------------------------------------------------------------------------------------------------------------------------------------------------------------------------------------------------------------------------------------------------------------------------------ggcatgaacaacttgtattatt-----------gagaaat--------------ctggctc-----------tatctttt-agg------ccttgccatgtga--------tgagaatttatg---------------------ttttctct------------------------------------------gttttatttattca--------------------------------------------tttatgagtgtgtg----------------------------------------------------------tggaga---------------actcaaatatttttttg---acatgagggaat------------atgcttacctaagaacttca-tttctaat--------------tacagggctatggatcactactgaatgtggaagattgcaggtctctcctggtgaaattgctgttttgcctcaaggctttcgctttgttgtagatttgcctgatggcccatcgcgtggttatgttgctgaggttttcggtacccattttcaacttcctgatcttggtccgataggtacc---taatttcttgttcagatgtggcctgtgagtgaatgaagcataata-ttttgttgttctcgtaccatt--aagaataagtcact---ttatggatcatgttggatggatat-----g------acccttagggtatgattttgatcttgt------------gtaggtgc------taacggtcttgctgcttcaagggacttccttgctcc--------------------------------------------------------------------------------------------------------------------------------------------------------------------------------------------------------------------------------------------------------------------------------------------------------------
>I28654_M105_Malvaceae_Pachira_aquatica_seq1
---------------------------------------------------------------------------------------------------------------------------------------------------------------------------------------------------------------------------------------------------------------------------------------------------------------------------------------------------tt-----------gagaaaa--------------catgcgg-----------ttttgtttgaag------tctt-gcctgtga--------tgggaaaatatg----------------------ttcttttta----------------------------------------tttcttcttattca--------------------------------------------tttatgagcaagtattacatg--------------------------------------------agagtactggtga---------------atttaaattctttttg----acacaagggaat------------atgctcacttaagaactgca-tttctgat--------------gacagggctatggatcactactgaatgtggaagattgcaagtatcccctggtgaaattgttgttttrcctcaaggcttccgctttgttgtagatttgcctgatggcccatcacgtggttatgttgctgaggtttttggtacccattttcagcttcctgatcttggtccgataggtacc---taatctcttgttcagatgtgccctrtgagtgaatgaaacaaaatw-ttttgttgttcttgtaccatt--aaaattaagttacg---ttattgatcatgttgg-tggatat-----g-------cccttaggttatgattttcatcttgt------------gtaggtgc------taatggtcttgctgcttcaagggacttccttgttcmcaca----------------------------------------------------------------------------------------------------------------------------------------------------------------------------------------------------------------------------------------------------------------------------------------------------------
>I28655_M148_Malvaceae_Robinsonella_mirandae_seq1
--------------------------------------------------------------------------------------------------------------------------------------------------------------------------------------------------------------------------------------------------------------------------------------------------------------------------------------wtyagctaymytttt-----------waaatawatag----------tyagtctwwaa-----rwyaytrtttcatatggagttmrgtcctmgkrr-----------------------------------ctwgmattwcyaktts------------------------------ggscaykgatactcgtattattgak--------------------------------------------------------------------------------------------------------------aaaacttgtgc--------------tatygaggtctggcctg----wgatcagactatatgtttccttatatgcttaygtaagaactraa-tttctrat--------------tacagggctatggatcactactraatgtggaagattgcaggtatctcctggtgaaattgtcgtgttacctcaaggcttycgctttgttgtagatttkcctgatggcccgtcacgtggttackttgchgagrttttyggtgctcattttcaacttcctgatcttggtcygataggtacy---taatctcttgtt--------------gwgtghatgvagcataata-tcktattgttcgtgwahcatt--aaaaatadttcact---ttattgatcatgtcsaatagatatat---k-------cccttaggatatgattgtcatcttgt------------gtaggtgc------taatggtcttgctgcttcaagggacttcct-------------------------------------------------------------------------------------------------------------------------------------------------------------------------------------------------------------------------------------------------------------------------------------------------------------------t
>I28656_M002_Malvaceae_Tilia_americana_seq1
------------------------------------------------------------------------------------------------------------------------------------------------------------------------------------------------------------------------------------------------------------------------------------------------------------agcttgcatttcattttc-ggcatgaaccacttgtattatt-----------gagaaaa--------------ctggcgc-----------ta---------------------ccatgtga--------tgagaatatatg---------------------tttttcttta----------------------------------------tttcttcttattca--------------------------------------------tttatgagcgtgtattacrt-----------------------------------------------ggcactgttta---------------acttaaattctttttg----acacaagggaat------------atgcttatttaagaactgca-tttctgat--------------tacagggctatggatcactactgaatgtggaagattgcaagtctctcctggtgaaattgttgttttacctcaaggcttccgctttgttgtagatttgcctgatggcgcatcacgtggttatgtcgctgaggtttttggkacccattttcaactacctgatcttggtccgataggtacc---taatctcttgttcagatgtggcctatgagtgaatgaagcataata-ttttgttgttctcgtaccatt--aagaagaagtcact---ttattgatcatgttrg---catat-----g-------accttaggatatgattttgatcttgt------------gtaggtgc------taatggtcttgctgcttcaagggacttccttttt----------------------------------------------------------------------------------------------------------------------------------------------------------------------------------------------------------------------------------------------------------------------------------------------------------------
>I28657_M180_Malvaceae_Triumfetta_lappula_seq1
-------------------------------------------------------------------------------------------------------------------------------------------------------------------------------------------------------------------------------------------------------------------------------------------------------------------------------------------------tgtt-----------gaggaaa--------------ctggc------------ctattgtttaagg------tcttgccatgtgatgakgaattgagratwcatg----------------------------tta----------------------------------------yttcctcttattsg--------------------------------------------tttatgagcayrtattagat-----------------------------------------------gacactggaga---------------acttaaatcgttcttg----ackcaagggamt------------rygcttacttdggaattgcr-tttctaac--------------tacagggctatggatcactactgaatgtggaagattgcaggtctctcctggcgaaattgthgttttacctcaaggcttccgctttgttgtagatttgcctgatggcccttcacgtggttatgttgctgaggtttttggcacccattttcaacttcctgatcttggtccgataggtacct-ataatctcttgttcagatgtggcctgtgattgaatggaacataaca-tagtgttdttctcwtaaccatt-mwkaattagtcact---ttaccggtcatgttggatasatat-----gagtataacccttataatgtaattttgatcttga------------ttaggtgc------taatggtcttgctgctccaagggacttccttgttcccacagcctggtttgaggagggcccccgcccagggttcactattgta----------------------------------------------------------------------------------------------------------------------------------------------------------------------------------------------------------------------------------------------------------------
>I28658_M160_Muntingiaceae_Muntingia_calabura_seq1
-----------------------------------------------------------------------------------------------------------------------------------------------------------------------------------------------------------------------------------------------------------------------------------------------------------------------------------------tcttggaactttg-------------------------------tcaacttttccttgggcacatgatttgacg-------cctactatcaga------aagaaacatatttgcacatttatt-----atatgatttaattttagttgtttt--------------------------------tatcttcttgtttgttg-----------------------------------------tttgggtacttttattattaa----------------------------------------------gatacctagaac-----------------------------------------------------------------ttcaaaagtttca-cttctaattagctccactgtttaacaggattgtggatcacgactgaatgtggaagaattcaagtgtctccaggtgaaattgtggttttgcctcaaggcttccgttttgttgtggagctgccagatggtccatcacgtggttatgttgctgaagtttttggtacccattttcagcttcctgatcttggtccaataggtacc---tagttccttgcgcagatttattttgtgagtggataatgtgcaaag-gtttttctttttcttttaagt--gaaatttactcaat---agatggagcatattggat------ttt--g----caatcttaaaaatctgatcttagtatgctt-----------ttaggtgc------caatggtcttgctgctccaagggactttcttgttccta---------------------------------------------------------------------------------------------------------------------------------------------------------------------------------------------------------------------------------------------------------------------------------------------------------tag
>I9832_V002_Malvaceae_Luehea_speciosa_seq1
tgaagaggcaatgaaattttcttcgcatgtaggtacactgccaacaaatcaatggacaattgtgccttctgcaatgcagatggtgactttttgatagttccccagcaaggaagtaagttaagatccttttatggccactttggaacaaactttaaattgcattatattacttgtgtagagtctccgttttgaggttttcaatttgaatagcattatttcttaaagaaataaaaatattctaaaatatcatcttatatttctccaacctcacaaaatggttagtttctaagtcattgttggtagcttcatctcattttgggggatgaactatttgtgttatt-----------gagacaa--------------caggctc-----------tattgttcatgg------tattgccatgtga--------tgagaatacacg-------------------------ttttta----------------------------------------cttgttcttattca--------------------------------------------tttacgagtgtgtattacat-----------------------------------------------gacgctgtaga---------------acttaaattcttcttgattggcacaaggaa-------------catgtttacttaggaactgtc-tttctgat--------------tacagggctatggattactactgaatgtggaagattgcaggtctctcctggtgaaattgttgttttacctcaaggcttccgctttgttgtagatttgcctgacggcccttcacgtggttatgttgctgaggtttttggcacccattttcaacttcctgatcttggtccgataggtacc---taatctcttgttcaaatatggcctgtgagtgaatgaagcataata-tattgttgttctcataaacatt-aagaataagtcact---ttattgatcatgttggatggttat-----g-------accgtttgatatcattttgatcttgt------------ttaggtgc------taatggtcttgctgcgtcgagggacttccttgctcccacagcctggtttgaggagggccctcgcccagggttcactattgtccaaaagtttggaggagaacttttcagcgccaggcaagatttttctcctttcaacgtagttgcctggcatggtaattatgtcccatataaggtgagtgtaatggttatcgtattaatcttctttattttgaccatatagtatgcaatagaggcatttactagggacaggcttttgccatgtaggttgatcagctaatagtttagaattccaactaaaatagttaaaaaagaataagattttgattctgacacatttc
