# Supplementary material for: Localized Phylogenetic Discordance Among Nuclear Loci Due to Incomplete Lineage Sorting and Introgression in the Family of Cotton and Cacao (Malvaceae)
Source: Front Plant Sci. 2022 Apr 13;13:850521. doi: 10.3389/fpls.2022.850521 (PMC9043901; doi:10.3389/fpls.2022.850521)
Supplement: Supplementary file 1 [file Data_Sheet_1.ZIP › Alignments_v4/L100.fasta]

>I28591_M023_Malvaceae_Neobuchia_paulinae_seq1
------------------------------------------------------------------------------------------------------------------------------------------------------------------------------------------------------------------------------------------------------------------------------------tgaggt--------------------------at--------attttctgtctt--gtt---------ataatctcaactgctaaatcc--------------------gaaa------ccac------------------tatctgtca-------------tctttaagac--cttttgtttctgcaaaa------------gaaaaaaaaaa----aggagcat-------ggtctttgctcac----------------------------------------------------------------t-ttt---------------------gtcttt--------ttaatc---------------------------------------ttataa-----cattgtctatcagatggaaattgcgagagagttggacaaattatcggccaagttagatggtgtagatgagatgatatcctcagccatggctgcagacccccaggttcaatccctttt-gagtggcaccgctgatgtatggatgccagttattactgccaatgctgatgagcgacgcaatttcacagcttcaattggag------------ctgataagcc------------taataag------gagtaaggacagacataacatagacatatt-----------tggttttg---------------------ttatttgtgtgtt-----------------aaatttagt------------------gagccttatgctgggcgg---------------------------------------------------------------------------------actataagcctggaatcacc-acaact------------------------------------------------------------------------------------------------------------------------------------------------------------------------------------------------------------------------------------------------------------------------
>I28592_M188_Cytinaceae_Bdallophytum_americanum_seq1
------------------------------------------------------------------------------------------------------------------------------------------------------------------------------------------------------------------------------------------------------------------------------------------------------------------------------tttctttgcgctcca--------------acttcccaccctaaggta--------------------------------------------------------------------------cctcaaaag-------------------------------------------------------------------------------------------------------------------------------------------t-c---------------------------------aaaaccaatc-----------------------------------------------------tttctggcagctagaaatagcggcgacattggacaaattgtcagcaaaactgaacgatgttgacgatatgatatcttctgccgtggcttcagacccacaggtgcattcactgtt-gagcggcacagccggagtatggatgccggttattactgccactgctgatgagagacgcagttttggagcatctgttgggg---------------------t------------cgggggc------gatgaccaaacctccaatt------------------gaactgctctt----------------------------------------------------tttgccatttctc--------caagagaagacttatatt---------------------------------------------------------------------------------------tatttggccttcgttaagag---------------------------------------------------------------------------------------------------------------gacaaattgcggggaatgtaagtagcct---------------------------------------------------------------------------------------------------------------------------------act
>I28593_M024_Malvaceae_Carpodiptera_cubensis_seq1
-----------------------------------------------------------------------------------------------------------------------------------------------------------------------------------------------------------------------------------------------------------------------------------atcaggt--------------------------at--------attttctgttttgt------------tatatctcaaatgctgaaact--------------------gata------ctgg------------------tctctatcc-------------tattctgga---cttcagtttctgcacaaaaa-aaaaaaaaggaaaaaagaa--------aaaa---gaatgctgtttgttcac----------------------------------------------------------------t-ttt---------------------gccctt--------ttaatc---------------------------------------tgata---------tttttatcagctggaaattgcaagagagttggacaaattatcggctaagttggatggtgtggatgagatgatatcctcagccatggctgtagacccccaggtgcaatcactctt-gagtggcactgctgatgtatggatgccagctattactgctgatactgatgagcaacgcaacttcacagcatcaattggag------------ctgatgagca------------tcaagtc------atcgagaaacactccaac-----------------------tgatttc--------------------------tcactac-----------------------acata--------------------accctat------------------------------------------------------------------------------------------tttttagttytga---------------------------------------------------------------------------------tggggag-------------------------g--------gggtatgactaaaata------------------------------------------------------tcacttctat-tatttgcat---aatctgcctggattaaccatt-------ttgttttctaa--taggtaacaaaataaggt----
>I28594_M025_Malvaceae_Herrania_nitida_seq1
---------------------------------------------------------------------------------------------------------------------------------------------------------------------------------------------------------------------------cttggattggagg----ttacaaaagttccttccaagtctgcacagggcct---tgatgaggta----------------------------------------------------------tggtgtatctcaaatgctgaaaca--------------------caaacaga--ctac-------------ccaaccctctatca-------------tcttccaca---gtttggtttctgc------------------aaacaaaca--------gcat-------gctgtttgatcac----------------------------------------------------------------tgttt---------------------gtcctt--------ttaatc-----------------------------------------------------tttctatcagctggaaatagccaaagagttggacaaattatcggctaagttggatggtgtggatgagatgatatcctcagccatggctgcagacccccacgtgcagtcgcttct-gagtggcaccgcygatgtatggatgccagttattactgccaatgctgacgagcgacgcaacttcacagcatcaatgccacacgataagcttcaagataagcc------------tcaagcc------gacgagaatctctccaat-----------------------tgatat----------------------------------------------------------------------------------atcatatatata-------------------------------------------------------------------------------------tatatatatrtgtgtgtgtg-------------------------------------------------------------------------------------------------------------tgtgtgtacgaaaacaaaaaaa--------------------------------------------------------------------------------------------------------------------------------------------
>I28595_M184_Malvaceae_Guazuma_ulmifolia_seq1
-------------------------------------------------------------------aagcatatcgttctgttga----------attaactggaaattacccatgcattatgatgcatatatgtgt-------------------------aggtagaagcattgagtaatgaggaagaagttgaattgcgttccaaaattgaagcccttggattagagg----tcacaaaagttccttccaagtctrcgcacggcct---tgatg-----------------------------tct--------actt--------------------------------acgttgaaaca--------------------aaaa------ctaccc-----------tctaccttctatca-------------tcttccaga----------------------------ta--------------------------------tctgtttaatcac----------------------------------------------------------------t-cct---------------------gtcatt--------ctaatc-----------------------------------------------------tttcwataagctggaaatagctaaasagttdgamaaatdatcdgmdaagttggatggtgttgatgagatgatatcctcagccatggctgcagaccccaatgtgcagtcgctctt-gagtggbahcgctgatgtatggatgccagttattabtgcvaatkctgahdagcrrcgcaacttcatggcatcratgccacacgwkwtgatataagwtnrvtc------------wyawswy------gavgagddwctytmcamt---warwryayyakmtgkmmtrrkgrtksc--------------------------------------------------------tcwsc--------------------ascmtktkcy------------------------------------------------------------------------------------t--wryttacttgtgatgagcca----------tgtactttctctcagaaaa-----------------------------------aataaataaataaataaa----------------------ttg-catttttgtgtgaaaccctattaatct--------------------------------------------------tcttttatatgtgattgttt------------------------------------------------------------------
>I28596_M026_Malvaceae_Ruizia_cordata_seq1
-----------------------------------------------------------------------------------------------------------------------------------------------------------------------------------------------------------------------------------ggagg----ttacaaaacttccttccaagtctacacatggtgt---taatgaggta------------------------ttt--------tcttt-----------------------tatctcaaatggtgaaaaa--------------------aaaa------ac-t------------------actctac-a-------------tcttcgtga---ctttggtttctgga---------------aaaaaaaaatg--------ccat-------actgcttgctcac----------------------------------------------------------------t-ttt---------------------gtcatt--------ctctgc---------------------------------------ttatg---------tttctatcagctggatattggsagagagttggacarattatcggctaagttggatggtgtggatgagatgatatcctcg---------gcagacccccaggtgcartcaytctt-gmgtggcacagctgatktatggatgcccgttattactgccaatgcagargagagacgcaacttcacagcatcagttggag------------ycwstaagcc------------tcragtc------aaygagaaaacctccgac-----------------------tgatggt--------------------------tcactaa-----------------------tcatc--------------------acccta-------------------------------------------------------------------------------------------ttcttaattctgattgtata-----------------tttttctt---------------------------------------tttcggtgtttgggagg------------------------gg--------gaacaatacaaaaata------------------------------------------------------taacgtatat-cattta---------------------------------------------------------------------
>I28597_M027_Malvaceae_Melhania_velutina_seq1
--------------------------------------------------------------------------------------------------------------------------------------------------------------------------------------------------------------------------------------------------------------------------------------------------------------------------------------------------------------tcaaatgttcaaaaa--------------------taaa------ctac------------------actctac-a-------------tcttcgtga---ctttggtttctgg-----------------aaaaaaaatg--------ccat-------actgcttgctcac----------------------------------------------------------------t-ttt---------------------gtcttt--------ctctgc---------------------------------------ttatg---------tttctatcagctggatattgggagagagttggacaagttatcggctaagttggatggtgtggaagagatgatatcctcg---------gcagacccccaggtgcaatcactctt-gagtggcacagcggatgtatggatgcccgttattactgccaatgcagaggagagacgcaacttcacagcatcagttggag------------ccagtaagcc------------tcaagtt------aatgagaaaacctccgaa-----------------------tgatggc--------------------------tcgctaa-----------------------tcatc--------------------accctt-------------------------------------------------------------------------------------------ctcttaagtctgattgcata-----------------tttttctt---------------------------------------tttcggtgtttgggagg------------------------gg--------aaacaatactaaaacg------------------------------------------------------tcacatata-----------------------------------------------------------------------------
>I28599_M029_Malvaceae_Desplatsia_dewevrei_seq1
-------------------------------------------------------------------------------------------------------------------------------------------------------------------------------------------------------------------------------------------------------ccttccaagtctgcacaaggtct---tgacgaggtatcta---tctac---------ttgtttsc------ttttcggtttttccttttt---ttttttttttcctaattctgcaaga------------------------------------------------------------------------------------------------------------------------------------------aa-----tgtatttcatcac----------------------------------------------------------------t-cct---------------------gtcttt--------gtaatc--t--------------------------------------------------ttcctgtcagctggacatagccagagagctagacaaactatcggccaagttgaatggcgtggatgagatgatatcagtggccacggcttsagacccccacgtgcagatgctctt-gagtgacactgctgatgtgtggatgccagttattactgccaatgccgatgagcggcgcaacttcacagcgtcagtaggag------------atgataagac------------tcaagtcaataagagtg------------at-----------------------tga--ta------------------------tctcaat--------------------yaatagtact--------------------gtcctgctttgtawtt---------------------------------------------------------------------------------tttttttttctggatttgac----aatttttttataattttctc----------------------------------------------------------------------------------------ccaccatatcacaaaca----------------------------------------------------------------------------------------------------------------------------------------------
>I28600_M146_Malvaceae_Mortoniodendron_guatemalense_seq1
----------------------------------------------------------------------------------------------------------------------------------------------------------------------------------------------------------gttcgaaaattgaagcccttggattggaga----ttacaaaagttccttccaagtctacacacggcct---tgatgaggta------------------------tat--------tttgtcttac----------------tatatctcaaatgctgaatca--------------------gaaa------ctat--------------------tctatcg-------------tcttcca------------ttctgc--------------------aaaaatt--------gcat-------gctgtttgctcac----------------------------------------------------------------a-ttt---------------------atcttt--------ttaatc---------------------------------------ctatt---------tttctttcagctggaaattgcgacagagttagacaaattatcggctaagttggatggtgtggatgagatgatatcctcagccatggctgcagacccttgcgtgcaatcgttctt-gagtggcacctctgacgtttggatgcctgttattactgcaaatgctcatgagcgactaaacttcgcagcgtcaattggag------------ccgataagcc------------tcaagtc------aacgaaaaacactccaac-----------------------tgatgtt--------------------------tcatgaa-----------------------tcacc--------------------acctca-------------------------------------------------------------------------------------------ttcttaattctgatagtact-----------------tttt-------------------------------------------ttggtgtgtttgggaag----------------------------------ggatatgacgaaaa----------------------------------------------------------------------------------------------------------------------------------------------
>I28603_M223_Malvaceae_Gossypium_hirsutum_seq1
------------------------------------------------------------------------------------------------------------------------------------------------------------------------------------------------------------------------------------------a-----------ymmrttagtattagaacaaagtat---gggggaggtga------------------------------------------------------------------ctgaccggtgaamya---------------------------------------------------tymwytrtcrgtc---------------------------------------------------------------------------------ggaaattgctcac----------------------------------------------------------------t-ttt---------------------gtcttc-ttatttcttaatc---------------------------------------ttatatgtatttatgtgttatcagctggaaatcgcgagagagttggacaagttatcggctaagttagacggtgtggatgagatgatatcctctgccatggcagcagacccgcaggtgcgatccctttt-gagtggcactgccgatgtatggatgccggttattactgccaatgctgatgagcgacgcaatttggctgcatcaatcagta------------ccgataaccctcttggcaacaacgaagac------gacaacaaacccgacaat-----------------------tgatgtt-----------------------------------------------------------------------------------------------------------------------------------------------------------------------------------------------------------------------------------------------------------------------------------------------------------------------------------------------------------------------------------------------------------------------------------------------------------------------------------tc
>I28604_M032_Malvaceae_Entelea_arborescens_seq1
------------------------------------------------------------------------------------------------------------------------------------------------------------------------------------------------------------tccaaaattgaagctcttggattggagg----ttactaaagttccttccaagtctactcacagtct---tgatgaggta------------------------tgt----------------------------------ttgtttatagatgctawtrta----------------------------------------------------tcattatga-------------tcttgcara---ktttgattrttgaaata------------------------------------------agtwtttgsrtwr----------------------------------------------------------------ttttt--------------------aatgttt-------------------------------------------------------------------tcahcatcarctggaaatagswagagaattggacaaattatcggctaagttggatggtgtrgatgagatgayatcatcagcwatggctacagatccgcwggtgyaatckctctt-gagccacaytgctcatgtgtgratgcyagktattaccgccaatgctgacgagcgccgcaacttcacaccayyrtwmccagatgkwrmtskwgawyacardysk-----------caaaatc------aatgagaaatttammattcatt-------------------tcatttc-----------------------tytywryyttgta---------------cataaccagt--------------------gtcacatcca-------------------------------------------------------------------------------------ctttgttwatwmttawgrgktt--------------------------------------------------yammaa------------------tagaaagt---------------------ttgg-------attttattagtaagata------------------------------------------------------ctaccasway----------------------------------------------------------------------------
>I28605_M235_Malvaceae_Abutilon_sp_seq1
--------------------------------------------------------------------------------------------------------------------------------------------------------------------------------------------------------------------------------------------------------------------------------------------------------------------tt--------tttttttggctc--tcggttagtccgattatctgagtttctcaat----------------------ctaa------ttacatca--------attt--ggtcgatta-----atctagttttaacatat---tttt---------------------------------------------------------------------------------------------------------------------------------------------------------------------------------------------------------------------------------------tgctcatcagctggaaattgcgagagagttggacaaattatcagctaagttggatggtgtggatgagatgatatccgcagcaatggcatccgacccgcaggtgcaatccctctt-gagtggcactgctgatttatggatgcctgttattactgccaatgccgatgagcggcgcaatttggcagaatcaatcggtg------------ccgataaccc------------cattgtt------gacgacaacaaactcgac--------------------aagtgatagtt---------------------cctttcacccgtc-------------------agtcacc--------------------ataccatg-----------------------------------------------------------------------------------------tacttgattctcatg------------------------------------------------------------------------------------------------------------------------------------------------------------------------------------------------------------------------------------------------------------------------------------
>I28606_M033_Malvaceae_Reevesia_formosana_seq1
-------------------------------------------------------------------------------------------------------------------------------------------------------------------------------------------------------------------------------------------------------------------------------------gaggt--------------------------at--------attttctgtcttac------------tatatttcaaatgctgaaaca--------------------caaa------ctactc-----------tctaatctctatca-------------tcttccacc---cttttgtttctgc--------------------aaaaaat--------atatgttgtttcatgtttgctcac----------------------------------------------------------------t-ttt---------------------ctcttt--------tta--------------------------------------------ata---------tttctatcagcyggagatagccagagagttggacaaattatcggctaagttggagggtgtggatgagatgatatcctcagtcatggatgcaaatccccaggtgcaatcgctctt-gagtggcaccgctgatgtatggatgccagttattactgccaatgctgatgagcgacgcaacttcacagcaccaataggag------------ccagtaagcc------------tcaagtc------aacgagaaacaatccaac-----------------------tgatttc--------------------------tcatcag-----------------------tcact--------------------acctca-------------------------------------------------------------------------------------------ttcgtaatactggtagtact-----------------tttttt---------------------------------------------------tgggggg------------------------gg--------ggg---------------------------------------------------------------------------------------------------------------------------------------------------------
>I28607_M034_Malvaceae_Mansonia_altissima_seq1
----------------------------------------------------------------------------------------------------------------------------------------------------------------------------------------------------------------------------------------------------------------------catgacct---tgatgaggtat----------------------atat--------tatttctgtatt--gtt---------tatatctgaaatgctgaaaca-------------------a----------ctac-----------------tctgttttca-------------tcttccgga--ccctcgttttcttt-----------------ctgcaaaagt--------gtat-------gacgttagttcgc----------------------------------------------------------------ttctt---------------------gtcgtt--------tcaawttttt-------------------------------tttttttta---------tvtttatmagctggaaattgccagagagttggataaattatcggctaagttggatggtgtggatgagatgatatcttcagccatggccacagacccacaggtgcaatcgctctt-gagtggcactgctgatgtatggatacctgttattactgctaatgctgatgagcggcgcaatttcaccgcgtcaattgggg------------ctgataagcc------------tcaaggt------aacgagaaacacaactgat----------------------tagtatt-------------------------------------------------------------------------------------------------------------------------------------------------------------------------------tgcattttctttctggatatatg--------------------------------------------------------------------------------------------------------------------------actgaaata------------------------------------------------------tcacttgtat-catttgtatttctatctttctggtttaacctgcagaacaagtgtmtt--------------------------ka
>I28608_M035_Malvaceae_Hosfordia_alata_seq1
----------------------------------------------------------------------------------------------------------------------------------------------------------------------------------------------------------------------------------------------------------------------------------------------------------------------------------------------------ttcgattatttgagtttctcaat----------------------ctaa------tt-------------------------atca-----ttacggaattaacataa---ttttggtcaccct----------------------------------------------attgtttgctctg----------------------------------------------------------------t-ttt---------------------gtcgtc--------ttcatgttgta-------------------------------tatgttca---------tgtgtatcagctggaaattgctagagagttggacaaattatcggctaagttggatggtgtggatgagttgatatcctcagcaatggcatctgacccgcaggtacaatccctctt-gagtggcacagctgatgtatggatgcctgttattactgccaatgctgatgagcgacgcaatttggctgaatcaatcggtg------------ccgataaccc------------cattgtt------gatgacaacaaactcaac--------------------aagtgatagtt---------------------cctttcacctgtc-------------------agtcacc--------------------attccata-----------------------------------------------------------------------------------------tacttaattctcatgttatt-----------------ttctttattt-------------------------------------tttttctgtgtt---------------------------------------------------------------------------------------------------------------------------------------------------------------------------------------------------
>I28609_M036_Malvaceae_Pentaplaris_davidsmithii_seq1
-----------------------------------------------------------------------------------------------------------------------------------------------------------------------------------------------------------------------------------------------------------------------------------------------------------------------------------------------------------agaaaaaagttaaaggtg--------------------taga------cagc------------------attcaaataacgtattgaaaatgtatgggaa---cywwsktttyysy-----------------aaaw-akmac--------syaw-------rykgyttrytywt----------------------------------------------------------------t-mtw---------------------gyytwtga-gagtattwwtmtkata----------------------atatatttatatatata---------tgtctatcagctggaaattgccagagagttggacaaattatcggctaagttggatggtgtggatgagatgatatcctcagccatggctgcagacccccaggtgcaatccctctt-gagtggcacagctgatgtatggatgcctgttattactgccaatgctgatgagcgacgcaatttggcagcatcaattggag------------ccgataagcc------------ttttgtc------aacgacaaactctccaat-----------------------tgatgtt--------------------------tcaccagtc-------------------agtcacc--------------------acccca-------------------------------------------------------------------------------------------tacttaattctgatactatt-----------------ttctct----------------------------------------ttttgggtgttcggggagg-----------------------ggaggatatgtcatatgactaaaata------------------------------------------------------tcactgctat-tatttgcat---tatctgtctggatt-------------------------------------------------
>I28610_M037_Malvaceae_Heritiera_littoralis_seq1
--------------------------------------------------------------------------------------------------------------------------------------------------------------------------------------------------------------------------------------------ttacgaaagttccttccaagtctgcacacgacct---tgatgaggta------------------------aat--------tt--tctgtcttgt------------tatatctcgaaagttgaaaca--------------------gaaa------ccat------------------tctctatca-------------tcttccata---ctttggtttctgc--------------------aaaaaac--------gcat-------gttgtttgctcac----------------------------------------------------------------t-ctt---------------------gtc-tt--------ttaatc---------------------------------------ttgtg---------ttgctatcagctggagattgcgagagagttggagaaattatcggccaagttggatggagtggatgagatgatatcgtcagccatggctgcagacccccaagtgcaatcgctctt-gagtggcactgctgatgtatggatgccagttattactgccaatgctgatgagcgacgcaacttcacagcatcaattgaag------------ccggtaagcc------------tcaagac------aacgagaaacttaccaaa-----------------------tgatgtt--------------------------tcaccgt-----------------------tcacc--------------------acccca---------------------------------------------------------------------------------------------aagaattctgatagtatt-----------------tatttt------------------------------------gagtgtttgcgagggtggagaga----------------------taa--------gattatggccagaata------------------------------------------------------ccacttctatttattt----------------------------------------------------------------------
>I28611_M062A_Malvaceae_Durio_zibethinus_seq1
------------------------------------------------------------------------------------------------------------------------------------------------------------------------------------------------------------------------------------gagg----ttacaaaagttccttccaagtctacacacggcct---tgatgaggt-------------------------att--------attttctgttttgt------------tatatctcaaatgctgaaaca--------------------gaaa------ctac------------------tctctatca-------------tcttccgga---cttggttttctgc--------------------aaaaaaa--------aaac---gcatgctgtctgctcac------------------------------------------------------------------ttt---------------------gttctt--------ttcaat---------------------------------------gtatt---------tttctgtcagttggaaattgagagagagttggacaaattatcggctaagttggatggtgtggatgagatgatatcctcagccatggctgcagacccccaggtgcaatcgctttt-gagtggcaccgctgaggtatggatgccatttattactgccaatgytgatgagcgacgcaactttacagcatcaattggag------------ccgacaagcc------------tcaggtc------catgagaaacgcaccaac-----------------------tgatgtt--------------------------tcaccag-----------------------tcacc--------------------acccca-------------------------------------------------------------------------------------------ttcttgattctgatagtatt-----------------ttttttttccctttt--------------------------gaggtgtttggctgtttgggagg------------------------tg--------ggatatgactagaaaa------------------------------------------------------tctcttctat-tgtttgcat---catctgtccggat--------------------------------------------------
>I28612_M038_Malvaceae_Brachichyton_bidwillii_seq1
--------------------------------------------------------------------------------------------------------------------------------------------------------------------------------------------------------------------------------------------------------------------------------------------------------------------------------------------------------------tcaaatgttgaaaca--------------------gaaa------ccat------------------tctgtgtca-------------tcttccaga---gtttggtttctgc--------------------agaaaac--------gcat-------gctgtttgctcacttttgtctgtcttgttatatcttaaatgttgaaacagaaatcattctctacaaaaacgtgtggct-ttt---------------------gtcttt--------ttaatc-----------------------------------ttgtttgta---------tttctatcagctggaaattgcgagagagttggagaaattgtcggctaagttggatggagtggatgagatgatatcctcagccatggctgcagacccccaagtgcaatcgctctt-gagtggcactgctgatgtatggatgccagttattactgccaatgctgatgagcgacgcaacttcactgcaccaattggag------------ccgctaagcc------------tcaagac------aacgagaaaccgagcaac-----------------------tgatgtt--------------------------tcaccgt-----------------------tcacc--------------------acccca-------------------------------------------------------------------------------------------ttcttgattctgatagtatt-----------------------------tat--------------------------------tctggacgtttggaggg-----------------------tgg--agagatgtttataaccagaata------------------------------------------------------tcacttctatgaatttgcag---catccgtctgga---------------------------------------------------
>I28613_M039_Malvaceae_Eriotheca_macrophylla_seq1
-----------------------------------------------------------------------------------------------------------------------------------------------------------------------------------------------------------------------------------------------------------------------------t---agatgaggt--------------------------at--------cttttctgtctt--gtt---------ataatctcgactgctaaatcc--------------------gaaa------ctac------------------tctctgtca-------------tctttaaga---cttttgtttctgcaaaa------------aaaaaaaaaaa----aaaagcgt-------yctctttgctcag----------------------------------------------------------------t-ttt---------------------gtcttt--------ttaatc---------------------------------------ttataa-----tattatctatcagctggaaattgcaagagagttggacaaattatcggccaagttagatggtgtggatgagatgatatcctcagccatggctgcagacccccaggtgcaatcgctctt-gagtggcacmgctgatgtatggatgccagttattactgccaatgctgatgagcgacgcaatttcacagcttcaattggag------------ccgataagcc------------tgctaag------gagtaaggacagacataacatcgacatatt-----------tggttttg---------------------tcatttgtgtgtt-----------------aactttagt------------------gagccttatgctggacgg---------------------------------------------------------------------------------accataagtctggaatcacc-actaattgctccaaagtttcctcgt------------------------------------------------------gg----------------------tag--------tagtaag-taaaaataatga--------------------------------------------ggaatgac------------------------------------------------------------------------------------
>I28614_M040_Malvaceae_Hydrogaster_trinervis_seq1
-------------------------------------------------------------------------------------------------------------------------------------------------------------------------------------atcaggaagaagtggaattscgttccaaaattgaagcccttgggttggaga----ttaccaaagttccttccaagtccacacaaggtcttsataatgaggtatctta-ttctgcaacaaatgaatgcatgc------tgtttctgtttcactctca---ttyttgtbtttstaatctt-------------------------------------------------------------------------------------------------------------------------------------------------------tctgtmt----------------------------------------------------------------------t-tct---------------------ttccya-------------------------------------------------------------------------tcagctggacatagccagagagctkgacaaactatctgccaagttggatggtgtggatgagatgatatcatcggccatggcttcagatccccagstgcaawtgctckt-gagtgacactgctsatgtgtggatgcctgttattacygccaatgcygatgagcggcgcaacttcacrgcatcrgtgrsag------------rtgacaakmc------------tcaabtc------aatgasaaaccctccaat-----------------------tga-ttc------------------------tctcaat--------------------caataccact--------------------gtcatcatt----------------------------------------------------------------------------------------attattattttg---------------------tttttctctcc----------------------------------------------------------------------------------------ccactatatcacaaacagaaacg-----------------------------------------------agcttcttattctttattttcatcattgtgtcttagctatagccatgaga-------------------------------------ty
>I28615_M041_Malvaceae_Pterygota_brasiliensis_seq1
----------------------------------------------------------------------------------------------------------------------------------------------------------------------------------------------------------------------------------------ttccagattttggtttctgcttaaaatgcatgctgttt---------gctc------------------------act--------ttkgtytgtcttgt------------tayrtcttcwakgttsaaaca--------------------gaaa------ccat------------------cctctatca-------------tcttccaga---ctttggtttctac--------------------taaaaac--------gcat-------gctttttgctctc----------------------------------------------------------------t-ttt---------------------gtcttt--------ttaatc---------------------------------------ttgtg---------tttctatcagccggaaattgcgcgagagttggagaaattatcggctaagttggatggagtggatgagaagatatcctcagccatggctgcagaccctcaagtgcaatcgatctt-aagtggcactgctgatgtatggatgccagttattactgccaatgctgatgagagacgcaacttcacagcatcaattggag------------ctattaagcc------------tcaagac------aacgagaaacttagcaat-----------------------tgatgtt--------------------------tcttcgt-----------------------tcacc--------------------gccccc-----------------------------------------------------------------------------------------------------tgatagtatt-----------------ttat-------------------------------------------tttgggtgtctggagtga----------------------tat--------gattatgagma-------------------------------------------------------------------------------------------------------------------------------------------------
>I28616_M042_Malvaceae_Leptonichya_maranta_seq1
----------------------------------------------------------------------------------------------------------------------------------------------------------------------------------------------------------------------------------tggagg----ttacaaaagttccttccaaktctacacacggtct---tgatgaggta------------------------tat--------tttctctctcgc--------------tatgtctcaaawgcagaaaca----gaat----------cataga--------------------------------------------------------------cttcctattctgc---------------------aaaaat--------gcat-------gctgtttgctcac----------------------------------------------------------------t-ctt---------------------gatttt--------twaatc-----------------------------------------------------tatctatcagctggaaatagccaaagagttggacaaattatcagctaagttggatggtgtagatgagatgatatcttcagccatggctgaggraccccaggtgcaatcactctt-gagtggcactgctgatgtatggatgccagttattactgccaatgctgatgagcgacgctacttcaaaggatcaattgaag------------acgataagcc------------tcaagtc------aacgaaaaactttccaat-----------------------tgatttc--------------------------------------------------------tcacat-------------------gcccta-------------------------------------------------------------------------------------------ttctcaactctgatrgtact-gatattatttgcgttatctttatggatt-------------------------aacaattgtgttttattttct---------------------------------ttcatcttgtggggaacaaaata---------------------------------------------------agtttctttttmtttrattgccta--------------------------------------------------------------ctt
>I28617_M043_Neuradaceae_Neurada_procumbens_seq1
--------------------------------------------------------------------------------------------------------------------------------------------------------------------------------------------------------------------------cgttggttcaa-------------------cttgaaaaccgacaccacttct----------------------------------------------------------------------ttctttggcgtcggttcttggaacc---------------------------------------------------gactccatta-------------cctttagat---caatggcgtcggca----------------------------------gtatta---gcgtcggttgtaaaa---------------------------------------------------------ccgaggccactgaaaaaaaacccgacgccataggtcttt-------------------------------------------------------------------ttcccactagt---------gtagggagctggataaattatcagacaaactggatgatgtggatgagatgatatcttcaaccatggcttcagacccgtaggtgcagtcactcttcgagtggtacagttgatttatggatgccaattattactgccaatacagatgaacggcgtaactttactgcatcagttgggg------------atgatgttcc------------tcaagtg------aaaaataggagttctgat-----------------------taaatctg------------------------------------------------------------------------------------------------------------------aca------------------------------------------------------------atcatttttctcaaacttta------------------------------------------------------------------------------------------------------------------------------------------------------------------------------------------------------------------------------------------------------------------------------t
>I28618_M044_Malvaceae_Pentace_laxiflora_seq1
------------------------------------------------------------------------------------------------------------------------------------------------------------------------------------------------------------------------att----tttaggagt----aaattttcttttttcactatagtacaggactatt---taattaattt------------------------aac--------cttttctgttttgt------------tatatctcaaatgctgaaact--------------------gaaa------cagg------------------tctctatcc-------------tcttctrga---cttaagtttrtga----------------------gaaaa--------aaaa---aaaggctgtttgctcact---------------------------------------------------------------t-ttt---------------------gtcytt--------ttaatc---------------------------------------ttata---------tttctatcagstggaaattgcaagagagttggacaaattatcggctaagttggatggygtggatgagatgatatcctcagccatggctgcagaccccgagktgcartcrctctt-gagtagcactgctgatgtatggatgccagttattactgccaatacygaygagcgacgcaacttctcagcatcgattggag------------ctgatgagcr------------tcaagtc------aacgagaaacactcydgc-----------------------tgatttt--------------------------tctctayrc-------------------agacaga--------------------acccca-------------------------------------------------------------------------------------------ttcttaattctga---------------------------------------------------------------------------------tagggag-------------------------g--------gggtatgactaaaata------------------------------------------------------tcacttctat-tatttgtat---aatctgcctggattaatcgtt-------ttgttttcta-------------------------
>I28619_M045_Malvaceae_Phragmotheca_mammosa_seq1
---------------------------------------------------------------------------------------------------------------------------------------------------------------------------------------------------------------------------------------------------------------------------------------------------------------------------------------------------------------caactgctgaatcc--------------------taaa------ctac------------------tctctatca-------------ttttccacg---ctttcgtttctgc-----------------aaaaaacaac--------acat-------gctgtttgctcab----------------------------------------------------------------t-tct---------------------gtcttt--------ttattcwtwtatgctgtttgcccacttctgtccttttattcttttatgta---------tgtctatcagctggaaattgcgrgagagttagacaaattatcggctaagttggatggtgtggatgagatgatatcctcagccatggctgcagacccccaggtgcaatccctctt-gagtgrcaccgctgatgtatggatgccagttattactgccaatkctgaagagcgacgcaatttggcagcatcaattggagccg------aatccgataagcc------------wctagtc------aacgagaaactctccaac-----------------------tgatgtt--------------------------tcaccagtc-------------------agcggcc--------------------atccta-------------------------------------------------------------------------------------------tacttaattctgatactata-----------------ta---------------------------------------------tatgggtgtttgggkagg-----------------------gg-ggatatgtcatatgattaaatta------------------------------------------------------tcactgctat-tattttc-t---tatctgtctggat--------------------------------------------------
>I28620_M046_Malvaceae_Camptostemon_shultzii_seq1
-------------------------------------------------------------------------------------------------------------------------------------------------------------------------------------------------------------------------------------------------------------------------------------------------------------------------------------------------------------------------------------------------------------------------------------------------------tcctccaca---ctttcgtttcagc-------t--------------------------------------ggaaattgctcac----------------------------------------------------------------ttttt---------------------gtcttc--------ttaatctkgta-------------------------------tatattta---------tgtgtatcagttggaaattgcgagagagttggacaaattatcggctaagttggatggtgtggatgagatgatatcctcagccatggcggcagacccgcaggtgcaatccctctt-gagtggcaccgctgatgtttggatgcctgttattactgccaatgctgatgagcgacgcaatttggctgcatcaattggag------------ccgataaccc------------tcttgtc------aacgacaaactcgataac-----------------------tgatgtt--------------------------tcaccagtc-------------------agtcacct-------------------ccccca-------------------------------------------------------------------------------------------tacttaattctaatactatt-----------------------------------------------------------------------------------------------------------------------------------------------------------------------------------------------------------------------------------------------------------------------------tt
>I28621_M153_Malvaceae_Trichospermum_sp_seq1
------------------------------------------------------------------------------------------------------------------------------------------------------------------------------------------------gttgaattgcgttccaaaattgaagcccttggattggaga----ttacaaaagttccttccaagtctacccaaggtcttaatgatgaggtatcgc--------------------tatct------tcttcttgttttctctttt---tcctattctgcctaatgtt-------------------------------------------------------------------------------------------------------------------------------------------------------tctgtttcatcac----------------------------------------------------------------t-ctt---------------------gtcttaatttgagattaatc-----------------------------------------------------------tcagctggacatagccagagagctcgacaaactatccgctaagttggatggtgtggatgagatgatatcatcggccatggcttcagatccgcaggtgcaaatgctcct-gagtgacactgctgatgtgtggatgccggttattactgccaatgccgatgagcggcgcaacttcacagcatcagtgggag------------atgacaagcc------------tcaagtcaatgtgaatgacaaaccctccaat-----------------------tgatttc------------------------tctcaatccatatc-------------caatgctact--------------------gtctttatttgaatta-----------------------------------------------------------------------------attaattatcgttctggattgacaaa------tttgttttgttttctt----------------------------------------------------------------------------------------ccactatatcactgacagaaaca-----------------------------------------------agcttcttattcttt------------------------------------------------------------------------at
>I28623_M048_Malvaceae_Abroma_augusta_seq1
-----------------------------------------------------------------------------------------------------------------------------------------------------------------------------------------ggaagaagttgaattgcgttctaaaattgaagcccttggattggagg----ttacaaaagttccttccaagtgtacacacagtct---tgatgaggta------------------------tat--------attctctctcag--------------tatttgtcaaatgctgaaaca----gaat----------cacaga--------------------------------------------------------------cttctcgttcagc---------------------aaaaat--------gcat-------gctgtttgctcac----------------------------------------------------------------t-ctt---------------------gttttt--------ttaatg-----------------------------------------------------tttctatcagctggaaatagccagagagttggacaaattatcggttaaattggatggtgtggatgagatgatatcctcagccatggctgcagaacctcaggtgcaatcgctttt-gagtggcactgctgatatatggatgccagttattactgccaatgcggatgagcgacgcaacttcacagcatcaattggag------------atgataagcc------------tcaagtg------gatgacaaactctccaat-----------------------tgatttc--------------------------------------------------------tctcat-------------------ccc-------------------------------------------------------------------------------------------------------ctgatagtact-gttgttatttgcattatctttatggatt-------------------------aacaattttgttttattttct---------------------------------cccaccttatcaggaacaaaaga---------------------------------------------------tgttttttattctatatccact-------------------------------------------------------------------
>I28624_M049_Malvaceae_Corchoropsis_tomentosa_seq1
---------------------------------------------------------------------------------------------------------------------------------------------------------------------------------------------------------------------------------------g----ttacaaaggttccttcaaagtctacatatggcgt---tgatgaggta------------------------ttt--------actttttattttctg-----------tttatctcaaatggtgaaaaa--------------------gaaa------ctac------------------tctctaa-t-------------tcttcgtga---cttttggtttctgt-------------------gaaaaag--------ctat-------actgcttgctcaccttt-----------------------------------------------------------gt-ttt---------------------gtcttt--------ctcggc---------------------------------------ttatg---------tttctatcagctgaatattgagagagagttggacaagttatcggctaagttggatggtgtggatgagatgatatcctcagctatggctgcagacccccaggtgcaatcgctctt-gagtggcacagctgatgtatggatgcctgttattactgccaatgctgaggagagacgcaacttcacagcatcagctggagg---------gtcttgtaagcc------------tcaagtc------aacgagaaactctccgac-----------------------tgatggt--------------------------tcgccaa-----------------------tcatc--------------------acctta-------------------------------------------------------------------------------------------ttcttacttata--------------------------------t---------------------------------------tttgggtgtttgggagg------------------------gg---------aacaatactaaaata------------------------------------------------------tcacatatat-catttgaat---tatctgtctg-----------------------------------------------------
>I28625_M193_Malvaceae_Apeiba_tibourbou_seq1
--------------------------------------------------------------------------------------------------------------------------------------------------------------------------------------------------------------------------------gttgaaac-----------------------------------------agatgctatgt-----------------tggttatat--------tcattttatctttcatct--------tttatttgggatattttgacc--------------------aaatttaaccccattttggaatatatatgggttatatatgagta---------ttcttccaaa---ttgatactttagt-----------------------------------ggac-------tttgattccttaaaattg---------------------------------------------------------catgctgaaa----------------cggtcttc----atttttaatc-----------------------------------------------------tttctatcagctagagatagccagagaattggacaagttatcggctaggttggacggtgtggatgagatgatatcatcagctatggctacagatccgcaggtgcaatcgctttt-gagtgacactgctcatgtgtggatgccagttattaccgccaatgctgaggagcggcgcaacttcacagcatcaatagcagatggagatggagatgacaagcc------------tcaagtc------aatgagaaattttcccat-----------------------tagttttcaatc---------------------------------------------------------------------------------------------------a--------------------------------------------------------------------attacattatatttctggattgaca-------------attatattttctg--------------------------------------------------------------------------------------tcactatatatcaagaata------------------------------------------------------------------------------------------------------------------------------------------ga
>I28626_M226_Malvaceae_Helicteres_guazumifolia_seq1
--------------------------------------------------------------------------------------------------------------------------------------------------------------------------------------------------------------------------------------------------------------------------gtct---tgatkwkgtawa--------------------watata-----aatattcctgtaatgagtt---------attatctcaaatgctgaaatg--------------------aaaa------ctgc-----------------tcttttatca-------------tcttccagagaattcagactttggt-----------------ctgcaaaagt--------ccat-------gatgctaattcat----------------------------------------------------------------t-ctt---------------------gtcgtt---------taatttttt-------------------------------ttttttttt---------thcctatcagctggaaattgccagagagttggataagttatcggctaagttggacggtgtggaagagatgatatcttcagccatggctacagacccagaagtgcaatcgctctt-gagtggcacagctgatgtatggatgcctgttattactgccaatgctgatgagcgacgcaacttcactgcatcaatgggag------------ctgataagcc------------gcaagta------aatgagaaacataactgat----------------------tattatt-------------------------------------------------------------------------------------------------------------------------------------------------------------------------------tgcattatctttctggatatacg---------------------------------------------------------------------------------------------------------------------------ctgaacta------------------------------------------------------tcacttgtatttatttgcat---tatctttctggtttaacatacaaaagaagtgccttatttttttatttacccaggcctat-tag
>I28629_M052_Malvaceae_Spirotheca_rosea_seq1
-------------------------------------------------------------------------------------------------------------------------------------------------------------------------------------------------------------------------------------------------------------------------------------------------------------------------------ttctgtgtctt--g------------taatctcaacagctaaatcc--------------------gaaa------ctac------------------tctttgtca-------------tctttaagac-ttttttttttctgcaaaa------------aaaaaaaaaaaa-acaaaagcag-------tctctttactcac----------------------------------------------------------------t-tttt-------------------gtctttt--------ctaatc---------------------------------------ttataa-----tattgtctatcagctggaaattgcgagcgagttggacaaattatcggccaagttagatggcgtggatgagatgatatcctcagccatgcatgcagacccccaggtgcaatccctctt-gagtggcaccgctgatgtatggatgccagttattactgccaatgctgatgagcgacgcaatttcacagcttcaattggag------------cggataagcc------------tactaag------gagtaaggacagacgtaacatagacatatt-----------tggtttt----------------------tcatttgtgtgtta----------------aactttagt------------------gagccttatgttggacgg---------------------------------------------------------------------------------accataagcctggaatcacc-actaattgctccaaagtttccttat------------------------------------------------------gg----------------------tag--------tagtaagttaagaataat------------------------------------------------------------------------------------------------------------------------------------------
>I28630_M053_Malvaceae_Huberodendron_swietenioides_seq1
------------------------------------------------------------------------------------------------------------------------------------------------------------------------------------------------------------------attgaagcccttggtttggagg----ttacaaaagttcctaccaagtctacacacggcct---tgatgaggt--------------------------at--------agtttctgtctt--gtt---------gtaatctcaactgctgaa-----------------------------------------------------------tatca-------------tcttmaaga---ctttagtttcttcaaaa---------------aaaaaaat--------gcat-------gctctatgctcat----------------------------------------------------------------t-t-----------------------gtcttt--------ttaatc---------------------------------------ttata---------tgtctatcagctggaaattgcgagagagttggacaaattatcggccaagttggatggtgtagatgagatgatctcctcagccatggctgcagacccccaggtgcaatccctctt-gagtggcaccgctgatgtatggatgccagttattactgccagtgctgatgagcgacgcaatttcacaacaccaattggag------------ccgagaagct------------tactaag------gagtaaggac-------------------------------tggttttg---------------------tcttttgtgtgtt-----------------agctttagt------------------gagccttatgct----gg---------------------------------------------------------------------------------accataatcctgtaat---c-accaattgctccaaagtcctt-----------------------------------------------------------a----------------------tgg--------tagtagg-taaaaataatga--------------------------------------------ggaatgacatttcaacttc-------------------------------------------------------------------------
>I28631_M054_Malvaceae_Trochetiopsis_benjaminae_seq1
--------------------------------------------------------------------------------------------------------------------------------------------------------------------------------------------------------------------------------------------------aacttccttccaagtctacacatggtgt---tgatgaggta------------------------ttt--------tcttt-----------------------tatctcaaatggtcaaaaa--------------------taaa------ctac------------------actctac-a-------------tcttcgtga---ctttggtttctgg-----------------aaaaaaaatg--------ccat-------actgcttgctcac----------------------------------------------------------------t-ttt---------------------gtcttt--------ctctgc---------------------------------------ttatg---------tttctatcagctggatattgggagagagttggacaagttatcggctaagttggatggtgtggaagagatgatatcctcg---------gcagacccccaggtgcaatcactctt-gagtggcacagcggatgtatggatgcccgttattactgccaatgcagaggagagacgcaacttcacagcatcagttggag------------ccagtaagcc------------tcaagtc------aatgagaaaacctccgac-----------------------tgatggc--------------------------taactaa-----------------------tcatc--------------------accctt-------------------------------------------------------------------------------------------ttcttaattctgattgcatg-----------------attttctt---------------------------------------tttcggtgtttgggagg------------------------gg--------gaacaatactaaaacg------------------------------------------------------tcacttatat-catttatgt---tatctgtctggattaacctat-------ttgt-------------------------------
>I28632_M055_Malvaceae_Eriolaena_candollei_seq1
-----------------------------------------------------------------------------------------------------------------------------------------------------------------------------------------------------------------------------------------------------------------------------------------tw------------------------tyt--------tskyt-----------------------takctyrrakgktgmaaaa--------------------gaaa------ctrc------------------acthyac-a-------------tmttyrtga---ctttggtttcttgaa--------------rraaaaaadtr--------ccat-------amtgcttgctcac----------------------------------------------------------------t-ttt---------------------gtcwtt--------ctctgc---------------------------------------ttatg---------tttctatcagctggatattgggagaragttggacaaattatcggctaagttggatggtgtggatgagatgatatcctcg---------gcagayccccaggtgcartcwstcwt-gmgtggcacagctgatgtatggatgcccgttattactgccaatgcagargagagacgcaacttcacagcatcagttggag------------ccwstaagcc------------tcaagtc------arygagaaaacctcygac-----------------------tgatgrt--------------------------ymrygar-----------------------aaawc--------------------my--------------------------------------------------------------------------------------------------------------------------------------------------------------------------------------------------------------------------------------------------------------------------------------------------------------------------------------------------------------------------------------------------
>I28633_M056_Malvaceae_Adansonia_digitata_seq1
------------------------------------------------------------------------------------------------------------------------------------------------------------------------------------------------------------------------------------------------aaaagttccttccaagtctgcacaaggcct---tgatgaggt--------------------------at--------attttctatctt--ctt--------attaatctcaactgctgaatcc--------------------raga------ctac------------------tctctatca-------------tcttcagga---ctttcgtttctgccgaa------------aaagaaaagagaaaaaagagcat-------gctstttgctcac----------------------------------------------------------------t-ttt---------------------gtcctt--------ytaatc---------------------------------------ttata---------tttctatcagctggaaattgcgagagagttggacaaattatcggccaagttggatggtgtggatgagatgatatcctcagctatggctgcagaaccccatgtgcaatccctctt-gagtggcaccgctgatgtatggatgccagttattactgccaatgctgatgagcgacgcaatttcacagcttcaattggag------------ccgataagct------------taataag------gagtaaggacagacata-----gacatatt-----------tagttttg---------------------ttatttgtgtgtc-----------------agatttagtg----------------agagccttatgct----gg---------------------------------------------------------------------------------accgtaagcctggaat-aac-actaattgcttcaaactt--------------------------------------------------------------a----------------------tgg--------tagcaggtta--------------------------------------------------------------------------------------------------------------------------------------------------
>I28635_M058_Malvaceae_Byttneria_aculeata_seq1
-----------------------------------------------------------------------------------------------------------------------------------------------------------------------------------------------------------------------------------------------------ttccttccaagtctgcacgcaatct---tgatgaggtat--------------------------------attttctctacaac--------------tatctcttgactggtgaaaaa--------------------gaagc----------------------------------------att------------------cttctgattcagc--------------------caataat------------------tcttgtttgctcac------------------------------------------------------------tggct-ctt---------------------gtcttt-----------------------------------------------------ccatc---------cttctatcagctggaaatagccagagagttggacaaattatcaactaaattggatggtgtggatgagatgatatcctcagccattgctgaagaaccccaagtgaagttactctt-gagtgaaactgctratgtatggatgccagttattactgcaaacgctgaagagcgacgaaacttcacatcatcaactggag------------aagataagyctcr---------tcaagcc------aacaaaaaaacmcaaaat-------------------tgattaatatcttgat----------------------------------------------------------------------------gtccaatttctga------------------------------------------------------------------------------tgctgtttcctttttcagaaattagt---------tgacttcatctctccaag--------------------------------------------------------------------------------------------------------------------------------------------------------------------------------------------------------------------------------------------------aa
>I28636_M059_Malvaceae_Pterospermum_pierrei_seq1
-------------------------------------------------------------------------------------------------------------------------------------------------------------------------------------------------------------------------------------------------------cmttccaagtctacacaaggtgt---tgatgaggta------------------------ttt--------cttcttcttcttctt----------cttcatctcaaatgktaaaaaa--------------------aaaaaaa--mmtam------------------tmttwam-a-------------tatttgmga---ctttggtttctgc--------------------aaaaaat--------gcat-------gttgcttgcccac----------------------------------------------------------------t-ttt---------------------gtcttt--------ctcggc---------------------------------------ttatg---------tttctatcagctcgaaattgcaagagagttggacaaattatcggctaagttggatggtgtggatgagatgatatcctcagctatggctgcagacccccaggtgcaatcactctt-gagtggcacagctgatgtatggatgccagttattactgccaatgctgaggagcgacgtaacttcaccgcatcaattggag------------tcggtaagcc------------tcaagct------aatgagaaactcccaagctaatgagaaactc----cccgactgatggt--------------------------ttaccag-----------------------ggacc--------------------acccca-------------------------------------------------------------------------------------------ttcttatttcttatagtaactttttttttctttttccttttcctt---------------------------------------ttgtggtgtttggragk------------------------gg---------wacagtgctaaaata------------------------------------------------------t-------------------------------------------------------------------------------------
>I28638_M061_Malvaceae_Basiloxylon_brasiliensis_seq1
---------------------------------------------------------------------------------------------------------------------------------------------------------------------------------------------------------------------------------------------gactttggtttctgcagaaaacgcatgttgtct---------actc------------------------act--------tttgtctatcttgt------------tatatcttaaatggtgaaaca--------------------gaag------ccat------------------tctctatca-------------tcttccaga---ctt--gtttctgc--------------------taaaaac--------gcat-------gctgtttgctcac----------------------------------------------------------------t-ctt---------------------gtcttt--------ttaatc---------------------------------------ttgta---------ttaccatcagctggaaattgcgagagagctggagaaattatcggctaagttggatggagtggatgagatgatatcctctgccatggctgcagacccccaagtgcaatcgctttt-gagtggcactgctgatgtatggatgccggttattactgccaatgctgatgagcgacgcaacttcacagcatcaattggag------------acggtaagcc------------tcaaggc------aatgagaaacttaccgac-----------------------tgatgtt--------------------------tcaccgt-----------------------tcacc--------------------accctt-------------------------------------------------------------------------------------------t-cttgattgtgatagtatt-----------------tctttt------------------------------------gcgtgtttgggggggcggagaga----------------------tat--------gattatgaccagaatg------------------------------------------------------tcacttatatttatttgcag---catctctctggattaaatatt-------ttgttttctt---tgg-------------------
>I28639_M249_Malvaceae_Gyranthera_amphibiolepis_seq1
-------------------------------------------------------------------------------------------------------------------------------------------------------------------------------------------------ttgaattgcgttccaaaatcgaagcccttggattggagg----ttacaaaagttccttccaagtctacacacggcct---tgatgaggt--------------------------at--------attttctgtctt--gtt---------ataatctcaactgctgaa-----------------------------------------------------------tatca-------------tcttcaaga---cttttgtttctgcaaaa------------gataaaaaaat--------gcat-------gctctttgctcat----------------------------------------------------------------t-t-----------------------gtcttt--------ttaatc---------------------------------------ttata---------tgtctatcagctggaaattgccagagagttggacaaattatcggccaagttggatggtgtagatgagatgatctcctcagccatggctgcagacccccaggtgcaatccctctt-gagtggcaccgctgatgtatggatgccagttattactgccaatgctgatgagcgacgcaatttcacaacatcaattggag------------ccgagaagct------------tactaag------gagtaagggc-------------------------------tggttttg---------------------tcttttgtgtgtt-----------------agctttagt------------------gagccttatgct----gg---------------------------------------------------------------------------------accataatcctgtaat---c-accgattgctccaaagtcctt-----------------------------------------------------------a----------------------tgg--------gagtagg-taaaaataatga--------------------------------------------ggaatgacatttcaacttcctcaaat---ag------cagattact----------------------------------------------
>I28640_M062B_Malvaceae_Diplodiscus_paniculatus_seq1
--------------------------------------------------------------------------------------------------------------------------------------------------------------------------------------------------------------------------------------------------------------------------catc---taattaattt------------------------aac--------cttttctgttttgt------------tatatctcaaacgctgaaact--------------------gaaa------cagg------------------tccctatcc-------------tcttccaga---cttcagtttctg---------------------------a--------aaaa---aagcgctgtttgctgac----------------------------------------------------------------t-ttt---------------------gtcttt--------ttaatc---------------------------------------ttata---------tttctatcaggtggcaattgcaagagagttggacaaattatcggctaagttggatggtgtggatgagatgatatcctcagccatggctgcagacccccaggtgcagtcgctctt-gagtagcactgctgatgtatggatgccagttattactgccaatactgatgagcgacgcaacttctcaacatcaattggag------------ctgatgagtg------------tcaagtc------aacgagaaacactccagc-----------------------tgatttt--------------------------tcaccacac-------------------agacaga--------------------acccca-------------------------------------------------------------------------------------------ttcttaattctga---------------------------------------------------------------------------------tagggag-------------------------g--------gtgtatgactaaaata------------------------------------------------------t-------------------------------------------------------------------------------------
>I28641_M063_Malvaceae_Brownlowia_peltata_seq1
-----------------------------------------------------------------------------------------------------------------------------------------------------------------------------------------------------------------------------------------------------------actctagtacaggactatt---taattaattt------------------------aac--------cttttctgttttgt------------tatatctccaatgctgaaact--------------------gaaa------cagg------------------tgtctatcc-------------tcttctaga---ctctagtttctga---------------------caaaag--------aaaa---aatggctgtttgctcact---------------------------------------------------------------t-ytt---------------------gtcttt--------ttaatc---------------------------------------ttata---------tttctatcagatggaaattgcaagagagttggacaaattatcggctaagttggatggtgtggatgagatgatttcctcggccatggctgcagaccctgaggtgcaatcgctctt-gagtagcactgctgatgtatggatgccagttattactgccaatactgatgagcgacgcaacttctcagcatcgattggag------------ctgatgagcg------------tcaagtc------aacgagaaacactccagc-----------------------tgatttt--------------------------tctctacrs-------------------wgacagr--------------------ayccca-------------------------------------------------------------------------------------------ttcttaattctgrtag--------------------------------------------------------------------------ggaktagggag-------------------------g--------gggtatgacttaaata------------------------------------------------------tcacttctat-tatttgtat---a--------------------------------------------------------------
>I28642_M064_Malvaceae_Burretiodendron_esquirolii_seq1
---------------------------------------------------------------------------------------------------------------------------------------------------------------------------------------------------------------------------------------------------------------------------------------------------------------------------------------------------------------------------------------------------------------------------------------------------------twygcaa---mwwwrrwwwmwrm--------------------aawargm--------gcat-------gctgcttgctcac----------------------------------------------------------------t-ttt---------------------gtcttt--------tttggc---------------------------------------ttatg---------cttctatcagctggaaattgctagagagttrgayaaatwatcggctaagttggatggtgtggatgagatgatatcctcagccatggcttcagaccctcakktgcaatcactctt-gagtggcacmgctgatgtatggatgccvgttattactgccaatgstgaggarcgacgsaacttcacagcgtcaawtggag------------csrgtaagcc------------tgaagtc------aatgagaaactctstgactga--------------------tgatggt--------------------------tcaccrg-----------------------tcacc--------------------accryr-------------------------------------------------------------------------------------------ywcttwmttctgatagtaaa-------------------------------------------------------------------------------------------------------------------------------------------------------------------------------------------------------------------------------------------------------------------------------
>I28643_M065_Malvaceae_Hermannia_flammea_seq1
-------------------------------------------------------------------------------------------------------------------------------------------------------------------------aagcattaagtaatcaggaagaggttgaattgcgttccaaaatcgaagcccttggattggagg----ttacaaagcttccttccaagtcaacacacggtct---tratgaggt--------------------------at--------attttctgtctt---------------gtctcttaaatgcaaaaaca--------------------taaa------c--------------------------------------------------------------------------------------------------------------------------caccc----------------------------------------------------------------t-ttg---------------------acctgt--------ttaatc-----------------------------------------------------tttctatcagctggaaatagccacagagttggacaaattgtcggctaagttggatggtgtagatgagatgatatcytcagccatggaagcagacccccaggtgcaatcgctctt-gagtaacactgctgatgtatggatgccagttattactgccaatgctgatgagagacgcaacttcagggcatcaactgggg------------atgataagcc------------acaactc------------aaactctccaaa-----------------------tgatttc--------------------------------------------------------tcaatt-------------------gccctaaaccag-------------------------------------------------------------------------------------ttctaa----taatagtagt-attattatttgcattatcacca-----------------------------------------atttgttttct---------------------------------cccatttcattgggagaagaaga---------------------------------------------------agaagtctcttat----------------------------------------------------------------------------
>I28644_M066_Malvaceae_Thomasia_solanaceae_seq1
---------------------------------------------------------------------------------------------------------------------------------------------------------------------------------------------------------------------gaagcactaggattggaaa----ttacaaaagtcccttcgaagtcttcacaaggtct---tgatgaggt--------------------------at--------attttctctctt--ttt---------agtttctgaaatgctgaaaca--------------------gaaa------ctagtacc------------------------------------------------ctctaacatttgc---------------------aaaaat--------gcat-------gaagtttgctcac----------------------------------------------------------------t-ttg---------------------tctttt--------taatct-----------------------------------------------------tttctaccagctggaaatagccacagagttggacaaattatccgctaggttggatggtgtggatcagatgatatcctcagccatggctgcagaaccccaggtgcaatcgctctt-gagtggcactgctgatgtgtggatgccagttattactgccaatgctgaggagcgatgcaacttcacggcatcaattggaa------------atgataagcc------------tcaagtc------aacgggaaactctccaat-----------------------taatttc--------------------------------------------------------tcacat-------------------gcccga-------------------------------------------------------------------------------------------ttctcaattctagtagtact-attattatttgcattatctttctggatg-------------------------aacaatttttctttattttctc--------------------------------cccactttgttggcaacaaaaga---------------------------------------------------agtttcttgtcctttta------------------------------------------------------------------------
>I28645_M067_Malvaceae_Guichenotia_ledifolia_seq1
---------------------------------------------------------------------------------------------------------------------------------------------------------------------------------------------gaagttgaattgcgttccaaaattgaagccctaggatcggaaa----ttacaaaagttccttcgaagtcttcacaaggtct---taatgaggt--------------------------at--------attttctctcat---------------gtttctgaaatgctgaaaca--------------------gaaa------ctag--cc------------------------------------------------tcttaacatttgc---------------------aaaaat--------gcat-------gaagtttgctcac----------------------------------------------------------------t-ctg---------------------tctttt--------taatct-----------------------------------------------------tttatatcagctggaaatagccacagagttggacaaattatctgctaggttggatggtgtggatcagatgatatcctcagcaatggctgcagaaccccaggtgcaatcgctctt-gagtggcactgctgatgtgtggatgccagttattactgccaatgctgaggagcgatgcaacttcacgacatcaattggac------------atgataagcc------------tcaaatc------aacgggaaactctccaat-----------------------tgacttc--------------------------------------------------------tcacat-------------------gcccaa-------------------------------------------------------------------------------------------ttctcaattctagtagtact-actattatttgcattatctttctggagg-------------------------aacaattttgctttattttctc--------------------------------cccactttgttgggaacaaaaga---------------------------------------------------agtttcttgttctttatttatcc---aggcc----------------------------------------------------------
>I28646_M068_Malvaceae_Helmiopsis_sp_seq1
-------------------------------------------------------------------------------------------------------------------------------------------------------------------------------------------------------------------------cccttggtttggagg----ttacaaaacttccttccaagtctacacatggtgt---tgatgaggta------------------------twt--------tcttt-----------------------tatctcaaakggtgaaaaa--------------------gaaa------ctay------------------actctac-a-------------tcttcrtga---ctttggtttctgg-----------------aaaaaaawtg--------ccrt-------actgcttgctcac----------------------------------------------------------------t-ktt---------------------gtcwtt--------ctctgc---------------------------------------ttatg---------tttctatcagctggatattgggagagagttggacaaattatcggctaagttggatggtgtggatgagatgatatcctcg---------gcagayccccakgtgcartcactctt-gmgtgkcacagctgatgtatggatgcccgttattactgccaatgcagargagagacgcaacttcamagcatcagttggag------------ccwstaarcc------------tcaagkc------aaygagaaaacctccgac-----------------------tgatggt--------------------------tcactaa-----------------------tcatc--------------------accctaytyywgctggatattgggagagagttggacaaattatcggctaagttggatggtgtggatgagccagcccactgatcctaaaaggagtaagttcttaattctgattgtata-----------------tttttctt---------------------------------------tttcggtgtttgggagg------------------------gg---------gammatactaaaata------------------------------------------------------tcacatatgt-catttatgt---tatctgtctggattaaccttt-------ttgttttccat------------------------
>I28647_M069_Malvaceae_Cheirolaena_linearis_seq1
------------------------------------------------------------------------------------------------------------------------------------------------------------------------------------------------------------tctaaaatcgaagcccttggtttggagg----ttacaaaacttccttccaagtctacacatggtgt---tgatgaggta------------------------ttt--------tcttt-----------------------catctcaaatggtgaaaaa--------------------gaaa------ctgc------------------actctac-a-------------ttttcatga---ctttggtttccgga---------------aaaaaaaaatg--------ccac-------actgcttgctcac----------------------------------------------------------------t-ttt---------------------atcttt--------ctctgc---------------------------------------ttatg---------tttctatcaggtggatattgggaaagagttggacaaaatatcggctaagttggatggtgtgaatgagatgatatcctcg---------gcagacccccaggtgcaatcactctt-gagtggcacagctgatgtgtggatgcccgttatcactgccaatgcagaggagagacgcaacttcacagcatcggttggag------------ccagtaagcc------------tcaagtc------aatgagaaaacatccgac-----------------------tgatggt--------------------------tcactaa--------------------------------------------------------------------------------------------------------------------------------------------------------ttctgattgcata-----------------gttttctt---------------------------------------tttcggtgtttgggagg------------------------gg-------aaaacaaaactataata------------------------------------------------------tcacatacat-cacttatg-------------------------------------------------------------------
>I28648_M070_Malvaceae_Helmiopsiella_madagascariensis_seq1
-----------------------------------------------------------------------------------------------------------------------------------------------------------------------------------------------------------ttctaaaattgaagcccttggtttggagg----ttacaaaacttccttccaagtctgcacatggtgt---tgatgaggta------------------------ttt--------tcttt-----------------------tatctcaaatgatgaaaaa--------------------gaaa------ctac------------------actctac-a-------------tcttcgtga---ctttggtttctggg---------------aaaaaaaaatg--------ccat-------actgctttctcac----------------------------------------------------------------t-ttt---------------------gtcttt--------ctctgc---------------------------------------ttatg---------tttctatcagctggatattgggagagagttggacaaactatcggctaagttggatggtgtggatgagatgatatcctcg---------gcagacccccaggtgcaatcactctt-gagtggcacagctgatgtatggatgcccgttattactgccaatgcagaagagagacgcaacttcacagcatcagttggag------------ccagtaagcc------------tcaagtc------aatgagaaaacctccgac-----------------------tgatggt--------------------------tcactaa-----------------------tcatc--------------------acacta-------------------------------------------------------------------------------------------ttcttaattctgattgtata-----------------tttttctt---------------------------------------tttcagtgtttgggagg------------------------gg--------gaacaatactaaaata------------------------------------------------------tcacatatat-catttatgt---tatctgtctggattaac----------------------------------------------
>I28652_M074_Malvaceae_Hildegardia_barteri_seq1
----------------------------------------------------------------------------------------------------------------------------------------------------------------------------------------------------------------------------------------------------------------------------tt---------gcta------------------------act--------tttgtctgtctttt------------aatatcttctatgttaaaaca--------------------gaga------ctat------------------cctctatca-------------tcttcctga---ctttggtttctgc--------------------t-aaagc--------gggt-------gctgtttgctcac----------------------------------------------------------------t-tct---------------------gtcttt--------ttaatc---------------------------------------ttgtg---------tttctatcagctggaaattgcgagagagctggagaaactatcggctaagctggatggagtggatgagatgatatcctcagccatggctgcggacccccaagtgcaatcgctctt-gagtggtactgctgatgtatggatgccggttattactgccaatgctgatgagcgacgcaacttcacagcatcaattggag------------ctggtaagtc------------tgaggac------aacgagaaacttagcaac-----------------------tgatgtt--------------------------tcaccat-----------------------tcacc--------------------acctca-------------------------------------------------------------------------------------------ttcttaattctgatagtaat-----------------attt-t------------------------------------gggtgtttgggaggatggagga-------------------------------------------tacagaa------------------------------------------------------tcacttctgtttatttgcat---tatccgactggattaactatt-------ttgttttctt---tggggaataaaataagaatctt
>I28653_M168_Malvaceae_Theobroma_cacao_seq1
----------------------------------------------------------------------------------------------------------------------------------------------------------------------------------------------------------gttccaaaattgaagcccttggattggagg----ttacaaaagttccatccaagtctacacacggcct---tgatgaggtat---------------------ggtat-------------------------------tggtataactcaaatgttgaaaca--------------------caaa------ctac-------------ccaatcctctatca-------------tcttccaca---ctttggtttctgc------------------gaaccaaca--------gcat-------actgtttgatcac----------------------------------------------------------------t-ctt---------------------gtcctt--------ctaatc-----------------------------------------------------tttctatcagctggaaatagccaaagagttggacaaattatcggctaagttggatggtgtggatgagatgatatcctcagccatggctgcagacccccacgtgcagtcgctcct-gagtggcaccgctgatgtatggatgccagttattactgccaatgctgacgagcgacgcaacttcacagcatcaatgccgcacgataagcttcaagataagcc------------tcaaggc------gacgagaatctttccaat-----------------------tgatat----------------------------------------------------------------------------------gtcata-------------------------------------------------------------------------------------------tatatgtacttgaaaacaaa-------------------------------------------------------------------------------------------------------------------------aacaaaaaaa----------------------taaataaataaagat------ttctcgccaccctacttgtat-tatttgcat---tatctttctggattaacat----------ttttttaga-----------------------aa
>I28654_M105_Malvaceae_Pachira_aquatica_seq1
-------------------------------------------------------------------------------------------------------------------------------------------------------------------------------------------------------------------------------------------------------------------------------------------------------------------------------------------------------------ctcgactgctaaatcc--------------------gaaa------ctac------------------tctctgtca-------------tctttaaga---cttttgtttctg--------------------acaaaaaa----aaaggcgc-------tctctttgctcag----------------------------------------------------------------t-ttt---------------------gtcttt--------ttaatc---------------------------------------ttctaa-----tattgtcaatcagctggaaattgcgagagagttggacaaattatcggccaagttagatggtgtggatgatatgatatcctcagccatggctgcagaccccsaggtgcaatcgctctt-gagtggcaccgctgatatatggatgccagttattactgccaatgctgatgagcgacgcaatttcacagcttcaattgaag------------ccgacaagcc------------tactaag------gagtaaggacagacataacatagacatatt-----------tggttttg---------------------tcatttgtgtgtt-----------------aactttagg------------------gagccttatgctggacgg---------------------------------------------------------------------------------accataagtctggaatcacc-actaattgmtcsraagwkymctcat-----------------------------------------------------------------------------------------------------------------------------------------------------------------------------------------------------------------------------------------------------
>I28655_M148_Malvaceae_Robinsonella_mirandae_seq1
---------------------------------------------------------------------------------------------------------------------------------------------------------------------------------------------------------------------------------------------------------------------ytattgaaa---gargyatgca------------------------aat--------tttttktgrwwr--tykgttaattyrrttwwctgagattctcaatagaattaacttawcsratwaaccaaa------ttacatcr--------attt--ggttgatta-----attyagtyttaacctaa---ttttrctcaccct----------------------------------------------attgtttgctctt----------------------------------------------------------------t-ttt---------------------gtcttc--------ttaatgttgta-------------------------------tntgytca---------tgtgtatcagctggaaattgcgagagagttggacaaattatcggctaagttggatggtgtggatgagatgatatcstcwgcmatggcatcygacccgcaggtgcavtccctctt-gagtggcacygctgatgtatggatgcctrttattactgccaatgcbdatgagcgacgcaatttggctgaatcaatcrgtg------------ccgataaccc------------tattgtt------gacgacarcaaactcgac--------------------raytgatagtt---------------------yctttcacctgtc-------------------agtcacc--------------------attccata-----------------------------------------------------------------------------------------tacttrattctcatgytatt-----------------ttcyktwttt-------------------------------------tktcaatgtttggggaga-----------------------gg---atatttcacatgattaatata------------------------------------------------------tya-----------ttaaat---tatstgtcttgatttaatc--ss-w--------------------------------------
>I28656_M002_Malvaceae_Tilia_americana_seq1
----------------------------------------------------------------------------------------------------------------------------------------------------------------------------------------------------------------------------------------------------gttccttccaagtctacagacggcct---tgatgagg----------------------------t--------atattttgtcttgt------------tatatctcaaatgctgaaaca--------------------gaaa------ttac------------------tctctatca-------------tctggaaga---ctttggtttctgc--------------------aaagaac--------gca--------gctgtttgctcac----------------------------------------------------------------t-ttt---------------------gtcctt--------ttaatc---------------------------------------ttata---------tttctatcagctggaaattgcgaaagagttggacaaattatcggctaagttggatggtgtggatgagatgatatcctcagccatggccgcagacccccaggtgcaatcgctctt-gagtggcaccgctgatgtatggatgccagttattactgccaatgctgatgagcgacgcaacttcacagcatcaattggag------------ctgataagcc------------tcaagtt------aacgagaaat---tcaac-----------------------tgatgtt--------------------------tcaccgg-----------------------tcacc--------------------tcccca-------------------------------------------------------------------------------------------ttcttaattctgatagtact-----------------tttttttt---------------------------------------ttkggatgtttgagagg-------------------------g--------ggatatgactaaaata------------------------------------------------------tcacttctat-tatttgcat---tatctgtctggatt-------------------------------------------------
>I28658_M160_Muntingiaceae_Muntingia_calabura_seq1
-------------------------------------------------------------------------------------------------------------------------------------------------------------------------------------------------------------------------------------------------------ccttcagtgtccacgaagaatct---tgacgaggtag----------------gaagagctgtgctaagattatcttgatgttctgttgt---tttgaacattcctcatcttgtaatt--------------------------------------------------------------------------tctacactc-------------------------------------------------------------------------------------------------------------------------------------------t-ctc---------------------gttcttctctcataaccatc-----------------------------------------------------ttcctgccagctggaaatagcgaaggaattggacaaattgtccgctaagttggatgctgtaaacaagatggtatcttcaaccatggcttcagacccaaaggtacagtctctctt-gagcggcacagcacaagtatggatgccggttattactgccactgctgatgaccgacgtaactttgcgatttccgctggag------------atgatagccc------------cgaagcg------aaagataaaatatccaact------------------gaactgtttctggagt----------------agttgttatcaatccagaataatggataaagattgttattcccc--------caattgaggacaaattttctattt----------------------------------------------------------------------------catgatatttgatgtttacgttgtg---------------------------------------------------------------------------------------------------------------gtttcattgtt-----------------------------------------------------------------------------------------------------------------------------------------------------
>I9832_V002_Malvaceae_Luehea_speciosa_seq1
attttttatgctacttctccttctgcaatgatttgcatcctccatgctttgtgcttttagtttctgaaggcatattagtttttgtagcatatcaatatcatatggttcttcttcaggtataattatwtatgagagtatraaatwcatgtattmattataatacaggtagaagcattgagtaatcaggaagaagttgaattgcgttccaaaattgaagcccytggattggaga----ttacaaaagttccttccaagtstacacagggtct---tgatgaggtgtcctgttgttgttgatgatgvygctgt--------tttttnybtttt--tt----------ttkgktddraadktdraammd--------------------------------------------------------------------------ddthhbbkb---ytbnkdhtyytty---------------nnnvrdawwawy--------btdbnd-----kbhkkttksybmh----------------------------------------------------------------ynyttg------------------ttgtctct------tttthaaa-----------------------------------aaatctttg---------ctattatcagctggaaatagcgagggagctggagaaawtatcggctaagttggatggtgtggatgaratgatatcatcagcc---------gatccccaggtgcaatccctctt-gagtgacactgctcatgtgtggatgccagtcattactgccaatgctgatgagcgccgtaacttcacagcatcagtaggagtcg---------atgacaagcc------------acaagtc------aatgggaaaccctccvwb-----------------------yrattkmtytmtcwmtmmwtactaktactactatcattatttgc------------attattrttatctttctggattdacaattcgtatcwgadacagaaaccagtttct--------------------------------------------------------------------------ttcttattctttaytatttc----ctttgctacatcctttttagctttatagccatgakattctatttggtaagaacagacataatttggttcctctggaaacattttccatkyatggtasctttagcaagccttatgtgtgacaataatcgctyactgcttgaatggtggcataattccctgagggtgttttcttcagatttggtgaccttggccttgttatct---catccctgtaaacgccctt-----------attctttaaatt-ggtcattcaa----------
