# Supplementary material for: Localized Phylogenetic Discordance Among Nuclear Loci Due to Incomplete Lineage Sorting and Introgression in the Family of Cotton and Cacao (Malvaceae)
Source: Front Plant Sci. 2022 Apr 13;13:850521. doi: 10.3389/fpls.2022.850521 (PMC9043901; doi:10.3389/fpls.2022.850521)
Supplement: Supplementary file 1 [file Data_Sheet_1.ZIP › Alignments_v4/L145.fasta]

>I23352_M001_Malvaceae_Bombax_ceiba_seq1
-----------------------------------------------------------------------------------------------------------------------------------------------------------------------------------------------------------------------------------------------------------------------------------------agattcagatatggctggctatggcttacgaggcgaataaccgccatgcggactgcattgctctgtaccagcaattagagaagaagcatcctagtgtgagtattcgacggcaagctgctgatctccgctacattttgcaagcacccaagctcaagatatcccaggaagagatggttactataccgctgattggttctagttacgacagg----tatatat--gctttt--gcsttt-tg---------------g--atct-ggcataag-------ataatgca-----gcaatggatatta--------atgacac-tt---gc------ttttatgttga-ttgaccgacagtc--------------cacat------------tcgttctc------tttttgcatctaa-------------gctgaa---cttgtt------------agttttktcaccctgttgttt-----------------------tg---------------------------agagttagcaaatgcacatattttattctccactctc-cagccggtctcttctatttagctggcaat-------------------------------------------------------------------------------------------------------------------------
>I23356_M005_Malvaceae_Lavatera_assurgentiflora_seq1
-------------------------------------------------------------------------------------------------------------------------------------------------------------------------------------------------------------------------------------------------------------------------------------------------------------atggcttatgaggcgaataaccgccacaaggactgcattgctctgtaccggcaattagagaagaatcatcctagtgcgagcattcgaaggcaagctgctgaactccgctacattttacaagcacccaaactcaagatatcccaagaagagatggttactataccgctgattggttctagttacgacagg----tatatgt--ttttta--cctttt-gg------------------attt-ggcataaa-------acaatgca-----gcaatgggcatta--------atgacga-tt---gc------tttcatgttag-ttttcc-atgatgtgaatatttacatatattt------tgttcaccattttc----aacttctgtaggtaatagttagagctaacccggacaatttact--ttg----------tgttttgtttca-----------------------aaactttcagctacgc------agcaacg------tggaccgacaagaacaaagatca----------------------------------------------------------------------------------------------------------------------------------------------------------------gaaga
>I23359_M008_Malvaceae_Althaea_officinalis_seq1
------------------------------------------------------------------------------------------------------------------------------------------------------------------------------------------------------------------------------------------------------------------------------------------------------gctggcaatggcttatgaggcgaataaccgccataaggactgcattgctctgtatcagcaattagagaagaagcatcctagtgcgagcattcgacggcaagctgctgaactccgctacattttacaagcacccaaactcaagatwtcccargaagagatggttacyataccgctcawtggttctagttacgayagg----tatatry--wthkks--yytttt-ss------------------wttt-ggmwywrrmwwawrmakmawkmr-----gcawkrrwsayka--------wtgmywy-yw---ks------ttwkwtrwyra-ywrwys-aywkyw--------------swtyt------------swkyttky------wwwkwrymtmwamt--------swawaytkya---kwtktt------------ag-tysckwktsyyttywgtktwsakskkackattcttcatctctgagttctg-----agaatattgcatg--ggttctagttcatgtctttctttcttttt---------g-----------------------------------------------tcataagtttt------------------------------------------------------------------------------------------a
>I23361_M010_Malvaceae_Allyogyne_huegelli_seq1
-----------------------------------------------------------------------------------------------------------------------------------------------------------------------------------------------------------------------------------------------------------------------------------------------------------------------------------------------gcattgctctgtrccagcaattggagaagaagcatcctagtgtgagcattcgacggcaagctgccgagctccgatacattttgcaagcacccaaactgaagatktcacaagaagagatggttacgataccgctgattggttctagttacgacagg----tatatat--gckttttstctttt-tg---------------a--atatgggcataaa-------ataatkca-----------------------------------------------------------------------------------------------------------------------------------------------------------------------------------------------------------------------------------------------------------------------------------------------------------------------------------------------------------------------------------------------------------------------------------------------
>I23364_M013_Malvaceae_Grewia_sp_seq1
-----------------------------------------------------------------------------------------------------------------------------------------------------------------------------------------------------------------------------------------------------------------------------------------agattcaaawatggctggctatggcttacgaggcaaataaccgccatgcagactgcattgctytataccagcagttggagaagaarcatcctagtgtgagcattcgacggcaagctgctgatcttcgctacatcttgcaagctcctaagctcaagatatcccaggaagagatggttaccataccgcttattggttccagttatgacagg----tatattt--ggattg--gcctta-ta------------------------agattaa-------ataatgct-----cgaatagacatta--------gtgacgc-------------------tgctga-------------------------------------------------------------------------------------actgca---actgtt------------ag-tactacgttt-------------------------------tga--------------------------caakttagcacatgtgcatactttattcccggc----------aatctcatctgtttagttggcaatagtggcatctttta-----tgaggatttctgagaatgttacgtggattywasyswascrtw------------sywwyytymykyystgctggactaactctccccacaatagcaaagaag
>I23367_M016_Malvaceae_Kitaibelia_vitifolia_seq1
-----------------------------------------------------------------------------------------------------------------------------------------------------------------------------------------------------------------------------------------------------------------------------------------agattcaaatatggctggcaatggyttatgaggcgaataaccgccataaggactgcattgctctgtaccagcaattagagaagaagcatcctagtgcgagcattcgacggcaagctgctgaactccgctacattttacaagcacccaaactcaagatttcccaggaagagatggttactataccgctcattggttctagttacgacagg----tatatataggctttt-tdccttt-tg---------------g--attt-ggcataaaa-----aatactgca-----gcaatagacatta--------atgacac-tt---gc------ttttatgttga-ttaacg-acagtt--------------cattt------------cacttttg------tatctgcatctaat--------ctaaactgaa---tatttt------------ag--ttgttagtcccttttgttt---------------------taagcg----------------------tacatgttattaatgaaaattcag---------------------------------------------------------------------------------------------------------------------------------------------------------------------
>I23368_M017_Malvaceae_Sterculia_apetala_seq1
-------------------------------------------------------------------------------------------------------------------------------------------------------------------------------------------------------------------------------------------------------------------------------------------------atatggctggctatggcttatgaggcgaacaagcgccatgcggattgcattgctttgtaccagcaattagagaagaagcatcctagtgtgagcattcgacggcaagcagctggtctccgctacatcttgcaagcacctaaactcaagatttcccaggaagagatggttactataccgctgattggttctagttacgatagg----tatattt--gcttta--gccttt-ta--taaggaag-----g--atgt-ggcattaa-------ataatgca-----gcaatggacacat-----------------------------gtttatgttga-ttgaccgacagtc--------------cttgt---------cggttgttctc------tttttgcatctaa--------------ctgaa---cttgtt---------------actcttgttt-------------------------------taa--------------------------cgacttagctaatgaacatattttatattccacagccagagccaatctcatctgtttatttggcaat---ggcatctgata-----tcttgaattctgagaatattatgtagattccagtcaaccc-------------------------------------------------------------t
>I23369_M018_Malvaceae_Abelmoschus_esculentus_seq1
------------------------------------------------------------------------------------------------------------------------------------------------------------------------------------------------------------------------------------------------------------------------------------------gattcagatatggytggcaatggcttaygaggcgaataaccgccacgcsgactgcatttctctrtaccagcaactggagaagaagcatcctagtgtragcattcgacggcaagccgccgagctccgatacattttgcaagcacccaaactgaagatwtcccaagaagagatggttactataccgctgattggttctagttacgacagg----tatatat--gctttttggctttt--------------------------tsgataaa-------ataatgct-----gcaatcgacattaa-------atgacac-tt---gc------tttgatgttga-ttaacc-tcattc--------------cattt------------cagttctc------tttttgcatctaa-------------accgaa---tactct------------ag--ctgctgttc-------------------------------tg---------------------------agagtaagtaaatacacattcttcttact-------------cagtctgacatgtttagctgatgaa-----------------attcaccagttctgagaatgttataggggttctaactc-----------------------------------------------------------------c
>I23370_M105_Malvaceae_Pachira_aquatica_seq1
----------------------------------------------------------------------------------------------------------------------------------------------------------------------------------------------------------------------------------------------------------------------------------------------------------------gctttcgaggcaaataaccgcmatgcggaytgcattgcactgtaccagcaattagagaagaagcatcctagtgtgagcattcgacggcaagctgctgatctccgctacattttgcaagcacccaaactcaagatatcccaggaagagatggttactataccgctgattggttctagttacgacagg----tatatat--gctttt--gccttt-tg---------------g--atat-ggcataaa-------ataa--------------agacatta--------atgacac-tt---gc------ttttatgttga-ttgaccgacagtc--------------cgcat------------ccgttctc------tttttgcatctaa-------------gctgaa---cttggt------------ag-tttgttaccctattg-tt-----------------------ta---------------------------acacttagcaaatg------------------------------------------------------------------------------------------------------------------------------------------------------------------------------
>I23372_M140_Malvaceae_Chiranthodendron_pentadactylon_seq1
--------------------------------------------------------------------------------------------------------------------------------------------------------------------------------------------------------------------------------------------------------------------------------------------ttcaaatatggctggctatggcttatgatgcgaataaccgccatgcggactgcattkctctgtaccagwaattrgagaagaagcatcctagtgtgagcattcgacggcaagctgctrakctccgctacatcttgcaagcaccyaaactcaagatatcccaggaagagatggttactataccgctgattggttctagttacgacagg----taywwtk--syttkm--scyttt-kg-wtakgrmrka---aa--wwww-gsmkyaaw-------akamwkya-----rykayaswyrytw--------wtrwrky-kh---wy------kwyygwswkka-wtgwwmrmyrrwc--------------ytkkt---------magttgttctc------tttttgcatctaa-------------actgaa---cttgtt------------at-tttgttgttt-------------------------------tga--------------------------cgacttagcaaatgcacataatatgtaytsmta-----------------------------------------------------tcttgaattctgagaat-------------------------------------------------------------------------------------
>I23373_M141_Malvaceae_Quararibea_funebris_seq1
--------------------------------------------------------------------------------------------------------------------------------------------------------------------------------------------------------------------------------------------------------------------------------------------ttcaaatatggctggctatggcttacgaggcgaacaaccgccatgcggactgcattgctctgtaccagcaattagagaagaagcatcctagtgtaagcattcgacggcaagctgctgatctccgctacattttgcaagcacccaaactcaagatatcccadgaagagatggttactatacctctgattggttctagttacgacagg----tatat----gctttt--grtttt-tg---------------g--atat-ggcataaa-------ataatgca-----gccatagacatta--------atgacac-tt---gc------ttttatgttga-ttgaccgacagtt--------------catgt------------tggttctc--------tttgaatmtaa-------------actgaa---cttgtt------------ag--wtgttaccctgctgttt-----------------------tg---------------------------agacttakcaaatgcaartattttattcccca--------gcctgtcttatatgtttagttggcaat---ggcatctgata----ttctttagttmtgaga---------------------------------------------------------------------------------------
>I23374_M142_Malvaceae_Hampea_nutricia_seq1
------------------------------------------------------------------------------------------------------------------------------------------------------------------------------------------------------------------------------------------------------------------------------------------------------------------ttatgaggcgaataaccgccatgcggactgcattgctctgtaccagcaattagagaagaagcaccctagtgtaagcattcgacggcaagctgctgatctccgctacattttgcaagcacccaaactaaagatatcccaggaagagatggttacgataccgctgattggttctagttacgacagg----tatat----gctttt-ggccttt-tg---------------g--atat-gatgtaaa-------ataatgca-----gcaatagacatta--------ataacgc-tt---gc------ttttctgatga-ttgaccagcagtt--------------cattt------------cagttctc------tttttgcatctaa-------------actggaa--tatttt------------ag--ttgttaccctgttgttt-----------------------tg---------------------------cgattaagctactgcacatat-----------------------------------------------------------------------------------------------------------------------------------------------------------------------
>I23377_M148_Malvaceae_Robinsonella_mirandae_seq1
-----------------------------------------------------------------------------------------------------------------------------------------------------------------------------------------------------------------------------------------------------------------------------------------------aaatatggctggcaatggcttatgaggcaaataaccgccatgcggactgcattgctctgtaccagcaattagagaagaagcatcctagtgtgagcattcggcggcaagctgctgaactccgctacattttacaagcacccaaactcaagatttcccaggaagagatggttactataccgctgataggttctagttacgacagg----tatatgc--tttttt-agccttt-tg---------------g--attt-ggcataaa------aataatgca-----gcaatagacatta--------aagacgc---------------tttatgttga-ttaacc-acagtt--------------cattt------------cagttctg------tgcctgcatctaat--------ctaaactgaa---tatttt------------ag-tttgttaccctgttgttt-----------------------tggtc------------ata---------aattcttgttcatgtcagtacataatttat----------agtaactttatgaacttaacgaatagt--tggaatctagattgttcttaacgatttcactagttttgttt-----------------------------t-----------------------------------------------g
>I23378_M150_Malvaceae_Ceiba_pentandra_seq1
--------------------------------------------------------------------------------------------------------------------------------------------------------------------------------------------------------------------------------------------------------------------------------------------ttcaaatatggctggctatggcttacgaggcgaataaccgccatgcggactgcattgctctgtaccagcaattggagaagaagcatcctagcgtgagcattcgacggcaagctgctgatctccgctacattttgcaagcacccaaactcaagatatcccaggaagagatggttactataccgctgattggttctagttacgacagg----tatataw--gctttt--gccttt-tg---------------g--atat-ggcataaa-------ataatgca-----gcaatggacatta--------gtgacac-tt---gc------ttttatgttga-tttaccggcagty--------------cacat------------tcgttctc------tttttgcatctaa-------------gcttaa---cctgtt------------ag-tttgttaccctattgttt-----------------------tg---------------------------a-------------------------------------------------------------------------------------------------------------------------------------------------------------------------------------------
>I23380_M161_Malvaceae_Hibiscus_tiliaceus_seq1
--------------------------------------------------------------------------------------------------------------------------------------------------------------------------------------------------------------------------------------------------------------------------------------------ttcagatatggctrgcaatggcttaygaggcgaataaccgccatgcggactgcatttctctgtaccagcacttggagaagaagcatcctagtataagcattcgacggcaagctgccgagctccgatacattttgcaagcacccaaactgaagatttcccaagaagagatggttachataccgctgattggttctagttacgacagg----tatatat--gctttttggccttt-tg---------------g---------cataaa-------ctaatgct-----gcaattgacattaa-------atgatac-tt---gc------ttttatgttga-tgaacc-acattt--------------catgt------------cagttctc------gttttaaatctaw-------------wcykrm---trttmy------------ms--ykktkwyyykgkwgtww-----------------------ks---------------------------arakwmammwwmtwcwywytctkyytcmk-------------mwgtytmrckkgkwwkgsyrkywrw---kgmawytsaysm-kwtyyrwmrrtwytrwgaatattatatgagttcta-------------------------agtccacgtccgtac-ttcatacttt-------------------
>I23383_M166_Malvaceae_Pseudobombax_ellipticum_seq1
--------------------------------------------------------------------------------------------------------------------------------------------------------------------------------------------------------------------------------------------------------------------------------------------------tatggttggctatggcttamgaggcgaataaccgccatgcggactgcattgctctgtaccagcaattagagaagaagcatcctagtgtgagcattcgacggcaagctgctgatctccgctacattttgcaagcacccaaactcaagatatcccaggaagagatggttactataccgcttattggttctagttacgacagg----tatatat--gctttt--gccttg-tc---------------g--atat-ggyataaa-------ataatgca-----gcaatggacatta--------atgacac-tt---gc------ttttatgttga-ttgaccgacagtc--------------cacat------------ycgatctc------tttttgcatctaa-------------gctgaa---cttrtt------------ag-tttgttaccctattgttt-----------------------tg---------------------------agacttagcaaatrtamatattttattctccactctc-cagccagtctcatctatttagctggcaat---ggcatctgata-----tcttgaat----------------------------------------------------------------------------------------------
>I23384_M168_Malvaceae_Theobroma_cacao_seq1
-----------------------------------------------------------------------------------------------------------------------------------------------------------------------------------------------------------------------------------------------------------------------------------------agattcaaatatggctggctatggcttatgaggcgaataaccgccmtgcggactgcattgctctgtaccagcaattggagaagaggcaccctagtgtgagcattcgacgtcaagctgctgaacttcgctacatcttgcaagcacctaaactcaagatatcccaggaagaaatggttactataccgctgattggttctagttacgacagg----tatattt--gtttta--gccttt-tt--ttaggaag-----g--ataa-ggcataaa------a-taatgca-----ccaatagacattc--------atgaaac-tt---ac------ttttatgttga-ttgaccggcagtc--------------ctcgt---------cagttgtttac-----ttttttttatctaa-------------actgaa---gttgat------------aa-tatgttgttc-------------------------------tga--------------------------agacttggcaaatgctcatattattttcccct--------gacagycttatgtgtttagctggcatt---ggcttct--------------------------------------------------------------------------------------------------------------t
>I23385_M169_Malvaceae_Ochroma_pyramidale_seq1
---------------------------------------------------------------------------------------------------------------------------------------------------------------------------------------------------------------------------------------------------------------------------------------------tcaaatatggctggctatggcttatgakgcraataaccgccatgcggactgcattgctctgtaccagcaattrgagaagaagcatcctagtgtragcattcgacggcaagctgctgatctccgctacatyttgcargcaccyaaactcaagatatcccaggaagagatggttactataccgctgattggttctagttacgacagg----tatwwky--kyttka--kyytkk---------------------wkwt-rgsawrra-------wwwwkgcw-----kmaamwrayrywr--------mwrwmdm-yw---ky------awtkawgytka-ytkwymkrywgwyyrw---stsaswkcyytkt---------ywrywkytmwm------ytywwsywkytar-------------wybkwa---cyykkt------------ws-tytkkwgwyt-------------------------------trr--------------------------cramwkmrcawattttattccccarttccttag--------cgagtcttatctgtttagctggcaat---gacatctgata-----tcatgaattctacgaatattgtgtggattctagtcaactct----------------------------------------------------------aaa
>I23387_M178_Malvaceae_Malvaviscus_arboreus_seq1
-----------------------------------------------------------------------------------------------------------------------------------------------------------------------------------------------------------------------------------------------------------------------------------------agattcagatatggctggcaatggcttacgaggcaaataaccgccatgccgattgcatttctctgtaccagcaacttgagaagaagcatcctagtgtgagcattcgacggcaagccgccgagctccggtacattttgcaagcacccaaacttaagatttcccaagaagagatggttactataccgctgattggttctagttacgacagg----tatatat--ggtttgggcctttt-tg---------------g--atat-ggcataaa-------acaatgca-----gyaatkggcattaa-------mtgacac-tt---gy------ttttakgttga-ttaacc-acattt--------------cattt------------cagttctc------tttttgcatctga-------------acytaa---arwkht------------rr--mks---------------------------------------------------------------------------wwrymcwswtkyktykksmk-------------yarkcwmayayrytwws----------------ytsskma-kksymwcwkrtkawrttsrkmakkkmwkmkratra-------------------------aattcac--------------------------------------
>I23389_M181_Malvaceae_Pavonia_scheadiana_seq1
----------------------------------------------------------------------------------------------------------------------------------------------------------------------------------------------------------------------------------------------------------------------------------------------------tggttggcaatggcttatgaggcgaataaccgccatraggactgcattgctctgtaccagcaattagagaagaagcatcctagtgcgagcattcgacggcaagctgctgaactccgctacattttacaagcacccaaactcawgatttcccaggaagagatggttactataccgctcattggttctagttacgacagg----tatatry--kytttk--ysyytt-kk------------------rkwt-kksryawa-------awawwryr-----smrmwakrskywt--------gwkaywy------ky------kytwkwrtkkw-ywwwks-aswktt--------------shttt------------yrswtytr------wtytwrmmtswrw-------------mytrwa---stkrwt------------rk-tytmwttkkt------------------------------------------------------------wytrwkmgtscmtktkrttattcttcwrywykkmrw-----------------------------------------------wwwtywtrwgttctgagaatattgtatgggt-------------------------------------------------------------------------t
>I23390_M182_Malvaceae_Anoda_cristata_seq1
----------------------------------------------------------------------------------------------------------------------------------------------------------------------------------------------------------------------------------------------------------------------------------------------caaatatggttggcaatggcttatraggcgaataaccgccataaggactgcattgctctgtaccagcaattagagaagaagcatcctagtgcgagcattcgacggcaagctgctgaactccgctacattttacaagcacccaaactcaagatttcccaggaagagatggttactataccgctcattggttctagttacgacagg----tatatat--gctttt-tgccttt-tg---------------g--attt-ggcataaa-------ataatgca-----gcaataggctt----------gtgatac-tt---gc------tttaatgtt------------------------------cattt------------cagttttg------tttttgcatctaat--------ctaaactgag---tattgt------------ag--ttgttggtctcttttgtt------------------------t--------------------------taagcgtgcatgtgattattctt-------------------------------------------------------------------cagttctgagaatattatgtgggttctagtccatgtctggggtcataagttctagtccatgtcggtkywkwcataagtttta------gtccacgtcg
>I23393_M189_Malvaceae_Kearnemalvastrum_lacteum_seq1
-----------------------------------------------------------------------------------------------------------------------------------------------------------------------------------------------------------------------------------------------------------------------------------------agattcaaatatggctggcaatggcttatgaggcgaataaccgccataaggactgcattgctctrtaccaacaattagagaagaagcatcctagtgcgagcattcgacggcaagctgctgaactccgctacattttacaagcacccaaactcaagatatcccaggaagagatggttactataccgctcattggttctagttacgacagg----tatatry--sytttk--------------------------k--ryyt-kkyakaww-------tkrmhkma-----rmaawaggmbhha--------kkgbtac-tt---gy------tdhtwtdbbdh-tbawcd-whdbtw--------------hhttt------------hdkttttg----tttttttgmawctraw--------ywwwmywgww---kwtwkw---------------sytkttrkty------------------------------------------------------------yswsykkwywtkwgmktmywykt--------------------------------------------------------------------------------------------------------------------------------------------------------------------c
>I23394_M229_Malvaceae_Malvastrum_americanum_seq1
-----------------------------------------------------------------------------------------------------------------------------------------------------------------------------------------------------------------------------------------------------------------------------------------agattcaaatatggctggcaatggcttatgaggcgaattaccgccataaagactgcattgctctgtaccggcaattagagaagcagcatcctagtgcgagcattcgacggcaagctgctgaactccgctacattttacaagcacccaaactcaagatttcccaggaagagatggttactataccgcttattggttctagttacgacagg----tatat----gcttttttgccttt-tg---------------g--attt-ggcataaa-------ctaatgca-----gcaataggttttaaacttttaatgatac-tt---gc------ttttgtgttag-ttaacg-acagtta------c-atttcagttt------------cagttttg------tttttgcatctaat--------ctaaactgaa---tatttt------------ag--ttgttactgttagtccc-----------------------tt---------------------------tagttttgagcgtacatgtcatt-------------------------------------------------------------atgtttcagttctaagaatattgtatgggtcctagtccat-------------------tgtccatgtctttct-gtgattttcttag----------------
>I23395_M236_Malvaceae_Fuertesimalva_jacens_seq1
-------------------------------------------------------------------------------------------------------------------------------------------------------------------------------------------------------------------------------------------------------------------------------------------attcaaatatggctggcaatggcttatgaggcgaataaccgccacaaggactgcattgctctgtaccggcaattagagaagaatcatcctagtgcgagcattcggcggcaagctgctgaactccgctacattttacaagcacccaaactcaagatatcccaagaagagatggttactataccgctgatcggttctagttacgacagg----tatgtgc--ctttt---gccttt-tg---------------g--attt-ggcataaa--------aaatgca-----gcaatgggcattg--------atggcga-tt---gc------tttcatgttag-ttaaag-acagtt--------------cattt------------cagttctg------tttttgcatctaat--------ctaaactgga---tgtttt------------ag--ttgttaggtttgtgttc-----------------------tag--------------------------acttctagtccatgttggtacataatt----------------------------------------------------------------------------------------------------------------------------------------------------------------t
>I23396_M019_Malvaceae_Allosidastrum_pyramidatum_seq1
------------------------------------------------------------------------------------------------------------------------------------------------------------------------------------------------------------------------------------------------------------------------------------------gattcaaatatggttggcaatggcctatgaggcaagtaaccgccatgcgtactgcattgctctgtaccagcaattagagaagaagcatcctagtgtgagcattcgacggcaagctgctgaactccgctacattttacaagcacccaaacttaaaatatcccaggaagagatggttactattccgctgattggttctagttacgacagg----tagatgc--tttttt--gccttt-tg---------------t--attt-ggcataaa-------ataatgca-----gcaatagacattaa-------aagactc-tt---gct-----ttttatgttga-ttaacc-acgatt--------------aattt------------ctattctg------ttcctgcatctaat--------ctaaactagaa--tattttagttggtagggtac-cttgttgttttgactatccacatc--------------ttatgacctacgtttgcctagtattgtacta-ttatttcccacatatttacatcaatttgttcac--------------------------------------------------catttttcaactt-------------------------------------------------------------------------------------------t
>I23398_M021_Malvaceae_Sidastrum_micranthum_seq1
-------------------------------------------------------------------------------------------------------------------------------------------------------------------------------------------------------------------------------------------------------------------------------------------attcaaatatggttggcaatggcttatgaggcaaataaccgccatgcggactgcattgctctgtaccagcaattagagaagaagcatcctagtgtgagcattcgacgacaagctgccgaactccgctacattttacaagcacccaaactcaagatttcccaggaagagatggttactataccgctsattggttcgagttacgacagg----tatatga--kttttt-agccttt-tg---------------g--attt-ggcataga------aataatgca-----gcaatagacatta--------aagacac-tt---gcttaatgttttatgttga-ttaatc-acrgtt--------------cattt------------cagttctg------ttcctgcatctaat--------ctaaactgaatactatttt------------ag-tttgttaccctgatatt------------------------tggtc------------ata---------aattcttgttcatgtcagtacatatttat-----------agtaactttawswwrwyramkartwgk--wrkmawsaakrw---tsttmwyraytt-------------------------------------------------------------------------------------------c
>I23366_M015_Malvaceae_Firmiana_simplex_seq1
----------------------------------------------------------------------------------------------------------------------------------------------------------------------------------------------------------------------------------------------------------------------------------------------------------------------------------cgmcatgcagattgcattgctctgtaccakcaattagagaagaagcatcctagtgtgagcattcgacggcaagctgctgatctccgctacatcttgcaagcacccaagctcaagatatcccakgaagagatsgttactataccgctgattggttctagttacgacagg----tatattt--gctttt--gccttt-tg--taaagaag-----gatatat-ggcataaa--------aaatgca-----acaatagacaga------------------------------------------------------------------------------------------------------------------------------------------------------------------------------------------------------------------------------------------------------------------------------------------------------------------------------------------------------------------------------------------------------------------------------
>I28591_M023_Malvaceae_Neobuchia_paulinae_seq1
----------------------------------------gctctgacgatcattcccaggccaacatt-----atttggtggtgaggttggttgata-------------------gttaaagatcaga---ccactcga-------atttgaggaattttga-----t-gctctgtattt-a----aatca------atg-tttagagatgc-tggcaaagactaatgat---------------------------tttttttttttgcg--gatatcagattcaaatatggctggctatggcttacgaggcgaataaccgccatgcggactgcattgctctgtaccagcaattagagaagaagcatcctagtgtgagcattcgacgtcaagctgctgatctccgctacattttgcaagcacccaagctcaagatatcccaggaagagatggttactataccgctgattggttctagttacgacagg----tatatat--gctttt--gccttt-tg---------------g--atat-ggcataaa-------ataatgca-----gcaatggacatta--------atgacac-tt---gc------tttta--ttga-tttaccggcagtc--------------cacat------------tcgttctc------tttctgcatctaa-------------gctgaa---cctgtt------------ag-tttgttaccctattgttt-----------------------tg---------------------------agacttagc-----------------------------------------------------------------------------------------------------------------------------------------------------------------------------------
>I28593_M024_Malvaceae_Carpodiptera_cubensis_seq1
-------------------------------------------------------------ccaacatt-----atttggcggtgaggttggttga------------------tacctataagatagagcgcaagcgc-a-------gtcatgaggattttca-----tggctgtgtattt-a----aatca------atg-tttggcaaagg-tgacgaggactgatggcct-------------tttttttttttttttttaaatttgcg--gatttcagattcaaatatggctggctatggcttatgaggcaaacaaccgccatgcggactgcatcgctctgtaccaacaattagagaagaagcatcctagtgtgagcattcgacgacaagctgctgatctccgctacatcttgcaagcacctaaactgaagatatcccaagaagaaatggttacaataccgctgattggctctagttacgacagg----tgtattt--gcttta--gccttt-tg--taaggaag-----g--atat-tgcataaa------aataatgca-----gcaataggcatta--------atgatac-tt---ac------ttttatgttga-ttgaccgacagtc--------------cttgt---------cagttgtttcc--------gttgcatctaa-------------tttgaa---cttgtt------------aa-tctgttgtt---------------------------------------------------------------------------------------------------------------------------------------------------------------------------------------------------------------------------------------------------------
>I28594_M025_Malvaceae_Herrania_nitida_seq1
-----------------------------ttcttgaaggtgctctgacgatcattcccaggccaacatt-----atttggcggtgaggtcggttgat-----------------accctataagataagag--cttcatga-------ttttgagga-----ta-----tggctctttattt-g----aatca------atg-tttggcaaagg-aggcaaagactaatgaggg------------ttttttttttgtcttttttgttttggg--gatttcagattcaaatatggctggcaatggcttatgaggcgaataaccgccatgcggactgcattgctctgtaccagcaattggagaagaagcaccctagtgtgagcattagacggcaagctgccgaactccgctacatcttgcaagcacctaaactcaagatatcccaggaagaaatggttactataccgctgattggttctagttacgacagg----tatattt--gtttta--gccttc-tg--ttaggaag-----g--ataa-cgcataaa------a-caatgca-----acaatagacattc--------atgaaac-tt---ac------tttta--------tgaccggcagtc--------------ctcgt---------cagttgtttact---tttttttttatctaa-------------actgaa---gttgat------------aa-tatgttgttt-------------------------------tga--------------------------agacttggcaaatgctcatattattttcc---------------------------------------------------------------------------------------------------------------------------------------------------------------
>I28595_M184_Malvaceae_Guazuma_ulmifolia_seq1
-------------------gccattgagtttcttgaaggtgctctgacgatcattcccaggccaacatt-----atttggcggtgaggtcggttgat-----------------accctctaagataagaa-----------------tttcatatggttctgagaatatggctctgtattt-g----aatca------atg-tttggcaaaga-aggcaaagactaatgagggg----------------------tttcttttgttttgct--gatttcagattcaaatatggctggcgatggcttatgaggcgaataaccgccatgcggactgcattgctctgtaccagcaattggagaagaagcaccctagtgttagcattcgacggcaagctgctgaactccgctacatcttacaagcacctaaactcaagatatcccaggaagagatggttaccataccgctaattggttccagttacgacagg----tatattt--gctt-------------------------------ataa-ggcataaa-------ctaacgca-----ctaattgacattc--------atgaaac-tt---gc------tttaattttga-atgacccgcggtcag----------tccttgt---------cagttggttac------gtcctgcatctaa-------------actgta---cattat------------aa-tatgttgttt-------------------------------tga--------------------------cgacttggcagatgcttacattattttcccgacttt---------------------------------------------------------------------------------------------------------------------------------------------------catat
>I28598_M028_Malvaceae_Glyphaea_brevis_seq1
----------------cgygccattgagtttcttgaaggtgctctgacaatcattcccaggtcaacatt-----atttggcggtgaggttggttgata------------------cctataagattaga---gcgcatgt------tttcacaggaattttga-----tggctctgcattt-a----gatta------atg-tttggcaaag--atgcaaagactaatgggggg---------------------ttcttgttgtttttgcc--aatttcagattcaaatatggttggccatggcttatgaggcaaataaccgccatgccgactgcattgctctgtaccaacaattggagaagaagcaccctagtgtgagtattcgacggcaagcagctgatcttcgctacatcttgcaagcacctaaactcaagatatcccaggaagagatggttactataccgctgattggttctagttatgacagg----tattttt--gctcta--gccttt-tg-----------------------------------------gtaca-----ccaataggcatcac-------atgacac--------------tattgtgctga-ttgac----agtt--------------cttat---------tagttattccc------tttttgcatttaa-------------actgca---gctgct------------ag-tactatgttt-------------------------------tga--------------------------caagctagcaaatgcaaatattgtattcccca---------gcagtctcatctgtttagttg------------------------------------------------------------------------------------------------------------------------------
>I28599_M029_Malvaceae_Desplatsia_dewevrei_seq1
-------------ggtcgggccattgagtttcttgaaggtgctctgactatcattcccaggccaacatt-----atttggcggtgaggttggttgat-----------------accttataagattaaa---gggcatgtttccatt-------gtagtttga-----tggctctgtattt-a----gatta------ata-tttagcgaa-g-atgctaagaccgaagggagt----------------------tctttttgtttttgcc--aatttcagattcaaatatggttggcaatggcttacgaggcgaacaaccgccatgcagactgcattgccctgtaccagcaattggaaaagaagcatcctagtgtgagcattcggcggcaagctgcggaacttcgctacatcttacaagcacctaaactgaagatatcacaggaagagatggttactataccgctgattggttctagttatgacagg----tatattt--ggttta--gtcttt-tg------------------------gcataac-------ataatgca-----ccaatagacatta--------gcgacag-ta---ac------ttttatcctaa-ttgac----a------------------------------cttgttgttctc------tttttgcttgtaa-------------actgca---ccggtt------------ag-taccctgttt-------------------------------tga--------------------------ctagttagcaaatgcacttattattttc----------------------------------------------------------------------------------------------------------------------------------------------------------------
>I28600_M146_Malvaceae_Mortoniodendron_guatemalense_seq1
aaaaggcatgtacggacgggccattgagtttcttgaaggtgctctgacgattattccgaggctaacatt-----atttggcggtgaggtcggttgat-----------------accctataagataaga---gagcatgt-------ttttgaggaattttga-----tgattctgtattt-a----aatca------atg-tttggcaaagactaatgagg----------------------------------attttttccttctgcg--gatttcagattcaaatatggctggctatggcttatgaggcgaataaccgccatgcggaytgcattgccttgtaccagcaattggagaagaagcatcctagtgtaagcattcgacggcaagctgctgagcttcgctacatcttgcaagcacctaaactcaagatatcccaggaagagatggttaccataccgctgatcggttccagttacgacagg----tatattt--gcttta--gcc-tt-ta--ttatgaag-----g--atat-ggcattaa------aataatgca-----gctatagacataa--------mtgtaac-ct---ac------ttttgtgttaa-ttgaccgacagca--------------ctggt------------ctgttctc------tttttgcatctaa-------------actgaa---cttgtt------------ac-ttgttgttt---------------------------------gg--------------------------cgacttaagagatgcagatatta---------------------------------------------------------------------------------------------------------------------------------------------------------------------
>I28601_M030_Malvaceae_Sparmannia_africana_seq1
--------------------------------------------------tcattcccagaccaacatt-----atttggcggtgaggttggtagatacta----------gataccctataagattatga--gggcatct------tttcacaggaattttgagtagctgtatttttattt-agattaatta------atg-tttgggaaag--ctgtaaaagctaatgaggga---------------------tkctttyttattttcgg--aatttcagattcaaatatggctggctatggcctatgaggcgaataaccgccatgcggactgcattgctctgtaccggcagttggagaagaagcatcctagtgttagtattcgacggcaagcttctgagcttcgctacatcttgcaagcacctaaactgaagatatcccaggaagagatggttaccataccgctgatcggttctagttatgacagg----tatattt--tgttta--------------------------------------------------------------ctaakwgacattagga---caataasdt------gt-----attgtatgctga-ttg----acagtt----------------------------cagttgttcta------tttttgcatataa-------------actgca---cctgtt------------ag-tactatgttt-------------------------------tga--------------------------caagttagcaaatccacattattttcccatgcagt--------------------------------------------------------------------------------------------------------------------------------------------------------c
>I28603_M223_Malvaceae_Gossypium_hirsutum_seq1
----------------------------------------gtttgaaccmmmcccccc----------------------------------------c---------------ccccmvaaaaaamaha-----------------------------------------------------a----aadaaa----aawa-------aaaat-tgccaaagactaatagactc-----------------tttttttttcgcccwtttgcg--ggtatcagattcaaatatggctggctatggcttatgaggcgaataaccgccatgcggactgcattgctctgtaccagcaattagagaagaagcaccctagtgtgagcattcgacggcaagctgctgawctccgctacattttgcaagcacccaaactcaagatatcccaggaagagatggttacaataccgctgattggttctagttacgacagg----tatat----gctttt-ggccttt-tg---------------g--atat--atataaa-------ataatggt-----gcaatagacttta--------ataacac-tt---gc------ttttatgatga-tttaccagcagtt--------------cattt------------cagttctc------tttttgcatctaa-------------aytggra--tatttt------------ag--ttgttgccctgttgttt-----------------------tg---------------------------cgattaagctact-------------------------------------------------------------------------------------------------------------------------------------------------------------------------------
>I28604_M032_Malvaceae_Entelea_arborescens_seq1
---------------------------------------kgctctaactatcattccsrggyywasakk-----wtttggcggtgaggttggttgat-----------------accctataagattakar--gggcatct------tttcacaggaattttgaggatctgtatttttattt-w----gatta------atg-tttggkaaag--ctgtaaaaactaacgaggga---------------------ttcttttttgttttcgg--aatttcagattcaaatatggctggctatggcctatgaggcgaataaccgccatgcggactgcattgctctgtaccagcagttggaraagaagcatcctagtgttagyattcgacggcaagctgctgagcttcgctacatcttgcaagcacctaaactgaagatatcccaggaagagatggttaccataccgytgatyggttctagttatgacagg----tatattt--ggttta--cctttt-gg---------------g--attc-ataaaaaa-------rtactgca-----ccaatagacattag---------gacac-ta---ac------ttgtatgctga-ttg----acagtc--------------cttgt---------cagttgttctc------ttattgcatataa-------------actgca---cctgtt------------ar-taykwwgtactatgttt------------------------tga---------------------------------------------------------------------------------------------------------------------------------------------------------------------------------------------------------------------c
>I28606_M033_Malvaceae_Reevesia_formosana_seq1
-------------------------------------------------------cccaggccaacatt-----atttggcggtgaggttggttgat-----------------accctatgagatcaga---gcgcatgt-------ttttgagkaattttca-----tggctctgtatttaa----aagca------atg-tttggcaaagg-tggcaaagactaatga-----------------------tttttttttttttttggtg--aatttcagattcaaatatggctcgcaatggcttatgaggcgaataaccgccatgcggactgcattgctctataccagcaactggagaagaagcatcctagtgtgagcattcgacggcaagctgctgaactccgctacattttgcaagcccccaaactcaagatatcccaggaagagatggttactataccgctgattggttctagttacgacagg----tattagt---cttta--gcctttttt--taaagaagg---at--atat-ggtttgaa-------atgatgca-----taaatagacatta--------atgacac-tt---ac-------tttatataga-ttgactkacagtc--------------cttgt---------cagttgttctc-----ttttttgcatcta--------------------------------------------------------------------------------------------------------------------------------------------------------------------------------------------------------------------------------------------------------------------------------------------------------------
>I28609_M036_Malvaceae_Pentaplaris_davidsmithii_seq1
--------------------------aattttg-------gctttga----gattccmargmcmaymtytccagmttykrskgtgagkttsgttgatggt--------------accctataagat----------------------------ggatttttgg-----tggccctgtattt-a----aatca------gtg-tttgacaaagt-tggcaaagactaatgatgga---------------------tttttttttcttttgcg--ggtatcagattcaaatatggctggctatggcgtatgaggcgaataaccgccatgcggactgcatttctctgtaccagcaattagagaagaagcatcctagtgtgagcattcgacggcaagctgctgatctccgctacattttgcaagctcccaaactcaagatatcccaggaagagatggttactataccgctgattggttctagttacgacagg----tatatgc-t---------------tg---------------g--atat-ggcataaa-------ataatgca-----gaaacagacatta--------accacac-ct---gc------ttttatgttga-tcgactgacagtt--------------catgt------------cagttctc------cttttgcatccaa-------------actgaa---cywrtt------------ag--ttgttas----------------------------------------------------------------------------------------------------------------------------------------------------------------------------------------------------------------------------------------------------------
>I28612_M038_Malvaceae_Brachichyton_bidwillii_seq1
-------------------------------------------ctgacgatcattcccaggccaacatt-----atttggcggtgaggttggttgat-----------------tccctataagacaaga---acgctt--------gttttgaggaatttcca-----tggctctgtattt-a----agtcg------atg-tttggcaaagg-tgtcaaagactaatgagggtg--------gtgtttttttttcttttccttaatttgcg--gatttcagattcaaatatggctggctatggcttatgaggcgaataaccgccatgtagattgcattgctctgtaccagcaattagagaagaagcatcctagtgtgagcattcgacggcaagctgctgatctccgctacatcttgcaagcacctaaactgaagatatcccaggaagagatggttactataccgctgattggttctagttatgacagg----tatatct--gcttta--cccttt-tg--tatggaag-----g--atat-ggcattaa------a-caatgca-----gcaatagacataa---------tgacac-tt---aa------gtttatgttga-ttgacctacagtt--------------cttgt------------cgattctc------tttttgcatcaaa--------------ctgaa---gttgtt------------at-------------------------------------------------------------------------------------------------------------------------------------------------------------------------------------------------------------------------------------------------------------------
>I28613_M039_Malvaceae_Eriotheca_macrophylla_seq1
-------------------------------------ggtgctctgacgatcattcccaggccaacatt-----atttggcggtgaggttggttgata-------------------gttaaagataagg---ccactcca-------atwtgaggaattttga-----tggcwctgtattt-a----aatca------atg-tttagcgatgg-tggcaaagactaatgatw-------------------------wttttttttttggcg--gatatcagattcaaatatggctggctatggcttacgaggcgaataaccgccatgcggactgcattgcwctgtaccagcaattagagaagaagcatcctagtgtgagcattcgacggcaagctgctgatctccgctacattttgcaagcacccaaactcaagatatcccaggaagagatggttactataccgctgattggttctagttacgacagg----tatatat--gctttt--gccttt-tg---------------g--atat-ggcataaa-------ataa--------------agacatta--------atgacac-tt---gc------ttttatgwtga-ttgaccaacagtc--------------cgcat------------ccgttctc------tttttgmatctca-------------gctgaa---cttgtt------------ag-tttgttaccctattg-tt-----------------------ta---------------------------acactta-------------------------------------------------------------------------------------------------------------------------------------------------------------------------------------
>I28615_M041_Malvaceae_Pterygota_brasiliensis_seq1
------------------------------------------------------------------att-----atttggcggtgaggtyggttgrttgat-------------tccctataagacaaga---acgcat-g-------ttttaaggaactttca-----tggctctgtaatt-a----aatcg------atg-tttggcaaaag-aggcgaagactaatgaggt-c--------ttgtatatatatatatatatawatttgcg--gatttcagattcaaatatggttggctatggcttatgaggcgaataaccgccatgcggattgcattgctctgtaccagcaattagagaagcatcatcctagtgtaagcattcgacggcaagctgctgatctccgctacatcttgcaagctcctaaactcaagatatcccaggaagagatggttaccatcccgttgattggttctagttacgacagg----tatattt--gcttta--gccttt-tg--tagggaag-----g--atat-ggcattaa------a-caatgca-----gcaataaacataa---------tgatgc-tt---aa------gtttatggtga-ttgaccgacagtt--------------cttgt---------ctgttgttctc------tttttgcwycyaa-------------vt-gar---mttgwk------------am-kytrhwddbtwwmbsratct--------------------gtat--------------------------tatstharvtaakkrwywycra----------------------------------------------------------------------------------------------------------------------------------------------------------------------
>I28618_M044_Malvaceae_Pentace_laxiflora_seq1
----------------------------ykkcktrrwrgtgctctgacgatcattcccaggccaacttt-----atttggcggtgaggttggttgat-----------------at-ctataaaattgagcgcaagtgcag-------tcttgaggatttttca-----tggctctgtattt-a----aatca------ttt-tttggcaaagg-tgacgaaaactaatgamccy-------------------tttttttctttaatttgcg--gatttcagattcaaatatggctggctatggcttatgaggcaaataatcgccatgcggactgcattgctctgtaccagcaattagagaaccagcatcctagtgtgagcattcgacgacaagctgctgacctccgctacatcttgcaagcacctaaactcaagatatcccaagaagagatggttacaataccgctgattggttctagttacgacagg----tatattt--gcttta--gccttt-tg--taaggatg-----g--atat-ggcatga---------------------gcaatagacatta--------atgatac-tt---ac------ttttatgttaa-------------------------------------------------------------------------------------------------------------------tctgttgttt-------------------------------taa--------------------------agacttagcsaatrcacgtattatattccata--------gccagtctcatccgcttagctggcaat---tgcatctgata------------------------------------------------------------------------------------------------------tgtga
>I28619_M045_Malvaceae_Phragmotheca_mammosa_seq1
---------------------------------------------gacgatcattcccaggacaacatt-----atttggcggtgaggttggttgatac---------------cc--tataagacgagg---ccacttga-------atttgaggaatttttg-----tggctctgtattt-t----aatca------atg-tttggcaaagg-tggcaacgactaatgttgga-----------------ttgcctttttttttgtggcgg--gatatcagattcaaatatggctggctatggcttatgaggcgaataaccgccatgcggactgcattgctctgtaccagcaattagagaagaagcatcctagtgtgagcattcgacggcaagctgctgaactccgctacattttgcaagcacccaaactcaagatatcccaggaagagatggttactatacctctgattggttctagttacgacagg----tatat----gctttt--ggcttt-tg---------------g--atat-ggcataaa-------ataatgca-----gcaatagacatta--------atgacac-tt---gc------ttttatgttga-ttgaccgacagtt--------------cattg----------------gttc------tctttgaatctaa-------------actgaa---cttgtt------------ag--ttgttaccctgctgttt-----------------------tg---------------------------agacttagcaaatgcaaatatt----------------------------------------------------------------------------------------------------------------------------------------------------------------------
>I28620_M046_Malvaceae_Camptostemon_shultzii_seq1
-----------------------------------------------------------------------------------------------------------------------ataaaaccaga---tgaagatg------------aggaattttaa-----tggttctgtattt-a----------------------------------taaagacttataagggc---------------------ttcttctttcttttccg--gatttcagattcaaatatggttggcgatggcttacgaagcgaataaccgccatgccgactgcattgctctgtacctgcaattggagaagaagcatcccagtgtaagcattcgacggcaagctgctgatctccgctatatattgcaagcacctaaactcaagatatcccaggaagaaatggttactata------------------------------------------------------------------------------------------------------------------------------------------------------------------------------------------------------------------------------------------------------------------------------------------------------------------------------------------------------------------------------------------------------------------------------------------------------------------------------------------------------------------------------------------------------
>I28621_M153_Malvaceae_Trichospermum_sp_seq1
-----gcatgtacgggcgcgccattgagtttcttgaaggtgctctgactatcattcccaggccgacatt-----atttggcggtgaggttggttgat-----------------rccwtataagattaga---gggcatgttgahgttttcaccggagttttga-----tdgctctgtabtt-a----gattaa--tatata-tttggccaa-g-adgctaagactgatgaggga----------------------tc-ttttkkytttgcc--ratttcagattcaaatatggttggctatggcktatgargccaataaccgccatgcagactgcattgccctttaccagcaattggagaagaagcatcctagtgtgagcattcgacggcaagctgctgaacttcgctacatmttgcaagcacctaaactgaagataacacaggaaganatggttactataccgctgattggttctagttatgacagg----tatattt--ggttta--gccttt-cb------------------------gcrtaata----taataatgca-----ccwatagccatta--------gtgatac-ca---am------ttttatgctga-ttgat----agcb--------------ct--t-------gtcagttgttctc------tttttgcatataa-------------actgcc---cctgtk------------aa-tactatgttt-------------------------------tga--------------------------caagttagcaaatgcacatattatattcctcc---------magc-----------------------------------------------------------------------------------------------------------------------------------------------
>I28625_M193_Malvaceae_Apeiba_tibourbou_seq1
----------------------attgagtttcttgaaggtgctctgactatcattccmaggycaacact-----atttggcggtgaggttggttgat-----------------acmctawaagattaga---gggcaagt----ktttttacaggaattttg------wggagttgtatty-a----gattagagggcatg-tttgggaaag--ctgtaaaatttaaygaggga----------------------ttctttttgttttcgg--aatttcagattcaaatatggctggctatggcatatgaggcaaataaccgccatgcggactgcattgctctgtaccagcagttggagaagaagcatcctagtgtdagcattcgacggcaagctgctgagcttcgctacatcttgcaagcacctaaactgaagatatcccaggaagagatggttacnataccgctgattggttctagttatgacagg----tatattt--ggttta--gccttt-tg------------------------gaatamw-------atactgta-----gcaatagacdtdga-----cwctaacwwgtmk--gctgagaacattatgtggr-tt-----mtagtt----------gttttttttggccgakatatgtggcttctagttaaktctagmatttta-------------accatga--tctctt------------akytctttcattt-----------------------------aatta--------------------------ggaccgagtaatttcttacttcc---------------------------------------------------------------------------------------------------------------------------------------------------------------------
>I28629_M052_Malvaceae_Spirotheca_rosea_seq1
---------------------cattgagtttcttgaaggtgctctgacgatcattcccaggccaacatt-----atttggcggtgaggttggttgatg----------------atagttaaaaaaaggg---ccactcga-------atttgaggaattttga-----tggttctgtattt-a----aatcg------atg-tttagcaatgg-tggcaaagactaat----------------------------tactttttttttggcg--gatatcagattcaaatatggctggctatggcttatgaggcgaataaccgccatgcggactgcattgctttgtaccagcaattagagaagaagcatcctagtgtgagcattcgacgacaagctgctgaactccgctacattttgcaagcacccaaactcaagatatcccaggaagagatggttactataccgctgattggttctagttacgatagg----tatatat--gctttt--gccttt-tg---------------g--atat-ggcaaaaa-------ataatgta-----gcaatagacatta--------atgacac-tt---gc------ttttttgttga-ttgaccgacagtc--------------cgcgt------------ccgttctc------tttttgcatctaa-------------gctgaa---cttgtt------------ag--ttgttaccctatttttt-----------------------tt---------------------------agacttagca----------------------------------------------------------------------------------------------------------------------------------------------------------------------------------
>I28630_M053_Malvaceae_Huberodendron_swietenioides_seq1
-----------------------------------aaggtgctctgacgatcatccccaggccaacatt-----atttggtggtgaggttggttgatgc---------------cctatataagataagg---ccactcga-------atttgaggaattttga-----tggctctgtattt-a----aatca------atg-tttggcaaagg-tggcaaagagtaatgatgga-----------------ttttttttttttttttttgcg--gatgtcagattcaaatatggctggctatggcttatgaggcgaataaccgccatgcggactgcattgctttgtaccagcaattagagaagaagcatcctagtgtgagcattcgacggcaagctgctgatctccgctacattttgcaagcacccaaactcaagatatcccaggaagagatggttactataccgctgattggttctagttaygacagg----tatat----gctttt--gccttt-cg---------------g--atat-ggcataaa-------ataatgca-----gcaatagacatca--------ktgacgc-tt---ga------tttcatgttga-ttgacagacagtc--------------cmttg------------caattctc------tttttgcgtgtaa-------------actgaa---cttktt------------ag--ttgttaccatgttgttt-----------------------tg---------------------------agacttagcaaatgtacatattttat------------------------------------------------------------------------------------------------------------------------------------------------------------------
>I28633_M056_Malvaceae_Adansonia_digitata_seq1
------------------tgctattgagtttcttgaaggtgctcttacaatcattcccaggccaacatt-----atttggcggtgaggttggttgata--------------------gttaagataagg---ccactcga-------atttgaggaattttga-----tggc-------------------------------ttagcaatgg-tggcaraggctgacawttt-t----------ttttttkktttttkttttttttttgcg--ggtattagattcaaatatggctggcaatggcttatgaagcgaataatcgccatgcggactgcattgctctgtaccagcaattagagaagaagcatcctagtgtgagcattcgacgtcaagctgctgatctccgctacattttgcaagcacccaaacttaagatatcccaggaagagatggttactataccgctgattggttctagttatgacagg------tatgt--gctttt--gccttt-tg---------------g--atat-ggcataaa-------ataatcca-----gcaatag---tta--------atgagac-tt---gc------ttttatgttga-ttgaccgacagtc--------------cacat------------ccgttctc------tttttgcatctaa-------------tctgaa---cttctt------------at--tacttggccaattgttt-----------------------tg---------------------------agacttagcaattgcacaaa------------------------------------------------------------------------------------------------------------------------------------------------------------------------
>I28636_M059_Malvaceae_Pterospermum_pierrei_seq1
---tggc------------------------------------------------------------------------------------gttgata----------------cccctatgagataaagag----------agcatttttggagggattttga-----tggctctgtattt-a----aatca------ttg-tttggcaaaga----------ctaatggagttttttttttcttttcttttctttctttctttgtttttcg--gtttccagatacaaatatggctggctatggcttatgaggcgaataaccgccatgcggactgcattgctctgtaccagcaattggagaagaagcatcctagtgtgagcattcgacgtcaagcagctgaacttcgctacatcttgcaagcaccaaaactcaagatatcccaagaagagatggttactataccgctgattggctcaagttatgacagg----tattttt--gctttt--aggtta-gg------------aagg--atat-aacattag------aataatgca-----gcaatagacatca--------attaaac-ct---ac------ttttatgttga-ttgaccgacctkw--------------ctagt--------trgkttrttctc----tttttttgyat--------------------------tttttt------------aa-tatykkgttwta--------------------------wttttakmt-----------------------tagtttagtttatatat--------------------------------------------------------------------------------------------------------------------------------------------------------------------------a
>I28637_M060_Malvaceae_Duboscia_vifidiflora_seq1
--------------------------agttttttgaaggtgctctgactatcattcccaggccaacatt-----atttggcggtgaggttggttgat-----------------accttataagattata---gagggcgt----gtttttacaggaatcatga-----tggttctgtattt-a----gatta------atg-tttggcaaa-g-atctgaaagctaatgaggga----------------------ttccttttgttttgcc--aatttaagattcaaatatggttggctatggcttatgaggcaaataaccgccatgcggactgcattgctctgtaccaacagttggagaagaagcatcctagtgtgagcattcgacggcaagctgctgatcttcgctacatcttgcaagcacctaaactgaagatatcacaggaagaaatggttactattccgctgattggttctagttatgatagg----tatgttt--ggttta--gccttt-tg------------------------gcataaa-------ataatgca-----ccaatagacatta--------gtgacac-ga---at------ttttatgctgt-ttgac----agcc--------------ctt-t-------atcagttgttct-------cttttgcagataa-------------actgca---cctgtt------------ag-tcctatgttt-------------------------------tga--------------------------caagttagcaaatgcaaatattttattccctg---------gcag-----------------------------------------------------------------------------------------------------------------------------------------------
>I28638_M061_Malvaceae_Basiloxylon_brasiliensis_seq1
---------------------------------tgaaggtgctctgacgatcattcccaggtcaacatt-----atttggcggtgaggttggttgat-----------------tccctataagacaaga---acgcat--------attttcaggagttttta-----tggctctgtattt-a----aatcg------atg-tttggcagaga----------ctaatgagggct--------ttcctccattttttttttttttttttgcg--gatttcagattcaaatatggctggccatggcttatgaggcgaacaaccgccatgcggattgcattgctttgtaccagcaattagagaagaagcatcctagtgtgagcattcgacggcaagcagctgatctccgctacatcttgcaagcacctaaactcaagatttcccaggaagagatggttactataccgctgattggttctagttacgacagg----tatattt--gcttta--gccttt-tg--taaggaag-----g--atat-ggcaataa------a-taatgca-----gcaatggacactt-----------------------------gtttatgttga-ttgaccgacagtc--------------cttct---------cgattgttctc------tttttgcatctaa--------------ctgaa---cttgtt------------ac-tctgttgttt-------------------------------taa--------------------------cgacttagctaatgaacatattttatattccac------agccag--------------------------------a------------------------------------------------------------------------------------------------------------gc
>I28640_M062B_Malvaceae_Diplodiscus_paniculatus_seq1
----------------------------------------------attttttttttcacttcaaaagg-----actttgcatttacaaggtttaatcattttatcaacgttgatatctataagattgagcgcaagcgcag-------tcttgaggaattttca-----tggctctgtattt-a----aatca------atgttttggcaaagg-tgacgaaaactaatgaccc-------------------ttttttttatttaatttgcg--gatttcagattcaaatatggctggctatggcttatgaggcaaataatcgccatgcggactgcattgctctgtaccagcaattagagaagcagcatcctagtgtgagcattcgacgacaagctgctgaactccgctacatcctgcaagcacctaaactcaagatatcccaagaagagatggttactataccgctgattggttctagttacgacagg----tatattt--gcttta--gccttt-tg--taaggatg-----g--atat-cgcataaa------a--ataaca-----gcaatagacatca--------acgatac-tt---ac------ttttatgttaa-tc----------------------------------------------------------------------------------------------------------------------------------------------------------------------------------------------------------------------------------------------------------------------------------------------------------------------------------------------------------------------------------
>I28641_M063_Malvaceae_Brownlowia_peltata_seq1
-----------------------------------------ctctgacgatcatccccaggccaacatt-----atttggcggtgaggttggttgat-----------------a-cctataagattgagcgcaagcgcag-------tcttgagggtttttca-----tggttctgtattt-a----aatca------atg-tttggcaaagg-tgacgaagaccaatgaccttt----------------tttttttttttttaatttgcg--gatttcagattcaaatatggctggctatggcttatgaggcaaahaaccgccatgcggactgcatcgctctgtaccagcaattagagaaccagcatcctagtgtgagcattcgacggcaagctgctgatctccgctacatcttgcaagcacctaaactcaagatatcccaagaagagatggttacaataccgctgattggttctagttacgacagg----tatattt--gcgtta--gcctttatg--taaggatg-----g--atat-ggcataaa-------ataatact-----gcaatatacatta--------atgatac-tt---ac------ttttatgttaa-------------------------------------------------------------------------------------------------------------------tctgttgttt-------------------------------taa--------------------------agacttggccaatgcacatattatatgmt-------------------tatctscttakyyrgtaat---tcaatttatag--------tcaactctag-----------------------------------------------------------------------------------------
>I28643_M065_Malvaceae_Hermannia_flammea_seq1
-------------------------------------ggggctctgacgattattccaaggccaacatt-----atttggcggtgaggtcggttgaga----------------------------------------------tacgattgcttgttttttga-----tggctctgtcgtt-----taagct------atg-tttgg-----------aaagattaatgagggatt---tgtctttcttctttggttcggttttgttttgct--tatttcagattcaaatatggctggctatggcttatgaggcgaataaccgccataaggactgcattgatctataccggcaattggagatgaagcaccccagcgtgagcattcgtcgccaagctgctgaactccgctacattttgcaagcacctaaactcaagatttcccaagaagagatggttacaatacctctcattggttctagttacgacagg----tatattt--ggttga--gccttt-tg-attggaaggataata--ttat-ggtataaa------aacaatgca-----ccaattgacatta--------atgacac-ttc--ac------ttttatgtttgattaaacatcagta---------------------------------------------ctttgacatt------------gtcagttgtggg-catgtc------------ag---------------------------------------ttttga--------------------------gggcttataggatgccagtatact----------------------------------------------------------------------------------------------------------------------------------------------------------------gatc
>I28644_M066_Malvaceae_Thomasia_solanaceae_seq1
--------------gacgggccattgagtttcttgaaggtgctctgacgatcattcccaggccaacatt-----attcggcggtgaggtcggttgat-----------------aacctatacgtttagg---ccgcgca-----tttttttgaggaattttga-----ttgttctgtattt-g----gacca------atg-ttt----------ggcaaggactaatgagagt---------------------ttctttttctttttggcggaatttcagattcaaatatggctggctatggcttacgaggcgaataaccgccataaggactgcattgctctgtaccagcaattggagaagaagcaccctagtgtgagcattcgacggcaagctgctgagctccgctacatcttgcaagcacctaaactcaagatatcccaggaagagatggttaccataccgctgattggttctagttacgacaggtatatatattt--gcttta--agcctt-ttggttagggagg---ac--attt-tataaaac-------aaaatgca-----cgaatagacatta--------atgacat------------------------------------------------------------------tcagttgttct-------cttttgcatccaa-------------actgaa---cttgtt------------cc-tatgttgttt-------------------------------tga--------------------------cgacttggcaaatgctcgtattatattcccca---------accaagtctt-----------------------------------------------------------------------------------------------------------------------------------------
>I28645_M067_Malvaceae_Guichenotia_ledifolia_seq1
------------------------------tcttgaaggtgctctgacgatcattcccaggccaacatt-----atttggcggtgaggtcggttgat-----------------aacctataagataaga---ccgcgcaatt-ttttttttgaggaattttga-----ttgttctgtattt-g----aatca------atg-tttggcaaagg-aggcaaagattaatgagagt---------------------ttctttttctttttggcggaatttcagattcaaatatggctggctatggcttatgaggcgaataaccgccataaggactgcattgctctgtaccagcaattggagaagaagcaccctagtgtgagcattcgacgacaagctgctgagctccgctacatcttgcaagcacctaaactcaagatatcccaggaagagatggttaccattccgctgattggttctagttacgacagg----tatattt--gcttta--agcctt-tt-gttagggagg---ac--attt-tataaaac-------taaatgca-----cgaatagacatta--------acgacac-tatacac------tgttatgccga-ttggcccctagtc--------------ct--t-------gtcagttgttct-------catttgcatctaa-------------accgaa---gttgtt------------cc-taccttgttt-------------------------------tga--------------------------cgacttgttaaatgc-----------------------------------------------------------------------------------------------------------------------------------------------------------------------------
>I28649_M071_Malvaceae_Goethalsia_meiantha_seq1
----------------------------------------------actatcattcccaggccaacatt-----atttggcggtgaggttggttgat-----------------accttataagagtaga---gagggcat----gttttcacaggggttttaa-----tggctctgtattt-atactaatta------ttg-tttggcaaa-g-atgtgaaagctaacgaggga---------------------ttttcttttgttttgcc--aatttcagattcaaatatggttggcaatggcttatgaggcaaataaccgccatgcggactgcattgctctgtaccagcaattggagaagaagcatcctagtgtgagcattcgacggcaagctgctgatcttcgctacatcttgcaagcacctaaactgaagatatcacaggaagagatggttactattccgctgatcggttccagttatgacagg----tatattt--ggttta--gccttt-tg------------------------gcataaa-------ataatgcacacctccaacagacatta--------gtgacac-ga---gt------ttttatgctta-ttgac----agta--------------cttgt-------cagagttattct-------ttttttcatgtaa-------------actgca---cctgtt------------ag-tgc---------------------------------------------------------------------------------------------------------------------------------------------------------------------------------------------------------------------------------------------------------------
>I28652_M074_Malvaceae_Hildegardia_barteri_seq1
------------------------------------------------------tcccaggccaacatt-----atttggcggtgaggttggttgat-----------------ttcctataagacgaca---acgcwt--------gttttgaggaattttca-----tggctctatattt-a----aaccg------atg-tatggcaaagg-tggcaaagtctaaagaggatt---------------ttttttttcttttaaatctgcg--gatttcagattcaaatatggytggctatggcttatgaggcgaataaccgccatgcagattgcattgctctgtaccagcaattagagaagaagcatcctagtgtgagcattcgacggcaagctgctgatctccgctacatcttgcaagcacccaaactcaagatatcccaggaagagatggttactataccgctgattggttctagttacgacagg----tatattt--gcttta--gccttt-tg--tgaagaag-----g--atat-ggcattaa--------aaatgca-----gcaatagacataa---------taacacttt---aa------gtttatgctgatttgtccgacagtc--------------cttgt---------tggttgttctc------tttttgcagctaa--------------ctgaa---cttgtt-----------trccytkktkkttt-------------------------------taa--------------------------cgacttagctaatg------------------------------------------------------------------------------------------------------------------------------------------------------------------------------
>I28653_M168_Malvaceae_Theobroma_cacao_seq1
---------------------------gtttcttgaaggtgctctgacgatcattcccaggccaacatt-----atttggcggtgaggtcggttgat-----------------accctataagataagag--cttcatga-------ttttgagga-----ta-----tggctctttattt-g----aatca------atg-tttggcaaagg-aggcaaagactaatgaggg------------tttttttttt-ttctttttgtttatcg--gatttcagattcaaatatggctggctatggcttatgaggcgaataaccgccatgcggactgcattgctctgtaccagcaattggagaagaggcaccctagtgtgagcattcgacgtcaagctgctgaacttcgctacatcttgcaagcacctaaactcaagatatcccaggaagaaatggttactataccgctgattggttctagttacgacagg----tatattt--gtttta--gccttt-tt--ttaggaag-----g--ataa-ggcataaa------a-taatgca-----ccaatagacattc--------atgaaac-tt---ac------ttttatgttga-ttgaccggcagtc--------------ctcgt---------cagttgtttac-----ttttttttatctaa-------------actgaa---gttgat------------aa-tatgttgttc-------------------------------tga--------------------------agacttggcaaatgctc---------------------------------------------------------------------------------------------------------------------------------------------------------------------------
>I28654_M105_Malvaceae_Pachira_aquatica_seq1
------------------------------------------tctgacgatcattcccaggccaacatt-----atttggcggtgaggttggttgata-------------------gttaaagacaagg---ccactcca-------atttgaggaattttga-----tggctctgtattt-a----aatca------atg-tttagcgatgg-tggcaaagactaatgat--------------------------tttttttttttggcg--gataccagattcaaatatggctggctatggcttacgaggcaaataaccgccatgcggactgcattgcactgtaccagcaattagagaagaagcatcctagtgtgagcattcgacggcaagctgctgatctccgctacattttgcaagcacccaaactcaagatatcccaggaagagatggttactataccgctgattggttctagttacgacagg----tatatat--gctttt--gccttt-tg---------------g--atat-ggcataaa-------ataa--------------agacatta--------atgacac-tt---gc------ttttatgttga-ttgaccgacagtc--------------cgcat------------ccgttctc------tttttgcatctaa-------------gctgaa---cttggt------------ag-tttgttacccta------------------------------------------------------------------------------------------------------------------------------------------------------------------------------------------------------------------------------------------------------
>I28655_M148_Malvaceae_Robinsonella_mirandae_seq1
a-gaggcatgtacggacgtgccattgagtttcttgaagctgctctgaccatcattcccagaacaacatt-----atttggcggtgaggttggttgctactt----------tataccttgtaaagataaggc---------------------------------------------cagttaa----aatca------gtg-tttggtaaaga----------ctaatgatggat--------------tttcaattattctttgtgttgag--ggaaacagattcaaatatggctggcaatggcttatgaggcaaataaccgccatgcggactgcattgctctgtaccagcaattagagaagaagcatcctagtgtgagcattcggcggcaagctgctgaactccgctacattttacaagcacccaaactcaagatttcccaggaagagatggttactataccgctgataggttctagttacgacagg----tatatgc--tttttt-agccttt-tg---------------g--attt-ggcataaa------aataatgca-----gcaatagacatta--------aagacgc---------------tttatgttga-ttaacc-acagtt--------------cattt------------cagttctg------tgcctgcatctaat--------ctaaactgaa---tatttt------------ag-tttgttaccctgttgttt-----------------------tggtc------------ata---------aattcttgttcat-------------------------------------------------------------------------------------------------------------------------------------------------------------------------------
>I28656_M002_Malvaceae_Tilia_americana_seq1
-----------------------------------aaggtgctctgacgatcattcccagaccaacawt-----atttggcggtgaggtgggtttat-----------------accctataagmtaaga---gagcat--------gttttgaggaattttga-----tacctctgtattt-a----aatca------atg-tttgataaaga----------ctaatgaggta-----------------tttctttttcttccttttgcg--gatttcagattcaaatatggctggctatggcttatgaggcgaataaccgccatgcagactgcatttctctgtaccagmaattggagaagaagcatcctagcgtgagcattcgacggcaagctgctgagcttcgctacatcttgcaagcacctaaactcaagatctcccaggaagagatggttactataccgctgattggttccagtttcgacagg----tatgttt--gcttta--gccttt-tg--ttaggaag-----g--atat-ggcattaa------agtaatgca-----gcaayagacataa--------ataaaac-ct---ac------ttttatgttga-ttgaccgacagtac-----------tactggt---------cagttgttctc------tttttgcatctaa-------------actgaa---cttctt------------gt-tactctgt----------------------------------------------------------------------------------------------------------------------------------------------------------------------------------------------------------------------------------------------------------
