# Supplementary material for: Localized Phylogenetic Discordance Among Nuclear Loci Due to Incomplete Lineage Sorting and Introgression in the Family of Cotton and Cacao (Malvaceae)
Source: Front Plant Sci. 2022 Apr 13;13:850521. doi: 10.3389/fpls.2022.850521 (PMC9043901; doi:10.3389/fpls.2022.850521)
Supplement: Supplementary file 1 [file Data_Sheet_1.ZIP › Alignments_v4/L178.fasta]

>I23352_M001_Malvaceae_Bombax_ceiba_seq1
---------------------------------------------------------------------------------------------------------------------------------------------------------------------------------------------------------------------------------------------------------------------------------------------------------------------------------------------------------------------------------------------------------------------------------------------------------------------------------------------------------------------------------------------------------ggaattgatattgataaagagagatyggagtccataaa---agcagctttgatatctgcacttgttggcacccttgctgga---ctccccatctccctaaaccaagtatccagcagtgctcagctgctgctccctttatcagtcaattktatcagctgtgcattatt-----tggggtaacttttcgctatgcagttaggagagacttggacaattttcagctaaaaaccgggacatctgcagctttcggttttgtgaaaggtataa-ttgcaa----------------------------ac-tagtgtcaata------------gata-gagctatttatgcattcccat-----atagyga-aaagaat--------------------------agg----------------------------------------atatat----------------gggacat--------------tttaatcatttca-----ga-------------------atc-ttagc--awataaataaggttawa-ttggtgaaatgtt-agagayatgc-----aaaa-ataa-aacaca-----tagt-tcgaaattga-tgtgc------------------aaa----atgataa-t------atgaaaatgcaggtct-------------------------------------------------------------------------------------------------------------------------------------------------------------------------------------------------------------------------------------------------------------------------------------------------
>I23353_M002_Malvaceae_Tilia_americana_seq1
-------------------------------------------------------------------------------------------------------------------------------------------------------------------------------------------------------------------------------------------------------------------------------------------------------------------------------------------------------------------------------------------------------------------------------------------------------------------------------------------------------------------------------------------------------------ttgatatygataaagagagattggagtcmatraa---agcagccttgatatctgcacttgttggcacccttgctggg---ctccccatctccttaacccaagtttccagcagcactcagctgctgctccctttatcagtcgcttttatcagctgcgcattgtt-----tggggtaacttttcgctacgcagttaggcgagacttggacaattttcagctaaagactgggacatctgcagctttcggttttgtgaaaggtataa-ttacaa----------------------------tc-aagtgccaata------------gata-gaattctttgtgcattttgtc-----ataattg-gttgaat--------------------------aga----------------------------------------gtatat----------------ggraca----------------ttaatcatttca-----ga-------------------aac-ttatc--aagta----------aa-taggggaaatgtt-agcgatatgc-----aaaa-ataa-agcaca-----tagt-cc-aaattga-tatgm------------------aaa----ataatga--------tgaaaaatgcaggtcttggtacattgggtg-----------------------------------------------------------------------------------------------------------------------------------------------------------------------------------------------------------------------------------------------------------------------------------
>I23354_M003_Malvaceae_Herissantia_crispa_seq1
----------------------------------------------------------------------------------------------------------------------------------------------------------------------------------------------------------------------------------------------------------------------------------------------------------------------------------------------------------------------------------------------------------------------------------------------------------------------------------------------------------------------------------------------------------------------ataaggatagattagagtctgcgaa---agcagctttgatatcagcagttgttggcaccatagctggt---ctccccatctccctaacccaagtttccagccctaccgagctgctgctgcctttatcagtcaatttcatcagctgtgcattgtt-----cggggtaacctttcgctatgcggttaggagagacgttgacgattttcatctaaagaccgggacgtcagcagctttcggtttcgttaaaggtataa-tagcaa----------------------------tc-aagtgc-cata------------aata-caactccttatacacagt--ct------------gtaga-------------------------------------------------------------------------------------------------ta----------------tgagtcatttcat----ta---------------gcttagc-ttagc--aaa----------------------------------------------------------------------------------------------------------------tgat-----------tgaaaatgcaggtcttggtacattggttggaggggctcctctggcactggatcctgaaagcttattgtcgcatgc----tgttgatggtgcaatttatgtatcccagaatcttctcattttttcatttgctgttcttggc--------------------------------------------------------------------------------------------------------------------------------------------------------------------
>I23355_M004_Malvaceae_Malva_arborea_seq1
--------------------------------------------------------------------------------------------------------------------------------------------------------------------------------------------------------------------------------------------------------------------------------------------------------------------------------------------------------------------------------------------------------------------------------------------------------------------------------------------------------------------------------------------------------------tgacaaggataaggatagattagagtctgcaaa---agcagcyttgatatctgcagttgttggcaccatagctgst---ctccccatytccctaacccaagtttccagccctactcagctactgctacctttatctgtcaatttcatcagctgtgcattgtt-----cggggtaacttttcgctacgcggttagaagagacttggacgattttcatctaaagtccgggacagcggcagctttcggttttgccaaaggtataa-ttgc--------------------------------------------------------------aactctycgtrcatgtt--------------------------------------------------------------------------------------------------------------------------------------------tcstctta------------------------taagc-ttarc--aaa-----------taaytaatgcaaatgtc----------------agag-atr--brb-----------------------------------------------adw----adwawwa---------dkaaarwghakgtcttbstabvttggttggagggrskssyyyskmwskrrmtsswkmmwgmttattgtcgcatgcwkkykrtkgakgraggagtttatgtatcccagaatcttattgtttttttgtttgctgttgt------------------------------------------------------------------------------------------------------------------------------------------------------------------------
>I23356_M005_Malvaceae_Lavatera_assurgentiflora_seq1
---------------------------------------------------------------------------------------------------------------------------------------------------------------------------------------------------------------------------------------------------------------------------------------------------------------------------------------------------------------------------------------------------------------------------------------------------------------------------------------------------------------------------------------------------------------------------gatagattagagtctgcaaa---agcagccttgatatctgcagttgttggcaccatagctggt---ctccccatttccctaacccaagtttccagccctactcagctactgctacctttatctgtcaatttcatcagctgtgcattgtt-----cggggtaacttttcgctacgcggttagaagagacttggacgattttcatctaaagtccgggacagcggcagctttcggttttgccaaaggtataa-ttgc--------------------------------------------------------------aactctccgtgcatgtt--------------------------------------------------------------------------------------------------------------------------------------------tcctctta------------------------taagc-ttaac--aaa-----------taattaatgcaaatgtc----------------agag-atg--cata-------------------------ata------------------ata----ataataa---------tgaaaatgcaggtcttggtacattggttggaggggctcctctggaactggatcctgaaagcttattgtcgcatgc----tgttgatggaggagtttatgtatcccagaatcttattgttt----------------------------------------------------------------------------------------------------------------------------------------------------------------------------------------
>I23359_M008_Malvaceae_Althaea_officinalis_seq1
--------------------------------------------------------------------------------------------------------------------------------------------------------------------------------------------------------------------------------------------------------------------------------------------------------------------------------------------------------------------------------------------------------------------------------------------------------------------------------------------------------------------------------------------------------------------ggacaaggataggttagagtctgcaaa---agcagctttgatatctgcagttgttggcaccatagctggt---ctccccatctccctaacccaagtttccagccctactcagctactgctacctttatcagtcaatttcatcagctgtgcattgtt-----cggggtaacttttcgctatgcagttagaagagacttggacgattttcagttaaagtccgggacagcggcagccttcggttttgccaaaggtataa-ttgct----------------------------------------ata------------gat--gaactcttcatgcatatt--------------------------------------------------------------------------------------------------------------------------------------------tcatgtca------------------------taagc-ttagc--aaa-----------taaccaatacaaatgtc----------------agag-ata--tgcata-----tggt-tcaaatttga-tatgc------------------aga----ataataa---------tgaaaatgcaggtcttggtacattggttggagggactcctctggaactggatcctgaaagcttatt----------------------------------------------------------------------------------------------------------------------------------------------------------------------------------------------------------------------------------------------
>I23360_M009_Malvaceae_Lagunaria_patersonia_seq1
-----------------------------------------------------------------------------------------------------------------------------------------------------------------------------------------------------------------------------------------------------------------------------------------------------------------------------------------------------------------------------------------------------------------------------------------------------------------------------------------------------------------------------------------------------------------------------gagattagagtccgtaaa---agcagttttgatatctgcacttgttggcmcccttgctggg---ctccccatctccctaacccaagtttccagctctagtcagctgcggctccctttatcagtcaattttatcagctgtgcattgtt-----tggggtaacttttcgctatgcagttaggagagacttggacatttttcagctaaagactgggacatctgcagctttttgctttgtgaaaggtataa-taacaa----------------------------tc-aagtgccaatg------------gata-caactctttatgcatattgtct------------gtagaatagtgacaggatcctgaaagt---cataga----------------------------------------agatac----------------gagaaaaagatgt-------ggcaggttgttata-----aagc--------------tatagc-ttagtataaataccctg---tgagctaaggg----------------------taaag------ggtatg-----aaatgtatgagctgagt----------------------aaa-----------------------------------tggt---------------------------------------------------------------------------------------------------------------------------------------------------------------------------------------------------------------------------------------------------------------------------------------------
>I23364_M013_Malvaceae_Grewia_sp_seq1
-------------------------------------------------------------------------------------------------------------------------------------------------------------------------------------------------------------------------------------------------------------------------------------------------------------------------------------------------------------------------------------------------------------------------------------------------------------------------------------------------------------------------------------------------------aaggaattgatacccagaaggagagactggagtcaataaa---agcagctttgatatctgcacttgttggcacccttgctggt---cttcccatttccttgacccaagtttccagcagtactcagctgctgctccctttatcagtcaattttatcagctgcgcattgtt-----tggggtaacctttcgctatgcagttaggagagacttggacaacgttcagctaaagactgggacatcggccgcttttggttttgtgaaaggtatgg-------------------------------------------------------------ggca-------------------------------------------------------------------------------------------------------------------------------------taaaca----------------caatctgcttca-----ca-------------------agc-tttgt--atatg-----------------------------------------cgaaa-acga-agcaca-----ttgt-tcaaacttgaatatgc------------------aaa----ataatga--------tgaaaaatgcaggtcttggtacattgagtggaggaccacctctggaactggaccctggaagcttcttctcgcatgc----ttttgatggtgcagtttacgtatcacagaatcttcttatttttctatttgctgctgttggcttgg----------------------------------------------------------------------------------------------------------------------------------------------------------------
>I23365_M014_Malvaceae_Callirhoe_bushii_seq1
----------------------------------------------------------------------------------------------------------------------------------------------------------------------------------------------------------------------------------------------------------------------------------------------------------------------------------------------------------------------------------------------------------------------------------------------------------------------------------------------------------------------------------------------------------------------ataaggatagattagartctgcaaa---agcagctttgatttctgcagttgttggcaccatagctggt---ctcccmatctccstaacccaagtttccagccctactcagctactgctacctttatcagtcaatttcatcagctgtgcattgtt-----cggggtaacttttcgctatgcagttagaagagacttggacgattttcagctaaagtcggggacagcagcagctttcggttttgyyaaaggtataa-ttgc--------------------------------------------------------------arytswtmrwkcwywty--------------------------------------------------------------------------------------------------------------------------------------------ymwkcwya------------------------twwsm-tkwsm--rarw---------wwwrcymrwgswwmwrwy----------------wkrr-www--ksmrwa-----tgrt-kmwkawwwkr-ymkgy------------------mkw----rkwayrw---------tgmwmrtgcaggtcttggtacattggttggaggggctcctctggaactcgatcctcaaagcttattgtcgcatgc----tgttg----------------------------------------------------------------------------------------------------------------------------------------------------------------------------------------------------------------------------
>I23367_M016_Malvaceae_Kitaibelia_vitifolia_seq1
---------------------------------------------------------------------------------------------------------------------------------------------------------------------------------------------------------------------------------------------------------------------------------------------------------------------------------------------------------------------------------------------------------------------------------------------------------------------------------------------------------------------------------------------------------------gacaaggataaggatagaatagagtctgcaaa---agcagctttgatatctgcagttgttggcaccatagctggt---ctccccatctccctaacccaagtttccarccctrctgagctgcttctccctttatcagtcaatttcatcagctgtgcattgtt-----cggggtaacttttcgctatgcagttagaagagacttggacgattttcakytaaagwcsgggacagcrgcagcyttcggttttrcyaaaggtatra-ttgcw----------------------------------------ata------------gatr-rambyytymwksmwwwttmwyd------------kcakwag--------------------------mkk----------------------------------------admwa--------------wwwrskamw----------------ksaawyrtswsa------------------------kawry-kyakm--wrr-----------twmmwawtksawatgym------------------rr-ata--wkmryr-----wrrw-tsmarktykw-kryay------------------akw----rkwwkra---------kgramwysymkgkmwykgkaymytgrkwgswkrkkstcsymtggaactkgatcctgaaagcttatggtcgcatgc----tgttgatggawcagtttatg-------------------------------------------------------------------------------------------------------------------------------------------------------------------------------------------------------------
>I23368_M017_Malvaceae_Sterculia_apetala_seq1
----------------------------------------------------------------------------------------------------------------------------------------------------------------------------------------------------------------------------------------------------------------------------------------------------------------------------------------------------------------------------------------------------------------------------------------------------------------------------------------------------------------------------------------------------------gaattgaagttgataatgagagattggagtccataaa---agcagcctcgatatctgcacttgttggcacccttgctggg---ctccccatctcctwaacacaagtttccagcatcactcagctgctgctccctttatcagccacttttatcagctgtgcattgtt-----tggggtaacctttcgctatgcagttaggagagacttggacaattttcagctaaagactgggacatcagcagcatttggttttgtgaaaggtataa-ttacaa----------------------------tc-aattaccaata------------gata-gaattstatatgcattcccac-----attgtag-gtagaat--------------------------aga----------------------------------------atatat----------------gagaca------------------aatcgtttca-----ga-------------------agc-ttagc--gaaga----------aa-taagggaagtgtt-agtgatatgc-----aaaa-ataa-agctga-----caat-cc-aaattga-tatgc------------------aaa----attatga--------tgaataatgcaggtcttggtacattgggtggaggaccacctttggaattaaaccctgagagctt-------------------------------------------------------------------------------------------------------------------------------------------------------------------------------------------------------------------------------------------------
>I23369_M018_Malvaceae_Abelmoschus_esculentus_seq1
---------------------------------------------------------------------------------------------------------------------------------------------------------------------------------------------------------------------------------------------------------------------------------------------------------------------------------------------------------------------------------------------------------------------------------------------------------------------------------------------------------------------------------------------------------------gatgttgataatgagagattggagtctgtaaa---agcagctttgatatcagcacttgttggcacccttgctggt---ctccccatctccctaacccaagtttccagcactactcagctgctgctccctttatcagtcaatttcatcagctgtgcattgtt-----cggagtaacttttcgatatgcagttaggagagacttggacaatttacagctgaaaaccgggacatctgcagctttcggttttgtgaaaggtataa-ctgcaa----------------------------tc-aagtgccaata------------aata-gaactctttatgtatatgatct------------gtagaac--------------------------atg----------------------------------------atatg---------------------------------------------------------------------------------ctagc------------------------------------------------------atga-agcaca-----tagt-tcaaatttgataatgc------------------aaa---gataataa---------tgaaaatgcaggtcttggtacattggatggaggggctcctctggaactgaatgccggaagcttcttgtcgcatgc----tgttgatggtgcagt------------------------------------------------------------------------------------------------------------------------------------------------------------------------------------------------------------------
>I23370_M105_Malvaceae_Pachira_aquatica_seq1
----------------------------------------------------------------------------------------------------------------------------------------------------------------------------------------------------------------------------------------------------------------------------------------------------------------------------------------------------------------------------------------------------------------------------------------------------------------------------------------------------------------------------------------------------------gaattgatactgataaagagagactggaatccataaa---agcagctttgatatctgcacttgttggcacccttgctggg---ttccccatctccctaacccaagtttccagcagtgctcagctgctactccctttatcagtcacttttatgagctgtgcattgtt-----tggggtaacttttcgctatgcagttaggagagacttggacaattttcagctaaagaccgggacatctgcagctttcggttttgtgaaagg--taa-ttgcaa----------------------------ta-aagtgccaata------------gata-gaactcgttatgcattcccac-----atagwcs-atagagt--------------------------aaataaataagggaaattttagagatatgcaaataaataagggaaatgt----------------ggtaca----------------ttaatcatttca-----ga-------------------atc-ttagc--aaata----------aa-taagggaaatgtt-agagatatgc-----aaaa-ataa-agcaca-----ttgt-tcaaaattga-tgtgc------------------aaa----a-------------------------------------------------------------------------------------------------------------------------------------------------------------------------------------------------------------------------------------------------------------------------------------------------------------------------------
>I23371_M137_Malvaceae_Dombeya_wallichii_seq1
-------------------------------------------------------------------------------------------------------------------------------------------------------------------------------------------------------------------------------------------------------------------------------------------------------------------------------------------------------------------------------------------------------------------------------------------------------------------------------------------------nnnnnnnnnnnnnnnnnnnnnnnnnnnnnnnnnnnnnnnnnnnnnnnnnnnnnnnnntagttgataccgwtaaagagagattggagtctataaa---agcagccttgatatctgcagttgtcggcacccttgcaggg---ctccccatctccttaacccawgtttccagtagcactcagctgctgctccctttatcagtcacttwtattagttgtgcattgtt-----bggggtaacctttcgctatgcagtbaggagagacttggacaattttcaactaaaaacngggacatctgctgctttcggttttgtraaaggtataa-ttacac----------------------------tt---------------dhdwwdwdnawhwdtnahhhhtnhvdhdkhdnannw---dwwdddha-dwdrdrwddkwrrdvdhhddnhdawnhdmantvavadddadvwtddhhdkstnt----------------------hdgtab------------dbdggvwgsabbdvbnbvvhtrbvmhcbdbccbhbnbd--dvtba-----------------------cadgc--tgatghtbt-------------------------------------------htat-dttvyakdmwhtkdd-whbbwttykr-tttkc------------------arstktkrkwktrkwttkttgtwywawrrtgwrrattty------------------------------------------aagcccttttcccatgaa-------------------------------------------------------------------------------------------------------------aagat------------------------------------------------------------------------------------------------------------------
>I23372_M140_Malvaceae_Chiranthodendron_pentadactylon_seq1
------------------------------------------------------------------------------------------------------------------------------------------------------------------------------------------------------------------------------------------------------------------------------------------------------------------------------------------------------------------------------------------------------------------------------------------------------------------------------------------------------------------------------------------------------------------------aaagagagattggagtccataaa---agcagctttgatatctgcacttgttggcacccttgctggc---ctccccatctccttaacccaagtttccagcagtactcaacttctgctccctttatcagtcacttttatcagctgtgcattgtt-----tggagtaacttttcgatatgcagttaggagagacttggacaattttcagctaaagaccgggacatctgcagcttttggttttgtgaaaggtataa-ttgcaa----------------------------tc-aaatgtgaata------------cata-gaactctttatgcattcccac-----atagtcg-gtagaat--------------------------aga----------------------------------------atatat----------------gtgaca----------------ttaatcattt-----------------------------------------------------------------------------------------------------------------------------------------------------------------------------------------------------------------------------------------------------------------------------------------------------------------------------------------------------------------------------------------------------------------------------------------------------------------------------------------
>I23373_M141_Malvaceae_Quararibea_funebris_seq1
---------------------------------------------------------------------------------------------------------------------------------------------------------------------------------------------------------------------------------------------------------------------------------------------------------------------------------------------------------------------------------------------------------------------------------------------------------------------------------------------------------------------------------------------------------ggaattgatattgacaaagagagattagagtccataaa---agcagctttgatatctgcacttgttggcacccttgctggg---ytccccatctccttaacccaagtatccagcagtactcatctgctgctccttytatcagtcaattttatcagctgtgcattgtt-----tgggataacttttcgctatgcagttaggagagacttggacaattttcagctaaagaccgggacatctgcagcttttggttttgtgaaaggtatgcattccca------------------------------------------------------------------------------------catagtcc-atagaat--------------------------atg----------------------------------------atatat----------------gggaca----------------ttaatcatttca-----ta-------------------agc-ttagc--aaataaataaggataaa-aaagggaaatgtc-agagatattg-----aaaa-ataa-agcacg-----tagt-tcaaaattga-tgtac------------------aaa----attataa---------tgaaaatgcaggtcttggtactttgggtggagggccacctctggaaccggatcccgaaagcttcttgtcgcatac----tgttgatggtgcgctgtatgtatccca------------------------------------------------------------------------------------------------------------------------------------------------------------------------------------------------------
>I23374_M142_Malvaceae_Hampea_nutricia_seq1
--------------------------------------------------------------------------------------------------------------------------------------------------------------------------------------------------------------------------------------------------------------------------------------------------------------------------------------------------------------------------------------------------------------------------------------------------------------------------------------------------------------------------------------------------------------------------------------------------------------------------------------tgga---ctccccatctccctaacccaagtgtccagcaccactcagctgctgctccctttatcactmgatttcatcagttgtgcattgtt-----tggggtcactttccgctatgcagttaggagagacttggacaattttcagctcaagactggtacatctgcagctttcggttttgtgaaaggtatatataactgcaa-------------------------tc-atgtgctatta------------gact-caattccgt-----------------atagtca-acagaat--------------------------aag----------------------------------------atatat-------------------------------------------------------------------------------------------------------------------------------------tcaaacatag-agcaca-----tggt-tcaggtttga-tatgc------------------aaa----ataatac--------tcgaaaatgcaggtcttggtacattgggaggaggggctcctctggaactggatcctagaagcttcttgtctcatgc----tgttgatggtgcagtttatgtatcccagaatcttctcgtttttttatttgctgccgttggcttggatttttgc--------------------------------------------------------------------------------------------------------------------------------------------------------
>I23377_M148_Malvaceae_Robinsonella_mirandae_seq1
--------------------------------------------------------------------------------------------------------------------------------------------------------------------------------------------------------------------------------------------------------------------------------------------------------------------------------------------------------------------------------------------------------------------------------------------------------------------------------------------------------------------------------------------------------------------ggataaggatagattagagtccgcgaa---agcagctttgatatcagcagttgttggcaccatagctggt---ctccccatctccctaacccaagtttccagccctaccgagctgctgctccctgtatcagtcaatttcatcagctgtgcattgtt-----cggggtaacctttcgctatgcggtcaggagagacgttgacgattttcatctaaagaccgggacatcggcagctttcggttttgttaaaggtataa-tagcaa----------------------------tc-aagtgc-cata------------gata-aaactccttatgca-------------------------------------------------------------------------------------------------------------------------------------------------caagtct------------------------gtagc-ttagc--aaa----------------------------------------------------------------------------------------------------------------tgaaaa---------tgaaaatgcaggtcttggtacattggttggaggggctccactggaactggatcctgaaagcttattgtcgcatgc----tgttgatggagcaatttatgtatcccagaatcttctcattttttcatttgctgttcttggcttggactttgccattaaa--------------------------------------------------------------------------------------------------------------------------------------------------
>I23378_M150_Malvaceae_Ceiba_pentandra_seq1
---------------------------------------------------------------------------------------------------------------------------------------------------------------------------------------------------------------------------------------------------------------------------------------------------------------------------------------------------------------------------------------------------------------------------------------------------------------------------------------------------------------------------------------------------------ggtattgatattgataaagagagattggagtccataaa---agcagctttgatatctgcacttgttggcacccttgctgga---ctccccatctccctaaaccaagtatccagcagtgctcagctgctgctccttttatcagtcaattttatcagctgtgcattatt-----tggggtaacttttcgctatgcagttaggagagacttggacaattttcagctaaaaaccgggacatctgcagctttcggttttgtgaaaggtataa-ttgcaa----------------------------ac-tagtgtaaata------------gata-gacctctcyatggattcccat-----atagtga-aaagaat--------------------------agg----------------------------------------atatat----------------gggacat--------------tttaatcatttca-----ga-------------------atc-ttggc--aaataaataaggttaaa-ttagtgaaatatt-acagatatgc-----aaaa-ataa-aacaca-----trgt-tcgaaatgga-tgtgc------------------aaa----atgataa-t------atgaaaatgcaggtcttggtacattgggtggagggccacctctggaac-----------------------------------------------------------------------------------------------------------------------------------------------------------------------------------------------------------------------------------------------------------------
>I23380_M161_Malvaceae_Hibiscus_tiliaceus_seq1
------------------------------------------------------------------------------------------------------------------------------------------------------------------------------------------------------------------------------------------------------------------------------------------------------------------------------------------------------------------------------------------------------------------------------------------------------------------------------------------------------------------------------------------------------------------------aaagagagactcgagtccttaaa---agcagctttgatatcagcacttgttggcacccttgctggt---ctccccatctccctaacccaagtttccagcacaactcagctgctgctccctttatcagtcaatttcatcagctgtgcattgtt-----tggggtaacttttcgctatgcagttaggagagacttggacaattttcagctaaaaaccgggacatctgctgcttttggttttgtgaaaggtatag-ctgcaa----------------------------tc-aagtgccaata------------aata-gaactcttaatgcatattatcc------------gtagaac--------------------------acg----------------------------------------aaatgt------------------------------------------atatat-a-----tatatatg-----------------caagt------------------------------------------------------ataa-agcaca-----tagt-tcagatttga-tatgc------------------aaa---aataataa---------tgaaaatgcaggtcttggtacattgggtggaggggctcctctggaactggatgycgsaagcttyttrtcrcatgc----tgttgatggtgcagtttatatatcccagaatc-------------------------------------------------------------------------------------------------------------------------------------------------------------------------------------------------
>I23382_M163_Bixaceae_Cochlospermum_vitifolium_seq1
---------------------------------------------------------------------------------------------------------------------------------------------------------------------------------------------------------------------------------------------------------------------------------------------------------------------------------------------------------------------------------------------------------------------------------------------------------------------------------------------------------------------------------------------------------------------------------------------------------------------------------------------------------------------accagcagcactcagctggtgctccccttggcgatcacttttattagctgtgcgttatt-----tggtgtcacctttcgctatgccgtaagaagagatttggacaattttcagcttaagacagggacatctgcagctttcggctttgtaaaaggtatagatcayaa----------------------------tc-aagtgttagag------------aatc-ggactctttttagtatataaat----gcwgtag-----------------------------------------------------------------------------ggatatt-----------gtacggagca----------------ttaattagttga-----gg-------------------gtc-ttagc--aaaaa-------ctaaa-------------------------a--ttatag------atcact-----ttgt-tcaggattta-tat-------tgaaaatttgctcaggattcatatttaat--agatgcaatattgcaggtcttgccgcacttgggggaggaccaccattggaattgaactctggaagcttcttgtctcatgc----ttttgatggtg----------------------------------------------------------------------------------------------------------------------------------------------------------------------------------------------------------------------
>I23383_M166_Malvaceae_Pseudobombax_ellipticum_seq1
----------------------------------------------------------------------------------------------------------------------------------------------------------------------------------------------------------------------------------------------------------------------------------------------------------------------------------------------------------------------------------------------------------------------------------------------------------------------------------------------------------------------------------------------------------gaattgatattgataaagagagattggagtccataaa---agcagctttaatatctgcacttgttggcacccttgctggg---ctccccatctccctaacccaagtttccagcagtgctcagctgctgctccctttagcagtcaattttatcagctgtgcattatt-----tggggtaacttttcgctatgcagttaggagagacttggacaattttcagctaaagactgggacatctgcagctttcggttttgtgaaaggtataa-ttgcaa----------------------------tc-aagtgccaata------------gata-gagctttttatgaaatcccac-----atagtga-atagaac--------------------------agg----------------------------------------atatat----------------gggaca----------------ttaatcatttca-----ga-------------------atc-tta-c--aaataaataaggttaaa-taagttaaatgtt-agagatatgc-----aaaa-ataa-agcaca-----cggt-tcaaaattga-trtgc------------------aaa----atgata---------atgaaaatgcaggtcttggtacattgggtggagggccacttctggaac-----------------------------------------------------------------------------------------------------------------------------------------------------------------------------------------------------------------------------------------------------------------
>I23384_M168_Malvaceae_Theobroma_cacao_seq1
------------------------------------------------------------------------------------------------------------------------------------------------------------------------------------------------------------------------------------------------------------------------------------------------------------------------------------------------------------------------------------------------------------------------------------------------------------------------------------------------------------------------------------------------------gaaggaattgataatgataaagagagattggagtccataaa---agcagctttgatatctgcagttgttggcacccttgctggg---ctgcccatctccttgacccaagtttcaagccgtgctcagctgctgctccctttatcagccacttttatcagctgtgcattgtt-----tggggtaacctttcgatatgcagttaggagagacttggacaatttccagctaaagaccgggacatctgcagcttttggttttgtgaaaggtataa-ttacaa----------------------------tc-aagtgccaatt------------aata-gaactctttatgtttttccaa-----atagtca-gtagaat-----------------------------------------------------------------------atat----------------gggacg----------------ttaaccatttca-----ga-------------------agc-ttagc--aaataa------------aatgggaaatttt-aacgatatgc-----taaa-aaagacacaaa-----ttgt-tctaaactga-tatgc------------------aaa----ataatgat--------gaaaaatgcaggtcttggtacattggttggagggtcacctctggaactggaccctggaagcttcttgtcgtatgc----ttttgatggtg----------------------------------------------------------------------------------------------------------------------------------------------------------------------------------------------------------------------
>I23385_M169_Malvaceae_Ochroma_pyramidale_seq1
-------------------------------------------------------------------------------------------------------------------------------------------------------------------------------------------------------------------------------------------------------------------------------------------------------------------------------------------------------------------------------------------------------------------------------------------------------------------------------------------------------------------------------------------------------------------ttgataaagagagattggagtccataaa---agcagctttgatatctgcacttgttggcacacttgctggg---ctccccatctccttaacccaagtttccagcagtactcagctgctgctccctttatcagtcaattttatcagctgtgcattgtt-----tggggtaacttttcgctacgcagttaggagagacttggacaattttcagctgaagaccgggacatctgcagcttttggttttgtgaaaggtataa-ttgcaa----------------------------tc-aagtgccaata------------gata-gaactctttatgcattcccac-----atagtct-gtagaat--------------------------agg----------------------------------------atatat----------------gggaca----------------ttaatcatttca-----ga-------------------agc-ttagc--aaataaataaggataaa-taggggaaatgtt-agagatatgc-----agaacataa-agcaca-----tagt-tcaaaattga-tatgc------------------aaa----ataataa--------tga-aaatgcaggtcttggtacattgggtggag--------------------------------------------------------------------------------------------------------------------------------------------------------------------------------------------------------------------------------------------------------------------------------
>I23387_M178_Malvaceae_Malvaviscus_arboreus_seq1
-----------------------------------------------------------------------------------------------------------------------------------------------------------------------------------------------------------------------------------------------------------------------------------------------------------------------------------------------------------------------------------------------------------------------------------------------------------------------------------------------------------------------------------------------------------------------------------------------------------------------------------------------------------------agtttgcagcacaactcagctgctgctccctttatcagtcaatttcatcagctgtgcattgtt-----cggggtaacatttcgctatgcggttaggagagactaggacaattttcagctgaaaaccggaacatctgcggctttcggttttgtgaaaggtataa-ctgcaa----------------------------tc-aagtgccaata------------aata-taactctttatgcatatgatct------------gttgaac--------------------------atg----------------------------------------atatgt------------------------------------------gtgtatca-----gaaatatg-----------------ctagc------------------------------------------------------atga-agcacg-----aagt-tcaaatttg---aagc------------------aaa---gataacaa---------tgaaaatgcaggacttggtacattgggtggaggggctcctctggaactggatgccagaagcttcttgtcgcatgc----tgttgatggtgcagtttatgtatctc-------------------------------------------------------------------------------------------------------------------------------------------------------------------------------------------------------
>I23389_M181_Malvaceae_Pavonia_scheadiana_seq1
------------------------------------------------------------------------------------------------------------------------------------------------------------------------------------------------------------------------------------------------------------------------------------------------------------------------------------------------------------------------------------------------------------------------------------------------------------------------------------------------------------------------------------------------------------------aaggataaggatagattagagtctgcaaa---agcagctttgatatctgcagttgttggcaccatagctggt---ctccccatctctctaacccaagtttccagccctactgagctgctgctccctttatcagtcaatttcatcagctgtgcattgtt-----ggggctaacttttcgctatgcagttagaagagacttggacgattctcatctaaagaccgggacagcggcagctttcagttttgcgaaaggtataa-ttgca----------------------------------------ata------------gata-gaactcttcatgcatattgtct------------gcagaat--------------------------agg----------------------------------------atatatatgtatatgtatgtatgggaca----------------tgaatcatgtca------------------------taagc-ttagc--aaa-----------taactaatgcaaatgtc----------------agag-ata--tgccca-----t-----------------------------------------------------------------------------------------------------------------------------------------------------------------------------------------------------------------------------------------------------------------------------------------------------------------------------------------------------------------------------
>I23390_M182_Malvaceae_Anoda_cristata_seq1
-------------------------------------------------------------------------------------------------------------------------------------------------------------------------------------------------------------------------------------------------------------------------------------------------------------------------------------------------------------------------------------------------------------------------------------------------------------------------------------------------------------------------------------------------------------------------------------agtctgcaaa---agcagctttgatatctgcagttgttggcaccatagctggt---ctccccatctctctaacccaagtttccagccctactgagctgctgctccctttatcagtcaatttcatcagctgtgcattgtt-----ggggctaacttttcgctatgcagttagaagagacttggacgattctcatctaaagacagggacagcggcagctttcagttttgcgaaaggtataa-ttgca----------------------------------------ata------------gata-gaactcttcatgcatattgtct------------gcagaat--------------------------agg----------------------------------------atatatatgtatatgtatgtatgtgaca----------------tgaatcatgtca------------------------taagc-ttagc--aaa-----------taactaatgcaaatgtc----------------agag-ata--tgcaca-----tggc-tcaaatt------------------------------------------------------------------------------------------------------------------------------------------------------------------------------------------------------------------------------------------------------------------------------------------------------------------------------------------------------------------
>I23392_M187_Malvaceae_Ayenia_berlandieri_seq1
---------------------------------------------------------------------------------------------------------------------------------------------------------------------------------------------------------------------------------------------------------------------------------------------------------------------------------------------------------------------------------------------------------------------------------------------------------------------------------------------------------------------------------------------------------gctgttgagagtaacaaagagagattggagtccataaa---agcagctttgatatccgcacttgttggcacccttgctggg---ctccctgtctccttaacccaagtttctggtggaattaagctgctgcttcctttatcagtcacttttataagctgcgcgttgtt-----tggggtaacctttcgctatgcagtgaggcgagacttggacaattttcagcttaagaccgggacatctgcagcttttggttttgtgaaaggtatga-ttacag----------------------------tc-aagtgctaata------------gat--cattcttttgtgaatttctac-----atagtgg---------------------------------taaa----------------------------------------acatac----------------gactaa----------------ttagtcatttca----t--------------------------------aaatatgac-----------------------aacgatatgc-----catr-acaaaggcaca-----tttt-caaaatttagat--------------------tgaaa----gtaatgt--------ttaaacatgcaggtcttggtacactgagcggagggcctcctttggaacttgaccctgggagtttttcatcacatgc----ctttgatggtgcattttatgtatcccagaatctt------------------------------------------------------------------------a----------------------------------------------------------------------------------------------------------------------
>I23394_M229_Malvaceae_Malvastrum_americanum_seq1
----------------------------------------------------------------------------------------------------------------------------------------------------------------------------------------------------------------------------------------------------------------------------------------------------------------------------------------------------------------------------------------------------------------------------------------------------------------------------------------------------------------------------------------------------------------ataaggataaagatagattggagwctgcaaa---agcagctttgatatctgcagttgttggcaccatagctggt---ctccccatctccctaacccaggtttccagccctactcagctactgctacctttatcagtcaacttcatcagctgtgcattgtt-----cggggtaacttttcgctatacagttagaagaaacttggatgattttcatctaaagtctgggacagcggcagctttcggttttgcaaaaggtatac-ttgca----------------------------------------ata------------gata-taactcttcgtgcatagt--ct------------gtagaat--------------------------agg----------------------------------------atata-------------------------------------------taatataa------------------------ctctt-catac--aaa-----------caacttgtgt-aatgtc----------------agag-ata--tgcaca-----tggt-tcaaatttga-tatgc------------------aga------------------------------------------------------------------------------------------------------------------------------------------------------------------------------------------------------------------------------------------------------------------------------------------------------------------------------------
>I23395_M236_Malvaceae_Fuertesimalva_jacens_seq1
-----------------------------------------------------------------------------------------------------------------------------------------------------------------------------------------------------------------------------------------------------------------------------------------------------------------------------------------------------------------------------------------------------------------------------------------------------------------------------------------------------------------------------------------------------------aattgacaaggataaggatagattagagtctgcaaa---agcagctttgatatctgcagttgttggcaccatagctggt---ctccccatctccctaacccaagtttccagccctactcagctactgctacctttatccgtcaatttcatcagctgtgcattgtt-----cggggtaacttttcgctacgcggttagaagagacttggacgattttcatctaaagtccgggacagcggcagctttcagttttgccaaaggtataa-ttgc--------------------------------------------------------------aactcttcgtgcatgtt--------------------------------------------------------------------------------------------------------------------------------------------tcgtctta------------------------taagc-ttagc--aaa-----------taactaatgcaaatgtc----------------agag-ata--tgc-----------------------------------------------ata----ataataa---------tgaaaatgcaggtcttggtacattggttggaggggctcctctggaactggatcctgaaagcttattgtcgcatgc----tgttgatggaggagtttatgtatcccagaatcttattatttttttgtttgctgttgtc-----------------------------------------------------------------------------------------------------------------------------------------------------------------------
>I23396_M019_Malvaceae_Allosidastrum_pyramidatum_seq1
------------------------------------------------------------------------------------------------------------------------------------------------------------------------------------------------------------------------------------------------------------------------------------------------------------------------------------------------------------------------------------------------------------------------------------------------------------------------------------------------------------------------------------------------------gaaggaattgataaggataaggatagattagagtctgctaa---agcagctttgatatcagcagttgttggcaccatagctggt---ctccccatctccctaacccaagtttccagcccgaccgagctgctgctccctgtatcaatcaatttcatcagctgtgcattgtt-----cggggtaaccttgcgctatgcggttaggagagacgttgatgattttcatctaaagaccgggacatcggcagctttcggtttcgttaaaggtataa-tagcaa----------------------------tc-aagtgc-cata------------gata-gaactccttatgag------------------------------------------------------------------------------------------------------------------------------------------------tcatctca------------------------ttagc-taagc--aaa----------------------------------------------------------------------------------------------------------------ttaata---------tgaaaatgcaggtcttggtacattggttggaggggctcctctggaaccggatcctgaaagcttattgtctcatgc----tgttgatggagcaatttatgtatcccagaatcttctcattttttcatttgctgttcttggcttggattttgccattaaaatgagggttttaagtccatgtcccatgaaaag----------------------------------------------------------------------------------------------------------------at
>I23398_M021_Malvaceae_Sidastrum_micranthum_seq1
--------------------------------------------------------------------------------------------------------------------------------------------------------------------------------------------------------------------------------------------------------------------------------------------------------------------------------------------------------------------------------------------------------------------------------------------------------------------------------------------------------------------------------------------------------------------------------------------------------------------------------catagctggt---ctccccrtctccctaacccaagtttccagccctaccgagctgctrctccctgtatcagtcaatttcatcagctgtgcattgtt-----cggggtaacctttcgctatgcggtcaggagrgacgttgacgattttcatctaaagactgggacatcggcagctttcggtttcgttaaaggtatag-tagcag----------------------------tc-aagtgc-cata------------gataaaaactccttatgca-------------------------------------------------------------------------------------------------------------------------------------------------caagtct------------------------gtagc-ttagm--aaa-------------------------------------------------------------------------------------------------------------------------------tgaaaatgcaggtcttggtacgttggttggaggggctccactggaactggatccagaaagcttattgtcgcatgc----tgttgatggagcaatttatgtatcccagaatcttctcattttttcatttgctgttcttggcttggattttg----------------------------------------------------------------------------------------------------------------------------------------------------------
>I23399_M022_Malvaceae_Gaya_dominguensis_seq1
-------------------------------------------------------------------------------------------------------------------------------------------------------------------------------------------------------------------------------------------------------------------------------------------------------------------------------------------------------------------------------------------------------------------------------------------------------------------------------------------------------------------------------------------------------------------------------gattagagtctgcaaa---agcagctttgatatcagcagttgttggcaccatagctggt---ctccccatctccctaacccaagtttccagcccgaccgagctgctgctgcctttatcagtcaatttcatcagctgtgcattgtt-----cggggtaacttttcgctatgcggttaggagagacgttgacgattttcatctaaagaccgggacgtcagcagctttcggtttcgttaaaggtatga-tmgcaa----------------------------tc-aagtgc-cata------------gata-gaactccttatacacagt--ct------------gtaga-------------------------------------------------------------------------------------------------tr----------------ygagtcatatca------------------------ttagc-tttgc--aaa----------------------------------------------------------------------------------------------------------------tgataa---------tgaaaatgcaggtcttggtacattggttggaggagctcctctggcactggatcctgaaag----------------------------------------------------------------------------------------------------------------------------------------------------------------------------------------------------------------------------------------------------
>I23366_M015_Malvaceae_Firmiana_simplex_seq1
-----------------------------------------------------------------------------------------------------------------------------------------------------------------------------------------------------------------------------------------------------------------------------------------------------------------------------------------------------------------------------------------------------------------------------------------------------------------------------------------------------------------------------------------------------------------------------------------------------aggcttgatatctgcacttgttggcacccttgctggg---ctccccatctccttaacccaagtttccagcagcactcagctgctgctccctttatcggccacttttatcagctgtgcattgtt-----tggggtaacctttcgctatgcagttaggagagacttggacaattttcagctaaagaccgggacatctgcagctttcggtttcgtgaaaggtataa-ttacag----------------------------tc--------aata------------gata-gaattcttca-gcatttccac-----atagtag-ctagaat--------------------------aga----------------------------------------atatgt----------------gagaca----------------tcaatcatttca-----ga-------------------agc-ttagc--aaaga----------aa-taagggaaatgc-------tgtac-----aaaa-awaa-rsmwmm-----ma----------------------------------------------------------------------------------------------------------------------------------------------------------------------------------------------------------------------------------------------------------------------------------------------------------------------------------------------------------------------------
>I28591_M023_Malvaceae_Neobuchia_paulinae_seq1
--------------------------------------------------------------------------------------------------------------------------------------------------------------------------------------------------------------------------------------------------------------------------------------------------------------------------------------------------------------------------agattgcagagtctcaccaggagatttcacaagcacgggcc--------------------------atgattgaagaagcagaacgctctctttcgctcaatgaagataa------------tgt------tggagatgcggatgctttcagcagc------gaagatggtgaaggaattgatattgataaagagagattggagtccataaa---agcagctttgatatctgcacttgttggcacccttgctggg---ctccccatcaccctaaaccaagtatccagcagtgctcagctgctgctccctttatcagtcaattttatcagctgtgcattatt-----tggggtaacttttcgctatgcagttaggagagacttggacaattttcagctaaaaaccgggacatctgcggctttcggttttgtgaaaggtataa-ttgcaa----------------------------ac-tagtgtcaata------------gata-gagctctttgtgcattcccat-----atagtga-aaagaat--------------------------cgg----------------------------------------atatat----------------gggacat--------------tttaatcatttca-----ga-------------------atc-ttagc--aaataaataaggttaaa-ttagtgaaatgtt-aga---------------------------------------------------------------------------------------------------------------------------------------------------------------------------------------------------------------------------------------------------------------------------------------------------------------------------------------------------------------------------------------------------------------
>I28593_M024_Malvaceae_Carpodiptera_cubensis_seq1
-----------------------------------------------------------------------------------------------------------------------------------------------------------------------------------------------------------------------------------------------------------------------------------------------------------------------------------------ttgatgcg-caaattttgtg-----gaaattcaagattgcagagtgtcagcaggagatctcacaagcacaagcc--------------------------atggttgaagaagcagaaagctctctttcacttaatgaggataa------------ttt------tggagatttaaatgctttcagcagc------gcagatggtgaaggaattgatactgataaagagcgattggagtctgtgaa---agcagccttgatatctgctcttgttggcacccttgctggg---ctccccatctccttaacccaagtttccagcagcactcagctgctgctccctttatcaatcactttcatcagctgtgcattgtt-----cggggtaacctttcgctacgcagttaggagagacttagacaattttcagctgaagaccgggacatctgcagctttcggttttgtgaaaggtataa-ttacaa----------------------------ta-aagttccaata------------gata-taattctttctgctttcccac-----ttagttg-atagaat--------------------------aga----------------------------------------atacat----------------gggacc-----------------taatcttttca-----ga-------------------agctttagc--aaata---------aaa-taagggaaatgtt-agcaatatac-----aaaa-ataa-agcgca-----ttgt-cc-aaattga-ta------------------------------------------------------------------------------------------------------------------------------------------------------------------------------------------------------------------------------------------------------------------------------------------------------------------------------------------------------------
>I28594_M025_Malvaceae_Herrania_nitida_seq1
----------------------------------------------------------------------------------------ctaattgagatatggtc-----------------------------------------------------------------------------------------------------------------------------------------------------------------------------------------------------------------------tatga-ctattgatgtg-taaattctgtg-----aaaattcaagattgcagagtgtcagaaagagatctcacaagcacgagcc--------------------------atggttgaagaagcagaacgctctctttcacttcatgcagataa------------tgt------agaagatagagatgctttcaagagc------aaagatggggaaggaattgataatgataaagagagattggagtccgtaaa---agcagctttgatatctgcagttgttggcacccttgctggg---ctgcccatctccttaacccaagtttcaagcaggactcagctgctgctccctttatcagccacttttatcagctgtgcattgtt-----tggggtattctttcgatatgcagttaggagagacttggacaatttccagctgaagaccgggacatctgcagcatttggttttgtgaaaggtataa-ttacaa----------------------------tc-aagtgccaatc------------aata-gaactctttatgtttttccaa-----gtagtca-gtagaat-----------------------------------------------------------------------atat----------------gggacg----------------tta--------a-----ga-------------------agc-ttagc--aaatta------------aatgggagatttt-aaccatttgc----taaaa-agga-cacaca-----ttgt-tctaaactga-tatgc------------------aaa----ataatga--------tgacaaatgcaggtct-------------------------------------------------------------------------------------------------------------------------------------------------------------------------------------------------------------------------------------------------------------------------------------------------
>I28595_M184_Malvaceae_Guazuma_ulmifolia_seq1
-------------------------------------------------------------------------------------------------aaattgtc-----------------------------------------------------------------------------------------------------------------------------------------------------------------------------------------------------------------------tatga-ctattgatgtg-taaattttgtg-----aaaattcaagattgcagagtgtcagcaagagatctcacaagcacgagcc--------------------------atggttgaagaagcagaacgctctctttcacttaatgcagataa------------tgt------agacgatagagatgctttcatgagc------aaagatgatgaaggaattgatagtgatagggagagattggagtccataaa---agcagcttcgatatctgcaattgttggcactcttgctggg---cttcccgtctccttaacccaagtttcaagcagtactcagctgctgctccctttatcagtcacttttatcagctgtgcattgtt-----tggggtaacgtttcgctatgcagttaggagagacttggacaattttcagctaaagacagggacatctgcggcttttggttttgtgaaaggtaaaa-ttacaa----------------------------tc-aagtgccaatt------------aata-ggattctttttgcatttccaa-----atagtct-gtagaat-----------------------------------------------------------------------acat----------------gggaca----------------ttaaccattaca-----ga-------------------agc-ttagc--aaataa------------aaaggggaatgtt-gaaaatttgcacaaaaaaa-aaaa-agcaca-----ttgc-tcaaacttga-tatgc------------------aaa----a-------------------------------------------------------------------------------------------------------------------------------------------------------------------------------------------------------------------------------------------------------------------------------------------------------------------------------
>I28596_M026_Malvaceae_Ruizia_cordata_seq1
-------------------------------------------------------------------------------------------------atatcttctatg---------------------------------------------------------------------------------------------------------------------------------------------------------------------------------------------------------------aaaatatga-ctattgatgtt-taaattttgta-----aaaattcaagattgca--gtgtcagcatgagatctcagaagcacaagcc--------------------------atggttgaagaagcggaacgctctctcttgcttaat---------------------gt------tggagatggagatggtttcagcggt-------------------------------------------tggagtctgtaaa---agcagctttgatatctgcagttgttggcacccttgcgggg---ctccccatctccttaacccaagtttccagtagcacacagctgctgctccctttatcagtcacttttatcagttatgcattgtt-----t-gggtaacctttcgctatgcagtcgggagagacttggacaattttcaactaaaaacagggagatcggctgctttcggttttgtaaaagatataa-ttacac----------------------------t----------------------------------------------------------------attgaat--------------------------aaa----------------------------------------atatat----------------ggaaca----------------tttatcatttca-----ga-------------------agt-ttagc--aaataaa-----------taagagagatat--------------------------------------------------------tgc------------------taa----acaacaa-------tgaaaaattgcaggt---------------------------------------------------------------------------------------------------------------------------------------------------------------------------------------------------------------------------------------------------------------------------------------------------
>I28597_M027_Malvaceae_Melhania_velutina_seq1
---------------------------------------------------------------------------------------------------------tatt---------------------------------------------------------------------------------------------------------------------------------------------------------------------------------------------------------------aatatatga-ctattgatgtg-taagtttggtaaaaaaaaaattcaagattgcagagtgtcagcaggagatctcacaagcacgagcc--------------------------atggttgaagaagcagaacgctctctttcacttaat---------------------gt------tggagacgtagatggtttcagcagc------acagatggtgaaggagttgataccgataaagagaggttggagtctataaa---agcagccttgatatctgcagttgtcggcacccttgcaggg---ctccccatctccttaacccaagtttccagtagcactcagctgctgctccctttgtcagtcacttttattagttgtgcattgtt-----cggggtaacctttcgctacgcagttaggagagacttggacaattttcaactaaaaaccgggacatctgctgctttcggttttgtgaaaggtataaattacac----------------------------------------------------------------------------------------------ttgaatag----------------------gatgg----------------------------------------atatat----------------ggaaca----------------cttatcatttca-----g-------------------------------------------------------agttgtt---------------agaaa---------------------------------tatgc------------------aaa----ataacaa-------tggaaaatttcaggtcttggtacattgggcggaggaccaccgctggaattggctcccgggagctt-------------------------------------------------------------------------------------------------------------------------------------------------------------------------------------------------------------------------------------------------
>I28598_M028_Malvaceae_Glyphaea_brevis_seq1
----------------------------------------------------------------------------------------------------------------------------------------------------------------------------------------------------------------------------------------------------------------------------------------------------------------------------------------------------------------------------------gagtgccagcaggagatctcacaagcacgagcc--------------------------atggttgaagaagcagagcgttctctttcccttaatgcagataa------------tgt------tggagatggagatgctttcgagatt------gaagatgttgaaggaatagatagtgacaaggagagattggagtcaataaa---agcagctttgatatctgctgtcattggcacccttgcgggt---ctccccatttccttgacccaagtttccagcagcactcagctgctgctccctttgtcagtaaattttatcagctctgcattgtt-----tggggtcacctttcgctatgcagttaggagagacttggacaattttcagctaaagactgggacatctgcagcttttggttttgtgaaaggtacaa-tcgcaa----------------------------tc-ctgtgcctattaa----------taca-tagtactccggcgattttca---------------------------------------------------------------------------------------------tat----------------gagaca----------------ttatccacttca-----ca-------------------agc-ttagt--gcatatgc---------------------------------------gaaa-ctaa-aacaca-----tttt-tcgaaattga-tatgc------------------a--------------------------------------------------------------------------------------------------------------------------------------------------------------------------------------------------------------------------------------------------------------------------------------------------------------------------------------
>I28599_M029_Malvaceae_Desplatsia_dewevrei_seq1
----------------------------------------------------------------------------------------------------------------------------------------------------------------------------------------------------------------------------------------------------------------------------------------------------------------------------------------------------------gtg-----aaaattcaagattgcagagtgtcagttggagatctcacaagcacgagcc--------------------------atggttgaagaagcagaacgctccctttcgcttaaagcagataa------------tgt------tggagatggagatgcttccggtagg------gaagatggtgaaggaattgatagtcagaaggagagattggagtcaataaa---agctgctttgatatccgcacttgttggcacccttactggt---ctccccatatccttgacccgagtttccagcagtactcagctgctgctccctttatctgtcaattttatcagctgtgcgttgtt-----tggggtaacctttcgctatgcagttaggagagacttggacaattttcagctaaagaccgggacatctgctgcttttggttttgtgaaaggtacaa-tttcaa----------------------------tt-aagtgccagtt------------agtg-gaactctttatta------------------------------------------------------------------------------------------------------t----------------gggaca----------------taatccacttca-----ca-------------------aac-ttggt--atatgca----------------------------------------aaaa-acta-agcaca-----ttgt-tcaaaattga-tatgc------------------aaa----ataatga--------tgaaaaatgcaggtcttggaacattgagtggagggccacctctggaactggaccmtgkm------------------------------------------------------------------------------------------------------------------------------------------------------------------------------------------------------------------------------------------------------
>I28600_M146_Malvaceae_Mortoniodendron_guatemalense_seq1
----------------------------------------------------------------------------------------------------------------------------------------------------------------------------------------------------------------------------------------------------------------------------------------------------------------------------------tga-ctattgatgca-taaattttgtg-----aaaattcaagattgcagagtgtcagcaggagatctcacaagcacgagtc--------------------------atggttgaagaagcagaacgctctcttttgcttaatgaarataa------------tgt------tggagatgaagatgctttcagcagc------gccgatggtgaaagaattgatattgataargaaagattggagtcaataaa---agcagccttgatatctgcacttgttggcacccttgctggg---mtccccatctccttaacccaagtttccagcagcactcagctgctgctccctttatcagtcacttttatcagctgcgcattgtt-----tggggtaacctttcgctacgcagttaggcgagacttagacaattttcagctaaagactgggacatctgcagcttttggttttgtgaaaggtataa-ttacaa----------------------------tc-aagtgccaata------------gata-gaattctttatgcatatggtc-----atagttg-gtrgart--------------------------aga----------------------------------------atatwt----------------gggaca----------------ttaatcatttca-----ga-------------------agc-ttagc--aagta----------aa-taagggagatctt-agtgatatgc-----acaa-ataa-agctca-----tcgt-cc-aaattga-tatgc------------------aaa----ataatga--------tgaaaaatgcaggttttggta--------------------------------------------------------------------------------------------------------------------------------------------------------------------------------------------------------------------------------------------------------------------------------------------
>I28601_M030_Malvaceae_Sparmannia_africana_seq1
--------------------------------------------------------------------------------------aactcgttcagaaatttgc-----------------------------------------------------------------------------------------------------------------------------------------------------------------------------------------------------------------------tgtga-ctattaatgta-taaatkttgtg-----aaaattcaagattgcagagtctcagcrggagatctcacaagcacgagca--------------------------atgattgaagaagcagaacgctctctttggcttaatgcagataa------------tgt------tggagat------------------------ggagatggtgraggaattgataaagacaaggagaaattggagtcagtaaa---agcagctktgatatctgcacttgttggcwccattgctgct---ctcccmatytccttaacccaagtttccagcattagtcarctgcttctccctttatcagttacttttatcagctgtgcattgta-----tgggataacctttcgctatgcagttaggagagacttggacaattttcatcthaagaytggaacatgtgcagcttttggttttgtcaaaggtaaaa-ttgcaaattgcwa---------------------wm-dwgtgcctatt------------aaca-aarctcttt-------------------------------------------------------------------------------------------------------------------------------------------------taattcatttccattccaa-----------------------ttagt-------------------------------------------------------------cata----------ttagaattga-tatgc------------------aaa---aatgatga---------tgaaaatgcaggtcttggtacattgaktkgagggcct---------------------------------------------------------------------------------------------------------------------------------------------------------------------------------------------------------------------------------------------------------------------------
>I28602_M031_Malvaceae_Mollia_sp_seq1
------------------------------------------------------------------------------------------------------------------------------------------------------------------------------------------------------------------------------------------------------------------------------------------------------------------------------------------tgatgca-tacattttgtg-----aaaattcaagattgcagtgtgtcagctggagatctcacaagcccgaccc--------------------------atggttgaagawgcagaacgctctctttcgcttaatgcwgataa------------tgt------tggagakggagatgcttsckgtarg------gaagatggygaaggaattratagccagaaggagagattggartctataaa---agcagctttgatatctgsacttgttggyaccbttgctggt---ctccccatntccttgacccaagtttccagcdgyactcagctgctgctccctttatcagtcaattttatcaghtgtgcgttgtt-----tggggtaacctttcgctntgcrgttaggagagacttggacaattttcagctaaagactgggacatctgcagcwtttggttttgtraaaggtacaa-tcwcaa----------------------------tt-dagygccaact------------acta-gaacyctttrtca-----------------------------------------------------------------------------------------------------------------------------------------------------------------------------------tgc-------------------------------------------------------raaa-ktga-agcacah---attgt-wcagaawtga-tatga------------------aaa----gtaatgatg--------aaaattgcaggtcttggtacactgagtggagggccatckctggaactggaccctggaarcttcttstcgcatgc----ttttgatggtg----------------------------------------------------------------------------------------------------------------------------------------------------------------------------------------------------------------------
>I28603_M223_Malvaceae_Gossypium_hirsutum_seq1
---------------------------------------------------------------------------------------------------------------------------------------------------------------------------------------------------------------------------------------------------------------------------------------------------------------------------------------------------------------------attcaagattgcagaaactcagcaggagatttcacaagcacgggcc--------------------------atgattgaagaagcagaacgctcacttggacctaatgaagctaa------------------ttatggagatggaaacgctttcagcagccaagaagatggtgaagaaggaattgatactgataaagagagagtagagtcattaaa---agcagctttgatatctgcaattgttggcacccttgctgga---ttccccatctccctaacccaagtttccagcaccactcagctgctgctccctttatcactcaatttcatcagctgygcattgtt-----tggggtcacttttcgctatgcagttaggagggacttggacaattttcagctcaagaccggcacatmtgcagctttcggttttgtgaaaggtatatataacwgcaa-------------------------tc-akgtgctgcta------------gaca-caaatctttatgcgt-----------atagtcc-gtagaat--------------------------agg----------------------------------------atatat----------------g---------------------------------------------------------------------------------------------------------------------caaacatag-agcaca-----tkgt-tcmrgkttkr-watgt------------------aaa----gtaa----------------------------------------------------------------------------------------------------------------------------------------------------------------------------------------------------------------------------------------------------------------------------------------------------------------------------
>I28605_M235_Malvaceae_Abutilon_sp_seq1
---------------------------------------------------------------------------------------------------------------------------------------------------------------------------------------------------------------------------------------------------------------------------------------------------------------------------------------------------------------------------------------------------------------------------------------------------------------------------------gaagatga------------ttt------cggagatggaaatgttatcggcact------gaagacggtgaaggaat------cgataaggatagattagagtctgcgaa---agcagctttgatatcagcagttgttggcaccattgctggt---ctccccatctccctaacccaagtttccagccctaccgagctgctgctgcctttatcagtcaatttcatcagctgtgcattgtt-----cggggtaaccttccgctatgcggttaggagagacgttgacgattttcatctaaaaaccgggacgtcggcagcttttggtttcgttaaaggtataa-tagtaa----------------------------tc-aagtgc-gata------------gata-gaacttcttatacagagt--ca------------gtaga-------------------------------------------------------------------------------------------------tc----------------tgggtcatttcg------------------------ttagc-ttagcaaaaa----------------------------------------------------------------------------------------------------------------tgataa---------tgwaaatgcrggtcttggtacattggttggaggggctcctctggcactgg--------------------------------------------------------------------------------------------------------------------------------------------------------------------------------------------------------------------------------------------------------------
>I28606_M033_Malvaceae_Reevesia_formosana_seq1
--------------------------------------------------------------------------------------------------------------------------------------------------------------------------------------------------------------------------------------------------------------------------------------------------------------------------------------ctattgatgcg-taaattttgtg-----aaaattcaagattgcagagtgtcagctggagatctcacaagcacgggcc--------------------------atggttgaagaagcagaacgctctctctcgcttaatgaagataagtttggagatggaga------tggagatggagatgctttcagcagc------gaagatggtgaaggaattgataatgaaaaagagagattggagtccataaa---agctgctttgatatctgcacttgttggcacccttgctggg---ctccctatctccttaacccaagtttccagcagtactcagctcttgctccctttatcagtcacttttatcagctgtgcattgtt-----tggggtaacctttcgctacgcagttaggagggacttggacaattttcagctaaagaccggcacatcggcagctttcggttttgtgaaaggtataa-----------------------------------tc-aagtgccaata------------gata-gaactctttatgtgttcacac-----aaagtcg-gtagaat--------------------------aga----------------------------------------aaatat----------------aggact----------------ttaatcatttct-----ga-------------------agc-ttagc--aaata----------aa-taagggaaattgttagcaataggc-----aaaa-atag-agcaca-----ttgt-cc-aaattta-tatgc------------------aaa----aataatg-a------tga--------------------------------------------------------------------------------------------------------------------------------------------------------------------------------------------------------------------------------------------------------------------------------------------------------------
>I28607_M034_Malvaceae_Mansonia_altissima_seq1
---------------------------------------------------------------------------------------------tgagatatttgttagg---------------------------------------------------------------------------------------------------------------------------------------------------------------------------------------------------------------agacttgga-ctattgatgcg-tgaattttgtg------aaattcaagattgcagagtgtcagcaggagatctcacaagcacggacc--------------------------atggttgaa------gaatgctctctttcgcttaatgaagataa------------cat------tggagatgaagatgcttttagcagc------gaagatggtaaaggaattgataatgatagagagagacttcagtccattaa---agctgctttgatatctgcacttgttggcacccttgcaggg---ctccctatctccttaacmcaagtttccaacagtactcagctgctgctccctttatcagccacttttatcagctgtgcgttgtt-----tggggtaacctttcgctatgctgttaggagcgagttggacaattttcagctaaagacagggacatctgctgcttttggttttgtgaaaggtaaaa-----------------------------------tc-aagtggcagta------------gata-aagctctttatgcattcccac-----ataattg-gtagaat--------------------------agc----------------------------------------atatat----------------gggact----------------ttaatcatttca-----ga-------------------agc-ttagc--aaata----------aa-taagagaaattgttagcaaaatgc-----aaaa-atag-agtaca-----ttat-cc-aaattg----------------------------------------------------------------------------------------------------------------------------------------------------------------------------------------------------------------------------------------------------------------------------------------------------------------------------------------------------------------
>I28609_M036_Malvaceae_Pentaplaris_davidsmithii_seq1
---------------------------------------------------------------------------------------------------------------------------------------------------------------------------------------------------------------------------------------------------------------------------------------------------------------------------------------------------------------------attcaagattgcagagtctcagcgagagatttcacaagcacgggcc--------------------------atgattgaagaagcagaacgctcactttcgcctaatgaagataa------------tgt------tggagatggaaatgctttcagcagt------gaagatggtgaaggaattgatattgataaagagagattagagtccgtaaa---agcagctttggtatctgcacttgttggcacccttgctggg---ctccccatctccctaacccaagtttccagcagtactcagctgctgcttcctttatcagtcaattttatcagctgtgcattgtt-----tggggtaacttttcgctatgcagttaggagagacttggacaattttcagctaaagaccgggacatctgcagcttttggttttgtgaaaggtataa-ttgcaa----------------------------tc-aagttccaata------------gata-gaactctttatgcat-----------atagttg-gtagaat--------------------------aggata------------------------------------tatatat----------------aggaca----------------tgaatcatttca-------------------------------tagc--aaataaataaggataaa-taagggaaatgtc-agaaatatgc-----aaac-gtaa-agcaca-----tagt-tc-aaattga-tacgc------------------aaa------------------------------------------------------------------------------------------------------------------------------------------------------------------------------------------------------------------------------------------------------------------------------------------------------------------------------------
>I28610_M037_Malvaceae_Heritiera_littoralis_seq1
--------------tct------------------------------------------------------------------atacactcattaag--atattttcag---------------------------------------------------------------------------------------------------------------------------------------------------------------------------------------------------------------aaactgtga-ccgttgatgtg-taaaatttgta-----aaaattcaagattgcagagtgtcagcaggagatctcacaagcacgggcc--------------------------attattgaagaagcagagcgctctctttcacttaatgaagataa------------tgt------tggagatggagatgttgtcagcagc------gcagatggtgaaggaattgaagttgataaagagagattggagtctgtaaa---agcagccttgatatctgcacttgttggcaccgttgctggg---ctccctgtctccttaacccaagtttccagcatcactcagttgctgctccctttatcagccacttttatcagctgtgcattgtt-----tggggtaacctttcgctatgcagttaggagagacttggacaattttcagctaaagactgggacatctgcagctttcggttttgtgaaaggtataa-ttaata----------------------------tc-aattgccaata------------gata-gaattctttatgcattcccac-----atggcag-atagaat--------------------------aga----------------------------------------atatat----------------gagaca----------------tgaatcatttca-----ga-------------------agc-ttagt--gaag-----------aa-taagggaaatgtt-agtgatatgc------aaa-ataa-agcaca-----caat-cc-a---------------------------------------------------------------------------------------------------------------------------------------------------------------------------------------------------------------------------------------------------------------------------------------------------------------------------------------------------------------------
>I28611_M062A_Malvaceae_Durio_zibethinus_seq1
----------------------------------------------------------------------------------------------------atttccatg---------------------------------------------------------------------------------------------------------------------------------------------------------------------------------------------------------------agaatatga-ctattgatgca-taaattttgtg-----aaaattcaagattgcagagtgtcagcaggagatctcacaagcacgagcc--------------------------atggttgaagaagcagaacaatctctttcacttaatgaagataa------------tgt------tgtagatggagacgctttcagcagt------gaagatggtgaaggaattgctattgataaagagagattagagtccataaa---agcagctttgatatctgcacttgttggcacccttgctggg---ctccccatctccttvacdcaagtttccggtagtactcagcttctgctccctttgtcagtcacttttatcagctgtgcattgtt-----tggggtaacctttcgctatgcagttaggagagacttggacaattttcagttaaagacbggcacatctgcagcttttggttttgttaaaggtataa-ttacaa----------------------------tc-aagtgccrgta------------gata-aaactctctatgcattcccat-----atagtcr-gttgaat--------------------------aga----------------------------------------atatat----------------gggaca----------------tyaatcatttca-----ga-------------------agc-ttagc--aaa-----------------agggaaatgtt-agsr----------------ataa-aacaca-----tcat-cc-aaattga-tatgc------------------aac----attatga--------tgacaaatgcaggtcttggt---------------------------------------------------------------------------------------------------------------------------------------------------------------------------------------------------------------------------------------------------------------------------------------------
>I28612_M038_Malvaceae_Brachichyton_bidwillii_seq1
--------------------------------------------------------------------------------------------------------------------------------------------------------------------------------------------------------------------------------------------------------------------------------------------------------------------------------------------------------------------------------cagagtgtcagcaggagatctcacaagcacgtgcc--------------------------atggttgaagaagcagaacgctctctttcacttaatgaagataa------------tgt------tggagatggtgatgctttcaagagc------gcagatggtgaaggaattgaaacagataaggagagattggagtccataaa---agcagccttgatatctgcacttgttggcacccttgctgga---ctccccatctccttaacccaagtttccaacatcactcagctgctgctccctttatcagccacttttatcagctgtgcattgtt-----tggggtaacctttcgctatgcagttaggacagacttggacaattttcagctaaagactgggacatctgcagctttcagttttgtgaaaggtataa-ttacaa----------------------------tc-aattgccgata------------gatg-gaattctttatgcattcccac-----gtagtgg-gtagaat--------------------------aga----------------------------------------atatat----------------gagaca----------------ttaatcatttca-----ga-------------------agg-ttagc--aaaaa----------aa-tatcggaaatgtt-at----------------------------------------------------------------------------------------------------------------------------------------------------------------------------------------------------------------------------------------------------------------------------------------------------------------------------------------------------------------------------------------------------------------
>I28613_M039_Malvaceae_Eriotheca_macrophylla_seq1
--------------------------------------------------------------------------------------------------------------------------------------------------------------------------------------------------------------------------------------------------------------------------------------------------------------------------------tataa-ctattgatgag-taaattttgta----aaaaattcaagattgcagagtytcagcaagagatttcacaagcacgggcc--------------------------atgattgaagaagcagaacgctctctttcgcttaatgaagataa------------tgt------tggrgatgtggatgctttcagcagc------gaagatggtgaaggaattgatactgataaagagagactggaatccataaa---agcagctttgatatctgcacttgttggcacccttgctggg---ctccccatctccctaacccaagtttccagcagtgctcagctgctgctccctttatcagtcacttttatgagctgtgcattgtt-----cggggtaacttttcgctatgcagttaggagagacttggacaattttcagctaaagaccggkacatctgcagctttcggttttgtgaaaggtataa-ttgcaa----------------------------ta-aagtgccaata------------gata-gaactcgttatgcattcccac-----atagtca-atagaat--------------------------aaagaaataagggaaatgttagagatatgcaaataaataagggaaatgt----------------ggtaca----------------ttattcatttca-----ga-------------------atc-ttagc--aaata----------aa-taaggg--------------------------------------------------------------------------------------------------------------------------------------------------------------------------------------------------------------------------------------------------------------------------------------------------------------------------------------------------------------------------------------------------------------------------
>I28614_M040_Malvaceae_Hydrogaster_trinervis_seq1
----------------------------------------------------------------------------------------------------------------------------------------------------------------------------------------------------------------------------------------------------------------------------------------------------------------------------------tga-atattgatgca-cacattttatg-----aaaattctagattgcagagtgtcagctggagatctcacaggctcgagcc--------------------------atggttgaagaagcagaacgctctctttcgctcaatgcagataa------------tgt------tggagacggagatgctttcggtagg------gaagatggcgaaggaattgatagccagaaggagagattggagtcaataaa---agcagctttgatatctgcggttgttggcacccttgctggt---ctccccatttccttgacccaagtttccagcagtactcagctgctgctccctttatcagtcaattttatcagctgtgcattatt-----tggggtaacctttcgctatgcggttagtagagacttggacaacattcagctaaagactgggacatctgctgcttttggttttgtgaaaggtacaa-tttcaa----------------------------tt-gagtgtcaact------------acta-taactctttattc------------------------------------------------------------------------------------------------------t----------------gggtaa----------------ttatctgcttta-----ga-------------------agc-ttcgt--attttaa----------------------------------------aaaa-ttga-agcaca-----ttgt-tcagaattta-tatgc------------------aaa----acaaaaacaa-cgatgaaaaattgcaggtcttggtacattgattggagggcca---------------------------------------------------------------------------------------------------------------------------------------------------------------------------------------------------------------------------------------------------------------------------
>I28615_M041_Malvaceae_Pterygota_brasiliensis_seq1
-----------------------------------------------------------------------------------------------------------tg---------------------------------------------------------------------------------------------------------------------------------------------------------------------------------------------------------------agagtgtga-ctactgatgcc-taaattttgtg-----caaattctagattgctgagtgtcagcaggagatctcacaagcacgtgcc--------------------------atggttgaagaagtagaacgctctcttacacttaatgaagataa------------tgt------tggagatggagatgttgtcagcagc------acagatgttgaaggaattgaagttgataaagagagactggagtccataaa---agcagccttgatatctgcacttgttggcacccttgctggg---ctccccatctccttaacccaagtttccagcatcactcagctgctgctccctttatcagccacttttatcagctgtgcattgtt-----tggggtaacatttcgctacgcagtgaggagagacttggacaattttcagctaaaaacagggacatctgcagcttttggttttgtgaaaggtacaa-gtacaa----------------------------tc-aattgtcaata------------aata-gaattctttatgcatttccac-----atagaag-gtagaat--------------------------aga----------------------------------------gtatat----------------gagaca----------------tgaatcagtcca-----ga-------------------agc-ttagc--caaga----------aa-taagggaaatgtt-agtgatatgc-----aaaa-gtaa-agcaca-----caat-cc-aaattga-tattc------------------aaa----a-tacac--------taaaataattcctt---------------------------------------------------------------------------------------------------------------------------------------------------------------------------------------------------------------------------------------------------------------------------------------------------
>I28616_M042_Malvaceae_Leptonichya_maranta_seq1
--------------------------------------------------------------------------------------------------------------------------------------------------------------------------------------------------------------------------------------------------------------------------------------------------------------------------------------------------------ttttg-----aaaaktmawsawtrcmkwgtktyagcaggagatttcacaagcaagagcc--------------------------atggttgaagaagcagaacgctctctttcgcttaatgcggataa------------tgt------tgaagatagagatgctttcaggagc------gaagatggtgaaggagttgatagtgataaagagagattggagtccataaa---agcagctttaatatctgctgttgttggcacccttgccggg---cttcccatctccttaacccaagtttccagcagtactcagctgctgcttcctttatcaghcacttttrtcagctgtgcattgtt-----tggggtgacctttcggtatgcagttaggagagacttggacaattttcagcttaaraccgggacatctgcagcttttggttttgtgaaaggtatga-ttacaa----------------------------tc-aagtgcaaatg------------gata-gaactctttatgccttccsac-----atggtca-gtaagat-----------------------------------------------------------------------atat----------------gggaca----------------ytaatcattcaga-------------------------agc-ttagc--aaata----------aa-aattggaaatgc--aatcatatgc-----aaaa-ataa-agcaca-----ttgt-tcaaaattga-tatgc------------------aaa----gtaatga--------ttaaa------------------------------------------------------------------------------------------------------------------------------------------------------------------------------------------------------------------------------------------------------------------------------------------------------------
>I28618_M044_Malvaceae_Pentace_laxiflora_seq1
--------------------------------------------------------------------------------------aagtcattgaggaattttt-----------------------------------------------------------------------------------------------------------------------------------------------------------------------------------------------------------------------tatgagaatatgatgcg-caaattttgtg-----aaaattcaagattgcagagtgtcagcaggagatctcacaagcacgagcc--------------------------atggttgaagaagcagaacgctctctttcccttaatgaagataa------------ttt------tggagatggaaatgctttaagtggc------gtagatggtgaaggaattgatactgataaagagagagtggagtccataaa---agcagccttgatatctgcacttgttggcacccttactggg---cttcccatctccttaactcaagtttccagcagcactcagcttctgctccctttatcaatcactttcatcagctgtgcattgtt-----cggggttacctttcgctacgcagttaggagagatttggacaattttcagctaaagactgggacatctgcagctttcggttttgtgaaaggtataa-ttacaa----------------------------tc-aagttccaata------------gata-taattctttctgcat----ac-----ctggttg-gtagaat--------------------------gga----------------------------------------atatat----------------gggaca-----------------taatcttttca-----ga-------------------agc-ttaac--aaata---------aa--taagggaaaattt-agcaatatgc-----aaaa-ataa-agctca-----tcgt-cc-aaat------------------------------------------------------------------------------------------------------------------------------------------------------------------------------------------------------------------------------------------------------------------------------------------------------------------------------------------------------------------
>I28619_M045_Malvaceae_Phragmotheca_mammosa_seq1
---------------------------------------------------------------------------------------------------------------------------------------------------------------------------------------------------------------------------------------------------------------------------------------------------------------------------------ataa-ctttttataag-taaattttgtg-----gaaattcaagattgcagagtctcagcaggagatttcacaagcacgggcc--------------------------atgattgaagaagcagaacgctctctttcgcttaatgaagataa------------tgt------tggagatggagatgctttcagcagt------gaagatggtgaaggaattgatattgataaagagagattagagtccataaa---agcagctttgatatctgcacttgttggcacccttgctggg---cttcccatctccttaacccaagtttccagcagtactcagctgctgcttcctttatcagtcaattttatcagctgtgcattgtt-----tgggataacttttcgctatgcagttaggagagacttggacaattttcaactaaagaccgggtcatctgcagcttttggttttgtgaaaggtatca-ttgcaa----------------------------tc-aagtgccaata------------gata-gaactctttatgcattcccac-----atagtcc-atagaat--------------------------atg----------------------------------------atatat----------------gggaca----------------ttaaccatttca-----ta-------------------agc-ttagt--aaataaataaggat-aa-taagggaaatgtc-agagatatgc-----aaaa-ataa-agcaca-----tagt-tcaaaattga-tatgc------------------aaa------------------------------------------------------------------------------------------------------------------------------------------------------------------------------------------------------------------------------------------------------------------------------------------------------------------------------------
>I28620_M046_Malvaceae_Camptostemon_shultzii_seq1
---------------------------------------------------------------------------------------------------------------------------------------------------------------------------------------------------------------------------------------------------------------------------------------------------------------------------------------------tgt--taarttkwrtr-----mraatwyaagatwsyagagtykywrmasdwrrttyyryamrhrmkswycyaacagggaaaacaataaaagtccttrtsaykgaagaagcagaacgctcactttcgcctaatgaagataa------------tgt------tggagatggaaatgctttcagcagc------gaagatggtgaaggatttgatattgataaagagagattagagtccgtaaa---agcagctttgatatctgcccttgttggcacccttgcaggg---ctccccatctccctaacccaagtttccagtactactcagctgttgctccctttatcagtcaattttatcagctgtgcattgtt-----tggggttacttttcgctatgcagttaggagagacttggactattttcagttaaagactgggacatctgcagcttttggttttktgvmakbwryaa-tagsaa--g-------------------------ty-ragtrssrrya------------tryc------------------------------------------------------------------ttaag--------------------------------------------------------------gaaagg---------------amyvabtctctcr---------------------------------------------------------------------------------------------------------------------------------------------------------------------------------------------------------------------------------------------------------------------------------------------------------------------------------------------------------------------------------------------------------------------------------------------------------------------------------------
>I28621_M153_Malvaceae_Trichospermum_sp_seq1
aaccagaataagtatcc------------------------------------------------------------------gtttactcattcggatatttttatt-----------------------------------------------------------------------------------------------------------------------------------------------------------------------------------------------------------------ttgtgtra-ctattgrtryk-tacattttgtg-----aaaattcaagattgyagagtgtcagctggagatctcacaagcacgagvc--------------------------atggttgaagaagcagaacgctctmtttcgcttaatgcagataa------------tgtdggakatkgagatggagatgcttccggwwgga---aagaagatggtgaaggaahtgatagtcagaaggagagattggagtcaataaa---agcagctttgatatctgcggttgttggcacccttgctrgt---ctccccatttccttgachcaagtctccagcactactcrgctgcttctccctdtathagtcaattttatcagctgtgcgttgtt-----tggggtaacctttcgctatgcagtwaggagagacttkgacaattttcagctraagactgggacatctgccgcktttggttttgtcaaaggtacaa-twtcaa----------------------------tv-aagtgccaattattg-----g--atta-gaactcttmattat------------------------------------------------------------------------------------------------gggact----------------gggaca----------------taatctgmttmg-----ca-------------------agc-ttagc--atatgca----------------------------------------aaaa--tga-agmaca-----ttgt-tcrgaattga-tttgc------------------aaa----ctaatga--------tgaaaaatgcaggtcttggtacattgattggagggccacctctggaactgg---ctggaagcttcttctcccatgc----tttcaatggtg----------------------------------------------------------------------------------------------------------------------------------------------------------------------------------------------------------------------
>I28623_M048_Malvaceae_Abroma_augusta_seq1
---------------------------------------------------------------------------------------------tgagacgttttctaa--------------------------------------------------------------------------------------------------------------------------------------------------------------------------------------------------------------------------ctgttgatgtt-tgaattttttg-----aaaattcaagattgcagagtgtcagcaggagatctctcaagcacgagcc--------------------------atggttgaagaagcagaaggctctctttcacttaacacagatga------------tgt------tgcagatggagattctttcaagagc------aaagatggtgaaggagttgatagtgatatagagagattggagtccataaa---agcagctttgatatctgcacttgttggcaccgttgctggg---ctccctgtctccttaacccaagtttccagcagtagtcagctgctgcttcctttatcagttacttttataagctgtgcattgtt-----tggcgtaacctttcgctatgcagttaggagagacttggacaattttcagcttaagaccgggacatctgcagctttcggttttgtgaaaggtatga-ttacaa----------------------------tc-aagtgccaata------------gatg-gaactctttatggattacctc-----ataatcatattagat--------------------------aaa----------------------------------------atatat----------------gggaca----------------ttaatcatttca-----ga-------------------agc-ttagc--aaata----------aa-aaagggaaatgtc-aataatgaga-----aaaa-ataaaggcaca-----ttgtctcaaaattga-tatgc------------------aaa----ataatgg--------ttamaaatgca------------------------------------------------------------------------------------------------------------------------------------------------------------------------------------------------------------------------------------------------------------------------------------------------------
>I28624_M049_Malvaceae_Corchoropsis_tomentosa_seq1
--------------------------------------------------------------------------------------------------tatcttctatg---------------------------------------------------------------------------------------------------------------------------------------------------------------------------------------------------------------aaaatatga-ctattgatgtgttaaattttgta-----aaaattcaagattgcagagtgtcagcaggagatctcccaagcacgagcc--------------------------atggttgaagaagcagaacgctctcttttgcttaatgaagataa------------tgt------tggagat------------------------ggagatggtgaaggagttgatactgataaagagagattggagtctgtaaa---agcagccttgatatctgcagttgttggcacccttgctggg---ctccccatctccttaacccaagtttccagtagcactcagctgctgctccctttatcagtcacttttatcagctgtgcattgtt-----tggggtaacctttcgctatgcagtcaggagagacttggacaattttcaactaaaaaccgggacatctgctgcttttggttttgtaaaaggtataa-ttacac----------------------------t----------------------------------------------------------------gtagaat--------------------------aga----------------------------------------atatat----------------ggaaca----------------tttatcatttca-----ga-------------------agc-ttagc--aaataaa-----------taagagaaacgtt---------------cgtac---------------------------------tatgc------------------aaa----ataacaa-------tgaaaaattgcaggtcytggtacattgggtggaggaccacctctggaattggcccctgagagtt--------------------------------------------------------------------------------------------------------------------------------------------------------------------------------------------------------------------------------------------------
>I28625_M193_Malvaceae_Apeiba_tibourbou_seq1
----------------------------------------------------------------------------------------------cagatatttty-----------------------------------------------------------------------------------------------------------------------------------------------------------------------------------------------------------------------tgtga-atattgatgta-taaattttgts-----raaattcaagattgcagagtgtcagcaggagatctcacwagcacgagcc--------------------------atggttgaagaarcagaacgctctctttcgcttaatgsagataa------------tgt------tggagatggagacacttmmkatagc------gaagatggtgaaggaattgatrgtgacaaggagagattggagtcaataaa---agcagctttgatatctgcayttgttggcacccttgctggt---ctccccatttccttaacccaagtntvcaryattactcagctgctgctcccttyrtcagttaattktatcagctgtgcattgtt-----tgggrtaacctttcgctatgcagttaggagagacttggacaattttcagctaaagactggaacatctgcagcttttggttttgtgaaaggtaaaa-ttgcaa----------------------------tcraagtgcctctt------------aaca-gaactctttattcatttccattccaattcrtca-ttagaat---------------------------------------------------------------------atrtat----------------gagaca----------------ttatccacytsr-----ca-------------------agc-ttagw--acatatgc---------------------------------------caaa-acaa-agcaca-----tygt-tcaraattga-tatgc------------------aaa----ataayga---------tgaaaatgcaggtcttggtacattgagtg-----------------------------------------------------------------------------------------------------------------------------------------------------------------------------------------------------------------------------------------------------------------------------------
>I28626_M226_Malvaceae_Helicteres_guazumifolia_seq1
-----------------------------------------------------------------------------------------------------------------------------------------------------------------------------------------------------------------------------------------------------------------------------------------------------------------------------------------------------------ca-----aaaaatcaagattgcagagtgccagcaggagatctcacaagcacgggct--------------------------atggttgaagaagcagagcgctctctttcgctcaatgaagataa------------cgt------tggagatggagatgctttcagcagc------gaagttggtaaaggaattgataatgataaagagagactggagtccacaaa---agcagctttgatatctgcatttgttggtacccttgctggg---ctcccaatctccttaacccaagtttccagcagtactcagttgctgctccctttatcagtcacttttatcagctgtgcattgtt-----tggggtaacctttcgctatgcggttaggagagacttggacaatttccagctaaagactgggacatctgcagctttcggttttgtgaaaggtataa-----------------------------------tc-aagtgccagta------------gata-g-attctttatgtgttccctc-----atagttg-atagaat--------------------------agc----------------------------------------atatat----------------aggact----------------ttattcatttca-----aa-------------------agc-ttagg--aaata----------aa-aaagagaaattgttagcaatatgc-----aaaa-atag-agcaca-----tcat-cc-acattga-tatgc------------------aaa----at------------------------------------------------------------------------------------------------------------------------------------------------------------------------------------------------------------------------------------------------------------------------------------------------------------------------------
>I28628_M051_Malvaceae_Werklea_horrida_seq1
------------------------------------------------------------------------------------------------------------------------------------------------------------------------------------------------------------------------------------------------------------------------------------------------------------------------------------------------------------------------------------------------------------------------------------------------atcgaagaagcagaacggtcactttctcctgatgaagaaaa------------tgt------cggagatggaaactctttcggcagc------gaaggtgatgaaggaattgatgttgataaggagagattagagtctgtaaa---agcagctttgatatcagcacttgttggcacccttgctggt---gtccccatctccctaacccaagtttccagcactactcagctgctgctccctttatcagtcaatttcatcagctgtgcattgtt-----cggagtaacttttcggtatgcagttaggagagacttggacaattttcagctgaaaac--gagcatcggcagctttcggttttgtgaaaggtataa-ctgcaa----------------------------tc-aagggccaata------------aata-gaactctttatgcg----------------------------------------------------------------------------------------------------------------------------------------------------------------------------------agc------------------------------------------------------------atag-agtaca-----tagt-tcaaatttg----------------------------------------------------------------------------------------------------------------------------------------------------------------------------------------------------------------------------------------------------------------------------------------------------------------------------------------------------------------
>I28629_M052_Malvaceae_Spirotheca_rosea_seq1
---------------------------------------------------------------------------------------------------------------------------------------------------------------------------------------------------------------------------------------------------------------------------------------------------------------------------------------------------------------------attcaagattgcagagtctcagcaggggatttcacaagcacgggcc--------------------------atgattgaagaagcagaaagctctctttcgcttaatgaagataa------------tgt------tggagatgccgatgctttcagcagc------gaagatggtgaaagaattgataatgataaagagagattggagtccataaa---agcagctttgatatctgcacttgttggcacccttgctggg---ctccccatctccctaacccaggtttccagcagtgctcagctgctgctccctttatcggtcaattttatcagctgtgcgttgtt-----tggggtaacttttcgctatacagttagaagagacttggacaattttcagctaaagaccgggacatcagcagctttcggttttgtgaaaggtataa-ctgcaa----------------------------tc-aagtgccagca------------gata-gaactctttatgcatactcac-----atagtga-atagaat--------------------------agg----------------------------------------acatat----------------gggaca----------------ttaatcatttca-----ga-------------------atc-ttagc--aaata----------aa-taagggaaatgttaagagatatgc-----aaat-ataa-aggaca-------gt-tcaaaattga-tgtac------------------aaa----at------------------------------------------------------------------------------------------------------------------------------------------------------------------------------------------------------------------------------------------------------------------------------------------------------------------------------
>I28630_M053_Malvaceae_Huberodendron_swietenioides_seq1
------------------------------------------------------------------------------------------------------------------------------------------------------------------------------------------------------------------------------------------------------------------------------------------------------------------------------------a-ctattgatgag-tcaattctgtg-----aaaattcaagattgcagagtctcagcaggagatttcacaagcacgggcc--------------------------atgattgaagaagcagaacgctctctttcgcttaatgaagataa------------tga------tagagatggagatgctttcagcggc------aaagatggtgaaggaattgatactgataaagagagattggagtccataaa---agcagctatgatatctgcactcgttggcacccttgccggg---ctccccatctccttaacccaagtttccagcagwattcagctgctgctccctttatcagtcaattttatcagctgtgccttgtt-----tggagtaacttttcgctatgcagttaggagagacttggacaattttcagctaaaaaccgggacatctgcagcttttggttttgtgaaaggtataa-tttcaa----------------------------tc-aagtgccagta------------gata-gaattctttatgcattcccac-----ataatcc-attgaat--------------------------agg----------------------------------------atatat----------------gggaca----------------ttaattatttca-----aa-------------------agc-ttagc--aaata----------aa-ttagggaaatatc-agagatatgg-----gaaa-atag-aacwca-----tagt-tcaaaattga-tatgc------------------aaa----a-------------------------------------------------------------------------------------------------------------------------------------------------------------------------------------------------------------------------------------------------------------------------------------------------------------------------------
>I28631_M054_Malvaceae_Trochetiopsis_benjaminae_seq1
---------------------------------------------------------------------------------------------------------------------------------------------------------------------------------------------------------------------------------------------------------------------------------------------------------------------------taatatatga-ctattgatgtg-taagtttggta--aaaaaaattcaagattgcagagtgtcagcaggagatctcacaagcacgagcc--------------------------atggttgaagaagcagaacgctctctttcacttaat---------------------gt------tggagacgtagatggtttcagcagc------acagatggt---ggagttgataccgataaagagaggttggagtctataaa---agcagccttgatatctgcagttatcggcacccttgcaggg---ctccccatctccttaacccaagtttccagtagcactcagctgctgctccctttgtcagtcacttttattagttgtgcattgtt-----cggggtaacctttcgctacgcagttaggagagacttggacaattttcaactaaaaaccgggacatctgctgctttcggttttgtgaaaggtataaattacac----------------------------------------------------------------------------------------------ttgaatag----------------------gatgg----------------------------------------atatat----------------ggaaca----------------cttatcatttca-----g-------------------------------------------------------agttgtt---------------agaaa---------------------------------tatgc------------------aaa----ataacaa-------tggaaaatttcaggtcttggtacattgggcggaggaccaccgctggaattggctcccgggagcttcttgtcacatgc----tgttgatggtgcagtctatgtat----------------------------------------------------------------------------------------------------------------------------------------------------------------------------------------------------------
>I28632_M055_Malvaceae_Eriolaena_candollei_seq1
-----------------------------------------------------------------------------------------------------------------------------------------------------------------------------------------------------------------------------------------------------------------------------------------------------------------------------------------ttgatgtg-taagtttggta----aaaaattcaagattgcagwgtgtcagcargagatctcacaagcacgrgcc--------------------------atggttgaagaagcagaacgctctctttcacttaat---------------------at------tggagatggagatggtttcakcwgc------acagatggtgraggagttgatachgataaagagagattggagtctataaa---agcagcyttkatatctgcagttgtygscacccttgckggd---ctccccatctccttaacccaagtttccagtagcactcagctgctgctccctttatcwgtcacttttathagttdtgcattgtt-----hggggtaacctttcgctatgcagttaggagagacywggacaattttcaaytaaaaacmgggacatctgctgctttcggwwttgtgaaaggtataa-ttacac----------------------------------------------------------------------------------------------ttgaat--------------------------ara----------------------------------------atatat----------------ggaaca----------------tttatcatttca-----ga-------------------agy-ttagt--atataaa-----------taagatagatgtt---------------agaaa---------------------------------tatgc------------------aaa----charcaa-------tgaaaaatttcaggtcttggtacattgggtggaggaccaccgctggaa------------------------------------------------------------------------------------------------------------------------------------------------------------------------------------------------------------------------------------------------------------------
>I28633_M056_Malvaceae_Adansonia_digitata_seq1
----------------------------------------------------------------------------------------ctcattgagatattttccatg---------------------------------------------------------------------------------------------------------------------------------------------------------------------------------------------------------------ggattataacctattgatgag-taaattttgtg----aaaaattcaagatcgcagaatctcagcaggacatttcacaagcacgggcc--------------------------ataattgaagaagcagaacgctctctttcgctgaatgaagataa------------tct------tggagatgcatatgctttcagcaac------gaagatggtgaaggaattgatattgataaagagagattagagtccattaa---agcrgctttgatatctgcaattgttggcacccttgcaggg---ctccccwtctccctaacccaagtttccagcagtggtcagctastgctccctttatcagtcacttttatcagctgtgcgttgtt-----tggggtaacttttcgctatgcagttaggagagacttggacaattttcagctaaagamcgggacatctgcagcttttggttttgtgaaaggtataa-tcgcaa----------------------------tc-aagtgccaaaa------------gatr--ractctttatgcattcccac-----ataatcc-ataggat--------------------------aga----------------------------------------atatat----------------ggcaca----------------ttaatcatttca-----ga-------------------atc-tcaac--aactaaatgaggataaa-taagggaaatgtt-agagatatgc-----aaac-ataa-wgcaca-----tagc-tcaaacttg----------------------------------------------------------------------------------------------------------------------------------------------------------------------------------------------------------------------------------------------------------------------------------------------------------------------------------------------------------------
>I28635_M058_Malvaceae_Byttneria_aculeata_seq1
-------------------------------------------------------------------------------------------------------------------------------------------------------------------------------------------------------------------------------------------------------------------------------------------------------------------------------------------------------------------------------------------------------------cgagcc--------------------------atggttgaagaggcggaacgctctctttcctttga------------------------------tacagaaggagattcttttaggggc------gaagatgat---ggagttgatagtaataaagagcgattagagtccatcaa---agcagctttgatatctgcactagttggcactcttgctgca---ctccctttctccttaacccaagtttccagtggtagtcagctgctgcttcctttatcagtcacttttataagctgtgcattgtt-----tggggtaacctttcgctatgctgttaggagagatttggacaattttcaacttaagactgggacatctgcagcttttggttttgtgaaaggta-------------------------------------atc-aagtgcctata------------ggtt-caagcttttaggaatttctat-----atagtgg---------------------------------taaa----------------------------------------atatat----------------ggtaca----------------ttaatcattcca-----gaag---------------------ttagc--aaaca------------------------------------------aaag-ata--aatacg-----ttat--------tga-tatgca-----------------aaagagcaaattaa--------taagaattamtgg----------------agaggtccaccatatgaattaagggctaga----------------------------------------------caaaat--------------------------------------------------------------------------------------------------------------------------------------------------------------------------------------------------
>I28636_M059_Malvaceae_Pterospermum_pierrei_seq1
------------------------------------------------------------------------------------------------------------------------------------------------------------------------------------------------------------------------------------------------------------------------------------------------------------------------------------------------------------------------------------------------------------------a--------------------------gttgttgaagaagcagaacgctccctttcgcttaatgaaggtaa------------cgt------tggagatgtagatggtttcagcggc------acaaatggtgaaggagttgatactgataaagagagattggagtctataaa---agcagccttgatatctgcagttgttggcacccttgctggg---ctccccatctccttaacccaagtttccagcagcactcagctgctgctccctttatcagtcacttttatcagctgcgcattgtt-----tggggtaacctttcgctatgcagttaggagagacttggacagttttcaacwaaaaaccgggacatctgcagcttttggttttgtgaaaggtataa-ttacac----------------------------t----------------------------------------------------------------gt---------------------------------------------------------------------------------------------------------------------------------a-----ca-------------------agc-ctagc--aa------------------------------------------------------------------------------------------------------------------------------------------------------------------------------------------------------------------------------------------------------------------------------------------------------------------------------------------------------------------------------------------------------------------------------------------------
>I28637_M060_Malvaceae_Duboscia_vifidiflora_seq1
--ttcatatgactatca------------------------------------------------------------------attaactcgttcagatattttc-----------------------------------------------------------------------------------------------------------------------------------------------------------------------------------------------------------------------tgtga-ctattgatgca-tacttcctgtg-----aaaattcaagattgcagagtgtcagcaggaaatctcacaagcacgagcc--------------------------atggttgaagaagcagagcgctctctttcgcttactgcagatga------------tgt------tggagaaggagatcctttcggtggc------aaagatggtgaaggaattgataatgaaaaggagagagtggagtcaataaa---agcagctttgatatctgcacttgttggcacccttgctggt---ctccccatctccctaacccaagtttccagcagtaatcagctgctgctccctttatcagttaattttattagctctgcattgtt-----tggggtaacctttcgctatgcagttaggagagacttggacaattttcagctaaagactgggacatctgcggcttttggttttgtgaaaggtacaa-tttcaa----------------------------ct-aa-----------------------ta-aaactccttatta------------------------------------------------------------------------------------------------------t----------------cgaaca----------------ttaaccacttca-----ca-------------------agc-ttagt--atatgcg----------------------------------------aaaa---aa-cgcaca-----ttgt-tcaaaattga--atgc------------------aaa----agaatga--------taaaaaatgcaggtcttggtacattgagtggaggaccacctctggaactggaccctggaagcttcttct--------------------------------------------------------------------------------------------------------------------------------------------------------------------------------------------------------------------------------------------
>I28638_M061_Malvaceae_Basiloxylon_brasiliensis_seq1
-------------------------------------------------------------------------------------------------------------------------------------------------------------------------------------------------------------------------------------------------------------------------------------------------------------------------------ctatca-ctgttgatgcg-taaattttgtg-----aaaattcaagattgcagagtgtcagcaggagatctcgcaagcacgggcc--------------------------atgattgaagaagcagaacactctctttcacttaatgaaaataa------------cgt------tggagatggagatgttgtcagcagc------gcagatggtgaaggaattgaagttgataatgagagattggagtccataaa---agcagccttgatatctgcacttgttggcacccttgctgga---ctccccatctccttaacccaagtttccagcatcactcagctgctgctccctttatcwgccacttttatcagctgtgcattgtt-----tggggtaacctttcgctatgcagttaggagagacttggacaattttcagctaaagactgggacatcagcagcatttggttttgtgaaaggtataa-ttacaa----------------------------tc-aattaccaata------------gata-gaattctttatgcattcccac-----attgtag-gtagaat--------------------------aga----------------------------------------atatat----------------gagaca----------------taaatcatttca-----ga-------------------agc-ttagc--gaaga----------aa-taagggaagtgtt-agtgatatgc-----aaaa-ataa-agcaka-----caat-cc-aaattga-tatgc------------------aaw----attatga--------ttaaa------------------------------------------------------------------------------------------------------------------------------------------------------------------------------------------------------------------------------------------------------------------------------------------------------------
>I28639_M249_Malvaceae_Gyranthera_amphibiolepis_seq1
---------------------------------------------------------------------------------------------------------------------------------------------------------------------------------------------------------------------------------------------------------------------------------------------------------------------------------------tattgatgag-aaaattttgtg-----aaaattcaagattgcagagtctcagcaggagatttcacaagcacgggcc--------------------------atgattgaagaagcagaacgctctctttcgcctaataaagataa------------tgt------tagagatggagatgttttcagcagc------gaagatggtgaaggaattgatactgataaagagagattggagtccataaa---agcagctttgatatctgcacttgttggcacccttgccggg---ctccccatctccttaacccaagtttccagcagtactcagctgctgctccctttatcagtcaattttatcagctgtgcattgtt-----tggggtaacttttcgctatgcagttaggagagacttggacaattttcagctaaaaaccgggacatctgcagcttttggttttgtgaaaggtataa-tttcaa----------------------------tc-aagtgtcaata------------gata-gaactctttatgcatttccac-----atagtcc-attgaat--------------------------atg----------------------------------------atatat----------------gggaca----------------ttaatcatttca-----ga-------------------agc-ttagt--aaata----------aa-tcagggaaatatc-agagatatgg-----gaaa-ataa-agcaca-----t-----------------------------------------------------------------------------------------------------------------------------------------------------------------------------------------------------------------------------------------------------------------------------------------------------------------------------------------------------------------------------
>I28640_M062B_Malvaceae_Diplodiscus_paniculatus_seq1
-----------------------------------------------------------------------------------------------------------------------------------------------------------------------------------------------------------------------------------------------------------------------------------------------------------------------------------------------------------------------------ttgcagagtgtcagcaggggatctcacaagcacgagcc--------------------------atggttgaagaagcagaacgctctctttcgcttaatgaagataa------------ttt------tggagatggaaatgctttaagcggc------gaagatggtgaaggaattgatactgataaagagagagtggagtccatwaa---agcagcgttaatatctgcacttgttggcacccttactggg---cttcccatctccttaacccaagtttccagcagcactcagcttctgctccctttatcaatcactttcatcagctgtgcattgtt-----cggggtaacctttcgctatgcggttaggagagatttggacaattttcagctaaagaccgggacatctgcagctttcggttttgtrrrarktataa-ttacaa----------------------------tc-wmgkkyt--------------------------------------------------------------------------------------------------------------------------------------------------------------------------------------------------------------------------------------------------rawrrarmnnttb-agcarbmhsb-----hvmr-myarcagcaca-----tyrt-cy-amawyrm-tatay------------------wwm----m-------------------------------------------------------------------------------------------------------------------------------------------------------------------------------------------------------------------------------------------------------------------------------------------------------------------------------
>I28641_M063_Malvaceae_Brownlowia_peltata_seq1
------------------------------------------------------------------------------------------------------------------------------------------------------------------------------------------------------------------------------------------------------------------------------------------------------------------------------aatatga-gttttgatgcg-caaattttgtg-----aaaattcaagattgcagagtgtcagcaggagatctcacaagcacgagcc--------------------------atggttgaagaagcagaacgctctctttcgcttaatgaagataa------------ttt------tggagatggaaatgctttaagcggc------gaagatggtgaaggaattgatactgataaagagagagtggagtccataaa---agcagccttgatatctgcacttgttggcacccttrctggg---cttcccatctccttaacccaagtttccagcagcactcagcttctgctccctttatctatcactttcatcagctgtgcactgtt-----cggggtaacctttcgctacgcagttaggagagatttggacaattttcagctaaagaccgggacatctgcagctttcggttttgtgaaaggtataa-ttacaa----------------------------ta-aagttccaatt------------ggta-taattctttctgcat----aa-----ccggttg-gtagaat--------------------------gga----------------------------------------atgtat----------------gagaca-----------------taatcctttca-----ga-------------------agc-ttagc--aaata---------aaacaagggaaaatttt-agcaatatgc-----aaaa-ataa-agcaca-----tcg---------------------------------------------------------------------------------------------------------------------------------------------------------------------------------------------------------------------------------------------------------------------------------------------------------------------------------------------------------------------------
>I28642_M064_Malvaceae_Burretiodendron_esquirolii_seq1
----------------------------------------------------------------------------------------------------------------------------------------------------------------------------------------------------------------------------------------------------------------------------------------------------------------------------------------------------------------------------------------------------------------------------------------------tggwtgaagaagctgaacgctctctttcacttaatgaagataa------------tgt------tggagatgttgatgktttmagcagt------gcaaatggtgaaggaattgatattgacaaggagagattggagtccgtaaa---agcggccttgatatctgcagttgttggcacccttgctggg---ctcccaatctccttaacccaagtttccagcaccactcagctgctgctccctttatcggtcacttttatcagttgtgcattgtt-----tggtgtaacctttcgctacgcagttaggagagatttggacaattttcagctaaaaaccgggacatctgcagcttttggttttgtgaaaggtataa-ttgcac----------------------------t----------------------------------------------------------------gtagaata------------------------gtag----------------------------------------attatt----------------ggaata----------------ttaatcgtttca-----aa-------------------agc-ttagc--aaata----------tc-agagaaag------------------------------------------------------------------------------------------------------------------------------------------------------------------------------------------------------------------------------------------------------------------------------------------------------------------------------------------------------------------------------------------------------------------------
>I28643_M065_Malvaceae_Hermannia_flammea_seq1
-----------------------------------------------------------------------------------------------------------------------------------------------------------------------------------------------------------------------------------------------------------------------------------------------------------------------------------------ttgatgtg-taaatgttgtg-----aatttttaagattgcagagtgtcagcaggaggtttcacaagctcgagcc--------------------------atggttgaagaagcagaacgctctcttctgcttaatgcagataa------------tgt------------tgaagatgcaatcgggaac------gagaatagtgaaggaattgataaaggtaaagaccgattggagtccataaa---agcagctttgatagctgcggttgttggcacccttgctggg---cttcccatctccttaacccaagtttccaacactactcagctgctgttacctttatcagtcacttttatcagttgtgcattgta-----tggggtaacttatcgctacgcggttaggagagacttggatgattttcacctaaagacygggacatctgcagcttttggttttgtgaaaggtatac-----------------------------------tc-aagttccaattat---------------aagaactctatgcatttc--------acggtca-ttagtat--------------------------gaac-------------------------------------------------------------gggact----------------acaaccatttca-----ga---------------------------------------------------------------------------------------agcatag---t-----tcgaaattga-tatgc------------------aaaa--tattatga--------tcaaaa-----------------------------------------------------------------------------------------------------------------------------------------------------------------------------------------------------------------------------------------------------------------------------------------------------------
>I28644_M066_Malvaceae_Thomasia_solanaceae_seq1
-----gtatgattatca------------------------------------------------------------------atttactcattgagatattttc-----------------------------------------------------------------------------------------------------------------------------------------------------------------------------------------------------------------------aatga-ctattgatgtg-taaattttgtg----aaaattcaaagattgcagagtgccaccaggagatctcacaagcacgagcc--------------------------atggttgaagaggcagaacgctctctttctcttaatgcagatta------------tgt------tgaagatatagatgctttcaggagc------gaagatggtgtaggaattgatagtgataaagagagattggagtcaataaa---agcagctttgatatctgcccttgttggcacccttgctggg---ctccccatcttcttaacccaagtttccagcactaatcagctgctgctccctttatcagtcacttttatcagctgtgcattgtt-----tggggtaacctttcgctatgcagttaggagagacttggacaattttcagctaaaaaccgggacatctgcagcttttggttttgtgaaaggtgaa--ttacaa----------------------------tc-aagtgccgatt------------aata-gaactcgttatgcatttacac-----atagccg-gtagaat-----------------------------------------------------------------------atat----------------ggga-----------------gattaacatttca-----ga-------------------agc-ttagt--aaata--------tgca------------------------------aaaa-ataa-agcaca-----ttgt-tcagaattga-tgtgc------------------aaa----ataatga--------tttaaaatgcaggtcttggtacattgggtggagg-------------------------------------------------------------------------------------------------------------------------------------------------------------------------------------------------------------------------------------------------------------------------------
>I28645_M067_Malvaceae_Guichenotia_ledifolia_seq1
------tatgattatca------------------------------------------------------------------attcactyattgagatattttc-----------------------------------------------------------------------------------------------------------------------------------------------------------------------------------------------------------------------tayga-ctattgatgtg-taaattttgtg----aaaattcaaagatagcagagtgcgaccaggagatctcasaagcacgrgcc--------------------------atggttgaagaggcagaacgctctctttcgcttaatgcagatta------------tgt------tgaagatatagatgctttcaggagc------gaagatggtgwaggaattgatagtgataaagagakattggagtcaataaaagcagcagctttgatatctgcacttgttggcacccttgctgkgcwmctccccatcttcttaacccaagtttccagcactawtcagctgctgctccctthatcagtcacttttatcagctgtgcattgtt-----tggggtaacctttngctatgyagttaggagaganttsgayadttttcagctaaagaccgggacatctgyagcttttggttttgtgaaaggtdaa--ttabaathaktkcmbatttttttttttthytttttt-aggtgccgatt------------aata-gaactctttatgcgtttacac-----atagccg-gtag---------------------------------------------------------------------------------------------------------------------ttgtcaattct-----gaacaattttcagaattgttcagc-atatc--aattc--------tgaa------------------------------caat-gtgc-tttact-----tttt-gcatatttac-taagctt-------------ctgaaa----tggttaa--------tgtcccatgcaggtcttggtacattgggtgcar--------------------------------------------------------------------------------------------------------------------------------------------------------------------------------------------------------------------------------------------------------------------------------
>I28646_M068_Malvaceae_Helmiopsis_sp_seq1
-----------------------------------------------------------------------------------------tcattgagatatcttctatg---------------------------------------------------------------------------------------------------------------------------------------------------------------------------------------------------------------aaaatatga-ctattgatgtt-taaattttgta-----aaaattmaagattgcgcrgtgtcrgctggagatctcacaagcacgagcc--------------------------atggttgaagaagcggaatgctctctctcgcttaat---------------------gt------tggagatggagatggtttcagcaac------acagatggtggaggagtygatactgataaacagaggttggagtctgtaaa---agcagctttgatatctgcagttgttggcacccttgcgggg---ctccccatctccttaacctaagtttccagtagcactcagctgctgawccctttatcagtcacttttatcagttgtgcattgtt-----tggggtaacctttcgctatgcagtcaggagagactaggacaattttcaactaaaaacagggrcaycggctgctttcggttttgtaaaaggtataa-ttacac----------------------------t----------------------------------------------------------------attgaat--------------------------aaa----------------------------------------atatat----------------ggaaca----------------tttatcatttca-----ga-------------------agt-ttagc--aaataaa-----------taaaagagatat--------------------------------------------------------tgc------------------aaa----acaacag-------tgaaaaattacaggtcttggtacattggttggaggaccaccattggaattgtcccctgggggattcttgtcacatgc----tgttgatggtgcagtctatgtatcc--------------------------------------------------------------------------------------------------------------------------------------------------------------------------------------------------------
>I28647_M069_Malvaceae_Cheirolaena_linearis_seq1
----------atcatca------------------------------------------------------------------atcaactcgttgagatatcttctatt---------------------------------------------------------------------------------------------------------------------------------------------------------------------------------------------------------------aaaatatga-ctattgatatg-taagtttggta--aaaaaaattcaagattgcagagtgtcagcaggagatctcacaagcacgagcc--------------------------atggtcgaagaagcagaacgctctctttcacttaat---------------------gt------tggagatggagatggtttcagcagc------acagatggtgaaggagttgataccgataaagagagattggagtccataaa---ggcagcactgatatctgcagttgtcggcacccttgcaggg---ctccccatctccttaacccaagtttccagtaccgctcagctgctgctccctttatcagccactttcattagctgtgcattgtt-----cggggtaacctttcgctatgcagttaggagagacctggacaattttcaactaaaaaccgggacatctgctgctttcggttttgtgaaaggtataatttacac----------------------------------------------------------------------------------------------ttgaat--------------------------tga----------------------------------------atatat----------------ggaaca----------------tttatcctttca-----g-------------------------------------------------------agttgtt---------------agaaa---------------------------------aatgc------------------aga----ataacaa-------tgaaaaattccaggtcttggtacattgagcggaggaccaccgctggaattggcccccgggagcttcgtgtcacatgc----tgttgatggtgcag-------------------------------------------------------------------------------------------------------------------------------------------------------------------------------------------------------------------
>I28648_M070_Malvaceae_Helmiopsiella_madagascariensis_seq1
----------------------------------------------------------------------------------------------------tctcctatt--------------------------------------------------------------------------------------------------------------------------------------------------------------------------------------------------------------aaaaayatga-htwttgatgtg-taartttggta---aaaaaattcaagattgcagwgtgtcagcagsagatytcacaagcacgagcc--------------------------atggytgaagaagcrgaacgctmtctytcrcttaat---------------------gt------tggagatggagatggtttcascakc------ayagatkgtrraggagytgatacygataaagagagrttgsagtcwrtaaa---agcagchttgatatctgcrgttgthggcaccyttgcrggg---ctccccatytcmttaacccahgtttcyagtancastcagctgctgckccctttatcagtcacttwtatyagktgtgcrttgtt-----ygdggtaacctwtcgctatgcagdyaggagagactwggacaattttcaactaaamacmggdacatckgctgcttycggykttgtdaaaggtataa-ttacac----------------------------tt----------------------tctata-----------------------------------dttgaat--------------------------nda----------------------------------------atatat----------------ggaacr----------------tttatcatttca-----ga-------------------agt-ttagy--awataaa-----------taagakagatdtt---------------agaaa---------------------------------tatgc------------------aaa----mtaacaa-------tgaaaaatttcagggcttggtacattgggtggaggaccaccrctggaattggcmccmgggagcttcttgtcacatgc----ttttga---------------------------------------------------------------------------------------------------------------------------------------------------------------------------------------------------------------------------
>I28649_M071_Malvaceae_Goethalsia_meiantha_seq1
------------------------------------------------------------------------------------ttaactaattcagatattttc-----------------------------------------------------------------------------------------------------------------------------------------------------------------------------------------------------------------------tgtgt-ctattgatgca-tacattctgtg-----aaaattcaagattgcagagtgtcagcaggaaatctcacaagcacgagcc--------------------------atggttgaagaagcagaacgatctcttttgcttaatgcagatga------------tgt------tggagaaggagatgctttcagtagc------gaagatggtgaaggaatcgatagtgaaagggagagattggagtcaataaa---agcagctctgatatctgcaattgttggcacccttgctggt---ttccccatttccctaacccaagttgccagcagtaatcagctgctgctccctttatcagttaattttatcagctctgcattgtt-----tggggtaccctttcgctatgcagttaggagagacttggacaattttcagctaaagtctgggacgtctgcagctttcggttttgtgaaaggtagca-tttcaa----------------------------ca-aa-----------------------ta-caactccttatta------------------------------------------------------------------------------------------------------t----------------gggtca----------------ttaaccccttca-----ca-------------------agc-ttagt--atatgcg----------------------------------------aaaa--taa-agcata-----ttgt-tcaaaattga-tatgc------------------aaa----ataatga--------tgaaaaatgcaggtcttggtacattgagtggagggccacctctggaactggacc-----------------------------------------------------------------------------------------------------------------------------------------------------------------------------------------------------------------------------------------------------------
>I28650_M072_Malvaceae_Clappertonia_ficifolia_seq1
-----------------------------------------------------------------------------------------------------------------------------------------------------------------------------------------------------------------------------------------------------------------------------------------------------------------------------------------ttgatgtg-taaattttgtg-----aaaattcaagattgcagagtgtcagcaggagatctcacaagcaagagcc--------------------------atggttgaagaagcagaacgttctctctcgcctaatgcagataa------------tgc------cggatatggagatgcctttgggagt------gaagatgatgaagggatcgatagtgacgaggagagattggagtcgataaa---agcagctttgatatctgcagttgttggcacccttgctggt---ctccccatttccttaacccaagtttccagcagtactcagctgctgctccctttatcagttaattttatcagctgtgcattgtt-----tggggtaacctttcgctatgcagttaggagagacttggacaactttcagctgaagactgggacatctgcagcttttggttttgtgaaaggtacaa-ttgcaccag-------------------------tc-aagtgccaatt------------aata-taactca--attcatttccag-----ttaatct-atggaat-----------------------------------------------------------------------atat----------------ggaaca----------------ctaactacttca------------------------------------------------------------------------------------------------------------------------------------------------caa----gtaatga--------ttaaaaatacaggtcttggtacattgagtggagggccacctttggaagtggaccctggaagcttcttctcgcacgct------------------------------------------------------------------------------------------------------------------------------------------------------------------------------------------------------------------------------------
>I28652_M074_Malvaceae_Hildegardia_barteri_seq1
---------------------------------------------------------------------------------------------------------------------------------------------------------------------------------------------------------------------------------------------------------------------------------------------------------------------------------------------------aagttttgtg-----aaaattctagattgcagagtgtcagcaggagatctcacaagcacgggcc--------------------------atggctgaagaagctgaacgctctctttcgcttaatgaagataa------------tgt------tggagatggagatgctttcaacagc------gcagatggtgaaggaattgaaactgataaagacagattggagtccgtaaa---agcaggcttgatatctgcacttgttggcacccttgckggg---ctccccatctccttaacccaagtttccagcagcactcagctgctgcttcctttagcagccacttttatcagctgtgcattgtt-----tggggtaacctttcgctatgcagttaggagagacttggataattttcagctaaagactgggacatctgcagctttcggtttcgtgaaaggtataa-ytacmg----------------------------tc--------aata------------ggta-gaattcttka-gcatttccgt-----atggtag-ctagaat--------------------------aga----------------------------------------rtatat----------------gagaca----------------tcagtcattttg-----ga-------------------agc-ttagc--aaaga----------ca-taagggaaatgtt-agtgatatac-----aaaa-ataa-agcact-----caat-cc-aaattga-tattc------------------aaa----attatga--------tgaaaaatgca------------------------------------------------------------------------------------------------------------------------------------------------------------------------------------------------------------------------------------------------------------------------------------------------------
>I28653_M168_Malvaceae_Theobroma_cacao_seq1
------------taaca------------------------------------------------------------------attaactcattgagatattgtc-----------------------------------------------------------------------------------------------------------------------------------------------------------------------------------------------------------------------tatga-ctattgatgtg-taaattctgtg-----aaaattcaagattgcagagtgtcagcaggagatctcacaagcacgagcc--------------------------atggttgaagaagcagaactctctctttcacttaatgcagataa------------tgt------agaagatagagatgctttcaggagc------aaagatggtgaaggaattgataatgataaagagagattggagtccataaa---agcagctttgatatctgcagttgttggcacccttgctggg---ctgcccatctccttgacccaagtttcaagccgtgctcagctgctgctccctttatcagccacttttatcagctgtgcattgtt-----tggggtaacctttcgatatgcagttaggagagacttggacaatttccagctaaagaccgggacatctgcagcttttggttttgtgaaaggtataa-ttacaa----------------------------tc-aagtgccaatt------------aata-gaactctttatgtttttccaa-----atagtca-gtagaat-----------------------------------------------------------------------atat----------------gggacg----------------ttaaccatttca-----ga-------------------agc-ttagc--aaataa------------aatgggaaatttt-aacgatatgc----taaaa-aaga-cacaaa-----ttgt-tctaaactga-tatgc------------------aaa----ataatga--------tgaaaaatgca------------------------------------------------------------------------------------------------------------------------------------------------------------------------------------------------------------------------------------------------------------------------------------------------------
>I28654_M105_Malvaceae_Pachira_aquatica_seq1
---------------------------------------------------------------------------------------------------------------------------------------------------------------------------------------------------------------------------------------------------------------------------------------------------------------------------------------------------------------------------gattgcagagtctcaacaggatatttcacaagcacgggcc--------------------------atgattgaagaagcagaacgctctctttcgcttaatgaagataa------------tgt------tggagatgtggatgctttcagcagc------gaagatggtgaaggaattgatactgataaagagagactggaatccataaa---agcagctttgatatctgcacttgttggcacccttgctggg---ttccccatctccctaacccaagtttccagcagtgctcagctgctactccctttatcagtcacttttatgagctgtgcattgtt-----tggggtaacttttcgctatgcagttaggagagacttggacaattttcagctaaagaccgggacatctgcagctttcggttttgtgaaagg--taa-ttgcaa----------------------------ta-aagtgccaata------------gata-gaactcgttatgcattcccac-----atagtcc-atagagt--------------------------aaataaataagggaaattttagagatatgcaaataaataagggaaatgt----------------ggtaca----------------ttaatc---------------------------------------------------------------------------------------------------------------------------------------------------------------------------------------------------------------------------------------------------------------------------------------------------------------------------------------------------------------------------------------------------------------------------------------------------------------------------------------------
>I28655_M148_Malvaceae_Robinsonella_mirandae_seq1
-----------------------------------------------------------------------------------------------------------------------------------------------------------------------------------------------------------------------------------------------------------------------------------------------------------------------------------------ttgatgag-taaattttgtg----gtaaattcaagattgcagagtctcagcaggagawttcgcaagcacgggcc--------------------------atgctcgaagaagcagaacgctcactttcgcctaatgaagatga------------ttt------cgttgatggaaatgttatcggcacc------gaagatgatgaaggaatggacaaggataaggatagattagagtccgcgaa---agcagctttgatatcagcagttgttggcaccatagctggt---ctccccatctccctaacccaagtttccagccctaccgagctgctgctccctgtatcagtcaatttcatcagctgtgcattgtt-----cggggtaacctttcgctatgcggtcaggagagacgttgacgattttcatctaaagaccgggacatcggcagctttcggttttgttaaaggtataa-tagcaa----------------------------tc-aagtgc-cata------------gata-aaactccttatgca-------------------------------------------------------------------------------------------------------------------------------------------------caagtct------------------------gtagc-ttagc--aaa----------------------------------------------------------------------------------------------------------------tgaaaa---------tgaaaatgcaggtcttggtacattggttggaggggctccactggaactggatcctgaaagcttattgtcgcatgc----tgttgatggag----------------------------------------------------------------------------------------------------------------------------------------------------------------------------------------------------------------------
>I28656_M002_Malvaceae_Tilia_americana_seq1
--------------------------------------------------------------------------------------------------------------------------------------------------------------------------------------------------------------------------------------------------------------------------------------------------------------------------------------------atgcg-taaatttygtg-----aaaawwmaagattgcagaktgtcagchggagatctcacaagcacgagsc--------------------------atggttgaagaagcagaacgctctctttcgcttaatgaagataa------------tgt------tggagatgragatgctttcagcagc------gcagacggtgaaggaattgatatygataaagagagattggagtcmatraa---agcagccttgatatctgcacttgttggcacccttgctggg---ctccccatctccttaacccaagtttcyagcagcactcagctgctrctccytttrtcagtcrcttttatcagctgygcattgtttgggctggggtaacytttcgctacgcagttaggmgagacttggacaattttcagctaaagactgggacatctgcagctttcrgttttgtgraaggtataa-ttacaa----------------------------tc-aagtgccaaya------------gata-gaattctttktgcaytyyswc-----atartyg-gttgaat--------------------------aga----------------------------------------gtatat----------------rggaca----------------ttaatcatttca-----ga-------------------arc-ttatc--aagta----------aa-taggggaaatgtt-agcgatatgc-----aaaa-ataa-agcaca-----tmgt-cc-aaa-------------------------------------------------------------------------------------------------------------------------------------------------------------------------------------------------------------------------------------------------------------------------------------------------------------------------------------------------------------------
>I28658_M160_Muntingiaceae_Muntingia_calabura_seq1
---------------------------------------------------------------------------------------------------------------------------------------------------------------------------------------------------------------------------------------------------------------------------------------------------------------------------------------tattaataaa-caataattgtc-----caaattgaagattgcagaatgtcaacaggatatcttggaagcgcgcacc--------------------------gtggttgaagaggcagaacgctctcttttacttaatgaagatag------------------agatgcagacaagaatg---------------ggaaggagagtgaaggtattgacaaagataaagagagaatagagtctgtaaa---agctgctttgatatccgtgctcgttggggtcttggcaagc---ctccccatttccttcacgcaggtgaccaccattactcagctgttactccctttggcgattacttcaattagctgtgcgttatt-----tggtgtcaccttccgctataccataagaagagacttggacaatgttcagttgaagactgggacatccgcagctttcggcattgtgaaaggt------------------------------------------------------------------atc-tgatcctgtttg-------------------------------------------------------------------------------------------------------------------------------------------------------------------------------------------------------------cga-------------------------c--ttgaag------attact-----t--t-tgagaatcca-tgcacatttgcgaaaatctacacaaa---catgtcaacg--ttatctga---tgcaggtctagctacacttggtggaggacggcccctggagctgaaccctgaaagcttattgtcttatgg----aattg----------------------------------------------------------------------------------------------------------------------------------------------------------------------------------------------------------------------------
>I9832_V002_Malvaceae_Luehea_speciosa_seq1
---ttctataaataaccaatacagtgctgctgttagtaaatgggtgcttggcatcgtttgcgctctattwctaagtkggtgcgatctgtttatttgtaagttctttctacctgctattgcaaaagcctgctgaaacaaaataaatgatccatrtttctattccaygggtttakgctttccaaaaattaatctttcttcttcrwgatgratggcaaaatgaccccaattatgcttagaaaattgtaattraccttmggwywwrsmaayswkskwwbhykrkkmmtayswytmwwdwdmhwwtmamcyawyymrwtmwkwtmwkkgr-aywwtgatata-tacattttgtr-----aaaattcaagattgcagagtgtcagctggagatctcacaagcacgagcc--------------------------atggttgaagaagcrgaacgctctctttcgctyaahgmagatga------------tgt------tggagatggagatgcttccggbagg------gaagatgvngraggaattgatagtgacaaggagagattggagtcaatdaa---agcagctttgctatctgcamttgttggcacccttgcyggt---ctcccbatytccttgacccaagtttccagcagtactcagctgctgctccctttntcagtcaattttatcagctgtgcattgtt-----tggggyaachtttcgctatgcagtyaggagagacttggacaattttcagttaaagasygggacatctgcagcttttggttttgtgaaaggtacaa-tttcaa----------------------------tc-aagwsmnrhby------------bmwmtwmhmyhhbthttd------------------------------------------------------------------------------------------------------w----------------knrwsr----------------damwtwvhyygm-----hn-------------------drc-hwdst--d----------------------------------------------------yaa-agcwcat----tgtt-tcaarattga-tatgc------------------aaa----ataatgatg--------aaaaatrcaggtcttggtacattgagtggagggccacctctggaactggaccccggaagyttsttctcgcatgc----ttttgatggwgcagtwwatgtatcccagaatcttcttattttttyatttgccgctgttggcttggatttctgctttaaaatgaggattttaagtccthttcccatgaaaagatcagctycaagayaattacaaggtgattagaagcctcaaagtggatctacaatttgtatatacggttcattttgactgcaatccataacatacatggatcgcaatattcctgt
