# Supplementary material for: Localized Phylogenetic Discordance Among Nuclear Loci Due to Incomplete Lineage Sorting and Introgression in the Family of Cotton and Cacao (Malvaceae)
Source: Front Plant Sci. 2022 Apr 13;13:850521. doi: 10.3389/fpls.2022.850521 (PMC9043901; doi:10.3389/fpls.2022.850521)
Supplement: Supplementary file 1 [file Data_Sheet_1.ZIP › Alignments_v4/L185.fasta]

>I23352_M001_Malvaceae_Bombax_ceiba_seq1
---------------------------------------------------------------------------------------------------------------------------------------------------------------------------------------------------------------------------------------------------------------------------------------------------------------------------------------------------------------------------------------------------------------------------------------------------------------------------gagtactttattcccaacattgagctgcttgcacagttgaaagaaagatactgtattcagtgcctkgagactttaggtgaatatgttgaagtccttgggcctgtactgcatgaaaagggtgtagatgtctgtctagccctgttgcaacgaaattccaagattgaagaagcttcgaaggttacttctcttttgcctgatgtgatgaagctaatttgcgctttagcagcccatcggaagtttgctgcattatttgttgatcggggtggcatgcaaaaactgcttgctgttccaagggttgctcaaaattgcttcggtctttcttcttgcttatttactataggttctctccaggta-atgcatgt-aaactt-caattttgcaat------------------------------------------------------------------------ttattatttattatcatcc------------------tatatgtagtgtcttttca-tttcct-aaatttttgaaattaccaca--t-t-tttaatataaattctta-ta-------accgta--tggagttttgtttctcctgac-------------------ttgagagtattatgag-aaatttgccat-ttgag-----------------------tcttatagattacaat---------------------------------------------------------------------------------------------------------------------------------------------------------------------------------------------------------------------------------------------------------------------------------------------------------------------------------------------
>I23353_M002_Malvaceae_Tilia_americana_seq1
----------------------------------------------------------------------------------------------------------------------------------------------------------------------------------------------------------------------------------------------------------------------------------------------------------------------------------------------------------------------------------------------------------------------------------------------------------------------ttgaagagtattttattcccaatgttgagctgcttgcacagttgagagaaagatactgtattcagtgccttgagactttaggtgaatatgttgaartccttgggcctgtactgcatgaaaagggtgtagatgtctgtcttgccctgttgcaacgaagttccaagttygaagaaghatcaaaggctacttctcttttgcctgatgtgatgaagytahtttgcgctttagctgcccatcggaagtttgctgcattatttgttgatcggggtggcatgcaaaaactkcttgctgttccaagagttgctcaaaattgttttggtctttcttcttgcttatttactataggttctcttcaggta-atgcatgt-aaaat---aaatttgcaat------------------------------------------------------------------------ttatgatgtgttatcatcc------------------tatatacagtttcttttca-tttcct-aaattttaggaattaccataaat-t-tttaatgtaaaatttta-ta-------actatatttggag-gttgtttctcctgac------------------tttgagagtattatcagaaaatataccat-ttgag-----------------------ccttacacattacattgtaaaggaccgctaaaatgttcttttca-----------------------------------------------------------------------------tcgtgctcttctagggaataatggracgcgtctgtg---------------------------------------------------------------------------------------------------------------------------------------------------------------------------------------------cgc
>I23354_M003_Malvaceae_Herissantia_crispa_seq1
-------------------------------------------------------------------------------------------------------------------------------------------------------------------------------------------------------------------------------------------------------------------------------------------------------------------------------------------------------------------------------------------------------------------------------------------------------------------atgttgacgagtattttattcccaatgttgagctgcttgcacagttgaaagaaaaattctgtattcagtgccttgagactttaggtgaatatgttgaagtccttggacctgtactgcatgaaaagggtgtagatgtgtgtctagccttgttacaacgaagttccaagattgaagaagcatctaagggtacttctctcttgcctgatgtgatgaagctaatttgcgctttagcagcccatcggaagtttgctgcattatttgttgatcgcggtggcatgcaaaaactgcttgctgttccaagagtagctcaaaattttttcggtctttcttcttgcttatttactataggttctccacaggta-atat-tgt-aatcttaaaactttgcaat------------------------------------------------------------------------tcatgacatcctatacaaac--ttttcatttcctaaatataca---------------------------------ccaataataagttcttttcttcatgttcttc-taggga---atggaacgtgtatgtgcacttccttctga----------tgttgtgcaccaggtggttgagttagctatccaacttcttgaa----------------------tgcccccaggatcaagttaggaaaaatgcagcactattttttgctgctgcatttgttttcagagcggtgcttgatgcttttgatgctcaagatggtttgcagaaattattgggccttctaaatgatgctgcctcagtaagatctggggctaattctggggcattaggcttgtctggaacaacatcgttccgaaatgagagatcaccatcagaggtattgacttcctcggaaaagcagatagcttatcatgcgtgtgttgctttgcggcaatacttcagagctcatcttcttttacttgtggattctatacgcccaaataaaagtaac-----------------------
>I23355_M004_Malvaceae_Malva_arborea_seq1
-------------------------------------------------------------------------------------------------------------------------------------------------------------------------------------------------------------------------------------------------------------------------------------------------------------------------------------------------------------------------------------------------------------------------------------------------------------------atgttgargagtattttattccmaatgttgagctgctttcrcatttgaaagaaaaatactgtattcagtgcctkgarwctttaggtgaataygttgaagtccttgkrcctgtactgcatgaaaagggtghagatgtytgtctagccctgttgcaamgwagttycaagrtcgaagaagcatycaagrmtacttctctcttrcctgatgtgatgaagctaatttgcgctttagcrgcccatmggaagtttgctgcattatttgttgatcgyggtggcatgcaaaarctgcttgctgttcyaagagttgctcaaaahtttttcggtctttcttcttgyttatttactataggttctttgcaggta-ataydtgt-aahytw-arwyttkbhawt------------------------------------------------------------------------twwwavmwyyywwwrdmmmy--tttymwytycywaawwwwrrwkscmrktbrrkww-wmvwtwmmaatgtarggrmcmmywawwvhrtyhtttyyttcacdtttttc-tagggaataatggaacgtgtatgtgcacttccttctga----------tgttgtgcaccaggtggttgagttagttatccaactyytkraw----------------------kscccccagtatc-------------------------------------------------------------------------------------------------------------------------------------------------------------------------------------------------------------------------------------------------------------------------------------------------------------------------------------------------
>I23356_M005_Malvaceae_Lavatera_assurgentiflora_seq1
--------------------------------------------------------------------------------------------------------------------------------------------------------------------------------------------------------------------------------------------------------------------------------------------------------------------------------------------------------------------------------------------------------------------------------------------------------------------------tgagtattttattcccaatgttgagctkctttcrcatttgaaagaaaaatactgtattcagtgcctkgarwctttaggtgaataygttgaagtccttgkrcctgtactgcatgaaaagggtgyagatgtytgtctagccctgttgcaamghagttycaagrtcgaagaagcatycaagvhtacttctctcttrcctgatgtgatgaagctaatttgcgctttagcrgcccatvggaagtttgctgcattatttgttgatcgbggtggcatgcaaaadctgcttgctgttccaagagttgctcaaaaytttttcggtctttcttcttgyttatttactataggttctttgcaggta-ataydtgt-aahhth-arwywtknhawt------------------------------------------------------------------------thwwavhwyhywwwdnmhhy--ththmwytycbwaahhwddnddscvddtndddhw-whvwtwvvawbkwarggrmcmmywawwvhatyhtttyytymmcdwtttyy-wrggrawwawkgrammkkkwwkkksmv-ytycytyykr----------wkkykkksmmcmggtggttgagttagctatcc-----------------------------------------------------------------------------------------------------------------------------------------------------------------------------------------------------------------------------------------------------------------------------------------------------------------------------------------------------------------------------------------------
>I23359_M008_Malvaceae_Althaea_officinalis_seq1
-------------------------------------------------------------------------------------------------------------------------------------------------------------------------------------------------------------------------------------------------------------------------------------------------------------------------------------------------------------------------------------------------------------------------------------------------------------------------aggagtattttattcccaatgttgagctgctttcacatttgaaagaaaaatactgtattcagtgyctkragactttaggtgaatatgttgaagtccttgggcctgtactgcatgaaaagggtgtagatgtytgtctagccctgttgcaamgwagttccaagatcgamgaagcatccaaggmtacttctctcttgcctgmtgtgatgaagctaatttgcgctttagcagcccatcggaagtttgctgcrytatttgttgatcgyggtggcatgcaaaarctgcttgctgttccrrgagttgctcaaawttttttyggtctttcttcttgcttattyactataggttctttgcaggta-atacrtgy-amamwt-aaactttscaat------------------------------------------------------------------------ttataacatcctatagacac--ttctsatytcctaaatatrgatgccagtygagta-taywtymyaawkwwagggaccactaatacgttmttttcttcatgtttttc-tagggaataatggaacgtgtatgtgcacttccttctga----------tgttgtgcaccaggtggttgagttagctatccaacttcttgaa----------------------tgcccccaggatcaagttcggaaaaatgcagcactattttttgctgctgcatttgtcttcagagcagtgcttgatgcttttgatgctcaagatggattghagaaattattggggcttctaaatgatgctgcttcagtaagatctgggkcaaactctggcccattaggcttgtctggaacaacattattccgaaacgagagatcaccaccagaggtgttgacttcctcagaaaagcagatagcatatcatgcatgtgttgctttgcggcaatacttcagagctcatcttcttttgcttgtrgattccatacgcccaaataaaagtaaccggagtggagcacggaatattcc
>I23360_M009_Malvaceae_Lagunaria_patersonia_seq1
----------------------------------------------------------------------------------------------------------------------------------------------------------------------------------------------------------------------------------------------------------------------------------------------------------------------------------------------------------------------------------------------------------------------------------------------------------------------ttgaggwgtattttattcccaatgttgagctgcttgcacagttgaaagaaagatactgtattcagtgtcttgagactttaggtgaatatgttgaagtccttgggcctgtactgcacgaaaagggtgtagatgtctgtctagccctgttgcagcgaagttccaagatcgaagaagcatcaaaggctacttctctcttgcctgatgtgatgaagctaatatgcgctttagcagcccatcggaggtttgctgcattatttgttgatcgtggtggcatgcaaaaactgcttgctgttccaagagttcctcaaaattgtttcggtctttcttcttgcttatttactataggttctctacaggtg-atacatgt-gaactt-aaaatttgcaat------------------------------------------------------------------------ttatga--------tatcc------------------tttaca------ctcttca-tt---------------------------t-t-attaatttagat---------------accgga--tga-----------------------------------------------------------------------------------------------------------------------------------------------------------------------------------------------------------------------------------------------------------------------------------------------------------------------------------------------------------------------------------------------------------------------------------------------------------
>I23361_M010_Malvaceae_Allyogyne_huegelli_seq1
--------------------------------------------------------------------------------------------------------------------------------------------------------------------------------------------------------------------------------------------------------------------------------------------------------------------------------------------------------------------------------------------------------------------------------------------------------------------------------------------------------------------------------------------------------------------------------------------------------------------cctgttgcaacgaagctccaagatcgaagaagcatctaaggctacttctctcttgcctgatgtgatgaagctaatttgtgctttagtagcccatcggaagtttgctgctttatttgttgatcggggtggcatgcaaaaacttcttactgttccaagagttmctcaaaattgttttsgcatttcttcttgcctatttactataggttctctacaggta-atacatgt-aaactt-aaattttgcaat------------------------------------------------------------------------ttatgacatcctgtacactt--gtctcaattcctaaatttagatgcca-------------------tgtgagggaccactaatatgttc-------------------------------------------------------------------------------------------------------------------------------------------------------------------------------------------------------------------------------------------------------------------------------------------------------------------------------------------------------------------------------------------------------------------------------------------------------------------------------------------------
>I23363_M012_Malvaceae_Napaea_dioica_seq1
-----------------------------------------------------------------------------------------------------------------------------------------------------------------------------------------------------------------------------------------------------------------------------------------------------------------------------------------------------------------------------------------------------------------------------------------------------------------------------------------caatgttgagctgcttgcaaagttgaaagaaaaatattgtattcagtgcctggagactttaggkgaatatgttgaagtccttgggcctgtactgcatgaaaagggtgtagatgtttgtctagccctgttgcaacgtagttccaagatygaagaagcatccaaggwtwcttctctcttgcctgatgtgatgaagctaatttgcgctttagcagcccatcggaagtttgctgcatcatttgttgatcgtggtggcatgcaaaaactgcttgctgttccaagagttgctcaaaattttttcggtctttcttcttgcttatttactataggttctttgcaggta-atacaygt-gaactt-aaactttgcaay------------------------------------------------------------------------ttataacwtcctrtagacac--ytttcatctcytaaatatagatgccagttgagta-tacatta---------------------------------------------------------------------------------------------------------------------------------------------------------------------------------------------------------------------------------------------------------------------------------------------------------------------------------------------------------------------------------------------------------------------------------------------------------------------------------------------------------------------------
>I23364_M013_Malvaceae_Grewia_sp_seq1
-------------------------------------------------------------------------------------------------------------------------------------------------------------------------------------------------------------------------------------------------------------------------------------------------------------------------------------------------------------------------------------------------------------------------------------------------------------------atgttgaagagtattatattcccaatattgagctgcttgcccagctaagagaaagatattgtattcagtgccttgagactttaggcgaatatgttgaggtccttgggcctgtactgcatgaaaagggtgtagatgtctgtcttgcactgctgcaacgaagttcaaagtctgaagaagcatcaaaggctacttctcttttgcctgatgtgatgaagctaatttgcgctttggctgcccatcggaagtttgctgcattatttgtggatcggggtggcatgcaaaaactgcttgctgttccaagagttgctcaaaatttttttggtctttcttcttgcttatttactataggttctcttcaggta----aatat-aaactt-atatgttgcaat------------------------------------------------------------------------ttatgatgtcrtatcattc------------------tacatgtgctgtaatttta-tctcct------tgaggaattgccatggat-t-tttaacttaaacttttt----------accagatatggagattttttattaaatataccattttacattgtacaaatatgaagaacactaaaatgttcttattttcttg----------------------tacttctagggaataatggaacgtgtctgtgcacttccttctgatgtagtgcacc-------------------------------------------------------------------------------------------------------------------------------------------------------------------------------------------------------------------------------------------------------------------------------------------------------
>I23365_M014_Malvaceae_Callirhoe_bushii_seq1
-----------------------------------------------------------------------------------------------------------------------------------------------------------------------------------------------------------------------------------------------------------------------------------------------------------------------------------------------------------------------------------------------------------------------------------------------------------------------------------------------------gcttgcaaagttgaaagaaaaatattgtattcagtgcctgragactttaggtgaatatgttgaagtccttgggcctgtactgcatgaaaagggtgtagatgtttgtctagccctgttgcaacgtagttccaagatcgaagaadcatccaaggatactyctctcttgcctgatgtgatgaagctgatttgcgctttagcagcccatcggaagtttgctgcrttatttgttgatcgtggtggcatgcaaaaactgcttgctgttccaagagttgctcaaaattttttcggtctttcttcttgcttatttactataggttctttgcaggta-atrcatgt-gaacty-aaactttgcart------------------------------------------------------------------------ttataacatcctatagacac--ttttcatctcctawatatatrys--rswykayka-tacattacaatgtaagggaccactaatgcaatctttkcttcacgttttc--tagggwataatggaacgtgtatgtgcattgccttctga----------tgttgtgcatmaggwggttgagtkakctatccaacttctwgaa----------------------tgcccccaggatcaagttar------------------------------------------------------------------------------------------------------------------------------------------------------------------------------------------------------------------------------------------------------------------------------------------------------------------------------------------
>I23367_M016_Malvaceae_Kitaibelia_vitifolia_seq1
-------------------------------------------------------------------------------------------------------------------------------------------------------------------------------------------------------------------------------------------------------------------------------------------------------------------------------------------------------------------------------------------------------------------------------------------------------------------atgttgaggagtattttattcchaatgttgagctgcttkcacakttgaaagaaaaatactgtattcagtgcctkgagactttaggtgaatatgttgaagtccttgggcctgtactrcatgaaaagggtgtagatgtytgtctagccctgttgcaamgnagttccaagatcgaagaagcatccaagdhtacttctctcttgcctgatgtgatgaagctaatttgcgctttagcagcccatcggaagtttgctgcattatttgttgatcgbrgtggcatgcaaaarctgcttgctgttccaagagttgctcaaaattttttcggtctttcttcttgcttattyactataggttctttgcaggta-atacrtgt-aaactt-aaactttgcaat------------------------------------------------------------------------ttwtawmayhhymtakacac--ttttcatytcctaaatatagatgccagtygagta-tamattacaatgtaagggaccactaataygwtmttttcttcacgtttttc-tagggaataatggaacrtgtatgtgcacttccttctga----------tgttgtgcaccaggtggttgagttagctatccaacttcttgaa----------------------tgcccccaggatcaagttaggaaaaatgcagcactattttttgctgctgcatttgtcttcagagcagtgcttgatgcttttgatgctcaagatggcttgcagaaattattgggccttctaaatgatgctgcctcagtaagatctggggcaaactctggcccattaggtttgtctkgaacaacatcattccgaaatgagagatcaccatcaga------------------------------------------------------------------------------------------------------------------------------------------
>I23368_M017_Malvaceae_Sterculia_apetala_seq1
-------------------------------------------------------------------------------------------------------------------------------------------------------------------------------------------------------------------------------------------------------------------------------------------------------------------------------------------------------------------------------------------------------------------------------------------------------------------atgttgaagagtattttattcccaatgttgagctgcttgcacaattgagagaaagatactgtattcagtgccttgagactttgggcgaatatgttgaagtccttgggcctgtactacatgaaaagggtgtagatgtctgtcttgccttgttgcaacgaagttctaagtttgaagaagcaacaaaggctacttctcttttgcctgatgtgatgaagctaatttgcgctttagctgcccatcggaagtttgctgcattatttgttgatcggggtggcatgcaaaaactacttgctgttccaagagttgctcaaaattgtattggtctttcttcttgcttatttactataggttcacttcaggta-atgcattt-aaactt-aaattttgcaat------------------------------------------------------------------------ttatgatgtattaacatcc------------------tatatacagtgtgttttca-gttcct-aaattttaggaattaccatgaat-t-cttaacttaaattctta-ta-------actatatttggag-gttgtttctcttgac-------------------ttgagagtattattagaaaatat-ttat-ttgag-----------------------ccttatgcattacaatgtgaaggaccactaaaatgttcttttc------------------------------------------------------------------------------------------------------------------------------------------------------------------------------------------------------------------------------------------------------------------------------------------------------------------
>I23370_M105_Malvaceae_Pachira_aquatica_seq1
------------------------------------------------------------------------------------------------------------------------------------------------------------------------------------------------------------------------------------------------------------------------------------------------------------------------------------------------------------------------------------------------------------------------------------------------------------------------gaagagtattttattcccaatgttgagctgcttgcacagttgaaagaaagatactgtattcagtgccttgagactttaggtgaatatgttgaagtccttggrcctgtactgcatgaaaagggtgtagatgtctgtctagccctgttgcaacgaaattccaagattgaagaagcatcgaaggctacttctcttttgcctgatgtgatgaagctaatttgcgctttagcagcccatcggaagtttgctgcattatttgtcgatcggggtggcatgcaaaaactgcttgctgttccaagagttgctcaaaattgtttcggtctttcttcttgcttatttactataggttctctccaggta-aagcatgt-aaactt-aaattttgcaat------------------------------------------------------------------------ttatgatgtattatsatcc------------------tatatgtagtgtcttttct-tttcct-aaatttttgaaattaccataaat-t-tttaatttaaattctta-ta-------actgta--tggag-tttgattctcctgac-------------------ttgagggtattatcagaaaatttacaattttgag-----------------------tcttat-------------------------------------------------------------------------------------------------------------------------------------------------------------------------------------------------------------------------------------------------------------------------------------------------------------------------------------------------------
>I23371_M137_Malvaceae_Dombeya_wallichii_seq1
-----------------------------------------------------------------------------------------------------------------------------------------------------------------------------------------------------------------------------------------------------------------------------------------------------------------------------------------------------------------------------------------------------------------------------------------------------------------------tgaagaatattttatacccagtgttgagtckcttgcamagytgagagaaagatactgtatccagtgccttgagayyttaggtgaatatgttgaagtccttgggccygthctrcatgaaaagggtgtagatgtctgtcttgccytgttgcaacggagttcaaaaatcgaagaagcttcaaaggctacttcacttttkcctgatgtgaygaagctaatttgygccttrgctgcccatcggaagtttgctgcaytatttgttgatcgcggtggcatgcaaaaaytgcttgctrttccaagagytrctcaaaatttstttggtctttcgtcttgcttatytactataggttctctkcaggta-ttgcatgt-aahyth-wdrdhtknndhbtwdwkdhhdnbbwwddahykdbnhyhwrkdwwywdyndaadtdhtthamnkdwwwwdbkdnndbthwhhhndctwknkhnnvntrtyydvvtrantknhntktawdhhhtbcahatddrnchtttgag-vhth---wvabdtwaadnhbtahdggaccwkw-twttctwkgkrwtawtg------------------------------------------------------------------------------------------------------------------------------------------------------------------------------------------------------------------------------------------------------------------------------------------------------------------------------------------------------------------------------------------------------------------------------------------------------------------------------k-
>I23372_M140_Malvaceae_Chiranthodendron_pentadactylon_seq1
------------------------------------------------------------------------------------------------------------------------------------------------------------------------------------------------------------------------------------------------------------------------------------------------------------------------------------------------------------------------------------------------------------------------------------------------------------------------gaagagtattttattcccaatgttgagctgcttgcacagttgaaagaaagatactgtattcagtgccttgaggctttaggtgaatatgttgaagtccttgggcctgtactgcacgaaaagggtgtagatgtctgtctagccctgttgcaacgaagttccaagttcgaagaagcatcaaaggctacttctcttttgtctgatgtgatgaagctaatttgcgctttagcagcccatcggaagtttgctgcattatttgttgatcggggtggcatgcaaaaactgcttgccgttccaagagttgctcaaaattgttttggtctttcttcttgcttatttactgtaggttctctccaggta-atgcatgt-aaactt-aaaatttgcaat------------------------------------------------------------------------ttatgatgtattatcatcc------------------tatatacagtgtcttttca-tttcct-aaattttagaaattaccataaat---tttaacttcaattctta-ta-------accata--tggag-tttgtttctcctgac-------------------ttgagattattatcaaaaaatataccat-ttgag-----------------------ccttacaca----------------------------------------------------------------------------------------------------------------------------------------------------------------------------------------------------------------------------------------------------------------------------------------------------------------------------------------------------
>I23373_M141_Malvaceae_Quararibea_funebris_seq1
---------------------------------------------------------------------------------------------------------------------------------------------------------------------------------------------------------------------------------------------------------------------------------------------------------------------------------------------------------------------------------------------------------------------------------------------------------------------gttgaagagtattttattcccaacattgagctgcttgcacagttgaaagaaagatactgtattcagtgccttgagactttaggtgaatatgttgaagtcctggggcctgtactgcatgaaaagggtgtagatgtctgtctagccctgttgcaacgaagttccaagatcgaagaagcatcaaaggcgacttctcttttgcctgatgtgatgaagctaatttgcgctttagcagcccatcggaagtttgctgcattatttgttgatcggggtggcatgcagaaactgcttgctgttccaagagttgctcaaaattgtttcggtctttcttcttgcttatttactataggttctctccaggta-gtgcatgt-aaactt-aaattttgcaat------------------------------------------------------------------------ttatta--------catcc------------------tatacacagcgtcttttca-tttcct-aaattatagaaatcaccgtaagt-t-tttaatttaaattcttt-ta-------accata--tggag-tttgtttctcctgac-------------------ttgagagtatcatcagaaaatatatcat-ttgag-----------------------ccttatacattaaaatgtaagggaccactaatatgttctttcct-----------------------------------------------------------------------------tcatattcttctagggaataatggaacgcgtctgcg---------------------------------------------------------------------------------------------------------------------------------------------------------------------------------------------ccc
>I23374_M142_Malvaceae_Hampea_nutricia_seq1
-------------------------------------------------------------------------------------------------------------------------------------------------------------------------------------------------------------------------------------------------------------------------------------------------------------------------------------------------------------------------------------------------------------------------------------------------------------------atgttgaggagtattttattcccaatgttgaggtacttgcacaattgaaagaaagatactgtattcagtgccttgagactttaggtgaatatgttgaagtccttgggcctgtactgcacgaaaagggcgtagatgtctgtctagccctgttacaacgaagttccaagattgaagaagcatcaaaggctacttctctcttacctgatgtgatgaagctaatttgcgctttagcagcccatcggaagtttgctgcattgtttgttgatcggggtggcatgcaaaaactgcttgctgttccaagagtggctcaaaattgttttggtctttcttcttgcttatttaccataggttctctacaggta-atacatgt-aaactt-aaattttgcaat------------------------------------------------------------------------ttatggtatccta------------------------tttagatatcagttgagta-tacattacattgtaagggaccactaacatgttcatttcttaatgtttctc-tagggaataatggaacgtgtctgtgcacttccttctga----------tgttgttcaccaagtggttgagctagctatccaacttcttgaa----------------------tgtccacaggatcaagttaggaaaaacgcagcactattttttgctgctgcatttgtcttcagagcggtgcttgatgcttttgatgctcaagatggcttgcagaaattattgggccttttaaatgatgctgcctcggtaagatctggggcaaattctggctcattaggcttgtctggaacaacatcatttcgaaatgagagatcaccatcagaggtactgacttcctcagaaaagcagatagcttatcatgcatgtgttgctttgcggcagtacttcagagctcatcttcttctgcttgtggattccatacgcccaaataaaagtaaccggggtggggtacggagtattcc
>I23376_M145_Malvaceae_Heliocarpus_appendiculatus_seq1
------------------------------------------------------------------------------------------------------------------------------------------------------------------------------------------------------------------------------------------------------------------------------------------------------------------------------------------------------------------------------------------------------------------------------------------------------------------------gaagagtattttatacccaatttggagctgcttgcccarctaagagaaagatattgtattcagtgccttgaaactttaggtgaatatgttgaagtccttgggcctgtaytgcatgaaaagggtgtagatgtctgtyttgcchtgttgcaacgragttccaagtctgaagaagcatcaaaggctacttctcttttgcctgatgtgatgaagctaatttgtgctttggctgcccatcggaagtttgctgcrttatttgtggaccggggtggcatgcavaaactgcttgctgttccaagagtygctcaaaacttttttggtctttcttcttgcttatttactataggatctcttcaggta-atgcatgt-aacctt-aaatgttgcaat------------------------------------------------------------------------ytatggtgtctt-ttatac------------------trtatataymsywtyw----ytttyt-mwamwswrrrrrwwwymyykwrw---wtwtaywywwawttgta-----------ctacatatgagagrkkwccttcctagaa---------------------agaagaaatatttacaaatgtggctttttcaaattgttat--------------tcctgacttgagagtattaatagaa-------------------------------------------------------------------------------------------------------------------------------------------------------------------------------------------------------------------------------------------------------------------------------------------------------------------------------------
>I23377_M148_Malvaceae_Robinsonella_mirandae_seq1
-------------------------------------------------------------------------------------------------------------------------------------------------------------------------------------------------------------------------------------------------------------------------------------------------------------------------------------------------------------------------------------------------------------------------------------------------------------------atgttgatgagtattttattcccaatgttgagctgcttgcacagttgaaagaaagattctgtattcagtgccttgagactttaggtgaatatgttgaagtycttggacctgtactgcatgaaaagggtgtwgatgtgtgtctagccttgttacaacgaagttccaagattgaagaagcatctaaggvtacttctctcttgcctgatgtgatgaagctwatttgcgctttagcagcccatcggaagtttgctgcattatttgttgatcgtggtggcatgcaaaaactgcttgctgttccaagagttgctcaaaattttttyggtctttcttcttgcttatttactatwggttctctacaggta-ataawtgt-haacyt-raamtttryray------------------------------------------------------------------------wtmykayaywswmywywcay--ttyyyawdkmyhmamyaywratrykwwytkw-tm-twsatkwhwwtskarggratmahbrawwkkkt-wtktscwcwtshtyyts-wwgkkrwkmaysrrrygkktrwgtkmrctwycywmykw----------yktkrwksmccmbrkgrtyragtwagswatccaacttcttgaa----------------------tgcccccaggatcaagttaggaaaaatgcagctctattttttgctgctgca-----------------------------------------------------------------------------------------------------------------------------------------------------------------------------------------------------------------------------------------------------------------------------------------------------------
>I23378_M150_Malvaceae_Ceiba_pentandra_seq1
-------------------------------------------------------------------------------------------------------------------------------------------------------------------------------------------------------------------------------------------------------------------------------------------------------------------------------------------------------------------------------------------------------------------------------------------------------------------atgttgaagagtactttattcccaacgtcgagctgcttgcacagttgaaagaaagatactgtattcagtgccttgagactttaggtgaatatgttgaagtccttgggcctgtactgcatgaaaagggtgtagatgtctgtctagccctgttgcaacgaaattccaagattgaagaagcttcgaaggctacttctcttttgcctgatgtgatgaagctaatttgcgctttagcagcccatcggaagtttgctgcattatttgttgatcggggtggcatgcaaaaactgcttgctgttccaagagttgctcaaaattgcttcggtctttcttcttgcttatttactataggttctctccaggta-acgcatgt-aaactt-aaattttgcaat------------------------------------------------------------------------ttattatttattatcatcc------------------taaatgtattttcttttca-tttcct-aaatgtttgaaattaccaca--t-t-tttaatttaaattctta-ta-------accgta--tggagttttgtttctcctgac-------------------ttgagagtattatgag-aaatttgccat-ttgag-----------------------tcttatagattacaatttaaggaaccactaata----------------------------------------------------------------------------------------------------------------------------------------------------------------------------------------------------------------------------------------------------------------------------------------------------------------------------
>I23383_M166_Malvaceae_Pseudobombax_ellipticum_seq1
--------------------------------------------------------------------------------------------------------------------------------------------------------------------------------------------------------------------------------------------------------------------------------------------------------------------------------------------------------------------------------------------------------------------------------------------------------------------tgttgaagagtattttattcccaacgttgagctgcttgcacagttgaaagaaagatactgtattcagtgccttgagactttagktgaatatgttgaagtccttgggcctgtgctgcatgaaaagggtgtagatgtctgcctagccctgttgcaacgaaattccaaggttgaagaagcatcaaaggctacttctcttttgcctgatgtgatgaagctgatttgtgctttagcagcccatcggaagtttgctgcattatttgttgatcggggtggcatgcaaaaactgcttgctgttccaagagttgctcaaaattgcttcggtctttcttcttgcttatttactataggttctctccaggta-atgcatgt-aaactt-aaattttgcaat------------------------------------------------------------------------ttattatttattatcatcc------------------tatatgtagtgtcttttca-tttcct-aaatttttgaaattaccaca--t-t-ttaaatttaaattctta-ta-------accata--tggagttttgtttctcctgac-------------------atgagagcattatgag-aaatttaccat-ttgag-----------------------tcttatggattacaatttaagggaccactaatatgttcttttct-----------------------------------------------------------------------------tcgtgttattctagggaataatggaacgtgtct---------------------------------------------------------------------------------------------------------------------------------------------------------------------------------------------------
>I23384_M168_Malvaceae_Theobroma_cacao_seq1
-------------------------------------------------------------------------------------------------------------------------------------------------------------------------------------------------------------------------------------------------------------------------------------------------------------------------------------------------------------------------------------------------------------------------------------------------------------------------aagagtattctattcccaatgctgagcagcttgcccagctgagagaaaaatactgtattcagtgccttgagactttgggtgaatatgttgaagtccttgggcctgtactgcatgaaaagggtgtagatgtctgtcttgccctgttgcaacgaagttccaagttggatgaagcatcaaaggctatgtctcttttgcctgatgtgatgaagctaatttgtgctttggctgcccatcggaagtttgctgcattatttgttgatcggggtggcatgcaaaaactgcttgctgttccaagagttgctcaaaatttttttggtctttcttcttgcttatttactataggttctcttcaggta--tgcttat-aaact--aaatgttacact------------------------------------------------------------------------ttatgatgtattatcatac------------------tatatacaatgtctttaca-tttcct-gaattttaggaattaccatgaat-t-tttaactgaaattctta--------taactatatatggag-gtcaccatcctataa-------------------aggagtaaatatttaagaaacttggagttttgaagatgtttt--------------tcctggcttgagagtatttgagaaactat----gtgatttgagcctttacaaatt-----------------------------------------------------------------------------------------------------------------------------------------------------------------------------------------------------------------------------------------------------------------gcaagtagagg--------------------actacca
>I23385_M169_Malvaceae_Ochroma_pyramidale_seq1
-------------------------------------------------------------------------------------------------------------------------------------------------------------------------------------------------------------------------------------------------------------------------------------------------------------------------------------------------------------------------------------------------------------------------------------------------------------------------aagagtattttattcccaatgttgagctgcttscacagttgaaagaaagatactgtattcagtgccttgagactttaggtgaatatgttgaagtccttgggcctgtactgcatgaaaagggtgtagatgtctgtctagccctgctgcaacaaagttccaagttcgaagaagcatcaaaggctacttctcttttgcctgatgtgatgaagctaatttgtgctttagcagcccatcggaagtttgctgcattatttgttgatcggggtggcatgcagaaactgcttgctgttccaagagttgctcaaaattgttttggtctttcttcttgcttatttactataggttctctccaggta-atgcatgt-aaactt-aaattttgcaat------------------------------------------------------------------------ttatgatgtattatcatcc------------------tgtatacagtgtcttttca-tttcct-aaattttagaaattaccataaat-t-tttaacttaaattc-----------------------------------------------------------------------------------------------------------------------------------------------------------------------------------------------------------------------------------------------------------------------------------------------------------------------------------------------------------------------------------------------------------------------------------------------------------------------------------
>I23387_M178_Malvaceae_Malvaviscus_arboreus_seq1
-------------------------------------------------------------------------------------------------------------------------------------------------------------------------------------------------------------------------------------------------------------------------------------------------------------------------------------------------------------------------------------------------------------------------------------------------------------------------------------------------agctgcttgctcagttgaaagaaagatactgtattcaatgcctkgaractttgggmgaataygttgaagttcttgggcctgtactacatgaaaagggtgtagatgtatgtctagccytgttgcaacgaagttccaagatygaagaagcatcaaaggctacttctctcttrcctgacgtgatgaagctaatttgtgctttagcagckcatcggaagtttgctgcattatttgttgatcggggtggcatgcaaaaactgcttgctgttccgagagttactcaaaattgttttggtctttcttcttgcctatttacgataggttcwctacaggta-atacatgg-aamckt-aaawtttgcaat------------------------------------------------------------------------ttwtgacatcctayacacac----ywywtyyymwawwtwkakrysmyr-------------------tgwgrgrkmtcwmwwatrtk---ytywytyywyrtkytyk-trkrgrrwawwrkrrmrygtststgyrcwyyyyyytsw----------kvykkysymcmmsrkgkttgagttwkmkmtmyaacttcttgaa----------------------tgcccccaggatcaagttaggaaaaatgctgcactattttttgctgctgtgca---------------------------------------------------------------------------------------------------------------------------------------------------------------------------------------------------------------------------------------------------------------------------------------------------------
>I23388_M180_Malvaceae_Triumfetta_lappula_seq1
--------------------------------------------------------------------------------------------------------------------------------------------------------------------------------------------------------------------------------------------------------------------------------------------------------------------------------------------------------------------------------------------------------------------------------------------------------------------tgttgaagagtattttatacccartttkgagctgcttgcccarctaagagaaagatattgtattcagtgccttgaaactttaggtgaatatgttgaagtccttgggcctgtaytgcatgaaaagggtgtagatgtctgtcttgccytgttgcaacgdagttccaagtctgaagaagcatcaaaggctacttctcttttgcctgatgtgatgaagctaatttgtgctttggctgcccatcggaagtttgctgcrttatttgtggaccggggtggcatgcaaaaactgcttgctgttccaagagttgctcaaaacttttttggtctttcttcttgcttatttactataggatctcttcaggta-atgcatgt-aacctt-aaatgttgcaat------------------------------------------------------------------------ttatggtgtctt-ttatac------------------tatatataccgtttca----ttttct-aaactgaaggaattaccttgaat---ttatacttaaatttgta-----------ctacatatgagaggttaccttcctagaa---------------------agaarwaatrkwwmswaatgtggttttttcaaattgttat--------------tcct----------------------------------------------------------------------------------------------------------------------------------------------------------------------------------------------------------------------------------------------------------------------------------------------------------------------------------------------------------
>I23389_M181_Malvaceae_Pavonia_scheadiana_seq1
--------------------------------------------------------------------------------------------------------------------------------------------------------------------------------------------------------------------------------------------------------------------------------------------------------------------------------------------------------------------------------------------------------------------------------------------------------------------------ggagtattttattcccratgttgagctgcttgcacagttgaaagaaaaatactgtattcagtgcctkgagactttaggtgaatatgttgaagtccttgggcctgtactgcatgaaaagggtgtagatgtytgtctagccctgttgcaamgwagttccaagatcgargaagcatccaaggmtacttctctcttgcytgatgtgatgaagctaatttgcgctttagcagcccatcggaagtttgctgcrttatttgttgatcghggtggcatgcaaaarmtgcttgcygttccaagagttgctcaaaattttttcggtctttcttcttgcttatttactataggttctttgcaggta-dtacatgt--------aaacttwammwt------------------------------------------------------------------------tkmtawymtcctatagacac--ttttcatctcctaawtatagatgccagttgagta-tacattacaatgtaagggaccactaatatgatcttttcttcacgtttttc-tagggaataatggaacgtgtatgtgcccttccttctga----------tgtt---------------------------------------------------------------------------------------------------------------------------------------------------------------------------------------------------------------------------------------------------------------------------------------------------------------------------------------------------------------------------------------------------------------------------
>I23390_M182_Malvaceae_Anoda_cristata_seq1
-------------------------------------------------------------------------------------------------------------------------------------------------------------------------------------------------------------------------------------------------------------------------------------------------------------------------------------------------------------------------------------------------------------------------------------------------------------------------aggagtattttattcccratgttgagctgcttgcacagttgaaagaaaaatactgtattcagtgcctkgagactttaggtgaatatgttgaagtccttgggcctgtactgcatgaaaagggtgtagatgtytgtctagccctgttgcaamgwagttccaagatcgargaagcatccaaggmtacttctctcttgcctgatgtgatgaagctaatttgcgctttagcagcccatcggaagtttgctgcrttatttgttgatcgyggtggcatgcaaaarmtgcttgcygttccaagagttgctcaaaattttttcggtctttcttcttgcttatttactataggttctttgcaggta-dwayayrt-rwamwy-dwmmwytkhdmw------------------------------------------------------------------------hhwymwwwhvhymywkwbmhwyyyyyhmtyhymdawatadadwkvchrttbadtah-aahdtamvaddbhavggahchvhtatthtvttcwykthttymyrkkkwwy-wakggaayrwkkrwrygysywtsykymykwhsttstgm----------wsywgkksryyrrgtkrkykakyyarctwyyyramtkcyysma----------------------kgmycmmrkkaksaarwwwgsarmaatgcagcactatttt----------------------------------------------------------------------------------------------------------------------------------------------------------------------------------------------------------------------------------------------------------------------------------------------------------------------
>I23391_M183_Malvaceae_Phymosia_umbellata_seq1
---------------------------------------------------------------------------------------------------------------------------------------------------------------------------------------------------------------------------------------------------------------------------------------------------------------------------------------------------------------------------------------------------------------------------------------------------------------------------acgtattytatycccaatgttgagmtgcttgcacagttgaaagaaagattytgtattcagtgccttgagactttaggtgaatatgttgaagtcctkggacccgtactgcatgaaaagggtgtggatgtgtgtctagccttgttacaacgragttccaagactgaagamvcttctaagggtacttctctcttgcctgatgtgmtgaagctaatttgtgctttagcrrcccabcggaagtttgctgcattatttrttgatcgtggtggcatrcaaaaactgcttgctgttccaagagttgctcmaaattttttcggtctttcttcttgcttatttactataggttctmtacaggta-ataattgt-aaactt-aaactttgcaat------------------------------------------------------------------------ttatgacatcctatacacat--ttttcatttcttaaatatacat---------------------------------cactaatac-------tcttcatgttywds-kwrdwawkrrdssdkbdwkkwkswsywcyyycykmtgw----------tgtkswkcasswggtkgwkkwrkywryymwmcwwcttswwkrm----------------------ysccmmsaksawswwrkaaaaaa---------------------------------------------------------------------------------------------------------------------------------------------------------------------------------------------------------------------------------------------------------------------------------------------------------------------------------------
>I23393_M189_Malvaceae_Kearnemalvastrum_lacteum_seq1
----------------------------------------------------------------------------------------------------------------------------------------------------------------------------------------------------------------------------------------------------------------------------------------------------------------------------------------------------------------------------------------------------------------------------------------------------------------------------agtattttattcccaatgttgagctgcttgcacagttgaaagaaaaatwctgtattcagtgcctggagactttaggtgaatatgttgaagtccttgggcctgtactgcatgaaaagggtgtagatgtttgtctagccctgttgcaacgtagttccaagatygaagaagcatccaaggawacttctctcttgcctgatgtgatgaagctaatttgcgctttagcwgcccatcggaagtttgctgcrttatttgttgatcgtggtggcatgcaaaarctgcttgctgttccaagagttgctcaaaattttttyggtctttcttcttgcttatttactataggttctttgcaggta-atacatgt-aaactt-aaactttgcaat------------------------------------------------------------------------ttataayatcctatagacac--ttytswtctcctaaatatagawkscmrktkrmkw-wwmmwthwmawkkwarggdmcmmywawwmsrwyytttyytymmsktytty-ywrggrawwawkgramskkbwwkkksmsytycytyykr----------wkktgtgcaccaggtggbtgagttagctatccaacttcttgaa----------------------tgcccccaggatcaagttaggaaaaatgcagmactattttt---------------------------------------------------------------------------------------------------------------------------------------------------------------------------------------------------------------------------------------------------------------------------------------------------------------------
>I23395_M236_Malvaceae_Fuertesimalva_jacens_seq1
-------------------------------------------------------------------------------------------------------------------------------------------------------------------------------------------------------------------------------------------------------------------------------------------------------------------------------------------------------------------------------------------------------------------------------------------------------------------------ttgagtattttattccaaatgttgagctgcttgcacagttgaaagaaaaatactgtattcagtgcctggagcctttaggtgaatacgttgaagtccttggacctgtactgcatgaaaagggtgtagatgtttgtctagccctgttgcaacgtagtttcaaggtcgaagaagcatccaaggatacttctctcttgcctgatgtgatgaagctaatttgcgctttagcagcccatcggaagtttgctgcattatttgttgatcgtggtggcatgcaaaagctgcttgctgttccaagagttgctcaaaattttttcggtctttcttcttgtttatttactataggttctttgcaggta-atatttgt--aactt-aaattttgcaat------------------------------------------------------------------------ttataacatcttatagacac--ttttcatctcctaaatatagatgccagttgagta-tacattacaatgtaagggaccactaatacaatcttttcttcacctatttc-tagggaataatggaac---------------------------------------------------------------------------------------------------------------------------------------------------------------------------------------------------------------------------------------------------------------------------------------------------------------------------------------------------------------------------------------------------------------------------------------------------------------
>I23396_M019_Malvaceae_Allosidastrum_pyramidatum_seq1
---------------------------------------------------------------------------------------------------------------------------------------------------------------------------------------------------------------------------------------------------------------------------------------------------------------------------------------------------------------------------------------------------------------------------------------------------------------------------gactattttattcccaatgctgagctgcttgcacagttgaaagaaagattctgtattcagtgccttgagactttgggtgaatatgttgaagtccttggacctgtactgcatgaaaagggtgtagatgtgtgtctagccttgttacaacgaagttccaagattgaagaagcatctaaggctacttctctcttgcctgatgtgatgaagctaatttgcgctttagcagcccatcggaagtttgctgcattatttgttgatcgtggtggcatgcaaaaattgcttgctgttccaagagtcgctcaaaattttttcggtctttcttcttgcttatttactataggttctctacaggta-ataaa-gt-aaactt-aaaatttgcaat------------------------------------------------------------------------ttatgacatcctatacacac--tttttatttcctaaatatagatgccagttga-ta-tagattacggtgtaagggacca-taatacgttcttttcttcatgctcttg-tagggaataatggaacgtgtatgtgcacttccttctga----------tgttgtgcaccaggtggttgagttagctatccaacttcttgaa----------------------tgcccccaggatcaagttaggaaaaatgctgcactattttttgctgctgcatttgtattcagagcagtgcttgatgcttttgatgctcaagatggcttgcagaaattattgggccttctaaatgatgctgcctcagtaagatctggggcaaattctggtgcattaggcttgtctggaacaacatcgttccggaatgagagatcagcatcagaggtattgacttcctcagagaagcagatagcttatcatgcatgtgttgctttgcgccaatacttcagagctcatcttcttttgcttgtggattccatacgcccaaataaaggtaaccggag------------------
>I23398_M021_Malvaceae_Sidastrum_micranthum_seq1
-------------------------------------------------------------------------------------------------------------------------------------------------------------------------------------------------------------------------------------------------------------------------------------------------------------------------------------------------------------------------------------------------------------------------------------------------------------------atgttgacgagtattttattcccaatgtcgagctgcttgcacagttgaaagaaagattctgtattcaatgccttgagactttaggtgaatatgttgaagtccttggacctgtwctgcatgaaaaaggtgtagatgtgtgtctagccttgttacarcgaagttccaagaatgaagaagcatctaaggctacttcgcwcttgcctgatgtgatgaagctaatttgcgctttagcagcccatcggaagtttgctgcattatttgttgatcgtggtggcatgcaaaaactgcttgccgttccaagagttgctcaaaattttttcggtctttcttcttgcttatttactattggttctctacaggta-ataaaygt-aamctt-aaactttgcgat------------------------------------------------------------------------ttttgacatcctatacacac--ttttcatttcctaaatatagatgcsaattga-ta-tagattacaatgtaagggaccactaatacgtt-ttttcttcctgttcttc-tagggaataatggaacgtgtatgtgcacttccttctga----------tgttgtgcaccaggtggttgagttagctatccaacttcttgaa----------------------tgcccccaggatcaagttagg-----------------------------------------------------------------------------------------------------------------------------------------------------------------------------------------------------------------------------------------------------------------------------------------------------------------------------------------
>I23399_M022_Malvaceae_Gaya_dominguensis_seq1
-----------------------------------------------------------------------------------------------------------------------------------------------------------------------------------------------------------------------------------------------------------------------------------------------------------------------------------------------------------------------------------------------------------------------------------------------------------------------------gtattttattcccaatgttgagcagcttgcacagttgaaagaaagattctgtattcagtgccttgagactttaggtgaatatgttgaagtccttggacctgtactgcatgaaaagggtgtagatgtgtgtctagccttgttacaacgaagttccaagattgaagaagcatctaagggtacttctttcttgcctgatgtgatgaagctaatttgcgctttagcagcccatcggaagtttgctgcattatttgttgatcgcggtggcatgcaaaaactgcttgctgttccaagagtagctcaaaatttttttgggctttcttcttgcttattcactataggttctccacaggta-ataaatgt-aaactt-aaactttgcaat------------------------------------------------------------------------tcatgacatcctatacccac--ttttcatttcctaaatataca---------------------------------ccactaataagttcttttcttcatgttcttc-taggga---atggaacgtgtatgtgcacttccttctga----------tgttgtgcaccaggtggttgagttagctatccaacttcttgaa----------------------tgcccccaagatcaagt---------------------------------------------------------------------------------------------------------------------------------------------------------------------------------------------------------------------------------------------------------------------------------------------------------------------------------------------
>I23366_M015_Malvaceae_Firmiana_simplex_seq1
---------------------------------------------------------------------------------------------------------------------------------------------------------------------------------------------------------------------------------------------------------------------------------------------------------------------------------------------------------------------------------------------------------------------------------------------------------------------gttgaagagtattttattcccaccgttgaggtgcttgcacagttgagggaaagatactgtattcagtgccttgagactttaggtgaatatgttgaagtccttggacctgtactgcatgaaaaaggtgtagatgtctgtctttccttgttgcaacgaagttctaagttggaagaagcatcaaaggctacttctcttttgcctgatgtgatgaagctaatttgcgctttagctgcccatcggaagtttgctgcattatttgttgaccggggtggcatgcaaaaactgcttggtgtaccaagagttgctcaaaatttttttggtctttcttcttgcttatttaccataggttcacttcaggta-ttgcatgt-aaactt-aaatttggcaat------------------------------------------------------------------------ttatgatgtattaacatcc------------------tatatgcdtttttttttha-tttcht-aattttwagaawtwachataatt-t-ttwaaytwaatttttta-twt-------------tkggdg-tttttttcycctgay-------------------tkgagaktwttktaaaaaaatatatcat------------------------------------------------------------------------------------------------------------------------------------------------------------------------------------------------------------------------------------------------------------------------------------------------------------------------------------------------------------------------------------------
>I28591_M023_Malvaceae_Neobuchia_paulinae_seq1
---------------------------------------------------------------------------------------------------------------------------------------------------------------------------------------------------------------------------------------tgtactttctattcagtt-gt--ttttttggttttc-----------------------attgtttagtgcaactgtt-aatacacctca------------------------------------tttgttgttcatagggactccactagcacaag------tgctgatccattagataaaagtgctgtggaaaaaga---------agtaaccgaggatgttgaagagtactttattcccaacgttgagctgcttgcacagttgaaagaaagatactgtattcagtgccttgagactttaggtgaatatgttgaagtccttgggcctgtactgcatgaaaagggtgtagatgtctgtctagccctgttgcaacgaaattccaagattgaagaagcttcgaaggctacttctcttttgcctgatgtgatgaagctaatttgcgctttagcagcccatcggaagtttgctgcattatttgttgataggggtggcatgcaaaaactgcttgctgttccaagagttgctcaaaattgcttcggtctttcttcttgcttatttaccataggttctctccaggta-aygcatgt-aaactt-aaattttgcaat------------------------------------------------------------------------ttattatttattatcatcc------------------tatatatagtgtcttttca-tttcct-aaaattttgaaatta--acacat-t-tttaatttaaattctta-ta-------a---------------------------------------------------------------------------------------------------------------------------------------------------------------------------------------------------------------------------------------------------------------------------------------------------------------------------------------------------------------------------------------------------------------------------------------------------------------------
>I28593_M024_Malvaceae_Carpodiptera_cubensis_seq1
--------------------------------------------------------------------------------------------------------------------------------------------------------------------------------------------------------------cttggcagactacaaaga--ggcataatacatgcaattcaatt-gttatacttgggttttc-----------------------attgcctagtgcaactgttaaatacttcttg------------------------------------tttatttctcacagggactccactagcacaag------tacggatccaatacataaaagtgctgcagaaacaga---------agcaaacgaggatgtcgaggaatattttattcccaatgttgagctgcttgcacagttgagagaaagatactgtattcagtgccttgagaagttaggtgaatatgttgaagtccttgggcctgtactgcatgaaaaaggtgtagatgtctgtcttgccctgttgcatcgaagttccaagttagaagaagcatcaaaggctacatctcttttgcctgatgtgatgaagctaatttgtgctttagctgcccatcggaagtttgctgctttgtttgttgatcggggtggcatgcaaaaactgcttgcggttccaagaattggtcaaaacttttttggtctttcttcttgcttatttactataggttctctccaggta-atgcatgt-atactt-aaattttgcaat------------------------------------------------------------------------ttatgatgtattataatcc------------------aatgtacagtgtcttttcg-tttatt-aaattttaggaatgaccataaaa-t-taa----------------------------------------------------------------------------------------------------------------------------------------------------------------------------------------------------------------------------------------------------------------------------------------------------------------------------------------------------------------------------------------------------------------------------------------------------------------------------------------------
>I28594_M025_Malvaceae_Herrania_nitida_seq1
----------------------------------------------------------------------------------------------------------------------------------------------------------------------cgctgctaatgccattgaagtttcaaggtgggtacttcttgttgacagact----------------------------------ttttatttggatttcc-----------------------attgcctagtgcaagtggt-aatacacctca------------------------------------tttgttgatcacaggaactccactagcacaag------tgctgatccaataaatgaaagtgcagcagaaaccga---------agtaaatgaggatgttgaagagtattctattcccaatgctgagcagcttgcccagctgagagaaaaatactgtattcagtgccttgagactttgggtgaatatgttgaagtccttgggcctgtactgcatgaaaagggtgtagatgtctgtcttgctttgttgcaacgaagttccaagttggatgaagcatcaaaggctacttctcttttgcctgatgtgatgaagctaatttgtgctttggctgcccatcggaagtttgcagcattatttgttgatcggggtggcatgcaaaaactgcttgctgttccaagagttgctcacaatttttttggtctttcttcatgcttatttactataggttctcttcaggta--tgcttat-atact--aaatgttacaat------------------------------------------------------------------------ttatgatgtattatcatac------------------tatatacaatgtcttttca-tttcct-gaattttaggaattaccatgaat-t-tttaactgaaattctta-ca-------actatatatgga----------------------------------------------------------------------------------------------------------------------------------------------------------------------------------------------------------------------------------------------------------------------------------------------------------------------------------------------------------------------------------------------------------------------------------------------------------
>I28595_M184_Malvaceae_Guazuma_ulmifolia_seq1
t-------------------------------------------------------------------------------------------------------------------------------------------------acag---------ttgttgatgctgctaatgctgttgaagtttcaaggtgggtacttcttgtggacrgact----------------------------------ttttatttgagtttcc-----------------------attgcctagtgcaagtggt-aataaaccaca------------------------------------tttgttgatcacaggaactccactagcacaag------tgctgatccagtaaatgaaagtgctgtggaaactga---------cgtaaatgaggacgttgaagaatattctattcccaatgctgagctgcttgcccagctcagagaaaaatattgtattcagtgccttgagactttgggtgaatatgttgaagtccttgggcctgtactgcatgaaaagggtgtagatgtttgtcttgccctgttgcaacgaagttccaagttggatgaagcatcaagggctacttctcttttgcctgatgtgatgaagctaatttgtgctttggctgctcatcggaagtttgctgcattatttgttgatcgggatggcatgcaaaaactgcttgctgtcccaagagttgcacaaaattcttttggtctttcttcttgcttatttactataggttctcttcaggta--tgcttgt-aaactt-aaattttacgat------------------------------------------------------------------------ttagaatgaattctcatgc------------------tatatacagtgtcttcaca-tttcct-aagttttaggaatttccatgaat-tgtttaaccgarattcttatta-------actatatatgag--tttaccatcctgaaa------------------------ggagtatttaagaaacttgggag---------------------------------------------------------------------------------------------------------------------------------------------------------------------------------------------------------------------------------------------------------------------------------------------------------------------------------------------------------------------------------------tgt
>I28596_M026_Malvaceae_Ruizia_cordata_seq1
----------------------------------------------------------------------------------------------------------------------------------------------------------------------------------------agtttcaaggtgtgtatttcttgttgacagagttcacaga--gcgatgatrcttgyaattgkmtt-tttawatt-gagttttc-----------------------attgcct---------------tacaccwya-------------------------------------tttgytgtcacagggacttcamtagygckag------tgctgatccgayaaataaaaawactgtagaaacaga---------agtaaatgagaatactgaagartattttattcccagtgttgagtckcttgcamagntsagagaaagatactgtatccagtgccttgagabbtkaggtgaatatgttgaagtccttgggcctgtactrcatgaaaagggtgtagatgtctgtcttgccytgttgcaacggagttcmaaaatcgaagaagcttcaaargctacttcacttttkcctgatgtgrygaagctaatttgtgccttagctgcccatcggaagtttgctgcaytatttgttgatcgcrgtggcatgcaaaaaytgcttgctgttccaakagytrctcaaaatttgdttggtctttcdtcttgcttatttactataggttytcttcaggta-ttgcatgt-aaactt-adrdwttryratktdtgt-----------------------------------------------------------------ataatgatgtacygwcatcc------------------tatata------------------ct-gtgtcttaggaattatcataaaa-t-ttcaactgaaactgtac--------gagctaaatttggttgttcacctgacttgag------------------------agtattatctgaaaatatgcca-------------------------------------------------------------------------------------------------------------------------------------------------------------------------------------------------------------------------------------------------------------------------------------------------------------------------------------------------------------------------------------------
>I28597_M027_Malvaceae_Melhania_velutina_seq1
--------------------------------------------------------------------------------------------------------------------------------------------------------------------------------------------------------------------------------------tgatacttgtaattggattatttatatt-gagttttc-----------------------attgcct---------------tacacctca-------------------------------------tttgttttcacagggactactctagcgcgag------tgctgatccgataaataaagatactgtagaaacaga---------agtaaatgagaatactgaagagtattttattcccagtgttgagtctcttgcacagctgagagaaagatactgtatccagtgccttgagactttaggtgaatatgttgaagtccttgggcctgtactgcatgaaaagggtgtagatgtctgtcttgccctgttgcaaaggagttcaaaaattgaagaagcttcaaaggctacttcacttttgcctgatgtgatgaagctaatttgtgccttagctgcccatcggaagtttgctgcattatttgttgatcgcggtggcatgcaaaaactgcttgctgttccaggagttgctcaaaacttgtttggtctttcgtcctgcttatttactataggttctcttcaggta-ttgcatgt-aaactt-a--------------tgg-----------------------------------------------------------------attatgatgtattgtcatcc------------------tatata------------------ct-gtgtcttaggaattatgataaat-t-tttaactgaaattgttc--------gagctwaatttg------------------------------------------------------------------------------------------------------------------------------------------------------------------------------------------------------------------------------------------------------------------------------------------------------------------------------------------------------------------------------------------------------------------------------------------------------------
>I28598_M028_Malvaceae_Glyphaea_brevis_seq1
----------------------------------------------------------------------------------------------------------------------------------------------------------------------------------------------------------------------gtatgacaga--gtcataatatttacaatgcagtt-gttgtatttgrgttttc-----------------------attgcctagtgcaagtggt-aatacgcttct------------------------------------tttctttgtcacagggtctccattagcacaag------tgttgatccaatatctaaaagtgctgtggcaacaga---------agcaaatgaggatgttgaagagtatttcatacccaatattgagctgcttgcccagctaagagaaagatattgtattcaatgccttgagactttaggtgaatacgttgaagtccttgggcctgtactgcatgagaagggtgtagatgtctgtcttgccctgttgcaacgaagttctcagtctgaagaagcctcaaagcctacttctcttttgcctgatgtgatgaagctaatttgtgctttggctgcccatcggaagtttgctgcattgtttgtagatcggggtggcatgcaaaaactgctcgctgttccaagggttgcccaaaacttttttggtctttcttcttgcttatttactataggttctctccaggta-atgcacat-aaacttaaaatgttgcaag------------------------------------------------------------------------ttatgatgtcttctcatac------------------tgtatatactgtcttttca-ttttct-aaacttaaggaattactgtgaat-t-tttaacttaawttttta-----------ctacacatgg-----------------------------------------------------------------------------------------------------------------------------------------------------------------------------------------------------------------------------------------------------------------------------------------------------------------------------------------------------------------------------------------------------------------------------------------------------------
>I28599_M029_Malvaceae_Desplatsia_dewevrei_seq1
---------------------------------------------------------------------------------------------------------------------------------------------------------------------------------------------------------------------agacggacaga--gtcattgt------------gtt-gttgtatttcgattttc-----------------------attgcctattgcaaatggt-aatatgcctctca------------------------ctttttctttttttttttmcaaagggagtccagtagcacaag------tgttgatccagtaactaaaagtgatatggcaacaga---------agtaaatgaggatgttgaagagtattttattcccaatgttgagctgctggcccagctaagagaaagatattgtattcagtgccttgagactttaggtgaatatgttgaagtccttgggcctgtactgcatgaaaagggtgtagatgtctgtcttgcactgctgcaacgaagttcgaagtctgaagaagaatcaaagactacttctcttttgcctgatgtgatgaagctaatttgcgctctggctgcccatcggaaatttgctgcattatttgtggatcggggtggcatgcaaaaactgcttgctgttccaagagttgctcaaaatttttttggtctttcttcttgcttatttactataggttctcttcaggta-atgcatgt-aaactt-aaatgttgcaat------------------------------------------------------------------------ttacgatgtcttatcgtcc------------------tatagatactgtcatataa-cttcct-taacttacggaattacaatggat-t-tttaacttatctttt------------actacatatgga----------------------------------------------------------------------------------------------------------------------------------------------------------------------------------------------------------------------------------------------------------------------------------------------------------------------------------------------------------------------------------------------------------------------------------------------------------
>I28600_M146_Malvaceae_Mortoniodendron_guatemalense_seq1
------------------------------------------------------------------------------------------------------------------------------------------------------------------------------------------tctcaaggtggctatttcttgttgacagactt--cact--gtcataatacatgcaattcattt-gtaatatttgggttttt-----------------------attgcctagtgcaactggt-aatacacctca------------------------------------tttgttgttcacagggactccactagcacaag------tgctgatccaatcaataaaagtgcagcggaaacaga---------agtaaacgaggatgttgaagagtattttattcccaatgctgagctgcttgcccagttgagagaaaaatactgtattcagtgccttgagactttaggtgaatatgttgaagtccttgggcctgtgctgcatgaaaagggtgtvgatgtctgtcttgccctattgcaacaaagttccaagttcgaaaaagcatcaaaagctactcctyttttgcctgatgtgatgaagctaatttgcgctttagctgcccaccggaagtttgctgcattatttgttgatcggggtggcatgcaaaaactgcttgctgttccaagagttgctcaaaattgttttggtctttcttcttgcttatttactatagcttctcttcaggta-atggatgt-ccactt-aaat-ttgcaat------------------------------------------------------------------------ttatgatgtattatcatcc------------------tatttacaatttcttttca-tttcct-aaatt-tagtaattaccataaat-t-ttttatttaaattctta-ta-------actatatttggaa-gttgtttctcctgac-------------------ttgaga----------------------------------------------------------------------------------------------------------------------------------------------------------------------------------------------------------------------------------------------------------------------------------------------------------------------------------------------------------------------------------------------------------------
>I28601_M030_Malvaceae_Sparmannia_africana_seq1
-----------------------------------------------------------------------------------------------------------------------------------------------------------------------------------------------------------------------------------------tatttgcgatgcagtt-gttgtat---agttttc-----------------------attgcctggtgcaagtggt-aata----tat------------------------------------cttttttatcacagggaccccactagcacaag------tgttgatcctataacyaaaggtgctgtggcaacaga---------agtaaatgagaatgttgaagagtattttatacccaatattgagctgctagcccagctaagagaaagatattgtattcagtgccttgagacvttaggtgaatatgttgaagtccttgggcctgtattgcatgaaaagggagtagatgtctgtcttgccctgttgcaacgaagttctaaatctgaagaagcgtcgaaggctacttctcttttgcctgatgtgatgaagctaatatgcgctttggctgcccatcggaagtttgctgcattatttgtggatcggggtggcatgcaaaaactgcttgctgttccaagagttgctcaaaacttttttggtctttcttcatgcttatttactataggttctcttcaggta-atgcatgtaaagctt-agatgttgcaac------------------------------------------------------------------------ttatggtgtcttatcatac------------------tatatatrctg--tytgca-ttttca-aaacttcaggaattgccatgaat-t-tttaacttaattttttact------------------------------------------------------------------------------------------------------------------------------------------------------------------------------------------------------------------------------------------------------------------------------------------------------------------------------------------------------------------------------------------------------------------------------------------------------------------------------
>I28602_M031_Malvaceae_Mollia_sp_seq1
----------------------------------------------------------------------------------------------------------------------------------------------------------------------------------tattgaggtttctaggtg-gtacttcttgctgatagacttgatttga-------------gtcattgcatt-sttgtatttggattttc-----------------------attgcttagtgcaagtggt-gatatgcctct----------------------------------tttttttcaatcacagggagtccrctagmacaag------tgttgatccrrcaactaahagygatgtkkcaacaga---------artaaatgaggatgttgaagagtatttcattcccaatattgagctgcttgcccagctaagagaaagatattgtattcagtgccttgagactttrggtgaatatgttgaagtccttgggcctgtactrcatgaraagggtntagatgtytgtcttgccctgttgcaacgangttcaaagtctgaagaagmgtcraaggctacttctcktttgcctgatgtgatgaagctgatttgcnctttggctgcccatagaaagtttgctgcattatttgtggatcggggtggmatgcaaaaactgcttgctgttccaagagttgctcaaaahttttttggwctttcttcttgcttatttastataggttctcttcaggta-atgcwtrk-aaactt-agaygytgcagt------------------------------------------------------------------------ttatgatgtcttatcatcc------------------tatgtrtactgtcatrwat-----wt---------------------------ttrawytgraatttttt----------actrcmyatkgag-ctcatgatcaaagaa------taataataatgataaaagag---------------------------------------------------------------------------------------------------------------------------------------------------------------------------------------------------------------------------------------------------------------------------------------------------------------------------------------------------------------------------------------------------------------
>I28603_M223_Malvaceae_Gossypium_hirsutum_seq1
--------------------------------------------------------------------------------------------------------------------------------------------------------------------------------------------------------------------------------------------------tttggtt-gctacattttggttttc-----------------------attgtttagtgcaattggt-aatgctcctca---------------------------------------tttgttcacagggactccactagcacagg------ttctgatccaataaataaaagtgctgcagaaacaga---------aggaaacgaggatgttgaggagtattttattcccaatgttgaggtacttkcacagttgaaagaaagatactgtattcagtgccttgagactttaggtgaatatgttgaagtcctcgggcctgtaytgcabgaaaagggcgtagatgtctgtctagccctgttgcaacgaagttccaagattgaagaagcatcaaaggctacttctctcttacctgatgtgatgaagctratttgcgctttagcagcccatcggaagtttgctgcattgtttgttgatcggggtggcatgcaaaaactgctcgctgttccaagagtggctcaaaattgttttggtctttcttcttgcttatttaccataggttccctacaggta-gtacatgt-aaactt-gaattttgcaat------------------------------------------------------------------------ttatgacatctta------------------------tttagatatcagttgagta-tacattacaatgtaagggaccactawcata---ttttcttaatgttcctc-tagggaataatggaacgtgtctgtgcacttccttctga----------tgttgttcaccaagtggttgagctagctatccaac--------------------------------------------------------------------------------------------------------------------------------------------------------------------------------------------------------------------------------------------------------------------------------------------------------------------------------------------------------------------------------------------
>I28604_M032_Malvaceae_Entelea_arborescens_seq1
--------------------------------------------------------------------------------------------------------------------------------------------------------------------------------------------------------------------------gatata--rtcatagtatttgcgatgcagtt-gttrtat---agatttc-----------------------attgcctggtgcaagtggw-aatacccctat------------------------------------cttttttrtcacagggaccccactagcacaar------tgttgatccwataactaaaggtgbtgtggcaacaga---------agtaaatgagaatgytgaagagtattbtatacccaatattgagctgctagcccagctaagagaaagatattgtattcagtgccttgagaytttaggtgaataygttgaagtccttgggcctgtattgcatgaaaagggagtagatgtctgtcttgccctgttgcaacgaagttcyaaatctgaagaagcrtcaaargctacttctcttttgcctgatgtgatgaagctaatatgcgctttggctgcccatcggaagtttgctgcattatttgtggatcggggtggcatgcaaaaactgcttgctgttccaagagttgctcaaaacttttttggtctttcttcatgcttatttactataggttctcttcaggta-atgcatgtaaagctt-agatgttgcaac------------------------------------------------------------------------ttatggtgtcttatcatac------------------tatatatactgtctttkca-ttttcw-aaacttaaggaattgccatgaat-t-tttaacttaaatttttacta---------tatatatggag-gtcaccatcctaaaa-------------------aggagaaaatatttag-aaacgtgccgtt-----------------------------------------------------------------------------------------------------------------------------------------------------------------------------------------------------------------------------------------------------------------------------------------------------------------------------------------------------------------------------------------
>I28605_M235_Malvaceae_Abutilon_sp_seq1
-------------------------------------------------------------------------------------------------------------------------------------------------------------------------------------------------------------------------------------------------------ca-gttgtattt-ggttttc-----------------------attgtttagtgctattggt-aatgcacctca------------------------------------tttgttttttgcagggactcgactagcacaaa------ttctgatgcaataaatagaaatgctgcagaaacaga---------agtaagcgaggatgttgacgagtattttattcccaatgttgagctgcttgcacagttgaaagaaagattctgtattcagtgccttgagactttaggtgaatatgttgaagtccttggacctgtactgcatgaaaagggtgtagatgtgtgtttagccttgttacaacgaagttccaagattgaagaagcatctaagggtacttctctcttgcctgatgtgttgaagctaatttgcgctttagcagcccatcgtaagtttgctgcattatttgttgatcgtggtggcatgcaaaaactgcttgctgttccaagagttgctcaaaattttttcggtctttcttcttgcttatttactataggttctctacag----------gt-aaactt-aaactttgcaat------------------------------------------------------------------------ttatgacatcctattcaaac--ttttcatttcctaaatatacacc----------------------------------------------------------------------------------------------------------------------------------------------------------------------------------------------------------------------------------------------------------------------------------------------------------------------------------------------------------------------------------------------------------------------------------------------------------------------------------------------------------------------------------------------
>I28606_M033_Malvaceae_Reevesia_formosana_seq1
---------------------------------------------------------------------------------------------------------------------------------------------------------------------------------------------------gggtacttc----------------------ttrwtrayaswykyrryksakty-atwatayttgrgwwttc-----------------------aktgcstagtgcarctggt-aatacacctca------------------------------------tttkttkttcayagggactccactagcacaag------tgcwgakccaataaataaaagtgmtgyrgaaayaga---------agtaaatgaggatgttgaagaktrttttattccyratgttgagctgcttgctcagttvagagaaagatactgtattcagtgccttgagactttaggtgaatatgttgaagtccttgggcctgtactgcatgaaaagggtgtagatgtctgtcttgccctgttgcaacrragttccaagtatgaagaagcatcaaaggchacttydcttttgcctgatgtgatgaagctaatttgbgctttagctgcccatcggaagtttgcygcattatttgttgatcgsggtggcatgcaaaaaytgcttgctgttccaagmrttgctcaaaatwkttttggtctttcttcttgcttatttactataggttctcttcaggta-atkmatgt-aarctt-aawtgttgcaak------------------------------------------------------------------------ttktgatgtacwmygatcc------------------tatakacagtgtctttttcaattcct-aaaattttggaattaccwwkaat-t-ttta-------------------------------tggag-gttsytyctcctgat-------------------ttgagattattattacaaaatatatcat-ttgag------------------------------------------------------------------------------------------------------------------------------------------------------------------------------------------------------------------------------------------------------------------------------------------------------------------------------------------------------------------------------------
>I28608_M035_Malvaceae_Hosfordia_alata_seq1
--------------------------------------------------------------------------------------------------------------------------------------------------------------------------------------------------------------------------cacgga--gtcgwwaywyttkyaak---ysa-gwtgwakts-srkwtwc-----------------------attgtttagtgcaattggt-aatgcacctca------------------------------------tttgtttttcgcagggacttgactagcacaaa------ttctgatgcaataaatagtaatgctgcagaaacaga---------artaaacgaggatrttgacgagtattttattcccaatgttgagctgcttgcacagttgaragaaagattctgtattcagtgccttgagactttaggtgaatatgttgaagtcctkggmcccgtactgcatgaaaagggtgtggatgtgtgtctagccttgttacaacgaagttccaagactgaagaagctwctaagggtacttctctcttgcctgatgtgmtgaagctaatttgtgctttagwrwcccaycggaagtttgctgcattatttrttgatcgtggtggcatgcmaaaactgcttgctgttccaagagttgctcaaaattttttcggtctttcttcttgcttatttactataggttctrtacaggta-ataattgt-aaactt-aaactttgcaat------------------------------------------------------------------------ttatgacatcctatacacat--ttttcatttcctaaatatacatcacca----------------------------------------aatctcttcatgttcttc-tagggaataatggagcgggtatgtgcacttccctctga----------tgttgtgcaccaggtggttgagttagctatccaacttcttgaa----------------------tgccccca------------------------------------------------------------------------------------------------------------------------------------------------------------------------------------------------------------------------------------------------------------------------------------------------------------------------------------------------------
>I28609_M036_Malvaceae_Pentaplaris_davidsmithii_seq1
--------------------------------------------------------------------------------------------------------------------------------------------------------------------------------------------------------------------agacttcatgga--gtcatagtacttgcaattcagtt-gttatgtttgggttttc-----------------------attgtttagtgcaactggt-aatacacctca------------------------------------tttgttgttcacagggactccactagcacaag------tgctgatccaataaataaaagtgtcgcggaaacaga---------agtgaacgaggatgttgaagattattttattcccaacgttgagctgcttgcacagttgaaagaaagatactgtattcagtgccttgagactttaggtgaatatgttgaagtccttgggcctgtattgcatgaaaggggtgtagatgtctgtctagccctgttgcaacgaagttccaagaacgaagaagcatcaaaggctacttctcttttgccagatgtgatgaagctaatttgtgctttagcagcccatcggaagtttgctgcattatttgttgatcggggtggcatgcaaaaactgcttgctgttccaagagttgctcaaaattgttttggtctttcttcttgcttgtttactataggttctctccaggta-atgcatgt-aaactt-aaattttgctat------------------------------------------------------------------------ttatga--------catcc------------------tatacgcca-gtcttttca-tttcct-aaattttagatacca---------t-ttgagtatgcattacaa-tgta-agggaccact-----aa-tatgttctttt---------------------------------------------------------------------------------------------------------------------------------------------------------------------------------------------------------------------------------------------------------------------------------------------------------------------------------------------------------------------------------------------------------------------------------------------
>I28610_M037_Malvaceae_Heritiera_littoralis_seq1
-----------------------------------------------------------------------------------------------------------------------------------------------------------------------------------------------------------------------------------tcataa-acttgcaattca----gttatatttgggtttcc-----------------------attgcttagtgcaatttgt-aatacacctca------------------------------------tttgttgttcacagggactccactagcacaag------tgctgatccaataaataaacatgctgcggaaacaga---------agtaaacgaggatgttgaagagtattttattcccaatgttgagctgcttgcacagttgagagaaagatattgtattcagtgccttgagactttaggtgaatatgttgaagtccttgggcctgtactgcatgaaaagggtgtagatgtctgtcttgccttgttacaacgaagttttaagttcgaagaagcatcaaaggctacttatcttttgcctgatgtgatgaagctaatttgcgctttagctgcccatcggaagtttgctgctttatttgttgataggggtggcatgcaaaaactgcttgctgttccaatagtcgctcaaaattgttttggtctttcttcttgcttatttacaataggttcgcttcaggta-atgcatgt-aaactt-aaattttgcaat------------------------------------------------------------------------ttatgatgcattaacttcc------------------tatatacagtgtgttttca-gttctttaaatttttggaattaccataaa----tttaacttaaattctta-ta-------actatattt-------------------------------------------------------------------------------------------------------------------------------------------------------------------------------------------------------------------------------------------------------------------------------------------------------------------------------------------------------------------------------------------------------------------------------------------------------------
>I28611_M062A_Malvaceae_Durio_zibethinus_seq1
--------------------------------------------------------------------------------------------------------------------------------------------------------------------------------------------------------------------------tacaga--gtcataatacccgcaattcagtt-gttgtatttgggttttc-----------------------attkcctmgtgcaactgkt-aatacacctca------------------------------------tttgttgytcacagggactccactagtacaag------tgctgatccaataaataaaastgctgtggaaacaga---------agtaarysaggaygttgaagagyaytttattcccartgttgagctgctkgcwcakttgagagaaagatactghattcagtgccttgagactttaggtgaatatgttgaagtccttgggcctgtactgcatgaaaagggtgtagatgtwtgycttgccctsttgcaacdawgttccaagkwygaagavgcatcaaaggctacttcwcttttgcctgatgtgatgaagctaatttgcgctttagctgcccatcggaagtttgctgcattatttgttgatmgkggtggcaygcaaaaactgcttgstdttccaagagttgctcaaaattrttttggtctktcttcttgcttakwtactatmggttcwcttcaggta-atkmatgtaaasctt-aaawkttgvaat------------------------------------------------------------------------ttatkdtgtaytatcatcc------------------tatatgcagtg------tgatttctt-aaattttaggagttaccgtgaat-t-ttta-------------------------------tggag-gttgtttctcctgat-------------------ttgagagtactattagaaaatataccat-ttgag-----------------------ccttattcactrmw-----------------------------------------------------------------------------------------------------------------------------------------------------------------------------------------------------------------------------------------------------------------------------------------------------------------------------------------------
>I28612_M038_Malvaceae_Brachichyton_bidwillii_seq1
------------------------------------------------------------------------------------------------------------------------------------------------------------------------------------------------------------------acagacttcacaga--gtcataa-acttgcaattcagtt-gttatatatgggtttct-----------------------atcgcttagtgcaacttgt-aatacacctca------------------------------------tttgttgttcacagggactccactagcacaag------tgctgatccaataaataaaagtgctgtggaaacaga---------agtaaatgaggatgttgaagagtatttcattcccaatgttgagcagcttgcacagttgagagaaagatactgtattcagtgccttgagactttaggtgaatatgttgaagtccttgggcctgtactgcatgaaaagggtgtagatgtttgtcttgccttgttacaacgaagttctaagttcgaagaagcatcaaaggctacttatcttttgcctgatgtgatgaagctaatttgcgctttagctgcccatcggaagtttgctgcattatttgttgatcggggtggcatgcaacaactgcttgctgttccaatagttgctcaaaattgttttggtctttcttcttgcttatttacaataggttcacttcaggta-atgcatgt-aaactt-aaattttgcaat------------------------------------------------------------------------ttatgatgtattaacatcc------------------tatagactgtgtgttttca-attcct-aaatttttggaattaccataaat-t-tttaacttaaattctta----------actatatttggag-gttgtttctcct--------------------------------------------------------------------------------------------------------------------------------------------------------------------------------------------------------------------------------------------------------------------------------------------------------------------------------------------------------------------------------------------------------------------------------------------
>I28613_M039_Malvaceae_Eriotheca_macrophylla_seq1
--------------------------------------------------------------------------------------------------------------------------------------------------------------------------------------------------------------------------------------------------------t-gttatatttgggttttc-----------------------attgtttagtgcaactggt-aatacacctcw------------------------------------tttgttgttsacagggactccactagcacaag------tgctgatycawtaaataraagtgctgtggaaacaga---------agtaamygaggvtgttraagaktattttattcccaatkttgagytgcttgchcagttgavagaaagatactgtattcagkgccttgagactttaggtgaatatgttgaagtccttgggcctgtactgcatgaaaabggtgtagatgtctgtctwgccctrttgcaacgaarttccaagnnygaagaagcrtcaaaggctacttckcttttgcctgatgtgatgaagctaatttgcgctttagcdgcccatcksaagtttgctgcattatttrtbgatcggggtggcatgcaaaaactgcttgctgttccaagagttgctcamaattktttygrtctttcttcttgcttatttactataggttctctycaggta-awgcatgt-aaacty-maaywttrcaat------------------------------------------------------------------------ttwtgatgtaytatcatcc------------------tatatryagkgtcttttca-tttcct-awatkttwgwaattaccatrart-t-tttaatttaaattctta-ta-------accgta--tggag-ttwrttyy-yyggat-------------------ttgagagtatyw----------------------------------------------------------------------------------------------------------------------------------------------------------------------------------------------------------------------------------------------------------------------------------------------------------------------------------------------------------------------------------------------------------
>I28615_M041_Malvaceae_Pterygota_brasiliensis_seq1
-----------------------------------------------------------------------------------------------------------------------------------------------------------------------------------------------------------------------------aca--gtcataa-acttgcaattcagtt-gttatatttgggtttcc-----------------------attgctt-----------------tacctca------------------------------------tttattgttcacagggacttcactaatgcaag------tccggatccaacaaatagaagtgttgcagaaacaga---------agtaaatgaggatgttgaagagtattttattcccaatgttgagctgcttgcacagttgagagaaagatactgtattcaatgccttgagactttaggtgaatatgttgaagtccttggccctgtactgcatgaaaagggtgtagatgtctgtcttgccttgttgcaacgaagttctaagttcgaagaagcatcaaaggctacttctcttttgcctgatgttatgaagctaatctgcgctttagctgcccatcggaagtttgctgcattatttgttgatcggggtggcatgcaaaaactgcttgctgttccaagagttgctcaaaattgttttggtctttcctcctgcttatttactataggttcactacaggta-atgcatgt-aaa-------------------------------------------------------------------------------------------------------atcc------------------tatatgcagtgtgttttca-attcct-aaattttaggaattaccataaat-t-tttaacttaaattct--------------tatatttgga----------------------------------------------------------------------------------------------------------------------------------------------------------------------------------------------------------------------------------------------------------------------------------------------------------------------------------------------------------------------------------------------------------------------------------------------------------
>I28616_M042_Malvaceae_Leptonichya_maranta_seq1
-----------------------------------------------------------------------------------------------------------------------------------------------------------------------------------------------------------------------------------tcatattacttgcaaktcagca-gttgtatttggcttttt-----------------------attgcctagtgcaagcggt-aatacatctca------------------------------------tttgttgatcacagggactctgstagcacaag------tgttgatccaataaataaaagtgttgtggaaagaga---------agtaaaygatgatgttgaagattattttattcctaatsttgaghtgcttgcccagctaagagaaagatactgtattcagtgccttgagactttaggtgaatatgttgaagttcttggacctgtactacatgaaaagggtgtagatgtctgtcttgccctgttgcaacgaagttccaagtthgaagaagcatcaaagggtacttctcttttgcctgacgtgatgaagttaatttgtgctttggctgcccatcggaagtttgctgcgttatttgttgatcggggtggtatgcaaaaactgcttgctgttccaagagttgctcaaaatttttttggtctttcttcttgcttatttacagtaggttctcttcaggta-atgcatgt-aaaatt-aaacgktgtgac------------------------------------------------------------------------ttatgatgtatcatcatatt----------------atatatacggtgtcttttca-ttttgt--raattttggaattaccgtgaat-t-ttgaagttaaattctta-ta-------actacata--------------------------------------------------------------------------------------------------------------------------------------------------------------------------------------------------------------------------------------------------------------------------------------------------------------------------------------------------------------------------------------------------------------------------------------------------------------
>I28618_M044_Malvaceae_Pentace_laxiflora_seq1
----------------------------------------------------------------------------------------------------------------------------------------------------------------------------------------------aaggtgagtatttcttgttgacagactacacaga--gtc------------------------------cggttttc-----------------------attgcctattgcaactgtt-aacactccttg------------------------------------tttgttgctcatagggattccactagcactag------tgctgatccaatccataaaagtgctgtggaaacaga---------agcaaacgaggatgttgaagagtattttattcccaatgttgagcagcttgcacagtggagagaaagatactgtattcagtgtcttgagactttaggtgaatatgttgaagtccttgggcctgtactgcatgaaaagggtgtagatgtctgtcttgccttgttgcatcgaagttccaagttcgaagaagcatcaaaggctacttctcttttgcctgatgtgatgaagctaatttgtgctttagctgcccatcggaagtttgctgcattgtttgttgatcggggtggcatgcaaaaactgcttgcagttccaagggttgctcaaaacttttttggtctttcttcttgcttgtttactataggttctcttcaggta-aagcatgt-aaactt-aaattttgcaat------------------------------------------------------------------------ttatgatctgttgtcatcc------------------tatatacaatgtcttttaa-ttccta-aaaccataaag----------------ttaacttaaattcttt------------------tggag-gtggtttctctatgc-------------------ttgagagtattgtatgaaaatataccat-ttgag-----------------------cctttcata----------------------------------------------------------------------------------------------------------------------------------------------------------------------------------------------------------------------------------------------------------------------------------------------------------------------------------------------------
>I28619_M045_Malvaceae_Phragmotheca_mammosa_seq1
--------------------------------------------------------------------------------------------------------------------------------------------------------------------------------------------------------------------agacttcacaaa--gtcgtaatacttgcaattcagkt-gttatatttgggttttc-----------------------attgtttagtgcaattggt-aatactcctca------------------------------------ttcgttgttcacagggactccactagctcaag------tgctgatccaataaataaaagtgctgcagaaacaga---------agtaagtgaggatgttgaagggtattttattcccaacgttgagctgcttgcacagttgaaagaaagatactgtattcagtgcctcgagactttaggtgaatatgttgaagtcctggggcctgtattgcatgaaaagggtgtagatgtctgtctagccctattgcaacgaagttccaagattgatgaagcatcaaaggcttcttctcttttgcctgatgtgatgaagctaatttgcgctttagcagcccatcggaagtttgctgcattatttgttgatcggggtggcatgcaaaaactccttgctgttccaagagttgcacaaaattgtttcggtctttcttcttgcttatttactataggttctctccaggta-atgcatgt-aaacat-aaattttgcaat------------------------------------------------------------------------ttatta--------catcc------------------tatacacagtgtcttttca-tttcct-aaattatagaaaacaccataaat-t-tttaatttaaattctta-ta-------accata--tggag-tttgtttctcctgac-------------------ttgagagtattatcagaaaatatatcat------------------------------------------------------------------------------------------------------------------------------------------------------------------------------------------------------------------------------------------------------------------------------------------------------------------------------------------------------------------------------------------
>I28620_M046_Malvaceae_Camptostemon_shultzii_seq1
---------------------------------------------------------------------------------------------------------------------------------------------------------------------------------------------------------------------------attgga-----------ttgttgtttctgt-tccgtgctggtattttc-------------------tattgttgttcatttcaattggt-aatgcacctca------------------------------------tttgttgttckcagggactccatgagcacaaa------ttctgatgcaataaataaaagtgctgcagaaacgga---------agtaaatgaggatgttgaggagtattttattcctgmtgttgagctgcttgcacrgttgaaagaaagatactgtattcagtgccttgagactttaggtgaatatgttgaagtccttgggcctgtrctgcaygaaaagggwgtagatgtctgtctagccctgttgcarcgragttccaagatcgaagaagcatcaaaggctacttctctcttgcctgatrtratgaagytratttgygctttagcagcccatcggaagtttgctgcattatttgttgatcgkggtggcatgcaamaactgcttgctgttccaagagttgctcaaaattgtttcggtctttcktcttgcttatttactataggttcwctacaggta-rtacatgt-aaactt-aaattttgcaat------------------------------------------------------------------------ttatgrcatcctrtrcwcwct----------------tttyaagtacattttatta-tttata-------------------------tgattwmmtwratttmrtt------------------------------------------------------------------------------------------------------------------------------------------------------------------------------------------------------------------------------------------------------------------------------------------------------------------------------------------------------------------------------------------------------------------------------------------------------------------------myrktrtw
>I28621_M153_Malvaceae_Trichospermum_sp_seq1
------------------------------------------------------------------------------------------------------------------------------------------------------------------------------------------------------tacttcatgttgacagactcgataga--------------gtcattgcatt-gtygtacttggatttct------------------------ttgcttagtgcaagtgct-ratatgcctct--------------tttttttctktwtcttwttttttttttaaawcacagggattccactagcdcaag------tgttgatchaataactaaaagtgatgtggcaacaga---------agtaaatgaggatgttgaagagtattttattcccaatattgagctgcttgcccagctaagagaaagatattgtattcagtgccttgagactttaggtgaatatgttgaagtccttgggcctgtactgcacgaaaagggtgtagatgtctgtcttgccctgttgcaacgnhgthnkrnkwvbdnnbhhbvatmdhnnbvbacatctcttttgcctgatgtgatgaagctaatttgngctttggctgcccatcggaagtttgctgcattatttgtggatcgnggtggcatgcaaaaactgcttgctgttccaagagttgctcaaaatttttttggtctttcttcttgcttatttactathggttctcttcaggta-atgcatgh-aaactt-aaatgttgcagt------------------------------------------------------------------------ttatgatgtcttatcatcc------------------tatatatactgtcatttaa-tttcct------twagaaataaccatgaattt-ttaaacttaaatttttt----------actccatrtggag-ctcatgarvakydka--------akaryaacaaaaaaagaaaaayr----------------------------------------------------------------------------------------------------------------------------------------------------------------------------------------------------------------------------------------------------------------------------------------------------------------------------------------------------------------------------------------------------------
>I28623_M048_Malvaceae_Abroma_augusta_seq1
-----------------------------------------------------------------------------------------------------------------------------------------------------------------------------------------------------------------gacagactcgatgga--gtcatattacttgcaatgtagtt-gttgtatttgggttttc-----------------------tttgcctagtgcaactggt-gacacacctca------------------------------------tttgtttatcacagggactccactatcacaag------tgttgatctaataaataaaagtgttgtggaaacaga---------agtaaatgatgatgttgaagagtattttattcctaatgtggagctgcttgcccagcttagagaaagatactgtattcagtgccttgagactttaggtgaatatgttgaagttcttggacctgtactgcatgaaaaaggtgtagatgtctgtcttgccctgttgcaacgaagttccaagtttgaagaagcatcaaaggctacttcacttttgcctgatgtgatgaagttaatttgtgctttggctgcccatcggaagtttgctgcgttatttgttgatcggggtggcatgcaaaaactgcttgctgttccaagagtttctcaaaacttttttggtctttcttcttgcttatttacgataggttctcttcaggta-atgcatgt-aaactt-aaatgttgcgac------------------------------------------------------------------------ttattatgtattatcatac--------------------tatacagtgtcttttca-tttcgt-aaaatttgggaattaacatgaat-t-tttaacttaaattcttg-tc-------actaaatatggaa-attacgatcctataa-------------------aggagaaaatatttaaggaacttgga--------------------------------------------------------------------------------------------------------------------------------------------------------------------------------------------------------------------------------------------------------------------------------------------------------------------------------------------------------------------------------------------
>I28624_M049_Malvaceae_Corchoropsis_tomentosa_seq1
-------------------------------------------------------------------------------------------------------------------------------------------------------------------------------------------aatagtaaatctactgctatttcagagaaaccaaaaaatacgrtgatacttgcaattgaatt-tttatatt-tggttttc-----------------------attgcct---------------tacacctca-------------------------------------ttttctaccacagggacttcactagcacgag------tgctgatctgaaaaataaaagtactgcagaaacaga---------agtaaatgagaatactgaagagtattttattcccagtgttgagtcccttgcacagctgagagaaagatactgtatccagtgccttgagactttaggtgaatatgttgaagtccttgggcctgtactacatgaaaagggtgtagatgtctgtcttgccctgttgcaacgaagttcaaaaatcgaagaagcttcaaaggctacttcaattttgcctgatgtgatgaagctaatttgtgctctagccgcccatcggaagtttgctgcattatttgttgatcggggtggcatgcaaaaactgcttgctgttccaagagttgctcaaaatttgtttggtctttcttcttgcttatttactataggttctcttcaggta-ttgcatgt-aaactt-aaattttgcaatttatgg-----------------------------------------------------------------attatgatgtattatcatcc------------------tatacaccatgccttttca-tttcat-atatcttaggaattatcataaat-t-tttw---------------------------------------------------------------------------------------------------------------------------------------------------------------------------------------------------------------------------------------------------------------------------------------------------------------------------------------------------------------------------------------------------------------------------------------------------------------------------------------------
>I28625_M193_Malvaceae_Apeiba_tibourbou_seq1
----------------------------------------------------------------------------------------------------------------------------------------------------------------------------------------------------------------------------tgta--gtcatartatttgcaatgcagtt-gttgtay---ggtttcc-----------------------attgcctagtgcragtagt-aatrcccctat------------------------------------ctttttkatcayagggactccactagcacarg------tgttgatrcwstaactaaaagtgctgtygcaacaga---------agtraatgagaatgttgaagagtattttatacccaatattgagctgcttgcccdgctaagagaaagatattgtattcagtgccttgagactttaggtgaatatgttgaagtcctdgggcctgtdctgcatgaaaagggagtagatgtctgtcttgccctgttgcaacgaagttccaaatctgaagaagcatcaaagnctacttctchtttgcctgatgtgatgaagctaatttgcgctttggctgcccatcggaagtttkctgcattatttgtggatcggggtggcatgcaaaaactgcttgctgttccaagagttgctcanaacttttttggtctttcttcatgcttatttactataggttcccttcaggta-atgcatry-aagctt-gnatgttgcaac------------------------------------------------------------------------ttatggtgtcttatcatac------------------tatata--ctgccttttcrtttttct-awacttaaggaattaccatgaat-t-tttaacytaarttttgact-----------atatgtggag-gtcaccatcctaaaa-------------------ag--------------------------------------------------------------------------------------------------------------------------------------------------------------------------------------------------------------------------------------------------------------------------------------------------------------------------------------------------------------------------------------------------------------------
>I28626_M226_Malvaceae_Helicteres_guazumifolia_seq1
------------------------------------------------------------------------------------------------------------------------------------------------------------------------------------------tttcaaggtgggtatttatttttgatagaatt--gaga--gtcataatacttgcaactcattt-ggtatatttcggtttcc-----------------------gttgtgtagtgcaactggt-aatacacctca------------------------------------tttgttgtttacaggaactccactagtacaag------tgtggagccaataaatgaaaatgttgcagaaacaga---------ggtaaatgaggatgtggaagagtattttattcctgatgttgagcagcttgctcagttgagagaaagatactgtattcagtgccttgagactttaggtgagtatgttgaagtccttgggcctgtactgcatgaaaagggagtagatgtctgtcttggcctattgcaacgaagttcaaagcatgaagaagcgtcaaaggcgacttctcttttgcctgatgtgatgaagctaatttgtgctttagctgcccatcggaagtttgctgcattatttgttgatcggggtggcatgcaaaaactacttgctgttccaagagttgcacaaaatttctttggtctttcttcttgcttatttactataggttctcttcaggtd-attaatgt-aaactt-aaatgttgcaat------------------------------------------------------------------------ttgtggtttactcct----------------------ctgatacactgtcttttaa-ygtcct-aatttttaggaatcaccaataat-t-ctta-------------------------------tggag-gttatttctcctgat------------------------------------------------tt---------------------------------------------------------------------------------------------------------------------------------------------------------------------------------------------------------------------------------------------------------------------------------------------------------------------------------------------------------------------------------------
>I28628_M051_Malvaceae_Werklea_horrida_seq1
---------------------------------------------------------------------------------------------------------------------------------------------------------------------------------------------------------------------------------------------tgcaattctgtt-gttatttttgagttttc-----------------------attatttagtkcaaytggt-aakg-acctca------------------------------------tttgttgttcacagggactccagtgcygcaag------ttcbgatccagtaartaraagtgctgcrgaaaaaga---------agtaaaygaggatgttgaggratattttattccsaaysctgagctgctkgcacagttgaargaargatactgtattcaatgccttgagactttgggcgaatatgttgaagttcttgggcctgtactamatgaaaagggtgtagatgtatgtctagccctrttgcaacrragttccaagatcgaagaagcatyaaaggctacttctctcttgcctgacgtgatgaagctaatttgtgctttagcagcdcatcggaagtttgctgcattatttgttgatcggggtggcatgcaaaaactgcttgctgttccgagagttactcaaaattgttttggtctttcttcttgcmtrtttacgataggttctctacaggta-atacatgg-aaactt-raattttgcaat------------------------------------------------------------------------ttatgacatyctrtacactt------ytcathytaaatttagatgcca-------------------tgtgagggatcastaatatgtt-ctttcytmatkttcttg-tagggmmtaatggaacg--------------------------------------------------------------------------------------------------------------------------------------------------------------------------------------------------------------------------------------------------------------------------------------------------------------------------------------------------------------------------------------------------------------------------------------------------------------
>I28629_M052_Malvaceae_Spirotheca_rosea_seq1
-------------------------------------------------------------------------------------------------------------------------------------------------------------------------------------------------gtgggtatttctttttgacaggcttcgcata--gtcatgatactttctattcagtt-ttt---tttttgttttg-----------------------atagtttagtacagctggt-aatacacctcc------------------------------------tttgttgttcatagggactccactagcacaaa------tgttgatccgttagataaaagtgctgtggaaaaaga---------agtaaccgaggatgttgaagagtattttattcccaacgttgaggtgcttgcacagttgaaagaaagatactgtattcagtgccttgagactttaggtgaatatgttgaagtccttgggcctgtactgcatgaaaagggtgtagatgtctgtttagccctgttgcaacgaaattcgaagattgaagaagcatcgaaggctacttctcttttgcctgatgtgatgaaactaatttgcgctctagcagcccatcggaagtttgctgcattatttgttgatcggggtggcatggaaaaactacttgctgttccaagagttgctcaaaattgctttggtctttcttcttgcttatttactataggttctctccaggta-atgcatgt-aaactt-aaattttgcaat------------------------------------------------------------------------ttattatttattatcatct------------------tatatgtagtgtcttttca-tttcct-aaatttttgaaatta--tcacat-t-tttaatttaaatt------------------------------------------------------------------------------------------------------------------------------------------------------------------------------------------------------------------------------------------------------------------------------------------------------------------------------------------------------------------------------------------------------------------------------------------------------------------------------------
>I28630_M053_Malvaceae_Huberodendron_swietenioides_seq1
-----------------------------------------------------------------------------------------------------------------------------------------------------------------------------------------gtttcaaggtgcgtatttcttgttgacagacttcacaga--gtcatcgcacttgcaattcgttt-gttatatttgggttttc-----------------------attgtttagtgcaactgct-aatacacatca------------------------------------tttgttgttcacagggactccactagcgcaag------tgctgatccaataaataaaagtgctgcggaaacaga---------agtaaatgaggatgttgaagagtattttattcccaacgttgagctgcttgcacagttgaaagaaagatactgtattcagtgccttgagactttaggtgaatatgttgaagtccttgggcctgtactgcatgaaaagggtgtagatgtctgtctagccctgttgcaacgaagctccaagatcgaagaagaatcaaaggctacttctcttttgcctgatgtgatgaagctcatttgcgctttagcagcccatcggaagtttgctgcattatttgttgatcggggtggcatgcaaaaactgcttgccgttccaagagttgctcaaaattgttttggtctttcttcttgcttatttactataggttctctccaggta-atgaatgt-aaacat-aaattttgcaat------------------------------------------------------------------------ttattatgtattatcatcc------------------tatatacagtgtcttttca-tttcct-aaattttagaaattacgataagt-t-tttaatttaaattcy----------------------------------------------------------------------------------------------------------------------------------------------------------------------------------------------------------------------------------------------------------------------------------------------------------------------------------------------------------------------------------------------------------------------------------------------------------------------------------
>I28631_M054_Malvaceae_Trochetiopsis_benjaminae_seq1
-------------------------------------------------------------------------------------------------------------------------------------------------------------------------------------------------gtgtgtatttcttgttgacagagttcacaga--gcgatgatacttgtaattggattatttatatt-gagttttc-----------------------attgcct---------------tacacctca-------------------------------------tttgttttcacagggacttctctagcgcgag------tgctgatccgataaataaagatactgtagaaacaga---------agtaaatgagaatactgaagagtattttattcccagtgttgagtctcttgcacagctgagagaaagatactgtatccagtgccttgagactttaggtgaatatgttgaagtccttgggcctgtactgcatgaaaagggtgtagatgtctgtcttgccctgttgcaaaggagttcaaaaattgaagaagcttcaaaggctacttcacttttgtctgatgtgatgaagctaatttgtgccttagctgcccatcggaagtttgctgcattatttgttgatcgcggtggcatgcaaaaactgcttgctgttccaggagttgctcaaaacttgtttggtctttcatcctgcttatttactataggctctcttcaggta-ttgcatgt-aaactt-a--------------tgg-----------------------------------------------------------------attatgatgtattgtcatcc------------------tatata------------------ct-gtgtcttaggaattatgataaat-t-tttaactgaaa-tgttc--------gagctaaatttggttgttcacctgatttgag------------------------agtatcatctgaaaatatgatat-ttgag-----------------------cctttgacagtaaaat---------------------------------------------------------------------------------------------------------------------------------------------------------------------------------------------------------------------------------------------------------------------------------------------------------------------------------------------
>I28632_M055_Malvaceae_Eriolaena_candollei_seq1
----------------------------------------------------------------------------------------------------------------------------------------------------------------------------------------------------------------------------caga--gcgatgatrcttgyaattggatt-tttawayy-gagttttc-----------------------attgcct---------------tacacmtca-------------------------------------tttgttgtcahagrgacttcamtagtgcyag------tghtgatcygataaataaaaatactgyagaaacagm---------agtaaatgagaawactgaagartattttattcccagtgttgagtckcttgcacaghtgagagaamgrtactgtatccagtghcttgagaynttaggtgaatatgttgaagtccttgggcctgtactgcatgaaaagggtgtagatgtctgtcttgcvbtgttgcaacggagttcaaaaatbgaagaagcttcaaargstacttcactyttgcctgatgtgatgaagctaatttgtgccttagctgcycatcggaagtttgctgcaytatttgttgatcgcrgtggcatgcaaaaaytgcttgctgttccaagagytrctcaaaatttgtttggtctttcrkcttgcttatttacyataggttctcktcaggta-ttgcatgt-aaactt-aaattttgcaatttatgk-----------------------------------------------------------------atwatgatgtatygtcatcc------------------tatata------------------ct-gtgtctttggaattatcataa---t-tctarywgraattgttc--------gagctaaatttggttgttcacctgatttg------------------------------ttgctt-------------------------------------------------------------------------------------------------------------------------------------------------------------------------------------------------------------------------------------------------------------------------------------------------------------------------------------------------------------------------------------------------------
>I28636_M059_Malvaceae_Pterospermum_pierrei_seq1
-------------------------------------------------------------------------------------------------------------------------------------------------------------------------------------------------------------------------------------atgttacttgcaattgaatt-gttatgtt-gagttttc-----------------------attgcctggtggaactaat-aatacacttca-------------------------------------tttgttgtcacagggactccactagcacaagtgctactgctgatccaatacataaaagtgctgcagaaacaga---------agtaaatgagaatactgaagggtattttattcccaatgttgagttgcttgcacagctgagagaaaaatattgtgttcagtgccttgagactttaggagaatatgttgaagtccttgggcctgtactgcatgaaaagggcgtagatgtttgtcttaccctgttgcagcgaagttcaaaaatcgaagaagcttcaaaggctacttcacttttgcctgatgtgatgaagctaatttgtgctttagctgcacatcggaagtttgctgccttatttgttgatcggggtggcatgcaaaaattgcttgctgttccaagagttgctcaaaatttttttggtctttcttcttgcttatttactataggttctcttcaggtatttgcttgt-aaactt-aaa-tttgcaatttatgg-----------------------------------------------------------------attatgatgcattaacatcc------------------tatattctgtgtattttca-ttgcct-aaatcttaggaattatcgtaa-t-t-ttcaattgaaattcttc--------------------------------------------------------------------------------------------------------------------------------------------------------------------------------------------------------------------------------------------------------------------------------------------------------------------------------------------------------------------------------------------------------------------------------------------------------------------------------
>I28637_M060_Malvaceae_Duboscia_vifidiflora_seq1
----------------------------------------------------------------------------------------------------------------------------------------------caca----------------------------------------------------------------------------------------------------gtt-cttgtaattggattttc-----------------------attacttagtgcaagtggt-tatatgcctct----------------ttttatttatttatttatttattttttatcatagggagtccactagcacaag------cgttgatccaataactaagagtgctgtggcaacaga---------agtgtatgaggatgttgaagagtattttattcccaatatggagcagcttgcccagctaagagaaaaatattgtattcagtgccttgagactttaggtgaatatgtcgaagtccttgggcctgtactgcatgaaaagggtgtagatgtctgtcttgccctgttgcaacgaagctctaagtccgaagaggcaacaaaggctacttgtcttttgcctgatgtaatgaagctaatttgtgctttggctgcccatcggaagtttgctgcattatttgtggatcggggtggcatgcaaaaactgcttgctgttccaagagttgctcaaaatttttttggtctttcttcttgcttatttactataggttctcttcaggta-atgcatat-aaactt-aaatgttgcaat------------------------------------------------------------------------ttatgatgtcttatcatat------------------tctatatactgtcatttag-tttcct------taaggaattaccatgaat-t-ttttacttaatattttt----------attata----------------------------------------------------------------------------------------------------------------------------------------------------------------------------------------------------------------------------------------------------------------------------------------------------------------------------------------------------------------------------------------------------------------------------------------------------------------
>I28638_M061_Malvaceae_Basiloxylon_brasiliensis_seq1
-----------------------------------------------------------------------------------------------------------------------------------------------------------------------------------------------------------cttgttgacagactt--caca--gtcataa-acttgcaattcagtt-gttatatttgggtttct-----------------------attgctttgtgcaactgtt-aatacacctca------------------------------------tttgttgttcacagggactccactagcacaag------tgctgatccaataaaaaaaaatgctgtggaaacaga---------agtaaatgaggatgctgaagagtattttattcccaatgttgagctgcttgcacaattgagagaaagatactgtattcagtgccttgagactttgggtgaatatgttgaagtccttgggcctgtactacatgaaaagggtgtagatgtctgtcttgccttgttgcaacgaagttctaagttcgaagaagcaacaaaggctacttctcttttgcctgatgtgatgaagctaatttgcgctttagctgcccatcggaagtttgctgcattatttgttgatcggggtggcatgcaaaaactgcttgcagttccaagagttgctcaaaattgttatggtctttcttcttgcttatttactataggttcacttcaggta-atgcatgt-aaactt-aaaatttgcaat------------------------------------------------------------------------ttatgatgtattaacatcc------------------tatatccggtttg-tttca-gttcct-aaattttaggaattaccataaaact-tttaacttaaattctta-ta-------actatatttggag-gttgt---------------------------------------------------------------------------------------------------------------------------------------------------------------------------------------------------------------------------------------------------------------------------------------------------------------------------------------------------------------------------------------------------------------------------------------------------
>I28639_M249_Malvaceae_Gyranthera_amphibiolepis_seq1
------------------------------------------------------------------------------------------------------------------------------------------------------------------------------------------------------------------acagacttcacaga--gtcataatacttgcaattcagtt-gttatatttgggttttc-----------------------attgtttagtgcaactcgt-aatacacatca------------------------------------tttgttgttcacagggactccaccagcacaag------tgctgatccaataaataaaagtgctgcagaaacaga---------agtaaatgaggatgttgaagagtattttgttcccaacgttgagctgcttgcacagttgaaagaaagacactgtattcagtgccttgagactttaggtgaatatgttgaagtgcttgggcctgtactgcatgaaaagggtgtagatgtctgtctagccctgttgcaacgaagttccaagatcgaagaagcatcaaaggctacttctcttttgcctgatgtgatgaagctaatttgcgctttagcagcccatcggaagtttgctgcattatttgttgatcggggtggcatgcaaaaactgcttgctgttccaagagttgctcaaaattgttttggtctttcttcttgcttatttactataggttctctccaggta-atgcatgt-aaagat-aaattttgcaat------------------------------------------------------------------------ttatgatgtattatcatcc------------------tatatacagtgtctttcca-tttcct-aaattttggaaattatgataaat-t-tttaatttaaattctta-ta-------accatg--tggag-tttgcttctcctgac-------------------ttgagag---------------------------------------------------------------------------------------------------------------------------------------------------------------------------------------------------------------------------------------------------------------------------------------------------------------------------------------------------------------------------------------------------------------
>I28640_M062B_Malvaceae_Diplodiscus_paniculatus_seq1
-------------------------------------------------------------------------------------------------------------------------------------------------------------------------------------------------------------------------------------------------------------------------------------------------------------------tt-aacactccttg------------------------------------tttgttgctcatagggattccactagcacaag------tgctgatccaatccataaaagtgctgcagaaacaga---------agcaaatgaggatgttgaagagtattttattcccaacgttgagcagcttgcacagttgagagaaagatactgtattcagtgccttgagactttaggtgaatatgttgaagtccttgggcctgtactgcatgaaaagggtgtagatgtctgtcttgccttgttgcatcgaagttccaagttcgaagaagcatcaaaggctacttctcttttgcctgatgtgatgaagctaatttgtgctttagctgcccatcggaagtttgctgcattgtttgttgatcggggtggcatgcaaaaactgcttgcggttccaagagttgctcaaaacttttttggtctttcttcctgcttgttcactataggttctcttcaggta-atgcatgt-aaactt-aaattttgcaat------------------------------------------------------------------------ttatgatstattgtcatcc------------------tatatacaatgtcttttaa-ttcc------------------------------------------------------------------------------------------------------------------------------------------------------------------------------------------------------------------------------------------------------------------------------------------------------------------------------------------------------------------------------------------------------------------------------------------------------------------------------------------------------------------------------
>I28641_M063_Malvaceae_Brownlowia_peltata_seq1
----------------------------------------------------------------------------------------------------------------------------------------------------------------------------taatgccactgaagtttcaaggtgagcatttcttgttgacagactacacaca--gtca----------------------------ggggttttc-----------------------attgcctagtgcaactgtt-aacactccttg------------------------------------tttgttgctcatagggattccactagcaaaag------tgctgatccaatccataaaagtgctgcagaaacaga---------agcaaatgaggatgttgaagaatattttattcccaacgttgagcagcttgcacagttgagagaaagatactgtattcagtgccttgagactttaggtgaatatgttgaagtccttggtcctgtactgcatgaaaagggtgtagatgtctgtcttgccttgttgcatcgaagttccaagttcgaagaagcatcaaaggctacttctcttctgcctgatgtgatgaagctaatttgtgctttagctgcccatcggaagtttgctgcattgtttgttgatcggggtggcatgcaaaaactgcttgcagttccaagagttgctcaaaacttttttggtctttcttcctgcttgttcactataggttctcttcaggta-atgcatgt-aaactt-aaaattttcaat------------------------------------------------------------------------ttatgatctattgttatcc------------------tatatacaatgtcttttaa-ttccta-aaaccat-aag----------------ttaacttaaattgttt------------------tggag-gttgt---------------------------------------------------------------------------------------------------------------------------------------------------------------------------------------------------------------------------------------------------------------------------------------------------------------------------------------------------------------------------------------------------------------------------------------------------
>I28642_M064_Malvaceae_Burretiodendron_esquirolii_seq1
-------------------------------------------------------------------------------------------------------------------------------------------------------------------------------------------------------------------------------------------------------------------------yw-----------------------rkkgrkr---------------cacctcatt-------------------------------------tttttttccayargsayyscagtattacgag------tgctgatctgataaataaaagttctgcagaaacaga---------agtaaatgagaataccgaagagtattttattcccwatgttgagttgcttgcacagctgagagaaagatactgtatymagtgccttgagactttaggtgaatatgttgaagtccttgggcctgtactgcatgaaaagggtgtagatgtctgtcttgccctgttgcaacgaagttcaaaaawcgaagaagcttcaaaggckacttcwcttttgcctgatgtgatgaagctaatttgygctttagccgcccatcgaaagttygctgcattrtttgttgatcggggtggcatgcaaaaactgcttgctgtcccgagagttgctcaaaatttgyttgktctttcttcttgcttatttaccataggttctcttcaggta-ttgcatgt-aaactt-aaatttta-aatttgtgg-----------------------------------------------------------------attatgatatattatca---------------------------------------------------------------------------------------------------------------------------------------------------------------------------------------------------------------------------------------------------------------------------------------------------------------------------------------------------------------------------------------------------------------------------------------------------------------------------------------------------------------------------------------------------------------------------
>I28644_M066_Malvaceae_Thomasia_solanaceae_seq1
-------------------------------------------------------------------------------------------------------------------------------------------------------------------------------------------------------------------------------a--gtcacaatacttttaattaagtt-gttgtatgtgggtttcc-----------------------attgcctagtggaagtgtt-aatataccttg------------------------------------tttgttgatcatagggactctactagcacaag------cactgatccaataaataaaagtgctgtgaaagcaga---------agtaaatgacgatgtggaagagtattttattcccaatgttgacttgcttgcccagctgagagaaagatactgtattcagtgccttgagactttaggcgaatatgttgaagtccttgggcctgtactgcatgaaaagggtgtagatgtctgtcttgctctgttgcaacgaagttccaagtgcgaagaatcatcgaaggctacttctcttttgcctgatgtgatgaagctaatttgtgctttggctgcccatcggaagtttgctgctttgtttgttgatcggggtggcatgcaaaaactgcttgctgttccaagagttgctcaaaattattttggtctttcttcttgcttatttactataggttctcttcaggta-atgcatgt-aaactt-aaatgttgcaat------------------------------------------------------------------------ttatgacatattatcatac------------------tgtgtatagtgtcttttca-tttcct-aaattttagaaatgaccctgaat-t-tttaacttaaattctta-ta-------actgcatgttgag-gtcaccatcttaaaa-------------------aggagaaaatctttaataaagttttgaaat----------------------------------------------------------------------------------------------------------------------------------------------------------------------------------------------------------------------------------------------------------------------------------------------------------------------------------------------------------------------------------------
>I28645_M067_Malvaceae_Guichenotia_ledifolia_seq1
------------------------------------------------------------------------------------------------------------------------------------------------------------------------------------------------------tatttctt---------cttgacaga--gtcacaatacttgcaattaagtt-gatctat-tgggtttcc-----------------------attgcctaatggaagtgtt-aatataccatg------------------------------------tttgttgatcatagggactctactagcacaag------cactgatccaataaataaaagtgctgtggaagcaga---------agtaaatgacgatgtagaagagtattttattcccactgttgacctgcttgcccagctgagagaaagatactgtattcagtgccttgagactttaggcgaatatgttgaggtccttgggcctgtactgcatgaaaagggtgtagatgtctgtcttgctctgttgcaacgaagttccaagtgcgaagaatcatcgaaggctacttttcttttgcctgatgtgatgaagctaatttgtgctttggctgcccatcggaagtttgctgcgttgtttgttgatcggggtggcatgcaaaaactgcttgctgttccaagagttgctcaaaattattttggtctttcttcttgcctatttactataggttctcttcaggta-atgcatgt-aaactt-aaatgttgcaat------------------------------------------------------------------------ttatgac--attatcatac------------------tgtgtatagtgtcttttca-tttcct-aaattttagaaataaccctgaat-t-tttaacttaaattctta-ta-------accgcatgttggg-gtcacaatc-----------------------------------------------------------------------------------------------------------------------------------------------------------------------------------------------------------------------------------------------------------------------------------------------------------------------------------------------------------------------------------------------------------------------------------------------
>I28646_M068_Malvaceae_Helmiopsis_sp_seq1
------------------------------------------------------------------------------------------------------------------------------------------------------------------------------------------------------tatttcttgttgacagagttcacaga--gcgatgatrcttgyaattgrwtt-ttwwawtt-gagtttyc-----------------------attgcct---------------tacacctcw-------------------------------------tttgytgtcacagggacttcamtrgygcyag------tgctgatcygataaataaaaatactgsagaaacaga---------agtaaatgagaawactgaagartattttattcccagtgttgavtckcttgcacaghtgagagaamdatactgtatccagkgccttgagabbttaggtgaatatgttgaagtccttgggcctgtactgcatgaaaagggtgtagatgtctgtcttgccbtgttgcaacggagttcaaaaatcgaagaagcttcaaaggctacttcacttttgcctgatgtgatgaagctaatttgbgccttagctgcccatcggaagtttgctgcaytatttgttgatcgbggtggcatgcaaaaabtgcttgctgttccaagagwtrytcaaaatttgtttggtctttcatcttgcttatttactataggttctcttcaggta-ttgcatgy-aaactt-aaattttgyaatttatgk-----------------------------------------------------------------atwatgatgtatygtcatcc------------------tatata------------------ct-gtgtcktaggaattatcataaat-t-tttaactgaaattsttc--------ragctawatttggttgttcacctkatttgag------------------------agtattatctgaawatatgccat-ttgag-----------------------cctttg-------------------------------------------------------------------------------------------------------------------------------------------------------------------------------------------------------------------------------------------------------------------------------------------------------------------------------------------------------
>I28649_M071_Malvaceae_Goethalsia_meiantha_seq1
----------------------------------------------------------------------------------------------------------------------------------------------cacg--------------------------------------------------------------------------------------------------------gttgtatttggattttt---------------------------------gcaagtggt-aatatgcctctctc--------ttttttttttcttttctttttttcctttttttatcatagggagtccactagcacaag------tgttgatccagcaactaaaagagctgtggcaacaga---------agtgaaagaggatgttgaagagtattttattcccaatattgagcagcttgcccagctaagagaaagatattgtattcagtgccttgagactttaggtgaatatgttgaagtccttgggcctgtactgcatgagaagggtgtagatgtctgtcttgccctgttgcaacgaagctcaaagtctgaagaagcatcaaaggctacttctcttttacctgatgtgatgaagctaatttgtgctttagctgcccatcggaagtttgctgcattatttgtggatcggggtggcatgcaaaaactgcttgctgttccaagagttgctcaaaatttttttggtctttcttcttgcttatttactataggttctcttcaggta-atgcatgt-atactgaaaatgttgcaat------------------------------------------------------------------------ttatgctgccttatcatat------------------tttatatactgttatttag-ttacct------aaaggaattaccatgaat-t-tttaacttaatattttt----------a---------------------------------------------------------------------------------------------------------------------------------------------------------------------------------------------------------------------------------------------------------------------------------------------------------------------------------------------------------------------------------------------------------------------------------------------------------------------
>I28650_M072_Malvaceae_Clappertonia_ficifolia_seq1
-----------------------------------------------------------------------------------------------------------------------------------------------------------------------------------------------------------------------------------------------------------ttgtattt-gtttttcatg-------------------------ttagtgcaagtggt-aatacgccttt------------------------------tttttttaaatttattacagggactccactggcacaac------cgttgatccaataactaaaagttctgtggcaacgga---------agtaaatgagaatattgaagagtattttatacccaatattgagctgctttcccagctaagagaaagatattgtattcagtgccttgaaactttaggtgaatatgttgaagtccttgggcctgtactgcatgaaaagggtgtagatgtctgtcttgctctgttgcaacgaagttccaattctgaagaagcatcaaaggctacttgtcttttgcctgatgtgatgaagctaatttgtgctttggctgcccatcggaagtttgctgcattatttgtggacaggggtggcatgcaaaaactgcttgctgttccaagagttgctcaaaacttttttggtctttcttcttgcttatttactataggatcccttcaggta-atgcatgt-gaactt-aaatgttgcaat------------------------------------------------------------------------ttatggtgtttt-ttatac------------------tatatataccatattctca-ttttctcaaactgaagtaattaccgtgaac---tttaacttaaattttta-----------ctacatatggag-gtcgccatcctaaaa-----------------------------------------------------------------------------------------------------------------------------------------------------------------------------------------------------------------------------------------------------------------------------------------------------------------------------------------------------------------------------------------------------------------------------------------
>I28652_M074_Malvaceae_Hildegardia_barteri_seq1
------------------------------------------------------------------------------------------------------------------------------------------------------------------------------------------------------------------acagactt--caga--gtcataa-acttgcaattcagtt-gttatatttgggtttcc-----------------------attgcttagtgcaggtggt-aatactcttca------------------------------------tttgtttttcacagggaatccactagcacagt------tgctgatccaataaataaaagtgctgcagaaacaga---------agaaaatgaggatgttgaagagtattttattcccaatgttgaggtgcttgcacagttgagagaaagatactgtattcagtgccttgagactttaggtgaatatgttgaagtccttggacctgtactgcatgaaaaaggtgtagatgtctgtcttgccttgttgcaacgaagttctaagttcgaagaagcgtcaaaggctacttctcttctgcctgatgtgatgaagctaatttgcgctttagctgcccatcggaagtttgctgcattatttgttgaccggggaggcatgcaaaaactgcttggtgtacctagagttgcacaaaattgttttggtctttcttcttgcttatttaccataggttcacttcaggta-atgcatgt-aaactt-aaattaggcaaa------------------------------------------------------------------------ttatgatgtattaacatcc------------------tatatgtagtttgttttca-attcct-aaattttaggaattaccaaaaat-t-tttaacttaaattct--------------tatatttggag-gttgtttc------------------------------------------------------------------------------------------------------------------------------------------------------------------------------------------------------------------------------------------------------------------------------------------------------------------------------------------------------------------------------------------------------------------------------------------------
>I28653_M168_Malvaceae_Theobroma_cacao_seq1
------------------------------------------------------------------------------------------------------------------------------------------------------------------------------------------tttcaaggtgggtacttcttgttgacagacg----------------------------------ttttatttgggtttcc-----------------------attgcctagtgcaagtggt-aatacacctca------------------------------------tttgttgatcacaggaactccactagcacaag------tgctgatccaataaatgaaagtgctgctgaaaccga---------agtaaatgaggatgctgaagagtattctattcccaatgctgagcagcttgcccagctgagagaaaaatactgtattcagtgccttgagactttgggtgaatatgttgaagtccttgggcctgtactgcatgaaaagggtgtagatgtctgtcttgccctgttgcaacgaagttccaagttggatgaagcatcaaaggctatgtctcttttgcctgatgtgatgaagctaatttgtgctttggctgcccatcggaagtttgctgcattatttgttgatcggggtggcatgcaaaaactgcttgctgttccaagagttgctcaaaatttttttggtctttcttcttgcttatttactataggttctcttcaggta--tgcttat-aaact--aaatgttacact------------------------------------------------------------------------ttatgatgtattatcatac------------------tatatacaatgtctttaca-tttcct-gaattttaggaattaccatgaat-t-tttaactgaaattctta-ta-------actatatatggag-gtcaccatcctataa-------------------aggagtaaatatttaagaaacttggag-------------------------------------------------------------------------------------------------------------------------------------------------------------------------------------------------------------------------------------------------------------------------------------------------------------------------------------------------------------------------------------------
>I28654_M105_Malvaceae_Pachira_aquatica_seq1
------------------------------------------------------------------------------------------------------------------------------------------------------------------------------------------------------------------------------ga--gtcataatactttcaattcagtt-gttatatttgggttttc-----------------------attgtttagtgcaactggt-aatacacctca------------------------------------tttgttgttcacagggactccactagcacaag------tgctgatccattgaataaaastgctgtggaaacaga---------agtaaccgaggatgttgaagagtattttattcccaatgttgagctgcttgcacagttgaaagaaagatactgtattcagtgccttgagactttaggtgaatatgttgaagtccttgggcctgtactgcatgaaaagggtgtagatgtctgtctagccctgttgcaacgaaattccaagattgaagaagcatcgaaggctacttctcttttgcctgatgtgatgaagctaatttgcgctttagcagcccatcggaagtttgctgcattatttgtcgatcggggtggcatgcaaaaactgcttgctgttccaagagttgctcaaaattgtttcggtctttcttcttgcttatttactataggttctctccaggta-aagcatgt-aaactt-aaattttgcaat------------------------------------------------------------------------ttatgatgtattatsatcc------------------tatatgtagtgtcttttct-tttcct-aaatttttgaa----------------------------------------------------------------------------------------------------------------------------------------------------------------------------------------------------------------------------------------------------------------------------------------------------------------------------------------------------------------------------------------------------------------------------------------------------------------------------------------------------------------
>I28655_M148_Malvaceae_Robinsonella_mirandae_seq1
-------------------------------------------------------------------------------------------------------------------------------------------------------------------------------------------------------------cgtggacaaacttaacgga--gtcatattctk----------tt-gttgtattt-kgttttc-----------------------attrtttagtgcaattggt-aawgcacctca------------------------------------tttgttgtttgcagggactygactagcacaaa------ttctgatsyaataaatagaaatkctgcagaaacagaagtcaacatagtraacgaggatgttgaygagtattttattcccaatgttgagctgcttgcacagttgaaagaaagattctgtattcagtgccttgagactttaggtgaatatgttgaagtycttggacctgtactgcatgaaaagggtgtwgatgtgtgtctagccttgttacaacgaagttccaagattgaagaagcatctaaggbtacttctctcttgcctgatgtgatgaagctwatttgcgctttagcagcccatcggaagtttgctgcattatttgttgatcgtggtggcatgcaaaaactgcttgctgttccaagagttgctcaaaatttttthggtctttcttcttgcttatttactatwggttctctacaggta-ataawtgt-waacht-rawmtttgcamt------------------------------------------------------------------------ttrtgacathbtayacacac--ttttcatttcctaaakatagatgctaattga-ta-tagattacwatggwaggsaycactaatatgttmttttcytcatgttyttc-tagggaataatggaatgtgtatgtgcacttccttctga----------tgttgtgcaccaggtggttgagttagctatccaacttcttgaa----------------------tgcccccag-----------------------------------------------------------------------------------------------------------------------------------------------------------------------------------------------------------------------------------------------------------------------------------------------------------------------------------------------------
>I28656_M002_Malvaceae_Tilia_americana_seq1
-----------------------------------------------------------------------------------------------------------------------------------------------------------------------------------------------------------------------------------------------caattsartt-gttatatttgggwtttcttgttgacagacttcagagtcatawtgcyyrywrywmmkrgt-aatacacctma------------------------------------twtgttgttcacagggactccacthrcacaag------tgctgatccaawmaatadaagtrctgyggaaacaga---------agtaaaygaggatgttgaagagtattttattcccaatgttgagctgcttgcacagttgagagaaagatactgtattcagtgccttgagactttaggtgaatatgttgaartccttgggcctgtactgcatgaaaagggtgtagatgtctgtcttgccctgttgcaacgaagttccaagttygaagaagyatcaaaggctacttctcttttgcctgatgtgatgaagytawtttgcgctttagctgcccatcggaagtttgctgcattatttgttgatcggggtggcatgcaaaaactdcttgctgttccaagagttgctcaaaattgttttggtctttcttcttgcttatttactataggttctcttcaggta-atgcatgt-aawmtw-aahttttkcaat------------------------------------------------------------------------ttatgatgtrttatcatcc------------------tatatabagtktcttttca-tttcct-aaatttaargaattaccataaat-t-ttaaactt-----------------------------------------------------------------------------------------------------------------------------------------------------------------------------------------------------------------------------------------------------------------------------------------------------------------------------------------------------------------------------------------------------------------------------------------------------------------------------------------
>I28657_M180_Malvaceae_Triumfetta_lappula_seq1
-----------------------------------------------------------------------------------------------------------------------------------------------------------------------------------------------------------------------------aga--gtcataataattgcaattcaggt-gttgtatttgggtttcc-----------------------attggctagtgcaagtggtgaaaacgccttc------------------------------tctttttgtaataattacagggacttcamtagtgcaac------tgatgatccaataactaaaagtgctgtggcaacaga---------agtaaatgagaatgttgaagagtattttatacccartttkgagctgcttgcccarctaagagaaagatattgtattcagtgccttgaaactttaggtgaatatgttgaagtccttgggcctgtantgcatgaaaagggtgtagatgtctgtcttgcchtgttgcaacgdagttccaagtctgaagaagcatcaaaggctacttctcttttgcctgatgtgatgaagctaatttgtgctttggctgcccatcggaagtttgctgcrttatttgtggaccggggtggcatgcaaaaactgcttgctgttccaagagttgctcaaaacttttttggtctttcttcttgcttatttactataggatctcttcaggta-atgcatgt-aacctt-aaatgttgcaat------------------------------------------------------------------------ytatggtgtctt-ttatac------------------trtatata-yactatttca-ttttct-aaactgaaggaattaccttgaat---ttatacttaaatttgta-----------ctacatatgagaggtcac---------------------------------------------------------------------------------------------------------------------------------------------------------------------------------------------------------------------------------------------------------------------------------------------------------------------------------------------------------------------------------------------------------------------------------------------------
>I9832_V002_Malvaceae_Luehea_speciosa_seq1
tttttttcttcccccccccccccccccccccccccccccccaaaaaaaaaaaatgaacaaggcttrttgtmatttttttttcwttstacttgcaggagttcaaagctactaacartgaagaagctgcaktattggcygcttccasagcwgcatcyacygttattgaygctgctaatgctattgaagtttctaggtgggtacctctggttgacggacttgacagg--gtcataatatttgcaacacaatt-gttgtatttggattttc-----------------------attgcctagtccaagtagt-aatatgcctctctctctctctctctctctcwctmtctctctctctcttttttaaaccacagggagtccactagcacarg------tgttgatccaataactaaaagtgcngtggcaacaga---------agtaaatgaggatgttgaagagtattttattcchaatattgagctgcttgcccagcnaagagaaagatattgtattcagtgcctngagactttaggtgaatatgttgaagtccttgggcctgtactgcatgaaaagggtgtagatgtctgtcttgccctdttgcancgaagctcgaagtctgaagaagcathaaaggctacttctcttctgcctgatgtnatgaagctaatttgtgctttggctgcccatcggaagtttgctgcattatttgtggatcggggtggcatgcaaaaactgcttgctgttccaagagttgctcaaaayttttttggtctttcttcttgcttatttactataggttctcttcaggta-atgcatgt-aaactt-aaatgttbcaat------------------------------------------------------------------------ttdtdatgtcttdtcatabt--hthwwattd--------------------------hytyydhywwmhdwwdwmmwtrmhhtgaat---tttaacttaaatttttt----------acyacatakgrag-ctcaccatcwaaara------gagarakrbwrmdanakwrvvadhtdkwamdhvyttwmcvtkwhdwradwgttttmyytdwywdrhrwryyttwkhhwkdwamwatrhmwwdgvmygstamaatgtwmwknwcykctwrwaykt-----------------------------------------------------------yywkkkmwtmwtgkamykckwskgwryrmtksmwysygwykkwgyscwycmkkbwgwt-------------------------gwrktmvmymwsswasttswkkwrksymyccarswtcwwgmkwgsmmm------------------------------mrkgmwsmakykwtkwwwrstgctgca---------------------------------------------ttt
