# Supplementary material for: Localized Phylogenetic Discordance Among Nuclear Loci Due to Incomplete Lineage Sorting and Introgression in the Family of Cotton and Cacao (Malvaceae)
Source: Front Plant Sci. 2022 Apr 13;13:850521. doi: 10.3389/fpls.2022.850521 (PMC9043901; doi:10.3389/fpls.2022.850521)
Supplement: Supplementary file 1 [file Data_Sheet_1.ZIP › Alignments_v4/L4.fasta]

>I23352_M001_Malvaceae_Bombax_ceiba_seq1
------------------------------------------------------------------------------------------------------------------------------------------------------------------------------------------------------------------------------------------------------------------------------------------------------------------------------------------------------------------------------------------------------------------------------------------------------------------------------------------------------------------------------------------------------------------------------------------------------------------------------------------------------------------------------------tacaagttaagaaatatagaggaaacagaggctgccaaaaaggttctacaggaaaagcggctcatggga---cgggcaaa---atcagaagtta------gcatcccatcaagttacagtgctgattayttccagcgtggcagggattatgccgaaaaacttagaagaggttgctt--amattt-------------------tctttt--------catgcttttg----------taatgagaggt-t----aatga------------tttcagttca--rtttgctt-----------ttggtgggaat------------------ttgattttattctgcacattactcacta-gttcagattattatta-------------------------------------------------agtgtgaa-tttgcaatctttaagtctgtttgttccgcttttgtttctt-----------------------------tactgaggt----------acatcatgttcaccctttacct---ccccttttccttcccat--------------------------------------------------------------------------------------------------------------------------------------------------------------------------------------------------------------------------------------------------------------------------------------------------------------------------------
>I23353_M002_Malvaceae_Tilia_americana_seq1
-------------------------------------------------------------------------------------------------------------------------------------------------------------------------------------------------------------------------------------------------------------------------------------------------------------------------------------------------------------------------------------------------------------------------------------------------------------------------------------------------------------------------------------------------------------------------------------------------------------------------------------------------------------------------------------------------------aggaaacagaggctgccaaaaagcttctacaagaraagaggctcatggga---cggrcaaa---atcagaagtta------gcatcccatcaagttacagtgctgattatttccagcgtggcagggattatgctgaaaaacttagaagrggttgckt--acattt-------------------tcttty--------tatgytttcra---------taatgagtgga-t-----atga-----------tttttakttca--rtttgcct-----------ttggtgggaat------------------ttgattrtggtmtmt--------tccta-gtttakattacttagg---------tmtatt-----ttgt------ccttat-----------ttgatgtgaa-tttgtaatctccaattcttatt-ttctgcttct---------------------------------------------------------------------------------------------------------------------------------------------------------------------------------------------------------------------------------------------------------------------------------------------------------------------------------------------------------------------------------------------------------------------------------
>I23354_M003_Malvaceae_Herissantia_crispa_seq1
------------------------------------------------------------------------------------------------------------------------------------------------------------------------------------------------------------------------------------------------------------------------------------------------------------------------------------------------------------------------------------------------------------------------------------------------------------------------------------------------------------------------------------------------------------------------------------------------------------------------------------------------------------------------------------ttcaagttaagaaatatagaggaaacagaggctgccaaaaaggttctacaagaaaagcggctcatggga---cgggcaaa---atctgaagtta------acatcccagcaagctacagtgctgattacttccagcgaggcagggattatgctgaaaagcttagaagaggttggtt--aagttt-------------------tctttc--------gacggttttg----------taatgagaggt-t----attgg------------ttttagtaca------------------------------------------------atttgattttgatgtgcgaattacttgcta-gtct----------------------------------------------------------------------------------------------------------tc-tttttta----------------------------aggt----------acgtcatgttcagctgttaac----ccatttttcttcctc-tgaac-ttgcagaac-atcccgagctgtacaaggacagaggttcacaggacgacaacaatgccggacccaaaccactcgaggcaagcaatgatgcagcaggaagtaggcaagctgcaactg--------------------------------------------------------------------------------------------------------------------------------------------------------------------------------------------------------
>I23355_M004_Malvaceae_Malva_arborea_seq1
-----------------------------------------------------------------------------------------------------------------------------------------------------------------------------------------------------------------------------------------------------------------------------------------------------------------------------------------------------------------------------------------------------------------------------------------------------------------------------------------------------------------------------------------------------------------------------------------------------------------------------------------------------------------------------------gttcaarttaaggaatatagaggaaacagaggctgccaaaaagcttytacaggaaaaacggctcatggga---cgggcaaa---atcagaagtta------acatcccagcaagttacagtgctgattacttccagcgaggaagggattacgccgaraaacttagaagaggttggtt--gagtty-------------------tcttwt--------cayggttttg----------taatgagaaaa-t----attga------------ttttagttca------------------------------------------------atttgattttkgkwwksmaahtkmytksyw-rtwkkkkkkdhhwbrt---------kktytt-----c---------yyyyhwt-------tdttwwtkkkraw-tyksmarsykkwrgkycsdttwwtyyma--------wtttksywkw------------------------------------------------------------------------------------------------wy-aksyggagctgtacaagaacagaggttcgcaggatgacaatgcwggc---tcaaaaccacctgagg-----------------------------------------------------------------------------------------------------------------------------------------------------------------------------------------------------------------------------------------------
>I23356_M005_Malvaceae_Lavatera_assurgentiflora_seq1
------------------------------------------------------------------------------------------------------------------------------------------------------------------------------------------------------------------------------------------------------------------------------------------------------------------------------------------------------------------------------------------------------------------------------------------------------------------------------------------------------------------------------------------------------------------------------------------------------------------------------------------------------------------------------------------ttaaggaatatagaggaaacagaggctgccaaraagcttytacaggaaaaacggctcatggga---cgggcaaa---atcagaagtta------acatcccagcaagttacagtgctgattacttccagcgaggaagggattacgccgagaaacttagaagaggttggtt--gagttt-------------------tctttt--------cayggttttg----------taatgagaaaa-t----attga------------ttttagttca------------------------------------------------atttgattttkgkwwksmaawtkmytksyw-rkttkggktwhmwkgk---------tttyyt-----y---------ccyttwk-------twwttdtkdddwh-kydvvmdgydgddsbbybkwtthyyhhw--------wtkytbywkw----------------------------avrt----------hcvddrhkkthmvmbdhywrm----sccatttttcttcctctgaac-ttgcagaam-atcccgagctgtacaagaac---------------------------------------------------------------------------------------------------------------------------------------------------------------------------------------------------------------------------------------------------------------------------------------------
>I23357_M006_Sphaerosepalaceae_Rhopalocarpus_longipetiolatus_seq1
-----------------------------------------------------------------------------------------------------------------------------------------------------------------------------------------------------------------------------------------------------------------------------------------------------------------------------------------------------------------------------------------------------------------------------------------------------------------------------------------------------------------------------------------------------------------------------------------------------------------------------------------------------------------------------------------gttaagaaatatagaagaaacagaggctgccaaaaagcttctccaagagaagcggctcatgggt---cgagcaaa---atcagaagtta------gtataccatcgagttacagtgcagattatttccagcgtggcagggattatgctgaaaaacttagaagaggttaatc-t-------------------------tcttttt-------aatgttctttg---------taatgagtg---t----aatga----------tctatcagttta--gctaacct-----------tc-----------------tt--gcca--ctgtttggaatatgtgaatc-cctgcta-gtgtggactacttggt---------tatgttca---tttt------ccttgt-----------ttgatgaggc-tttgcaaatcttaaatttcccttcaatttatttctywwmwktcktr----------------------------rkgy----------tyayrrkgmwtgttccttttt-----cc----------------------------------------------------------------------------------------------------------------------------------------------------------------------------------------------------------------------------------------------------------------------------------------------------------------------------------------------
>I23359_M008_Malvaceae_Althaea_officinalis_seq1
-----------------------------------------------------------------------------------------------------------------------------------------------------------------------------------------------------------------------------------------------------------------------------------------------------------------------------------------------------------------------------------------------------------------------------------------------------------------------------------------------------------------------------------------------------------------------------------------------------------------------------------------------------------------------------------gttcaagttaaggaatatagaggaaacagaggctgccaaaaagcttctacaggaaaaacggctcatggga---cgggcaaa---atcagaagtta------acatcccagcaagttacagtgctgattacttccagcgaggaagggattacgccgagaaacttagaagaggttggtt--gagttt-------------------tctttt--------cacggttttg----------taatgataaaa-t----attga------------ttttagttca------------------------------------------------atttgattttggtatgcaaattacttgcta-gtttgggctacatggt---------tttctt-----c---------ccttta-----------ttattgtgaa-tttgcaagctgtagatctgtttattccaattttgcttttttt--------------------------------aggt----------acatcatgttcgcttgtttac----cccaattttcttccc----------------------------------------------------------------------------------------------------------------------------------------------------------------------------------------------------------------------------------------------------------------------------------------------------------------------------------
>I23360_M009_Malvaceae_Lagunaria_patersonia_seq1
------------------------------------------------------------------------------------------------------------------------------------------------------------------------------------------------------------------------------------------------------------------------------------------------------------------------------------------------------------------------------------------------------------------------------------------------------------------------------------------------------------------------------------------------------------------------------------------------------------------------------------------------------------------------------------tacaagttaagaaatatagaggaaacagaggccgccaaaaagcttctacaggaaaagcgactcatggga---cgggcaaa---atcagaagtta------gcatcccatcaagttatagtgctgattacttccagcgaggcagggattatgctgaaaaacttagaagaggttgctt--acattt-------------------tctctt--------catgcttttg----------taatgataggt-t----aatga-----------tttttagtcga-------------------------------t------------------tctattttgctctgcaaattacttgcta-gtttggcct----ggt---------tttctt-----t---------ccttta-----------ttgatatgaa--tcgcaatctttaagcctgtttgttccaattttgtttctt-----------------------------ttttgaggt----------atgtcacgttcgctcgt---------------------------------------------------------------------------------------------------------------------------------------------------------------------------------------------------------------------------------------------------------------------------------------------------------------------------------------------------------
>I23364_M013_Malvaceae_Grewia_sp_seq1
------------------------------------------------------------------------------------------------------------------------------------------------------------------------------------------------------------------------------------------------------------------------------------------------------------------------------------------------------------------------------------------------------------------------------------------------------------------------------------------------------------------------------------------------------------------------------------------------------------------------------------------------------------------------------------tacaagctaagaaacatagaggaaacagaggctgccaaaaagcttctacaggagaagcggctcatggga---cgggcaaa---atcagaaatta------gcatcccgtcaagttatagtgccgattatttccagcgtggcaaggattatgctgaaaaacttagaagagg-tgctt--acgttc-------------------tctttt--------tatgctttga----------taatgagagga-t----ag---------------tttcttttca--gttcagc------------atggtgtgaat------------------ttggttgtgctgttc--------------------attacttagg---------ttgatt-----ctgt------ctttaa-----------tttatataaa-ttttcattctcctattgtaataattctgcttttgtttctt-----------------------------tagtaagat----------aggtggtgtttactctttcc-----ccccttttcctc------atg-ttgmagaac-atcccgagctgtacagggacagaggttcacaggatgagggtgctggc---tccaaac--------------------------------------------------------------------------------------------------------------------------------------------------------------------------------------------------------------------------------------------------------
>I23365_M014_Malvaceae_Callirhoe_bushii_seq1
-----------------------------------------------------------------------------------------------------------------------------------------------------------------------------------------------------------------------------------------------------------------------------------------------------------------------------------------------------------------------------------------------------------------------------------------------------------------------------------------------------------------------------------------------------------------------------------------------------------------------------------------------------------------------------------attcaagttaaggaatatagaggagatagaggttgccaaaaagcttctacaggaaaaacagctcatggga---cgggcaaa---ataagaagtta------acatccaagcaagttacagtgctgattacttccagcgaggtagggattacgccgaaaaacttagaagaggttggtt--tagttt-------------------tctttt--------cacgattttg----------caatgagaggt-tctttaatgg--------atttttttaattat--gcttatta--------------------------------------cttgcatctggatgcatgcag----------gtgttattcacctgctcgcaaa---catgttgagg----------------------------ttggtcttca----------------------------------------------------------------------------------------------------------------------------------------ttggaatac-gcctcgaacaaca--------------------atttggat------------------------------------------------------------------------------------------------------------------------------------------------------------------------------------------------------------------------------------------------------------------------
>I23367_M016_Malvaceae_Kitaibelia_vitifolia_seq1
-------------------------------------------------------------------------------------------------------------------------------------------------------------------------------------------------------------------------------------------------------------------------------------------------------------------------------------------------------------------------------------------------------------------------------------------------------------------------------------------------------------------------------------------------------------------------------------------------------------------------------------------------------------------------------------tcaagttaaggaatatagaggaaacagaggctgccawaaagcttctacaggaraaacrgctcayggga---cgggcaaa---atcagaagtta------acatcccagcaagttacagtgctgattacttccagcgaggmagggattacgccgaraaacttagaagaggttggtt--gagttt-------------------tctttt--------cacggttttg----------yaatgagarrw-t----attga------------tttwrktyma------------------------------------------------wytkrwtttkrkwwkssaawtwmytksywr-kttkggktwmmwkgkt---------ttyytt-----s---------cyttww-----------ttwtkkkraw-ttksmarkytkwrgbyybkhkkhybbywwdwkbbmhwtywtbwkbbhcw-------------------------dbwt----------ryycsmytktytwsykytkam----cyyrywkwwcwtccyswgaac-ttgcagaac-atcccgagctgtacaaggaca--------------------------------------------------------------------------------------------------------------------------------------------------------------------------------------------------------------------------------------------------------------------------------------------
>I23368_M017_Malvaceae_Sterculia_apetala_seq1
---------------------------------------------------------------------------------------------------------------------------------------------------------------------------------------------------------------------------------------------------------------------------------------------------------------------------------------------------------------------------------------------------------------------------------------------------------------------------------------------------------------------------------------------------------------------------------------------------------------------------------------------------------------------------------------aagttaaggaatatagaggaaacagaggcggccaaaaagcttcttcaagaaaagaggctcatggga---cgggcaaa---atcagaagtta------gtatcccatcaagttacagtgctgattatttccaacgtggcagggattatgctgaaaaacttagaagaggttgctt--acagtt-------------------tcgttt--------tatgctttcaa---------taatgagtgga------catga-----------tttttggttca--gtttgctt-----------ttggtgggaat------------------ttgattgtggtatat--------tcgcg-gtttagataactttag---------tctatt-----ttgt------ctttat-----------ttgattggag-ttcataatttccactcttattttctgtattcttttttctc-----------------------------tagtaaagt----------atgtggttttgacattttc------ccctctttcctccccatgaac-ttgcagaac-atcctgagcttta----------------------------------------------------------------------------------------------------------------------------------------------------------------------------------------------------------------------------------------------------------------------------------------------------
>I23369_M018_Malvaceae_Abelmoschus_esculentus_seq1
-------------------------------------------------------------------------------------------------------------------------------------------------------------------------------------------------------------------------------------------------------------------------------------------------------------------------------------------------------------------------------------------------------------------------------------------------------------------------------------------------------------------------------------------------------------------------------------------------------------------------------------------------------------------------------------acaagttaagaaatatagaggaaacagaggcagccaaaaagcttctacaggaaaagcggctcatggga---cgggcaaa---atcagaagtta------acatcccctcaagttacagtgcggattacttccagcgaggcagggattacgctgaaaaacttagaagaggttgctt--acattt-------------------tctttc--------accgcttttg----------tattg-------------------------------cccgtttg------------------------------------------------ttccgagtttg----------------------------------------------------------------------------------------------------------------------------------cttcttctcg----------------------------aggt----------acatcatgttcacctgtta------cccatatttcttcccctgatc-tttcagaac-atcccgagctgtacaaggacagagattcacaggatgacaatgctggc---tccaaaccg------------------------------------------------------------------------------------------------------------------------------------------------------------------------------------------------------------------------------------------------------
>I23370_M105_Malvaceae_Pachira_aquatica_seq1
------------------------------------------------------------------------------------------------------------------------------------------------------------------------------------------------------------------------------------------------------------------------------------------------------------------------------------------------------------------------------------------------------------------------------------------------------------------------------------------------------------------------------------------------------------------------------------------------------------------------------------------------------------------------------------------ttaagaaatatagaggaaacagaggctgccaaaaagcttctacaggaaaagcggctcatggga---cgggcaaa---atcagaagtta------gcatcccatcaagttacagtgctgattatttccagcgtggcagggattatgccgaaaaacttagaagaggttgctt--acattt-------------------tctctt--------catgcttttg----------taatgagaggt-t----aatga------------tttaagttca--gtttgctt-----------ttggtgggaat------------------ttgattttactctgcacattactcacta-gttcagattattatta---------ttattt-----tttt-------cctta-----------ttggtgtgaa-tttgcaatctttaagtctttttgttccgcttttgtttctt-----------------------------tagtgaggt----------acatcat-------------------------------------------------------------------------------------------------------------------------------------------------------------------------------------------------------------------------------------------------------------------------------------------------------------------------------------------------------------------
>I23371_M137_Malvaceae_Dombeya_wallichii_seq1
--------------------------------------------------------------------------------------------------------------------------------------------------------------------------------------------------------------------------------------------------------------------------------------------------------------------------------------------------------------------------------------------------------------------------------------------------------------------------------------------------------------------------------------------------------------------------------------------------------------------------------------------------------------------------------------taagttaaagaacatagaggaaacagaggcrgccaaaaagcttctacaagaaaagcgvctcatggga---yrggctaa---atcwgaagtta------gcatcccwkcaagttayagtgctgattatttccagcgtggcaaggattatgctgaaaaacttagaagaggttgctt--gcatt--------------------tctttt--------tatgcttttg----------wawkraaartt------wawkr-----------wttwwwwtymr--kttkscyt-----------tkgwkgkrawtwt---------------------------------------------gyhrtswttaattakk---------tkkgya-----ywkytkk---tmyyka-----------ttkakkkgrr-twyryrmtsttcamtyyykyyysyyytkytyytmtwkmtk-----------------------------wastgaggtt---------ttatgctgttcactctttccm----ymswttttcctccctatgaac-ttgcagaac-atcctgagctgt-----------------------------------------------------------------------------------------------------------------------------------------------------------------------------------------------------------------------------------------------------------------------------------------------------
>I23372_M140_Malvaceae_Chiranthodendron_pentadactylon_seq1
--------------------------------------------------------------------------------------------------------------------------------------------------------------------------------------------------------------------------------------------------------------------------------------------------------------------------------------------------------------------------------------------------------------------------------------------------------------------------------------------------------------------------------------------------------------------------------------------------------------------------------------------------------------------------------------------------------------------tgccaaaaagcttctacaggaaaagcggctgatggga---cgggcaaa---atcagaagtta------gcatcccatcaagttacagtgctgattatttccagcgtggcagggattatgccgaaaaacttagaagaggttgctt--acattt-------------------tctttt--------catgcttttg----------taatgagaggt-t----aatga------------tttcagttca--gtttgctt-----------ttggtgggaat------------------ttgattttgctctgcacattacttacta-gtttggattagttggg---------tttttt-----ttcc------ccctta-----------ttggtgtgaa-tttgtaatctttaattctgtttgttccgcttttgtttctt-----------------------------tagtgaggt----------acgtcatgttcaccttttacc----ccccttttccttcccatgaac-ttgcagaac-atcctga----------------------------------------------------------------------------------------------------------------------------------------------------------------------------------------------------------------------------------------------------------------------------------------------------------
>I23373_M141_Malvaceae_Quararibea_funebris_seq1
-----------------------------------------------------------------------------------------------------------------------------------------------------------------------------------------------------------------------------------------------------------------------------------------------------------------------------------------------------------------------------------------------------------------------------------------------------------------------------------------------------------------------------------------------------------------------------------------------------------------------------------------------------------------------------------atacaagttaagaaatatagaggaaacagaggctgccaaaaagcttctacaggaaaagcggctcatggga---cgggtaaa---atcagaagtta------gcatcccctcaagttacagtgctgattatttccagcgtggcagggattatgctgaaaaacttagaagaggttgctt--aggttt-------------------tctttt--------catgcttttg----------taatgagag------------------------atttcagttca--ctctgcat-----------ttggtgggaat------------------ttgattttgcattgcatgttacttgcta-gtttggattagttggt---------tttttt-----gttc------ccctta-----------ttggtgtgaa-tttgcaatctttaagcctgtttgttccgcttttgtttctt-----------------------------tagggaggt----------acatgatgttcaccctttacc----ccccttttccttcc-----------------------------------------------------------------------------------------------------------------------------------------------------------------------------------------------------------------------------------------------------------------------------------------------------------------------------------
>I23374_M142_Malvaceae_Hampea_nutricia_seq1
----------------------------------------------------------------------------------------------------------------------------------------------------------------------------------------------------------------------------------------------------------------------------------------------------------------------------------------------------------------------------------------------------------------------------------------------------------------------------------------------------------------------------------------------------------------------------------------------------------------------------------------------------------------------------------------agttaagaaatatagaggaaacagaggctgccaagaagyttctacaggaaaaacggctcatggga---cgggcaaa---atcagaagtta------gcatcccatcaagttacagtgctgattatttccagcgaggcagggattatgctgaaaaacttagaagaggttttta--tgtttt-------------------cctttt--------catgcttttg----------taattagaggt-t----aatga-----------tttta-gtttg-------------------------------a------------------ttgattttgctctgcaaattacttgcta-gtttggatcagttagt---------tttctt-----g---------ccttta-----------ttggtatgaa--ttgcaatctttaagaccatttgctcctgttttgtttctt-----------------------------ttttgaagt----------acatcatgttctgcggtta------acccct---gttcgtttgaac-ttgcagatc-atcctgagctg------------------------------------------------------------------------------------------------------------------------------------------------------------------------------------------------------------------------------------------------------------------------------------------------------
>I23375_M143_Thymelaeaceae_Daphnopsis_megacarpa_seq1
---------------------------------------------------------------------------------------------------------------------------------------------------------------------------------------------------------------------------------------------------------------------------------------------------------------------------------------------------------------------------------------------------------------------------------------------------------------------------------------------------------------------------------------------------------------------------------------------------------------------------------------------------------------------------------------aaattaagaaatatagaagaaacagaagctgcaaaaaagcttctacaggagaagcggctgatggtt---cagacaaa---atctgaagtta------acatcccatcaagttatagtgctgattatttccaacgtggcagggattatgctgaaagacttagaagaggttggtt--------------------------ttgctttcc-----ctacgcctttgtg--------ttatggtagac------agtgg---------aaagatcagtaca------------------acaacagtagccatgtacaaggg------------------------------tttgcta-atttgttatagtttgg---------tgcatt--------------atcccagt----------tttgtgttca-tggtcaaggatgcattatgcttattcttgaattgtgtgat--------------------------------------------------------------------------------------------------------------------------------------------------------------------------------------------------------------------------------------------------------------------------------------------------------------------------------------------------------------------------------------------------------------------------
>I23376_M145_Malvaceae_Heliocarpus_appendiculatus_seq1
-----------------------------------------------------------------------------------------------------------------------------------------------------------------------------------------------------------------------------------------------------------------------------------------------------------------------------------------------------------------------------------------------------------------------------------------------------------------------------------------------------------------------------------------------------------------------------------------------------------------------------------------------------------------------------------gtacaagttaagaaatatagaggaaacagaggctgccaraaagcttctacaagagaagcggctgatggga---cgggcaaa---atcataagtta------acattccatcaagttacagtgctgattatttccagcgtggaagggattatgctgaaaaacttagaagaggttgctt--atgttt-------------------tccttt-------ctatgatttca----------taatgagaggatt----agtga-----------ttttcagttca--gttcagttca-------gcatggtgtgaat------------------ttagttgtgcactct--------cagca-gtttgaattacttcat---------tcgatt-----atgtccttaaccttaa-----------tttatgtcaa-tgctcactatcctattcttgttgttctgtttttgtttctt-----------------------------tagtaagat----------ctgtggtgttcacatcc--------ccccttttccwgctcttgaac----------------------------------------------------------------------------------------------------------------------------------------------------------------------------------------------------------------------------------------------------------------------------------------------------------------------------
>I23377_M148_Malvaceae_Robinsonella_mirandae_seq1
--------------------------------------------------------------------------------------------------------------------------------------------------------------------------------------------------------------------------------------------------------------------------------------------------------------------------------------------------------------------------------------------------------------------------------------------------------------------------------------------------------------------------------------------------------------------------------------------------------------------------------------------------------------------------------------caagttaagaaatatagaggaaacggaggctgcaaagaaggttctacaagaaaagcggctcatggga---cgggcaaa---atctgaagtta------acatcccagcaagctacagtgctgattacttccagcgaggcagggattatgccgaaaagcttagaagaggttggtt--aagttt-------------------tctttt--------gacggttttg----------taatgagaggt-t----attgg------------ctttagttca------------------------------------------------atttgattttgttgtgagaattacttgcta-gtct----------------------------------------------------------------------------------------------------------tccttttttt----------------------------aggt----------acagcatgttcagccgttaac----ccattttccttcctc-tgaac-ttgcagaac-atcccgagctgtacaaggacagaggttcacaggatgacaacaat---------------------------------------------------------------------------------------------------------------------------------------------------------------------------------------------------------------------------------------------------------------------
>I23378_M150_Malvaceae_Ceiba_pentandra_seq1
--------------------------------------------------------------------------------------------------------------------------------------------------------------------------------------------------------------------------------------------------------------------------------------------------------------------------------------------------------------------------------------------------------------------------------------------------------------------------------------------------------------------------------------------------------------------------------------------------------------------------------------------------------------------------------------caagttaagaaatatagaggaaacagaggctgccaaaaagcttctacaggaaaagcggctaatggga---cgggcgaa---atcagaagtta------gcatcccagcaagttacagtgctgattatttccagcgtggcagggattatgccgaaaaacttagaagaggttgctt--acattt-------------------tctttt--------catgcttttg----------taatgagaggt-t----aatga------------tttcagttca--gtttgctt-----------ttggtgggaat------------------ttgattttagtctgcatattactcacta-gttcagattattatta-------------------------------------------------agcgtgaa-tttgcaatctttaagcctgtttgttccgcttttgtttttt-----------------------------tagtgaggt----------acatcatgt-----------------------------------------------------------------------------------------------------------------------------------------------------------------------------------------------------------------------------------------------------------------------------------------------------------------------------------------------------------------
>I23379_M160_Muntingiaceae_Muntingia_calabura_seq1
-----------------------------------------------------------------------------------------------------------------------------------------------------------------------------------------------------------------------------------------------------------------------------------------------------------------------------------------------------------------------------------------------------------------------------------------------------------------------------------------------------------------------------------------------------------------------------------------------------------------------------------------------------------------------------------gtacaagttgaaaaatatagaggaaacagaggctgccaagaagctcctacaggagaagcggctcatgggt---cgaacgaa---accagaacctg------gcattccatcaagttttagtgcagattatttccaacgtgggcaggattatgctgaaaagctgagaagaggtgctta-t-------------------------tcctttttaaac-cccttattttaacaatatgggtagcaaaagcg------aacca----------gct------------------------------tctgtggttttttctggtg----------ttggtttgtcggtaccttttggtagtct-ttttgaatttcttagtt--------tgggtt-----acatt----------------------ttttcgttaactttttccatcttgactggttttcttctgatcaagcgccaaaccttg--------------------------tagggt-------------------------------------------------------------------atc--------------------------------------------------------------------------------------------------------------------------------------------------------------------------------------------------------------------------------------------------------------------------------------------------------------
>I23380_M161_Malvaceae_Hibiscus_tiliaceus_seq1
------------------------------------------------------------------------------------------------------------------------------------------------------------------------------------------------------------------------------------------------------------------------------------------------------------------------------------------------------------------------------------------------------------------------------------------------------------------------------------------------------------------------------------------------------------------------------------------------------------------------------------------------------------------------------------tacaagttaagaaatatagaggaaacagaggctgccaaaaagcttctacaggaaaaacggcttatggga---cgggcaaa---atcagaagtta------acatcccatcaagttacagtgctgattacttccagcgaggcagggattacgctgaaaaacttagaagaggttgctt--acattt-------------------tctttc--------cacgcttttg----------taattagaggt-t----attga-----------ttttt-gttca-------------------------------t------------------tttgattttctctgcaaattgcttgcta-gttgggattagtcggt---------cttctt-----c---------cctcta-----------ttattatgaa--ttgcaatctttatgtccatttgttctggtttt-tcttct-----------------------------tcttgaggt----------acatcatgttcacttgtaa------ccccttttccttcccctgaac-atgcagaac-atcccgag---------------------------------------------------------------------------------------------------------------------------------------------------------------------------------------------------------------------------------------------------------------------------------------------------------
>I23381_M162_Bixaceae_Bixa_orellana_seq1
-------------------------------------------------------------------------------------------------------------------------------------------------------------------------------------------------------------------------------------------------------------------------------------------------------------------------------------------------------------------------------------------------------------------------------------------------------------------------------------------------------------------------------------------------------------------------------------------------------------------------------------------------------------------------------------------------------aagagacagaggctgccaaaaagcttctacaggagaagcggcttatgagt---agggcaaa---atcagaattta------gcatcccctctagttacagtgcagattatttccagcgtggaagggactatgctgaaaagcttagaagaggtttctc--gctctttct-----------ttatttcttcttcgtgt-aaatgcttgtga---------tcattatagtt-t----agctatatgttttagaatttaggttca--gttcacct-----------tctcatcaaagattgga----------acttcatggtgcttgcta-----gttacgg-acgta--ctgttaagt---------tatatt------------------------------------------------------------------ttgtgcttatttg------------------------------------------------------------------------------------------------------------------------------------------------------------------------------------------------------------------------------------------------------------------------------------------------------------------------------------------------------------------------------------------------------------------------------
>I23382_M163_Bixaceae_Cochlospermum_vitifolium_seq1
-----------------------------------------------------------------------------------------------------------------------------------------------------------------------------------------------------------------------------------------------------------------------------------------------------------------------------------------------------------------------------------------------------------------------------------------------------------------------------------------------------------------------------------------------------------------------------------------------------------------------------------------------------------------------------------gtacaagttaagaaatattgaggaaacagaggctgccaaaaagcttcttcacgagaagcggcttatgggt---agggcaaa---atcagaagtta------gcatcccctcaagttacagtgcagattatttccagcgtggcagggactatgctgaaaaacttagaagaggtttctg--gcgtcttctt------sttgtttcctcttttccttaaaaaatgcctgcga---------taactaaagtt-t----actta----------tcttttagtttt-tgttcatct-----------acccatcaaatattgaa----------acttgctggtgcttgata-----gtyacta-gtctggctaagttata---------tttagt---------------tcctta-----------atggcgagag-attgtaaattt-aatgtcatttgttctgcttatatatata----------------------------------aagttctgcgtattaaccagcattcttcctttcttt---tcccccatcctcctaccatat------------------------------------------------g---------------------------------------------------------------------------------------------------------------------------------------------------------------------------------------------------------------------------------------------------------------------------
>I23384_M168_Malvaceae_Theobroma_cacao_seq1
-----------------------------------------------------------------------------------------------------------------------------------------------------------------------------------------------------------------------------------------------------------------------------------------------------------------------------------------------------------------------------------------------------------------------------------------------------------------------------------------------------------------------------------------------------------------------------------------------------------------------------------------------------------------------------------atacaagttaagaaatatagaggaaacagaggctgccaaaaagctgctacaagaaaagcggctcatggga---cgggcaaa---atcagaagtta------gcatcccgtcaagtttcagtgctgattattttcagcgtggcagggattatgctgaaaaacttagaagaggttggtt--acatgt-------------------tctttt--------tatgctattg----------taatgaaaggt-t----aatga-----------atttaacttca--gtttgcct-----------ttggtgggatt------------------ttgattgtgctcttt--------cacta-gtttgtattacttggc---------tctatt-----ttgt------cattgc-----------ttgatgtgaa-tttgtaatctccagttcttattgttctgcttttgtttctt-----------------------------tagtaaggt----------ttgtgctgttcattctttccc----acccttttcctccccatgaactttgcagaac-atcctgagttgtacaaggac---------------------------------------------------------------------------------------------------------------------------------------------------------------------------------------------------------------------------------------------------------------------------------------------
>I23385_M169_Malvaceae_Ochroma_pyramidale_seq1
--------------------------------------------------------------------------------------------------------------------------------------------------------------------------------------------------------------------------------------------------------------------------------------------------------------------------------------------------------------------------------------------------------------------------------------------------------------------------------------------------------------------------------------------------------------------------------------------------------------------------------------------------------------------------------------caagttaagaaatatagaggaaacagaggctgccaaaaagcttctacaagaaaagcggctcatggga---cgggcaaa---atcagaagtta------gcatcccatcaagttacagtgctgattatttccascgtggcagggattatgctgaaaaacttagaagaggttgcgt--acattt-------------------tctttt--------tatgcttttga---------ttatgagttga-t----aatta-----------tttttagttca--gtttgcct-----------ttgatgggaat------------------ttcgttgtkgtctct--------tcctg-gtttggattgcttaag---------tctatc-----tttt------ccttat-----------ttgatgtgaa-tttgtaatccccaattcttgttgttctgctttttctt--------------------------------tagtcaagt----------atgtggtattcacattttcc-----ctgcatttcctccccatgaac-ttgcagaac-atccggagctgtacaaggacagaggttcacag---------------------------------------------------------------------------------------------------------------------------------------------------------------------------------------------------------------------------------------------------------------------------------
>I23387_M178_Malvaceae_Malvaviscus_arboreus_seq1
-----------------------------------------------------------------------------------------------------------------------------------------------------------------------------------------------------------------------------------------------------------------------------------------------------------------------------------------------------------------------------------------------------------------------------------------------------------------------------------------------------------------------------------------------------------------------------------------------------------------------------------------------------------------------------------rtacaagttaagaaatatagaggaaacagaggctgccaaaaagcttctacaggaaaagcggytcatggga---cgkgcaaa---atcagaagtta------acatcccatcaagttacagtgctgattacttccagcgaggcagggattaygctgaaaaacttagaagaggttgctt--acattt-------------------tctttc--------cacgcttttg----------taatgata----------------------------ttagttca------------------------------------------------tttcaattttc-tctgcaaattacttgcta-gtcggkhttwkycksw---------mttwty-----m---------ts------------------------a-ayyrywatshwymksmmystktrtkccmrtktkkyyymwtytygmkkyw------------------ymtcr--wgkt----------mmmycrtkwycmcymkttmyy----mcwmytkmwywywcm-dramm-tyycrrrmy-rtmcmrrgmyrkacaaggacagag-----------------------------------------------------------------------------------------------------------------------------------------------------------------------------------------------------------------------------------------------------------------------------------------
>I23388_M180_Malvaceae_Triumfetta_lappula_seq1
-----------------------------------------------------------------------------------------------------------------------------------------------------------------------------------------------------------------------------------------------------------------------------------------------------------------------------------------------------------------------------------------------------------------------------------------------------------------------------------------------------------------------------------------------------------------------------------------------------------------------------------------------------------------------------------gtacaagttaagaaatatagaggaaacagaggctgccaaaaagcttctacaagagaagcggctgatggga---cgggcaaa---atcataagtta------acattccatcaagttacagtgctgattatttccagcgtggaagggattatgytgaaaaacttagaagaggttgctt--atgttt-------------------tccttt-------ytatgatttca----------taatgagaggatt----agtga-----------ttttcagttca--gttcagttyw-------vcatggtgtgaat------------------ttagttgtgcactct--------cadna-dtttgaattacttcat---------tcgatt-----atgtccttaaccttaa-----------tttatgtcaa-tgctcactatcctattcttgttgttctgtttttgtttctt-----------------------------tagtaagat----------ctgtggtgttcacatcc--------ccchttttcctgctckwrmwy-kyrsarmac-atcctga----------------------------------------------------------------------------------------------------------------------------------------------------------------------------------------------------------------------------------------------------------------------------------------------------------
>I23389_M181_Malvaceae_Pavonia_scheadiana_seq1
--------------------------------------------------------------------------------------------------------------------------------------------------------------------------------------------------------------------------------------------------------------------------------------------------------------------------------------------------------------------------------------------------------------------------------------------------------------------------------------------------------------------------------------------------------------------------------------------------------------------------------------------------------------------------------------------aaggaatatagaggaaacagaggctgccaaaaagcttctacaagaaaagcggctcacggga---cgggctaa---atcagaagtta------acatcccagcaagttacagtgctgattacttccagcgaggcagggattatgccgaaaaacttagaagaggttggtt--acgatt-------------------tctttt--------cacgg-tttg----------taatgagatat-t----atgga------------ttttagttca------------------------------------------------atttgattttgatatgtgaattacttgcta-gtwtgggttacttggt---------ttcctt-----c---------ccttta-----------ttattgtgaa-tttgcaagctttaggtccgtttattccgattttgcttcctttttcttct------------------tcttttgatgt----------acatcatgttcgcctgtttac----cccttttt-----------------------------------------------------------------------------------------------------------------------------------------------------------------------------------------------------------------------------------------------------------------------------------------------------------------------------------------
>I23390_M182_Malvaceae_Anoda_cristata_seq1
---------------------------------------------------------------------------------------------------------------------------------------------------------------------------------------------------------------------------------------------------------------------------------------------------------------------------------------------------------------------------------------------------------------------------------------------------------------------------------------------------------------------------------------------------------------------------------------------------------------------------------------------------------------------------------------------rggaatatagaggaaacagaggctgccaaaaagcttctacaagaaaagcggctcacggga---cgggctaa---atcagaagtta------acatcccagcaagttacagtgctgattacttccagcgaggcagggattatgccgaaaaacttagaagaggttggtt--acgatt-------------------tctttt--------cacgg-tttg----------taatgagatat-t----atgga------------ttttagttca------------------------------------------------atttgattttgatatgtgaattacttgcta-gtttgggwtacttggt---------ttcctt-----c---------ccttta-----------ttattgtgaa-tttgcaagctttaggtccgtttattccgattttgcttcctttttcttct------------------tcttttgatgt----------acatcatgttcgcctgtttac----ccctttttattcctctg--------------------------------------------------------------------------------------------------------------------------------------------------------------------------------------------------------------------------------------------------------------------------------------------------------------------------------
>I23391_M183_Malvaceae_Phymosia_umbellata_seq1
-------------------------------------------------------------------------------------------------------------------------------------------------------------------------------------------------------------------------------------------------------------------------------------------------------------------------------------------------------------------------------------------------------------------------------------------------------------------------------------------------------------------------------------------------------------------------------------------------------------------------------------------------------------------------------------------taagaaatattgaggaaacagaggctgccaaaaaggttctacaggaaaagcggctcatggga---cgggcaaa---atctgaagtta------acatcccagcaagctacagtgctgattacttccagcgaggcagggattacgccgaaaagcttagaagaggttggyt--aagwtt-------------------wctttt--------gahgatattg----------taatgagagkt-t----attgg------------tttbtgthca------------------------------------------------atttbwtttdbrtrdghdanty---------dynhkhbhynbtthtb---------tdtddt-----dbatvhdbhhcvtbhd----------------------bhnvhdhhhhyahhtthytytbhmybhdcwbdhvnwvcabhbcnhbmbvwgbavddvvabdnvndndvhbvvvavgacva--------caacdvtgcbcvvacmmcmcsm-----------------------------------------------------------------------------------------------------------------------------grcaag-----------------------------------------------------------------------------------------------------------------------------------------------------------------------------------------------------------------
>I23392_M187_Malvaceae_Ayenia_berlandieri_seq1
------------------------------------------------------------------------------------------------------------------------------------------------------------------------------------------------------------------------------------------------------------------------------------------------------------------------------------------------------------------------------------------------------------------------------------------------------------------------------------------------------------------------------------------------------------------------------------------------------------------------------------------------------------------------------------tacaagttaagaaatatagaggaaacagaggctgccaaaaagcttttacaagaaaagcggctcggagga---agtgcaaa---atcagaagtta------gtatcccatctagttatagtgccgattattttcagcgtgggaaggattatgctgaacgactcagaagaggtttgtc--ac-ttt-------------------tctcta--------tatgctttca----------tag-gggagga-t----aatg--------------------------------------------------------------------------------------------------------------------------------------------------------------------------------------------------------------------------------------------------------------------------------------------------------------------------------------------------------------------------------------------------------------------------------------------------------------------------------------------------------------------------------------------------------------------------------------------------------------------------------------------------
>I23393_M189_Malvaceae_Kearnemalvastrum_lacteum_seq1
--------------------------------------------------------------------------------------------------------------------------------------------------------------------------------------------------------------------------------------------------------------------------------------------------------------------------------------------------------------------------------------------------------------------------------------------------------------------------------------------------------------------------------------------------------------------------------------------------------------------------------------------------------------------------------------caagttaaggaatatagaggaaacagaggctgccaaaaagcttctacaggaaaaacggctcayrgga---cgggcaaa---atcagaagtta------acatcccagcaagttacagtgctgattacttccagcgaggcagggattacgccgaaaaacttagaagaggttggtt--gagttt-------------------tctttt--------cacggttttg----------caatgagaggt-t----attga-------------tttagttca------------------------------------------------atttgattttgatatgygaattacttgcta-gtttgggttacatggt---------tttctt-----t---------gcttta-----------tttttgtraa-tttgcaagctttaggtcygtttattccggttttgcttcyttctyyttwww-----------------tkwkkkrmrky----------ayrtymksytmkyywsyyyay----yyywyttyyyytcctctgaac-ttgcagaac-atcycgagctgta----------------------------------------------------------------------------------------------------------------------------------------------------------------------------------------------------------------------------------------------------------------------------------------------------
>I23395_M236_Malvaceae_Fuertesimalva_jacens_seq1
-----------------------------------------------------------------------------------------------------------------------------------------------------------------------------------------------------------------------------------------------------------------------------------------------------------------------------------------------------------------------------------------------------------------------------------------------------------------------------------------------------------------------------------------------------------------------------------------------------------------------------------------------------------------------------------------attaaggaayatagaggaaacagaggctgccaaaaagcttttacaggaaaaacggctcatggga---cgggcaaa---atcagaagtta------acatcccagcaagttacagtgctgattacttccagcgaggaagrgattaygccgagaaacttagaaraggttggtt--gagttt-------------------tctttt--------cayggttttg----------taatgagaaaa-t----attga------------t---------------------------------------------------------------ttttggtatgcaaattacttgcta-gtttgggttacatggt---------tttctt-----c---------cctttg-----------ttattgtgaa-ttcgcaagctgtaggtccgtttattcccattttgc-tttttt--------------------------------aggt----------acatgatgttcacctgtttac----cccatttttcttcctctgaac-ttgcagaac-atcccgagctgtacaagaacagaggttcgcaggatgacaatgctag-------------------------------------------------------------------------------------------------------------------------------------------------------------------------------------------------------------------------------------------------------------------
>I23396_M019_Malvaceae_Allosidastrum_pyramidatum_seq1
-----------------------------------------------------------------------------------------------------------------------------------------------------------------------------------------------------------------------------------------------------------------------------------------------------------------------------------------------------------------------------------------------------------------------------------------------------------------------------------------------------------------------------------------------------------------------------------------------------------------------------------------------------------------------------------attcaagttwagaaatatagaggaaacagaggctgccaaaaaggttctacaagaaaagcggctcgtggga---cgggcaaa---atctgaagtta------acatcccagcaagctacagtgctgattacttccagcgaggcagggattacgccgaaaagcttagaagaggttggtt--aagttt-------------------tctttt--------gacggttttg----------taatgagaagt-t----attgg------------ttttagttca------------------------------------------------acttgattttgatgtgcgaattacttggta-gtct----------------------------------------------------------------------------------------------------------tctttttttg----------------------------aggg----------acatcatgttcagccgctaac----ccattttccttcctc-tgaac-ttgcagaac-atcctgagctgtacaaggacaggggttcacaggatgacaacaatgccggccccaaaccacccgaggcragcaatgatgccgcaggaagtaggcaagctgcaactga-------------------------------------------------------------------------------------------------------------------------------------------------------------------------------------------------------
>I23397_M020_Malvaceae_Melochia_betonicifolia_seq1
-----------------------------------------------------------------------------------------------------------------------------------------------------------------------------------------------------------------------------------------------------------------------------------------------------------------------------------------------------------------------------------------------------------------------------------------------------------------------------------------------------------------------------------------------------------------------------------------------------------------------------------------------------------------------------------atacaagttaagaaatatagaggaaacagaggctgctaaaaaacttctacaagaaaagaggctcatggga---cgggcaaa---accagaagtta------gcatcccatcaagttatagtgctgattattttcagcgcggcagggattatgctgaaaaacttagaagaggttggtt--rcttct-------------------ttttttgc------tttgytttgg----------taataagaggt------agtgg-----------cttttacttba--ttttacat-----------ttggccaggat------------------ttgattgtgctccct--------cwcta-gyatgggttacttggc---------tttayt-----ttgt------crtttt-----------tttwwkkkra-wttkkwawksccmwycytwwtkkycyksytttkkttyyttwkkw------------------------------argk----------wwkkkgkkktymmykktymawy-mkttyccmwkktttctcttgaca-ttgcagaacmwycykragttgtacaaggacag-------------------------------------------------------------------------------------------------------------------------------------------------------------------------------------------------------------------------------------------------------------------------------------------
>I23398_M021_Malvaceae_Sidastrum_micranthum_seq1
-------------------------------------------------------------------------------------------------------------------------------------------------------------------------------------------------------------------------------------------------------------------------------------------------------------------------------------------------------------------------------------------------------------------------------------------------------------------------------------------------------------------------------------------------------------------------------------------------------------------------------------------------------------------------------------tcaagttaagaaatatagaggaaacagaggccgccaagaaagttctacaagaaaagcggctcatggga---cgggcaaa---atctgaagtta------acatcccggcaagctacagtgctgattacttccagcgaggcagggattatgctgaaaagcttagaagaggttggtt--aagttt-------------------tctttt--------gacggttttg----------taatgtgaggt-t----attgg------------ctttagttca------------------------------------------------atttgattttgttgtgagaattacttgcta-gtct----------------------------------------------------------------------------------------------------------tccttttttt----------------------------aggt----------atakcatgttcagctgttaac----ccattttccttcctc-tgaac-ttgcagaac-atcccgagctgtacaaggacagaggttcacaggatgacaacaatgccggccccaaaccacctgaggcaagcaatgatgcagcag-----------------------------------------------------------------------------------------------------------------------------------------------------------------------------------------------------------------------------
>I23366_M015_Malvaceae_Firmiana_simplex_seq1
----------------------------------------------------------------------------------------------------------------------------------------------------------------------------------------------------------------------------------------------------------------------------------------------------------------------------------------------------------------------------------------------------------------------------------------------------------------------------------------------------------------------------------------------------------------------------------------------------------------------------------------------------------------------------------------agttaagaaatatagaggaaacagaggctgccaaaaagcttctacaagaaaagaggctcatggga---cgggcaaa---atcggaagtta------gcatcccttcaagttacagtgctgattatttccracgtggcagggattatgctgaaaaacttagaagaggttgctg--acaatt-------------------ttgttt--------tatgcttccga---------taatgtgtgga-t-----atga-----------tttttagttca--gtttgcct-----------ttggtgggaat------------------ttgattgtgttatgt--------tcctg-atttagattacttagg---------tctatt-----ttgt------ctttat-----------ttgatatgaa-tttgtaatttccaattcttatt-tattgtttcttttttttctt--------------------------tagtaaagt----------atgtggtgttgacat-----------------------------------------------------------------------------------------------------------------------------------------------------------------------------------------------------------------------------------------------------------------------------------------------------------------------------------------------------------
>I28591_M023_Malvaceae_Neobuchia_paulinae_seq1
--------------tcctatc------------------------------------------------------------------------------------------------------------------------------------------------------------------------------acgggattcc--------------------------------------------------------------------------------------------------------------------------tctttgaagtgtttgtgcttatttaa-tttctccaaaatagggaaaa--------------tgt-agcttgtagagcag-------------------------------------------------------------acatgctat-----------aatgtct---t------tagaccaacta----------aatgttggtcaaagtttgtga----------------------------------tcgttttctgtaa-tagattaatt---------gatgatgt-a--tt------ctaattg---cttc-tttggtcgcagatacaagttaagaaatatagaggaaacagaggctgccaaaaagcttctacaggaaaagcggctcatggga---caggcgaa---atcagatgtta------gcatcccatcaagttacagtgctgattatttccagcgtggcagggattatgccgaaaaacttagaagaggttgctt--acattt-------------------tctttt--------catgcttttt----------taatgagaggt-t----aatga------------tttcagttca--gtttgctt-----------ttgatgggaat------------------ttgattttactatgcacgttactcactg-gttcagattattatta-------------------------------------------------agtgtgaa-tttgcaatctttaagtctgttt--------------------------------------------------------------------------------------------------------------------------------------------------------------------------------------------------------------------------------------------------------------------------------------------------------------------------------------------------------------------------------------------------------------------------------------------
>I28592_M188_Cytinaceae_Bdallophytum_americanum_seq1
--------------------------------------------------------------------------------------------------------------------------------------------------------------------------------------------------------------------------------------------------------------------------------------------------------------------------------------atctttaattcctttgattccatctaggtctc---------------------------------------------gaggcattagg-cctcata-ggttgccacctc--cagagcgcctagtgcctttta-------gaacatgcgattgtc------aaacatat---------atagtcccattg----------aga---tgtcagaaaatgtag---------------------------------ccatttctttgcaa-tgaatgtct----------gatgtggt---ctg------ctgattg---ttcc-ttcggatttaggtacaagttgagaaatatagaggaaacagaggctgccaaaaagattctacaggagaagcggctcatgggt---cggactaa---actagaaactg------gcatcccatcaagtttgagtgcagattatttccaacgtgggcaggattatgctgaaaagcttagaagaggtgctta-t-------------------------tttgttt----a-ttttaattttttatgcatgggtagcaaaagca------catca----------gctactgctttagaacttagatgg--------atttgttgggaggtggggtg----------ttggctaaactgtattccctagacactc-ttctg---------------------ctctt-----atata----------------------tttg-------------------------------------------------------------------------------------------------------------------------------------------------------------------------------------------------------------------------------------------------------------------------------------------------------------------------------------------------------------------------------------------------------------------------------------------------------------------------
>I28593_M024_Malvaceae_Carpodiptera_cubensis_seq1
-----------------------------------------------------------------------------------------------------------------------------------------------------------------------------------------------------------------------------------------------------------------------------------------------------------------------------------------------aagcctctgcaggagccaggatctcctatcatgggatcatactttg--tagtgtttttgcttctatatcagac-------cttgttt-agctactgcaat--------gc--------------taagc-aagcacaatat------------------------------------------------aaatgatggccaaagtgtttgt--------------------------------aacctttttctgtaa-tatgttaatg---------gatgattt-a--tg------ctaattg---tttc-tttggttgcagatataagttgagaaatattgaggaaacagaggctgccaaaaagcttctacaagaaaagcggctcgtggga---agggcaaa---atcagaagtta------gcatcccatcaagtttcagtgctgattatttccagcgtggcagggattatgctgaaaaacttagaagaggttgctt--acattt-------------------tccttt--------tatgcattta----------tcaagagaggt-t----aatga------------tttcagatca--gtttgg-------------ttggtgggaat------------------ttggttttgctttgta-------aacta-gttt---taactttgg---------tatatt-----ttga------cctta------------ttggtttgaa-tttgcaagctccaattctttttgttctgctgttgttgctt-----------------------------tagtgagtg------------------------------------------------------------------------------------------------------------------------------------------------------------------------------------------------------------------------------------------------------------------------------------------------------------------------------------------------------------------------------------
>I28594_M025_Malvaceae_Herrania_nitida_seq1
--------------------------------------------------------------------------------------------------------------------------------------------------------------------------------------------------------------------------------------------------------------------------------------------------------------------------------------------------tttgtgcttcgttaattttcttctttttagggaaga--------------tct-agcttctaggtcagac-------catgtta-agctgcgacgca--tttgctgc--------------taagc-aagcttgatat-----------aatgtct---t------tagacccacta----------aatgatggccaaagtgtgtga---------------------------------cactgtctttgaaa-tagatgaatg---------gatgatgt-a--tg------ctaattg---tttc-tttgctttcagatacaagttaagaaatatagaggaaacagaagctgccaaaaagcttctacaagaaaagaggctcatggga---cgggcaaa---atcagaagtta------gcatcccatcaagtttcagtgctgattattttcagcgtggcagggattatgcagaaaaacttagaagaggttggtt--acctgt-------------------tctttt--------tatgctattg----------taatgaaaggt-t----aatga-----------atttttcttca--gtttacct-----------ttgatgggatt------------------ttgattgtgctcttt--------cacta-gtttatattwcatggc---------tctatt-----ttgt------cattgc-----------ttgatgtgaa-tttgtaatctccaattctta----------------------------------------------------------------------------------------------------------------------------------------------------------------------------------------------------------------------------------------------------------------------------------------------------------------------------------------------------------------------------------------------------------------------------------------------
>I28595_M184_Malvaceae_Guazuma_ulmifolia_seq1
-----------------------------------------------------------------------------------------------------------------------------------------------------------------------------------------------------------------------------------------------------------------------------------------------------------------------------------------------------------------------------------------------------------------gttaagc-------tttaggt---------------------gc--------------taacc-gagcttgatat-----------aatgtct---t------tagacccacta----------aatgatggccaaagtgtttcaatatgtctttgccatttttttttttttgcmtaattatgtctttgtaa-ttgatgagta---------gatgatgg-a--tg------ctaaatg---tttc-tttggttgcagatacaagttaagaaatatagaagaaacagaggctgccaaaaagcttctacaagaaaagcggctcattgga---cgggcaaa---atcagaagtta------gcatcccatctagttttagtgctgattattttcagcgtggcagggattatgctgaaaagcttagaagagg-----------------------------------------------tatgctattg----------taatgaaaggt-t----aatga-----------tttttacttca--gtttgcct-----------gtagtgggatt------------------ttgattgtgctccgt--------cacta-gtttgtattacttggc---------tctatt-----gtgt------cattgc-----------ttgatgtgaatttgtaagtctccgattcatcttgttctacttttgttttccttactc--------------------------taaggt----------atgtgttgttcattctttcc------------------------------------------------------------------------------------------------------------------------------------------------------------------------------------------------------------------------------------------------------------------------------------------------------------------------------------------------------
>I28596_M026_Malvaceae_Ruizia_cordata_seq1
-------------------------------------------------------------------------------------------------------------------------------------------------------------------------------------------------------------------------------------------------------------------------------------------------------------------------------------------------------wtttwct--attttcct----------------------------cag-gkyttatagatcagac-------cttgttt-agttgttgtgct------------------------tgtgc-gaatatgatat-----------aatatct---t------ttgaaccacta----------gatratggccaaagtgygtga----------------------------------yccttttatgyaa-tatgttaatg---------gatgrctt-a--tg------ktaattr---tttc-wttggttgtagrtataagttaaagaacatagaggaaacagagghrgccaaaaagcttctacaagaaaagcggctcrtggga---cgggctaa---atctgaagtta------gcatcccatcaagttacagtgctgattatttccagcgtggcaaggattatgctgaaaaacttagaagaggttgctt--gcattt--------------------ytttt--------tatgcttttg-----------aatgaaaagt-t----ratga------------tttatattca--gtttrcct-----------ttggtgggaat------------------tttgatgtg----------------------gttaattagttggg---------tatatt-----tggt------cctta------------ctggtgtgaa-tatgtaatcttccattatgtttgttctgcttttattggtt-----------------------------tggtgaggt----------tcatgctgttcactctcccc------------------------------------------------------------------------------------------------------------------------------------------------------------------------------------------------------------------------------------------------------------------------------------------------------------------------------------------------------
>I28597_M027_Malvaceae_Melhania_velutina_seq1
--------------------------------------------------------------------------------------------------------------------------------------------------------------------------------------------------------------------------------------------------------------------------------------------------------------------------------------------------------------------------------------------------------msatyrtggat--gcc-------cttagtt-tcttgytgtgct------------------------tatgc-raatatgatat-----------aatatct---t------twgaaycacta----------gatratggccaaagtgtstga----------------------------------cccttktatgyaa-tatgttaatg---------gatgabtt-a--tg------btrrttg---tttc-tttggttgtagatataagttaaagaacatagaggaaacagaggcagccaaaaagcttctacaagaaaagcgrctcatggga---crggctaa---atcwgaagtta------gcatcccatcaagttayagtgctgattatttccagcgtgggaaggattatgctgaaaaacttagaagaggttgytt--gcattt---------------------tttt--------tatgcttttg-----------aatgaaaagt-t----aatga------------tttatactca--gtttgcct-----------ttggtgggaaa------------------tttgatgtg----------------------gttaattagttggg---------tatatt-----tggt------cctta------------ctggtgtgaa-tatgmaatcttymwttctgtttrttctgyttttatyrrtt-----------------------------tggtgaggt----------tcatgctgttca--------------------------------------------------------------------------------------------------------------------------------------------------------------------------------------------------------------------------------------------------------------------------------------------------------------------------------------------------------------
>I28598_M028_Malvaceae_Glyphaea_brevis_seq1
------------------------------------------------------------------------------------------------------------------------------------------------------------------------------------------------------------------------------------------------------------------------------------------------------------------------------------------------------------------------maatmyakrgaaagtaaagctattmtwtthgtyrtccttgwrysrgay-------mttgttta--------------------ghyrv-----------trrsy-gmrmatbatmw-----------artstht---y------wabavsywdtg----------rctawtttycwyarwkyvtky----------------------------dwwttchctratcatttwm-tkgmkrawtk---------satggtrw-a--tg------ctratyr---tttm-ttykgktgcagatacaagttaagaaatatagmggaaacagwgkctgcmaaaaagcttctacaagagaagcggctcatggga---cgggcaaa---atcagaagtta------gcatcccatcaagtkacagtrctgattatttccagckkggcvgggwtkwtgctgwmaaamttakaakmggttscyt--amntttwtt---------------twyttttw-------wwtdndbhkr----------yawkknghrgw-t----akyga----------ttrytmagktya--------rs-----------ktrryrtndat------------------htdawtktrsyctttwamtr---------gwtkgawttattbtgg---------tcgrttct---atvtt-----tcctgacaatttagcatyytwyrtyaartttwmywmmt---rtsywtatwgwtatrcwyttgctttt---------------------------------------------------------------------------------------------------------------------------------------------------------------------------------------------------------------------------------------------------------------------------------------------------------------------------------------------------------------------------------------------------------------------------
>I28599_M029_Malvaceae_Desplatsia_dewevrei_seq1
-----------------------------------------------------------------------------------------------------------------------------------------------------------------------------------------------------------------------------------------------------------------------------------------------------------------------------------------------gcgtttgtgcccctttagttttgttcaatakagtgaaaa--------------ttt-agcctctagatcagaa-------cttcttt-agctgctgcact--------gc--------------taagc-aaacatgatat-----------tttgtct---t------tagaactactg----------tctcatttggatagtgtgtgc----------------------------------ttgttcactataa-tggacgaatg---------gatggtgt-a--tg------ctaattg---tttc-tttgatcacagatacaagctaagaaatatagaggaaacagaggctgccaaaaagcttctacaagagaagcggctcatggga---cgggcaaa---atcagaaatta------gcatcccgtcaagttatagtgccgattatttccagcgtggcaaggattatgctgaaaaacttagaagagg-tgctt--atattt-------------------tccttt--------tatgctttga----------taatgaggata----------------------gttttggttca--gttcagc------------ttggtgtgaat------------------ttggttgtgctgttg--------------------attacttagg---------ttgatt-----cttt------cttaat-----------tttatttcaa-atttmaatctgctattgtaataattctgcttttgtggttt-----------------------------tagtaagat----------atacggcgttcac-------------------------------------------------------------------------------------------------------------------------------------------------------------------------------------------------------------------------------------------------------------------------------------------------------------------------------------------------------------
>I28600_M146_Malvaceae_Mortoniodendron_guatemalense_seq1
-------------------------------------------------------------------------------------------------------------------------------------------------------------------------------------------------------------------------------------------------------------------------------------------------------------------------------------------------------------------ttcttctttttaggaagga--------------tct-agcttctaggtcagac-------tttgttt-cgctggtgtgct------------------------tgtac-aaacatgatat-----------aatgtca---t------tagacccacta----------aatgctgcccaaagt-tgcaa---------------------------------tgctttctctwtga-aaggtgaatg---------gataatac-a--tg------ctaattg---tttc-tttggttgcagatacaagttaagaaatatagaggaaacagaggctgccaaaaagcttctacaagaaaagaggctcatggga---agggcaaa---atcagaagtta------gcatcccatcaagttacagtgctgattatttccagcgtggcaaggattatgctgaaaaacttagaagaggttrctt--acattt-------------------tctttt--------tatgctttcaa---------taatgagtgaa-t-----aygg-----------tttttagttca--gtttgcmt-----------tttgtgggaat------------------ttgattgtggtttat--------tccta-gtttatattacttagg---------cctatt-----ttgt------ccttat-----------tcgatgtgga-tttgtaatctccaattcttat---------------------------------------------------------------------------------------------------------------------------------------------------------------------------------------------------------------------------------------------------------------------------------------------------------------------------------------------------------------------------------------------------------------------------------------------
>I28601_M030_Malvaceae_Sparmannia_africana_seq1
----------------------------------------------------------------------------------------------------------------------------------------------------------------------------------------------------------------------------------------------------------------------------------------------------------------------------------------------------------------------------------aaaa--------------tct-agcttctagatyagas-------mttgt-----------ctag--------ct--------------gcagc-aaacatgatat-----------aacatct---t------tagacccactg---gctagyggctagtttcyacrgtctgtag----------------------------------taattgtttataa-trgatgaatgma----tcmnatcgtct-a--tg------ctaattg---tttc-tttggttgcagatacaagttaagaaatatagaggaaacagaggctgccaaaaagcttctwcaagagaagcggctcacggga---cgggcaaa---atcagaagtta------acatcccatcaagttacagtgctgaytatttccagcgtggcagdgattatgctgaaaaacttagaagaggttgctt--amattt-------------------tccttt--------tadgctttda----------tdactagagga-t----dgtgr--------tkwttttcagttsa--tttcagc------------atggtgtgaat------------------ttgattgtkctcttt--------cacta-gtttgaatcacygagg---------tcaattga---ctgt------ccttag-----------tttatgttaa-tttgtaaactccmattcttrttcttct---------------------------------------------------------------------------------------------------------------------------------------------------------------------------------------------------------------------------------------------------------------------------------------------------------------------------------------------------------------------------------------------------------------------------------------
>I28602_M031_Malvaceae_Mollia_sp_seq1
--------------------------------------------------------------------------------------------------------------------------------------------------------------------------------------------------------------------------------------------------------------------------------------------------------------------------------------------------------------taattttcttc-atatagggaaaa--------------ttt-aacatctagatcagac-------cttgttt-agctgctgcact--------ac--------------caagc-aaacatgatat-----------attgtgt---t------tagtcccactg----------actcattttggtagcgtgtcc----------------------------------tcgatctctataa-tggatgaacg---------gatgttgt-a--tg------ctaattgccttttt-tttaattgcagatacaagttaagaaatatagaggaaacagaggctgccaaaaagcttctacaagagaagcggctcatggga---caggcaaa---atcagaaatta------gcatcccgtcaagttacagtgctgattattttcagcgcggcagggattatgctgagaaacttagaagagg-tgctt--acattt-------------------tccttt--------tatgctttgg----------taatgagagta-c----agtga-----------gtttcagttca--gttcagc------------acggt---------------------------gttgtgcttttg--------------------attacttagg---------ttgatt-----ctat------ccttat-----------tttatgtcaa-atttcaatctcctagtgttgttgttctgcttttgtttctt-----------------------------tag------------------------------------------------------------------------------------------------------------------------------------------------------------------------------------------------------------------------------------------------------------------------------------------------------------------------------------------------------------------------------------------
>I28603_M223_Malvaceae_Gossypium_hirsutum_seq1
---------------------------------------------------------------------------------------------------------------------------------------------------------------------------------------------------------------------------------------------------------------------------------------------------------------------------------------------------------------------------------------------------------gcttccagcatagac-------cttgttt-agctgct------------------------------aagc-aaacatgatat-----------aatgtc----t------tagaccaacta----------aatgatgaccaaagtatgtca----------------------------------cccatttctgtaa-tagagtaatc---------tmtgtcataa--tt------ctaattg---ttcc-tttggttkcagatacaagttaagaaatatagaggaaacagaggctgcyaaaaagctwctacaggaaaaacggctcatggga---cgggcaaa---atcagaagtta------gcatmccatcaagttacagtgctgattacttccagcgaggcagggattacgctgaaaaacttagaagaggttgtta--cgtttt-------------------cttttt--------catgvttttg----------taattagaggt-t----aatga-----------tttta-gttcg-------------------------------a------------------ttgattttgctctgcaaattacttgcta-gtttggatcagttagt---------tttctt-----c---------ccttta-----------ttggtatgaa--ttgccatttttaagaccgtttgttccagttgtgtttc----------------------------------------------------------------------------------------------------------------------------------------------------------------------------------------------------------------------------------------------------------------------------------------------------------------------------------------------------------------------------------------------------------------------------
>I28604_M032_Malvaceae_Entelea_arborescens_seq1
--------------------------------------------------------------------------------------------------------------------------------------------------------------------------------------------------------------------------------------------------------------------------------------------------------------------------------------------gcaatgtttgtgcttctttagttttcttcaatatagggaaaa--------------ttt-agcttctagatcagac-------cttgt-----------cgcc--------gc--------------taagc-aaacatgatat-----------aatgtct---t------wagacccactg---gctrgtggctagtttccacagtctgtag----------------------------------taattgtttataa-kggatgaatr---------tatcgtct-a--tg------ctaattg---tttc-tttggttgcagatacaagttaagaaatatagaggaaacagaggctgcmaaaaagcttctacaagagaagcggctcacrgga---cgggmaaa---atcagargtta------acatcccatcaagttayagtgctgattatttccagcgtggcagggattatgctgaaaaacttagaagaggttgctt--acattt-------------------yhcytttat---d-tatgctttga----------taactaragga-t----agtga-----------ttttcagttca--tttcwgc------------atggtgtgaat------------------ttgrttgtgctcttt--------cacta-gtttgaattactgagg---------tcaatt-----ctgt------ccttag-----------tttatgttaa-tttgtaatctcccattcttgttcttctacttttgtttctt-----------------------------tagtaaga-------------------------------------------------------------------------------------------------------------------------------------------------------------------------------------------------------------------------------------------------------------------------------------------------------------------------------------------------------------------------------------
>I28605_M235_Malvaceae_Abutilon_sp_seq1
----------------------------------------------------------------------------------------------------------------------------------------------------------------------------------------------------------------------------------------------------------------------------------------------------------------------------------------------------------------------------------------------------------------gagtagat-------c-----------------tt--------gt--------------ttagc-tgacatgat-------------tatgtct---t------tagaccaacta----------aacgatgaccaaaccgtgtca----------------------------------cccttttctgtaactagattaatt---------gattttgt-a--ct------ctaattg---tttt-tggggttgcagattcaagttaagaaatatagaggaaactgaggctgccaaaaaggttctacaagaaaagcggctcatggga---cgggcgaa---atctgaagtta------acatcccagctagctacagtgctgattacttccagcgaggcagggattacgccgaaaagcttagaagaggttggtt--aagttt-------------------tctttt--------gacggttttg----------taatgacaggt-t----attgc------------tttttgttca------------------------------------------------atttgattttgatgtgcgaattacttgctw-gtct----------------------------------------------------------------------------------------------------------tctttatttg----------------------------atgt----------------------------------------------tcctctgaac-ttgcagaac-atcctgagctgtacaa-------------------------------------------------------------------------------------------------------------------------------------------------------------------------------------------------------------------------------------------------------------------------------------------------
>I28606_M033_Malvaceae_Reevesia_formosana_seq1
-------------------------------------------------------------------------------------------------------------------------------------------------------------------------------------------------------------------------------------------------------------------------------------------------------------------------------------------------------------------------------------------------------------------ttgac-------cttgttt-agttgctctgct--------gc--------------taagaaaaccatgattt-----------aatgtct---t------tagacctacta----------aatgatgtccaaagcttgtga----------------------------------cacttctctgtga-taggtga----------tggataatgt-a--tg------ctaatta---tttc-tttggttgcagatacaagttaaaaaatatagaggaaacagaggccgccaaaaagcttctacaagaaaagcggctcatggga---agggcaaa---atcagaagtta------gcatcccatcaagttatagtgctgattatttccagcgtggcagggattatgctgaaaaacttagaagaggttgctt--acattt-------------------tatttt--------tatgtttttc----------taatgagaggt-t----aatca-----------ttttcagttca--gtttgctt-----------ttggtgggaat------------------ttgattttgctttgc-------tcacta-gtttggattagttgga---------tgtatc-----tttt------cctta------------ttgatgtgaa--------------------tttcttttccttctgatkaac-----------------------------------------------------------------------------------------------ttgcagaam-atcctgagctgtacaa-------------------------------------------------------------------------------------------------------------------------------------------------------------------------------------------------------------------------------------------------------------------------------------------------
>I28607_M034_Malvaceae_Mansonia_altissima_seq1
------------------------------------------------------------------------------------------------------------------------------------------------------------------------------------------------------------tac------------------------------------------------------------------------------------------------------------------------tmagwrgamyrctgsrrkwrctraagttcagctgcctattgagtacgccttttc---ccaatct-ttcatttcaatctgac-------gttgttt-agtttctgtdby--------gc--------------tgagc-aaacatkhtdb-----------ratgtck---t------tagatcyaytr----------adtgatggccdatgtdtgtga----------------------------------ccctttcktgtaa-cagaataatggak---garwwtkatgt-a--tg------ctghttg---tttc-tttsrttgcagdtataagttdagaaatatagaggaaacggaggctgccaaaawgcttctmcargaaaagcggctcatggga---cgggcaaa---atcwgaagtta------gcatcccatcaagttanagtgctgattatttccagcgtggcaadgattayrchgaaaaacttcgaagaggtt------gcattt-------------------tctttc--------tatkhtyttm----------tkwgtrwg--w------rrtga-----------wwrhyagttca--gtttgcyt-----------ttggtgdgaat------------------tttattttgctgtgytcacyagacwcta-gtttgkrttdgttgtgtwsag----tttgts-----tct------------------------ctgatkttaa-tttgmartmtccaaytmtttatgttctgcttttgtttcttt-------------------------------------------------------------------------------------------------------------------------------------------------------------------------------------------------------------------------------------------------------------------------------------------------------------------------------------------------------------------------------------------------------------------------
>I28608_M035_Malvaceae_Hosfordia_alata_seq1
------------------------------------------------------------------------------------------------------------------------------------------------------------------------------------------------------------------------------------------------------------------------------------------------------------------------------------------------------------------------------------------------------------------------------------------tgctgtgct--------gc--------------tgagc-aaacatgat-------------tatgtct---t------tagaccaacta----------aacgatgaccaaagtgtgtcg----------------------------------cccttttctgtaattagattaatt---------gatkttgt-a--tt------ytahtgk---tttt-tgtggtcgcagattcaagttaagaaatatwgaggaaacagaggctgcmaaaaaggttctacargaaaagcggctcatggga---cgggcaaa---atctgaagtta------acatcccagcaagctacagtgctgattacttccagcgaggcagggattacgcygaaaagcttagaagaggttggtt--aagttt-------------------tctttt--------gaygrtwttg----------taatgagagkt-t----attgg------------tttttgttca------------------------------------------------atttgattttgatgtgygaattacttgcta-gtct----------------------------------------------------------------------------------------------------------tctttatttg----------------------------atgt----------acatcatgttcagccgttaac----mcattkwgck---------------------------------------------------------------------------------------------------------------------------------------------------------------------------------------------------------------------------------------------------------------------------------------------------------------------------------------
>I28609_M036_Malvaceae_Pentaplaris_davidsmithii_seq1
----------------------------------------------------------------------------------------------------------------------------------------------------------------------------------------------------------------------------------------------------------------------------------------------------------------------------------------------------------------------------------aaaa--------------ttt-agcttctagagcagac-------cttgttt-cgctgctgcgct--------gc--------------tcagc-aaacatgatat-----------aatgtct---t------tagaccaacta----------aatgatggccaaagtgtgtta----------------------------------tccttttctgtaa-tagattaatt---------gatgatgt-a--tt------ctaattg---tttc-tttggttgcagatacaagttaagaaacatagaggaaacagaggctgccaaaaagcttttacaggaaaagcggctcatggga---cgggcaaa---atcagaagtta------gcatcccatcaagttatagtgctgattacttccagcgtggcagggattatgccgaaaaacttagaagaggttgctt--atgttt-------------------tctttt--------catgcttttg----------taatgagaggt-t----aatga------------tttcagttca--gtttgctt-----------ttggtgggaat------------------ttgattttgctctgcacattactcacta-gtttggaatagttggt---------tttttt-----c--c------ccctta-----------ttggtgtgaa-tttgcaat----------------------------------------------------------------------------------------------------------------------------------------------------------------------------------------------------------------------------------------------------------------------------------------------------------------------------------------------------------------------------------------------------------------------------------------------------------
>I28610_M037_Malvaceae_Heritiera_littoralis_seq1
----------------------------------------------------------------------------------------------------------------------------------------------------------------------------------------------------------------------------------------------------------------------------------------------------------------------------------------------------------------------------------------------------------------------ac-------cttgttt-agctggtgtgcc--tgcactgc--------------taagc-aaacatgataa-----------aatgtgt---t------tagacccatga----------aatgatgctgaaaat-tgtga---------------------------------cgctttccctttga-caggtgaatg---------gataacat-a--tg------ctaaatg---tttc-tttggttgcagatacaagttaagaaatatagaggaaacagaggctgccaaaaagcttctacaagagaagaggctcatggga---cgagcaaa---atcggaagtaa------gcatcccatcaagttacagtgctgattatttccaacgtggcagggattatgctgaaaaacttagaagaggtagctt--acagtt-------------------ttgttt--------tatgctttcga---------taacgaatgga-t-----atgt-----------tttttagttca--gtttgcct-----------tcggtgggaat------------------atgatgtgaatggata-------ttctg-gtttacactacttagg---------tctatt-----ttgt------ctctat-----------ttgatgtgaa-tttgtaatttccaattc-------------------------------------------------------------------------------------------------------------------------------------------------------------------------------------------------------------------------------------------------------------------------------------------------------------------------------------------------------------------------------------------------------------------------------------------------
>I28611_M062A_Malvaceae_Durio_zibethinus_seq1
------------------------------------------------------------------------------------------------------------------------------------------------------------------------------------------------------ggatcct--------------------------------------------------------------------------------------------------------------------------actttggagtgttt---------------------------ggagtg--------------tttttgcttctagatcagac-------tttgttt-agctgctgtgct--------gc--------------taagcaaaccatgatat-----------aatgtct---c------tagacccacta----------aataatggccattgtgtatga----------------------------------cccttgtttttaa-tagattaatg---------gatggtgt-g--tg------ctgattt---tttc-tttggttgcaggtacaagttaaggaatatagaggaaacagaggctgccaaaaagcttctacaagaaaagcggctcatggga---cgggcaaa---atcagaagtta------gcatcccatcaagttacagtgctgattatttccagcgtggcagagattatgctgagaaacttagaagaggttggtt--acattt-------------------tcctttttt-----tattcttttt----------taatgggaggt-t----aagca-----------ttttcagttca--gtttgctt-----------ctggtgggaat------------------ttgatcttgctcttt-------tcacta-gtttg--tcggttggg---------tatatt-----tttt------cctta------------ttgatgtgaa-tttgaaatctttaattctgtttgttctggtt--gtttctt-----------------------------tagtga---------------------------------------------------------------------------------------------------------------------------------------------------------------------------------------------------------------------------------------------------------------------------------------------------------------------------------------------------------------------------------------
>I28612_M038_Malvaceae_Brachichyton_bidwillii_seq1
------------------------------------------------------------------------------------------------------------------------------------------------------------------------------------------------------------------------------------------------------------------------------------------------------------------------------------------------------------------------------agggaaga--------------tatgagcttctaggccagac-------cttgttt-agctggtgtgcc--tgcgctgc--------------taagc-aaacatgatag-----------aatgtgt---t------tagacccwyta----------aatgatgcccaaaat-tgtga---------------------------------cactttccytttga-ywggtgaatg---------gataayat-g--wg------ctaattg---tttc-tttggttgcagatacaagttaagaaatatagaggaaacagargcygccraaaagcttctacaagaaaagaggctymtggga---cgagcaaa---atcggaagtta------gcathchatcaagttacagtgctgattatttccaacgtggcagggattatgctgaaaaacttagaagaggttgctt--acagtt-------------------ttgttt--------tatgctttcga---------taatgadtgga-t-----atga-----------ttttkarttyg--gtttrcct-----------ttgrtgggaat------------------ttgattgtrgtatat--------tcctg-gtttagattacttwgg---------tctatt-----tggt------ctttat-----------ttgatgtgaa-tttgtwattccaattcttatt--ttctgttttgcttttct----------------------------ttaatgaa--------------------------------------------------------------------------------------------------------------------------------------------------------------------------------------------------------------------------------------------------------------------------------------------------------------------------------------------------------------------------------------
>I28613_M039_Malvaceae_Eriotheca_macrophylla_seq1
---------------------------------------------------------------------------------------------------------------------------------------------------------------------------------------------------------------------------------------------------------------------------------------------------------------------------------------------------------ttttttac-tttcttcaaaataggaaaaa--------------ttt-agcttctagagcag-------------------------------------------------------------acatgatat-----------aatgtct---t------tagaccaacta----------aatgatggccaaagtttgtga----------------------------------ccattttctgtaa-tagattaatc---------gatgatgt-g--tt------ctaattg---tttc-tttggtcgcagatacaagttaagaaatatagaggaaacagaggctgccaaaaagcttctacaggaaaagcggctcabggga---cgggcaaa---atcagaagtta------gcatcccatcaagttacagtgctgattatttccagcgtggcagggattatgccgaaaaacttagaagaggttgctt--acattt-------------------tctctt--------catgcttttg----------taatgagaggt-t----aatga------------tttaagttca--gtttgctt-----------ttggtgggaat------------------ttgattttactctgcacrttactcacta-gttcagattattatta---------ttattt-----tttt-------cctta-----------ttggtgtgaa-tttgcaatctgtaagtctttttgttccgctttagttt-----------------------------------------------------------------------------------------------------------------------------------------------------------------------------------------------------------------------------------------------------------------------------------------------------------------------------------------------------------------------------------------------------------------------------
>I28614_M040_Malvaceae_Hydrogaster_trinervis_seq1
tcagc---------------------------------------------------------------------------------------------------------------------------------------------------------------------------------------------------------------------------------------------------------------------------------------------------------------------------------------------------------------------------------------------------tgcctattgagtatgc-------cttcttctaatcttttcatt------------------------tctacagaataagattcta--------gattatct--------------cctattacg-------gaatcctctttccagtgtttgc------------------gtttctttagttgtcttgattctctataa-tggatgaatg---------gatggtta----tg------taaattg---tttc-cttgattgcagatacaagttaagaaatatagaggaaacggaggctgccaaaaagcttctacaagagaagcggctcatggga---cgggccaa---atcagaaataa------gcatcccatcaagttacagtgctgattatttccagcgtggcagggattatgctgaaaaacttagaagagg-tgcgt--acatttg--------------------------------catgctttga----------tgatgagagta-t----agtga-----------gcttcggttca--gttmaga------------atggtgtgaatt-----------------tgtgttgtgatt-----------------attttgattacttagg---------tcgattcta--tcatt----------------------ttgttgtgaa-tattcaatctcctatcattgttgttctgcttttgcttctt-----------------------------tagtaagat----------gtatggtgttca--------------------------------------------------------------------------------------------------------------------------------------------------------------------------------------------------------------------------------------------------------------------------------------------------------------------------------------------------------------
>I28615_M041_Malvaceae_Pterygota_brasiliensis_seq1
---------------------------------------------------------------------------------------------------------------------------------------------------------------------------------------------------------------------------------------------------------------------------------------------------------------------------------------------------------------------------------------------------------------------------------tgttt-agatggtgtgcc--tgcactgc--------------taagc-aaacatgatag-----------aacgtgt---t------tagacccacta----------aatgatgcccaaaat-tgtga---------------------------------cgctttccctttga-caggttaata---------aataacag-a--tg------caaattg---tttc-tttggttgcagatacaagttaagaaatatagaggaaacagaggctgccaaaaagcttctacaagaaaagaggctcatggga---cgggcaaa---atcggaagtta------gcatcccatcaagttacagtgctgattatttccaacgtggcagggattatgctgaaaaacttagaagaggttcgt---acagtt-------------------tcattt--------tatgcttttga---------taatgagtgga-t-----atga-----------tttttagtttg--gttcgcct-----------ttggtgggaat------------------ttgatcgtggtatat--------tcctg-gtttagattactttdg---------tgtatt-----ttgt------ctttat-----------ttggtgtkra-tywatatttttt-----------ttctg--------------------------------------------------------------------------------------------------------------------------------------------------------------------------------------------------------------------------------------------------------------------------------------------------------------------------------------------------------------------------------------------------------------------------------------
>I28616_M042_Malvaceae_Leptonichya_maranta_seq1
------------------------------------------------------------------------------------------------------------------------------------------------------------------------------------------------------------------------------------------------------------------------------------------------------------------------------------------------------------------------------agggaaga--------------tct-agtttctaggtcagac-------catgttt-agccgctttgcc--------------------------aga-aatcatgatat-----------aatgtct---t------tagacca-------------------tggtcaaagtgtgtga---------------------------------ccctgtctctgaaa-twgatgaatg---------agtgatgt-a--tg------ctaattg---tttc-ttttattgcagatacaagttaagaaatatagaggaaacagaggctgccaaaaagcttctacaagaaaagcggattatgggackgggggcaaa---atcagaagtta------gcatcccatcaagttacagtgctgattatttccagcgtggcaaggattatgcygaaaaacttagaaggggtacctc--ac-ttt-------------------tcttta--------tatgctctgg----------tagtgggagga-t----aatga-----------tttttagttca-gttttgccc-----------cttgtggcart------------------ttgattgtgtgc--------actcactg-gtttggattacttagg---------ccttat-----tttgt-----ccttag-----------ttgatgtcaa-attataat----------------------------------------------------------------------------------------------------------------------------------------------------------------------------------------------------------------------------------------------------------------------------------------------------------------------------------------------------------------------------------------------------------------------------------------------------------
>I28617_M043_Neuradaceae_Neurada_procumbens_seq1
------------------------------------------------------------------------------------------------------------------------------------------------------------------------------------------------------------------------------------------------------------------------------------------------------------------------------------------------------------------------------ggtggaga------------------acgctttgaaacgggc--------------------------------------------------agaagacgaactttacaagattcc---ggagcatct----------taaagtgaaga----------aacgaaactcagaa---------------------------------------gaaagctctactcaa-tggactactgg--------gattgctg-agattcagcttccgattga------------------atataagctgaaaaacatcgaggaaactgaggctgcgaaaaagcttttacaggagaagcgactcatgagcagccggggaaagtcatcagaagttattagttgcatgccatcaagttacagtgcggattattttcagcgtgggagagattatgctgagaagctgagaagagaacatcc-tgagctgtataaggatag---------------------aagtggtttggagaa------tggtgatggtggt----ggtgg-----------tggtaggtctaatactaaagcaggcggcggcggcggcggtgatg-------------------------------------------------------------------------------------------------------------gtggtggagg-------------------------------------------------------------------------------------------------------------------------------------------------------------------------------------------------------------------------------------------------------------------------------------------------------------------------------------------------------------------------------------------------------------------------------------------------------------------
>I28618_M044_Malvaceae_Pentace_laxiflora_seq1
-------------tgcctattgagt-------------------------------------------------------------------------------------------------------------------------------------------------------------------atgtctgttaggcttttaccaatcttt----------------------------------------------------------------------------------------------------------------cttttcaggaatataagcttctacaggatgtcctatcatgggatcctcctttcg---agtgtttttgcttctagattagac-------cttgttt-agttactgggct--------gc--------------taggc-aagcacaatat-----------aatgtac-------------------------------------------------------------------------------------------------------gttaatg---------gataattt-g--tg------ctaattg---tttc-ttttgttacagatacaagttaagaaatatagaagaaacagaggctgccaaaaagcttctacaagaaaagcggctcacagga---cgggcaaa---atcagaagcta------gcatcccatcaagttacagtgctgattatttccagcgcggcagggattatgctgaaaaacttagaagaggttgctt--atgttt-------------------tctttt--------tatgcttttg----------tcatkagagtt-----aaatgg------------tttcagttca--gtttgcc------------ttggtgggaat------------------ttgattttgctgtgca-------aacta-gttttaacttttgggt--------atattttgacct---------------------------tagatgtgaa-tttgcaatctccaa----------------------------------------------------------------------------------------------------------------------------------------------------------------------------------------------------------------------------------------------------------------------------------------------------------------------------------------------------------------------------------------------------------------------------------------------------
>I28619_M045_Malvaceae_Phragmotheca_mammosa_seq1
-----------------------------------------------------------------------------------------------------------------------------------------------------------------------------------------------------------------------------------------------------------------------------------------------------------------------------------------------------gtgcttatttaattttcttcaatata-gacaac--------------ttt-agcttctagaacagac-------cttgtgt-agctgctgcact--------gc--------------taagc-aaacatgaaat-----------aatgtct---t------tagaccaacta----------aatgatggccaaagtgtgtga----------------------------------ctcttttctgtaa-tagattaatc---------aatgatgt-a--tg------ctaattg---tttc-tttggttgcagatacaagttaagaaatatagaggaaacagaggctgccaaaaagcttctacaggaaaagcggctcatggga---cgggcaaa---atcagaagtta------gcatcccctcaagttacagtgctgattatttccagcgtggcagggattatgctgaaaaacttagaagaggttggtt--acgttt-------------------tctttt--------catgcttttg----------taatgagaggt-taataaatga------------tttctgttca--ctttgctt-----------ttggtgggaat------------------ttgattttgctctgcacgttactcgcta-gtttggattagttggt---------tttttt-----cttc------cccttg-----------ttrgtgtgaa-tttgcaatcttta-----------------------------------------------------------------------------------------------------------------------------------------------------------------------------------------------------------------------------------------------------------------------------------------------------------------------------------------------------------------------------------------------------------------------------------------------------
>I28620_M046_Malvaceae_Camptostemon_shultzii_seq1
----------------------------------------------------------------------------------------------------------------------------------------------------------------------------------------------------------------------------------------------------------------------------------------------------------------------------------------------------------------------------------------------------------------tagcagac-------cttgttt-agctgttgcggt--------gc--------------taagc-aaacataatat-----------aatgtc----t------tagaccaacta----------aatgatgaccaaagtgtgtca----------------------------------cccttttstgtaa-tagattaatc---------gatgttgc-a--tt------ctaatkg---tktc-yttggtcgcagatacaagttaagaaatatagaggaaacagaggctgccaaaaagcttctacaggaaaagcggctcayggrr---crggcaaa---atcwgaagtya------gcatccyatcaagttatagtgctgattacttccagcgrggcarrgattatgccgaaaaacttagaagaggttgctt--acattt-------------------tcyykt--------yacrcttttg----------taatgagaggt-t----aatga-----------tttt------------------------------------akt------------------tcgrttttactttgcaaattatttgcta-gtttggcttagttggt---------tttctt-----c---------ccttta-----------ttgatatgaa--ttgcaatctttaagcctgtatgttccaattttg--------------------------------------------------------------------------------------------------------------------------------------------------------------------------------------------------------------------------------------------------------------------------------------------------------------------------------------------------------------------------------------------------------------------------------
>I28621_M153_Malvaceae_Trichospermum_sp_seq1
--------aggatctcctatc------------------------------------------------------------------------------------------------------------------------------------------------------------------------------atggaatcct---------------------------------------------------------------------------------------------------------------------------ctttcaactgtttgtgtttctttaattttcttcaatatagggaaaa--------------ttt-agcttttagatcagac-------cttgttt-agctgctgagctgctgwgctgc--------------taagt-gaacatgatat-----------aatgtct---t--------------------------------------tagtgtgtac----------------------------------amattctctatac-tggatgaatg---------gatggttt-a--tg------ttaattg---tttc-tttgattgcagatacaagttaagaaatatagaggaaacngaggctgccaaaaagctthtacaagagaagcggctcatggga---cgggcaaa---atcagaaatta------gcatcccgtcaagttacagtgctgattatttccagcgtggcagggattatgctgagaaacttagaagagg-tgctt--acattt-------------------tccttt--------hatgctctga----------taatgagagta-t----agtga-----------gtttcagttca--attcaac------------atgktgttaat------------------ttggttgtgctatca--------------------attactttgg---------tcgatt-----ctgt------mctyat-----------cttatgtcaa-tttgmactytsctcttgttactgttctgcttttgtttckt-----------------------------tagtaagat----------aagtggtgttcactctttc-------------------------------------------------------------------------------------------------------------------------------------------------------------------------------------------------------------------------------------------------------------------------------------------------------------------------------------------------------
>I28623_M048_Malvaceae_Abroma_augusta_seq1
-----------------------------------------------------------------------------------------------------------------------------------------------------------------------------------------------------------------------------------------------------------------------------------------------------------------------------------------------------ttccttcatttttttttttctttttagggaaga--------------tct-agcttctaggtcagac-------catgttt-aactgctgtgcc--tgtgctgc--------------gaaga-aatcatgatat-----------aatgtct---t------tagaccca------------------tgaccaaagtttgtgg---------------------------------tcctgtagctgtaa-taggtgaata---------gatgatgt-a--tg------ctaattg---tttc-tttggttgcagatacaagttaagaaatattgaggaaacagaggctgccaaaaagcttctacaggaaaagcggctcatggga---cgggcaaa---atcagaagtta------gcatcccgtcaagttacagcgctgattatttccagcgtggcagggattatgctgaaaagcttagaagaggttcact------tc-------------------tctttt--------tatgctttgt----------taattggagga-t----aatga-----------ttttcagttca--gtttgcca-----------atggttggaat------------------ttgattttgtgcttc--------cacta-gtttgattacttgggt---------tttatt-----ttgt------ccttat-----------ttgatgtcaa-tttgtaatctccaattctcattgtttcgatttattt------------------------------------------------------------------------------------------------------------------------------------------------------------------------------------------------------------------------------------------------------------------------------------------------------------------------------------------------------------------------------------------------------------------------------
>I28624_M049_Malvaceae_Corchoropsis_tomentosa_seq1
-------------------------------------------------------------------------------------------------------------------------------------------------------------------------------------------------------------------------------------------------------------------------------------------------------------------------------------------------------------------------------------------------------------atagatcatac-------cttgtct-agttgttgtgctgctatgcaaa--------------tagcc-aaatatgatat-----------aatatct---t------tagaaccacta----------aatgatggccaaagtgtgtgc----------------------------------ccctttta------tattttaatg---------gatgactt-a--tg------ctaattg---tttc-tttggttgtaggtataagttaaagaatatagaggaaacagaggcagccaaaaagcttctacaagaaaagcggctcatggga---caggctaa---atcagaagtta------gcatcccatcaagttatagtgctgattatttccagcgtggcaaggattatgctgaaaaacttagaagaggttgctt--gcattt-------------------tctttt--------tatgcatttg----------taatgagaagt-t----aatga------------tttatagtca--gtttccct-----------ttggtgggaat------------------tttgatttgctatgc-------tcacta-gttttaattagttggt---------ccaatt-----tggt------cctta------------ttgatgtgaa-tttgctatgtttatttctcttcgttctgcttttct-------------------------------------------------------------------------------------------------------------------------------------------------------------------------------------------------------------------------------------------------------------------------------------------------------------------------------------------------------------------------------------------------------------------------------
>I28625_M193_Malvaceae_Apeiba_tibourbou_seq1
---------------------------------------------------------------------------------------------------------------------------------------------------------------------------------------------------------------------------------------------------------------------------------------------------------------------------------------------------------------agttttcttcaatatarggaaaa--------------ttt-rgwttctakatcarac-------cttgttt-rgctgctgyrct--------gc--------------tamgm-aaacatgatat-----------aatgtcy---t------tagaycyactrcttgctagtggctagtttccrtwgtbtgtag----------------------------------tcattgtttataa-tggatgaatg---------gatggtgt-a--cg------ctaattg---tttc-tttggthgcagatacaagttaagaaatatagaggaaacagaggctgccaaaaagcttctacaagagaagcggctcatggga---cgggcaaa---atcagaagtta------acatcccrtcaagttacagtgctgattatttccagcgtggcagggattatgctgaaaaacttagaagaggttgctt--gcattt-------------------tccttt--------tatgctttga----------taactagagga-t----aktga-----------ttttcwkttca--tttcagy------------atngtgcgaat------------------ttgattgttctcttt--------casta-gtttgaatttactgag--------gwygatt-----ctgt------ccttat-----------ttttygttaa--ttttawactcycattcctgttcttctacttttgtttctt-----------------------------tag------------------------------------------------------------------------------------------------------------------------------------------------------------------------------------------------------------------------------------------------------------------------------------------------------------------------------------------------------------------------------------------
>I28626_M226_Malvaceae_Helicteres_guazumifolia_seq1
----------------------------------------------------------------------------------------------------------------------------------------------------------------------------------------------------------------------------------------------------------------------------------------------------------------------------------------------------------------gttcagctgcctattgagtatgcccttta---ccaacct-ttcattttaatatgac-------cttgttt-agtttctgtgcg--------gc--------------caagc-aaacatgattt-----------aatgcct---t------yagatccacta----------aatgatggccattgtgagtgg----------------------------------ccctttcttgtaa-taggataatggat---gaatatgatgc-a--tg------ctgattg---tttt-tttggttgtagatataagttgagaaatatagaggaaacggaggctgccaaaaagcttctacaagaaaarcggctcatggga---cgggcaaa---atcagaagtta------gcatcccatcaagttacagtgctgattatttccagcgtggcaaggattatgctgaaaaacttcgaagaggtt------gtattt-------------------tctttc--------tttgcttttc----------tatgagaagtg------aatga-----------tagtcagttca--tttarcct-----------ttggtgggaat------------------tttattttgctgtgctcattagaaacta-gtttggattagttttktagag----cttgtc-----ctt------------------------gtgatcttaa-tttgcagtctccagttctgtctgctrtrctattta-------------------------------------------------------------------------------------------------------------------------------------------------------------------------------------------------------------------------------------------------------------------------------------------------------------------------------------------------------------------------------------------------------------------------------
>I28628_M051_Malvaceae_Werklea_horrida_seq1
-------------------------------------------------------------------------------------------------------------------------------------------------------------------------------------------------------------------------------------------------------------------------------------------------------------------------------------------------------------------------gaaatagggaaaa--------------ttt-aacttttagagcagactgcaaagcttgttt-agctgatgtgct-----gatgc--------------taaga-aaacgtgatat-----------aatgtct---t------tagaccaacta----------aatgatgacaaaagtgtgcca---------------------------------cccttgttctgtaa-tatattcatc---------gatgttgt-a--tt------ctaatgg---cttc-tttgatcgcagatacaagttaagaaatatagaggaaacagaggctgccaaaaagcttctacaggaaaagcggctcatggga---cgggcaaa---atcagaagtta------acatcccatcaagttacagtgctgattacttccagcgaggcagggattatgccgaaaaacttagaagaggttgctt--acattt-------------------tctttc--------cacgcatttg----------------------t----aatga------------tattagttca-------------------------------------------------tttcgattttctctgcaaattgcttgcta-gttgggatcagtcggt---------cttttc---------------cctcta-----------ttattatgaa--ttgcaat----------------------------------------------------------------------------------------------------------------------------------------------------------------------------------------------------------------------------------------------------------------------------------------------------------------------------------------------------------------------------------------------------------------------------------------------------------
>I28629_M052_Malvaceae_Spirotheca_rosea_seq1
-----tgcaggatctcctatc------------------------------------------------------------------------------------------------------------------------------------------------------------------------------atgggatccc--------------------------------------------------------------------------------------------------------------------------tctttgaagtgtttgtgcttatttaa-tttcttcaaaatagggaaaa--------------tgt-agcttctagagcag-------------------------------------------------------------acatgatat-----------aatgtc----t------tagaccaacta----------aatgttggtcaaagtttgtga----------------------------------ccgttttctgtaa-tggattaatc---------gatgatgt-a--tt------ctaattg---cttc-tttggttgcagatacaagttaagaaatatagaggaaacagaggctgccaaaaagcttctacaggaaaaacggctcgtggga---cgggcgaa---atcagaagtta------acatcccatcaagttacagtgctgattatttccagcgtggcagagattatgccgaaaaacttagaagaggttgctt--actttt-------------------tctttt--------aatgcttttt----------taatgaaagat-t----aatga------------tttcag-tca--gtttgctt-----------tttgtgggaat------------------ttgattttactctgaacattactctctatatttggattattatta---------tta---------------------tta-----------ttggtgtgaa-------------------------------------------------------------------------------------------------------------------------------------------------------------------------------------------------------------------------------------------------------------------------------------------------------------------------------------------------------------------------------------------------------------------------------------------------------------------
>I28630_M053_Malvaceae_Huberodendron_swietenioides_seq1
--------------------------------------------------------------------------------------------------------------------------------------------------------------------------------------------------------------------------------------------------------------------------------------------------------------------------------------------------cttgtgcacatttaattttcttcaatatwgggaaaa--------------ttt-agcttctagagcagac-------cktgttt-agcytctgcact--------gc--------------yaagc-aaacatgatat-----------aktgtct---t------tagaccaacta----------aatgatggccaaa-tgtgtgr----------------------------------cygttgtcwgtaa-takattaatc---------gakgatgt-a--tt------ctaattg---tttc-wttggtcgcagatacaagttaagaaatatagaggaaacggaggcygccaaaaagcttctacaggaaaagcggctcatgggc---cgggcaaa---atcagaagtta------gcatcccatcaagctacagtgctgattatttccagcgtggcagggattatgccgaaaaactcagaagaggttgcttacatattt-------------------tctttt--------crtgctttag----------taatgagaggy-t----aatga------------tttcagttca--gtttactt-----------ttggtgggaat------------------ttgattttgctctgcrygttactcacta-gtttggattagttgtt---------twttt-----------------cctta-----------ttggtgtgaa-tttgcagtatttaagtatggttgttccacttttg--------------------------------------------------------------------------------------------------------------------------------------------------------------------------------------------------------------------------------------------------------------------------------------------------------------------------------------------------------------------------------------------------------------------------------
>I28631_M054_Malvaceae_Trochetiopsis_benjaminae_seq1
-------------------------------------------------------------------------------------------------------------------------------------------------------------------------------------------------------------------------------------------------------------------------------------------------------------------------------------------acttgcmaavcwacyyrttk---tkkwtk----------------------------yct-ttcttatakatcagac-------cttrktt-wsttgytgtgct------------------------tatgc-raatatgatat-----------aatatct---t------twgaaycacta----------gatratggcyaaagtgtstga----------------------------------cccttktatgyaa-tatgttaatg---------gatgactt-a--tg------btddttg---tttc-tttggttgtagatataagttaaagaacatagaggaaacagaggcagccaaaaagcttctacaagaaaagcgrctcatggga---cvggctaa---atcwgaagtta------gcatcccrtcaagttabagtgctgattatttccagcgtggnaaggattatgctgaaaaacttagaagaggttgktt--gcwtkym-----------------ttntttt--------tatgcttttg----------tdatgaaaagt-t----aatga------------tttataytca--gtttgcct-----------ttgrtgkgaatatgcaatcytcatttctrtttgwtstg----------------------rttwatyrrttkrgtggggttcatatrtt-----tggt------ccttg------------ctggtgtgwm-tatrwrawcttscagaay------------------------------------------------------------------------------------------------------------------------------------------------------------------------------------------------------------------------------------------------------------------------------------------------------------------------------------------------------------------------------------------------------------------------------------------------
>I28632_M055_Malvaceae_Eriolaena_candollei_seq1
-----------------------------------------------------------------------------------------------------------------------------------------------------------------------------------------------------------------------------------------------------------------------------------------------------------------------------------------trtmmwawmatgcaascwacyt-gttttatt----------------------------tct-ttcttatagatcagac-------cttgtct---------------------------------------tct-rartwtnwbak-----------matatct---t------ttgaahcrcta----------gataatggccaaagtgtgtga----------------------------------cccttttatgcar-tatgttaatg---------gatgactt-a--tg------ctaattk---ttta-tttggytgtagatataagttaaagaacatagaggaaacagaggcagccaaaaagcttctacaagaaaagcggctcatggga---cgggctaa---atctgaagtta------gcatcccatcaagttacagtgctgattatttccagcgtggcaaggattatgctgaaaaacttagaagaggttgctt--gcawtt---------------------tttt--------tatgcttttg-----------aatgaaaagt-t----aatga------------tttatattca--gtttgcct-----------ttggtgggaat------------------tttgatgtg----------------------gttaattagttgrk---------tatatt-----tggt------cctta------------ctggtgtgam-tatraaatcttccattctgtttgtt-----------ggtt------------------------------------gt----------tcatgctgttcactctcctccc---tcctttttccctctgtt--------------------------------------------------------------------------------------------------------------------------------------------------------------------------------------------------------------------------------------------------------------------------------------------------------------------------------
>I28633_M056_Malvaceae_Adansonia_digitata_seq1
-------caggatctcctatg------------------------------------------------------------------------------------------------------------------------------------------------------------------------------ttgggatcct--------------------------------------------------------------------------------------------------------------------------actttgaattgtttttgcttatttaa-tttcttcaaaatagggaaaa--------------ttt-agcttctagagcag-------------------------------------------------------------atatgatat-----------aatatct---t------tagaccaacta----------aatgatggccaaagtttgtga---------------------------------ccccttttctgtaa-tagattaatc---------gatgatgt-a--tt------ctaattg---yttc-tttggatgcagatacaagttaagaaatatagaggaaacagaggctgccaaaaagcttctacaggaaaagcggctcatggga---cgggcaaa---atcagaagtta------gcatcccatcaagttacagtgctgattatttccagcgtggcagggattatgcagaaaaacttagaagaggttgckt--acattt-------------------tctttt--------catgcttttg----------taatgagaggt-t----aatga------------tttcagttaa--gtttgctt-----------ttggtgggaat------------------ttgattttacra--------actcacaa-gttcagattagttttt---------tttttc-----cttttta-aacccttg-----------ttggtgtgaa-tttgcaatttttaaatctgttc---------tggtttatt-----------------------------tc-------------------------------------------------------------------------------------------------------------------------------------------------------------------------------------------------------------------------------------------------------------------------------------------------------------------------------------------------------------------------------------------
>I28635_M058_Malvaceae_Byttneria_aculeata_seq1
------------------------------------------------------------------------------------------------------------------------------------------------------------------------------------------------------------------------------------------------------------------------------------------------------------------------------------------------------------------------caactcagtggaccactgggattgctgaagttcagctaccgattgagtatg----ccttttactgttcttttatt--tcaa------------------------gaacataaactgttgctggatggattttt-act-----gcaaattcagtgcc---------------------------------------------------------tgtgcacatgtttctttaa-tagatgaata---------tatgattt-a--tg------gtaayga---tttc-ttcgcttgcagatacaagttaagaaatatagaggagacagaggctgctaaaagggttctgcaagaaaagcggctcgtggga---agtgcaaa---atctgaactta------gcataccakctagttacagtgccgattayttccagcgtggcaaggattatgcagaacgactaagaagaggttcttc--actttt-----------------cttcctctgc--------------------------ttataggaatt-t----gatta-----------tgttgatctca---------------------------------------------caa-------------------------------gtgttggttgcttaga-------tctttatt--------------------------------ttggtttcaa-tttgtaac----------------------------------------------------------------------aa--------ctgtggtgtttactcgttccctgcaatcatcatgttc----------ttgcagaac-atcccgaattg------------------------------------------------------------------------------------------------------------------------------------------------------------------------------------------------------------------------------------------------------------------------------------------------------
>I28636_M059_Malvaceae_Pterospermum_pierrei_seq1
-----------------------------------------------------------------------------------------------------------------------------------------------------------------------------------------------------------------------------------------------------------------------------------------------------------------------------------------------------------------------------------------------------------------wwrtract----------------------------------gc--------------taaga-aaacgtgatat-----------aatgtct---t------tagaaccatta----------aatgatggccaaagtgattga----------------------------------cccttctatgaaa-------------catgtatggatatgt-a--tg------ctaattg---tttc-tttggttgcaggtataagttaagaaatatagaggaaacagaggccgccaaaaagcttctacaagaaaagcggcttatggga---cgagcaaa---atccgaagtta------gcatcccatcaagttatagtgctgattatttccagcgtggcagggactacgccgaaaaacttagaagaggttgctt--gaattt-------------------tctttt--------tatgctgttg----------------------t----catga--------ggatttatagttca--gtttgtct-----------ttggtggcaaa------------------ttgatttgc--------ggtgcttacta-gttttaattagtttgg---------tgtatt-----ttg-------cccta------------ttgttgtgaa-tttgcaatcttc------------------------------------------------------------------------------------------------------------------------------------------------------------------------------------------------------------------------------------------------------------------------------------------------------------------------------------------------------------------------------------------------------------------------------------------------------
>I28637_M060_Malvaceae_Duboscia_vifidiflora_seq1
-----------------------------------------------------------------------------------------------------------------------------------------------------------------------------------------------------------------------------------------------------------------------------------------------------------------------------------------tttgccgtgttttcgcttctttagtttccttcaatatagggacaa--------------ttt-agcctctagatcagac-------cttgttc-agctgctgtgst--------gc--------------tatgc-aaacatgatat-----------catctct---t------tagatccgctg----------actcatttccgtagtgtttac----------------------------------tcattctctataa-tggatgaatg---------gatggtgt-a--tg------ctaattg---tttc-tttgatcgcagatacaagttaagaaatattgaggaaacagaggctgccaaaaagcttctacaagagaagcggctcatggga---cgggcaaa---atcagaagtta------acatcccctcgagttacagtgctgattatttccagcgtggcagggattatgctgaaaaacttagaagagg-tgcat--acattt-------------------tccttt--------tat---------------------------------------------------------------gttcagc------------aaggtgtaaat------------------ttggttgtgctgtca--------------------atttcttagg---------tcgatt-----ctgt------ccttat-----------ttgttgtcaa-atttcaatttcctattattattgttctgctttggtttctt-----------------------------tagtaagat----------atgtggtgtttactctttctttcccccttttttcctcctcttgaac-t--------------------------------------------------------------------------------------------------------------------------------------------------------------------------------------------------------------------------------------------------------------------------------------------------------------------------
>I28638_M061_Malvaceae_Basiloxylon_brasiliensis_seq1
---------------------------------------------------------------------------------------------------------------------------------------------------------------------------------------------------------------------------------------------------------------------------------------------------------------------------------------------------------------aattttcttcgttttagggaaga--------------tatgagcttctaggtcagaa-------cttgttt-agctggtgtgcc--tgcactgc--------------taagc-agacatgatag-----------aatgcttttat------tagacccacta----------aatgatggccaaaat-tgtga---------------------------------tgctttccctttga-cagatgaatg---------gataacat-a--tg------ctaattg---tttc-tttggttgcagatacaagttaaggaatatagaggaaacagaggcggccaaaaagcttctacaagaaaagaggctcatggga---cgggcaaa---atcggaagtta------gtatcccgtcaagtttcagtgctgattatttccaacgtggcagggattatgctgaaaaacttagaagaggttgctt--acagtt-------------------ttgttt--------tgtgctttcga---------taacaagtgga-c-----atga-----------tttttagttca--gtttgctt-----------ttggtgggaat------------------ttgattgtggcatat--------tcccg-gtttagataacttagg---------tctatt-----ttgt------ctttat-----------ttgatttgga-ttcataatttccaatctt-att-ttctgct------------------------------------------------------------------------------------------------------------------------------------------------------------------------------------------------------------------------------------------------------------------------------------------------------------------------------------------------------------------------------------------------------------------------------------
>I28639_M249_Malvaceae_Gyranthera_amphibiolepis_seq1
--------------------------------------------------------------------------------------------------------------------------------------------------------------------------------------------------------------------------------------------------------------------------------------------------------------------------------------------------------cttatttaattttgttcaatatagggaaaa--------------ttt-agcttccagaacagac-------cttgttt-agcttctgcact--------gc--------------taagc-aaacatgatat-----------aatgtct---t------tagaccaacta----------aatgatggccaaaatgtgtga----------------------------------cccttgtctgtaa-tagattaatc---------gatgatgt-a--tt------ctaattg---tttc-tttggtcgcagatacaagttaagaaatatagaggaaacggaagctgccaaaaagcttctacaggaaaagcggctcatggga---agggcaaa---atcagaagtta------gcatcccatcaagctacagtgctgattatttccagcgtggcagggattatgctgaaaaacttagaagaggttgcttacatattt-------------------tctttt--------catgctttag----------taatgagaggt-t----aatga------------tttaagtaaa--gtttactt-----------ttggtgggaat------------------ttgattttgctttgcaaattactcacta-gttcggattagttgtt---------tttttt--------t------ccctta-----------ttggtgtgaa-tttgcaatctttaagtctgtttgttccg--------------------------------------------------------------------------------------------------------------------------------------------------------------------------------------------------------------------------------------------------------------------------------------------------------------------------------------------------------------------------------------------------------------------------------------
>I28640_M062B_Malvaceae_Diplodiscus_paniculatus_seq1
-------------------------------------------------------------------------------------------------------------------------------------------------------------------------------------------------------------------------------------------------------------------------------------------------------------------------------------------------------------------------wwbrtgggatcctcctttgg---agtgtttttgcttctagatcagac-------cttgctw-rgttwryrkkht--------rv--------------wagrv-amrmrcdhwrt-----------aatgtat-------------------------------------------------------------------------------------------------------gttaatt---------tataattt-a--tg------ctaattg---tttc-ttttgttacagatacaagttaagaaatatagaagaaacagaggctgccaaaaagcttctacaagaaaagcggctcacagga---cgggcaaa---atcagaagcwa------gcatcccatcaagttacagtgctgattatttccagcgcggcagggattatgctgaaaaacttagaagaggttgctt--atgttt-------------------tctttt--------tatkcttttg----------tcwtgagagtttt----aatgg------------tttcwgtttw--gtttgcs------------ttkgtgggawt------------------ttgwttttgckgtgca-------aamta-gttttaacttttggkt--------attttttkacct---------------------------tgkatgtkaa-tttgcaatctccwttttttttttctcctgttt----------------------------------------------------------------------------------------------------------------------------------------------------------------------------------------------------------------------------------------------------------------------------------------------------------------------------------------------------------------------------------------------------------------------------------
>I28641_M063_Malvaceae_Brownlowia_peltata_seq1
--------------------------------------------------------------------------------------------------------------------------------------------------------------------------------------------------------------------ttt----------------------------------------------------------------------------------------------------------------cttttcaagaatataagcttctgcaggatgtcctatcatgggatcatcctttgg---agtgtttttgcttcttgatcagac-------cttgttt-agttactgggct--------gc--------------taggc-aagcacgatgt-----------aatgtat--gt------taggcaagcac--------gatataatg--------------------------------------------------------------tatgttaatg---------gataattt-a--tg------ctaattg---tttc-ttttgttacagatacaagttaagaaatatagaagaaacagaggctgccaaaaagcttctacaagaaaagcggctaacagga---cgggcaaa---atcagaagcta------gcatcccatcaagttacagtgctgattatttccagcggggcagggattatgctgaaaaacttagaagaggttgctt--atgttt-------------------tctttt--------tatgcttttg----------tcatgagagtt-t----aatggttt-----ctggtttcagttca--gtttgcc------------ttggtgggaat------------------ttgattttgctttgca-------aacta-gttttaacttttgggt--------atattttgac----------------------------------------------------------------------------------------------------------------------------------------------------------------------------------------------------------------------------------------------------------------------------------------------------------------------------------------------------------------------------------------------------------------------------------------------------------------------------------------------------------
>I28642_M064_Malvaceae_Burretiodendron_esquirolii_seq1
------------------------------------------------------------------------------------------------------------------------------------------------------------------------------------------------------------------------------------------------------------------------------------------------------------------------------------------------------------------------------------------------------------------------------------------------------------------------------------------------------agtcacct--tta--------------------------aatgatgcccagagt-tgtga---------------------------------tgctttctcttttg-accgctgatg---------ggtaacat-g--tg------ctgattgt--tttttcttggttgcagatacaagttaagaaatatagaggaaacagaggctgccaaaaagcttctacaagaaaagaggctcatggga---caggcaaa---atcagaagtta------acatcccatcaagttacagtgctgattatttccagcgtggcagggattatgctgaaaagcttagaagaggttgcct--acatta-------------------ctttct-------atagccttctg----------------------tt---------------------------------------------------------ggaat------------------ttcgttgtggtccat------------------------------------------------------------tcctag-----------tt---------------------------------------------------------------------------------------------------------------------------------------------------------------------------------------------------------------------------------------------------------------------------------------------------------------------------------------------------------------------------------------------------------------------------------------------------------------------------
>I28643_M065_Malvaceae_Hermannia_flammea_seq1
-----------------------------------------------------------------------------------------------------------------------------------------------------------------------------------------------------------------------------------------------------------------------------------------------------------------------------------------------------------------------------------aga--------------ttt-agcttctaggccagat-------catgttt-agctgcaatgca--------gc--------------taagc-gtgcttgatat-----------aatgtct--atagacagtagaatcacta----------aatgatgttcagtgtttgacc--------------------------------gacatgtctctgtaa-ttgataaatg---------aatgattt-a--tg------ctaattg---tttc-tttggttacagattcaagttaagaaatatagaggaaacagaggctgctaaaaaggttctacaagaaaagcggctcatggga---cgggggaa---atcagaatcta------gcatcccagcaagttacagtgctgattattttcagcgcggcaaggattatgctgaaaaacttagaagaggtttgtt--atattg-------------------tcttctt---------------------------ttttcaccggt-t----accga-----------tttttacttca--------------------tcttggcggaat------------------ttgattgtgccctct--------cccta-gtatggattatttggc---------tctatt-----ttgt----------------------------------------aatctcaattttatttgtcctgctttagtttcacctctt--------------------------------------------------------------------tcccctcttttcctcgtgaat----------------------------------------------------------------------------------------------------------------------------------------------------------------------------------------------------------------------------------------------------------------------------------------------------------------------------
>I28644_M066_Malvaceae_Thomasia_solanaceae_seq1
tt--ccacgggatctcctatc------------------------------------------------------------------------------------------------------------------------------------------------------------------------------atggggccct--------------------------------------------------------------------------------------------------------------------------actttggagtgtttgtgc-------------ttcaatacagggaata--------------ttc-agcttctaagtcagac-------------------------------------------------cttagac-taatatgatcc-----------attgtct------------------------------------------tagtgtgtaa---------------------------------ctcattctctataa-tggatgattg---------gattatgt-a--tg------ctaattg---tttc-tttggtcgcagatacaagttaagaaatatagaggaaacagaggctgccaaaaagcttctacaagaaaaacggctaatggga---cgggcaaa---atcagaagtta------gtattccatcaagttatagcgctgattatttccagcgtggtagggattatgctgaaaaacttagaagaggtttgtt--acattt-------------------tccctt--------tatgctttga----------taatgagagga-c----aatga-----------tttctagttca--ttttgcct-----------ttgatgaaaat------------------ttgattgtgctcctg--------cacta-gtttggaatacttagg---------tctatt-----tcct------ccttat-----------ttgatgtgaattttgtgatctccaattctgatttttctgcttttgtttctttt------------------------------------g-----------------------------------------------------------------------------------------------------------------------------------------------------------------------------------------------------------------------------------------------------------------------------------------------------------------------------------------------------------------------------------
>I28645_M067_Malvaceae_Guichenotia_ledifolia_seq1
----------gacctcctatc------------------------------------------------------------------------------------------------------------------------------------------------------------------------------atggtgccct--------------------------------------------------------------------------------------------------------------------------actttggagtgtttgtgc-------------ttcaatacggggaata--------------ttc-agcttctaagtcagac-------------------------------------------------cttagac-taatatgatcc-----------attgcct------------------------------------------aagtgtgtaa---------------------------------ttcattctctataa-tggatgattg---------gatgatgt-a--tg------ctaattg---tttc-tttggtcgcagatataagttaagaaatatagaggaaacagaggctgccaaaaagcttctacaagaaaaacggctaatagga---cgggcaaa---atcagaagtta------gtattccatcaagttatagtgctgattatttccagcgtggcagggattatgccgaaaaacttagaagaggtttctt--acattt-------------------tccctt--------tatgctttga----------------------t----aatga-----------tttctagttca--ttttgcct-----------ttgatgaaaat------------------ttgattgtgctcctg--------cacta-gtttggaatacttggg---------tctatt-----tcct------ccttat-----------ttgatgtgaa-tttgtaatctccaattctgatttttctgcttttgtttctt-----------------------------ttctaaagt------------atggtgttca--------------------------------------------------------------------------------------------------------------------------------------------------------------------------------------------------------------------------------------------------------------------------------------------------------------------------------------------------------------
>I28646_M068_Malvaceae_Helmiopsis_sp_seq1
-------------------------------------------------------------------------------------------------------------------------------------------------------------------------------------------------------------------------------------------------------------------------------------------------------------------------------ttcagcaggatgtcctatcatgcaacctactt-gtgttttt----------------------------tyt-tgcytatagatcagac-------cttgttt-agttgttgtgct------------------------tatgc-gaatatgayat----------aaatatcw---t------wygaaccactw----------gataatggccaaagwgtgtga----------------------------------ccbttttatgcaa-tatgwtaatg---------gatgrctt-a--tg------ctaattg---tttm-tttggttgtagrtataagttaaagaacatagaggaaacagaggcrkccaaaaagcttctacaagaaaagcggctcatggga---cgggcyaa---atctgaagtta------dcatcccatcaagytacagkgctgattatttccagcktggcaaggattatgctgaaaaacttagaagaggttkctt--gcawtt--------------------ytttt--------tatdcttttg-----------aatgaaaagt-t----aatga------------tttatattca--gtttgcct-----------ttggtgggaat------------------tttgatgtg----------------------rttaattagttggb---------yatatt-----tggt------cctaa------------ctggtgtgaa-tatgmaatcttcmmytctg-----------------------------------------------------------------------------------------------------------------------------------------------------------------------------------------------------------------------------------------------------------------------------------------------------------------------------------------------------------------------------------------------------------------------------------------------
>I28647_M069_Malvaceae_Cheirolaena_linearis_seq1
----------------------------------------------------------------------------------------------------------------------------------------------------------------------------------------------------------------------------------------------------------------------------------------------------------------------------------------------------gcaacctacttgtttccttt----------------------------tct-tgcttatagatcagac-------cttgttt-agctgttgtgct------------------------catgc-gaatatgatat-----------aatatct---t------ttgaaccacta----------gataatcgccaaagtgtgtga----------------------------------actttttatgcaa-tatgttaatg---------gatgactt-a--tg------ctaattg---ttta-tttggatgtagatataagttaaagaatatagaggaaacagaggccgccaaaaaacttctacaagaaaagcggctcatggga---cgggctaa---atctgaagtta------gcatcccatcaagttacagtgctgattatttccagcgtggcaaggattatgctgaaaaacttagaagaggttgctc--gcat-----------------------tttt--------tatgcttttg-----------aatgaaaagt-t----aatga------------tttatattta--gtttggct-----------ttggtgggaat------------------tttgatgtg----------------------gttaattagttggg---------tatatt-----tggt------cctta------------ctggtgttaa-tatgaaatcttccattctgtttgttctgattttattggt---------------------------------------------------------------------------------------------------------------------------------------------------------------------------------------------------------------------------------------------------------------------------------------------------------------------------------------------------------------------------------------------------------------------------
>I28648_M070_Malvaceae_Helmiopsiella_madagascariensis_seq1
-------------------------------------------------------------------------------------------------------------------------------------------------------------------------------------------------------------------------------------------------------------------------------------------------------------------------------------------------------acctagt--tttttttt----------------------------tct-tgcttatagatcagac-------cttgttt-agttgttgtgct------------------------tatgc-gaatatgatat-----------aatatct---t------ttgaaccacta----------gttaatggccaaagtgtgtga----------------------------------ctcttttatgcaa-tatgttaatg---------gatgac---a--tg------ctaattg---tttc-tttggttgtaggtataagttaaagaacatagaggaaacagaggcagccaaaaagcttctacaagaaaagcggctcatggga---cgggctaa---atctgaagtta------gcatcccatcaagttacagtgctgattatttccagcgtggcaaggattatgctgwaaaacttagaagaggttgctt--gcatt----------------------tttt--------aatgcttttg-----------aatgaaaatt-ta---aatga------------tttatattca--gtttgcct-----------ttggtgggaat------------------ttyaatgtg----------------------gttaattagttggg---------tatatt-----tggt------tctta------------atggtgtgaa-tatgaaatcctccattctgtttgttctgcttttattggtt-----------------------------tggtgaggt----------tcatggtgttcactctg---------------------------------------------------------------------------------------------------------------------------------------------------------------------------------------------------------------------------------------------------------------------------------------------------------------------------------------------------------
>I28649_M071_Malvaceae_Goethalsia_meiantha_seq1
---------------------------------------------------------------------------------------------------------------------------------------------------------------------------------------------------------------------------------------------------------------------------------------------------------------------------------------------------------------agttttgttcaatatggggacaa---------------tt-aacttctagatcagac-------cttgttt-agctgctgcgct--------gc--------------gatgc-aaacatgatat-----------catatct---t------tag-ttgactg----------actcgtttcaatagtgtgtaa----------------------------------tcattctgtatat-tggatgaatg---------gatcgtgt-a--tg------ctaattg---tttcttttgattacagatacaagttaagaaatatagaggaaacggaggctgccaaaaagcttctacaagagaaacggctcatggga---cgggcaaa---atcagaagtta------acatcccctcaagttacagtgctgattatttccagcgtggcagggattatgctgaaaaacttagaagagg-tgctt--acattt-------------------tccttt--------catgcttaga----------taataaaagga-t----agtga-----------gtttcagttca--gttcaac------------atggtgtgaat------------------ttggttgtgctgtcc--------------------attatttagg---------tcaat---------------------------------------tcaa-ttttcaatatcctattattattgttttgcttttgtttctt-----------------------------tagtaagat----------atgtggtgttcactctt---------------------------------------------------------------------------------------------------------------------------------------------------------------------------------------------------------------------------------------------------------------------------------------------------------------------------------------------------------
>I28650_M072_Malvaceae_Clappertonia_ficifolia_seq1
-----------------------------------------------------------------------------------------------------------------------------------------------------------------------------------------------------------------------------------------------------------------------------------------------------------------------------------------------------gtgcttctttagttttcttcaawatargarraaactg----------ttt-agcttcyagatsagac-------cttgttt-agctgctghgct--------gc--------------taagc-aaacatgatgt-----------aatgtct---t------tmgacccactg----------gcyaatttccacagtgtgtaa----------------------------------tcattctttataa-kggatgaatg---------datggtnt-atatg------ctaatyk---ttcy-tttggttdcagatacaagttvagaaatatagaggaaacdgaggctgccaaaaagcttctacaagagaagcggctcatrgga---cggghaaa---atcagaagtta------acattccatcaagbtayagtgctgattatttccagcgtggcagggattangctgaaaaacttagaagaggttbctt--atgttt-------------------tccttt-------ytwtgattwbv----------kaatgagagga-t----agtgattt----tywtttttcagttca--gttcagc------------atgnyghgaat------------------htagttgtgyactct--------cagtr-gtttgaattacttcrt---------ttgatt-----ctgtt-ctrtccttaa-----------tttatgtcaa-ttcttagtctcctattcatattgttctgtttttg--------------------------------------------------------------------------------------------------------------------------------------------------------------------------------------------------------------------------------------------------------------------------------------------------------------------------------------------------------------------------------------------------------------------------------
>I28652_M074_Malvaceae_Hildegardia_barteri_seq1
------------------------------------------------------------------------------------------------------------------------------------------------------------------------------------------------------------c--------------------------------------------------------------------------------------------------------------------------actttggatagtttgtgcttccttaattttcttctttttagggaaga--------------gatgagcttctagatcagac-------attgttt-agctggtgtgcc--ttcactgc--------------tgagc-aaacatgatag-----------actgtgt---t------tagacacacta----------aatgatgcccaaaat-tgtga---------------------------------cgttttccctttta-cg-------------------------------------caaattg---tttc-tttggttgcagatacaagttaagaaatatagaggaaacagaggctgccaaaaagcttctacaagaaaagaggctcatggga---cgggcaaa---atcggaagtta------gcatcccatcaagttacagtgctgattatttccaacgtggcagggattatgctgaaaaacttagaagaggttgccg--acagtt-------------------ttgctt--------tatgcttcgga---------taatgtgtgga-t-----atga-----------tttttagttca--gtttgcct-----------ttggtgggaat------------------ttgattgtgttatgt--------tcctg-gtttagattacttagg---------tctatt-----ttgt------ctttat-----------ttgatatgaa-tttgtaatttccaattc-------------------------------------------------------------------------------------------------------------------------------------------------------------------------------------------------------------------------------------------------------------------------------------------------------------------------------------------------------------------------------------------------------------------------------------------------
>I28653_M168_Malvaceae_Theobroma_cacao_seq1
-------------------------------------------------------------------------------------------------------------------------------------------------------------------------------------------------------------------------------------------------------------------------------------------------------------------------------------------------------gcttccttaattttcttccttttagggaaga--------------tct-agcttctaggtcagac-------catgtta-agctgctatgct--tttgatgc--------------taagc-aggcttgttat-----------aatgtct---t------tagacccgcta----------aatgatggccaaagtgtgtaa---------------------------------cactgtctttgtaa-tagatgaata---------gatgatgt-a--tg------ctga------tttc-tttgctttcagatacaagttaagaaatatagaggaaacagaggctgccaaaaagctgctacaagaaaagcggctcatggga---cgggcaaa---atcagaagtta------gcatcccgtcaagtttcagtgctgattattttcagcgtggcagggattatgctgaaaaacttagaagaggttggtt--acatgt-------------------tctttt--------tatgctattg----------taatgaaaggt-t----aatga-----------atttaacttca--gtttgcct-----------ttggtgggatt------------------ttgattgtgctcttt--------cacta-gtttgtattacttggc---------tctatt-----ttgt------cattgc-----------ttgatgtgaa-tttgtaatctccagttcttattgttctgctttt---------------------------------------------------------------------------------------------------------------------------------------------------------------------------------------------------------------------------------------------------------------------------------------------------------------------------------------------------------------------------------------------------------------------------------
>I28654_M105_Malvaceae_Pachira_aquatica_seq1
---------------------------------------------------------------------------------------------------------------------------------------------------------------------------------------------------------------------------------------------------------------------------------------------------------------------------------------------------------------aa-tttcttcaaaatagggaaaa--------------ttt-agcttctagagcag-------------------------------------------------------------acatgatat-----------aatgtct---t------tagaccaacta----------aatgatggccaaagtttgtga----------------------------------ccattttctgtaa-tagattaatc---------gatgatgt-g--tt------ctaattg---cttc-tttggtcgcagatacaagttaagaaatatagaggaaacagaggctgccaaaaagcttctacaggaaaagcggctcatggga---cgggcaaa---atcagaagtta------gcatcccatcaagttacagtgctgattatttccagcgtggcagggattatgccgaaaaacttagaagaggttgctt--acattt-------------------tctctt--------catgcttttg----------taatgagaggt-t----aatga------------tttaagttca--gtttgctt-----------ttggtgggaat------------------ttgattttactctgcacattactcacta-gttcagattattatta---------ttattt-----tttt-------cctta-----------ttggtgtgaa-tttgcaatctttaa----------------------------------------------------------------------------------------------------------------------------------------------------------------------------------------------------------------------------------------------------------------------------------------------------------------------------------------------------------------------------------------------------------------------------------------------------
>I28655_M148_Malvaceae_Robinsonella_mirandae_seq1
---------------------------------------------------------------------------------------------------------------------------------------------------------------------------------------------------------------------------------------------------------------------------------------------------------------------------------------------------------------------------------------------------------gcttctcgatttgac-------cttgttt-agctgctgcgtt--------gc--------------taagt-aaacattat-------------tatgtct---t------tagcccaacta----------aatgatgaccaaagtgtgtca----------------------------------cccttttctgtaattagatcaatc---------gatgttgt-g--tt------caaaaac---tttt-tgcggtcgcagattcaagttaagaaatatagaggaaacggaggctgcaaagaaggttctacaagaaaagcggctcatggga---cgggcaaa---atctgaagtta------acatcccagcaagctacagtgctgattacttccagcgaggcagggattatgccgaaaagcttagaagaggttggtt--aagttt-------------------tctttt--------gacggttttg----------taatgagaggt-t----attgg------------ctttagttca------------------------------------------------atttgattttgttgtgagaattacttgcta-gtct----------------------------------------------------------------------------------------------------------tccttttttt----------------------------aggt----------acagcatgttcagccgttaac----ccatt--------------------------------------------------------------------------------------------------------------------------------------------------------------------------------------------------------------------------------------------------------------------------------------------------------------------------------------------
>I28656_M002_Malvaceae_Tilia_americana_seq1
--------------------------------------------------------------------------------------------------------------------------------------------------------------------------------------------------------------------------------------------------------------------------------------------------------------------------------------------------------------------ycttctttttagggaaga--------------tct-agcttctaggtcagac-------yttgttt-agctgktstgcy--tgcacttc--------------taagcaaaahatgatat-----------aaygtct---t------takrcccacta----------aatgatgcccraagt-wryrm---------------------------------tkyytyyt---ykr-mdrktgaatg---------gwtaayay-a--tgm----tytaattg---tttc-tttggttgcagatacaagttaagaaatatagadgaaacwgaggctgccaaaaagcttctacaagaraagaggctcatggga---cgggcaaa---atcagaagtta------gcatcccatcaagttacagtgctgattatttccagcgtggcagggattatgctgaaaaacttagaagvggttgckt--acattt-------------------tcttty--------tatgbtttcra---------taatgagtgga-t-----atga-----------tttttakttca--rtttgcct-----------ttggtgggaat------------------ttgattrtggtmtmt--------tccta-gtttakattacttagg---------tmtatt-----ttgt------ccttat-----------ttgatgtgaa-tttgtaatcyccaattcttatt-ttctgcttcttttttttct------------------------------------------------------------------------------------------------------------------------------------------------------------------------------------------------------------------------------------------------------------------------------------------------------------------------------------------------------------------------------------------------------------------------
>I28657_M180_Malvaceae_Triumfetta_lappula_seq1
-------------------------------------------------------------------------------------------------------------------------------------------------------------------------------------------------------------------------------------------------------------------------------------------------------------------------------------------------------gcttgtttagttttctccaatataggaaaaatttgtag------cttc-tagttctagatgagac-------cttgttt-agtcactgctct--------tt------------------g-aaatatgatgt-----------aatgcct---t------taaacccaagg----------gctaatttc--cagtgtgtaa----------------------------------tcgttctttataa-tggatgagtg---------gatggtgt-atgtg------ctaactg---ttct-tttggttgcaggtacaagttaagaaatatagaggaaacagaggctgccaaaaagcttctacaagagaagcggctgatggga---hgggcaaa---atcataagtta------acattccatcaagttacagtgctgattatttccagcgtggaagggattatgntgaaaaacttagaagaggttgctt--atgttt-------------------tccttt-------ctatgatttca----------taatgagaggatt----agtga-----------ttttmhgttca--gttcagttca-------gcatggtgtgaat------------------ttagttgtgcactct--------cagya-gtttgaattacttcat---------tcgatt-----atgtccttaaccttaa-----------tttatgtcaa-tgctcactatcctattcttgt---------------------------------------------------------------------------------------------------------------------------------------------------------------------------------------------------------------------------------------------------------------------------------------------------------------------------------------------------------------------------------------------------------------------------------------------
>I28658_M160_Muntingiaceae_Muntingia_calabura_seq1
---------------------------------------------------------------------------------------------------------------------------------------------------------------------------------------------------------------------------------------------------------------------------------------------------------------------------------------------aagctattgctgttatgcaggtttcttcgacattggaaaaa---------gataactt-----------gtaggcttcaac-tcctttt-ggttgcttcatg--ccaagtgact---------------------------attaac------taacatct---------gcagctctatgg----------ggagttcgccagaaagtgtag---------------------------------c-----ttttacag-tgaatctctg---------gatgtagt---gca------ctgattg---ttcc-cttgcttgtaggtacaagttgaaaaatatagaggaaacagaggctgccaagaagctcctacaggagaagcggctcatgggt---cgaacgaa---accagaacctg------gcattccatcaagttttagtgcagattatttccaacgtgggcaggattatgctgaaaagctgagaagaggtgctta-t-------------------------tcctttttaaac-cccttattttaacaatatgggtagcaaaagcg------cacca----------gct------------------------------tctgtgggggtttatggtg----------gtggatagtcggtactatttggtagtct-gtttgaagttcttaggt--------tctttt-----acatt----------------------ttttcattaaattctttgatcttcactggctttcttcttactaagcg------------------------------------------------------------------------------------------------------------------------------------------------------------------------------------------------------------------------------------------------------------------------------------------------------------------------------------------------------------------------------------------------------------------------------
>I9832_V002_Malvaceae_Luehea_speciosa_seq1
ttggcgaaaagttttcctttctggttcttatgaacgtttgcatttttttcttgatcaaaacaaggttgctttttgagtgtaagtttataggtttttgcttctagtattgtcaattccttgtaagtttcaagcattctactttctttctctcatataaagaaagctacctccttcctttttttttagaaatgttacataaattcttgccaattcctcacaggtgaagagacgaaattcagaagaragttcwactcagtggactactgggattgctgaagttcagttgcctatcgagtatgccttttacgaatgttttcatttctaggggatttgcggtgtttgtgcttctttabttttcttcwatdtagggaaaa--------------ttt-agcttctagatsagac-------cttgttt-agytgstghgct--------gc--------------taagc-aaacatgatat-----------aatgtct---t--hykhtwvahysamyk----------aythhywkycwkkrykhrtwc----------------------------------tcwhtmnbkdwwd-drddwdwkkk---------grtkstgh-w--tg------ctaattg---tttc-tttgatcgcagatacaarttaagaaatatagaggaaacagaggctgccaaaaagcttctacaagavaagcggctcatggga---cgggcaaa---atyagaagtta------acatcccctcaagttahagtgctgattatttccagcgtggcagggattatgctgaaaaacttagaagagg-tgctt--acattt-------------------nctttt--------tatgctttga----------taatgagwgga-t----agtga-----------btttcrgttca--gttcagc------------atggtgtgaat------------------ttggttgtgctctcc--------------------gttacttagg---------tc-att-----ccgt------ccttat-----------tttatgtcaa-ttttcaatctcctatcattattgttctaattttgtttctt-----------------------------tagtaagat----------atgtggtgttcactctttcc-----chccttttcytcctcatsaac-ttgcagaac-atcctgagctgtacaaggacagaggttyrcaggatgagagtrctgsc---yccmgaccacctgatacrmgcartgatgcagcrggtagtaggcaagctgcaactgatgagtttaygctasagcgctttcggaaacgagaacgccaacgagtaatgcggagataacacatggttgatacaataagcagcatgtctaccatctgaaacctgaagctgcttctgtcctatgataggctactataatgctactgtctcaccccagttagctacaaaaggacatcttattgctgttagatactgttgtta
