# Supplementary material for: Localized Phylogenetic Discordance Among Nuclear Loci Due to Incomplete Lineage Sorting and Introgression in the Family of Cotton and Cacao (Malvaceae)
Source: Front Plant Sci. 2022 Apr 13;13:850521. doi: 10.3389/fpls.2022.850521 (PMC9043901; doi:10.3389/fpls.2022.850521)
Supplement: Supplementary file 1 [file Data_Sheet_1.ZIP › Alignments_v4/L22.fasta]

>I23352_M001_Malvaceae_Bombax_ceiba_seq1
---------------------------------------------------------------------------------------------------------------------------------------------------------------------------------------------------------------------------------------------------------------------------------------------------------------------------------------------------------------------------------------------------------------------------------------------------------------------------------------------------------------------------------------------------------------------------------------------------------------------------------------------------------------------------------------------------------------------------------------------------------------------------------------------------------------------------ggg--tgatgaggttgatggtgttcctgggattcaacatttggttcctggttttggtcggaaaactgccttaaagcttttaaaaaagcatggctcactggaaaacttactaaatgcagcagcagtaaga---actgttggcaaaaagtatgcacaagaggccctcacaaattatggtgattatctgcggaggaattatgaagttctagccttgaggaggtaacc------tgtttccgaccctttg-------agc-accatggt-ttcttgtttagagtct-------ccttacggttctgttg---------------------ttcttgaa-------ttata------------------------------------------------------------------------------------------------------------------------------------------------------------------------------------------------------------------------------------------------------------------------------------------------------------------------------------
>I23353_M002_Malvaceae_Tilia_americana_seq1
---------------------------------------------------------------------------------------------------------------------------------------------------------------------------------------------------------------------------------------------------------------------------------------------------------------------------------------------------------------------------------------------------------------------------------------------------------------------------------------------------------------------------------------------------------------------------------------------------------------------------------------------------------------------------------------------------------------------------------------------------------------------------------------------------------------------------------------------------cctgggattcaacatttggttcctggatttggtcggaaaactgccttaaagcttttaaaaaagcatggctcactggaaaacttactaaatgcagcagcagtgaga---actgttggcagacagtatgcacaagaggccctcacaaagtatgctgattatctgcggaggaattatgaagttctagccttgaggaggtaatt------tgtttcctcccttttg-------agc-aacacggt-ttcttg-tcagagtct-------ccttatggttttgttg---------------------ttcttgaa-------ttatctgt-ggttttcaatttccatatttc-----------------------------------------------------------------------------------------------------------------------------------------------------------------------------------------------------------------------------------------------------------------------------------------------------------
>I23354_M003_Malvaceae_Herissantia_crispa_seq1
------------------------------------------------------------------------------------------------------------------------------------------------------------------------------------------------------------------------------------------------------------------------------------------------------------------------------------------------------------------------------------------------------------------------------------------------------------------------------------------------------------------------------------------------------------------------------------------------------------------------------------------------------------------------------------------------------------------------------------------------------------------------------------------------------------------atgcatcatggg--tgatgaggttgatggtgttcctgggattcaacatttggttcctggttttggtcggaaaactgccttaaagcttttgaaaaagcatggctcactggacaacttactgaatgcagcatcagtaaga---actgttggcaaacagtatgcgcaagaggccctcacaaagtatgctgattatctgcggagaaattatgaagttctagccttgaggaggtaaca------tatttcct-tcctttg-------acc-accattgt-ttcttgttcaaagtct-------ccttacggttttgttg---------------------ttcttgaa-------ttatatgt-gatccttgatttccagagttcaccatac-------ttattatacagggatgttgacgttcagcttcacgaagaatggttggttgaaagggacac-----atgcaacgatgcaagtgtttta-------------------------------------------------------------------------------------------------------------------------------------------------------------------------------------------------------
>I23355_M004_Malvaceae_Malva_arborea_seq1
---------------------------------------------------------------------------------------------------------------------------------------------------------------------------------------------------------------------------------------------------------------------------------------------------------------------------------------------------------------------------------------------------------------------------------------------------------------------------------------------------------------------------------------------------------------------------------------------------------------------------------------------------------------------------------------------------------------------------------------------------------------------------------------------------------------------catcatggg--tgatgaggttgayggtgttccagggattcaacatttggttcctggttttggtcggaaaactgccttaaagcttttgaaaaagyayggctccctggaaaayttrctaaatgcagcatcagtgaga---actgttggcaaacagtatgcacaagaggccctcacaaagyatgctgattatctgcggagaaaytatgargttctagccttgaggaggtawmw------twkytkcy-tmykhks-------asc-aysrtkky-ttbttbdwhvwhkhct-------ymtddtkktdktgttv---------------------ttbhhdda-------thwbwbrt-kvttbwtbwtchvvrbabvycvhhctwm-------btaywmwrsrrsgwygdtddtbddcatcwdvaagaagvatbgdtkgwwrravrwgatgc-----mwrcraygmwrswrktgt----------------------------------------------------------------------------------------------------------------------------------------------------------------------------------------------------------t
>I23356_M005_Malvaceae_Lavatera_assurgentiflora_seq1
------------------------------------------------------------------------------------------------------------------------------------------------------------------------------------------------------------------------------------------------------------------------------------------------------------------------------------------------------------------------------------------------------------------------------------------------------------------------------------------------------------------------------------------------------------------------------------------------------------------------------------------------------------------------------------------------------------------------------------------------------------------------------------------------------------------awgcatmatggg--tgatgaggttgatggtgttccagggattcaacatttggttcctggttttggtcggaaaactgccttaaagcttttgaaaaagtatggctccctggaaaayttrctaaatgcagcatcagtgaga---actgttggcaaacmgtatgcacaagaggccctcacaaagyatgstgattatctgcggagaaattatgargttctagccttgaggaggtaaca------tatttkct-tcctttg-------agc-accatggt-ttcttgttcaaagtct-------ccttatggtdgtgttg---------------------ttcttgaa-------ttatatgt-ggttcttgatctccatagctcaccctac-------ttactatacagggacgttgatgttcatswtcaagaagaatggttggttgaaagagatgc-----atgcaacgatgcaagtgttttatctaacttct---------------------------------------------------------------------------------------------------------------------------------------------------------------------------------------------
>I23359_M008_Malvaceae_Althaea_officinalis_seq1
------------------------------------------------------------------------------------------------------------------------------------------------------------------------------------------------------------------------------------------------------------------------------------------------------------------------------------------------------------------------------------------------------------------------------------------------------------------------------------------------------------------------------------------------------------------------------------------------------------------------------------------------------------------------------------------------------------------------------------------------------------------------------------------------------------------atgcrtcatggg--tgatgaggttgatggtgttccagggattcaacatttggttcctggttttggtcggaaaactgccttaaagcttttgaaaaagcatggctccctggaaaacttactaaatgcagcatcagtgaga---actgttggcaaacaatatgcacaagaggccctcacaaagcatgctgattatctgcggagaaattatgaagttctagccttgaggaggtaaca------tatttgct-tcctttg-------agc-accatggt-ttcttgttcaaagtct-------ccttatggttttgttg---------------------ttcttgaa-------ttatatgt-ggttcttgatctccagagctcaccctac-------ttactatacagggacgttgatgttcatcttcaagaagaatggttggttgaaagagatgc-----atgcaacgatggaagtgttttatctaacttcttcagatcgttggaaga-----------------------------------------------------------------------------------------------------------------------------------------------------------------------------
>I23360_M009_Malvaceae_Lagunaria_patersonia_seq1
--------------------------------------------------------------------------------------------------------------------------------------------------------------------------------------------------------------------------------------------------------------------------------------------------------------------------------------------------------------------------------------------------------------------------------------------------------------------------------------------------------------------------------------------------------------------------------------------------------------------------------------------------------------------------------------------------------------------------------------------------------------------------------------------------------------------gcattatggg--tgatgaggttgatggtgttcctgggattcaacatttggttcctggttttggtcggagaactgccttaaagcttttgaaaaagcatggctcactggaaaatttactaaacgcagcatcagtgaga---actgttggcagacagtatgcacaagaggccctcacaaagtatgctgattatctgcggagaaattatgaagttctagccttgaggaggtaaca------tatttcct-tcctttg-------agc-accatggt-tttttgttcaaagtct-------ccttatggttttattg---------------------ttcttga--------ttatacat-ggttggc-atttccagagtttacc-tac-------ttatcatacagggatgttgatgttcatct----------------------------------------------------------------------------------------------------------------------------------------------------------------------------------------------------------------------------------------------------------------
>I23361_M010_Malvaceae_Allyogyne_huegelli_seq1
----------------------------------------------------------------------------------------------------------------------------------------------------------------------------------------------------------------------------------------------------------------------------------------------------------------------------------------------------------------------------------------------------------------------------------------------------------------------------------------------------------------------------------------------------------------------------------------------------------------------------------------------------------------------------------------------------------------------------------------------------------------------------------------------------------------------------------------------------ctgggattcaacatttggttcctggttttggtcggagaactgccttaaagcttttgaaaaagcatggctcactagaaaacttactaaatgcagcatcagtgaga---actgttggcaaacagtatgcacaagaggccctcacaaagtatgctgattatctgcgaagaaattatgaagtcctagccttgaggaggtaaca------cattccct--tctttg-------agc-atcatgat-ttcttgttcaaagtct-------ccttatggtttcgttg---------------------ttcttgaa-------ttatatgt-gg------------------------------------------------------------------------------------------------------------------------------------------------------------------------------------------------------------------------------------------------------------------------------------------------------------------------------
>I23364_M013_Malvaceae_Grewia_sp_seq1
------------------------------------------------------------------------------------------------------------------------------------------------------------------------------------------------------------------------------------------------------------------------------------------------------------------------------------------------------------------------------------------------------------------------------------------------------------------------------------------------------------------------------------------------------------------------------------------------------------------------------------------------------------------------------------------------------------------------------------------------------------------------------------------------------------------atgcatcatggg--tgatgaggttgatggtgttcctggaatccaacatttggttcctggatttggtcgaaagactgccttaaagctattaaaaaagcatggttcactggaaaacttactaaatgcagcagcggttaga---actgttggcagacaatatgcacaagaggcccttacaaagtatgctgattacctgcggaggaattatgaagttttagccttgaggaggtacta------tgtttctt-acctata-------agc-accatgct-ttcttgttcggagtct-------ctttatggttttgttg---------------------ttctt-ga-------ttagtggt-ggttcttgatttcaatagttcac-ctac-------ttaatttacagagatgttgatgttcatctacaagaagaatggttgcttgaaagggacat-----gtgcaatgatttaagtgttttatctaacttcttcagatc--------------------------------------------------------------------------------------------------------------------------------------------------------------------------------------
>I23365_M014_Malvaceae_Callirhoe_bushii_seq1
------------------------------------------------------------------------------------------------------------------------------------------------------------------------------------------------------------------------------------------------------------------------------------------------------------------------------------------------------------------------------------------------------------------------------------------------------------------------------------------------------------------------------------------------------------------------------------------------------------------------------------------------------------------------------------------------------------------------------------------------------------------------------------------------------------------atgcatcatggg--tgatgaggttgatggtgttcctgggattcaacatttggttcctggttttggtcggaaaactgccttaaaacttttgaaaaagcatggctctctggaaaacttactaaatgcagcatcagtgaga---actgttggcaaacagtatgcacaagaggccctcacaaagtatgctgattatctgcggagaaactatgaagttctagccttgaggaggtaaca------tatttgct-tcctttg-------agc-accatggt-tccttgttcaaagtct-------ccttatggttttgtta-----------------------------------------------------------------------------------------------------------------------------------------------------------------------------------------------------------------------------------------------------------------------------------------------------------------------------------------------------------------------------
>I23367_M016_Malvaceae_Kitaibelia_vitifolia_seq1
--------------------------------------------------------------------------------------------------------------------------------------------------------------------------------------------------------------------------------------------------------------------------------------------------------------------------------------------------------------------------------------------------------------------------------------------------------------------------------------------------------------------------------------------------------------------------------------------------------------------------------------------------------------------------------------------------------------------------------------------------------------------------------------------------------------------gcatcatggg--tgatgaggttgatggtgttccagggatycaacatttggttcctggttttggtcggaaaactgccttaaagcttttgaaaaarcatggctccctggaaaayttrctraatgcwgcatcagtgaga---actgttggcaaacagtatgcacaagaggccctcacaaagtatgctgattatctgcggagaaattatgaagttctagccttgaggaggtaaca------tatttgct-tcctttg-------agc-accatggy-ttcttgttcaaagtct-------vcttatkkwtttgttg---------------------ttcttgad-------ttatatgt--tgtcttgdtytsmwmwsywsascyyac-------ywwmywtacwrkrmmgkkrmkktkmmkytymwmkwmrarwrrwwkgktkrrwkrrawgmrwksmatgmwrcgatgcaagtgttttatctaacttc---agattgttsgaagagactgataaaccta---------------------------------------------------------------------------------------------------------------------------------------------------------------
>I23368_M017_Malvaceae_Sterculia_apetala_seq1
---------------------------------------------------------------------------------------------------------------------------------------------------------------------------------------------------------------------------------------------------------------------------------------------------------------------------------------------------------------------------------------------------------------------------------------------------------------------------------------------------------------------------------------------------------------------------------------------------------------------------------------------------------------------------------------------------------------------------------------------------------------------------------------------------------------------catcatggg--tgatgaggttgatggtgttcctgggattcaacatttggttcctggttttggtcggaaaactgccttaaagcttttgaaaaagcatggctcactggaaaacttactaaatgcagcagcagtgaga---actgttggcagacagtatgcacaagaggccctcacaaagtatgctaattatttgcggaggaattatgaagttctagccttgaggaggtaacc------tgttttct-ccctttg-------agc-accatgtt-ttcttgttcagagttt-------ccttatgattttgttg---------------------ttcttgaa-------ttatatgt-ggttcacaattttcctggatcaccctac-------ttattatacagggacgttgatgttcatcttcaagaagaatggttggttgaaagggacac-----atgcaatgattcaagtgttttatctaacttcttcagattgttggaaga-----------------------------------------------------------------------------------------------------------------------------------------------------------------------------
>I23369_M018_Malvaceae_Abelmoschus_esculentus_seq1
--------------------------------------------------------------------------------------------------------------------------------------------------------------------------------------------------------------------------------------------------------------------------------------------------------------------------------------------------------------------------------------------------------------------------------------------------------------------------------------------------------------------------------------------------------------------------------------------------------------------------------------------------------------------------------------------------------------------------------------------------------------------------------------------------------------------gcatcatggg--cgatgaggttgatggtgttcctgggattcaacatttggttcctggttttggtcggagaactgccttaaagcttttgaaaaagcatggctcactagaaaacttactaaacgcagcctcagtgaga---actgttggcaaacagtatgcgcaagaggccctcacaaagtacgctgattatctgcgaagaaattatgaagttctagccttgakgaggtaaca------catttcct--tctttg-------agc-accatggt-ttcttgttcaaagtct-------c---atgttttygttg---------------------ttcgtgaa-------ttatgtat-ggttcttgatctccagagtttaccctac-------ttattatacagggacgttgatgttcatcttcaagaagaatggttggttgaaagggacat-----gtgcaatgatgtgagtgtttta-------------------------------------------------------------------------------------------------------------------------------------------------------------------------------------------------------
>I23370_M105_Malvaceae_Pachira_aquatica_seq1
---------------------------------------------------------------------------------------------------------------------------------------------------------------------------------------------------------------------------------------------------------------------------------------------------------------------------------------------------------------------------------------------------------------------------------------------------------------------------------------------------------------------------------------------------------------------------------------------------------------------------------------------------------------------------------------------------------------------------------------------------------------------------------------------------------------------------------------gttgatggtgttcctgggattcagcatttggktcctggttttggtcggaaaactgccttaaagcttttaaaaaagcatggctcgctggaaaacttactaaatgcagcaacagtgaga---actgttggcagacastatgcacaagrggccttaacaaagtatgctggttatctgcggaggaattatgaagttcttgccttgaggaggtaaac------tgtttcct-ccccttg-------agc-accatggt-tttttgttcagagtct-------ccttacggttttgttt---------------------ttcttgaa-------ttatatct-ggttctggatttccatagtttgccctac----------------------------------------------------------------------------------------------------------------------------------------------------------------------------------------------------------------------------------------------------------------------------------------------------
>I23372_M140_Malvaceae_Chiranthodendron_pentadactylon_seq1
--------------------------------------------------------------------------------------------------------------------------------------------------------------------------------------------------------------------------------------------------------------------------------------------------------------------------------------------------------------------------------------------------------------------------------------------------------------------------------------------------------------------------------------------------------------------------------------------------------------------------------------------------------------------------------------------------------------------------------------------------------------------------------------------------------------------gcatcatggg--tgatgaggttgatggtgttcctgkgattcaacatttggttcctggttttggtcggaaaactgccttaaagcttttaaaaaagcatggctcactggaaaacttactaaatgcagcagcagtgaga---actgttggcagacagtatgcacaagaggccctcacaaagtatgctgattatctgcggaggaattataaagttctagccttgaggaggtaacc------tgtttcct-ccctttg-------agc-accatggt-ttcttgttcagagtct-------ccttacggttttgttg---------------------ttcttgaa-------ttatatcc-ggttttcgatttccgtagttcaccctag-------ttattatacagggacgttgacgttcatcttcaagaagaatggttggttgatagggac------------------------------------------------------------------------------------------------------------------------------------------------------------------------------------------------------------------------------------
>I23373_M141_Malvaceae_Quararibea_funebris_seq1
------------------------------------------------------------------------------------------------------------------------------------------------------------------------------------------------------------------------------------------------------------------------------------------------------------------------------------------------------------------------------------------------------------------------------------------------------------------------------------------------------------------------------------------------------------------------------------------------------------------------------------------------------------------------------------------------------------------------------------------------------------------------------------------------------------------atgcatcatggg--tgataaggttgatggtgttcctgggattcaacatttggttcctggttttggttggaaaactgccttaaagcttttaaaaaagcatggctcactggaaaacttactaaatgcagcagcagtgaga---actgttggcagaccgtatgcacaagaggccctcayaaagtatgctgattatctgcggaggaattatgaagttctagccttgaggaggtaacc------tgtttcct-tcctttg-------agt-gccgtgtt--tcttgtttggagtct-------cctcacggttttgttg---------------------ttcttgaa-------ttatatgt--ggtcttgatttccatagttcaccc----------ttattttgcagggacgttgatgttcatcttcaagaagaatggttggttgaaagggacac-----atgcaacgatgcaagtgttttatctaacttcttcagattgttggaagatactgataggactcgt---gaacgtaaatcta-------------------------------------------------------------------------------------------------------------------------------------------at
>I23374_M142_Malvaceae_Hampea_nutricia_seq1
--------------------------------------------------------------------------------------------------------------------------------------------------------------------------------------------------------------------------------------------------------------------------------------------------------------------------------------------------------------------------------------------------------------------------------------------------------------------------------------------------------------------------------------------------------------------------------------------------------------------------------------------------------------------------------------------------------------------------------------------------------------------------------------------------------------------------------tgacgaggttgatggtgttcctgggattcaacatttggttcctggttttggtcggagaactgccttaaagcttttgaaaaagcatggttcactggaaaacttactaaatgcagcatcagtgaga---actgttggcagacagtatgtacaagaggccctcacaaagcatgctgattatctacggagaaattatgaagttctagccttgaggaggtaaca------tatttcct------------------------------------------------------------------------------------------------------------------------------------------------------------------------------------------------------------------------------------------------------------------------------------------------------------------------------------------------------------------------------------------------------------------------------------------------
>I23376_M145_Malvaceae_Heliocarpus_appendiculatus_seq1
--------------------------------------------------------------------------------------------------------------------------------------------------------------------------------------------------------------------------------------------------------------------------------------------------------------------------------------------------------------------------------------------------------------------------------------------------------------------------------------------------------------------------------------------------------------------------------------------------------------------------------------------------------------------------------------------------------------------------------------------------------------------------------------------------------------------gtatcatggg--tgacgaggttgatggtgtctctggkatccarcatttggttccwggatttggtcggaagactgccttaaagcttttaaaaaagcatggytcactggaaaayttactaaatgcagcagctgtraga---actgttggcaaaccatatgcrcaagaggcycttacaaagtatgctgattacctgcggaggaattatgaagttttagccttgaggaggtaaca------tgywtsst-yyytrkk----wrrwst-mcywwkrt-twctkktyywgkmtcmtw------------------------------------------------------------------rkmttmtwkttyyymtmgkwymmymkrc-------ttmtmmtwymsrkakktyrmysttywtmtyswasargratggttggttgaaagggacas-----rwgmawsgwtkkwwgwrwkkkaymyawsywmtkmwkwttgttggaggata---------------------------------------------------------------------------------------------------------------------------------------------------------------------------
>I23377_M148_Malvaceae_Robinsonella_mirandae_seq1
------------------------------------------------------------------------------------------------------------------------------------------------------------------------------------------------------------------------------------------------------------------------------------------------------------------------------------------------------------------------------------------------------------------------------------------------------------------------------------------------------------------------------------------------------------------------------------------------------------------------------------------------------------------------------------------------------------------------------------------------------------------------------------------------------------------atgcatcatggg--tgatgaggytgatggtgttcctgggattcaacatttggttcctggttttggtcggaaaactgccttaaagcttttgaaaaagcatggctcrctggacarcttaytaaatgcagcatcagtgaga---actgttggcaaacagtatgcgcaagaggccctcacaaagtatgctgattatctkcggagaaattatgaagttctagccttgaggaggtaaca------tatttsct-tccyytk-------mcy-wysaysry-wkmyyryymwrrktyy-------yyktwcrrwktykyyk---------------------twckkkww-------tkwtrtkykwkmmttatatttccagagttcaccatac-------ttattatacagggatgttaacgttcatcttcaagaagaatggttggttgaaagggacac-----atgcaacgatgcaagtgttttatctaact------------------------------------------------------------------------------------------------------------------------------------------------------------------------------------------------
>I23378_M150_Malvaceae_Ceiba_pentandra_seq1
------------------------------------------------------------------------------------------------------------------------------------------------------------------------------------------------------------------------------------------------------------------------------------------------------------------------------------------------------------------------------------------------------------------------------------------------------------------------------------------------------------------------------------------------------------------------------------------------------------------------------------------------------------------------------------------------------------------------------------------------------------------------------------------------------------------atgcattatggg--tgatgaggttgatggtgttcctgggattcaacatttggttcctggttttggtcggaaaactgccttcaagcttttaaaaaagcatggctcactggaaaacttactaaatgyagcagcagtaaga---actgttggcaaaaagtatgcacaagaggccctcacaaagtatggtgattatctgcggaggaattatgaagttctagccttgagaaggtaacc------tgtttccgaccctttg-------agc-accatggt-ttcttgttcagagtct-------ccttacagttctgttg---------------------ttcttgaa-------ttatatct-ggttctcgat----------------------------------------------------------------------------------------------------------------------------------------------------------------------------------------------------------------------------------------------------------------------------------------------------------------------
>I23380_M161_Malvaceae_Hibiscus_tiliaceus_seq1
---------------------------------------------------------------------------------------------------------------------------------------------------------------------------------------------------------------------------------------------------------------------------------------------------------------------------------------------------------------------------------------------------------------------------------------------------------------------------------------------------------------------------------------------------------------------------------------------------------------------------------------------------------------------------------------------------------------------------------------------------------------------------------------------------------------------------------gatgaggttgatggtgttcctgggattcaacatttggttcctggctttggtcggagaactgccttaaagcttttgaaaaagcatggctcactagaaaacttgctaaatgcagcatcagtgaga---actgttggcaaacagtatgcacaggaggccctcacaaagtacgccgattatctgcgaagaaattatgaagttctagccttgaggaggtaacg------catttcct--tctttg-------agc-accatggt-ttcttgttcaaagttt-------ccttatgtttttgttg---------------------ttcttgaa-------ttatatgc-ggttcttgatttccagagctcaccctgc-------ttattatacagggacgttgacgtt---------------------------------------------------------------------------------------------------------------------------------------------------------------------------------------------------------------------------------------------------------------------
>I23383_M166_Malvaceae_Pseudobombax_ellipticum_seq1
--------------------------------------------------------------------------------------------------------------------------------------------------------------------------------------------------------------------------------------------------------------------------------------------------------------------------------------------------------------------------------------------------------------------------------------------------------------------------------------------------------------------------------------------------------------------------------------------------------------------------------------------------------------------------------------------------------------------------------------------------------------------------------------------------------------------gcattatggg--tgatgaggttgatggtgttcctgggattcaacatttggttcctggttttggtcggaaaactgccttaaagcttttaaaaaagcatggctcactggaaaacttactaaatgaagcagcagtgaga---actgttggcagaaagtacgcacaagaggccctcataaagtatgctggttatctgcggaggaattatgaagttctagccttgaggaggtaacc------tgtttcctcccctttg-------agc-accatggt-ttcttgttcagagtct-------ccttacagttttgttg---------------------ttcttgaa-------ttatatct-ggttctcaatttcc---------cctac-------ttattatacagggacgttgacgttcatcttcaagaagaatggttagttgaaagggacac-----gtgtaacgatgcaagtgttttatctaactt-----------------------------------------------------------------------------------------------------------------------------------------------------------------------------------------------
>I23384_M168_Malvaceae_Theobroma_cacao_seq1
------------------------------------------------------------------------------------------------------------------------------------------------------------------------------------------------------------------------------------------------------------------------------------------------------------------------------------------------------------------------------------------------------------------------------------------------------------------------------------------------------------------------------------------------------------------------------------------------------------------------------------------------------------------------------------------------------------------------------------------------------------------------------------------------------------------atgcatcatggg--tgatgaggttgatggtgttcctgggattcaacatttggttcctggctttggtcggaaaactgccttaaagcttttaaaaaagcatggctcactggaaaacttactaaatgcagctgcagtgaga---accgttggcagacagtatgcgcaagaggcccttacaaagcatgctgattacctgcggaggaattatgaagttttagccttgaggaggtacct------tgtttcct-cccgatg-------agc-accatggt-ttcttgttcagagtct-------ccttatggttttgttg---------------------ttcttgaa-------ttctatgt-ggttctcaatttccatagttcaccctac-------ttttgatacagggacgttgatgttcatcttcaagaagaatggttggttgaaagggatac-----atgcaatgattcaagtgttttatctaaattcttcagatcattggaagatactaataagcctactcctgaaaatagatctagtttctcaaatggtt----------------------------------------------------------------------------------------------------------------------------aa
>I23385_M169_Malvaceae_Ochroma_pyramidale_seq1
------------------------------------------------------------------------------------------------------------------------------------------------------------------------------------------------------------------------------------------------------------------------------------------------------------------------------------------------------------------------------------------------------------------------------------------------------------------------------------------------------------------------------------------------------------------------------------------------------------------------------------------------------------------------------------------------------------------------------------------------------------------------------------------------------------------atgcatcatggg--tgatgaggttgatggtgttcctgggattcaacatttggttcccggttttggtcggaaaactgccttaaagcttttaaaaaagcatggctcactggaaaacttactaaatgcagcagcagtgaga---actgttggcagacagtatgcacaagaggccctcacaaagtatgctgattatctgcggaggaattatgaagttctagccttgaggaggtaacc------tgtttcct-tcctttg-------agc-accatggt-ttcttgctcagagtct-------ccttacagttttcttg---------------------ttcttgaa-------ttatatgt-ggttctcgatttccatagttcaccctac-------ttattatacagggacgttgatgttcatcttcaagaagaatggttggttgaaagggacac-----atgcaacgatgcaagt-------------------------------------------------------------------------------------------------------------------------------------------------------------------------------------------------------------
>I23387_M178_Malvaceae_Malvaviscus_arboreus_seq1
-----------------------------------------------------------------------------------------------------------------------------------------------------------------------------------------------------------------------------------------------------------------------------------------------------------------------------------------------------------------------------------------------------------------------------------------------------------------------------------------------------------------------------------------------------------------------------------------------------------------------------------------------------------------------------------------------------------------------------------------------------------------------------------------------------------------------tcatggg--cgatgaggttgatggtgttcctgggattcaacatttggttcctggttttggtcggagaactgccttaaagcttttgaaaaagcatggctcwctrgaraacttrctaaatgcmkcatcagtgaga---actgttggcaaacagtaygcacaagargccctcacaargtacgcyrattatctgcgaagaaattatgaagttctrgccttgaggaggtaacacattattattttcc-ttctttg-------agc-acaatggt-ttcttgttcaaagtct-------ccttatgtttgtgttg---------------------ttcttgaa-------ttatatgt-ggttcttgatttccagagttcaccctac-------atattatacagggacgttgatgttcatcttcaagaagaatggttggttgaaagggacat-----gagcaatgatgcgagtgttttatctaacttcttca------------------------------------------------------------------------------------------------------------------------------------------------------------------------------------------
>I23388_M180_Malvaceae_Triumfetta_lappula_seq1
--------------------------------------------------------------------------------------------------------------------------------------------------------------------------------------------------------------------------------------------------------------------------------------------------------------------------------------------------------------------------------------------------------------------------------------------------------------------------------------------------------------------------------------------------------------------------------------------------------------------------------------------------------------------------------------------------------------------------------------------------------------------------------------------------------------------gyatcatggg--tgacgaggttgatggtgtcyctggkatccaacatttggttcctggatttggtcggaagactgccttaaagcttttaaaaaagcatggytcactkgaaaayttactaaatgcagcagctgtgaga---actgttggcaaaccatatgcrcaagaggcccttacaaagtatgctgattacctgcrgaggaattatgaagttttagccttgaggaggtaaca------tgtttcct-ccttatg----agaagt-accatggt-ttcttgttcagagtct-------ccttatattatttttc---------------------ttctcgga-------tcata----ggcttctaatttccatagttcacccttc-------ttatcctacagggatgtcgatgtttatcttgaagaagaatggttggttgaaagggacac-----atgcaatgatttaagtgtcttatctaacttcttcagattgttggag-------------------------------------------------------------------------------------------------------------------------------------------------------------------------------
>I23389_M181_Malvaceae_Pavonia_scheadiana_seq1
-------------------------------------------------------------------------------------------------------------------------------------------------------------------------------------------------------------------------------------------------------------------------------------------------------------------------------------------------------------------------------------------------------------------------------------------------------------------------------------------------------------------------------------------------------------------------------------------------------------------------------------------------------------------------------------------------------------------------------------------------------------------------------------------------------------------tgcatcatggg--tgatgaggttgatrgtgttccrgggattcaacatttggttcctggttttggtcggaaaactgccktaaagcttttgaaaaagcayggctccctggaaaacttactaaatgcagcatcagtgaga---actgttggcaaacagtatgcacwagaggcccthacaaagtatgctgattatctgcggagaaattatgaagttctagccytgaggaggtaaca------tatttcct-tcytttg-------agc-accatggt-ttcttgttcaaagtct-------ccttatggttttgttg---------------------ttcttgaa-------ttatatgt-ggttcttgatctccagagctcaccctac-------ttactatacagggacgttgacgttcatcttcaagaagaatggttggttgaaagagatgc-----atgcaacgatgcaagtgttttatctaacttcttcaaattgttggaagagactgataaacctacttgtgaaagtagatct----------------------------------------------------------------------------------------------------------------------------------------------
>I23390_M182_Malvaceae_Anoda_cristata_seq1
-------------------------------------------------------------------------------------------------------------------------------------------------------------------------------------------------------------------------------------------------------------------------------------------------------------------------------------------------------------------------------------------------------------------------------------------------------------------------------------------------------------------------------------------------------------------------------------------------------------------------------------------------------------------------------------------------------------------------------------------------------------------------------------------------------------------------atggg--tgatgaggttgatggtgttccrgggattcaacatttggttcctggttttggtcggaaaactgccgtaaagcttttgaaaaagcatggctccctggaaaacttactaaatgcagcatcagtgaga---actgttggcaaacagtatgcacaagaggcccthacaaagtatgctgattatctgcggagaaattatgaagttctagccctgaggaggtaaca------tatttcct-tcctttg-------agc-accatggt-ttcttgttcaaagtct-------ccttatggttttgttg---------------------ttcttgaa-------ttatatgt-ggttyttgatctccagagctcaccctac-------ttactatacagg---------------------------------------------------------------------------------------------------------------------------------------------------------------------------------------------------------------------------------------------------------------------------------
>I23391_M183_Malvaceae_Phymosia_umbellata_seq1
-------------------------------------------------------------------------------------------------------------------------------------------------------------------------------------------------------------------------------------------------------------------------------------------------------------------------------------------------------------------------------------------------------------------------------------------------------------------------------------------------------------------------------------------------------------------------------------------------------------------------------------------------------------------------------------------------------------------------------------------------------------------------------------------------------------------tgcatcrtggg--tgatgaggttgatggtgttcctgggattcaacatttggttcctggttttggtcggaaaactgccttaaagctattraaaaagcayggctcactggacaacttactaaatgcagcatcagtraga---actgttggyaaacagtatgcgcaagaggccctcacaaagtatgctgattatctgcggagaaattatgaagttctagcsttgaggaggtaaca------tatttcct-wcctttg-------acc-accatggt-ttctagttcaaactct-------ccttatgg-tttgttg---------------------cgcttgaa-------ttatctgt-ggtccttgatttccggagtacaccatac-------ttattatacagggatgttgacgttcatcttcaagaagaatggttggttgaaagggacac-----atgcaacgatgcaagtgttttatctaacttcttcagattgttggaagagac-------------------------------------------------------------------------------------------------------------------------------------------------------------------------a
>I23392_M187_Malvaceae_Ayenia_berlandieri_seq1
------------------------------------------------------------------------------------------------------------------------------------------------------------------------------------------------------------------------------------------------------------------------------------------------------------------------------------------------------------------------------------------------------------------------------------------------------------------------------------------------------------------------------------------------------------------------------------------------------------------------------------------------------------------------------------------------------------------------------------------------------------------------------------------------------------------atgcatamtggg--tgatgaggttgatggtgttcctgggattcaacatttggttcctgggtttggtcggaaaactgccttgaagcttttaaaaaagcatggctcactrgaaaacttactaaatgcagctgcagtgaga---actgttggcagacaatatgcacaagaggccctcaccaagcatgctgattatctacgaaggaactatgaagttttagccttgaggaggtaatc------tgtttcca-tgctatg-------agcattcacttt------------------------ccttatggktttgttt---------------------ttcttgaa-------ttgaatgc-tgttcttcattttcatacttcccttttccccctatatattgtacagggacgttgatgttcatcttgaagaagaatggttggttgaaagggatac-----atgcaacgatttaagagtattatctgacttctttagattgttggaagatactaagaagtctattccgcaaaatagatctaa-----------------------------------------------------------------------------------------------------------------------------------------ttt
>I23393_M189_Malvaceae_Kearnemalvastrum_lacteum_seq1
---------------------------------------------------------------------------------------------------------------------------------------------------------------------------------------------------------------------------------------------------------------------------------------------------------------------------------------------------------------------------------------------------------------------------------------------------------------------------------------------------------------------------------------------------------------------------------------------------------------------------------------------------------------------------------------------------------------------------------------------------------------------------------------------------------------------catcatggg--tgatgaggttgatggtgttccagggattcaacatttggttcctggttttggtcggaaaactgccttaaagcttttgaaaaagcatggctccctggaaaacttactaaatgcagcatcagtgaga---actgttggcaaacagtatgcacaagaggccctcacaaagtatgctgattatctgcggagaaattatgaagttctagccttgaggaggtaaca------datttgct-tcctttg-------agc-accatggt-ttcttg-tcaaagtct-------ccttatggttttgttt---------------------ttcttgaa-------ttatatgt-ggttcttgatctccagagctcaccctac-------ttactatacagggacgttgatgttcatcttcaagaagaatggttggttgaaagagatgc-----atgcaacgatgcaagtgttttatctaacttcttcagattgttggaagagactgataaacct----------------------------------------------------------------------------------------------------------------------------------------------------------------
>I23394_M229_Malvaceae_Malvastrum_americanum_seq1
------------------------------------------------------------------------------------------------------------------------------------------------------------------------------------------------------------------------------------------------------------------------------------------------------------------------------------------------------------------------------------------------------------------------------------------------------------------------------------------------------------------------------------------------------------------------------------------------------------------------------------------------------------------------------------------------------------------------------------------------------------------------------------------------------------------atgcatcatggg--tgatgaggttgatggtgttccaggaattcaacatttggytcctggttttggtcggaaaactgccttaaagcttttgaaaaagcacggttccctrgaaaacttactaaatgcagcatcagtgaga---actgttggcaaacagtatgcacaagaggccctcacaaagtatgctgattatctgcggagaaattatgaagttctagcattgaggaggtaaca------trtttcct-tcctttg-------aac-accatggt-ttcttgttcaaagtct-------ccttatggttttgytg---------------------ttcttgaa-------ttayatgt-ggtttttgatctccatagctcascctac-------ttactatacagggacgttgacgttcatcttcgagaagaatggctggttgaaagagatgc-----ttgcaacgatgcaagtgt-----------------------------------------------------------------------------------------------------------------------------------------------------------------------------------------------------------
>I23395_M236_Malvaceae_Fuertesimalva_jacens_seq1
------------------------------------------------------------------------------------------------------------------------------------------------------------------------------------------------------------------------------------------------------------------------------------------------------------------------------------------------------------------------------------------------------------------------------------------------------------------------------------------------------------------------------------------------------------------------------------------------------------------------------------------------------------------------------------------------------------------------------------------------------------------------------------------------------------------atgcataatggg--tgatgaggtcgatggtgttccagggattcaacatttggctcctggttttggtcggaaaactgccttaaagcttttgaaaaagtatggctccctggaaaacttactaaatgcagcatcagtgaga---actgttggcaaaccatatgcacaagaggccctcacaaagtatgctgattatctgcggagaaattatgaagttctagccttgaggaggtaaca------tgtttgct-tcctttg-------agc-accatggt-ttcttgttcaaagtct-------ccttatggtagtgttg---------------------ttcttgaa-------ttatatgt-ggttcttgatctccatagctcaccctac-------ttactatacagggacgttgatgttcatcttcaaga----------------------------------------------------------------------------------------------------------------------------------------------------------------------------------------------------------------------------------------------------------
>I23396_M019_Malvaceae_Allosidastrum_pyramidatum_seq1
------------------------------------------------------------------------------------------------------------------------------------------------------------------------------------------------------------------------------------------------------------------------------------------------------------------------------------------------------------------------------------------------------------------------------------------------------------------------------------------------------------------------------------------------------------------------------------------------------------------------------------------------------------------------------------------------------------------------------------------------------------------------------------------------------------------atgcatcatggg--tgatgaggttgatggtgttcctgggattcaacatttggttcctggttttggtcggaaaactgccttaaagcttttgaaaaagcatggttcactggacaacttactaaatgcagcatcagtgaga---actgttggcaaacagtatgcgcaagaggcccttacaaagtatgctgattatctgcgtagaaattatgaagttctagccttgaggaggtaaca------tatttcct-tcctttg-------acc-accatgac-ttcttgttcaaagtctccttacgccttacggttttaatg---------------------ttcttgaa-------ttatttgt-ggtccttgatttccagtgttcaccatac-------ttattatacagggatgttgacgttcatcttcaagaagaatggttggttgaaagggacac-----atgcaacgatgcaagtgttttatctaacttcttcagattgttgga--------------------------------------------------------------------------------------------------------------------------------------------------------------------------------
>I23398_M021_Malvaceae_Sidastrum_micranthum_seq1
------------------------------------------------------------------------------------------------------------------------------------------------------------------------------------------------------------------------------------------------------------------------------------------------------------------------------------------------------------------------------------------------------------------------------------------------------------------------------------------------------------------------------------------------------------------------------------------------------------------------------------------------------------------------------------------------------------------------------------------------------------------------------------------------------------------atgcatcatggg--tgatgaggttgatggtgttcctgggattcaacatttggttcctggttttggtcggaaaactgccttaaagcttttgaaaaagcatggctcactggacaacttactaaatgcagcatcagtgaga---actgttggcaaacagtatgcgcaagaggccctcacaaagtatgctgattatctacggagaaattatgaagttctagccttgaggaggtaaca-------atttcct-tcctttatccacggacc-accatgat-ttcttgttcaaagtct-------ccttaca------ttg---------------------ttatggaa-------ttatatgc-ggtccttgatttccagagttcaccatac-------ttatgatacagggatgttgacgttcatcttcaagaagaatggttggttgaaagggacac-----atgcaacgatgcgagtgttttat------------------------------------------------------------------------------------------------------------------------------------------------------------------------------------------------------
>I23399_M022_Malvaceae_Gaya_dominguensis_seq1
---------------------------------------------------------------------------------------------------------------------------------------------------------------------------------------------------------------------------------------------------------------------------------------------------------------------------------------------------------------------------------------------------------------------------------------------------------------------------------------------------------------------------------------------------------------------------------------------------------------------------------------------------------------------------------------------------------------------------------------------------------------------------------------------------------------------catcatggg--cgatgaggttgatggtgttcctgggattcaacatttggttcctggttttggtcggaaaactgccttaaagcttttgaaaaaacatggctcactggacaacttactaaatgcagcatcagtaaga---actgttggcaaacagtatgcgcaagaggccctcacaaagtacgctgattatctgcggagaaattatgaagttctagccttgaggaggtaaca------tatttcct-tcctttg-------gcc-accattgt-ttcttgttcaaagtct-------ccttgcggttttgttg---------------------ttcttgaa-------ttatatgt-ggtccttggtttccagagttcaccatac-------ttattatacagggatgttgacgttcatcttcacgaagaatggttggttgaaaggg--------------------------------------------------------------------------------------------------------------------------------------------------------------------------------------------------------------------------------------
>I23366_M015_Malvaceae_Firmiana_simplex_seq1
---------------------------------------------------------------------------------------------------------------------------------------------------------------------------------------------------------------------------------------------------------------------------------------------------------------------------------------------------------------------------------------------------------------------------------------------------------------------------------------------------------------------------------------------------------------------------------------------------------------------------------------------------------------------------------------------------------------------------------------------------------------------------------------------------------------------------------------gttgatggtgttcctgggattcaacatttggttcctggttttggtcggaaaactgccttaaagcttttgaaaaagcatggttcactggaaaacttactaaatgcagcagcagtgaga---actgttggcagacagtatgcacaagaggccctcacaaagtatgctgactatctgcggaggaattatgaagttctggccttgaggaggtaatc------tattttct-ccctttg-------agc-accatggt-ttcttgttcagagtct-------ccttatkgttttcttg---------------------ttcttgaa-------tcatatgt-agttctcaatttccctagatcaccctac-------ttattgtacagggatgttgatgttcatcttcaagaagaatggttg------------------------------------------------------------------------------------------------------------------------------------------------------------------------------------------------------------------------------------------------
>I28591_M023_Malvaceae_Neobuchia_paulinae_seq1
--------------------------------------------------------------------------------------------------------------------------------------------------------------------------------------------------------------------------------------------------------------------------------------------------------------------------------------------------------atattctgctagt-tactagtgt----gataggaag-aatatcctgct-ctc------------------------------ctgtgcttaatt---ttttggtttttggtaaaagagtgctcc-ttaacattg---------------------------------------------------------------------------------------------------------------------------------------------------------------------------------------------------------------------------cttgtcctgcttttt------ccctagtgttctagaccacc--tttgggatgatgtgcataagtaatc-a-ttaa-gtaatcttgtaggatgcattatggg--tgatgaggttgatggtgttcctgggattcaacatttggttcctggttttggtcggaaaactgccttaaagcttttaaaaaagcatggctcactggaaaacttactaaatgcagcagcagtaaga---actgttggcaaaaagtatgcacaagaggccctcacaaagtatggtgattatctgcggaggaattatgaagttctagccttgaggaggtaacc------tgtttccgaccctttg-------agc-accatggt-ttcttgttcagagtct-------ccttatggttctgttg---------------------ttcttgaa-------ttatatct-ggttctcgatt---------------------------------------------------------------------------------------------------------------------------------------------------------------------------------------------------------------------------------------------------------------------------------------------------------------------
>I28593_M024_Malvaceae_Carpodiptera_cubensis_seq1
-------------------------------------------------------------------------------------------------------------------------------------------------------------------------------------------------------------------------------------------------------------------------agcawwktsgywtyttyamt------gryymy----------aaaaagaaagaccaagg------------------ggatattctgctagc-aacttgtct----gatcga----aatatactgct-ctc------------------------------caatgcgtagtt-----ttggttccttataaataagtgctca-cttgcattt---------------------------------------------------------------------------------------------------------------------------------------------------------------------------------------------------------------------------cttgtcctcattttt------ccctg---------------------------------taagtaatc-a-ttga-ttaattttataggatgcatcatggg--tgatgaggttgatggtgttcctgggattcaacatttagttcctggatttggtaggaaaacggccttaaagcttttaaaaaagcatggctcactggaaaacttactgaatgcagcagcagtgaga---actgttggcagacagtatgcgcaagaggccctcacaaagtatgctgactatctacggaggaattatgaagttctagccttgaggaggtaatt------cgtttcctcccttttg-------agc-accatggc-ctcttgttcagagtct-------ccttgagttcttttta--------aattagtttttaattcttgaa-------ttatctat-ggttcttgattttcatagttcaccctgc-------ttatcatacagggacgtcgatgttcatcttcaagaagaa------------------------------------------------------------------------------------------------------------------------------------------------------------------------------------------------------------------------------------------------------
>I28594_M025_Malvaceae_Herrania_nitida_seq1
--------------------------------------------------------------------------------------------------------------------------------------------------------------------------------------------------------------------------------------------------------------------------------------------------cgattccag-------taagagaaagttccgagg------------------gaatatgctgccagc--ccttgtgt----gatta-----aaattacc--t-ctc------------------------------caatgcttaatt----tttgg-ttttggtaaataagtgctct-ttaacactt---------------------------------------------------------------------------------------------------------------------------------------------------------------------------------------------------------------------------cttgttttaattttc------ccctagtgttctagaccact--tttggcaacgtgtgcgtatctaatc-a-ttaa-gtaatcttgtaggatgcattatggg--tgatgaggttgatggtgttcccgggattcaacatttggttcctggctttggtcggaaaactgccttaaagcttttaaaaaagcatggctcactggaaaacctactaaatgcagctgcagtgaga---actgttggcagacagtatgcgcaagaggcccttacaaagtatgctgattacctgcggaggaattatgaagttttagccttgaggaggtacct------tgtttcct-cccaatg-------agc-accatggt-ttcttgttcagattct-------ccatatggttttgttg---------------------ttttcgaa-------ttctatgt-ggttctcaatttccatagttcaccctac-------ttttgatacagggatgttgatgttcatcttcaagaagaatggttggttgaaagggatac-----acgcaa-----------------------------------------------------------------------------------------------------------------------------------------------------------------------------------------------------------------------
>I28595_M184_Malvaceae_Guazuma_ulmifolia_seq1
-------------------------------------------------------------------------------------------------------------------------------------------------------------------------------------------------------------------------------------------------------------------------------------------------------------------aaaagatggttttagttgtgtcaattttcatcgtagtaatcratgctagc-aacttgtgc----gaata-----aatatactgct-atc------------------------------caatgcttaatt----tttggttttaggtaattgagtcct---ttaacactt---------------------------------------------------------------------------------------------------------------------------------------------------------------------------------------------------------------------------ctagttataattttc-------cctagcgttctagacctct--tttggcatgatgtgcatatctaayc-a-ttaa-gtaatcttgtaggatgcatcatggg--tgatgaggttgatggtgttcctgggatccaacatttggttcctggatttggtcggaaaactgccttaaagcttttaaaaaagcatggctcactggagaacttactaaatgcagcagcagtgaga---actgtaggcagacagtatgcgcaagaggcccttacaaaatatgctgattacctacggaggaattatgaagttttagccttgaggaggtgatt------tgctccct-ccctatg-------agc-accatggt-ttcttsttcagagtct-------ccttatggtttatttg---------------------ttcttgra-------ttatatgt-ggtttttgatttccatatttaatactac-------ttttgatacagggatgttgatgttcatcttcaagaagaatggttggttgaaagagatat-----acacaatgatttaa---------------------------------------------------------------------------------------------------------------------------------------------------------------------------------------------------------------
>I28596_M026_Malvaceae_Ruizia_cordata_seq1
--------------------------------------------------------------------------------------------------------------------------------------------------------------------------------------------------------------------------------------------------------------------------------------------------mggttctgtayrctwtyrwastgsaattcttagt-----------------tagaagtgcttt-------------------------------------ct-ctc------------------------------cgatgcttactt----tttgttttagggtaaatatgagctgc-ttaacattm---------------------------------------------------------------------------------------------------------------------------------------------------------------------------------------------------------------------------cttrtcctctttgtt------ccctag-attattgacca-t--tttacgatgatgtgcattagtaatc-a-ttaa-gtaatcttgtaggatgcatcatggg--tgatgaggttgatggtgttcctgggattcaacatctggttcccggatttggtcggaaaacrgctttaaagcttttaaagaagcatggctcactggagaacttactaaatgccgcagcagtgaga---actgtcrgcagacagtaygcacaagaggccctcacgaaatatgctgattatctgcggagaaattacgaagtcctggccttgaggaggtaa-t------tttctctc-tctttcg-------agc-gccatggt-ttcttgttttgagtct-------ccttatggtt-----------------------------------------------------------------------------------------------------------------------------------------------------------------------------------------------------------------------------------------------------------------------------------------------------------------------------------------------------------------------------------
>I28597_M027_Malvaceae_Melhania_velutina_seq1
------------------------------------------------------------------------------------------------------------------------------------------------------------------------------------------------------------------------------------------------------------------------------------------------------------------------------------------------------------gcttt-------------------------------------ct-ctc------------------------------tgatgcttaatt----tttgttttagggtaaatatgagctgc-ttaacatta---------------------------------------------------------------------------------------------------------------------------------------------------------------------------------------------------------------------------cttgtcctctttgtt------ccctag-attattgacta----tttacaatgatgtgcattattaatc-a-ttaa-gtaattttgtaggatgcatcatggg--tgatgaggttgatggtgttcccgggattcaacatttggttcccggatttggtcggaaaacagccttaaagcttttaaaaaagcatggctcacttgagaacttactaaatgctgcagcagtgaga---actgtcggcagacagtatgcacaagaggccctcacgaaatatgctgattatctgcggagaaattacgaagtcctggccttgaggaggtaa-t------tctttttc-tctttcg-------agc-accatggt-ttcttgtttagagtct-------ccttatggttt-gttg---------------------ttcttgaa-------ttatagat-ggtttccgatttccgtagctcaccccac-------ttattg---------------------------------------------------------------------------------------------------------------------------------------------------------------------------------------------------------------------------------------------------------------------------------------
>I28598_M028_Malvaceae_Glyphaea_brevis_seq1
------------------------------------------------------------------------------------------------------------------------------------------------------------------------------------------------------------------------------------------------------------------------------------tttcttaat------ggttgca---------gaatgatagttccaatag----------------gggatatactgtgaaa----------------------a-tatatactgct-ctt------------------------------gaatgcctaatt----tcttagttttggtcaatgagtgctctttaaccactg---------------------------------------------------------------------------------------------------------------------------------------------------------------------------------------------------------------------------cttgttctcattttt-------cccagtgt-ctgaatcact--tttggaatgctgtgcacatctaatg-a-ttag-gtaattctgtaggatgcatcatggg--tgatgaggttgatggtgttcctggaatccaacatttggttcctggatttggtcggaagactgccttaaagcttttaaaaaagcatggctctctggaaaacttactaaatacagcagcagtaaga---actgttggcaggcagtatgcgcaagaggcccttacaaagtatgctgattacctgcggaggaattatgaagttttagccttgaggaggtaaca------tgtttcct---ttcta------gagc-accatggt-tacttgttcagagtct-------ccttacagttttgttg---------------------ttcttgga-------ttataggt-ggttcttswtyyycaaaaagggctataag------ct-------------------------------------------------------------------------------------------------------------------------------------------------------------------------------------------------------------------------------------------------------------------------------------------
>I28599_M029_Malvaceae_Desplatsia_dewevrei_seq1
--------------------------------------------------------------------------------------------------------------------------------------------------------------------------------------------------------------------------------------------------------------------------------------------------------------------aaagagagttccaaag------------------ggatatgctcccagcaaactggtgtgtgcgatta-----aatatactgct-ttt------------------------------gagttcttcrtt----tttca-tttttgtcagtatgtgctct----acactg---------------------------------------------------------------------------------------------------------------------------------------------------------------------------------------------------------------------------cttattcttactttt------cttaagtgatttggatcact--tttggctggatgtgcatatctaatg-g-ttaa-gaaatcttgtaggatgcatcatcgg--tgatgaggttgatggtgttcctggaatccaacatgtagttcctggatttggtcggaagactgccttaaagctgttaaaaaagcatggttcactggaaaacttactaaatgcagcagcagttaga---actgttggcagacagtatgcacaagaggccctaacaaagtatgctgattacctgcgtaggaattatgaagttttagccttgaggaggtaata------tgtttcct-ccgtatg-------agc-accgtggt-ttcttgttcagagtct-------ccttatggttttgttg---------------------ttctt-ga-------ttaayggt-ggttcttgatttcaatagttcaccctac-------ataatttacagggatgttgacattcatcttcaagaagaatggttgcttgaaagggacac-----gtgcaacgat-------------------------------------------------------------------------------------------------------------------------------------------------------------------------------------------------------------------
>I28600_M146_Malvaceae_Mortoniodendron_guatemalense_seq1
-----------------------------------------------------------------------------------------------------------------------------------------------------------------------------------------------------------------------------------------------------------------------------------------------------------c------caaaaagaagttccgagg-------------------gatattctkctagt-gacttgtgt----aatcag----aatatactgct-ctc------------------------------caatgcttaatt----tttggtttttggtaaatgaatgctcc-ttaacattg---------------------------------------------------------------------------------------------------------------------------------------------------------------------------------------------------------------------------cttgtcctcactttt------ccctagtgttctagaccatt--tttgggttgatgtgcataagtaatc-a-ttaa-gtaatcttgtagggtgcatcatggg--tgatgaggttgatggtgtccctgggattcaacatttggttcctggatttggtcggaaaactgccttaaagcttttaaaaaagcatggctcactagaaaacttactaaatgcagcagcagtgaga---acagttggcagacagtatgcacaagaggccctcacaaagtatgctgattatctgaggaggaattatgaagttctagccttgaggaggtaatt------tgtttcctcccttttg-------tgc-gccatggt-ttcttgttcaaagtct-------ctttacggtttcattg---------------------ttcatgta-------ttatctgt-ggttttcaatttccatatttcaccctac-------ttattttatagggatgttgatgttcatnt----------------------------------------------------------------------------------------------------------------------------------------------------------------------------------------------------------------------------------------------------------------
>I28601_M030_Malvaceae_Sparmannia_africana_seq1
-----------------------------------------------------------------------------------------------------------------------------------------------------------------------------------------------------------------------------------------------------------------------------------tttctgtaat------ggttgca---------aaaagaacattccaasg------------------ktatatactgccagc-aacttgtat----yataa-----gatgtacttct-ctc------------------------------tagcactcaact----tttgg-tytdggtcaatgagtgctct-ttaacacrg---------------------------------------------------------------------------------------------------------------------------------------------------------------------------------------------------------------------------cttgttctcattttc------cctagtctttttggatcamt--tttggcatgatgtgcatatctaatg-a-tcat-gttatattgtaggatgcatcatggg--tgatgaggttgatggtgttcctgggatccaacatytrgttcctggatttggtcggaagactgccttdaagcttttaaaaaagcatggctcactggaaaacttactaaatgcagcwgcagtgaga---actgttggcagrcartatgcacaggaggcccttacraagtatgctgaytacctgcggaggaattatgaagttttagccttgaggaggtactr------tg--tcct-mcctats-------agc-accrtggt-tttttgttcatagtct-------ccttagagttttgttg---------------------ttcttgga-------gtagacgt-ggttcttgattttcatagcgcaccctat-------ttattttacagggacgttgaagttcatcttcaagaaga-------------------------------------------------------------------------------------------------------------------------------------------------------------------------------------------------------------------------------------------------------
>I28602_M031_Malvaceae_Mollia_sp_seq1
------------------------------------------------------------------------------------------------------------------------------------------------------------------------------------------------------------------------------------------------------------------------------------------------------------------------agggttccaagg------------------ggatatactgccagaaaactggttt----gatta-----gatatactgct-ttc------------------------------tagctcttgatt----tttcg-tttttgtcaataagctctcttttgacactg---------------------------------------------------------------------------------------------------------------------------------------------------------------------------------------------------------------------------cttattctctttttt-----gcttaagtgattaggatcact--tttggcaggatgtgcatatctaatg-a-ttaa-gtgatcatgtaggatgcatcatggg--tgatgaggttgacggtgttcctggaatccaacatttggttcctggatttggtcggaagactgccttaaagctattaaaaaagcatggttcactggaaaacttactaaatgcagcagcggttaga---actgttggcagacagtatgcacaagaggcccttacaaagtatgctgattacctgcggaggaattatgaagttttagccttgaggaggtaata------tgtttcct-ccgtgtg-------agc-agtatgat-ttcttgttctgagtct-------gcctatggttttgtta---------------------ttcttgga-------ttaatggt-ggttctcagttttaattcttgac-ctac-------tcaatttacagggatgttgatgttcatcttcaaga----------------------------------------------------------------------------------------------------------------------------------------------------------------------------------------------------------------------------------------------------------
>I28603_M223_Malvaceae_Gossypium_hirsutum_seq1
----------------------------------------------------------------------------------------------------------------------------------------------------------------------------------------------------------------------------------------------------------------------------------------------------------------------------gtccgaag------------------ggatattctgctagt-gacctstgt----ratwwgaar-aatatactgct-ctc------------------------------caatacat-att----tttggttttcagtaaatgaatgttcc-ttgactttg---------------------------------------------------------------------------------------------------------------------------------------------------------------------------------------------------------------------------cgtatcctcatttct-----tccctagtgttctagaccacc--tttaggatgatgtgcatawgtaatc-m-ttaa-gtaattttgtaggatgcatcatggg--tgacgaggttgatggtgttcctgggattcaacatttggttcctggttttggtcggagaactgccttaaagcttttaaaaaagcatggttcactggaaaacttactaaatgcagcatcagtgaga---actgttggcagacagtatgcacaagaggccctcacaaagtaygctgattatctgcggagaaattatgaagtyctagccytgaggaggtaaca------tatttcct-tcc-------------------------ttatggtcaaagtct-------ccctrtggttttgt------------------------tccttaa-------ttatatgt-ggttcttgatttccaaagtttccc-cat-------ttattctacagggacgttgatgttc--------------------------------------------------------------------------------------------------------------------------------------------------------------------------------------------------------------------------------------------------------------------
>I28604_M032_Malvaceae_Entelea_arborescens_seq1
---------------------------------------------------------------------------------------------------------------------------------------------------------------------------------------------------------------------------------------------------------------------------------------------------------------------------------------------------------------gccagc-aacttgtat----cataa-----gatgtacttct-ctc------------------------------tagcactcaact----tttgg-ttttggtcaatgagtgctct-ttaacacgg---------------------------------------------------------------------------------------------------------------------------------------------------------------------------------------------------------------------------cttgttctcattttt-----ccctagtctttttggatcact--tttggcatgatgtgcatatctaatg-a-tcat-gttatattgtaggatgcatcatggg--tgatgaggttgatggtgttcctgggatccaacatttggttcctggatttggtcggaagactgccttaaagcttttaaaaaagcatggctcactggaaaacttactaaatgcagcagcagtgaga---actgttggcagacagtatgcacaggaggcccttacaaagtatgctgactacctgcggaggaattatgaagtattagccttgaggaggtactg------tg--tcct-ccctatg-------agc-accatggt-tttttgttcatagtct-------ccttagagttttgttg---------------------ttcttgga-------gtagaggt-g-------------------------------------------------------------------------------------------------------------------------------------------------------------------------------------------------------------------------------------------------------------------------------------------------------------------------------
>I28605_M235_Malvaceae_Abutilon_sp_seq1
-----------------------------------------------------------------------------------------------------------------------------------------------------------------------------------------------------------------------------------------------------------------------------------------------------------------------------------------------------------ttctgctagt-gacttatgt----gataagaagaaatatactgct-tcc------------------------------caatgtttgatt----ttcggtttttggtaaatgaatgctcc-ttgatcttg---------------------------------------------------------------------------------------------------------------------------------------------------------------------------------------------------------------------------cttgtcgtcattttt------ccctagtgttctagaccatc--tttgggatgatgtgcataagtaacc-a-ttaa-gtaattttataggatgcatcatggg--tgatgaggttgatggtgttcctgggattcaacatttggttcctggtttcggtcggaaaactgccttaaagctattgaaaaagcatggctcactggacaacttactaaatgcagcatcagtgaga---actgttggtaaacagtatgcgcaagaggccctcacaaagtatgctgattatctgcggaggaattatgaagttctagccttgaggaggtaaca------tatttcct-ccctttg-------acc-ac------------------------------------ggttttgttg---------------------tgcttgaa-------ttatatgt-ggtccttgatttccggagttcaccatac-------ttattat--------------------------------------------------------------------------------------------------------------------------------------------------------------------------------------------------------------------------------------------------------------------------------------
>I28606_M033_Malvaceae_Reevesia_formosana_seq1
-------------------------------------------------------------------------------------------------------------------------------------------------------------------------------------------------------------------------------------------------------------------------------------------------------------------------aagttgctagg------------------gtatattctgctagt-gactcatga----aattag----aatatactgct-ctc------------------------------ccatgctttttttttttttggtgtttggt-aatgattgctcc-ttaacattg---------------------------------------------------------------------------------------------------------------------------------------------------------------------------------------------------------------------------cttatcctcattttc------cctgaatgctctagaccact--tttggaatgatatgcataagtaatc-atttaa-gtaatcttgtaggatgcatcatggg--tgatgaggttgatggtgttcctgggattcaacatttggttcctggatttggtaggaaaactgctttaaagcttttaaaaaagcatggctcactagaaaacttactaaatgcagcagcggtgaga---actgttggcaaacagtatgcacaagaggccctcacaaagtatgctgattatctgcggaggaattatgaagttctggccttgaggaggtaatt------tgtttcct-cactttg-------agc-accatcat-ttctttttcagaattt-------ccttatggttttgttg---------------------ttcttgaa-------ttatatgg-ggttctagatttccatagttcacccta-----------------------------------------------------------------------------------------------------------------------------------------------------------------------------------------------------------------------------------------------------------------------------------------------------
>I28607_M034_Malvaceae_Mansonia_altissima_seq1
-----------------------------------------------------------------------------------------------------------------------------------------------------------------------------------------------------------------------------------------------------------------------------------tttcttcaat------ggttcct---------gaaagaaagttccaaga------------------agttattctgctagc-aacttct----------------aatatactgctcttc------------------------------aaaagcttcatt----tttggtgtttggcaaatgagtgcttg-tgaatgttg---------------------------------------------------------------------------------------------------------------------------------------------------------------------------------------------------------------------------cttgtcctcttttt--------ccttgtgtcctagacctct--tttggcatgatgtgcataagtaatc-a-tgaagtaaatcttgtaggatgcatcatggg--tgatgaggttgatggtgttcctgggattcaacatttggttcctggatttggtcgaaaaactgtcttaaagcttttaaaaaagcatggctcactggaaaacttactaaatgctgcagcagtgaga---actgttggtagacagtatgcacaagaggccctcacaaagtatgctgattacctgcggaggaattatcaagttctggccttgaagaagtaatt------tgttttct-ccctttg-----------agcatggt-tacttgttcaggggct-------ttgtactgttgtgttc---------------------ttcatgaa-------ctatatat-ggttcttgatttccatagtttgtcccac-------tcatgacacagggacgttgatgttcatctccaagagcaatggttggttg--------------------------------------------------------------------------------------------------------------------------------------------------------------------------------------------------------------------------------------------
>I28608_M035_Malvaceae_Hosfordia_alata_seq1
-----------------------------------------------------------------------------------------------------------------------------------------------------------------------------------------------------------------------------------------------------------------------------------------------------------------------------gcctagga--------------accgtgtawtmtrttrgt-gacttgtgc----gataagaagaaatatactgtt-ccc------------------------------ctatgtttaatt----ttcggtttttggtaratraatgmtcc-ttgaccttg---------------------------------------------------------------------------------------------------------------------------------------------------------------------------------------------------------------------------cttgyygtcattttt------cccwartgttctagaccatc--tttgggatgatgtgcataagyaacc-a-ttaa-gtaattttataggatgcatcatgggtatgatgaggttgatggtsttcctgggattcaacatttggttcctggttttggtcgraaaastgcsttaaagctattgaaaaagcayggctcactggacaacttactaaatgcagcatcagtgaga---actgttggyaaacagtatgcrcaagaggccctcacaaagtatgctgattatctgcggagaaattatgaagttctagccttgargaggtaaca------tatttcct-dcctttg-------acc-accatggt-ttcttgttcaaaktctc------ykttabgkttttgttg---------------------tgcttgaa-------gtatatgt-ggtccttgatttccggagtaccccatac-------ttattatacagggatgttgacgttcatcttcaa------------------------------------------------------------------------------------------------------------------------------------------------------------------------------------------------------------------------------------------------------------
>I28609_M036_Malvaceae_Pentaplaris_davidsmithii_seq1
-----------------------------------------------------------------------------------------------------------------------------------------------------------------------------------------------------------------------------------------------------------------------------------------------------------------------------------g------------------gtatattctgctagt-gacttgtgt----gataagaag-aatatggtact-ctc------------------------------caatgcttaatt----tttggtttttggtaaatgagtgctcc-ttaacattg---------------------------------------------------------------------------------------------------------------------------------------------------------------------------------------------------------------------------cttgtcctcattttt------ccctagtgttctaaatcacc--tctgggatgatgtgcataagtaatc-a-ttaa-gtaatcttgtagggtgcatcgtggg--tgatgaggttgatggtgttcctgggattcaacatttggttcccggttttggtcggaaaactgccttaaagcttttaaaaaagcatggctcactggaaaacttactaaatgcagcatcagtgaga---actgttggcagacagtatgcccaagaggccctcacaaagtatgctgattatctgcggaggaattatgatgttctagccttaaggaggtaaca------tgtttcct-tcattta-------agc-accatggt-ttcttgttcagagtct-------ccttatagtttttttt---------------------tct-----------------------------------------------------------------------------------------------------------------------------------------------------------------------------------------------------------------------------------------------------------------------------------------------------------------------------------------------------
>I28610_M037_Malvaceae_Heritiera_littoralis_seq1
-------------------------------------------------------------------------------------------------------------------------------------------------------------------------------------------------------------------------------------------------------------------------------------------------------------------------aagttccaagg------------------tgatagtctgctagc-aacttgtgt----gataag----aatatacagtt-ctc------------------------------caatgcttaatt----tttgg--tttggtgaatgagtgttcc-ttaacattg---------------------------------------------------------------------------------------------------------------------------------------------------------------------------------------------------------------------------cttgtcgtcattttt------ccctagtactctagaccacc--ctttggatcatgtgcataagtaatc-a-ttaa-ataatcttgtaggatgcatcatggg--tgatgaggttgatggtgttcctgggattcagcatttggttcctggttttggtcggaaaactgccttaaagcttttgaaaaagcatgggtcactggaaaacttactaaatgcagcagcagtaaga---actgttggcagacagtatgcacaagaggccctcacaaagtatgctgattatttgcggaggaattatgaagttctagccttgaggaggtaatc------tgtttctc--cctttg-------agc-accatggt-ttcttgttcagagtct-------ctttatgtttttgctg---------------------ttcttgaattttttgttatttgt-ggttctcaagttccctagatcacccta-----------------------------------------------------------------------------------------------------------------------------------------------------------------------------------------------------------------------------------------------------------------------------------------------------
>I28611_M062A_Malvaceae_Durio_zibethinus_seq1
----------------------------------------------------------------------------------------------------------------------------------------------------------------------------------------------------------------------------------------------------------------------------------------------------------------------agaaagttccgagg------------------ggatattctgctagt-gacttgtgt----gattag----aatatactgct-ctc------------------------------caatgcttaatt----tttggtttttggtaaatgaatgttcc-ttaatattg---------------------------------------------------------------------------------------------------------------------------------------------------------------------------------------------------------------------------cttgccctcattttc------ccctcgtgctctagaccact--ttt-ggatgatgtgcacaagtaatg-a-ttaa-gttatcttgtaggatgcatcatggg--tgatgaggctgatggtgttcctgggattcaacatttggttcctggatttggccggaaaactgccttaaagcttttaaaaaaacatggctcactggataacttactaaatgcagcagcagtgaga---actgttggcagacagtatgcacaagaggccctcacaaagcatgcagattatctgcggaggaattatgaagttctagccttgagaaggtaatt------tgtttcct--cccttg-------agc-accatggt-ttcttgttcagagtct-------ccttaaagctttgttg---------------------ttcttgaa-------ttgtttgt-ggttctcaatttccatagttcaccctac-------tt-------------------------------------------------------------------------------------------------------------------------------------------------------------------------------------------------------------------------------------------------------------------------------------------
>I28612_M038_Malvaceae_Brachichyton_bidwillii_seq1
--------------------------------------------------------------------------------------------------------------------------------------------------------------------------------------------------------------------------------------------------------------------------------------------t------ggttccta--------aaaagaaagttccgagg------------------tgataggctgctagc-aatttgtgt----gaaaag----aatatactg-------------------------------------aatttttgg-------------tttggtaaataagtgctcc-ttaacattg---------------------------------------------------------------------------------------------------------------------------------------------------------------------------------------------------------------------------cttgtcctcgctttt------ccctagtactctagaccccc--ttttggatgatgtgcataagtaatc-a-ctaa-gtaatcttgtaggatgcatcatagg--tgatgaggttgatggtgttcctgggattcaacatttggttcctggttttggtcggaaaactgccttaaagcttttgaaaaagcatggctcactggaaaacttactaaatgcagcagcagtgaga---actgttggcagacagtatgcacaagaggccctgacaaagtatgctgattatctgtggaggaattatgaagttctatcattgaggaggtaatc------agtttttctccctttg-------agc-accatgct-ctcttgttcagagtct-------ccttatggttttgttg---------------------ttcttgaa-------ttatttgt-ggttttcaatttccctagatcaccctac-------ttactat--------------------------------------------------------------------------------------------------------------------------------------------------------------------------------------------------------------------------------------------------------------------------------------
>I28613_M039_Malvaceae_Eriotheca_macrophylla_seq1
----------------------------------------------------------------------------------------------------------------------------------------------------------------------------------------------------------------------------------------------------------------------------------------------------------------------------ttccgagg------------------ggatattctgctagt-gactggtct----gataagaag-aatatrctgct-ctc------------------------------ctaygcttaatt---ttttggtttttggtaaatgagtgctcc-ttaacatta---------------------------------------------------------------------------------------------------------------------------------------------------------------------------------------------------------------------------cttgtyctcattttt------ccctagtgttctaggccacc--tttgggrtgatgtgcataagtaatc-g-ttta-gtaatcttgtaggatgcattatggg--tgatgaagttgatggtgttcctgggattcaacatttggttcctggttttggtcggaaaactgccttaaagcttttaaaaaagcatggctcrctggaaaacttactaaatgcagcagctgtgaga---actgttggcagacagtatgcacaagaggccttaacaaagtatgctggttatctgcggaggaattatgaagttctagccttgaggaggtaaac------tgtttcct-ccccttg-------agc-accatggt-tttttgttcagagtct-------ccttacggttttgttg---------------------ttcttgaa-------ttatatct-ggttctggatttccatagtttgccctac-------tta------------------------------------------------------------------------------------------------------------------------------------------------------------------------------------------------------------------------------------------------------------------------------------------
>I28615_M041_Malvaceae_Pterygota_brasiliensis_seq1
-----------------------------------------------------------------------------------------------------------------------------------------------------------------------------------------------------------------------------------------------------------------------------------tttctttaat------ggttccaa--------aaaagaaagtttggatg------------------tgatagtctgctagc-aacttaag---------------aatatactgtt--tc------------------------------caatgcttaatt----tttgg--tttggtgaatgactgctcc-ttaacattg---------------------------------------------------------------------------------------------------------------------------------------------------------------------------------------------------------------------------tttgtcataactttt------ccttgtactctttgaccacc--ttt-ggatcatgtgcataagtaatc--------------ttgtaggatgcatcctggg--tgatgaggttgatggtgttcctgggattcaacatttggttcctggttttggtcggaaaactgccttaaagcttttgaaaaagcatggctcactggaaaacttactaaatgcagcagctgtaaga---actgttggcagacagtatgcacaagaggccctcacaaagtatgctgattatctgcagaggaattacgaagttctagccttgaggaggtaatc------tgttttct-ccctttg-------agc-actattgt-ttcttcttcagagtct-------ccttctggttttcttg---------------------ttcctgaa-------ttatatgt-ggttcttcatttcctcggatcaccctac-------ttattgtacagggacgttgatgtt---------------------------------------------------------------------------------------------------------------------------------------------------------------------------------------------------------------------------------------------------------------------
>I28616_M042_Malvaceae_Leptonichya_maranta_seq1
------------------------------------------------------------------------------------------------------------------------------------------------------------------------------------------------------------------------------------------------------------------------------------------------------------------------------------------------------ggatatactgctmgt-gacttgtgt----gatta-----aatataktgtt-ctccaatgctttttttattttttaaata---tccaatgcttaatt----tttggattttggtgaatgagtgctct-ttaacactg---------------------------------------------------------------------------------------------------------------------------------------------------------------------------------------------------------------------------cttgttctcattctc-------cctagtgttctagatcacg--tttagtatgatgcgcatatctaatc-a-ttaa-gtaatcttataggatgcatcatggg--tgatgaggttgatggtgttcctgggatccaacatttggttcctggatttggacggaaaactgccttaaagcttttgaaaaagcatggctcactggaaaacttactaaatgcggcagcagtgaga---actgttggcagacagtatgcgcaagaggcccttactaagtatgctgattacctgcgaagaaattatgaagttttagccttgaggaggtaatt------tgtttcca-ctctatg-------agc-atcatggttttcttattcggagttt-------ccttattattttgtta---------------------ttctkgaa-------ttatacgt-ggttcttgattgccatagttc-----------------------------------------------------------------------------------------------------------------------------------------------------------------------------------------------------------------------------------------------------------------------------------------------------------
>I28618_M044_Malvaceae_Pentace_laxiflora_seq1
-----------------------------------------------------------------------------------------------------------------------------------------------------------------------------------------------------------------------------------------------------------------------------------------------------------------------------------------------------------ttctgctagc-aacttgtct----tatctg----actatactgct-ctt------------------------------caatgcttaatt-----ttggttcctggtaaatgagtgctcc-tttgcattg---------------------------------------------------------------------------------------------------------------------------------------------------------------------------------------------------------------------------cttgtccttatttac------cctagcca------------------------------taagtaatt-a-gtga-tcaatcttgcaggatgcatcatggg--tgatgaggttgatggtgttcctggtattcaacatttagttcctggatttggtaggaagacggccttgaagcttttaaaaaagcatggctcactagaaaacttactgaatgcagcagcagtgaga---actgttggcagacagtatgcacaagaggccctcacaaagtatgctgattatctgaggaagaattatgaagttctagccttgaggaggtaatt------cgtttcctctcttttg-------agc-accatggt-ctgttgttcagagtct-------tattagttttttttttttkwaaaaaaaaaattgtttattcttgaa-------ttatctat-grwt----------------------------------------------------------------------------------------------------------------------------------------------------------------------------------------------------------------------------------------------------------------------------------------------------------------------------
>I28619_M045_Malvaceae_Phragmotheca_mammosa_seq1
-------------------------------------------------------------------------------------------------------------------------------------------------------------------------------------------------------------------------------------------------------------------------------------------------------------------------aagttccgagg------------------ggatattttgataga-gacttgtgt----gataagaag-aatatactgat-ctc------------------------------caatgcttaagt----tttggtttttggtaaatgagcgcttc-ttaacattg---------------------------------------------------------------------------------------------------------------------------------------------------------------------------------------------------------------------------cttgtcctcattttt------ccctagtgttctacagcacc--cttgggatgatgtgcataagtaatc-a-ttaa-gcaatcttgtaggatgcatcatggg--tgatgaggttgatggtgttcctgggattcaacatttggttcctggttttggtcggaaaactgctttaaagcttttaaaaaagcatggctcactggaaaacttactaaatgcagcagcagtgaga---actgttggcagacagtatgcacaggaggccctcacaaagtatgctgattatctgcggaggaattatgaagttctagccttgaggaggtaacc------tgtttcct-tcctttg-------agc-accat-gt-ttcttgtttggagtct-------ccttacggttttgttg---------------------ttcttgaa-------ttatatgt-ggtcct-gatttccatagttcacc---c-------ttattttacagggacgttgatgttcatcttcaagaagcatggttggttgaaagggacac-----atgcaacg---------------------------------------------------------------------------------------------------------------------------------------------------------------------------------------------------------------------
>I28620_M046_Malvaceae_Camptostemon_shultzii_seq1
----------------------------------------------------------------------------------------------------------------------------------------------------------------------------------------------------------------------------------------------------------------------------------------------------------------------------------gg------------------gratattctgctagt-gacttgtgt----gataagaag-aatatactgct-ctc------------------------------caatgcttaatt----tttggtttttggtaagtcaatgctgc-ctgactttg---------------------------------------------------------------------------------------------------------------------------------------------------------------------------------------------------------------------------cttgtcctcattttt-------cctagtgttctagaccacc--tttgggatgatgtgcataagtaatc-a-ttaa-gtaattttgtaggatgcatcatggg--tgatgaggttgatggtkttcctgggattcaacatttggttcctggttttggtcggagaactgccttaaagcttttgaaaargyatggytcactggaaaacttactaaatgcagcatcwgtgaga---actgttggcagacagtatgcacaagaggccctcacaaagtatgctgattatctrcggagaaattatgaagttctagccttgaggaggtagca------tatttcct-tcctttg-------agc-accatggt-ttcttgttcaaagtct-------ccttatggttytawtk---------------------ktsttgwa-------wtrtrygt-gkwwyttrwtttccagagtctas---------------------------------------------------------------------------------------------------------------------------------------------------------------------------------------------------------------------------------------------------------------------------------------------------------
>I28623_M048_Malvaceae_Abroma_augusta_seq1
-------------------------------------------------------------------------------------------------------------------------------------------------------------------------------------------------------------------------------------------------------------------------------------------at------ggttcc----------aaaagaaagtttcgagg------------------ggatatactgccagt-gaattgtgt----gatta-----aatatattgtt-ktc------------------------------caatgcttaatt----tttgatttttggtaaatgagtgctct-ttaacactg---------------------------------------------------------------------------------------------------------------------------------------------------------------------------------------------------------------------------cttgttctcattttt------ccctactgttctagatcact--tttggcatgatgcgcatatctaatc-a-tata-gtaatcttgtaggatgcatcatggg--tgatgaggttgatggtgttcctgggatccaacatttggttccgggatttggtcggaaaactgccttaaagcttttaaaaaagcatggctcactggaaaacttattaaatgcagcagcagtgaga---actgttggcagacagtatgcacaagaggcccttacaaaatatgccgattacctgcgaaggaattatgaagttttagccttgaggaggtaatt------tgtttctg-cactatg-------agc-atcatggtcttctttttcag------------tctcctggttttgtta---------------------tccttgaa-------ttatat----gttcttgatttccatagttcaccctat-------ttatta---------------------------------------------------------------------------------------------------------------------------------------------------------------------------------------------------------------------------------------------------------------------------------------
>I28624_M049_Malvaceae_Corchoropsis_tomentosa_seq1
----------------------------------------------------------------------------------------------------------------------------------------------------------------------------------------------------------------------------------------------------------------------------------------------------------------------------ttcttggt-----------------tagaagtgcctttttttaactaatgt----gatcag----aatacactgct-ctc------------------------------caatgcttaatt----tttgttttagggtagatatgtgcttc-taaagattg---------------------------------------------------------------------------------------------------------------------------------------------------------------------------------------------------------------------------ctt--------tgtt------ccctagcattcttgaccatt--tatctgatgatgcgcattagtaatc-a-ttta-gtaatcttgtaggatgcatcatggg--tgatgaggttgatggtgttcccgggattcaacatctggttcctggatttggtcggaaaacagccttaaagcttgtaaaaaagcatggctcactggaaaacttactaaatgcagcagcagtgaga---actgttggcaaacagtatgcacaagaggccctcacaaaatatgctgattatctgcggagaaattacgaagtcctggccttgaggaggtaatt------tgtttcaa-tcttttg-------agc-accatggt-ttcttgttcagagtct-------ccttactgttt-gttg---------------------ttcttgaa-------ttatcgct-kgtttccaacttccatagtttcccccac-------ttaccata-------------------------------------------------------------------------------------------------------------------------------------------------------------------------------------------------------------------------------------------------------------------------------------
>I28625_M193_Malvaceae_Apeiba_tibourbou_seq1
---------------------------------------------------------------------------------------------------------------------------------------------------------------------------------------------------------------------------------------------------------------------------------------------a----tggttacr---------aaaagaaagttccaagg------------------gratacactrccagc-aacttgtat----cawaa-----grygtacttct-cwc------------------------------yaatgctcaact----ttygg-ttttggtcaatgagtgctct-ttadcgcat---------------------------------------------------------------------------------------------------------------------------------------------------------------------------------------------------------------------------cttgttcttmttttt------cmctaststtttggatcact--tttggcatgatgtgcatatctaatg-a-tcat-gtaatattgtaggatgcatcatggg--tgatgaggttgatggtgtccctgggatccaacatttggttcctggatttggwcggaagactgccttaaagcttttaaaaaagcatggctyactggaaaacttahtaaatgcagcagcagtgagaastactgttggcagacantatgcacaggaggcccttacaaagtatgmtgattacctgcggaggaattatgaagttttagccttgargaggtacta------tggttcct-ccctatg-------agc-accatggt--ttttkttcatdgtct------cctttagagttttgttg---------------------tthttgga-------gtagaggt-ggttcttgattttcatagtgcaccctac-------ttattttamagggacgttgatgttcatcttcawgaagaatggttggttcaaagggacac-----gtgcaacg---------------------------------------------------------------------------------------------------------------------------------------------------------------------------------------------------------------------
>I28626_M226_Malvaceae_Helicteres_guazumifolia_seq1
----------------------------------------------------------------------------------------------------------------------------------------------------------------------------------------------------------------a--------------------------------------------------------------------------------------------------gaaagaaagttccaa--------------------ggagattctgttagt-gagatgtga-----------tt-aatatagtactcttt-----------------------------aaaaagcttcatt----tttag-ttttcgtaaatgattgcttg-ttaatgtgg---------------------------------------------------------------------------------------------------------------------------------------------------------------------------------------------------------------------------cttgtactcttttttctttttatcttgtgttcaagaccatt--tctggcatgatgtgcactagcaata-g-tgaa-ttaatctttcaggatgcatcatggg--tgatgaggttgatggtgttcctggtattcaacatttggttcctggatttggtcgaaaaactgccttaaagcttttaaaaaagcatggctcactggaaaacttactaaatgcagcagcagtgaga---actgttggtagacaatatgcacaagaggccctcacaaaatatgctgattacctgcggaggaattatcaagttctagccttaaggaagtaatt------tgtttcct-ccctacg-----------agcatggt-ctcttgttcagagtct-------ccttatggttttgttc---------------------ttcttgaa-------atatatgc-ggttcttgatt-----agttcaccctac-------tcataatacagggatgttgatgttcatcttcaagagcaatggttggtt---------------------------------------------------------------------------------------------------------------------------------------------------------------------------------------------------------------------------------------------
>I28628_M051_Malvaceae_Werklea_horrida_seq1
-------------------------------------------------------------------------------------------------------------------------------------------------------------------------------------------------------------------------------------------------------------------------------tcatattctttaat------ggttcca---------aaaagaaagttccaaga------------------gggtattctgctaga-gacttgtgt----gataag--------------t-atc------------------------------cagtgcttaatt----tttcgtttttggtaaaacaatgctcc-ccgac----t--------------------------------------------------------------------------------------------------------------------------------------------------------------------------------------------------------------------------cttgtcctcatttcc------ccctagtgttctagacctcc--tttgggaagatatgcatatgtaatc-a-ttat-gtaattttgtaggatgcatcatggg--cgatgaggttgatggtgttcctgggattcaacatttggttcctggttttggtcggagaactgccttaaagcttttgaaaaagcatggctcactagaaaacttactaaatgcagcatcagtgaga---actgttggcaaacagtacgcacaagaggccctcacaaagtacgctgattatctgcgaagaaattatgaagttctagccttgaggaggtaata------catttcct-tttttc--------agc-accatg-----------------------------------------------------------------------------------------------------------------------------------------------------------------------------------------------------------------------------------------------------------------------------------------------------------------------------------------------------------------------------------------------------------------------
>I28629_M052_Malvaceae_Spirotheca_rosea_seq1
--------------------------------------------------------------------------------------------------------------------------------------------------------------------------------------------------------------------------------------------------------------------------------------------------------------------aaggaaatgtccggga------------------ggatattctactagt-ggctggtgt----gataagaag-aatatactgct-ctc------------------------------tgatgc-tagtt----tttggtttttggtaaatgagtgctcc-ttaacattg---------------------------------------------------------------------------------------------------------------------------------------------------------------------------------------------------------------------------cttggcctcattttt------ccctagtgttctagaccacc--tttgggatgatgtgcgtaagtaatc-a-ttaa-gtaatcttgtaggatgcatgatggg--tgatgaggttgatggtgttcctgggattcaacatttggttcccggttttggtcggaaaactgccttaaagcttttaaaaaagcatggttcactggaaaatttactaaatgcagcagcagtgaga---actgttggcagaaagtatgcacaagaggccctcacaaagtatgctggttatctgcggaggaattatgaagttctagccttgaggaggtaacc------tgtttcct-cctcttg-------agc-accattgt-ttcttgttcagagtct-------ccttgcggttttgttg---------------------gtcttgaa-------ttatatct-ggttcttgatttccgtatttcaccctgc-------ttactattcagggatgttgacgttcatcttcaagaagtatggttggttaaaaggga-------------------------------------------------------------------------------------------------------------------------------------------------------------------------------------------------------------------------------------
>I28630_M053_Malvaceae_Huberodendron_swietenioides_seq1
---------------------------------------------------------------------------------------------------------------------------------------------------------------------------------------------------------------------------------------------------------------------------------------------------------------------aagaaaattccgagg------------------ggatattctgctagc-gaccggtgt----gataagaag-gatatactgctcctt------------------------------caatgcttaatg---ttttggtttttggtaaatgagtgctcc-ctaacattg---------------------------------------------------------------------------------------------------------------------------------------------------------------------------------------------------------------------------cttgtcctcatttgt------ccctagtgttctagaccacg--tttgggatgatgtgcataagtaatc-a-ttaa-gtaatcttgtaggatgcatcatggg--tgatgaggctgatggtgttcctgggattcaacatttggttcctggttttggtcggaaaactgccttgaagcttttaaaaaagcatggctcactggaaaacttactaaatgctgcagcagtgaga---actgttggcagacagtatgcacaagaggcactcacaaagtatgctgattatctgcggaggaattatgaagttctagccttgaggaggtaacc------tgtttcct-ccctttg-------agc-accatggt-ttcttgttcagagtct-------cctgatgatttttttg---------------------ttcttgaa-------ttatatcg-ggttcttgatttccatagttcaccctac-------ttattatacagggatgttgatgttcatcttcaagaagaatggttggttgaaagggacac-----a----------------------------------------------------------------------------------------------------------------------------------------------------------------------------------------------------------------------------
>I28631_M054_Malvaceae_Trochetiopsis_benjaminae_seq1
--------------------------------------------------------------------------------------------------------------------------------------------------------------------------------------------------------------------------------------------------------------------------------------tattgatgaattaggttctgtacactat-ttagtgcaattcttagt-----------------tagaagtgcttt-------------------------------------ct-ctc------------------------------cgatgcttaatt----tttgttttagggtaaatatgagctgc-ttaacatta---------------------------------------------------------------------------------------------------------------------------------------------------------------------------------------------------------------------------cttgtcctctttgtt------ccctag-attattgacca----tttacaatgatgtgcatcattaatc-a-ttaa-gtaattttgtaggatgcatcatggg--tgatgaggttgatggtgttcccgggattcaacatttggttcccggatttggtcggaaaacagccttaaagcttttaaaaaagcatggctcactggagaacttactaaatgctgcagcagtgaga---actgtcggcagacagtatgcacaagaggccctcacgaaatatgctgattatctgcggagaaattacaaagtcctggccttgaggaggtaa--------ttcttttc-tctttcg-------agc-accatggt-ttcttgtttagagtct-------ccttatggttt-gttg---------------------ttcttgaa-------ttatagat-ggtttccgatttccgtagctcaccccac-------ttattgtacagggatgtcgatgttcatcttcaagaagaatggttggttgaaagggacac--------------------------------------------------------------------------------------------------------------------------------------------------------------------------------------------------------------------------------gt
>I28633_M056_Malvaceae_Adansonia_digitata_seq1
----------------------------------------------------------------------------------------------------------------------------------------------------------------------------------------------------------------------------------------------------------------------------------------------------------------------------------------------------------attctgctagc-gactggtgt----gataagaag-aatrtactgct-ctc------------------------------taatgcttaatt----ttttatttttggtraataagtgctcc-ttmaaattg---------------------------------------------------------------------------------------------------------------------------------------------------------------------------------------------------------------------------cttgttctcattttc-------cctggtgttctagaccaac--tttgggatgatatgcataagtaatc-a-ctaa-gtaattttgtaggatgcatcatggg--tgataaggttgatggtgttcctgggabtcaacatttggttcctggttttggccggaaaactgccttaaagctcttaaaaaagcatggctcactggaaaacttactgaatgcagcagcagtgaga---actgttggcagrcagtatgcacaagaggctctcacaaagtatgctgdttatctgaggaggaattatgaagttctagccttgaraaggtaaac------tgttgacc-cccttyg-------agc-accatggt-ttcttgtthagagtct-------csttatggttttgttg---------------------ttcttgaa-------twatatct-ggttctcgrtttccatagttcaccctac-------ttatyatacagggacgttgacgtt---------------------------------------------------------------------------------------------------------------------------------------------------------------------------------------------------------------------------------------------------------------------
>I28635_M058_Malvaceae_Byttneria_aculeata_seq1
-----------------------------------------------------------------------------------------------------------------------------------------------------------------------------------------------------------------------------------------------------------------------------------------------------------------------------tttgagg------------------ggatatagtccaagt-gacttgtgt----gatta-----aatattttgtt-ctt------------------------------cgatgcttaact----gttggatttgggtaaataagtgcact-------------------------------------------------------------------------------------------------------------------------------------------------------------------------------------------------------------------------------------tttgaactgattatt-------tctactgttgtagattact--tttggcatgatttgcgtatctaatc-a-ttgaagtaattttgtaggatgcatcatggg--tgatgaggttgatggtgttcccgggattcaacattttgttcctggatttggtcggaaaactgccttaaaacttttaaaaaagcacggttccctggaaaacttactaaatgcagcagcagtgaga---actgttggcagacagtatgcacaagaggcccttaccaagcatgctgattacctacgaaggaactataaagttttagccctgaggaggtaatc------tgtttcca-cattatg-------agc-attgtggttttcttttatggacgct-------tc------------------------------gtattttcttgaa-------ttgtatgt-----------tgtctcacgtctcccttc-------ttattgtacagggatgttgatgttcatcttcaagaagaatggttggttgaa------------------------------------------------------------------------------------------------------------------------------------------------------------------------------------------------------------------------------------------
>I28637_M060_Malvaceae_Duboscia_vifidiflora_seq1
-------------------------------------------------------------------------------------------------------------------------------------------------------------------------------------------------------------------------------------------------------------------------------------tccttaat------ggttaca---------aaatgaaatctccaagg------------------agatatactgccagcaaacttgtgt----gatta-----aacatactgtg-ttc------------------------------aaattcttgatt----tttg--ttttggtcaataagtgctcttttcacacta---------------------------------------------------------------------------------------------------------------------------------------------------------------------------------------------------------------------------------------------------------tttggatcact--tttggcaggatgtgcatatctaatg-a-ttaa-gtaatcttgtaggatgcatcatggg--tgatgaggttgatggtgttccaggaatccaacatttggttcctggatttggtcggaagactgccttaaagctattaaaaaagcatggttcactggaaaacttactaaatgcagcagcagttaga---accgttggcagacagtatgcacaagaggcccttacaaagtatgctgattacctgcggaggaattatgaagttttagccttgaggaggtaaca------tgtttcct-ccctatg-------agc-accatagt-ttcttgtttggagtct-------ccttatggttttgttg---------------------ttcttgga-------ttaatggt-ggttcttgatttccgtagttcatcctac-------ttaattgacagggatgttgatgttcatctt---------------------------------------------------------------------------------------------------------------------------------------------------------------------------------------------------------------------------------------------------------------
>I28638_M061_Malvaceae_Basiloxylon_brasiliensis_seq1
---------------------------------------------------------------------------------------------------------------------------------------------------------------------------------------------------------------------------------------------------------------------------catatgggtttctttaat------ggttccaa--------aaaagaaagttc------------------------------------------ctaggt----gataag----aatatactgtt-ctc------------------------------caatgcttaact----tttgg--tttggtaaatgagtgctcc-ttaacactg---------------------------------------------------------------------------------------------------------------------------------------------------------------------------------------------------------------------------cttgtcctctttttt------acctactactctagaccacc--ttttggatgatgtgcataattaatc-a-ttaa-gtaaccttgtaggatgcatcatggg--tgatgaggttgatggtgttcctgggattcaacatttggttcctggttttggtcggaaaactgccttaaagcttttgaaaaagcatggctcactggaaaacttactaaatgcagcagcagtgaga---actgttggcagacagtatgcccaagaggccctcacaaagtatgctgattatttgcggaggaattatgaagttctagccttgaggaggtaatc------tgttttct-ccttttg-------agc-accatggt-ttcttgttcggagtct-------ccttatggttttgttg---------------------ttcttgaa-------ttgtatgt-ggttctcaatttccctggatcaccatag-------ttattatacagggacgttgatgttcatcttcaagaagaat-----------------------------------------------------------------------------------------------------------------------------------------------------------------------------------------------------------------------------------------------------
>I28639_M249_Malvaceae_Gyranthera_amphibiolepis_seq1
----------------------------------------------------------------------------------------------------------------------------------------------------------------------------------------------------------------------------------------------------------------------------------------------------------------------agaaaattccaaag------------------ggataatctgctagc-gactggtgt----gataagaag-aatatgctgctcctt------------------------------ccatgcttaatg---ttttggtttttggtaaatgagtgctcc-ctaacattg---------------------------------------------------------------------------------------------------------------------------------------------------------------------------------------------------------------------------cttgtcctcattttc------ccctagtgttctagaccacc--ttggggatgatgtgcataagtaatc-a-ttaa-gtaatcttgtaggatgcatcatggg--tgatgaggctgatggtgttcctgggattcaacatttggttcctggttttggtcggaaaactgccttaaagcttttaaaaaagcatggctcactggaaaacttactaaatgcagcagcagtgaga---actgttggcagacagtatgcacaagaggccctcacaaagtatgctgattatctgcggaggaattatgaagttctagccttgaggaggtaacc------tgtttcct-ccc-ttg-------agc-accatggt-ttcttgttcagagtct-------cctgacgg-tttttgg---------------------ttcttgaa-------ttatatct-ggttcttgatttccatagttcaccctac-------ttattatacagggatgttgatgttcatctt---------------------------------------------------------------------------------------------------------------------------------------------------------------------------------------------------------------------------------------------------------------
>I28640_M062B_Malvaceae_Diplodiscus_paniculatus_seq1
------------------------------------------------------------------------------------------------------------------------------------------------------------------------------------------------------------------------------------------------------------------------------------------------------------------------------ccaatg------------------ggatattctgctagc-aacttgtct----tatctg----actatattgct-ttt------------------------------cgatgcttaatt-----ttgattcctggtgaatgagtgctcc-tttgcattg---------------------------------------------------------------------------------------------------------------------------------------------------------------------------------------------------------------------------cttrtccttattttc------cctatccat-ctagaccaat--tttatggtgatgtgtgtaagtaatc-a-ttga-ttaatcttgcaggatgcatcatggg--tgatgaggttgatggtgttcctgggattcaacatatagttcctggatttggtaggaagacagcattgaagcttttaaaaaagcatggctcactagaaaacttactgaacgtagcagcagtgaga---actgttggcagacagtatgcacaagaggctctcacaaagtatgctgattatctgakgasrmattatgaagttytagcyttgrgkrgkyaakt------cgtttcctccctttkg-------arc-myyawgrb-cybtygkysrgagtct-------ctttagttatttattt---------------------------aa-------tttttt-----------------------------------------------------------------------------------------------------------------------------------------------------------------------------------------------------------------------------------------------------------------------------------------------------------------------------------
>I28641_M063_Malvaceae_Brownlowia_peltata_seq1
------------------------------------------------------------------------------------------------------------------------------------------------------------------------------------------------------------------------------------------------------------------------------------------cct------aaaccc----------aaaaagaaagaccaagg------------------ggatattctgctagc-aacttgtct----tatctg----actatactgct-ctt------------------------------caatgcttaatt-----ttggttcctggtaaatgagtgctcc-tttgcattg---------------------------------------------------------------------------------------------------------------------------------------------------------------------------------------------------------------------------cttgtccttattttc------cctagcca------------------------------taagtaatc-a-gtga-tcaatcttgcaggatgcatcatggg--tgatgaggttgatggtgttcctgggattcaacatttagttcctggatttggtaggaagacggccttgaagcttttaaaaaagcatggctcactagaaaacttactgaatgcagcagcagtgaga---actgttggcagacagtatgcacaagaggccctcacaaagtatgctgattatctgaggaggaattatgaagttctagcmttgaggaggtaatt------ygtttcctctcttttg-------agc-accatggt-ctgttgttcagagtct-------cattagttattttttt-----aaaaaaaawtkkttwwtyytkraa-------ttatctat-ggttttttatttccatagttcaccttgc-------ttatcctac------------------------------------------------------------------------------------------------------------------------------------------------------------------------------------------------------------------------------------------------------------------------------------
>I28643_M065_Malvaceae_Hermannia_flammea_seq1
---------------------------------------------------------------------------------------------------------------------------------------------------------------------------------------------------------------------------------------------------------------------------------------------------------------------------gtgcctata-----------------ggcacttttt-------aacatttgcacgtaatcagtta-----------t-tta-----------------------------tttatttttatttt-ttttctgtttttggtaaatgagtgctct-ttaccactgca------------------------------------------------------------------------------------------------------------------------------------------------------------------------------------------------------------------------gcttcccctggtgatt----------------cttgaaaact--tttggcatgctgtgcatacctaatc-a-ttaa-ggaattgtgtaggatgcatcatggg--ggatgaggttgatggtgttcctgggatccaacatttagttcctggatttggtcggaaaactgccttaaagcttttaaaaaagcatggctcactggaaaatttactaaatgaagcggcagtaaga---actgttggcagacaatatgcgcaagaggcccttacaaagtatgctgattatctgcgcagaaattatgaagttttagcattgagaaggtaact------tatttcct-ccctgtg-------agc-atctcggt--acttgttcagag----------cctcgtgatttctttg---------------------ttttcgac-------ttatatgc-ggttcttgatttctatagttcatcttatt------atat-----------------------------------------------------------------------------------------------------------------------------------------------------------------------------------------------------------------------------------------------------------------------------------------
>I28646_M068_Malvaceae_Helmiopsis_sp_seq1
-----------------------------------------------------------------------------------------------------------------------------------------------------------------------------------------------------------------------------------------------------------------------------------gtttattgatgaattaggttctgtacactattttagtgcaattcttagt-----------------tagaagtgcttt-------------------------------------ct-gtc------------------------------tgatgcttaatt----tttgtgttagggtaaatatragctgc-ttaacatta---------------------------------------------------------------------------------------------------------------------------------------------------------------------------------------------------------------------------cttgtcctctttgtt------ccctag-attattgacca-t--tttaygatgatgtgcattagtaatc-a-ttaa-gtaatcttgtaggatgcatcatggg--agatgaggttgatggtgttcccgggattcaacatctggttcccggatttggtcggaaaacagccttaaagcttttaaaaaagcatggctcactggagaacttactaaatgccgcagcagtgaga---actgtcggcagacagtacgcacaagaggccctcacgaaatatgctgattatctgcggagaaattacaaagtcctggccttgaggaggtaatt------tttttttc-tcttttg-------agc-gccatggt-ttcttgtttcgagtct-------tcttatggktt-gttg---------------------ttcttgaa-------ttatagct-ggtttccaatttctgtagctcaccccac-------ttattg---------------------------------------------------------------------------------------------------------------------------------------------------------------------------------------------------------------------------------------------------------------------------------------
>I28647_M069_Malvaceae_Cheirolaena_linearis_seq1
-------------------------------------------------------------------------------------------------------------------------------------------------------------------------------------------------------------------------------------------------------------------------atttttgcatttttattgatgaattgggttctgtacactactgtagtgcaattcttagt-----------------tagaagtgcttt-------------------------------------ct-ctc------------------------------cgatgcttaatt----tttgttttag-gtaaatattatctgc-ttaacatta---------------------------------------------------------------------------------------------------------------------------------------------------------------------------------------------------------------------------cttgtcctctctgtt------ccctag-ataattgaccatt--tttatgatgatgtgcattagtaatc-a-ttaa-gtaatcatgtaggatgcatcatggg--tgatgaggttgatggtgttcccggtattcaacatctggttcccggatttggtcggaaaacagccttaaagcttttaaaaaagcatggctcactggagaacttactaaatgccgcagcagtgaga---actgttggcagacagtacgcacaagaggccctcacgaaatatgctgattatctgcggagaaattacaaagtccttgccttgaggaggtaa-t------tttttctc-tctttcg-------agc-gccatggt-ttcttgttttgagtct-------ccttatggttt-gtca---------------------ttcttgaa-------ttatagct-ggtttccaatttccgtagctcacccc------------------------------------------------------------------------------------------------------------------------------------------------------------------------------------------------------------------------------------------------------------------------------------------------------
>I28648_M070_Malvaceae_Helmiopsiella_madagascariensis_seq1
-----------------------------------------------------------------------------------------------------------------------------------------------------------------------------------------------------------------------------------------------------------------------------------------------attaggttctatacactattgtagtgcaattcttagt-----------------tagaagtgcttt-------------------------------------ct-ctc------------------------------tgacgcttaatt----tttgtgttggtgtaaatatgagctgc-ttaacatta---------------------------------------------------------------------------------------------------------------------------------------------------------------------------------------------------------------------------cttgccctctttgtt------ccctag-attattgacca-t--tttacgatgatgtggattagtaatc-a-ttaa-gtaatcttgtaggatgcatcatggg--tgatgaggttgatggtgttcccgggattcaacatctggttcccggatttggtcggaaaacagccttaaagcttttaaaaaagcatggctcactggagaacttactaaatgccgcaacagtgaga---actgttggcagacagtacgcacaagaggccctcacgaaatatgctgattatctgcggagaaattacaaagtcctggccttgaggaggtaa-t------tttttttc-ccttttg-------agc-gccattgt-ttcttgtttcgagtct-------ccttatggttt-gttg---------------------ttcttgaa-------ttatagct-ggtttccgatttctgtagctcaccc-------------------------------------------------------------------------------------------------------------------------------------------------------------------------------------------------------------------------------------------------------------------------------------------------------
>I28649_M071_Malvaceae_Goethalsia_meiantha_seq1
-------------------------------------------------------------------------------------------------------------------------------------------------------------------------------------------------------------------------------------------------------------------------------------------------------------------------aggttccaagg------------------ggatatactgccagcaaacttgtgt----gatta-----aatatactgct-ttt------------------------------gaattcttgatt----ttttg-ttttggtcaataagtgctcttttcacacca---------------------------------------------------------------------------------------------------------------------------------------------------------------------------------------------------------------------------cttattctcattttt------cttaagttatttgaatcact--tttggcaggatgtgcatatctaatg-atttaa-gtaattttgtaggatgcatcatggg--tgatgaggttgatggtgttcctgggatccaacatttggttcctggatttggtcggaagactgccttaaagctattaaaaaagcatggttcacttgaaaacttactaaatgcagcagcggttaga---actattggcaaaccatatgcacaagaggcccttacaaagtatgctgattacctgcggaggaattatgaagttttagccttgaggaggtaatg------tgttttgt-ccctatg-------agc-accatagt-tttttgtttggagtct-------ccttatggttttgttg---------------------ttcttgga-------ttaatggt-ggttcttgatttcaatagttcacc--------------------------------------------------------------------------------------------------------------------------------------------------------------------------------------------------------------------------------------------------------------------------------------------------------
>I28650_M072_Malvaceae_Clappertonia_ficifolia_seq1
------------------------------------------------------------------------------------------------------------------------------------------------------------------------------------------------------------------------------------------------------------------------------------------------------tcag---------agaaaatagttccaagg-------------------------------------------------------t-gatatactgtcattt---------------------aatatactgctatgcttaatt----tttgg-ttttggtcaatcagaactct-ttaacactg---------------------------------------------------------------------------------------------------------------------------------------------------------------------------------------------------------------------------cctgttctcattttc-------cctagtgttctgaattact--tttggcattttgtgcatgtctaatg-g-ttaa-gtgatcttgtaggatgtatcatggg--tgatgaggttgatggtgtccctgggatccaacattttgttcctggatttggtcggaagactgccttaaagcttttaaaaaagcatggctcactggaaaacttactaaatgcagcagcagtgaga---actgttggcaaacagtatgtgcaagaggcccttacaaagtatgctgattacctgcggaggaattatgaagttttagccttgaagaggtaa-a------tgtttcct-ccttatg-------aca-accatggt-ttcttgttcagagtcc-------ccttatatttttgttc---------------------ttcttgga-------tcata----ggcttctgatttccatagttcaccctac-------ttatcatacagggacgttgatgtttatcttgaagaagaatggctggttgaaagggaca-----------------------------------------------------------------------------------------------------------------------------------------------------------------------------------------------------------------------------------
>I28652_M074_Malvaceae_Hildegardia_barteri_seq1
--------------------------------------------------------------------------------------------------------------------------------------------------------------------------------------------------------------------------------------------------------------------------------------------------------------------------agttctgagg------------------cggtagtctgctagc-aacttctgc----gataag----aatatactgtt-ttc------------------------------cgatccgtaatt----tttgg--tttcgtaaatgagtgctcc-tcaacattg---------------------------------------------------------------------------------------------------------------------------------------------------------------------------------------------------------------------------cttgtcctcattttt-------ccctgtattctagaccacc--ttttggatcatctgcataagtaatc-a-ttaa-gtaaacttgtaggatgcatcatggg--tgatgaggttgatggtgttcctgggattcaacatttggttcctggttttggtcggaaaacagccttaaagcttttgaaaaagcatggttcactggaaaacttactaaatgcagcagcagtgaga---actgttggcagacagtatgcacaagaggccctcacaaagtatgctgactatctgcggaggaattatgaaattctggccttgaggcggtaatc------tgttttct-ccccttg-------agc-accatggt-ttcttgttcagagtct-------ccttatggttttcttg---------------------ttcttgaa-------tcatgt---ggttctcaattttcctagatcaccctac-------ttattgtacagggatgt----------------------------------------------------------------------------------------------------------------------------------------------------------------------------------------------------------------------------------------------------------------------------
>I28653_M168_Malvaceae_Theobroma_cacao_seq1
-----------------------------------------------------------------------------------------------------------------------------------------------------------------------------------------------------------------------------------------------------------------------------------------------------ttccag-------taagagaaagttccaagg------------------ggatttactgccagc--ccttgtgt----gatca-----agtatactgat-ctc------------------------------caatgcttaatt----tttgg-ttttggtaaatgagtgctct-ttaacactt---------------------------------------------------------------------------------------------------------------------------------------------------------------------------------------------------------------------------cttgttttaattttc------ccctagtgttctagaccact--tttggcaaggtgtgcataactaatc-a-ttaa-gtaatcttgtaggatgcatcatggg--tgatgaggttgatggtgttcctgggattcaacatttggttcctggctttggtcggaaaactgccttaaagcttttaaaaaagcatggctcactggaaaacttactaaatgcagctgcagtgaga---accgttggcagacagtatgcgcaagaggcccttacaaagcatgctgattacctgcggaggaattatgaagttttagccttgaggaggtacct------tgtttcct-cccgatg-------agc-accatggt-ttcttgttcagagtct-------ccttatggttttgttg---------------------ttcttgaa-------ttctatgt-ggttctcaatttccatagttcaccctac-------ttttgatacagggacgttgatgttcatcttcaagaagaatggttggttgaaagggatac-----atgcaatgat-------------------------------------------------------------------------------------------------------------------------------------------------------------------------------------------------------------------
>I28654_M105_Malvaceae_Pachira_aquatica_seq1
-----------------------------------------------------------------------------------------------------------------------------------------------------------------------------------------------------------------------------------------------------------------------------------------------------------------------gaaagttctgagg------------------ggatattctgctagt-gactggtct----gataagaag-aatatactgct-ctc------------------------------gtatgcttaatt---ttttggtttttggtaaataagtgctcc-ttaacatta---------------------------------------------------------------------------------------------------------------------------------------------------------------------------------------------------------------------------cttgtcctcattttt------ccctagtgttctagkccacc--tttgggatgatgtgcataagtaatc-a-ttta-gtaatcttgtaggatgcattatggg--tgatgaagttgatggtgttcctgggattcagcatttggttcctggttttggtcggaaaactgccttaaagcttttaaaaaagcatggctcgctggaaaacttactaaatgcagcaacagtgaga---actgttggcagacastatgcacaagaggccttaacaaagtatgctggttatctgcggaggaattatgaagttcttgccttgaggaggtaaac------tgtttcct-ccccttg-------agc-accatggt-tttttgttcagagtct-------ccttacggttttgttt---------------------ttcttgaa-------ttatatct-ggttctggatttccat----------------------------------------------------------------------------------------------------------------------------------------------------------------------------------------------------------------------------------------------------------------------------------------------------------------
>I28655_M148_Malvaceae_Robinsonella_mirandae_seq1
------------------------------------------------------------------------------------------------------------------------------------------------------------------------------------------------------------------------------------------------------------------------------------------aat------ggttcca---------aaaagaaagttccgagg------------------tgatattctgytagt-gacttgtgt----rataagaag-aatataytgct-cym------------------------------carwgtttwatt----ttcggtttttggtraatgaatrctcc-tygacctta---------------------------------------------------------------------------------------------------------------------------------------------------------------------------------------------------------------------------cttktygtcattttt------ccctagtgttctagaccatc--ttyrrgatgaygtgcataagtaaccva-ttaa-gtaattttataggatgcatcatggg--tgatgagghtgatggtgttcctgggattcaacatttggttcctggttttggtcggaaaactgccttaaagcttttgaaaaagcatggctcdctggacadcttahtaaatgcagcatcagtgaga---actgttggcaaacagtatgcgcaagmggccctcacaaagtatgctgattatctkcggagaaattatgaagttctagccttgaggaggtaaca------tatttsct-tcctttgaccacmracc-accatggt-ttcttgttcaaagtct-------ccttacggttttgttg---------------------ttcttgaa-------ttatatgt-gatccttgatttccakagttcaccataca------twattrtacagggatgttraygttcatcttcaagmagartggttggttgaaagggacac-----atgcmacgatgc-----------------------------------------------------------------------------------------------------------------------------------------------------------------------------------------------------------------
>I28656_M002_Malvaceae_Tilia_americana_seq1
----------------------------------------------------------------------------------------------------------------------------------------------------------------------------------------------------------------------------------------------------------------------------atatgggtttctttaat------ggttc-----------caaaaagagagttaagg------------------ggatattctgctagt-gacttgtgt----gatcag----aatatactgct-cta------------------------------caatgcttaatt-----------tttggtaaacgggtgctcc-ttaacattg---------------------------------------------------------------------------------------------------------------------------------------------------------------------------------------------------------------------------cttgtyctcactttt------cccttgcgttctaggccatt--tttgggatgatgtgcataagtaatc-a-ttaa-gtaatcttgtaggatgcatcatggg--tgatgaggttgatggtgttcctgggattcaacatttggttcctggatttggtcggaaaactgccttaaagcttttaaaaaagcatggctcactggaaaacttactaaatgcagcagcagtgaga---actgttggcagacagtatgcacaagaggccctcacraagtatgctgattatctgcggaggaattatgaagttctagccttgaggaggtaatt------tgtttcctcccttttg-------agc-aacacggt-ttcttg-tcagagtct-------ccttatggttttgttg---------------------ttcttgaa-------ttatctgt-ggttttcaatttccatatttcaccctac-------ttattattcagggatgttgatgttcatcttcaagaagaatggttagt----------------------------------------------------------------------------------------------------------------------------------------------------------------------------------------------------------------------------------------------
>I28657_M180_Malvaceae_Triumfetta_lappula_seq1
-----------------------------------------------------------------------------------------------------------------------------------------------------------------------------------------------------------------ctg----------------------------------------------------------------------------------------------taattgaagatcgtaaaaga------------tcg------------------------------agttag-tt-tatatgggtttgttt---------------------aayk-gytasarwrrttattt--ttttthtgktttggycaatcwgaactst-tgaacactgcctgtttttcctmgtgttctgaattactgttggcatgrtstgcatgtmtaatkrttaagtkmtcttgtmggatgyatsatgggtkwcgaggttgatkgtgtcyctgkkatccaacwtttggktcctggatttkgtcggaagwctgmmttaaakctttkaaamaakcatggytcactkgaawayttactaamtgcakcagctgtgagaactgttgrmmamcctgttctcatttgt-------ccttgtgttctaaattact--gttggcatggtgtgcatgtctaatg-g-ttaa-gttmtcttgtaggatgtatcatggg--tgacgaggttgatggtgtcyctggkatccaacatttggttcctggatttggtcggaagactgccttaaagcttttaaaaaagcatggntcactkgaaaayttactaaatgcagcagctgtgaga---actgttggcaaaccatatgcrcaagaggcccttacaaagtatgctgattacctgcrgaggaattatgaagttttagccttgaggaggtaaca------tgywtsst-yyytatg----akaagy-accatggt-ttcttgttcagagtct-------ccttatattaytkttc---------------------ttctcgga-------tcata----ggcttctaatttccatagttcaccctwc-------ttaycctacagggatgttgatgtttatcttgaagaagaatgg---------------------------------------------------------------------------------------------------------------------------------------------------------------------------------------------------------------------------------------------------
>I9832_V002_Malvaceae_Luehea_speciosa_seq1
cagcaaagcaggtatgttactaatgctgattgtgtctacatactattatcagggcggttagtagcagtatattgcatgttggtcttagttgcgtctcatgtgcagcagcaatttttatattagtagtcaataaaagttttgtaaacttaaaagttttactcaaagactagtttaacttaacgacaaatctagttatgagaactgactcactgagacttaaayttggaasttccagtaatcaagtgtcaaaagggatcttacttagtttatgtgggtttccttaat------ggttaca---------aaaagagagttccaagg------------------gaatatactgccagcaaacktgtgt----gatta-----aatatactgct-ttc------------------------------aaattcttaatt----tttca-ttttggtcaataagtgctcttttgacactg---------------------------------------------------------------------------------------------------------------------------------------------------------------------------------------------------------------------------cttattctcattttt------cttaagtgatttggatcacttctttggcaggatgtgtatatctaatg-a--tga-gtaatcttgtaggatgcatcatggg--tgatgaggttgatggtgttcctgggattcaacatttggttcctggatttggtcgcaagacagccttaaagctattaaaaaaacatggttcactggaaaacttactaaatgmagcagcagttaga---actgttggcagacagtatgcacaagaggcccttacaaagtatgctgattacctgcggaggaattatgaagttttagccttgaggaggtaata------tatttcct-ccctatg-------tgc-accatggt-ttcttgtttgaagtct-------ccttatggttttgttg---------------------ttcttgga-------ttaatggt-ggttcttgattacaatagttcactctac-------ttaatttatagggatgttgatgttcatcttcgagaagaatggttgcttgaaagggacac-----gtkcaacgacttaagtgttttatctaacttcttcagatcattggaagatactgacaagtctacttccaaaaatagatctagtttagcaaatggtgaagccctaagagcaggtaaggttttatgattatatagaagactgatttaactagraattgaatgacttgtatactgtacagtgtacattcttggacaatcgtcggccttacaaaaatccttttagt
