# Supplementary material for: Localized Phylogenetic Discordance Among Nuclear Loci Due to Incomplete Lineage Sorting and Introgression in the Family of Cotton and Cacao (Malvaceae)
Source: Front Plant Sci. 2022 Apr 13;13:850521. doi: 10.3389/fpls.2022.850521 (PMC9043901; doi:10.3389/fpls.2022.850521)
Supplement: Supplementary file 1 [file Data_Sheet_1.ZIP › Alignments_v4/L67.fasta]

>I23352_M001_Malvaceae_Bombax_ceiba_seq1
-------------------------------------------------------------------------------------------------------------------------------------------------------------------------------------------------------------------------------------------------------------------------------------------------------------------------------------------------------------------------------------------------------------------------------------------------------------------------------------------------------------------------------------------------------------------------------------------------tataggaatagctttgtggcttgctgctcatgg---------agaaggttgggtgtttgaaggaagtagtaatggtat---tgatgaagacaaacgtgttagttacacatccacggccagaattgttctcgttggttcaggtgctgatgagcaatgtgctggatatggtaggcataagacaaagtatagacatgaaaggt-gtgcatatg-tcacggatgg-aaaa-gataat-----gatgttacta---------tat------aaatctct-----------------------------agac-----------------agatcatttgcttgt--------------------------------------------------------------------ctatctg-----------ttatta-cattttaaggcactcat-tttgattgtttgattcac-tgtcgatagttggctc-gggctacatga---------ggaaatgaaattggacatgcagagaatttgga------aaagaaatctaggaagagacgatagatgtatcgctgatagtggaaaggaggtg-------tgctaatggcttctttcc------------------------a-----------------------------------------------------------------------------------------------------------------------------------------------------actg
>I23353_M002_Malvaceae_Tilia_americana_seq1
-------------------------------------------------------------------------------------------------------------------------------------------------------------------------------------------------------------------------------------------------------------------------------------------------------------------------------------------------------------------------------------------------------------------------------------------------------------------------------------------------------------------------------------------------------------------------------------------cctgaatataggaatagctttgtggcttgctgctcatgg---------rgaaggttggatgtstgaaggaagtagtaatrgtat---tgatgaagataaacgtgttaattacacttccagrgccagaattcttcttgttggttctggtgctgatgagcaatgtgctggatatggtaggcacaraacaaagtataggcatgraaggt-ctgcttctg-tcatggwkks-awaa-katwaw-----kmtsthayar---------hwy------wwwtskyt-----------------------------rwmy-----------------akmtrdywtkrywkw--------------------------------------------------------------------ytawskk-----------rywyww-ywtrmtwrsktrmyywk-ytkkmwwkhktgatttgc-tgtmaatagttggcts-gggctamatga---------ggaaatgaaattggacatgcagagaatttgga------aaagaaatctaggaagagatga------------------------------------------------------------------------------------------------------------------------------------------------------------------------------------------------------------------------------------------
>I23355_M004_Malvaceae_Malva_arborea_seq1
--------------------------------------------------------------------------------------------------------------------------------------------------------------------------------------------------------------------------------------------------------------------------------------------------------------------------------------------------------------------------------------------------------------------------------------------------------------------------------------------------------------------------------------------------------------------------------------------------------------------------------------------------------------------aacaacaggat---tgatgaa---aaacgtgttaactacacatcgagggccagaattctgcttgttggctctggtgccgatgagcaatgtgctggatatggtcggcacaggacaaagtataggcatgaaaggt-ctgtttctg-ttgtgggtga-caat-tataat-----gatgtcatta---------tat------taatctct------------------------------att-----------------agatcatttggtggt-----------------------------------------------------------------kgtttgtccg------------tcttt-catattaaggaa---------aattacttgattctc-tgtcaatagctkgctc-gggttaaacaa---------ggaaatgaaattggacatgcagagaatttgga------aaaggaatctaggaagagatgatagat-------------------------------------------------------------------------------------------------------------------------------------------------------------------------------------------------------------------------------------
>I23360_M009_Malvaceae_Lagunaria_patersonia_seq1
--------------------------------------------------------------------------------------------------------------------------------------------------------------------------------------------------------------------------------------------------------------------------------------------------------------------------------------------------------------------------------------------------------------------------------------------------------------------------------------------------------------------------------------------------------------------------------------------------------atagctttgtggcttgctgctcgtgg---------agaaggttggacgtgtgaagagagtaataaagggat---tgatgaagataaacttgttaattacacatcgagagccagaattctgcttgttggctctggtgctgatgagcaatgtgctggatatggtcggcacaagacaaagtataggcatgagaggt-ctgtttctg-tcgtcgatga-taaa-tattat-----gat---aata---------tat------taatctct-----------------------------aaat-----------------agatcatttggtggt-----------------------------------------------------------------ggtttgtatg-----------tcttta-catcctaaggaa---------aattacttgattctt-tgtcaatagttggctt-gggctacatga---------ggaaatgaaattggacatgcagagaatttgga------aaagaaatctaggaagagatgatagatgtattgccg----------------------------------------------------------------------------------------------------------------------------------------------------------------------------------------------------------------------------
>I23364_M013_Malvaceae_Grewia_sp_seq1
-----------------------------------------------------------------------------------------------------------------------------------------------------------------------------------------------------------------------------------------------------------------------------------------------------------------------------------------------------------------------------------------------------------------------------------------------------------------------------------------------------------------------------------------------------------------------------------------gacctgaatataggaatggctttgtggcttgctgctcatgg---------agaaggttggatatgtgaaggaagcagtaatggtat---tgatgaagataaacgtgttaattacacgtcyagggccagmattcttcttgttggttctggtgctgatgagcaatgtgctggatatggtaggcacaaaacaaagtataggcatgaaaggt-gtgcttctt-tcattgatgg-aaaa-gataat-----attgcccttggttatta--tat------aaatcttt------------------------agaaagaac-----------------agatcatttggttgt--------------------------------------------------------------------ctgtctg-----------gtatta-catactaaggtactcat-tttggttattata------tttcaatagttggctt-gggctacatga---------ggaaatgaagttggacatgcagagaatttgga------aaagaaacctagggagagatga------------------------------------------------------------------------------------------------------------------------------------------------------------------------------------------------------------------------------------------
>I23367_M016_Malvaceae_Kitaibelia_vitifolia_seq1
---------------------------------------------------------------------------------------------------------------------------------------------------------------------------------------------------------------------------------------------------------------------------------------------------------------------------------------------------------------------------------------------------------------------------------------------------------------------------------------------------------------------------------------------------------------------------------------------------------------------------------------------------------------------------------------atgataaacgtgttaaatacacatcgagggccagaattctgcttgttggctctggtgccgatgagcaatgtgctggatatggtcgccacaggacgaagtataggcatgaaaggt-ctgtttctg-ttgtgggtga-caat-tataat-----gatgtcatta---------tat------taatctct------------------------------aat-----------------agatcatttggtggt-----------------------------------------------------------------ggtttgtctg------------gcttt-catattaaggca---------aattacttgattctc-tgtcaatagctggctc-gggttacatga---------ggaaatgaaattggacatgcagagaatttgga------aamggaatctaggaagagatgatagatgtatcgccgatagtggaaaggaggta-------tgctaattgctttttcccctcttagtcttggtgctggctatt----------------------------------------------------------------------------------------------------------------------------------------------------------
>I23368_M017_Malvaceae_Sterculia_apetala_seq1
--------------------------------------------------------------------------------------------------------------------------------------------------------------------------------------------------------------------------------------------------------------------------------------------------------------------------------------------------------------------------------------------------------------------------------------------------------------------------------------------------------------------------------------------------------------------------------------------------------atagctttatggcttgctgctaatgg---------agaaggttggatttgtgaaggaaatagtaacggttt---tggtgaacgtaaacgtattaattacacttccagggccagaattcttcttgttggctctggtgctgatgagcaatgtgctggatatggtaggcacagaacaaagtatcggcatgaaaggt-ctgcttctg-tcatggatgg-aaaa-gataat-----gatgtcataa---------tat------taatctgt-----------------------------gaac-----------------tgatcatttggttgt--------------------------------------------------------------------cta--tg-----------gcatta-cacattaaggtactcat-tttgattgcttgattcgc-tgtcaatagttggctt-gggctacatga---------ggaaatgaaattggacatgcagagaatttgga------aaagaaatctaggaa-------------------------------------------------------------------------------------------------------------------------------------------------------------------------------------------------------------------------------------------------
>I23369_M018_Malvaceae_Abelmoschus_esculentus_seq1
------------------------------------------------------------------------------------------------------------------------------------------------------------------------------------------------------------------------------------------------------------------------------------------------------------------------------------------------------------------------------------------------------------------------------------------------------------------------------------------------------------------------------------------------------------------------------------------acctgaatataggaatagccttgtggcttgctgctcgtgg---------agaaggttggacgtgtgaagagcgtgataacgggat---tgatgaagataaacatgttaattacacatcgagggccagaattttgcttgtaggatctggtgctgatgaacaatgtgctggatatggtcgtcacagaacgaagtataggcatgaaaggt-ctgtttctg-ttgtggatga-aaaa-tataat-----gatgtcgtta---------tat------taatcttt-----------------------------aaat-----------------agatcacttagtgtc--------------------------------------------------------------------ttgtatg---------tggaatta-catattaaggga---------aattacttgattc---tgtcaatagttggctt-gggctacatga---------ggaaatgaaattggatatgcag--------------------------------------------------------------------------------------------------------------------------------------------------------------------------------------------------------------------------------------------------------------------------------
>I23370_M105_Malvaceae_Pachira_aquatica_seq1
---------------------------------------------------------------------------------------------------------------------------------------------------------------------------------------------------------------------------------------------------------------------------------------------------------------------------------------------------------------------------------------------------------------------------------------------------------------------------------------------------------------------------------------------------------------------------------------------------------------------------------------------------gggtgtgtg------------atggtat---tgacgagcacraacgtgttagttacacatccacggccagaattgttctcgttggttcaggtgctgatgagcaatgtgctggatatggtaggcataagactaagtataggcatgaaaggt-gtgcttctg-tcatggwtgg-aaaa-gataat-----gatgttacta---------tat------taatctct-----------------------------aaac-----------------agatcatttgcttgt--------------------------------------------------------------------ctatctg-----------ttatta-cattttgaggtacttgt-tttgattggttgattccc-tgtcaatagttggctc-gggctacatga---------ggaaatgaaattggacatgcagagaatttgga------aaagaaatctagg---------------------------------------------------------------------------------------------------------------------------------------------------------------------------------------------------------------------------------------------------
>I23371_M137_Malvaceae_Dombeya_wallichii_seq1
--------------------------------------------------------------------------------------------------------------------------------------------------------------------------------------------------------------------------------------------------------------------------------------------------------------------------------------------------------------------------------------------------------------------------------------------------------------------------------------------------------------------------------------------------------------------------------------------ctgaatataggaatagctttgtggcttgctgctcgtgg---------agaaggttggatgtatgaaggaagtagtaatggtat---tgatgaagataaacktgttaattacacttccagggccagaattcttcttgttggttctggtgctgatgagcaatgtgctggatatggtaggcacaaaacaaagtataggcatgaaaggt-ccgcttctg-tcatggatgg-aaaa-gataat-----gatgtcataa---------tat------taatctct-----------------------------aaay-----------------ggatta-ttgtatgt--------------------------------------------------------------------ctatctt-----------gcat---------------ytgat-tttgaatgcttgattcta-tgtcaatagttggctc---------------------------------------------------------------------------------------------------------------------------------------------------------------------------------------------------------------------------------------------------------------------------------------------------------------------------
>I23372_M140_Malvaceae_Chiranthodendron_pentadactylon_seq1
------------------------------------------------------------------------------------------------------------------------------------------------------------------------------------------------------------------------------------------------------------------------------------------------------------------------------------------------------------------------------------------------------------------------------------------------------------------------------------------------------------------------------------------------------------------------------------------------------gaatagctttgtggcttgctgctcgtgg---------agaaggttggatgtgtgaagaaagtaataatgggat---tgatgaagataaacatgttaattacacatccagggccagaattctgcttgttggttctggtgctgatgagcaatgtgctggatatggtaggcacagaacaaagtacaggcatgaaaggt-ctgtttctg-ttgtggatga-aaaa-tataat-----gatgtcatta---------tat------taatctct-----------------------------aaat-----------------agatcatttggtggt----------------------------------------------------------------ctgtctgtctg-----------tcttta-catattaaggga---------aattactt---------------------------------------------------------------------------------------------------------------------------------------------------------------------------------------------------------------------------------------------------------------------------------------------------------------------------------------------------
>I23373_M141_Malvaceae_Quararibea_funebris_seq1
----------------------------------------------------------------------------------------------------------------------------------------------------------------------------------------------------------------------------------------------------------------------------------------------------------------------------------------------------------------------------------------------------------------------------------------------------------------------------------------------------------------------------------------------------------------------------------------------------aggaatagctttgtggcttgctgctcgtgg---------agaaggttggacgtgtgaagaaagcaataacgggat---tgatgaagataaacatgttaattacacatcccgggccagaattctgcttgttggttctggtgctgatgagcaatgtgctggatatggtaggcacaaaacaaagtataggcatgaaaggt-ctgttycc--yttttwhyga-aaaa-tataat-----gatgtcatta---------tat------taatatct-----------------------------aaata----------------agatcatttggtcga-----------------------------------------------------------------ggtctgtatg-----------tcttta-catattaaggga---------aattacttgattctc-tgtctatagttggctt-gggctacatga---------ggaaatgaaattggacatgcagagaatttgga------aaagaaatctaggaagagatgatagatgtctcgctgatagtggaaaggaggta------gtgttaatggytttttctcttaa------------------------------------------------------------------------------------------------------------------------------------------------------------------------------
>I23376_M145_Malvaceae_Heliocarpus_appendiculatus_seq1
-----------------------------------------------------------------------------------------------------------------------------------------------------------------------------------------------------------------------------------------------------------------------------------------------------------------------------------------------------------------------------------------------------------------------------------------------------------------------------------------------------------------------------------------------------------------------------------------------aatataggaatcgctttgtggcttgctgctcgtgg---------agaagkttggatatttgaagaaactagcaatggtat---ggatgaagataaacgtgttaaatacacatccagggccagaattcttcttgttggttctggtgctgatgagcaatgtgctggatatggtaggcacaaaacaaagtataggcacgaaagtt-ctgcttctt-tcattgatgg-aaaa-gataat-----gacatccttggatacta--tat------aaatctct---------------------------aaaaac-----------------agatcatttggtggt--------------------------------------------------------------------ctgtctg-----------gtatta-catattaaagtactcat-tttgattgcttgttatga-tgtcaatagttggctc-gggttacacaa---------ggaaatgaaattggacatgcagaggatttgga------aaagaaacctaggaa-------------------------------------------------------------------------------------------------------------------------------------------------------------------------------------------------------------------------------------------------
>I23378_M150_Malvaceae_Ceiba_pentandra_seq1
--------------------------------------------------------------------------------------------------------------------------------------------------------------------------------------------------------------------------------------------------------------------------------------------------------------------------------------------------------------------------------------------------------------------------------------------------------------------------------------------------------------------------------------------------------------------------------------------------ataggaatagctttgtggcttgctgcttatgg---------agaaggttgggtgtttgaaggaagtagcaatggtat---tgatgaagacaaacgtgttagttacacatccacggccagaattgttctcgttggttcaggtgctgatgagcaatgtgctggatatggtaggcataagacaaagtatagacatgaaaggt-gtgcctatg-tcatggatgg-aaaa-gataat-----gatgttacta---------tat------aaatctct-----------------------------agac-----------------atatcagtcgcttgt--------------------------------------------------------------------ctatctg-----------ttatta-cat-ttaaggtactcat-tttgattgtttgattcac-cgtctttagttggctt-gggctccatg----------------------------------------------------------------------------------------------------------------------------------------------------------------------------------------------------------------------------------------------------------------------------------------------------------------
>I23380_M161_Malvaceae_Hibiscus_tiliaceus_seq1
----------------------------------------------------------------------------------------------------------------------------------------------------------------------------------------------------------------------------------------------------------------------------------------------------------------------------------------------------------------------------------------------------------------------------------------------------------------------------------------------------------------------------------------------------------------------------------------------aaatataggaatagctttgtggcttgctgctcgtgg---------agaaggttggacgtgtgaagagcatgataacgggat---tgatgaagataaacatgttaattacacatctggggccagaattttgcttgttggctctggtgctgatgagcaatgtgctggatatggtcgtcacagaacaaaatataggcacgaaaggt-ctgctattg-ttgtggatga-aaaa-tataat-----gatgtcctta---------tat------taatcttt-----------------------------aaat-----------------agatcatctggtggtggtttgtatgtgtaattacatatttaagggaaattactttattcttaaatagatcatttggtggtgttttgtatg---------tgtaattg-catattaaggga---------aattacttgattctc-tgtcaatagttggctt-gggctacatga---------g-----------------------------------------------------------------------------------------------------------------------------------------------------------------------------------------------------------------------------------------------------------------------------------------------------
>I23383_M166_Malvaceae_Pseudobombax_ellipticum_seq1
------------------------------------------------------------------------------------------------------------------------------------------------------------------------------------------------------------------------------------------------------------------------------------------------------------------------------------------------------------------------------------------------------------------------------------------------------------------------------------------------------------------------------------------------------------------------------------------acctgaatataggaatagctttgtggcttgctgctcatgg---------agaaggttgggtgtttgaaggaagtactaatggtgt---tgatgaagacaaacgtgttagttacacatccacggccagaattgttctcgttggttcaggtgctgatgagcaatgtgctggatatggtaggcataagacaaagtataggcaagaaaggt-gtgtttctg-tcatggatgg-aaaa-gattat-----gatgttacca---------tgt------taatctct-----------------------------aaac-----------------agatcatttgcttgt--------------------------------------------------------------------ctatctg-----------ttatta-cattttaaggtactcgt-tttgattgcttgattcgc-tgtcgatagttggctc-gggctacatga---------ggaaatgaaattggacatgcagagaatttgga------aaagaaatctaggaagagatgatcgatgtatcgccgataatggaaaggagg-------------------------------------------------------------------------------------------------------------------------------------------------------------------------------------------------------------
>I23384_M168_Malvaceae_Theobroma_cacao_seq1
--------------------------------------------------------------------------------------------------------------------------------------------------------------------------------------------------------------------------------------------------------------------------------------------------------------------------------------------------------------------------------------------------------------------------------------------------------------------------------------------------------------------------------------------------------------------------------------------ctgaatataggaatagctttgtggcttgctgctcgtgg---------agaaggttggatgtgtgaaggaagtagtaatggtat---tgatgaagataaacgtgtcagttacacatccagggccagaattcttcttgttggttctggtgctgatgagcaatgtgctggatacggtaggcacaaaacaaagtataggcatgaaaggt-ctgcttctg-ttatta----------------------------------------ttt------aaatctct-----------------------------aaac-----------------agatcatttggtggt--------------------------------------------------------------------cagtctg-----------gtatta-tatattaatatactcat-tttggttgcttgatatgc-tgtcatcagttggctc-gggttacatga---------ggaaatgaaattggacatgcagagaatttgga------aaagaaatctaggaagagatgatagatgtattgctgataatggaaaggaggtag---tgctgctaatggcttttttccttggtg---ttgctgctggctattk-atttcatctgaactgtttcttagtct------------------------------------------------------------------------------------------------------------------------------
>I23385_M169_Malvaceae_Ochroma_pyramidale_seq1
-----------------------------------------------------------------------------------------------------------------------------------------------------------------------------------------------------------------------------------------------------------------------------------------------------------------------------------------------------------------------------------------------------------------------------------------------------------------------------------------------------------------------------------------------------------------------------------------------aatataggaatagctttgtggctagctgctcrtgg---------agaaggttggatktgtgaagrwagtagtaatggkat---tgatgaagayaaacrtgttaattacayatccagggccagaattcttcttgttggttctggtgctgatgagcaatgtgctggatatggkaggcayaaracaaagtatagrcatgaaaggt-ctgyttctg-tyrtgratgg-aaaa-kataat-----gatgtyayta---------tww------twawyyyy-----------------------------waaw-----------------mrrwymwtkgytggw--------------------------------------------------------------------mwrkmtr-------------------------------------wykwtwshtwkwwmsgs-tkwhwwtrrytkgmtb-sksykwcawka---------gdwrrykmrrkykrmmwkgcagagaatwwkga------aaagaaatctaggaagagadgakaratstaksrmkrrwwrwkrrawrkrwsgy-----agwkmkwrkrrmttct--------------------------------------------------------------------------------------------------------------------------------------------------------------------------------------
>I23387_M178_Malvaceae_Malvaviscus_arboreus_seq1
-----------------------------------------------------------------------------------------------------------------------------------------------------------------------------------------------------------------------------------------------------------------------------------------------------------------------------------------------------------------------------------------------------------------------------------------------------------------------------------------------------------------------------------------------------------------------------------------gayctgaatattggaatagctttgtggcttgctgctcgtgg---------agaaggttggacgtgtgaagagcgtgataacgggat---tgatgaagataaacatgttagttacacatcgagggccagaattttgcttgtaggctctggtgccgatgagcaatgtgctggatatggtcgtcacagaacgaagtataggcatgaaaggt-ctgtttctg-ttgtggatga-a--------------------------------------------------------------------------------aaat-----------------agatcaattggtggt--------------------------------------------------------------------ttgtatg---------tgtaatta-gatattaaggga---------aattacttgattctc-tgtcaatagttggctt-gggctacatga---------ggaaatgaaattggatatkcagagaatttgga------aaagaaatctaggaagagatgatagatgtatagctgatagcggaaaggaggta------ctttcg-----------------------------------------------------------------------------------------------------------------------------------------------------------------------------------------------
>I23389_M181_Malvaceae_Pavonia_scheadiana_seq1
-----------------------------------------------------------------------------------------------------------------------------------------------------------------------------------------------------------------------------------------------------------------------------------------------------------------------------------------------------------------------------------------------------------------------------------------------------------------------------------------------------------------------------------------------------------------------------------------------aatataggaatagctttgtggcttgctgctcgtgg---------agaaggttggacgtgcgaagagwgtaakaacgggat---tgatgaagatraacatgttaawtacacatcgagggccagaattctgcttgttggctctggtgccgatgagcaatgtgctggatatggtcggcacaggacaaagtataggcatgaaaggt-ctgtttctg-ttgtggatga-aaat-t---at-----gatgacatta---------tat------taatctct------------------------------aat-----------------agatcatttggtggt-----------------------------------------------------------------ggtttgcctg------------tcttt-catattaaagga---------gattacttgattctc-tgtcaacagttggctc-gggttacatga---------ggaaatgaaattggacatgcagagaatttgga------aaagaaatctaggaagagatgatagatgtatagccgatagcggaaaggaggta------atgctaatagcttttttttttattagtcttggtgctggctat-----------------------------------------------------------------------------------------------------------------------------------------------------------
>I23390_M182_Malvaceae_Anoda_cristata_seq1
----------------------------------------------------------------------------------------------------------------------------------------------------------------------------------------------------------------------------------------------------------------------------------------------------------------------------------------------------------------------------------------------------------------------------------------------------------------------------------------------------------------------------------------------------------------------------------------------------aggaatagctttgtggcttgctgctcgtgg---------agaaggttggacgtgcgaagagagtaataacgggat---tgatgaagataaacatgttaattacacatcgagggccagaattctgcttgttggctctggtgccgatgagcaatgtgctggatatggtcggcacaggacaaagtataggcatgaaaggt-ctgtttctg-ttgtggatga-aaat-t---at-----gatgacatta---------tat------taatctct------------------------------aat-----------------agatcatttggtggt-----------------------------------------------------------------ggtttgcctg------------tcttt-catattaaagga---------gattacttgattctc-tgtcaacagttggctc-gggttacatga---------ggaaatgaaattggacatgcagagaatttgga------aaagaaatctaggaagagatgatagatgtatagccgatagc-----------------------------------------------------------------------------------------------------------------------------------------------------------------------------------------------------------------------
>I23392_M187_Malvaceae_Ayenia_berlandieri_seq1
------------------------------------------------------------------------------------------------------------------------------------------------------------------------------------------------------------------------------------------------------------------------------------------------------------------------------------------------------------------------------------------------------------------------------------------------------------------------------------------------------------------------------------------------------------------------------------------acctgaatataggaacagcgttgtggcttgctgctcttgg---------aaaaggctggacatgtgaagaaagtagtaatggttc---tgttgaagataaacatgttgaatacacatccagggccagaattcttcttgttggttctggagctgatgagcaatgtgctgggtatggcaggcacagaacgaaatacagacatgaaaggt-sggcwtctg-ataaaaatgg-aaaa-gatgat-----gttgtcataacttttka--tattat--aaatattta-----------------------------aaat-----------------gcatcatttgctggt--------------------------------------------------------------------ctctggg-----------gtttta-cactgtaaggtcctcat-tttgattccttgatatgcttgtctatagttggctt-gggctaaatga---------agaaatgaaattggacatgcaga-------------------------------------------------------------------------------------------------------------------------------------------------------------------------------------------------------------------------------------------------------------------------------
>I23393_M189_Malvaceae_Kearnemalvastrum_lacteum_seq1
-------------------------------------------------------------------------------------------------------------------------------------------------------------------------------------------------------------------------------------------------------------------------------------------------------------------------------------------------------------------------------------------------------------------------------------------------------------------------------------------------------------------------------------------------------------------------------------------cctgaatataggaatagctttgtggcttgctgctcgtgg---------rgaaggttggaygtgcgaagagtgtragaatgggat---tgatgaagataaacgtgttaawtacacatcgagggccagaattctgcttgttggctctggtgccgatgagcaatgtgctggatatggtcggcacaggacaaagtataggcatgaaaggt-ctgtttcyg-ttgtggrtga-vaat-tataht-----gatgtcatta---------tat------tdatctct-----------------------------aad------------------akmwywttkkgdkgk----------------------------------------------------------------k---gtbtstst----------stytyw-yatwwwrdkrna---------wwwywykwkwytcts-tswmwabmkbkskybb-gkkwyayrhgr---------rrawwwnawwkkrsayryrsagarwwtkkvra------ararawmtmkrrrragakrwkakakrtrtmkagccgatagsrrarrrgaggtactgctagtgctaatagtttttttctcttagtc---------------------------------------------------------------------------------------------------------------------------------------------------------------------ttggt-
>I23394_M229_Malvaceae_Malvastrum_americanum_seq1
------------------------------------------------------------------------------------------------------------------------------------------------------------------------------------------------------------------------------------------------------------------------------------------------------------------------------------------------------------------------------------------------------------------------------------------------------------------------------------------------------------------------------------------------------------------------------------------------atataggaatagctttgtggcttgctgyycgtgg---------agaaggttggacgtacgaagagagtaataacgggat---tgatgaagataaacgtgttaattatacatcragggccagaattctgcttgttggctctggtgccgatgagcaatgtgctggatatggtcggcacaggacaaagtataggcatgaaaggt-ytgtttctg-ttgtggatga-aaat-taygat-----gatgacatta---------tat------taatctct------------------------------aat-----------------agatcattyggtggt-----------------------------------------------------------------ggtttgtctggttt---gtctttcttt-catattaaggga---------aactacttgattctc-tgtcaacagttggctc-gggttacacga---------ggaaatgaaattggacatgcagagaatttgga------aaagaaatctaggaagagatgatagaattatagccgacagcggaaag-----------------------------------------------------------------------------------------------------------------------------------------------------------------------------------------------------------------
>I23396_M019_Malvaceae_Allosidastrum_pyramidatum_seq1
-----------------------------------------------------------------------------------------------------------------------------------------------------------------------------------------------------------------------------------------------------------------------------------------------------------------------------------------------------------------------------------------------------------------------------------------------------------------------------------------------------------------------------------------------------------------------------------------gacctgaatawaggaatagctttgtggcttgctgcacgtgg---------agaaggttggacgtatgaagatagtaataatgggat---tgatgaagttaaacatgttaattacacatcgagggccagaattctgcttgttggtgctggtgccgatgagcaatgtgccggatatggtcggcataggacaaagtataggcatgataggt-ctgtttctgtttgtggatga-aaat-tataat-----gatgtcatta---------tat------taatctct------------------------------aat-----------------agatcatttggtggt-----------------------------------------------------------------gatttgtctg------------tcttt-catattaaggga---------aattaattgattctc-tgtcaatagttggctt-gggttacacga---------agaaatgaaattggatatgcagagaatttgga------aaagaaatctaggaagagatgatagatgtatagctgatagtggaaaggaggta------ctgcttata--------------------------------------------------------------------------------------------------------------------------------------------------------------------------------------------
>I23397_M020_Malvaceae_Melochia_betonicifolia_seq1
-----------------------------------------------------------------------------------------------------------------------------------------------------------------------------------------------------------------------------------------------------------------------------------------------------------------------------------------------------------------------------------------------------------------------------------------------------------------------------------------------------------------------------------------------------------------------------------------gacctaaatattggaatagctttgtggcttgctgctcgtgg---------agatggctggatatgcgaaggggatagtaatggtac---ggatgaaaataaacgtgttaattacaaatccagggcaagcattcttcttgttggttctggtgctgatgagcaatgtgctggatatggtaggcacagaacaaagtataggcatgaaaggt-ctgcttctg-tgatggatgt-aaaa-gacaat-----gatttcatta---------tat------aaatcttg-----------------------------aaac-----------------aaaacgatttgtggt--------------------------------------------------------------------tggtata-----------gtatt--ccaatttatgtactcat-cttgatggcttgatgtgc-tgtcaacagttggctc-gggctacatga---------ggagatgaaattggacatgcagagaatttgga------aaagaaatctaggaagagatgataggtgtattgccgataatgggaaggaggta------ctagtaatagcctttgttttcctct----------------------------------------------------------------------------------------------------------------------------------------------------------------------------
>I23398_M021_Malvaceae_Sidastrum_micranthum_seq1
------------------------------------------------------------------------------------------------------------------------------------------------------------------------------------------------------------------------------------------------------------------------------------------------------------------------------------------------------------------------------------------------------------------------------------------------------------------------------------------------------------------------------------------------------------------------------------------------------------ctttgtggcttgctgcacgtgg---------agaaggttggacgtgcgaagatagtaataatgggat---tgatgaagataaacatgttaattacacgtcgagggccagaatcgtgcttgttggtgctggtgccgatgagcaatgtgccggatatggtcggcacagaacaaagtataggcatgataggt-ctgtttctg-ttgtggatga-aaat-tataat-----gatgtcatta---------tat------taatcttt------------------------------aac-----------------agatcatttggcgat-----------------------------------------------------------------ggtttgtctg------------tcttt-catattaaggga---------aattacttgattctc-tgtcaatagttggctt-gggttacacga---------agaaatg-----------------------------------------------------------------------------------------------------------------------------------------------------------------------------------------------------------------------------------------------------------------------------------------------
>I23366_M015_Malvaceae_Firmiana_simplex_seq1
-----------------------------------------------------------------------------------------------------------------------------------------------------------------------------------------------------------------------------------------------------------------------------------------------------------------------------------------------------------------------------------------------------------------------------------------------------------------------------------------------------------------------------------------------------------------------------------------------------------------------------------------------------------------------------------------gataaacgtgttaaatacacttccagggccagaattcttcttgttggttctggtgctgatgagcaatgtgctggatatggtaggcacagaacaaagtataggcatgaaaggt-ctgcttttg-tcatggatgg-aaaa-gataat-----gatgtcgtaa---------tat------caatctct-----------------------------gaac-----------------atatcattcggttgt--------------------------------------------------------------------ttatatg-----------gcatta-cattttaaactacttat-ttttattataatatttga-taaaaatatttccctc-gcgctacaaga---------ggcgatcaaatggtaaacaaaaaaaatt--------------------------------------------------------------------------------------------------------------------------------------------------------------------------------------------------------------------------------------------------------------------------
>I28591_M023_Malvaceae_Neobuchia_paulinae_seq1
----------------------------------------------------------------------------------------------------------------------------------------------------------------------------------------------------------------------------------------------------------------------------------------------------------------------------------------------------------------------------------------------------------------------------------ta----------tgaa-cctgccttctta--------------cataaatgg-----aataaagatttc-ttgctgcatttttcttga-------------------c---cgatg----gaacttcattttg---catttaatgtttcaggatctgaatataggaatagctttgtggcttgctgctcaggg---------agaaggttggatgtttgagggaagtagtaatggtat---tgatgaagacaaacgtgttagttacacatccacggccagagttgttctcataggttcaggtgctgatgagcaatgtgctggatatggtaggcataagacaaagtatagacatgaaaggt-gttcttctg-tcatggatgg-aaaa-gataat-----gatgttacta---------tat------aaatctct-----------------------------agac-----------------agataatttgcttgt--------------------------------------------------------------------ctatctg-----------ttatta-cattttaaggtactcat-tttgattgctttattcgc-tgtcgatagttggctc-gggctacatga---------ggaaatgaaattgga---------------------------------------------------------------------------------------------------------------------------------------------------------------------------------------------------------------------------------------------------------------------------------------
>I28592_M188_Cytinaceae_Bdallophytum_americanum_seq1
-------------------------------------------------------------------------------------------------------------------------------------------------------------------------------------------------------------------------------------------------------------------------------------------------------------------------------------------------------------------------------------------------------------------tgtattt-----------------------------------------------------------------------------------------------------------------gcc---tgatggatgtaataccattttatgtaattgaaattttcaggatctgaatatagggcttgctctgtggctggctgctggagg---------tgagggttatgtgtatgagggaattgataatggcatccttgaggagaatcatcgtgttaagtacaaatccaaggctagaatccttcttgttggctctggtgctgatgagcaatgtgctggatatggtaggcatagaacaaaatacagacatggaaggt-atggttatg--cagggatgg-actg-gttaat----ggttgtccccagtt------ttta---------------------------------------------------------------atattctgtgcttgc---------------------------------------------------------------a--acttatgtag-----------------------------------ttctttggtttgtgtttg-tgtctctatgtcatta-gagttttgggaggg------ggaactgaag-------------------------------------------------------------------------------------------------------------------------------------------------------------------------------------------------------------------------------------------------------------------------------------------a
>I28593_M024_Malvaceae_Carpodiptera_cubensis_seq1
---------------------------------------------------------------------------------------------------------------------------------------------------------------------------------------------------------------------------------------------------------cacagaag------cacttcacctatctt------gtgttcttccgttgttctatataaaaa-----catattgca-gaatttt------caa----------------------agaaaatggaa-----------------tacag------tga-ttc-------ttc----------tgga-cctgccttctta--------------tataaacgg-----aataaagatctc-ttggtgcatttttcctaa-------------------c---tgatg----gaacctcattttg---agtttaacatttcaggacctgaacataggaatggctctgtggcttgctgctcgtgg---------agaaggttggatatgtgaaggaagtgttgatggtat---tgacaaagataaacgtgttaattacacttccagggccagaattcttcttgttggttctggtgctgatgagcaatgtgctggatatggtaggcataaaacgaagtataggcatgcaaggt-ctgcttcta-tcgtagatgg-gaaa-aataat-----gatgtcatag---------tat------taatctct-----------------------------caac-----------------agatcatttggttgt--------------------------------------------------------------------ctatatg-----------acatt-------taagttactcat-tttgattgcttgattcac-tctccatagttggctt-gggctacacga---------ggaaatgaaattggacatgcagagaatttgga------aaagaaatctagga--------------------------------------------------------------------------------------------------------------------------------------------------------------------------------------------------------------------------------------------------
>I28594_M025_Malvaceae_Herrania_nitida_seq1
---------------------------------------------------------------------------------------------------------------------------------------------------------------------------------------------------caaatacctgcatggtacccattttattccacgatcctatcgactgctagcttccacaata-------gca--------------------------ttgttgttctttataaaa------cataatgtg-gaatttt------cag----------------------agaaattggaa-----------------yacag------tac-ttt-gaaacattc----------tgaa-cctgccttctta--------------katcag--------gtatraaatttc-ttggtacattttgactaa-------------------c---tgatg----gaacctcattwtk---catttaacattrcaggacctgaatataggaatagctttgtggctygctgctcgtgg---------agaaggttggatgtgtgaaggaagtagtaatggtat---tgatgaagataaacgtgttaattacacatccagggccagaattcttcttgttggttctggtgctgatgagcaatgtgctggatacggbaggcacaaaacaaagtataggcatgaaaggy-ctgcttcwg-tcatggatgg-gaaa-gacaac-----natgtcatcagttatta--ttt------aagtctct-----------------------------aaac-----------------agatcatttggtggt--------------------------------------------------------------------ctgtctg-----------gtatta-catattaakatactcat-kttggttgcttgatatkc-tgtcattagttggctc-gggctacatga---------ggaaatgaaattggacatgcagagaattt-------------------------------------------------------------------------------------------------------------------------------------------------------------------------------------------------------------------------------------------------------------------------
>I28595_M184_Malvaceae_Guazuma_ulmifolia_seq1
-----------------------------------------------------------------------------------------------------------------------------------------------------------------------------------------------------------------------------------------------------------------------------------------------ttcttctgtttttctatataaaaa------gtgatttg-gaacttt------cag----------------------agaaattggaa-----------------tacca------tgc-ttt-taaagattc----------tgaa-cctgccttctta--------------t--------tag--ctatgaaatttc-ttggtacgtttttcttaa-------------------c---ttatg----gaatctcaatttg---catttattgtt-caggacctgaatataggaatagctttgtggcttgctgctcgtgg---------agaaggttggatgtgtgaaggaagtagtaatggtat---tgatgaagatagacgtgtcaattacaaatccagggccagaattcttcttgttggttctggtgctgatgagcaatgtgctggatatggtcggcacaagacaaagtataggcatgaaaggt-ctgcttgtg-tcgtaaatgc-aaaa-gacatt-----gatggttattttt------taa------aaatttct-----------------------------aaac-----------------agatcatttagtggt--------------------------------------------------------------------ctgtctg-----------gtatta-aatattaaggtactcat-tctgattgcttgatatgc-tgtcattagttggctt-gggctacatga---------ggaaatgaaattggacatgcagagaatttg------------------------------------------------------------------------------------------------------------------------------------------------------------------------------------------------------------------------------------------------------------------------
>I28596_M026_Malvaceae_Ruizia_cordata_seq1
-----------------------------------------------------------------------------------------------------------------------------------------------------------------------------------------------------------------------------------------------------------------------gcatttaactttcta------gtattcttctgttgttctataaaaaaa---cataatatgcataattttt------tag----------------------agaaaatggaa-----------------tatag------taa-ctt-ggaaaattttt--------ggaa-cctgtcttctta--------------tataaatttgaat-aaaaaaggtccc-ttgcaagatttttctcga-------------------c---tgatg----gaacctcgtttca---catt-gatgtttcaggacctgaatataggaatagctttgtggcttgctgcccgtgg---------agaaggttggatgtatgaaggaagtagtaatggtat---ttatgaagataaacgtgttaattatacttccagggccagaattcttcttgttggttctggtgctgatgagcaatgtgctggatatggtaggcacagaacaaagtataggcatgaaaggt-ctgcttctg-tcatggatgg-aaaa-gataat-----gatgtcataa---------tat------taatctct-----------------------------aaac-----------------ggatta-ttgtatgt--------------------------------------------------------------------ctatctt-----------gcat---------------ctgat-tttgaatgcttgattcta-tgtcaatagttggctc-ggcctacacga---------ggaaatgaaactggatatgcagagaat---------------------------------------------------------------------------------------------------------------------------------------------------------------------------------------------------------------------------------------------------------------------------
>I28597_M027_Malvaceae_Melhania_velutina_seq1
-------------------------------------------------------------------------------------------------------------------------------------------------------------------------------------------------------------------------------------------------------------------------------ttttayg------arrmwrytsycatgysmaryaarr-----------------casttrct------tcc----------------------matgmryaary-----------------kvthy------ywa-tcy-ydgrtkwybmkwggcagatgaga-ttgatctccttaatgtgagcttcgatggtgaatctgctc-ctgatagaatca-ctgcaaga-------gah-------------------k---taaag----gaac-------------------tgaaaaaggacccgaatataggaatagctttgtggcttgctgcacgtgg---------agaaggttggatgtatgaaggaagtagtaatggtat---tgatgaagataaacrtgttaattacacttccagggccagaattcttcttgttggttctggtgctgahgagcaatgtgytggatatggtaggcacaaaacaaagtataggcatgaaaggt-ctgcttctg-tcatggatgg-aaaa-gataay-----gatgbcataa---------tat------taatctct-----------------------------aaac-----------------rgatta-ttttatgt--------------------------------------------------------------------ctatctt-----------gcat---------------ctggt-tttraatgctyrattcta-ygycartarttggcty-ggcctacacga---------ggaaacgaaactgsacatgcagagaatctgga------aaagaaatctaggaagagatg-------------------------------------------------------------------------------------------------------------------------------------------------------------------------------------------------------------------------------------------
>I28598_M028_Malvaceae_Glyphaea_brevis_seq1
-----------------------------------------------------------------------------------------------------------------------------------------------------------------------------------------------------------------------------------------------------------------------cacttaaactaccta------gtatttctcttttgctctatataaaaa-----cataattca-gaagtta------cag----------------------agaaaatggaa-----------------tacat------tgt-ctt-taaacattc----------tgaa-cctgcgttctga--------------tatcagg-------tataaagatctt-ttggtaaacttttcctaa-------------------c---tgata----gagcctcattttg---catttaacattgcaggacctgaatataggaatagctttgtggcttgctgctcgtgg---------agaaggttggatatgtgaaggaagtcttaatggtat---tgatgaagataaacgtgttaattacacatccagggccagaatccttcttgttggctccggtgctgatgagcagtgtgctggatatggtaggcacaaaacaaagtataggcatgaaaggt-ctgtttctg-tcatggatagcaaaa-tataat-----gatgtcattggttatta--tat------aaacatca---------------------------tagaac-----------------agttcatttggtt----------------------------------------------------------------------ctgtttg-----------gtatta-cgtattgaggtactcat-tttgattgatataa-----tgtcaatag----------------------------------------------------------------------------------------------------------------------------------------------------------------------------------------------------------------------------------------------------------------------------------------------------------------------------------
>I28599_M029_Malvaceae_Desplatsia_dewevrei_seq1
----------------------------------------------------------------------------------------------------------------------------------------------------------------------------------------------------------------------------------------------------------------------------------------------------------------------------------gta-gaacttt------cak----------------------agaaaatggaa-----------------ta--g------tgt-ytt-taaacattc----------tcaactctgctttctta--------------taycagg-------tataaaggtctc-ttggt-aacttttcctta-------------------c---taata----gaaccttattttt---aattcaatatttcaggacctgaatataggaatagcattgtggcttgctgctcatgg---------agaaggttggatatgtgaagaaagtggtaatggtat---tgatgaaggtaaacgcgttaattacacgtgcagggccagaattcttcttgtcggttctggtgctgatgagcaatgtgctggatatggtaggcacaaaacgaagtataggcahgaaaggt-ccgcttctg-tcatttatgg-aaaa-gataat-----gcagtcttcagttatta--tat------aaatctctatttt-----------------aaaaacaaaaa-----------------tgatcctttggttgt--------------------------------------------------------------------ctgtctg-----------gtatta-catattaaggtactcat-tttaattgcttt------------atagttggctc-gggctacr------------------------------------------------------------------------------------------------------------------------------------------------------------------------------------------------------------------------------------------------------------------------------------------------------------------
>I28600_M146_Malvaceae_Mortoniodendron_guatemalense_seq1
--------------------------------------------------------------------------------------------------------------------------------------------------------------------------------------------------------------------------------------------------------------------------------tagcta------gtwttcttctgttgttctatataaaaa-----catactgca-gaatttt------caa----------------------agaaaatggaa-----------------tasag------tgc-dtt-gaaacattc----------tgaa-cctgcmttctta--------------tataaatct-----aataaagwwmtctctgdwayatttttcctaa-------------------c---tgatg----gaayybcattttg---catttaatgtwycaggacctgaatataggaatagctttgtggcttgctkctcrtgg---------agaaggttggatgtvtgaaggaagtagtamtdbhat---tgaygaadataaamgtgttarttacacttccagggccagaattctycttgttggttctggtgctgatgagcaatgtgctggatatggtaggcacaaaacaaagtataggmatgraaggt-ctgcttctg-tcatcgatgg-aaaw-gataat-----gatgtcwtaa---------tat------taatctst-----------------------------aaas-----------------agatmatttggttgt--------------------------------------------------------------------ctatctg-----------kcatta-catacywagktactmat-tttgattgcttgatttgc-tktcaatagttggctc-cagcttymwkttttct-cttggtcttgctgctgcctttgcatttcatctgaactcttwatattaatctct----------------------------------------------------------------------------------------------------------------------------------------------------------------------------------------------------------------------------------------------------
>I28601_M030_Malvaceae_Sparmannia_africana_seq1
---------------------------------------------------------------------------------------------------------------------------------------------------------------------------------------------------------------------------------------------------------catagaa-------ttacttatccatcta------atattcctctgttgttctatataaara------wtrawsya-rratttc------ctc----------------------agaaaatggaa-----------------tacag------ttttttt--waacattv----------tgaa-cctgtgtgctta--------------t------atcagg-tataaagatctc-ttggydaacttttccttactga------------tgtc---tgata----garwytywttttg---catthracatttcaggacctgaatataggaatwgctttgtggcttgctgctcgtgg---------agaaggtyggatatgtgaaggaagtagtaatsgyay---ggatgaagacrratgtgttaattacacatccagkgccagaattcttcttrtyggttctggtgctgatgagcaatgtgctggatatggtcggcacagaacaaagtataggcatgaaaggt-ctgcttctk-tcactgatgg-aata-gataat-----gatgtcattggttattatatat------aagtctct---------------------------aaaaac-----------------agatcttttggykgt--------------------------------------------------------------------ctgtctg-----------gtattg-catattaaggtactcat-tttgattgcytgatatga-tgtcaatagttggctc-gggctacatra---------ggaaatga----------------------------------------------------------------------------------------------------------------------------------------------------------------------------------------------------------------------------------------------------------------------------------------------
>I28602_M031_Malvaceae_Mollia_sp_seq1
-----------------------------------------------------------------------------------------------------------------------------------------------------------------------------------------------------------------------------------------------------cttccacagaa-------tcacttaactaccta------gtattccccgtttgttctaccta-------------------gaatgtt------ttg----------------------agaaaatggaa-----------------tatgg------tgc-ttt-taaacatta----------tgaaccatgcattctta--------------tatcagg-------tataaagatctc-ttgttgaacttttcctta-------------------c---tgata----gaacctcattttt---catttaacatttcaggacctgaatataggaatagctttatggcttgctgctaatgg---------agaaggttggatttgtgaaggaagtggtaatggtat---tgatgaagataaacgtgttagttacacatccagggccagaattcttcttgttggttctggcgctgatgagcaatgtgctggatatggtaggcacaaaacaaagtacaggcatgaaaggt-ctgcttctg-tcattgatgg-aaaa-gataat-----acgttccttcgttatta--cat------aaatctct--------------------------agagaac-----------------agatcatttggacat--------------------------------------------------------------------ctgtctg-----------gtatca-catattaaggtactcat-tttggttattatt------tgtcaatagttggagc-ggtctacatga---------ggaaatgaaattggacatgcagagaat---------------------------------------------------------------------------------------------------------------------------------------------------------------------------------------------------------------------------------------------------------------------------
>I28604_M032_Malvaceae_Entelea_arborescens_seq1
---------------------------------------------------------------------------------------------------------------------------------------------------------------------------------------------------------------------------------------------------------------------------------atcta------gtatccctcttttkttctatataraaa-----cakaatgta-gaatttc------cac----------------------agaaaatggaa-----------------tacagt-tttttttttttttaaacattc----------tgaa-cstgtgtgctta--------------tatcagg-------tataaagatctc-tyggtaaacttttcctta-------------------c---ygata----gagastcattttg---catttaacatttcaggacctgaatataggaatagctttgtggcttgctgctcgtgg---------agaaggttsgatatgtgaaggaagtagtaatggnat---ggatgaagacaaatgtgttaattacacatccagggccagaattcttcttgttggttctggtgctgatgagcaatgtgctggatatggtcggcacaraacaaagtataggmatgaaaggt-ctgcttctg-tcactgawgg-aata-rataat-----gatgtcattggttattatwtaw------awatctct---------------------------maaaac-----------------agatcctttggtgrt--------------------------------------------------------------------ctgtctg-----------gtattg-catattaagstactyat-ttkgattgcttgatatga-tgtcmatagttggcyc-gggctatataa---------ggaaatgaaattggacatgcagag------------------------------------------------------------------------------------------------------------------------------------------------------------------------------------------------------------------------------------------------------------------------------
>I28605_M235_Malvaceae_Abutilon_sp_seq1
------------------------------------------------------------------------------------------------------------------------------------------------------------------------------------------------------------------------------------------------------------------------------------------------cattcttatgttcaatataaaag-----c---atctt-gcaattt------cag----------------------cgaaaatggaa-----------------tatga------tgc-ttt-taaacgttc----------taaa------------------------------------------------------------------gactaa-------------------t---tgatg----gaaccccgttttg---ccatccaactttcaggacctgaatataggaatagcgttgtggcttgcagcacgtgg---------agaaggttgggcgtgcgaagatagtaataacgggat---tgatgaaaataagcgtgttaattacacatcaggagccagaattttgcttgttggtgctggtgccgatgagcaatgtgctggatatggtaggcacaggacaaagtataggcatgataggt-ttgtttctg-ttgtggatgg-aaat-tataat-----gatttcgtta---------tat------taatctct------------------------------aat-----------------atatcatttggtggt-----------------------------------------------------------------ggt------------------ttgttt-cttattaaggga---------aattacttgattctt-tgtcaatagttggctt-gggttacacaa---------agagatgaaat-------------------------------------------------------------------------------------------------------------------------------------------------------------------------------------------------------------------------------------------------------------------------------------------
>I28606_M033_Malvaceae_Reevesia_formosana_seq1
--------------------------------------------------------------------------------------------------------------------------------------------------------------------------------------------------------------------------------------------------------------taa------acgtttaactatctagtttcagtaattttttttttttctacataaaaa-----cataatgta-gaatttt------cag----------------------awaaaatggaa-----------------tatag------tgc-ttt-taaacatta----------tgca-tctgccttctta--------------tatcagt-------tataaacatctc-ttggtgcatttttcctaa-------------------c---tgagg----gaacctca-tttg---aatttaatgtttcaggacttgaatataggaataactttgtggcatgctgctcgtgg---------agaaggttggatatgtgaaggaagtagtaatggtat---tgatgaagataaatgtgttaattacacatccagggccacaattcttcttgtgggttctagtgctgatgagcaatgtgctggatatgacaggcacaaaacaaa-------------------------------------------------------------------------------------------------------------------------------------------------------------------------------------------------------------------------------------------------------------ttaaggtacccattttttattgcttgattcgc-tgtccatagtgggctt-gggctacatga---------ggaaatgaaattggacatgcagagaatttgga------aaagaaatctaggaagagatgatagatgtattgttggtaatggaaaggaggta------gtgctcatactttttttttt---------------------------------------------------------------------------------------------------------------------------------------------------------------------------------
>I28607_M034_Malvaceae_Mansonia_altissima_seq1
-------------------------------------------------------------------------------------------------------------------------------------------------------------------------------------------------------------------------------------------------------------------------------------------------------------------------------------------------------------------------------------aaatggtcctttcccgaaatattg------tgc-ctt-taaacattc----------tgca-tctgccttctta--------------tatcagg-------t-taaacatctctttggagcatttttcttaa-------------------t---tgatg----aaacctta-tttg---aatttaatgtttcaggacttgaatattggaatagctttgtggcttgctgctcgtgg---------agaaggttggatatgtgaaggaagttgtaatggaat---tgatgaagatagacgtgtaaattacaaatccagggccagaattcttcttgtgggttctggcgctgatgagcaatgtgctggatatggcaggcacagaacaaagtatcggcatgaaaggt-ctgcttctc-tcatgcatgg-aaaa-gataat-----gatgtattta---------tat------cgatctct-----------------------------atgc-----------------tgatcatttggtggt--------------------------------------------------------------------ccatttg-----------gcattattattttaaggtgctcattttttattgcttgatttgc-tgtaaatagttggctt-gggctacatga---------ggaaatgaaattggacatgcaga-------------------------------------------------------------------------------------------------------------------------------------------------------------------------------------------------------------------------------------------------------------------------------
>I28608_M035_Malvaceae_Hosfordia_alata_seq1
--------------------------------------------------------------------------------------------------------------------------------------------------------------------------------------------------------------------------------------------------------------------------------------------------ttcttatgttcaatataaaag-----c---atgtt-gcaattt------ca------------------------gaaaatggaa-----------------tatga------tgc-ttt-taaacgttc----------tgaa------------------------------------------------------------------gactaa-------------------t---tgatgg--agaaccccattttg---ccttccaactttcaggacctgaatataggaatagctttgtggcttgctgcatgtgg---------agaaggttgggcgtgcgaagatagtaataatgggat---tgatgaaaataaacgtgttaattacacatcgggagccagaattctgcttgttggtgctggtgccgatgagcaatgtgctggatatggtcggcacaggacaaagtataggcatgattggt-ttgtttctg-ttgtggatga-aaat-tataat-----gatttcatta---------tat------taatctct------------------------------aat-----------------atatcatttggtggt-----------------------------------------------------------------ggt------------------ttcttt-catattagggga---------cattacttgaytctt-tgtcaatagttggctt-gggttacacaa---------agaaatgaaatgggacatgcggagaatttgga------aw--------------------------------------------------------------------------------------------------------------------------------------------------------------------------------------------------------------------------------------------------------------
>I28609_M036_Malvaceae_Pentaplaris_davidsmithii_seq1
------------------------------------------------------------------------------------------------------------------------------------------------------------------------------------------------------------------------ttttattccacgatcctattgactgctagcttccactgaa-------gtacttaactgtcta------gaaytcttctgttgttctatatgaaaa-----aataatgtc-gaatttt------cag----------------------cg-aaatggaa-----------------tacaa------tgc-ttt-taaacattc----------tgaa--ccggct---------------------------------------------------------------a-------------------c---tgatg----gaacctcattttg---cattttaactttcaggacctgaatataggaatagctttgtggcttgctgcttgtgg---------agaaggttggacgtgtgaagagagtaataatgggat---tgatgaagataaacatgttaattacaaatccagggccagaattctgcttgttggttctggtgctgatgagcaatgtgcgggatatggtcgacacaaaacaaagtttaggcatgaaaggt-ctgtttctg-ttgtggacga-aaaa-tataat-----gatgtcatta---------tat------taatctct-----------------------------aaat-----------------agatcatttggtggt-----------------------------------------------------------------ggtctgtatg-----------tcttta-cmtattaaggga---------aattacttgattctc-tgtcaatagttggctc-gggctacacga---------ggaaatdmaa--------------------------------------------------------------------------------------------------------------------------------------------------------------------------------------------------------------------------------------------------------------------------------------------
>I28610_M037_Malvaceae_Heritiera_littoralis_seq1
-------------------------------------------------------------------------------------------------------------------------------------------------------------------------------------------------------------------------------------------------------yttttggggt------gcacccgtaggcc----------awtkcyyctywyskytatmtmaraw-----ykwwrksca-waatytw------yag----------------------wgaaaatggaa-----------------tacag------tgc-ttt-gaaacattc----------tgaa-cctgccttctta--------------tgtaaatgg-----actaaggatctc-ttgttacatttttcttaa-------------------c---tgatg----gaacctcattttt---tatttaacgtttcaggacctgaatataggaatagctctgtggcttgctgctcatgg---------agaaggttggatttgtgaaggaattagtaacagttt---tggtgaagataaacgtgttaattacacttccagggccagaattcttcttgttggttctggtgctgatgagcaatgtgctggatactgtaggcacagaacaaagtataggcatgaaaggt-ctgcttctg-tcatggatgg-aaaa-gataat-----gatgtcataa---------tat------taatc-ct-----------------------------aaac-----------------agatcatttggttgt--------------------------------------------------------------------ctatctg-----------gaatta-catattaagttactcat-tttgattgcttgattcgt-tgtcaatagttggswy-ggmcyacwkga---------grrmwksraakwrgryrykyagakawyttgga------aacgaaatc-------------------------------------------------------------------------------------------------------------------------------------------------------------------------------------------------------------------------------------------------------
>I28611_M062A_Malvaceae_Durio_zibethinus_seq1
---------------------------------------------------------------------------------------------------------------------------------------------------------------------------------------------------------------------------------------------------------------------------------------------aatttttctgttgttcgatataaaaa-----cctaatgta-gaatttc------cag----------------------tgaaaatggaa-----------------tataa------tgc-ttt-taaactttc----------tgat--ccaccttctta--------------tatcagc-------tataaagatctc-ttggaacaattttcctaa-------------------c---tgatg----gaacctcattttg---ca-tttaactttcaggacctgaatataggaatagctttgtggcttgctgctcgtgg---------agaaggttggatttgtgaagaaagtagtaatcggat---tgatgaagataaacatgttaattacacatccagggccagaattcttcttgttggttctggtgctgatgagcaatgtgctggatatggtaggcacagaacaaagtataagcatgaaaggt-gtgtgtctg-ccgtggatgg-aaaattataat-----gatgccatta---------tat------taatctct-----------------------------aaac-----------------agatcatttgatggt------------------------------------------------------------------------ctg-----------tcttta-catattaaggta---------aattacttgattcat-tgtcaatagttggctc-gggctacatga---------ggaaatgaaattgg----------------------------------------------------------------------------------------------------------------------------------------------------------------------------------------------------------------------------------------------------------------------------------------
>I28612_M038_Malvaceae_Brachichyton_bidwillii_seq1
-----------------------------------------------------------------------------------------------------------------------------------------------------------------------------------------------------------------------------------------------------------------------------------------------------------------------------------ca-aaattttt-------g----------------------gagaaatggaa-----------------tacagt---g-----ttt-gaaacattc----------tgta-catgccttctta--------------tataaatgg-----aataaggacctc-ttgctacatttttcctaa-------------------c---tgttg----gaacctcatcttg---cgcttaacgtt-caggacctgaatattggaatagctctgtggcttgctgctyatgg---------agaaggttggatttgtgagggaagtwgtaatggtat---tgctgaagataaacgcgttaattacacttccagggccagaattcttcttgttggttctggtgctgatgagcaatgtgctggatatggtaggcacagaacaaagtataggcatgaaaggt-ctgcttcta-tcatggatgg-aaaa-gataattgatagaaatcagta---------tttagt---ttattttt---------------------------------g----------------ttattatttrttgga---cta--------------------------------------------------------------ttattta-----------ttacta-------------------ttgggttatttagaaagc---ccacaagttattttgggcttaagt-----------------------------------------------------------------------------------------------------------------------------------------------------------------------------------------------------------------------------------------------------------------------------------------------------------------
>I28613_M039_Malvaceae_Eriotheca_macrophylla_seq1
-----------------------------------------------------------------------------------------------------------------------------------------------------------------------------------------------------------------------------------------------------------------------------------------------------------------------------ataatgta-gaatttt------cag----------------------agaatatagaa-----------------tacag------tgc-ttt-gaaacattc----------tgaa-cctgccttcttc--------------cataaatgg-----aagaaagatttc-ttgctmcatttttcttga-------------------c---cgatg----gavcctcrttttt---catttaacgtttcaggayctgaatataggaatagctttgtggcttgctgctcgtgg---------agaaggttgggtgtgtg------------atggtat---tgacgaacacaaacatgttagttacacatccacggccagaattgttctcgttggttcaggtgctgatgagcaatgtgctggatatggtaggcataagactaagtataggcatgaaaggt-gtgcttctg-tcatggatgg-aaaa-gataat-----gawgttacta---------tat------taatctct-----------------------------aaac-----------------agatcatttgcttgt--------------------------------------------------------------------ctatctg-----------ttatta-cattttaaggtacttgt-tttgattggttgattccc-tgtcaatagttggctc-gggctacatga---------ggaaatgaaattggacatgcagagaat---------------------------------------------------------------------------------------------------------------------------------------------------------------------------------------------------------------------------------------------------------------------------
>I28614_M040_Malvaceae_Hydrogaster_trinervis_seq1
--------------------------------------------------------------------------------------------------------------------------------------------------------------------------------------------------------------------------------------------------------------------------------------------------------tgttctatataaagg-----crtaatkta-gaatttt------yag----------------------araaaatggaa-----------------tacak------wgt-ttt-taaamattc----------tggaccatgcactctta--------------tatcmgg-------tataaagatctc-tcrgtaaacttttcctta-------------------c---tgata----gaacytcawtttt---cawttaacatttcaggacctgaatataggaatagcthtatggyttgcygctcakgg---------agaaggttggatatgtgaaggaagtagtaatggtat---tkatgaagataaacatgttaattacacrtccdgggccagaattcttcttgttggttctggcgctgatgagcaatgtgctggatatggtaggcacaaaacaaagtataggcatgaaaggt-ctgcttctg-ycrttgatgg-aaaa-sataat-----atdgtccttggytttta--ttt------caatctyt-------------------------avaahvac-----------------hratcatttggtcat--------------------------------------------------------------------ctgtctg-----------gtrtca-catatwraggtactcat-tttggttmttata------tgtcaatagttggcty-ggtctacacga---------ggaaatgaaattggacgtgcagagaatt--------------------------------------------------------------------------------------------------------------------------------------------------------------------------------------------------------------------------------------------------------------------------
>I28615_M041_Malvaceae_Pterygota_brasiliensis_seq1
---------------------------------------------------------------------------------------------------------------------------------------------------------------------------------------------------------------------------------------------------------------------------------------------------------------------------------------------------------------------------------------------------------------------------------------------------------ttctta--------------tataaatgg-----aataaggatctt-ctgctacattttccttaa-------------------c---tgatg----gaacctcatttta---catt-aacgtctcaggacctgaatataggaatagctctgtggcttgctgctcatgg---------agaaggttggatttgtgaaggaagtagtaatgatat---tgctgaagacaaacatgttaattacacttccagggccagaattcttctcgttggttctggcgctgatgagcaatgtgctggatatggtaggcacagaacaaagtataggcatgaaaggt-ctgcttctg-tcgtggctgg-aaaa-gataat-----gatgtcataa---------tat------taatctct-----------------------------aaac-----------------tgatcatttggttgt--------------------------------------------------------------------ctatctg-----------gcatta-catattaagggactcat-tttgattgcttgattcgc-tgtcaatagttggctc-gggctacatga---------g-----------------------------------------------------------------------------------------------------------------------------------------------------------------------------------------------------------------------------------------------------------------------------------------------------
>I28616_M042_Malvaceae_Leptonichya_maranta_seq1
--------------------------------------------------------------------------------------------------------------------------------------------------------------------------------------------------------------------------------------------------------------caa------gcacttacctagcta------gtattcttctg---ttctatatagaaa-----cataatgta-gaatttt------cag----------------------agaaaatggaa-----------------tacag------tgc-ttt-tagacacta----------tgaa-cctggcttgtta--------------tcttagg-------tataaggatttc-ctggtacatttttcgtaa-------------------c---tgatg----gaaccacattttg---catttaatgtttcaggacctgaatataggaatagctttgtggcttgctgctcgtgg---------agaaggctggatgtatgaaggatgtagtaatggtat---tgatgaagataaacctgttaattacacttccagggccagaattcttcttgttggttctggagctgatgagcaatgtgctgggtatggtaggcacaaaacaaagtataggcatgaaaggt-ctgcttcta-tcatggatga-aaaa-gataat-----gatgtcatgggttttta--tat------aaatcttt-----------------------------aaat-----------------ggatcatttaccagt--------------------------------------------------------------------ctgtgtg-----------gtatta-catattaaggtatccat-tttgattgtttgttatgcttgtcaatagttggctt-gggctaaatga---------ggaaa-------------------------------------------------------------------------------------------------------------------------------------------------------------------------------------------------------------------------------------------------------------------------------------------------
>I28617_M043_Neuradaceae_Neurada_procumbens_seq1
---------------------------------------------------------------------------------------------------------------------------------------------------------------------------------------------------------------------------------------------------------------------------------------------------------------ttcaaaaa-----cgcaacata-ctctttt-------------------------------aacatttggaac---------------ttcttg------tgt-----tagacatgc-a--------tgta-catktatattaa--------------aatgctgatg----aaaaaggaattc--------atgtctcttaa-----------------------tggcg---gttatattggttta---tatttggtatttcaggacctaaatataggaatagctttgtggttggctgctggtgg---------agaaggttgggtatctgaaggaattagtgatggcgttcatgatggtaatctacgtgttaagtacaatacaaaagcaagaattcttcttgttggtgctggtgctgatgagcaatgtgctggatatggaaggcataaaacgaaatatagacatgacaggt-atgc------ataaggatta-aaattcatggt--gtggatagtttggt--------tatcatctttcatttct-----------------------------aact-cgccataacc-----aaaattcagtgttctcg---------------------------------------------------------------------------------------------------------------------------------tgggcataattacctt-gctctttaccacagatgcacataaatga----------------------------------------------------------------------------------------------------------------------------------------------------------------------------------------------------------------------------------------------------------------------------------------------
>I28618_M044_Malvaceae_Pentace_laxiflora_seq1
---------------------------------------------------------------------------------------------------------------------------------------------------------------------------------------------------------------------------------------------------------------------------------------------------------------------------------------------------------------------------------------------------------------ctttggccttt-gaaacattc----------tgaa-cctgccttctta--------------tataaat--gga--ataaagtatatc-ttggttcattttttttccttaactatggggcctcgttctaactatg----ggacctcattctg---ggtttaacttttcaggacctgaatataggaatagctttgtggcttgctgctcatgg---------aaaaggttgggtatgtgaaggaagtagtgatggtgt---tgatgaagat---tgtgttaaatacacttccagggccagaattcttcttgttggttctggtgctgatgagcaatgcgctggatatggtaggcacagaacaaagtataggcatgcgaggt-atgcttgta-tcatggatgg-aaaa-gataat-----gatgtcataaatt---------------tgatctct-----------------------------aaac-----------------agatcaaatggttgt--------------------------------------------------------------------ctatctg-----------gcaata-aatattaag------------------------------------------------------ga---------ggggatg-----------------------------------------------------------------------------------------------------------------------------------------------------------------------------------------------------------------------------------------------------------------------------------------------
>I28619_M045_Malvaceae_Phragmotheca_mammosa_seq1
---------------------------------------------------------------------------------------------------------------------------------------------------------------------------------------------------------------------------------------------------------------------------------atcta------gaattmttctgttgwtctatataaaaa-----yrtaatgta-ggatttt------cag----------------------ygaaaatggaa-----------------tayaa------tgc-ttt-taaacaytc----------tgaa--ccgcctcctga--------------tatmakg-------tataaagatctc-tbgatacaattttcctma-------------------c---tgatg----gaacctyattttg---ca-ttaaactttcaggacctgaatataggaatagctttgtggyttgctgctcgtgg---------agaaggytggacgygtgaagaaagtaataatgggat---tgatgaagayaracatgttaattacacatcaagggccagaattctgcttgttggttctggtgctgatgagcaatgtgctggatatggaaggcacaaaacaaagtttaggcatgaaaggt-ctgtttctg-ttgtggatga-aaar-tataat-----gwtgtcatta---------tat------twatctct-----------------------------aaat-----------------agatcatttggtggt-----------------------------------------------------------------ggtwtgtayg-----------tcttta-catattaaggga---------aattayttgattctc-tgtcggtagttggctt-gggctacatga---------ggaaatgaaattggacat------------------------------------------------------------------------------------------------------------------------------------------------------------------------------------------------------------------------------------------------------------------------------------
>I28620_M046_Malvaceae_Camptostemon_shultzii_seq1
----------------------------------------------------------------------------------------------------------------------------------------------------------------------------------------------------------------------------------------------------------------------------------------------------------------------------------------------------------------------------kraggttggaa---------------------------gggc-----------------------------------------------------------------------------------------------------------------------y---tgayg----kramcyswtkytg---cwkytwmayyywmwrswmyyraatataggaatagctttgtggcttgctgctcgtgg---------agaaggttggacgtgcgaagagagtaataacgggat---tgatgaagataaacatgttaattacacttcaagagcccgaattctgcttgtcggttctggtgctgatgagcaatgtgctggatatggtcggcacaagacaaggtttaggcatgaaaggt-ctgtttctg-ttgtggaaga-aaaa-tataat-----gatgtcatta---------tat------taatctct------------------------------aat-----------------agatcatttgatggtggt-----------------------------------------------------------------------------------ttgtaa-------------------------------------------------------agcttatgtga-----------------------------------------------a---------------------------------------------------------------------------------------------------------------------------------------------------------------------------------------------------------------------------------------------------------------
>I28621_M153_Malvaceae_Trichospermum_sp_seq1
--------------------------------------------------------------------------------------------------------------------------------------------------------------------------------------------------------------------------------------------------------------------------------taccta------gtattccttttttgttctatataaagr-----cataaygta-ggatttt------ttg----------------------agaaaatggaa-----------------tacrg------tgc-ttt-taratattc----------caaacyatgcattctat--------------tatcagg-------tatdaagathtc-tggbtaaacttttcctta-------------------c---tgaha----ggacctcattttt---kgtttaacatttcaggacctgaatataggratagctttatggcttgctgctcawgg---------rgaaggttggatatgtgaaggaagtagtaatkgtat---tgatgaagataaacgtgttaattacacntccagggccagrattcttcttgttggttctgghkctgaygagcaatgtgctggatatggtaggcacaaaacaaagtataggcatgaaaggt-ctgcttctg----------------------------tccgtccttggttatta--tat------aaatctct-------------------------aaaaaamc-----------------hgatcatttggtcat--------------------------------------------------------------------ctgtctg-----------ctatca-catattaaggtactyat-tttggttattact------ggtcartagttggcty-ggtctacatga---------ggaaatgaaattggacatgcagagaatttgga------aaagaaaccta-----------------------------------------------------------------------------------------------------------------------------------------------------------------------------------------------------------------------------------------------------
>I28623_M048_Malvaceae_Abroma_augusta_seq1
---------------------------------------------------------------------------------------------------------------------------------------------------------------------------------------------------------------------------------------------------------------aa------acacttaactagcta------gtattcttctgt--cgttctatcaaaa-----cataa-att-ggatttt------cag----------------------aaaaaatggaa-----------------tacag------tgc-ttt-tagacacaa----------taaa-cctgccttctta--------------tctcagg-------tacaaagatttc-ctgatacattttacat-a-------------------c---tgatg----gaactgcattttg---catttaatttttcaggacctaaatataggaatagctttgtggcttgctgctcgtgg---------agaaggctggacatgtgaattaagtagtactggtat---tgatgaagataaacgcgttagttacatatccagggccagaatacttcttgttggttctggagctgatgagcaatgtgctgggtatggtaggcacaaaacaaagtataggcatgaaaggt-ctgcttctg-tcatggatgg-aaaa-gataat-----gatgtcatgagttttta--tat------aaatctct-----------------------------aaat-----------------ggatcatttactggt--------------------------------------------------------------------ctgtgtg-----------gtatta-catattaaggtactcat-tctgattgcttgatatgcttgtcaatagttggctt-gggctacatga---------ggaaatgaaattggacatgcagagaatt--------------------------------------------------------------------------------------------------------------------------------------------------------------------------------------------------------------------------------------------------------------------------
>I28624_M049_Malvaceae_Corchoropsis_tomentosa_seq1
-----------------------------------------------------------------------------------------------------------------------------------------------------------------------------------------------------------------------------------------------------------------------gcatttaactttcta------gtattcttctgctgttctatagaaaaa----acataatgcagaattttt------tag----------------------agaaaatggaa-----------------tatag------tgc-ttt-gaaaaattc----------cgaa-cctgccttttta--------------tctaaatag-----aataaaggtccctttgcaagatttttcctta-------------------c---tgatg----gaaccccatttta---catt-gatgtttcaggacctgaatataggaatagctttgtggcttgctgcacgtgg---------agaaggttgggtgtatgaaggaagtagtaatggtat---tgatgaagataaatgtgttaattacacttccggggccagaattcttcttgttggttctggtgctgatgagcaatgtgctggatatggtaggcacaaaacaaaatataggcatgaaaggt-ctgcttcta-tcatggatgg-aaaaagataat-----gatgtcataa---------tat------taatctct-----------------------------aaac-----------------ggatta-ttgtatgc--------------------------------------------------------------------ctatctt-----------gtat---------------ctgat-tttgaatgcttgattctc-tgtcaatagttggctc-ggcctacatga---------ggaaatgaaactggacat------------------------------------------------------------------------------------------------------------------------------------------------------------------------------------------------------------------------------------------------------------------------------------
>I28625_M193_Malvaceae_Apeiba_tibourbou_seq1
---------------------------------------------------------------------------------------------------------------------------------------------------------------------------------------------------------------------------------------------------------------------------------------------------------------------------------tgta-gaatttt------cag----------------------agaaaatgaaa-----------------tacagt-tttttttttttttaaacattc----------tgaa-cctgcgttctta--------------tatcctg-------cataaagatctc-ttagtaaacttttcctta-------------------c---tgata----gaacctcattttg---cttttaacattttaggacctgaatataggaatagctttgtggcttgctgctcgtgg---------agaaggttggatatgtgaaggaactagtaatggtat---tgatgaagatacacatgttaattacacatccagggccaggattcttcttgttggttctggcgccgatgagcaatgtgctggatatggtaggcacagaacaaagtataggcatgaaaggt-atgcttct--tcattgatgg-aaaa-gataat-----ttcgtcatcggttatta--tat------aaatccct---------------------------taaaac-----------------agatcattttgtggt--------------------------------------------------------------------ctgcctg-----------gtatta-catgttaatatactcat-tttgattgcttgatatga-tgtcaatagttggcac-gggctacatga---------ggaaatgaaattggacatgcagagaa----------------------------------------------------------------------------------------------------------------------------------------------------------------------------------------------------------------------------------------------------------------------------
>I28626_M226_Malvaceae_Helicteres_guazumifolia_seq1
---------------------------------------------------------------------------------------------------------------------------------------------------------------------------------------------------------------------------------------------------------------------------------------------------------cctttggatgaaagtagtggaaagttcactatttttt------------------------------aagtggtggagaggttcctttcccggaatatag------tgc-ctt-aaataattc----------tgca-tctgccttctta--------------tatcagg-------tataaacatctctttggtgcatttcacctaa-------------------t---ggatg----gaacctca-tttg---aattcaatgtttcaggacttgaatataggaatagctttgtggcttgctgctcgtgg---------agaaggttggatatgtgaaggaagtagtaatggtat---tgatgaagatatacatgttaattacaaatccagggccagaattcttcttgtgggttctggtgctgatgagcaatgtgctggatatggcaggcacagaacaaagtatcgacatgaaaggt-ttgcttctg-tcatgcatgg-aaaa-gataat-----gatgttttta---------tat------caatctct-----------------------------aagc-----------------tgatcatttggtggt--------------------------------------------------------------------ctacctg-----------gcatta-tatattatggtgctcatgttttattccttgatttgc-tgtcaatagttggctt-gggctacatga---------ggaaatgaaattggacatgcagagaatttgg-----------------------------------------------------------------------------------------------------------------------------------------------------------------------------------------------------------------------------------------------------------------------
>I28628_M051_Malvaceae_Werklea_horrida_seq1
-------------------------------------------------------------------------------------------------------------------------------------------------------------------------------------------------------------------------------------------------------------------------------------------------------------------------------------------------------------------------------aaatgaaatt---------------aaata------tgc-ttt-taaacattc----------tgag--tcagccactta--------------tatcatg-------tataaagatatc-ttggaactatttacttaa-------------------c---cggt-----gaaactcattttk---catyttaactttcaggacctgaatataggaatagctttgtggcttgctgctcgtgg---------agaaggttggacgtgtgaagaryrtgataacgggat---tgatgaagataaacatgtkrattacacatygagggcyagaattttgcttgtagkctctggtgcygatgagcartgtgctggwtatggtcgtcacaraacraagtataggcatgaaaggt-ctgtttctg-ttgtggatga-aaaa-tattat-----gatgtcctta---------tat------taatcttt-----------------------------aaat-----------------agatcatttggtggt--------------------------------------------------------------------ttgtatg---------tgtaacta-cattttaaggga---------aattacttgattctc-tgtcaatagttggctt-gggctacatga---------ggaaatgaaattggatatgcagagaatttgga------aa--------------------------------------------------------------------------------------------------------------------------------------------------------------------------------------------------------------------------------------------------------------
>I28629_M052_Malvaceae_Spirotheca_rosea_seq1
-----------------------------------------------------------------------------------------------------------------------------------------------------------------------------------------------------------------------------------------------------------------------------aattgactgc----tagtttctgcagacgtacttaatagaaa-----aataatgta-gaatttt------cag----------------------agataatggaa-----------------tacag------tac-ttt-gaaacattg----------taaa-cctgccttctta--------------cgtaaatgg-----aataaggatcac-ttgctacatttttcttga-------------------c---tgatg----gaaccttgttttg---catttaatgttccaggacctgaatataggaatagctttgtggcttgctgctcatgg---------agaaggctgggtgtttgaaggacatagtaatggtat---tgatgaaaacaaacgtgttggttacacatccacggccagaattgttcttgttggttcaggtgctgatgagcaatgtgctggatatggtaggcataagacaaagtataggcatgaaaggt-gtgcttctg-tcatagatgg--aaa-gataat-----gttgttactg---------tag------taatctct----------------------------aaaac-----------------agatcatttgcttgt--------------------------------------------------------------------ccatagg-----------ttatta-cattttaaggtactcgt-tttgattgcttgattcgt-tgtcgatagttggctc-gggctacatga---------ggaaatgaaattggacatgcagag------------------------------------------------------------------------------------------------------------------------------------------------------------------------------------------------------------------------------------------------------------------------------
>I28630_M053_Malvaceae_Huberodendron_swietenioides_seq1
---------------------------------------------------------------------------------------------------------------------------------------------------------------------------------------------------------------------------------------------------------------aa------gcacttgattatct---------agtttactg---ttctatatagaaa-----cataatgta-gaatttt------cag----------------------agaatatggaa-----------------tacag------tgc-ttt-gaaacattc----------ggaa-cctgccttctta--------------cataaatgg-----aataaagatctc-ttggtaca-ttttcctga-------------------c---ttatg----gaacctcgttttg---catttaacatttcaggacctgaatataggaatagctttgtggcttgcagctcatgg---------agaaggttggatatgtgaaggaagtagtaatggtac---tgatgaagacaaacgtgttaattacacatccagggccaggattcttcttgttggttctggtgctgacgagcaatgtgccggatatggtaggcataagacaaagtataggcatgaaaggt-gtgcttctg-tcatggacgg-aaaa-gataat-----gctgttacta---------tat------taatctct-----------------------------aaac-----------------agatcatttgcttct--------------------------------------------------------------------ctatctg-----------gtatta-cattttagggtactta---ttgattgcttgatttgc-tgtcaatagttggttc-gggctgcatga---------ggaaatgaaattggacatgcagagaatt--------------------------------------------------------------------------------------------------------------------------------------------------------------------------------------------------------------------------------------------------------------------------
>I28631_M054_Malvaceae_Trochetiopsis_benjaminae_seq1
----------------------------------------------------------------------------------------------------------------------------------------------------------------------------------------------------------------------------------------------------------gcagaaggacgttcgswtkarytywcta------gtrwwwtwykkkwrtwmwct-aaacta---tataaactattcatttttt------ctg----------------------agtaaattrwm-----------------trtws------tra-ykt-skmwwrrmakat-------gaga-yykrtctycttaatgtgagcttcgatkrtraatytgmwh-mwrawagrwycm-ytgcaagattttkmwsra-------------------s---twawg----gaacctcgtttcg---catt-gatgwwwmaggaccygaatataggwatagctttgtggcttgctgcacgtgg---------agaaggttggatgtatgaaggaagtagtaatggtat---tgatgaagataaacrtgttaattacacttccagggccagaattcttcttgttggttctggtgctgaygagcaatgtgytggatatggtaggcacaaawcwmaktataggcatgaaaggt-ctgcttctg-tyatggatgg-araa-gatary-----gatghcakaa---------tat------taatctct-----------------------------aaac-----------------rgatta-ttktatgt--------------------------------------------------------------------ctatctt-----------gcat---------------ctgrt-tttraatgctyrattcta-ygycartarttggctcyggcctacacga---------ggaaaygaaactggacatgcagagaatttgga------aaagaaatctaggaagagatgatagatgcattgctg----------------------------------------------------------------------------------------------------------------------------------------------------------------------------------------------------------------------------
>I28632_M055_Malvaceae_Eriolaena_candollei_seq1
---------------------------------------------------------------------------------------------------------------------------------------------------------------------------------------------------------------------------------------------------------------------------------------------tattcttctgttggtctataaaataaa--cataatatgcataatttttt----wtag----------------------agaaaatggaa-----------------tatag------taa-ctt-ggraaatttyt--------bgaa-cytgtcytctta--------------tataawtttgray-aaaaaargkyyc-ttgcaarayttkyybbga-------------------s---tdatg----gahcctcdtttca---cwtt-gatgtttcaggacctgaatataggaatagctttgtggcttgctgcacgtgg---------agaaggttggatrtatgaaggwagtagtaatggtat---tgrtgaagataaacrtgttaattacacttccagggccagaattcttctksttggttcyggtgcygatgagcaatgtgctggatatggtaggcabaaaacaaagtataggcatgaaaggt-ctgmttctg-tcatggatgg-aaaa-gataah-----gwtgtcataa---------tat------taatctct-----------------------------aaac-----------------grahta-ttgtwtgt--------------------------------------------------------------------ctat---------------------------------------tttgaatgcttgattcta-tgtcaatagttggctc-ggcctacatga---------ggaaatgaaactggacatgcag--------------------------------------------------------------------------------------------------------------------------------------------------------------------------------------------------------------------------------------------------------------------------------
>I28633_M056_Malvaceae_Adansonia_digitata_seq1
-------------------------------------------------------------------------------------------------------------------------------------------------------------------------------------------------------------------------------------------------------------------------acttaattatca---------agttta------ctttatatagaaa-----cataatgta-gaatttg------cag----------------------agaatagggaa-----------------tacag------tgc-ttt-gaaacattc----------tgaa-cctgccttcgta--------------catgcatgg-----aataaacatctc-ttgctacatttttcttga-------------------c---cgacg----gaacctcgttttg---catttaaygtttcaggacctgaatataggaatagctttgtggcttgctgctcgtgg---------agaaggttgggtgtgtgaaggaagtagtaatggcat---tgacaaagacaaacgtgttagttacaaatccacggccagaattgtacttgttggttcaggtgctgatgagcaatgtgctggatatggtagrcataagacaaagtataggcatgaaaggt-gtgcttctg-tcatggatgg-aaaa-gataat-----gatgytacta---------tat------gaatctct-----------------------------aaac-----------------agatcatttgcttgt--------------------------------------------------------------------ctatctg-----------ttatta-cattttaaggtcytcgt-tttgattg-ttgatttgc-tgtcgatagttggctt-gggctacagga---------ggaaatgaaattggacatgcagagaatttgga----------------------------------------------------------------------------------------------------------------------------------------------------------------------------------------------------------------------------------------------------------------------
>I28635_M058_Malvaceae_Byttneria_aculeata_seq1
--------------------------------------------------------------------------------------------------------------------------------------------------------------------------------------------------------------------------------------------------------------------------------------------------------------------------------atgca-gtattct------cat----------------------agaaaacgtag----------------------------tattctt-tagacgtta----------tgca-cttgccttctta--------------tcttaga-------tctaaagttttc-cttgtatattttacataa-------------------c---tgatg----aaatcacattttg---catttattgtttcaggacctgaatataggaatagccttgtggcttgctgctcgtgg---------agaaggctggacatgtgaagaaagtagtaatgtttt---tggtgaagataaacctcttgaatacacatccagggccagaattcttcttgttggttctggagctgatgagcaatgtgctgggtatggtaggcacagaacaaaatacagacatgaaaggt-tggtttctg-atacagagag-aaaa-gataac-----gatgttgtagcttttta--tattat---aaatcttttttttttagggatatattataaatctgtaaaat-----------------gcagtatttgctggt--------------------------------------------------------------------caatggg-----------gtttga-cacagtaaagtcctcat-tttg----------------------------------------------------------------------------------------------------------------------------------------------------------------------------------------------------------------------------------------------------------------------------------------------------------------------------------------------------------
>I28636_M059_Malvaceae_Pterospermum_pierrei_seq1
--------------------------------------------------------------------------------------------------------------------------------------------------------------------------------------------------------------------------------------------------------------------------------------------------------------------aag-----------------------------------------------------aaaaaataaagaaaagcc----------tactg-----ttgt-ttt----------ca-----------------------------------------------------aaaaaacctctttttggtatatttttactgc---------------tgtgt---tgdtg---------ttattkyy---rywktgwtgttty--gacctgaatataggaatrkykttgtkkyttrytgytsktggtctctatttwgwaggttggatgtatgaaggaagtaataatggtat---tgatgaagataaacgtgttaattacacttccagggccagaattcttcttgttggttctggtgctgatgagcaatgtgctggatatggtagacacaaaacaaagtataggcatgaaaggt-ctgcttcta-tcatggatgg-aaag-tataat-----gat--cataa---------tat------taatatct-----------------------------aaac-----------------agattacttgtatgt--------------------------------------------------------------------ctatctg-----------gaatct-cat---------------tttgaatgcttgattctc-tgtcaatagttggctc-gg------------------------------------------------------------------------------------------------------------------------------------------------------------------------------------------------------------------------------------------------------------------------------------------------------------------------
>I28637_M060_Malvaceae_Duboscia_vifidiflora_seq1
--------------------------------------------------------------------------------------------------------------------------------------------------------------------------------------------------------------------------------------------------------------------------------------------------ttccacctattgccacaaaca-----maaarystr-gaawwyy------mar----------------------rraaaatrgaa-----------------trcgg------tgt-ttt-taaacactc----------tgaaccatgcattctta--------------tatcagg-------tataaagatctc-tcgcgaaacttttcctta-------------------c---ttata----gagcctcattttt---catttaacatttcaggacctgaatataggaatagctttgtggcttgctgctcatgg---------agaaggttggatatgtgaagaaaatggaaacggtat---tgatgaagataaacatgttaattacacttccagggccagaattcttattgttggttctggtgctgatgagcaatgtgctggatatggtaggcacaaaacaaagtataggcatgaaaggt-ctgcttctg-tcattgatag-aaaa-gataat-----attgaccttggttatta--cat------aaatctctc--------------------------aaaaac-----------------agagcttttggtcgt--------------------------------------------------------------------ctgtctg-----------gtatta-catattaagttacttat-tttggttattata------tgtccatagttggctc-ggtctacatga---------ggaaatgaaattggacatgcagagaatttgga------aaagaaaccttg----------------------------------------------------------------------------------------------------------------------------------------------------------------------------------------------------------------------------------------------------
>I28638_M061_Malvaceae_Basiloxylon_brasiliensis_seq1
--------------------------------------------------------------------------------------------------------------------------------------------------------------------------------------------------------------------------------------------------------------------------------------------------------------------------------------gaatttt------tgg----------------------agaaaatggaa-----------------tactg------tgc-ttt-gaaacattc----------tgag-cctgccttatta--------------tataaatgg-----aatgaggatctc-ttgctacattttccctaa-------------------c---tgaca----gaacctcattttg---cattgaacatttcaggacctgaatataggaatagctttatggcttgctgctaatgg---------agaaggttggatttgtgaaggaaatagtaacggttt---tggcgaacataaacgtgttaattacacttctagggccagaattcttcttgttggctctggtgctgatgagcaatgtgctggatatggtaggcacagaacaaagtatcggcatgaaaggt-ctgcttctg-tcatggatgg-aaaa-gataat-----gatgtcataa---------tat------taatctct-----------------------------gaac-----------------tgatcatttggttgt--------------------------------------------------------------------ctatctg-----------gcatta-cacattaaggtactcat-tttgattgcttgattcgc-tgtcaatagttggctt-gggctacatga---------ggaaatgaaattggacatg-----------------------------------------------------------------------------------------------------------------------------------------------------------------------------------------------------------------------------------------------------------------------------------
>I28639_M249_Malvaceae_Gyranthera_amphibiolepis_seq1
--------------------------------------------------------------------------------------------------------------------------------------------------------------------------------------------------------------------------------------------------------------------------ctttattatct---------tgtttactattcttctatatagaaa-----cataatgta-gaatttt------cag----------------------agaatatggaa-----------------tacag------tgc-ttt-gaaacattc----------tgaa-cctgccttctta--------------cataaatgg-----aatgaagatctc-ttggtacatttttcctga-------------------c---ttatg----gaaccttactttg---catttaacatttcaggacctgaatataggaatagctttgtggcttgcagctcatgg---------agaaggttggatatgtgaaggaagtagtaatggtat---tgatgaagtcaaacgtgttaattacacatccagggccagaattcttcttgttggttctggtgctgatgagcaatgtgctggatacggtaggcataagacaaagtataggcgtgaaaggt-gtgcttctg-tcatggacgg-aaaa-gataat-----gatgttacta---------tat------taatctct-----------------------------aaac-----------------agatcatttgctttt--------------------------------------------------------------------ctatctg-----------gtatta-cattttaaggtactcat-tttgattgcttgatttgc-tgtcaatagttggctc-gggctacatga---------ggaaatgaaattggacatgcagagaat---------------------------------------------------------------------------------------------------------------------------------------------------------------------------------------------------------------------------------------------------------------------------
>I28641_M063_Malvaceae_Brownlowia_peltata_seq1
------------------------------------------------------------------------------------------------------------------------------------------------------------------------------------------------------------------------------------------------------------------------------------------------------------------------------------------------------------------------------aatatggaa-----------------cacagtgctttggccttt-gaaacattc----------tgaa-cctgtcttctta--------------tataaat--gga--ataaagtatatc-ttggttcattttttttcc-------------------ttaactatg----ggacctcattctg---ggcttaacttttcaggacctgaatataggaatagctttgtggcttgctgctcatgg---------agaaggttggatatgtgaaggaagtagtgatggtgt---tgatgaagat---tgtgttaaatatacttccagggccagaattcttcttgttggttctggtgctgatgagcaatgcgctggatatggtaggcacagaacaaagtataggcatgcgaggt-atgcttgta-tcatgg-----aaaa-gataat-----gatgtcataaatt---------------tgatctct-----------------------------aaac-----------------agatcaaatggttgt--------------------------------------------------------------------ctatctg-----------gcaata-aatattaaggtactgat-tttgattgcttcatttgc-tgtccatagttggctc-gggctacacga---------ggaaatgaaattggacatgcagag------------------------------------------------------------------------------------------------------------------------------------------------------------------------------------------------------------------------------------------------------------------------------
>I28642_M064_Malvaceae_Burretiodendron_esquirolii_seq1
-------------------------------------------------------------------------------------------------------------------------------------------------------------------------------------------------------------------------------------------------------------------------------------------------------------------------------------------------------------------------------------------------------------------------------------------------------------------------------------------------------------------------k-------------------k---tagag----ggac-------------------------rrrrsmtmawtrkakgratagctttgtggcttgctgctggtgg---------agaaggttggatgtatggaggaagtggtaatggtat---tgatgaagataaacgtgttaattacacttccagggccagaattcttcttgttggttctggtgctgatgagcagtgtgcgggatatggtagacacaaaacaaagtataggcacgaaaggt-ctgcttctg-acatgaatgg-aaaa-cataat-----gatgtcataa---------ggt------tattctct-----------------------------aaac-----------------agatta-ttgcatgt--------------------------------------------------------------------ctatctt-----------gcat---------------ctaat-ttcgaa--------------------------------------------------------------------------------------------------------------------------------------------------------------------------------------------------------------------------------------------------------------------------------------------------------------------------------------------------------
>I28643_M065_Malvaceae_Hermannia_flammea_seq1
-------------------------------------------------------------------------------------------------------------------------------------------------------------------------------------------------------------------------------------------------------------------------------------------------------------------------------------------------------------------------------gaatagaa-----------------tacag------tgc-ttt-taaacattc----------tgaa-ccttccttctca--------------tatccgc-------tttaaagatctt-gttttacatttttttctc----------------gaac---tgacg----gaagctctttttg---catttaacattttaggaccttaacataggaatagctttgtggcttgctgctcgtgg---------agaaggctggatatatgaagaaagtagtaatggtac---tgatgaagatattcgtgttgattatgcatccaaagcgagaattcttctkgttggttctggtgccgatgagcaatgtgctggatatggtaggcacagaacaaagtttaggcatgaaaggt-ctgcttctg-tcatggatgg-aaat-aagaat-----gatgtcattg---------tat------aaatctct-----------------------------aaat-----------------ctgtaattttgtggc--------------------------------------------------------------------ctgtctg-----------ctataa-tgtatkaagatactctt-tttgattgattgatgtgc-tgttaatagttggctc-ggacttcatga---------ggaaatgaaattgg----------------------------------------------------------------------------------------------------------------------------------------------------------------------------------------------------------------------------------------------------------------------------------------
>I28644_M066_Malvaceae_Thomasia_solanaceae_seq1
-----------------------------------------------------------------------------------------------------------------------------------------------------------------------------------------------------------------------------------------------------------------------------aactagcga------gtagttttctgttgttctatacaaaaa-----cataatgta-gagtttt------cag----------------------agaaaatggaa-----------------tacgg------tgc-ttt-taaacattc----------tgta-cctgccttctca--------------taacagg-------tttaaagatccc-tcggtacattttccctta-------------------c---agatg----gaacctcattttg---catttaaaatttcaggacctaaatataggaatagctttgtggcttgctgctcgtgg---------agaaggctgggtatttgaaggaagtagtattggtat---tgatgaaggtaaacgtgttaattacacatccagggccagaattcttcttgttggctctggtgctgacgagcaatgtgctggatatggtaggcacagaacaaagtatcggcatgaaaggt-ctgtttctg-tcattgatgg-gaaa-gataat-----gatgtcatta---------tat------aaatctgt-----------------------------aaac-----------------agatcatttggtggt--------------------------------------------------------------------ttgtctg-----------gtatta-cgtattaagttactcat-tttgattgcttgatatgc-tctcaatagttggcct-gggctacatga---------agagatgaaattggacatgcagagaatttgga------aaagaaatctag----------------------------------------------------------------------------------------------------------------------------------------------------------------------------------------------------------------------------------------------------
>I28645_M067_Malvaceae_Guichenotia_ledifolia_seq1
-------------------------------------------------------------------------------------------------------------------------------------------------------------------------------------------------------------------------------------------------------------------------acctaactagcga------gtagttttctgttgttctttacaaaaa-----cataatgta-gagtttt------cag----------------------agaaaatggaa-----------------tacag------tgctttt-tgaacattc----------tgta-cctgccttttca--------------tatcagg-------tataaagatccc-tcggtacattttccctta-------------------c---agatg----gaacctcattttg---catttaaaatttcaggacctaaatataggaatagctttgtggcttgctgctcgtgg---------agaaggctggatatttgaaggaagtggtattggtat---tgatgaagataaacgtgttaattacacatccagggccagaattcttcttgttggctctggtgctgacgagcaatgtgctggatatggtaggcacaaaacaaagtatcggcatgaaaggt-ctgtttctg-tcattgatgg-gaaa-gataat-----gatgtcat---------------------aatctgt-----------------------------aaac-----------------agatcatttggtggt--------------------------------------------------------------------ttgtctg-----------gtatta-catattaaggtactcat-tttgattgcttgatatgc-tctcaatagttggcct-gggctacatga---------ggagatgaaattggacatgcagagaatttgga------aaagaaatc-------------------------------------------------------------------------------------------------------------------------------------------------------------------------------------------------------------------------------------------------------
>I28646_M068_Malvaceae_Helmiopsis_sp_seq1
----------------------------------------------------------------------------------------------------------------------------------------------------------------------------------------------------------------------------------------------------------------------------------------------------------------------------------------------------------------------------------tggaa-----------------tatag------taa-ctt-ggaaaattttt--------ggaa-cctgtcttctta--------------tataaatttgaat-aaaaaaggtccc-ttgcaagatttttctcga-------------------c---tgatg----gaacctcgtttca---catt-gatgtttcaggacctgaatataggaatagctttgtggcttgctgcasgtgg---------agaaggttggatgtatgaaggaagtagtaatggtat---tgatgaagataaacgtgttaattacacttccagggccagaattcttcttgttggttctggtgctgatgagcaatgtgctggatatggtaggcacaaaacaaagtataggcatgaaaggt-ctgcttctg-tcatggatgg-aaaa-gataat-----gttgtcataa---------tat------taatctct-----------------------------aaac-----------------ggatta-ttgtatgt--------------------------------------------------------------------ctatctt-----------gcat---------------ctgat-tttgaatgcttgattata-tgtcaatagttggctt-ggcctacacga---------ggaaatgaaactggacatgcagagaatttgga------aa--------------------------------------------------------------------------------------------------------------------------------------------------------------------------------------------------------------------------------------------------------------
>I28647_M069_Malvaceae_Cheirolaena_linearis_seq1
------------------------------------------------------------------------------------------------------------------------------------------------------------------------------------------------------------------------------------------------------------------------------------------------------------------------------atatacaaatttttt------tag----------------------rgaaaatggaa-----------------tatag------taa-ctt-tggaaatttttt------tggaa-cttgtcttctta--------------tataaatttgaat-aaaaaaggtccc-ttgcaagatttttctcga-------------------c---tgatg----gaacctcctttca---catt-gatgtttcaggacctgaatataggaatagctttgtggcttgctgcacgtgg---------agaaggttggatgtatgaaggaagtactgatggtat---tgatgaagataaacgtgttaattacacttccagggccagaattcttcttgttggttctggtgctgatgagcaatgtgctggatatggtaggcacaaaacaaagtataggcatgaaaggt-ctgcttctg-tcatggatgg-aaaa-gattat-----gatgccataa---------tat------taatctct-----------------------------aaac-----------------ggatta-ttgtatgt--------------------------------------------------------------------atatctt-----------gcat---------------cttat-tttgaatgcttgattcta-tgtcaatagttggctc-ggcctacacga---------ggaaatgaaactggacatgcagagaatttgga------aaagaaatctag----------------------------------------------------------------------------------------------------------------------------------------------------------------------------------------------------------------------------------------------------
>I28648_M070_Malvaceae_Helmiopsiella_madagascariensis_seq1
-----------------------------------------------------------------------------------------------------------------------------------------------------------------------------------------------------------------------------------------------------------------------------------------------------------------aatarv---yataatatgcataattttt------tag----------------------agaaaatbgaa-----------------tatag------taa-ctw-rgamaattttt--------ggaa-cctg---tctta--------------tataaatttgrayaaaaaaaggtccc-ttgcaagattttyctyga-------------------c---tkatg----gaacctmrtttca---catt-gaygtttcaggacctgaatatmggaatagctttgtggcttgctgcacgkgg---------asaaggttggatgtaygaasgaagtagtaatggtat---tgatgaagataaacgtgttaattayrcttccagggccagaattcttcttgttggttctggtgctgatgagcaatgtgctggatatggtaggcacaaaacaaagtataggcatgaaaggt-ctgcttctg-tcatggatgg-aaaa-gataat-----gatgtcataa---------tat------taatctct-----------------------------aaay-----------------ggatta-ttgtatgt--------------------------------------------------------------------ctatctt-----------gtat---------------ctgat-tttgaatghttgattcta-tgtcaatagttggctc-ggcctamatga---------ggaaatgaaactggacatgcagagaatttgga------aaagaaatctaggaagaga---------------------------------------------------------------------------------------------------------------------------------------------------------------------------------------------------------------------------------------------
>I28649_M071_Malvaceae_Goethalsia_meiantha_seq1
----------------------------------------------------------------------------------------------------------------------------------------------------------------------------------------------------------------------------------------------------------------------------------------------------------------------------------------atttt------cag----------------------agaaaacagaa-----------------tacag------tkt-ttt-caaacgtcc----------tgaaccctgcgttctta--------------tattagg-------tgtaaggaactc-ttgttaaacttttcctta-------------------ctaataata----gaacctgattttt---cattccacttttcaggacctgaatataggaatagctctctggcttgctgctcatgg---------agaaggttggatatttgaaggaagtagtaatggtat---tgatgatggtaaacgtgttaactacacgtccagggccagaattcttcttgttggttctggcgctgatgagcaatgtgctggatatggtcggcacagaacaaagtataggcacgaaaggt-ctgcttctg-tcattgatgc-aaaa-gataat-----accgtcttctgttatta--tat------aaatctct-------------------------aaaaaaac-----------------agatcatttggtcgt--------------------------------------------------------------------ctgtctg-----------gtatta-cattttaagggattcat-tttcattgctttatatga-tgtctatagttggctc-gggctgcatga---------ggaaatgaaattggaca-------------------------------------------------------------------------------------------------------------------------------------------------------------------------------------------------------------------------------------------------------------------------------------
>I28650_M072_Malvaceae_Clappertonia_ficifolia_seq1
---------------------------------------------------------------------------------------------------------------------------------------------------------------------------------------------------------------------------------------------------------------------------------------------------------------------ag-----cataatgta-gaatttt------cag-----------------------aaaaacggaa-----------------tacagt-----tatatt---gaatattc----------ttaa-catgcattctta-------------ttatgaag-------tataaagatctc-ttggtaaacttatcctta-------------------c---tgata----caacctcattttg---catttaacatttcaggatctaaatataggaatcgccttgtggcttgctgctcgtgg---------agaaggttggatatgtgaagaaactagtaatggtat---ggtcaaagataaatgtgttaattacacatccagggccagaattctacttgttggttctggtgctgatgagcaatgtgctggatatggtaggcacaaaacaaagtataggcatgaaaggt-ctggttctg-tcattgatgg-ataa-gataat-----gacatccttggttacta--tat------aaatctct---------------------------taaagc-----------------agatcatttggtggt--------------------------------------------------------------------ctgtctg-----------gtatta-catattaaggtactcat-tttgattgcatgatatga-tgtcaatagttgkctc-gggttacacaa---------ggaaatgaaattggacatgcag--------------------------------------------------------------------------------------------------------------------------------------------------------------------------------------------------------------------------------------------------------------------------------
>I28652_M074_Malvaceae_Hildegardia_barteri_seq1
-----------------------------------------------------------------------------------------------------------------------------------------------------------------------------------------------------------------------------------------------------------------------gcacttaactatcta-------gtattctcttttgttctatataaaag-----agtaatgcagaattttt------cgg----------------------ggaaaatggaa-----------------tacag------tgc-ttt-gaaacattc----------tgaa-cctgccttctta--------------tataaatgg-----aataaggatatc-ttgcygcattttccctaa-------------------c---tgatg----gaacctcattttg---catttaatgtttcaggacctgaatataggcatagccctgtggcttgctgctcgtgg---------agaaggttggatttgtgaaggaagcattaatggtat---tgctgaagataaatgtgttaaatacgcttccagggccagaattcttcttgttggttctggtgctgatgaacaatgtgctggatatggtaggcacagaacaaaatataggcatgaaaggt-ctgcttctg-tcatagatgg-aaaa-gataat-----gatgtcatca---------tat------caatctct-----------------------------gaac-----------------atatcatttggttgt--------------------------------------------------------------------ttatctg-----------gcatta-catattaaagtactcat-tttgattactcgatttgt-tgtcaatagttggctt-gggctacatca---------ggagatgaaattggacatgcagagaatt--------------------------------------------------------------------------------------------------------------------------------------------------------------------------------------------------------------------------------------------------------------------------
>I28653_M168_Malvaceae_Theobroma_cacao_seq1
------------------------------------------------------------------------------------------------------------------------------------------------------------------------------------------------------------------------------------------tcgactgctagcttccacagta-------gcacttaactggmta------gtattcttctrttgttctttataaaa------cataatgtg-gaatttt------cag----------------------agaaattggaa-----------------tgcag------tac-ttt-taaacattc----------tgaa-cctgccttctta--------------tatccg--------gtataatatttc-ttggtacattttaactaa-------------------a---tgatg----gaacctcattttg---catttaacatttcaggatctgaatataggaatagctttgtggcttgctgctcgtgg---------agaaggttggatgtgtgaaggaagtagtaatggtat---tgatgaagataaacgtgtcagttacacatccagggccagaattcttcttgttggttctggtgctgatgagcaatgtgctggatacggtaggcacaaaacaaagtataggcatgaaaggt-ctgcttct---------------------------------------gttatta--ttt------aaatctct-----------------------------aaac-----------------agatcatttggtggt--------------------------------------------------------------------cagtctg-----------gtatta-tatattaatatactcat-tttggttgcttgatatgc-tgtcatcagttggctc-gggttacatga---------ggaaatgaaattggacatgcagagaatttgga------aaagaaatctaggaagagatgatagatgta----------------------------------------------------------------------------------------------------------------------------------------------------------------------------------------------------------------------------------
>I28654_M105_Malvaceae_Pachira_aquatica_seq1
--------------------------------------------------------------------------------------------------------------------------------------------------------------------------------------------------------------------------------------------------------------------------------------------------------------------------------------------------------------------------------------------------------tacag------tgc-ttt-gaaacattc----------tgaa-cctgccttcttc--------------cgtaaatgg-----aataaagatttc-ttgctacatttttcttga-------------------c---cgatg----gaacctcgttttt---catttaatgtttcaggacctgaatataggaatagctttgtggcttgctgctcatgg---------agaaggttgggtgtgtg------------atggtat---tgacgagcacraacgtgttagttacacatccacggccagaattgttctcgttggttcaggtgctgatgagcaatgtgctggatatggtaggcataagactaagtataggcatgaaaggt-gtgcttctg-tcatggwtgg-aaaa-gataat-----gatgttacta---------tat------taatctct-----------------------------aaac-----------------agatcatttgcttgt--------------------------------------------------------------------ctatctg-----------ttatta-cattttgaggtacttgt-tttgattggttgattccc-tgtcaatagttggctc-gggctacatga---------ggaaatgaaattggacatgca---------------------------------------------------------------------------------------------------------------------------------------------------------------------------------------------------------------------------------------------------------------------------------
>I28655_M148_Malvaceae_Robinsonella_mirandae_seq1
t------------------------------------------------------------------------------------------------------------------------------------------------------------------------------------------ttatcctgcaaatacatacatggtactcattttattccatgatcmcattgactgctagtttct-ctgaa-------aaacttaactatcta------gcattcttatgt---tcaatataaaag-----c---atgtc-gcatttt------cag----------------------ca-aaatggaata--------------ctatga------tgc-ttt-taaacgttc----------caaa------------------------------------------------------------------gactaa-------------------c---tgatg----gaacccctttttg---cattctaactttcaggacctgaatataggaatagctttgtggcttgctgcacgtgg---------agaaggttggacgtgtgaagatagtaataatgggat---tgatgaagataawcatgttaattacacgtcgagggccagaattctgcttgttggcgctggtgccgatgagcaatgtgccggatatggtcggcacagaacaaagtataggcatgataggt-ctgtttctg-ttgtggatga-aaat-tataat-----gatgtcatta---------tat------taatctct------------------------------aat-----------------agatcatttggtggt-----------------------------------------------------------------ggtttgtctg------------tcttt-catattaatgga---------aattaattgattctc-tgtcaatagttggctt-gggttacacga---------agaaatga----------------------------------------------------------------------------------------------------------------------------------------------------------------------------------------------------------------------------------------------------------------------------------------------
>I28656_M002_Malvaceae_Tilia_americana_seq1
--------------------------------------------------------------------------------------------------------------------------------------------------------------------------------------------------------------------------------------------------------------------------------------------------ttctgttgttctatataaaac-----yatactgca-gaatttt------cag----------------------agaaaatggaa-----------------tasag------tgc-ttt-gaawcattc----------tgaa-cctgccttctta--------------tataaatgg-----aataaagatctc-tygrtacatttttcctaa-------------------c---tgatg----kaacctcattttg---cathtwawstttcaggacctgaatataggaatagctttgtggcttgctgctcatgg---------rgaaggttggatgtstgaaggaagtagtaatrgtat---tgatgaagataaacgtgttaattacacttccagrgccagaattcttcttgttggttctggtgctgatgagcaatgtgctggatatggtaggcacaraacaaagtataggcatgraaggt-ctgcttctg-tcatggwkgg-amaa-gataat-----gatgtcataa---------tat------taatctct-----------------------------aaac-----------------agatmatttggttgt--------------------------------------------------------------------ctatctg-----------gcatta-cataytaaggtactcat-tttgattgcttgaytygc-tgtcaatagttggctc-gggctwcatga---------ggaaatgaaattggacatgcagagaatttgga------aaagaaatc-------------------------------------------------------------------------------------------------------------------------------------------------------------------------------------------------------------------------------------------------------
>I28657_M180_Malvaceae_Triumfetta_lappula_seq1
----------------------------------------------------------------------------------------------------------------------------------------------------------------------------------------------------------------------------------------------------------------------------------------------------------ttggtttcawwrg-----catwrkgtw-kmattty------yagccgaccccaactagtttgggacararrmtkgaa-----------------trywgt-----ttttttt-aaaryattc----------ttta-cstaagttctta-------------taatcagg-------twtaaagatytt-gtggtaaacttatccttr-------------------c---tgata----aaacctcatttya---aatttaacatttcaggacctraatataggaatygctttgtggcttgctgctbgtgg---------agaaggttggatatktgaagaaactagcaatggtat---ggatgaagataaayktgttaaatacacatccagggccagaattcttcttgttggttctggtgctgatgagcaatgtgctggatatkstaggcacaaaacaamgtataggcryraaagkt-ctgcttctk-tcattgatgg-aaaa-gataat-----gacatccttggwtacta--tat------awatctct---------------------------aaaaac-----------------agatcatttggtggt--------------------------------------------------------------------ctgtctg-----------gtatta-catattaaagtactcat-tttgattgcttgttatgr-tgtcaatagttggctc-gggttacacaa---------ggaaatgaaattggacatgaagaggatttgga------aaagaaac--------------------------------------------------------------------------------------------------------------------------------------------------------------------------------------------------------------------------------------------------------
>I28658_M160_Muntingiaceae_Muntingia_calabura_seq1
------------------------------------------------------------------------------------------------------------------------------------------------------------------------------------------------------------------------------------------------------------------a-------------------------------------------ttataataa-----aactgtataatcattttttccccttg---------------------aaggaaatggaa---------------ttcgctgctcattggagttt-caagcttccat--------cttattctggatattca---------------------------------------------------------------------------cacc---tgatgcgtataataacatttta---aatgtaatgtttcaggacctgaacattggaatagccttgtggctggcttctggtgg---------tgagggctatatgtgtgagggaatcaataatggcatccatatggagaattgctgtgttaagtataagtccaaggccagaatccttcttgttggctctggtgctgatgagcaatgtgctggatatggtagacatagaacaaaatatagacatgaaaggtaatgcttatg--cagagatgg-agtg-gtcagt-----gatgatatga---------tttg-----agctctct-----------------------------agct------aaacagtgttaatatgatcttcttttatttaaaatat--------------------------------------------tttcgtaaa-tatttatttgacaaacggtaaataatg-catgtgaagtcacctat-ttttcttgttg--------ttgttttagttggctt-gggctgcatga---------ggaaatgaaat------------------------------------------------------------------------------------------------------------------------------------------------------------------------------------------------------------------------------------------------------------------------------------------t
>I9832_V002_Malvaceae_Luehea_speciosa_seq1
gatgtttggcttcccccgtaactgatttctattatgataaaagatgtttatttaagcatccaattttcaattttgttcttgtccttacgtcgatgcaaatttattgggaacacaggtggagacttgtymatattgatgctgatttgtcaaagttgacctgggaaacwaagcatgtcttgtcactcattaatcctgcaaatacctgcatggtacctgttttacattatgatcctatggactcctagcttccacagaa-------tctcgtaactaccta-------tattaatctttcgttctatatgaaga-----cataatgta-gaatttt------cag----------------------agaaaatggaa-----------------tgcag------agt-ttt-taaacattc----------tcaacactgcattctta--------------tatcagg-------tgtaaagatctc-ttggtaaacttttcaata-------------------c---taata----gaacctcattctt---catttaacatttcaggacctgaatataggaatagctttgtggcttgctgctcrtgg---------agaaggttggatatgtgaaggaagtadtaatgktat---tgatgaargtaaacgtgttaattacacrtccaggghcmgaattcttcttgttggttctggygctgatgagcaatgtgcwggatatggtaggcacaaaacaaagtataggcatgaaaggt-ctgcttctg-tcattkatgg-aaaa-gataat-----gchrtcttyggttatta--tat------aaatctct------------------------aaaaraarv-----------------dradhawwwvvdvat--------------------------------------------------------------------cwktckgbbvtywsrymkdyadwk-mhtmwtwwkrwwykcwt-twwrwkwkstyyatakkw-kgybtrkrktksvykw-ggrvwwbawrw---------krramkkrmakwggacatgcagataatttgga------aaagaaacctaggaagagatgatagatgtattgctgataatgcaaaggaggta-------cactaatggctttttcctcttgat--ctagctgccggctagtccatttcaattcaactcttttattacatctttgttatacaaggctagatttccttttttggatgaagatgtttttaggactcttttgcatattcctctttgggaggttgctgatcttgatcaaccaagtggaaaaggtgataagaagattctga
