# Supplementary material for: Localized Phylogenetic Discordance Among Nuclear Loci Due to Incomplete Lineage Sorting and Introgression in the Family of Cotton and Cacao (Malvaceae)
Source: Front Plant Sci. 2022 Apr 13;13:850521. doi: 10.3389/fpls.2022.850521 (PMC9043901; doi:10.3389/fpls.2022.850521)
Supplement: Supplementary file 1 [file Data_Sheet_1.ZIP › Alignments_v4/L187.fasta]

>I23352_M001_Malvaceae_Bombax_ceiba_seq1
----------------------------------------------------------------------------------------------------------------------------------------------------------------------------------------------------------------------------------------------------------------------------------------------------------------------------------------------------------------------------------------------------------------------------------------------------------------------------------------------------------------------------------------------------------------------------------accatgaaaggccaccttataatgacagtactatcaggtctgt----------------gtatcatgttcgtgagtatgacgttcacaaactcatgyaagtagaggaaccaattgatatttttctttcacatgattggccgcttggcatcactgattgtggggactggaaggaacttgttcgctac--aaaaaacatttcaaagatgaggttt-----ttataa-ttga------------------------------tttgatggaaa-tga-----------ataaatg-------tt-aaa-gaa-tgacaattttcatattatctgcctttgttgcatt---atcacatatcaagctt-attcagttttcttgcttacc--aatcatgg---------------------------------------------------------------------------------------------------------------tgt--c-tt-------agatccagcaaggaactcttggaagcaagrctgctgctcagctgctt-caaaaacataaaccatcttattggttttcagctcacttgcactgcaa----------------------------------------------------------------------------------------------------------------------------------------------------------------------------------------------------------------------------------------------------------------------------------------------------------------------
>I23353_M002_Malvaceae_Tilia_americana_seq1
-----------------------------------------------------------------------------------------------------------------------------------------------------------------------------------------------------------------------------------------------------------------------------------------------------------------------------------------------------------------------------------------------------------------------------------------------------------------------------------------------------------------------------------------------------------------------------aggacaccatgaaaggccaccttataatgacagtactatcaggtctgt----------------atatcaygttcgtgagtatgatgttcacaaactcatgcaggtagaggaaccaattgatatttttctttcacatgattggccacttggcatcactgattatgggaactggagtgaacttgttcgctac--aaaaaacatttcaaagatgaggtaa-----wtacaa-ttga------------------------------tttggtggaaaataa-----------ataaatg-------ta-aaa-gaa-agacamttttcatat----tgcctttgttgyatt---atctcatatcaagctt-attcagatttatcrttgact--aatcccggt-------------------------------------------------------------------------tgcttgtcggttg------------aaaaata-----ttt--c-tt-------agattcagcaaggaactcttggaagcaagcctgcggctcagcttct-----------------------------------------------------------------------------------------------------------------------------------------------------------------------------------------------------------------------------------------------------------------------------------------------------------------------------------------------------------------------
>I23354_M003_Malvaceae_Herissantia_crispa_seq1
-----------------------------------------------------------------------------------------------------------------------------------------------------------------------------------------------------------------------------------------------------------------------------------------------------------------------------------------------------------------------------------------------------------------------------------------------------------------------------------------------------------------------------------------------------------------------------aggacaccatgaaaggccaccttataatgacaataccatcaggtctgt----------------gtatcatgttcgcgagtatgacgttcacaaactcatgcaagtagaggaaccaattgatatttttctttcacatgattggccgcttggcatcactgattatgggaactggaaacaacttgttcgctac--aaaaagcatttcgaagctgaggtaa-----ttgtaa-ttga------------------------------tttggt-gaaa-tga-----------ataaatt--------a-aaa-aat-tcacagattttatataatctgcctttcttgcatt---atcacatatcgaattt-attcagttttcttgttcacc--aatcctggt-------------------------------------------------------------------------tgcttgttgattg------------aaacatgagtacttt--t-tt-------agatccagcaaggaactcttggaagcaagcctgctgctcagctgctt-gaaaagctcaaaccatcttattggttttcagctcatttgcactgcaaattcactgctctcgttgaacatgaagagggtrgtcaagtgacaaaatttcttgcacttgataaatgtcttccagkgcgcaagttcttgcaggtat-tatcatatgttct--ytgtttcctctaggttatttcttttkgtctatgctggaagctaatatatgaattc-tggttctctctccgatc--ttttagattgttgatattgaatctgatccaggaccctatgaggttcaatatgatgaagaatggctggcaataacacgaaaat------------------------------------------
>I23355_M004_Malvaceae_Malva_arborea_seq1
-----------------------------------------------------------------------------------------------------------------------------------------------------------------------------------------------------------------------------------------------------------------------------------------------------------------------------------------------------------------------------------------------------------------------------------------------------------------------------------------------------------------------------------------------------------------------------aggacaycatgaaaggccaccttataatgacaatactatcaggtcggt----------------gtatcatstacgcgagtatgatgttcacaaactcatgcagctagaggaaccggttgatattttcctttcacatgaytggccacttggcatcactgattatgggaactggaaacaacttgttcgytac--aagaaacatttcgaagatgaggtar-----ttgtaa-ttga------------------------------cttggaggaaa-tga-----------atgaatg-------ta-aaa-gaa-tgacgattttcgtataagc--yctttgttgcatt---atctcgtatcaagattaactcggttttcctg------------------------------------------------------------------------------------------------cgggttg------------aaacctg-----ttt--c-tt-------agatccagcaaggaactcttggaagcaagcctgctgctcagctgctt-gaaaaactcaaaccatcttattggttttcagctcacttgcactgcaaattcactgctcttgttgaacacgaagakggtggtcaagtgacaaaatttcttgcactcgataaatgccttccrggscgcaagttcttgcaggtatctattacaagtttt--ctgtttccactaggttctttctttyggtcttttccggaagctaatatatgaat----tatgtwtkyyytsmyy--katywrwtwgwykrtwkwkawtswrwyysaksmmskwmykwrkktcaatatgatgaagaatggctggctataacacgaaaattcaactgcgtcttcc---------------------------
>I23356_M005_Malvaceae_Lavatera_assurgentiflora_seq1
-----------------------------------------------------------------------------------------------------------------------------------------------------------------------------------------------------------------------------------------------------------------------------------------------------------------------------------------------------------------------------------------------------------------------------------------------------------------------------------------------------------------------------------------------------------------------------------ccatgaaaggccaccttataatgacaatactatcaggtcggt----------------gtatcatstacgcgagtatgatgttcacaaactcatgcagctagaggaaccggttgatattttcctttcacatgaytggccacttggcatcactgattatgggaactggaaacaacttgttcgytac--aagaaacatttcgaagatgaggtar-----ttgtaa-ttga------------------------------cttggaggaaa-tga-----------atgaatg-------ta-aaa-gaa-tgacgattttcgtataagc--cctttgttgcatt---atctcgtatcaagattaactcggttttcctg------------------------------------------------------------------------------------------------cgggttg------------aaacctg-----ttt--c-tt-------agatccagcaaggaactcttggaagcaagcctgctgctcagctgctt-gaaaaactcaaaccatcttattggttttcagctcacttgcactgcaaattcactgctcttgttgaacacgaagakggtggtcaagtgacaaaatttcttgcactcgataaatgccttccrggscgcaagttcttgcaggtatctattacaagtttt--ctgtttccactaggttctttctttyggtctyttcyggaagctaatatatgaattatgtatgttttccctgatc--tattagattgttgatattgaatctgatccaggaccttatgaggttcaatatgatgaagaatggctggctata----------------------------------------------------
>I23357_M006_Sphaerosepalaceae_Rhopalocarpus_longipetiolatus_seq1
----------------------------------------------------------------------------------------------------------------------------------------------------------------------------------------------------------------------------------------------------------------------------------------------------------------------------------------------------------------------------------------------------------------------------------------------------------------------------------------------------------------------------------------------------------------------------------------------------------------------------------------------------gttcgtgaatacgatgttcgcaaactcatgcaagtggaagaaccaattgatatttttctttcacatgattggccgcttggcatcwctaactatggggattggaggaagcttgttaacgag--aagaaatacttcaaacaagaggtaa-----tataaa-tgga------------------------------ataatgggaaacaaattgakyttcgcagaaatt-------ta-aaa-aaa--------------------------------------aaawymrkwrraarkw-rkkktkktksytkkttwmyt--wwymwwrsc-------------------------------------------------------------------------mmskkkkkksmwk------------raaaaaa-----awt----ty-------mrgktkrrgrargrarrmyysgrarkwaamcyksyksyymrstactg-gaaaaactgaaa---------------------------------------------------------------------------------------------------------------------------------------------------------------------------------------------------------------------------------------------------------------------------------------------------------------------------------------------------------
>I23359_M008_Malvaceae_Althaea_officinalis_seq1
--------------------------------------------------------------------------------------------------------------------------------------------------------------------------------------------------------------------------------------------------------------------------------------------------------------------------------------------------------------------------------------------------------------------------------------------------------------------------------------------------------------------------------------------------------------------------------acaccatgaaaggccaccttataatgacaatactatcaggtcggt----------------gtatcatgtacgcgagtwtgatgttcacaaactcatgcagctagaggaaccgattgatattttcctttcacatgattggccacttggcatcactgattatgggaactggaaacaacttgttcgctac--aaaaaacatttcgaagatgaggtaa-----ttgtaa-ttga------------------------------cttggcggaaa-tga-----------atgaatg-------ta-aaa-gaa-tgacaatttycatataagaagcatttgttgcatt---atctcgtatcaagcttaagtcagttttcttg------------------------------------------------------------------------------------------------tgggttg------------aaactta-----ttt--c-tt-------agatccagcaaggaacacttggaagcaagcctgctgctcagctcctt-gaaaaactcaaaccatcttattggttttcagctcacttgcactgcaaatt-------------------------------------------------------------------------------------------------------------------------------------------------------------------------------------------------------------------------------------------------------------------------------------------------------------------
>I23360_M009_Malvaceae_Lagunaria_patersonia_seq1
-------------------------------------------------------------------------------------------------------------------------------------------------------------------------------------------------------------------------------------------------------------------------------------------------------------------------------------------------------------------------------------------------------------------------------------------------------------------------------------------------------------------------------------------------------------------------------------atgaaaagccaccttataatgagaatactatcaggtctgt----------------gtatcatgtttgcgagtatkatgtacacaaactcatgcaggttgaggaaccaattgatatttttctttcacatgattggccgcttggcatcactgattacggtaactggaaagaacttgttcgctac--aaaaaacatttcaaagatgaggtaa------------ttga------------------------------tttggtggaaa-------------------atg-------ta-aaa-gaa-tgacaattttcatataatctgcctttgttgcatt---atctcgcatcaagctt-attgagttttcttgttgacaatcctcatggt-------------------------------------------------------------------------tgcttgtggttt-------------aaacata-----ttt--c-tt-------agatccagcaaggaactcttggaagcaagcctgctgctcagctgctt-gaaaaactcaaaccatcttattggttttcagctcacttgcattgcaaattcac----------------------------------------------------------------------------------------------------------------------------------------------------------------------------------------------------------------------------------------------------------------------------------------------------------------
>I23364_M013_Malvaceae_Grewia_sp_seq1
-----------------------------------------------------------------------------------------------------------------------------------------------------------------------------------------------------------------------------------------------------------------------------------------------------------------------------------------------------------------------------------------------------------------------------------------------------------------------------------------------------------------------------------------------------------------------------aggacatcatgaaaggccgccttataataacaaaacgatcagctctgt----------------atatcatgctcgtgagtatgatgttcacaaactcatgcaagtagaggaaccgattgatatttttctttcacatgattggccacttggcatcactgattatgggaattggaaagaacttgttcgtaaa--aagagacatttcgaagatgaggtaa-----ttataa-ttga-----------------------------ttctgctggagaataa-----------gtgaatc-------ta-aga-gaa-cagca---------------------------------------------------------ttctcgttgact--tattgtgg--------------------------------------------------------------------------tgcttgttggttg------------aaaaata-----ttt--c-at-------agattcagaaaggaattcttggaagcaagcctgctgctcagttgctc-gaaaaattaaaaccrtcttattggttttcagctcatttacactgcaaattttctgctcttgttcaacatgaagaaggtgggagagtgacaaagtttcttgcacttgataagtgccttccaggtcgcaatttcttacaggtagctatcataagtttg-tttgtttcctcttagttccttcttacggtctttgctggaagctgatatatggatg---gtggctttctctgatc--tcctagattgttgatattgaatcggatcaaggaccttatgaaattcagtacgatgaggaatggctggyaatawcacggaaattcaactgtgtcttccccttgaccatggaacgtggaaactttc
>I23365_M014_Malvaceae_Callirhoe_bushii_seq1
------------------------------------------------------------------------------------------------------------------------------------------------------------------------------------------------------------------------------------------------------------------------------------------------------------------------------------------------------------------------------------------------------------------------------------------------------------------------------------------------------------------------------------------------------------------------------ggacaccatgaaaggccaccttataatgacaatactatcaggtcagt----------------gtatcatgtacgcgagtatgatgttcacaaactcatgcagctagaggaaccaattgatattttcctttcacatgattggccacttggcatcactgattacgggaactggaaaaaacttgttcgctgc--aaaaatcattttgaagctgaggtaa-----ttgtaa-ttgg------------------------------cttcgtgcaaa-tgg-----------aagtatg-------ta-aaa-aat-tgacaattttcatatacgctgcctttgttgcatt---atctcatatcaagcataatttagttttcttg------------------------------------------------------------------------------------------------tgatttg------------aaaccta-----ttt--c-tt-------agatccaacaaggaacacttggaagcaagcctgctgctcagctgctt-gaaaaactcaaaccatcttattggttttcagctcact--------------------------------------------------------------------------------------------------------------------------------------------------------------------------------------------------------------------------------------------------------------------------------------------------------------------------------
>I23367_M016_Malvaceae_Kitaibelia_vitifolia_seq1
----------------------------------------------------------------------------------------------------------------------------------------------------------------------------------------------------------------------------------------------------------------------------------------------------------------------------------------------------------------------------------------------------------------------------------------------------------------------------------------------------------------------------------------------------------------------------------accatgaaaggccaccttataatgacaatagtatcaggtcagt----------------gtatcatgtacgcgagtatgatgttcacaaactcatgcagctagaggaaccgattgatattttcctttcacatgattggccacttggcatcactgattatgggaactggaaacaacttgttcgctac--aaaaaacatttcgaagatgaggtaa-----ttgtaa-ttga------------------------------cttggcgaaaa-tga-----------atgaatg-------ta-aaa-gaa-tgacaattttcatataagctgccttcgttgcatt---atctcgtatcaagcttaagtcagttttcttg------------------------------------------------------------------------------------------------tgggttg------------aaactta-----ttt--c-tt-------agatccaacaaggaacacttggaagcaagcctgctgctcagctgctt-gaaaaactcaaaccatcttattggttttcagctcacttgcactgcaaattcactgctcttgttgaacacgaagagggtggtcaagtgacaaaatttcttgcactcgataaatgccttccggggcgcaagttcttgcaggtatctatcataagtttt--ctgtttcctctaggttctttattttggtctttgccggaagctaatatatgaat----tctgttttccctgatc--tattagattgttgatattgaatctgatc------------------------------------------------------------------------------------------------
>I23368_M017_Malvaceae_Sterculia_apetala_seq1
-----------------------------------------------------------------------------------------------------------------------------------------------------------------------------------------------------------------------------------------------------------------------------------------------------------------------------------------------------------------------------------------------------------------------------------------------------------------------------------------------------------------------------------------------------------------------------agggcaccatgaaaggccrccttataatgacagtactatcaggtctgt----------------atatcatgttcgtgagtatgatgttcayaaactcatgcaaatcgaggaaccgatcratatttttctttcacatgattggcctcttggcatcactgattatgggaactggaaagaacttgttcgttac--aaaaaacatttcaaagatgaggtaa-----ttataa-ttga------------------------------tttgttggaaa-----------------aattg-------ta-aac-gaa-tgacaattttcatattacctgcctttgttgcatt-------------------------atttcctcattgact-aaatcttgga-------------------------------------------------------------------------tgcatgtcgttta------------taaaatt-----ttt--c-tt-------agattcagcaaggaattcttggaagcaagcctgctgctcagttgctg-gaaaaattgaaaccatcttattg----------------------------------------------------------------------------------------------------------------------------------------------------------------------------------------------------------------------------------------------------------------------------------------------------------------------------------------------
>I23369_M018_Malvaceae_Abelmoschus_esculentus_seq1
------------------------------------------------------------------------------------------------------------------------------------------------------------------------------------------------------------------------------------------------------------------------------------------------------------------------------------------------------------------------------------------------------------------------------------------------------------------------------------------------------------------------------------------------------------------------------ggacaccatgaaaggccaccttataatgataatactatcaggtctgt----------------gtaccatgttcgtgagtatgatgttcacaaactcatgcaggtggaggaaccgattgatatttttctttcacatgattggccacttggcatcactgattatggraactgkaaacaacttgttcgctac--aaaaaacatttygaagatgaggtaa-----ttgtaa-ttga------------------------------tttggttgaaa-tgg-----------ataaaca-------ta-gak-gaa-tgacatttttcatatattctgcatwtgttgcatt---atttcataacaagywk-atkaakkkywvttktyrwmy--aatc-tgat-------------------------------------------------------------------------tyrttgttgkttg------------aaacata-----ttt--c-tt-------agatscaacaaggaactcttggaagcaaacctgcagctcagctgctt-gaaaaactcaaaccatcttattggttttcagctcacctgcactgcaaattcactgctcttgttcagcatgaagagggtggtcaagtgacaaaatttcttgcacttgataaatgccttccaaggcgcaagttcttgcaggtatctttcataagttttgactgtttcctgtaggttctttcttttggtctctgctggaagctaatatatgaatt---ctggatttctccaatc--ttttagattgttgatattgaatctgatccaggaccttttgaggttcaatatgatgaagaatggctggcaataa---------------------------------------------------
>I23370_M105_Malvaceae_Pachira_aquatica_seq1
-----------------------------------------------------------------------------------------------------------------------------------------------------------------------------------------------------------------------------------------------------------------------------------------------------------------------------------------------------------------------------------------------------------------------------------------------------------------------------------------------------------------------------------------------------------------------------aggacaccatgaaaggccaccttataatgacagtactatcaggtctgt----------------gtatcatgttcgtgagtatgatgttcacaaactcatgcaggtagaggaaccaattgatatttttctttcacatgattggccgcttggcatcactgattatggggactggaaagaacttgttcgctac--aaaaaacatttcaaagatgaggtaa-----ttataa-ttga------------------------------tttgatggaaa-tga-----------ataaatc-------tt-aaa-gaa-tgacaattttcatattatctgcctttgttgcatt---atcacatatcaagctt-atttagttttctcgtttacc--aatcatgg---------------------------------------------------------------------------------------------------------------tgt--c-tt-------agatccagcaaggaactcttggaagcaaggccgctgctcagcttctc-gaaaamytwar----------------------------------------------------------------------------------------------------------------------------------------------------------------------------------------------------------------------------------------------------------------------------------------------------------------------------------------------------------
>I23371_M137_Malvaceae_Dombeya_wallichii_seq1
------------------------------------------------------------------------------------------------------------------------------------------------------------------------------------------------------------------------------------------------------------------------------------------------------------------------------------------------------------------------------------------------------------------------------------------------------------------------------------------------------------------------------------------------------------------------------ggacaccatgaaaggccaccttacaatgaaaatactatcaggtctgt----------------gtatcatgttcgtgagtatgwtgttcayaaactcatgcaggtagaggaaccrattgatattttcctttcacatgattggccacttggaattactgattatggraactggagggaacttgttcactat--aaaaaacatttcaaagatgaggta----------aa-ctga------------------------------tttggtggagattaa-----------atgaatg-------ta-aag-gaa-taaaaattttcgtattatctgcctttgtttca-t---atcttgtatcaagctt-attcggattcctctttgaat--aagcccagt-------------------------------------------------------------------------tgcttgtttgttgg--------t-tgaaaata-----ttt--c-tt-------agattgagcaaggaact----------------------------------------------------------------------------------------------------------------------------------------------------------------------------------------------------------------------------------------------------------------------------------------------------------------------------------------------------------------------------------------------------
>I23372_M140_Malvaceae_Chiranthodendron_pentadactylon_seq1
------------------------------------------------------------------------------------------------------------------------------------------------------------------------------------------------------------------------------------------------------------------------------------------------------------------------------------------------------------------------------------------------------------------------------------------------------------------------------------------------------------------------------------------------------------------------------ggacaccatgaaaggccaccttataatgacagtactatcaggtctgt----------------rtatcatgttcgtgagtatgatgttcacaaactcrtgchggtagaggaaccaattgatatttttctttcacatgattggccrcttggcatcactgaytatgggractggrrwraacttgttcgcyac--aaaaaacatttcaaagacgaggtaw-----ttahaa-ttga------------------------------tttggtggaaawtaa-----------wwaawkk-------wa-aag-raw--krmmawtttymwwwtwwyykschttkktksmwt---wwyyhmwwwymarsyt-wwtymrrwttyytbktkrmy--wawycykgb-------------------------------------------------------------------------tksytkkysgktk------------raaaaww-----wtt--c-tt-------agattcagcaaggaactcttggaagcaaggctgctgctcagctksyysraaaavyyvaaaccgtcttattggttttcagctcacttgcactgcaaattcactgctcttgttcaacatgaagagggtggtccaatgacaaaatttcttgcgcttgataagtgccttccagggcgcaagttcttacaggtatctatcataagtttg-actgtt--------------------------------------------------------------------------------------------------------------------------------------------------------------------------------------------------
>I23373_M141_Malvaceae_Quararibea_funebris_seq1
-----------------------------------------------------------------------------------------------------------------------------------------------------------------------------------------------------------------------------------------------------------------------------------------------------------------------------------------------------------------------------------------------------------------------------------------------------------------------------------------------------------------------------------------------------------------------------aggacaccatgaamggccaccttataatgacagyactatcagktctgt----------------rtatcatgktcgtgartatgatgttcacaaactcatgcwgktagaggaaccaattgatatttttctttcacatgattggccgcttggmatcactgattatggrmactggarwraacttgttcrcyay--aaaaaammwttymawrrwgrkgkwa-----wywwma-wtkr------------------------------wttkgkkgraw-wrw-----------awawawr-------ta-aaa-gaw-travaatdwhmatattahhwdyhtytghtdhwtt---dbcwywdwybmakhty-awhhhdthttchbdttkhyh--awtbtykbw-------------------------------------------------------------------------tbchbgttgsttg------------dhdshtd-----ttt--c-tt-------agatchadvawksadcdmktvrdhvhdrgrhtgctgctcagctgctc-gaaaaactcaaaccatcttattggtt-------------------------------------------------------------------------------------------------------------------------------------------------------------------------------------------------------------------------------------------------------------------------------------------------------------------------------------------
>I23376_M145_Malvaceae_Heliocarpus_appendiculatus_seq1
-------------------------------------------------------------------------------------------------------------------------------------------------------------------------------------------------------------------------------------------------------------------------------------------------------------------------------------------------------------------------------------------------------------------------------------------------------------------------------------------------------------------------------------------------------------------------------gwmatcatgaaakgccaccttatgatgakagaactwkcaartctgt----------------atatcatgttcgtgagtatgatgttcacaaactcatgcaagtagaggaaccyatcgatatttttctttcacatgattggccgcttggcatyactgattgyggggattggaatacmcttgttcgttac--aaaarrcattttgaagatgaggtaa-----ttagaa-tcga-----------------------------ttttgctrgacaataa-----------atgaatg-------ta-aarwgag-taaca---------------------------------------------------------ttctagttgact--tatcatggt-----------------------------------------------------------------------------tttggttsg------------aaamata-----ttt--c-tt-------agattcrgaaaggaactcttggaagcaagcctgctgcccagctgctc-gagaaactaaaaccatcttattggtttgcrgctcacttgcactgcaaattctstgctgttgttcaacatgaagagggtgggcgagagacaaagtttcttgcacttgataaatgccttccaggccgcaatttcttacaggtagctaccataagtttt-attgttccctctt-gttctttcttaaggtctttgctggtagctgatagatgaatg---cctgctttctctgttc--tcttagattgttgatattgaatcggacccagga-------------------------------------------------------------------------------------------
>I23377_M148_Malvaceae_Robinsonella_mirandae_seq1
-----------------------------------------------------------------------------------------------------------------------------------------------------------------------------------------------------------------------------------------------------------------------------------------------------------------------------------------------------------------------------------------------------------------------------------------------------------------------------------------------------------------------------------------------------------------------------aggacaccatgaaaggccaccttayaatgacaatacsatcaggtctgt----------------gtatcatgttcgcgagtatgabgtkcacaaactcatgcaagtagaggaaccdattgakatttttctttcacatgattggccgcttggcatcactgattatgggaactggaaacaacttgttcgctac--aaaaagcatttcgaagatgaggtaa-----ttgtwa-ttga------------------------------tttggt-gaaa-tga-----------ataaatt-------wa-aaa-aam-tcrcaaattttatatmatytgcctttcttrcatt---atctcatatmgagytt-attcagttttcttgttcacc--aatcctggt-------------------------------------------------------------------------tgmttgttggttg------------aaacata-----ctt--c-tt-------agatccagcaaggaactcttggaagcaaacctgctgctcagctgctc-gaaaaactcaaaccatcttattggttttcagctcatttgcactgcaaattcactgctcttgttga----------------------------------------------------------------------------------------------------------------------------------------------------------------------------------------------------------------------------------------------------------------------------------------------------
>I23378_M150_Malvaceae_Ceiba_pentandra_seq1
------------------------------------------------------------------------------------------------------------------------------------------------------------------------------------------------------------------------------------------------------------------------------------------------------------------------------------------------------------------------------------------------------------------------------------------------------------------------------------------------------------------------------------------------------------------------------ggacaccatgaaaggccaccttataatgacagtactatcaggtctgt----------------gtatcatgttcgtgagtatgacgttcacaaactcatgcaagtagaggaaccaattgatatttttctttcacatgattggccgcttggcatcactgattgtggggactggaaggaacttgttcgttac--aaaaaacatttcaaagatgaggttt-----ttataa-ttga------------------------------tttgatggaaa-tga-----------ataaatg-------tt-aaa-gaa-tgacaatttgcatactatctgcctttgtggcatt---atcacatatcaagctt-actcagttttcatgcttacc--aatcatgg---------------------------------------------------------------------------------------------------------------tgt--c-tt-------agatccagcaaggaactcttggaagcaaggctgctgctcagctgctt-caaaaacataaaccatcttattggttttcagctcacttgcactgcaaattcactgctcttgttcaacatgaagagggtggtcgagtgacaaaatttcttgcacttgataaatgtcttccacggcgcaagttcttacaagtatctatcatcagtttg-attgtttcctctaggttctttcatttggtctttgctggaagctaacatatgaatt---ctggttttctctgatc--ttttagattgttgatgttgaatctgatccaggaccttatgaggt--------------------------------------------------------------------------------
>I23379_M160_Muntingiaceae_Muntingia_calabura_seq1
------------------------------------------------------------------------------------------------------------------------------------------------------------------------------------------------------------------------------------------------------------------------------------------------------------------------------------------------------------------------------------------------------------------------------------------------------------------------------------------------------------------------------------------------------------------------------------------------------------agtacaatccgctctgt----------------gtatcatgttcgagaatatgatgtccacaaacttatgcaggtggaggaaccaattgatatttttctttctcatgattggccacttggcatcactgattatggtaattggaaggaactcgttcgatac--aagaagcattttgaacaagaggtaa-----taaaaa-atggcaatgacataagcaccactcccatacaagcttcacagggaaaggggctac------------------agcg-aga-gag-gaataatttttttttcttct-----------------atatcatattaatttt-----------------------atgcatgaa-------------------------------------------------------------------------tggatattacatgatatgc---tgctaccatgc---gttta---ttgt-----agatacaaaaaagagattcatgaa---------------aattacta-ataaagttaaaatatttgcattaatttc--------------------------------------------atgggtagt-------------------------------------------------------------------------------------------------------------------------------------------------------------------------------------------------------gtatgtagac------------------------------------------------------------------t
>I23380_M161_Malvaceae_Hibiscus_tiliaceus_seq1
-----------------------------------------------------------------------------------------------------------------------------------------------------------------------------------------------------------------------------------------------------------------------------------------------------------------------------------------------------------------------------------------------------------------------------------------------------------------------------------------------------------------------------------------------------------------------------aggacaccatgaaaggccaccttataatgataatactatcaggtctgt----------------gtaccatgttcgtgagtatgatgttcacaaactaatgcaggtggaggaaccgattgatatttttctttcacatgattggccacttggcatcactgattatgggaactagaaataacttgttcgctac--aaaatacatttcgaagatgaggtaa-----ttgtag-ttga------------------------------tttggttgaaa-tgg-----------ataaaca-------ta-gag-gaa-tgccaattttcatataatcttcctttgttgcatt---atctcataayaagytt-attyagttttcttgttgacc--aacc-tgat-------------------------------------------------------------------------tccttgttgkttg------------aaacata-----tty----yt-------wrrwyymammarkrayyyytrkwmkcwwgsmwgcmrsycwgcwgcty-rrmwrmytsaaammmtcwwayyrkttttcagctcacttg------------------------------------------------------------------------------------------------------------------------------------------------------------------------------------------------------------------------------------------------------------------------------------------------------------------------------
>I23381_M162_Bixaceae_Bixa_orellana_seq1
-------------------------------------------------------------------------------------------------------------------------------------------------------------------------------------------------------------------------------------------------------------------------------------------------------------------------------------------------------------------------------------------------------------------------------------------------------------------------------------------------------------------------------------------------------------------------------------atgaaaggcctccttacaatgatagtactattaggtctgt----------------ttatcatgttcgtgagtatgatgttcacaaactcatgcaagtggaagaaccggttgatatttttctttcacatgattggccccttggcataactgattatggaaactggaaggaacttgttcgaaag--aagagacatttcaaagaagaggtaa-----ttgaaa-atga------------------------------cttagtggagc-aaa-----------acaaact-------ta-gaa-gaa-tgttaatgttcctattgcccacctcctttggaat---agctctagagtaactt-ttagcagagtaaaggtgctt--aaccatgaa-----------------------------------ttgttataaacatcttcattaatccca-----------tgcccctttttttaatttcattttgagcaata--tagttt--cttttattgcatgctccaacaaaaagcttat-----caagatttcttattggcttctc-----------------------------------------------------------------------------gtggtcaatt--------------------------------------------------------------------------------------------------------------------------------------------------------------------------------------------------gtgtggtgga------------------------------------------------------------------a
>I23382_M163_Bixaceae_Cochlospermum_vitifolium_seq1
-----------------------------------------------------------------------------------------------------------------------------------------------------------------------------------------------------------------------------------------------------------------------------------------------------------------------------------------------------------------------------------------------------------------------------------------------------------------------------------------------------------------------------------------------------------------------------------------------------------------------gtmtgt----------------gtatcatgttcgccagtatgatgttcacaaactcatgcaagtggaagaaccagttgatatttttctttcgcatgattggcctcttggtatcactgactatgggaactggagggaacttgttaggcgc--aagaaacatttcaaagaagaggtag-----ttgcaa-atgg------------------------------aatagtagaaaaaaaa----------mmaaawataradhhwa-raa-raa-------------wddwaddddnhhhttnnahavn---atttdgngdggadttt---ttttttttytttktddtd--dnnnnndnnnnnnnannnnandddddttdnnntnddnnnnnnnnntnanhwnddadntnchanaattccntthtbbttdatttattttttattttg-----------dawgaty--yksytt--yyttttttksmwkktycmawwaaaarg-----------------------------------------------------------------------------------------------------------------------------------------------------------------------------------------------------------------------------------------------------------------------------------------------------------------------------------------------------------------------------------------------------
>I23383_M166_Malvaceae_Pseudobombax_ellipticum_seq1
-----------------------------------------------------------------------------------------------------------------------------------------------------------------------------------------------------------------------------------------------------------------------------------------------------------------------------------------------------------------------------------------------------------------------------------------------------------------------------------------------------------------------------------------------------------------------------------------------accttataatgmcagtactatcaggtctgt----------------gtatcatgttcgtgagtatgatgttcacaaactcatgcaggtagaggaaccgatagatatttttctttcacatgattggccgctttgcatcactgattatggggactggaaagaacttgttcgctac--aaaaaacatttcaaagatgaggtaa-----ttataa-ttga------------------------------ttttatggaaa-tga-----------ataaatg-------tt-aaa-gca-tgacaattttcwtatgatctgcctttgttgcgtg---atcgcatatcaagctg-attcagttttctcgtttacc--aatcatgg---------------------------------------------------------------------------------------------------------------tgt--c-tt-------agatccagcaaggaactcttggaagcaaggctgctgctcagctgctc-gaaaaacttaaaccgtcttattggttttcagctcacttgcactgcaaattcactgctcttgttc-----------------------------------------------------------------------------------------------------------------------------------------------------------------------------------------------------------------------------------------------------------------------------------------------------
>I23384_M168_Malvaceae_Theobroma_cacao_seq1
-----------------------------------------------------------------------------------------------------------------------------------------------------------------------------------------------------------------------------------------------------------------------------------------------------------------------------------------------------------------------------------------------------------------------------------------------------------------------------------------------------------------------------------------------------------------------------aggacaccatgaaaggccaccatataatgacaggactgtcaggtctgt----------------atatcacattcgtgagtatgatgttcacaaactaatgcaagtagaggaaccgatcgatatttttctttcacatgattggcctcttggcatcactgattttggaaactggaaggaacttgttcgccgc--aaaaaatatttcaaagatgaggtaa-----ttatca-ttga------------------------------tttgctggaaa-taa-----------ataaatg-------ta-aaa-gaa------attatttcattatctgcctttgttgcatt---atcttatatcaagctt-attcagatttcttgttgacg--tatcatggt-------------------------------------------------------------------------tgcttcttg----------------gaaaata-----tct--c-tt-------agattcaagaaggaactcttggaagcaaggctgctgctcagttgctc-gaaaaactgaaaccgtcttattggttttccgctcacttgcactgtaaatttgccgctcttgttcaac--------------------------------------------------------------------------------------------------------------------------------------------------------------------------------------------------------------------------------------------------------------------------------------------------
>I23385_M169_Malvaceae_Ochroma_pyramidale_seq1
-----------------------------------------------------------------------------------------------------------------------------------------------------------------------------------------------------------------------------------------------------------------------------------------------------------------------------------------------------------------------------------------------------------------------------------------------------------------------------------------------------------------------------------------------------------------------------aggacaccatgaaaggccaccytataatgacagtacyatcaggtctgt----------------rtatcatgttcgtgagtatgatgttcacaaactcatgcaggtagaggaaccaattgatatttttctttcacatgattggccgcttggcatcactgattatgggaactggarwraactygttcrcyac--aaaaaacatttcaaagaygaggtaa-----ttayaa-ttga------------------------------tttggtggaaawkaa-----------wwaawkk-------wa-aar-raw--srmaawtttymwwwtwwyykscyttkttgcatt---dtctcatatcaagctt-wwtymrkwttyyymwtkrmc--wawyccsrk-------------------------------------------------------------------------tksytkktkgktk------------raamaww-----wtt--y-yt-------wrrwyymrmmargramyyytkgrarsmargsyksyksyymrsyksyykraaaamytraamcshyytwwtkggtttkca---------------------------------------------------------------------------------------------------------------------------------------------------------------------------------------------------------------------------------------------------------------------------------------------------------------------------------------
>I23387_M178_Malvaceae_Malvaviscus_arboreus_seq1
---------------------------------------------------------------------------------------------------------------------------------------------------------------------------------------------------------------------------------------------------------------------------------------------------------------------------------------------------------------------------------------------------------------------------------------------------------------------------------------------------------------------------------------------------------------------------------caccatgaaaggccaccttataatgayaatactatcaggtctgt----------------gtaccatgttcgygagtatgatgttcacaaactcatgcaggtggaggaaccgattgatatttttctttcacatgattggccrsttggcatcactgattatgggaactggaaacaacttgttcgctac--aaaaracatttcgaagatgaggtaa-----ttgtaa-ttgr------------------------------tthggttgaaa-tgg-----------ataaatg-------ta-gag-gaa-tgacawttttcatataatctgyctttgttgcatt---atcwcadaacaagctt-attcagttttcttgttgrcc--aatc-tgat-------------------------------------------------------------------------tckttgttggttg------------raacata-----ttt--c-tt-------agatccaacaaggaactcttggaagcaagcctgcagctcagctgctt-gagaaactcaaaccatcttattggttttcagctcacttgcactgcaaattcac----------------------------------------------------------------------------------------------------------------------------------------------------------------------------------------------------------------------------------------------------------------------------------------------------------------
>I23388_M180_Malvaceae_Triumfetta_lappula_seq1
------------------------------------------------------------------------------------------------------------------------------------------------------------------------------------------------------------------------------------------------------------------------------------------------------------------------------------------------------------------------------------------------------------------------------------------------------------------------------------------------------------------------------------------------------------------------------ggacatcatgaaakgccaccttatgatgagagaactwkcaaatctgt----------------atatcatgttcgtgagtatgatgttcacaaactcatgcaagtagaggaacckatcgatatttttctttcacatgattggccgcttggcatyactgattgyggggattggaatacacttgttcgttac--aaaadacatyttgaagatgaggtaa-----ttagaa-tcga-----------------------------ttttgctagacaataa-----------atgaatg-------ta-aaawgag-taaca---------------------------------------------------------ttctagttgact--tatcatggt-----------------------------------------------------------------------------tttggttgg------------aaamata-----ttt--c-tt-------agattcrgaaaggaactcttggaagcaagcctgctgccsagctgctc-gagaaactaaaaccatcttattggtttgcagctcacttgcactgcaaattctgtgctgttgttcaacatsaagagggtggrcgagagacaaagtttcttgcacttgataaatg----------------------------------------------------------------------------------------------------------------------------------------------------------------------------------------------------------------------------------------------------
>I23389_M181_Malvaceae_Pavonia_scheadiana_seq1
-----------------------------------------------------------------------------------------------------------------------------------------------------------------------------------------------------------------------------------------------------------------------------------------------------------------------------------------------------------------------------------------------------------------------------------------------------------------------------------------------------------------------------------------------------------------------------------ccatgaaaggccaccttataatgacaatactatcaggtcwgt----------------gtatcatgttcgcgagtatgatgttcacaaactcatgcagctagaggaaccgattgatatttttctttcacatgattggccgcttggcatcactgattatgggaactggaaacaacttgttcgctac--aaaaaacatttcgaagatgaggtaa-----ttgtam-ttga------------------------------tttggtgraaa-tra-----------atawatg-------ta-aaa-gaa-tgacaattttcatataagctgcctttgttgcatt---atctcatatcaagcttaattcagttttcttg------------------------------------------------------------------------------------------------tgggttg------------aaaccta-----ttt--c-tt-------agatccagcaaggaacacttggaagcaagcctgctgctcagctactt-gaaaaactcaaaccatcttattggttttcagcaca----------------------------------------------------------------------------------------------------------------------------------------------------------------------------------------------------------------------------------------------------------------------------------------------------------------------------------
>I23390_M182_Malvaceae_Anoda_cristata_seq1
------------------------------------------------------------------------------------------------------------------------------------------------------------------------------------------------------------------------------------------------------------------------------------------------------------------------------------------------------------------------------------------------------------------------------------------------------------------------------------------------------------------------------------------------------------------------------ggacaccatgaaaggccaccttataatgacaatactatcaggtcagt----------------gtatcatgttcgcgagtatgatgttcacaaactcatgcagctagaggaaccgattgatatttttctttcacatgattggccgcttggcatcactgattatgggaactggaaacaacttgttcgctac--aaaaaacatttcgaagatgaggtaa-----ttgtam-ttga------------------------------tttggtggaaa-tra-----------atawatg-------ta-aaa-gaa-tgacaattttcatataagctgcctttgttgcatt---atctcatatcaagcttaattcagttttcttg------------------------------------------------------------------------------------------------krrdtkr------------aamcyww-----tty--y-tw-------rrwycmrsmargrammaytkgrarsmaa-scyksyksyymrsykmyy-kraaaamyyaaaccatcttattggtt-------------------------------------------------------------------------------------------------------------------------------------------------------------------------------------------------------------------------------------------------------------------------------------------------------------------------------------------
>I23391_M183_Malvaceae_Phymosia_umbellata_seq1
-----------------------------------------------------------------------------------------------------------------------------------------------------------------------------------------------------------------------------------------------------------------------------------------------------------------------------------------------------------------------------------------------------------------------------------------------------------------------------------------------------------------------------------------------------------------------------aggtcaccatgaaaggccaccttataatgacaataccatcaggtctgt----------------gtatcatgttcgygagtatgacgttcacaaactcatgcaagtagaggaaccdattgatatttttctttcacatgattggccgcttggcatcactgattatgggaaytggaaacaacttgttcgctac--aaaaagcatttcgaagatgaggtaa-----ttgtaa-ttga------------------------------tttggtgaaa--tga-----------ataawtg-------aaaaaa-rdw-hhvmaawwtyhhwwwaahybbsbtttdttdvntt---whhtbnthhhsvrdty-hdkkwdbyttbttgktbvmm--mhwhmykkd-------------------------------------------------------------------------kdbyydkydrkkd------------------------------------------------------avwchtdvhwdvawbccdgcwgsdcagctgctn-gaaaaactcaaacshymwkmtkskykwwmarctcawwysmwctkmwwrktywyyrsyyttgttgaacatgaagagggtg--------------------------------------------------------------------------------------------------------------------------------------------------------------------------------------------------------------------------------------------------------------------------------------
>I23392_M187_Malvaceae_Ayenia_berlandieri_seq1
-----------------------------------------------------------------------------------------------------------------------------------------------------------------------------------------------------------------------------------------------------------------------------------------------------------------------------------------------------------------------------------------------------------------------------------------------------------------------------------------------------------------------------------------------------------------------------aggacactatgagaggccaccttataatgaggatactatcaggtctgt----------------atatcatgttcgtgagtatgatgttcacaagctcatgcaagtagaggaaccaatcgatatctttctttcacatgattggccgcttggcatcactgattacggaaactggaagcaacttgttcattac--aaaaaacatttcaaagatgaggtga-----ctatat-ttga------------------------------tctcctgtaaa-----------------aaatg-------tt-gaa-gga-tgacaatttttatggtatttacctttattgcttt---accatatatcatgctt--aacagatttctaactcaac--aatcatggt-------------------------------------------------------------------------tgctttttggttg------------aaaaata-----aat--c-ct-------agattgaggaaggaactcttggaagcaaggctgctgctcagctgctt-gaaaaactaaaaccatcttattggttttcagctcacctgcactgcaaattcactgctcttgttcaacatgaagagggtggcccagttacaaagtttcttgcacttgataaatgtcttccagggaagaagttcttacaggtttggatcataatttta-attgcttccattgtgtt-----tttgaatctttggttgaagctgatgtatgaatc---ctggctttctctgatc--ttctagattgttgatattgaatctgatccaggaccttacgaagttcaatatgatgaagaatggctggctataacaaggaaattmaattgcatatttcctttaaccagcaaacg-----------
>I23393_M189_Malvaceae_Kearnemalvastrum_lacteum_seq1
------------------------------------------------------------------------------------------------------------------------------------------------------------------------------------------------------------------------------------------------------------------------------------------------------------------------------------------------------------------------------------------------------------------------------------------------------------------------------------------------------------------------------------------------------------------------------ggacaccatgaaaggccaccttataatgacaatactatcaggtcagt----------------gtatcatgtacgcgagtatgatgttcacaaactcatgcagctagaggaaccrrttgatattttyctttcacatgattggccgcttggcatcactgattaygggaaytggaaacaacttgttcgctac--aaaaaacatttcgaagaygaggtaa-----ttgtaa-ttga------------------------------ttygrtgrawa-tgr-----------ataaatg-------ta-ara-gaa-tgacaattttyatrtaakmtgcctttgttgcayw---atctcatatcaagctt-attcrgttttcttg------------------------------------------------------------------------------------------------tgggytg------------aaaccta-----ttt--c-tt-------agatccagcaaggaacacttggaagcaarcctgctgctcagctgcty-gaaaaactcaaaccatcttattggttttcagctcacttgcactgcaaattcaccgct------------------------------------------------------------------------------------------------------------------------------------------------------------------------------------------------------------------------------------------------------------------------------------------------------------
>I23394_M229_Malvaceae_Malvastrum_americanum_seq1
-----------------------------------------------------------------------------------------------------------------------------------------------------------------------------------------------------------------------------------------------------------------------------------------------------------------------------------------------------------------------------------------------------------------------------------------------------------------------------------------------------------------------------------------------------------------------------aggacaccatgaaaggccaccttataatgacaatactatcaggtcagt----------------gtatcatgtwcgcgagtatgatgttcacaaactcatgcagctagaggaaccrrttgatattttyctttcacatgattggccrcttggcatcactgattatgggaactggaaacaacttgttcgctac--aaaaaacatttcgaagatgaggtaa-----ttgtaa-ytga------------------------------tttggtggaaa-tga-----------atgaatg-------ta-aaa-gaa-agaaaatttttatataagctgcctttgttgcact---gtctcatatcaagcttaattyrgttytcttg------------------------------------------------------------------------------------------------tgggttg------------aaaccta-----ttt--c-tt-------agatccagcaaggaacacttggaagcaagcctgcygctcagctgctt-gaaaaactcaaaccatcttattggttttca---------------------------------------------------------------------------------------------------------------------------------------------------------------------------------------------------------------------------------------------------------------------------------------------------------------------------------------
>I23395_M236_Malvaceae_Fuertesimalva_jacens_seq1
-------------------------------------------------------------------------------------------------------------------------------------------------------------------------------------------------------------------------------------------------------------------------------------------------------------------------------------------------------------------------------------------------------------------------------------------------------------------------------------------------------------------------------------------------------------------------------gacaccatgaaaggccaccttataatgacaatactatcaggtcggt----------------gtatcatgtacgcgagtatgatgttcacaaactcatgcagctagaggaaccggttgatattttcctttcacatgattggccacttggcatcactgattatgggaactggaaacaacttgttcgctac--aagaaacatttcgaagatgaggtaa-----ttgtaa-ttga------------------------------cttggtgggaa-tga-----------atgaatg-------ta-aaa-gaa-tgaagattttcatataagctgcctttgttgcatt---atctcgtatcaagattaactaagttttctt---------------------------------------------------------------------------------------------------------------------------------------------------------------------------------------------------------------------------------------------------------------------------------------------------------------------------------------------------------------------------------------------------------------------------------------------------------------------------------------------------------------------------------------------------------------------
>I23396_M019_Malvaceae_Allosidastrum_pyramidatum_seq1
-----------------------------------------------------------------------------------------------------------------------------------------------------------------------------------------------------------------------------------------------------------------------------------------------------------------------------------------------------------------------------------------------------------------------------------------------------------------------------------------------------------------------------------------------------------------------------aggacaccatgaaaggcctccttataatgacaataccatcaggtctgt----------------gtatcatgttcgcgagtatgatgtttacaaactcatgcaaatagaggaaccaattgatatttttctttcacatgattggccgcttggcatcactgagtacgggaactggaaacaacttgttcgttac--aaaaagcatttcgaagatgaggtaa-----ttgtaa-ttga------------------------------t------------------------------------------aaa-aaa-tcaccaatctcataaact---ggcttgttgcatt---atatcatatcaagttt-attc---------gttcacc--aatcccggt-------------------------------------------------------------------------tgcttgttggttg------------aaacata-----ctt--c-tt-------agatccggcaaggaactcttggaagcaaacctgctgctcagctgctc-gaaaaactcaaaccatcttattggttttcagctcatttgcactgcaaattcactgctcttgttgaacatgaagagggtggtcgagtgacaaaatttcttgcacttgataaatgccttccagggcgcaagtttttgcaggtatctatcatatgttct--ctgtttcctgtaggttctttcttttggtctattctggaagctaatatatgaattc-tggttatctctccgatc--ttttagattgttgatattgaatccaatccaggaccttatgaggttcaatatgatgaagaatgg-------------------------------------------------------------
>I23397_M020_Malvaceae_Melochia_betonicifolia_seq1
-----------------------------------------------------------------------------------------------------------------------------------------------------------------------------------------------------------------------------------------------------------------------------------------------------------------------------------------------------------------------------------------------------------------------------------------------------------------------------------------------------------------------------------------------------------------------------aggacaccatgaaaggccaccttataatgaaagtactatcaggtctat----------------atatcatattcgtgactatgatgttcacaaactcatgcaagtagaggaaccaattgatatttttctttcacatgattggccacttggcatcactgattatgggaactggcaacaacttgttcgcttc--aaaaaacatctcaaagatgaggtac-----ttatag-ttaa------------------------------tttagtggacaataa-----------atagaag-------ta-aaa-gaa-tgaca-ttttcatattgtctgcctttgtcgcatt---atctcatatcaagctt-attaagacttcagcttgact-ctattatggt-------------------------------------------------------------------------tgctttttggttg-------------aaaaaa-----ttt--c-tc-------agattgaggaaggaactcttggaagcaagcctgctgcacagcttctt-gaaaaactaaaaccgtcttattggttttcagctcacttgcactgcaagttctctgctcttgttcaacatgaagaaggcggccaagtgacaaagtttcttgctcttgataagtgccttccagggcgcaggttcttacaggtatctatcgtaagtttg-gctgtttcctctaggctccttcttttggtctttgctggaagctgata-ataaatt---ctggctttctctgatcttttttagattgttgatattgaatcgaatccagggccttacgaagttcaatatgatgaagaatggctggcaataacaaggaaattcaactctgtcttccct-------------------------
>I23398_M021_Malvaceae_Sidastrum_micranthum_seq1
-----------------------------------------------------------------------------------------------------------------------------------------------------------------------------------------------------------------------------------------------------------------------------------------------------------------------------------------------------------------------------------------------------------------------------------------------------------------------------------------------------------------------------------------------------------------------------aggacaccatgaaaggccaccttataatgacaataccatcaggtctgt----------------gtatcatgttcgtgagtatgacgttcacaaactcatgcaagtagaggaaccrattgatatttttctttcacatgattggccgcttggcatcactgattatgggaactggaaacaacttgttcgctac--aaaaagcatttcgaagatgaggtaa-----tggtaa-ttga-------------------------------ytggt-gaaa-tga-----------ttaaatt-------aa-aag-aac-tcacaaattttatataatcygyctttcttgcattatyatctcacatcgagttt-gttcagttttcttgttcacc--aatcctcat-------------------------------------------------------------------------tgcttgttggttg------------aaacawa-----ctt--c-tt-------agatccagaaaggaactcttggaagcaaacctgctgctcagytgctc-gaaaaactcaaaccatcttattggttttcagctcatttgcactgcaaattc------------------------------------------------------------------------------------------------------------------------------------------------------------------------------------------------------------------------------------------------------------------------------------------------------------------
>I23399_M022_Malvaceae_Gaya_dominguensis_seq1
-------------------------------------------------------------------------------------------------------------------------------------------------------------------------------------------------------------------------------------------------------------------------------------------------------------------------------------------------------------------------------------------------------------------------------------------------------------------------------------------------------------------------------------------------------------------------------------atgaaaggccaccttacaatgacaataccatcaggtctgt----------------gtatcatgttcgcgagtatgacgttcacaaactcatgcaagtagaggatccaattgatatttttctttcacatgattggccgcttggcatcactgattatgggaactggaaacaacttgttcgctac--aaaaagcatttcgaagatgaggtaa-----ttgtaa-ttga------------------------------tttggt-gaaa-tga-----------ataaatttt----aaa-aaa-aaa-tcacaaatttcatataatctgcctttcttgcatg---atctcatattgagttt-actcagttttcttgttaacc--aatcctggt-------------------------------------------------------------------------tgcttgttggttg------------aaacata-----ctt--c-tt-------agatccagcaaggaactcttggaag--------------------------------------------------------------------------------------------------------------------------------------------------------------------------------------------------------------------------------------------------------------------------------------------------------------------------------------------------------------------------------------------
>I23366_M015_Malvaceae_Firmiana_simplex_seq1
----------------------------------------------------------------------------------------------------------------------------------------------------------------------------------------------------------------------------------------------------------------------------------------------------------------------------------------------------------------------------------------------------------------------------------------------------------------------------------------------------------------------------------------------------------------------------------------------------------------------------------------------------gttcgtgagtacgatgttcacaaactcatgcaagtagaggaaccaattgatatttttctttcacatgattggccgcttggcatcactgattatgggaactggaaagaacttgttcgttac--aaaaaacatttcaaagacgaggtaa-----ttaaat-tcga------------------------------tttgttggaa----------------taaaatg-------ta-aat-gaa-tgacaattttcatattagctgcctttgttgcatt---atctcatatcaagctt-attcagattccttattgact--aaccttgga-------------------------------------------------------------------------tgcatgtcggtta------------taaaata-----ttt--c-tt-------agattcagcaaggaactcttggaagcaaggc--------------------------------------------------------------------------------------------------------------------------------------------------------------------------------------------------------------------------------------------------------------------------------------------------------------------------------------------------------------------------------------
>I28591_M023_Malvaceae_Neobuchia_paulinae_seq1
------------------------------------------------------------------------------------------------------------------------------------------------------------------------------------------------------------gttctttagttgtt--atttgtgtttgttttagag---ttcgaa---aggtgatcgtttatttactgcaagtga-gtg-tcctata---------aacatat----tatattgcat------cttatttagggaagagtct--------ctgtt---attatacaagttgga----------------------------------------------------------------------------------------------------------------cagc-----------------tttgaaactgaa-------------acaaatta-gctttcctttgagcaggacaccatgaaaggccaccttataatgacagtactatcaggtctgt----------------gtatcatgttcgtgagtatgatgttcacaaactcatgcaggtagaggaaccaattgatatttttctttcacatgattggccgcttggaatcactgattgtggggactggaagggacttgttcgctac--aaaaaacacttcaaagatgaggtaa-----wtatga-ttga------------------------------tttgatggaaa-tga-----------ataaatc-------tt-aaa-gaa-tgactattttcatattatctgcctttgttgcatt---atcacatatcaagctt-attcagttttcttgtttacc--acttgtgg---------------------------------------------------------------------------------------------------------------cgt--c-tt-------agattcagcaaggaa------------------------------------------------------------------------------------------------------------------------------------------------------------------------------------------------------------------------------------------------------------------------------------------------------------------------------------------------------------------------------------------------------
>I28592_M188_Cytinaceae_Bdallophytum_americanum_seq1
-------------------------------------------------------------------------------------------------------------------------------------------------------------------------------------------------------------------------------------------------------------------------------------------------------------------------------------------------------------------------------------acaaactt---------tggctgtctttatt-------tgata------------------aaaac----tatgctgtac-----------------------gtactg---attactt-----------------------gtgaaa-------------taagagta-gcatctycatgagcaggacactatgaaaggccgccatacaacgaaagtacagttcgctctgt----------------gtaccatgttcgtgaatatgatgtttacaaactcatgcaagtggaggagccagttgatatttttctttctcatgattggccccttggcatcactgatcatggcaactggaaggaacttgttcartac--aaaaggcattttaaacaagaggtaa-----tgataaaatgacaatgatatatgcaatactgctgcacaaacttcacggggaagggggtcaccatc-ttcaagag----------waa-gaa-gaatggaacttttttttctt-----------------ctcacattttttcttt---------------------------------------------------------------------------------------------------------tgctg---------------------------------------------------------------------------------------------------------------------------------------------------------------------------------------------------------------------------------------------------------------------------------------------------------------------------------------------------------------------------------------------------------------------------------------------------------------------
>I28593_M024_Malvaceae_Carpodiptera_cubensis_seq1
-------------------------------------------------------------------------------------------------------------------------------------------------------------------------------------------------------------------------------------------------------r---acgtgattatgtattcaatgctakkga-gca-ksctaycatgagacaaaasatyt----tctatggcatc-----tttatttggagcttagtcg--------ctgtt---actacagaagttataaaga--------a-ttctcatatttaac-------ggat-------------------aatgctgctgctattatat-----------------------gtggta---attaacc-----------------tttgaaactgaa-------------acaaatta-gctttctyttgagcaggacaccatgaaaggccaccttataatgacagtactatcaggtctgt----------------gtatcatgttcgtgagtatgaggttcacaaactcatgcaggtagaggaaccaattgatatttttctttcacatgattggccgcttggcatcactgactgtgggaactggagggaacttgttcgccac--aaaaaacatttcaaagacgaggtaa-----gtatag-ttca------------------------------tttggtggaaaataa-----------ataaat----------------aa-tgactattttcatagtatctgccttcattgtatt---atttcatagcaagctt-gttcagatttcttgttcact--aatcgtggt-------------------------------------------------------------------------tgcttgttggttg------------aaaacca------tt--c-tt-------agattcagcaaggaactctcggaag--------------------------------------------------------------------------------------------------------------------------------------------------------------------------------------------------------------------------------------------------------------------------------------------------------------------------------------------------------------------------------------------
>I28594_M025_Malvaceae_Herrania_nitida_seq1
---------------------------------------------------------------------------------------------------------------------------------------------------------------------------------------------------------------------------------------------------------------gattatgtattcaatgaaagtga-gca-tcctatc---------aatttat----tatgttgcatc-----tttgtttagagctgagtct--------ctgtt---cttacagaagtttaaaagata------a-ttctcatatttaac-------tgat-------------------aatactgctgctattatat-----------------------atggtg---attaacc-----------------tttcaaaccaaa-------------gcaaatta-gatttcccttgagcaggacaccatgagaggccaccatataatgacagtactatcaggtctgt----------------atatcatgtacgtgagtacgatgttcacaagctaatgcaagtagaggaaccaatcgatatttttctttcacatgattggcctcttggcatcactgattttggaaactggaaggaacttgttcgccgc--aaaaaatatttcaaagatgaggtaa-----ttatca-ttga------------------------------tttgctggaaa-taa-----------ataaatg-------ta-aaa-gaa------acaatttcattttctgcctttgttgcatt---atcttatatcaagctt-attcagatttcttgttgact--gatcatggt-------------------------------------------------------------------------tgcttcttg----------------gaaaata-----ttt--c-tt-------agattcaagaaggaactcttggaagcaaggctg------------------------------------------------------------------------------------------------------------------------------------------------------------------------------------------------------------------------------------------------------------------------------------------------------------------------------------------------------------------------------------
>I28595_M184_Malvaceae_Guazuma_ulmifolia_seq1
----------------------------------------------------------------------------------------------------------------------------------------------------------------------------------------------------------------------------------------------------------------------tatttaatgccaatga-gct-tcctatc---------aacttat----tatgttacatc-----tttgtttagagctgactct--------ctgtt---cttacagaagtttaaaagata------a-ttctcatatttaag-------tgat-------------------aatactgctgctattattgt----------------------gtggtg---attaacc-----------------cttgaaaccaaa-------------gaaactta-gctttcccttgagcaggacaccatgaaagaccaccttataatgacaatactatcaggtctgt----------------atatcatgttcgtgagtatgatgttcacaaactcatgcaagtagaggaaccaattgatatttttctctcacatgattggcctcttggtatcactgattttgggaactggaaggaacttgttcgccgc--aaaaggcatttcaaagatgaggtaa-----taatca-ttga------------------------------tttggtggaaaatag-----------aaaattt-------ta-aaa-gaa-taacaattt---cactatctgcctttgttttatt---atctcatatcaagctt-atttagatttattgttgact--taccatggt-------------------------------------------------------------------------ttcttcttg----------------gaaacta-----ttt--c-tt-------agattcaagaaggaactct--------------------------------------------------------------------------------------------------------------------------------------------------------------------------------------------------------------------------------------------------------------------------------------------------------------------------------------------------------------------------------------------------
>I28596_M026_Malvaceae_Ruizia_cordata_seq1
--------------------------------------------------------------------------------------------------------------------------------------------------------------------------------------------------------------------------------------------------------------------------------agttga-gcg-ccctaat---------aacatat----tttattgc--------tttatttagagctgagttt--------ttgtt---gttacggaagtttgaaagata------a-ttctcatatttacc-------tggt-------------------ggttctgttgctattatay------------------------tggtg---attataa-----------------ttt-atrctgaa-------------aaatattw-kcttttcaytgagcaggacaycatgaaaggccaccttacaatgaaaatactatcaggtctgt----------------gtatcatgttcgtgagtatgwtgttcayaaactcatgcaggtagaggaaccrattgatattttcctttcacatgattggccacttggaatwactgattatggraactggagggaacttgttcrcyat--aaaaaacayttcaaagatgaggta----------aa-ctga------------------------------tttggtggagattaa-----------atgaatg-------ta-aag-gaa-taamrattttcrtattatctgcctttgtttca-t---atctwgtatcaagctt-attcggattcctatttgaat--aagcccagt-------------------------------------------------------------------------tgcttgtttgtygg--------t-tgaaaata-----ttt--c-t-----------------------------------------------------------------------------------------------------------------------------------------------------------------------------------------------------------------------------------------------------------------------------------------------------------------------------------------------------------------------------------------------------------------------------
>I28597_M027_Malvaceae_Melhania_velutina_seq1
------------------------------------------------------------------------------------------------------------------------------------------------------------------------------------------------------------------------------------------------------------------------------------------------------------acatat----tttattgc--------tgtatatwgagctgagttt--------ttgtt---rttacggaagtttgaaagat-------a-atctcatatwtacc-------tgat-------------------ggttctgttgctattatay------------------------tgktg---attataa-----------------tttwwwsctgaa-------------aaatatta-gcttttcactgagcaggacaccatgaaaggccaccttacaatgaaaatackatcaggtctgt----------------gtatcatgttcgtgagtatgwtgttcacaaactcatgcaggtagaggaaccaattgatattttcctttcacatgattggccacttggaattactgattatggaaactggagggaacttgtycgmyat--aaaaaacatttcaaagatgaggta----------aa-ctga------------------------------tttggtggagattaa-----------rtaaatg-------tw-aag-gaa-taawrattttcrtattwtctgcctttgtttca-t---atctcgtatgaagctt-attcggattcctctttgamt--aagcccagt-------------------------------------------------------------------------tkcttgtttgtcgg--------t-tgaaaata-----ttt--c-tt-------agatt----------------------------------------------------------------------------------------------------------------------------------------------------------------------------------------------------------------------------------------------------------------------------------------------------------------------------------------------------------------------------------------------------------------
>I28598_M028_Malvaceae_Glyphaea_brevis_seq1
------------------------------------------------------------------------------------------------------------------------------------------------------------------------------------------------------------------------------------------------------------------------------------------------tc------tggaatttacaaggcttacgactatc---atttaggttggttcaagtttgc------ttgtt------------------------------a-ttttcatatctgtg------------------------------tttattgtaattatcattt-----------------------agggtg---ataaacc-----------------tttgaaaccaac-------------gcaaacta-gctttcgcttgagcaggacatcatgaaaggccaccttataatgacagaactatcaactctgc----------------atatcatgttcgtgagtatgacgttcacaaactaatgcaagtagaggaaccaatcgatatttttctttcacatgattggccgcttggcatcactgactatgggaattggaagcaacttgttcgttac--aaaagacattttgaggatgaggtaa-----ttatta-ttaa-----------------------------ttttactggaaaataa-----------atgaatg-------ta-aaa-gaa-taatg-------tgctacctgcctttgttgcatc---atctcatatcaagctt-actcatatttcttgttgatt--tatcatggt-------------------------------------------------------------------------tgcctgttggtta------------aaaaata-----ttt--c-tt-------ag-------------------------------------------------------------------------------------------------------------------------------------------------------------------------------------------------------------------------------------------------------------------------------------------------------------------------------------------------------------------------------------------------------------------
>I28599_M029_Malvaceae_Desplatsia_dewevrei_seq1
-----------------------------------------------------------------------------------------------------------------------------------------------------------------------------------------------------------------------------------------------------------tatgtattgaaatctcaatgcaagcca-gga-t-ttatc---------aacttat------tgttgcatc-----tttctttagagctgagtct--------ctgtt---attacagaggtttggaagat-------a-ttctcaaatttaactgaaaaatgat-------------------aatactgctgctattatac-----------------------atggtg---attaaca-----------------tttaaaactaac-------------ataattta-rcttttgcttgaccaggacatcatgaaaggccaccttatgataacagaactatcagctctgt----------------atatcatgttcgtgagtatgatgttcacaaactcatgcaagtagaggaaccaattgatatttttctttcacatgattggccgcttggcatcactgattgtgggaattggagagaacttgtttataaa--aaaagacatttcgaagatgaggtaa-----ttttaa-ttgt-----------------------------tttttctggagtgaaa-----------atgaatc-------ta-aaa-gaa-taaca---------------------------------------------------------ttctcgttaact--tattgtggt-------------------------------------------------------------------------tgcttgttggttg-------------aaacta-----ttt--c-at-------agattcagaaaggaactcttggaagcaagcctgctgctcagttgctc-aaaaaatta------------------------------------------------------------------------------------------------------------------------------------------------------------------------------------------------------------------------------------------------------------------------------------------------------------------------------------------------------------
>I28600_M146_Malvaceae_Mortoniodendron_guatemalense_seq1
-------------------------------------------------------------------------------------------------------------------------------------------------------------------------------------------------------------------------------------------------------------------------tcaatgcaagtga-gca-tcctatc---------aacatat----catattgcatc-----tttatttagagccgagtct--------ctgtt---attaccgaagtttgaaaggt-------a-ttctcatatttaac-------tgat-------------------aatactgctgctattatat-----------------------ttggtg---gataacg-----------------tttgaaactgaa-------------ccaaatta-gcttttccttgagcaggacaccatgaaaggccaccttataatgacagtactatcaggtctgt----------------atatcatgttcgtgagtatgatgttcacaaactcatgcaggtagaggaaccaattgatatttttctttcacatgattggccacttggcatcactgattatgggaactggagagaacttgttcgctac--aaaagacatttcataaatgaggtaa-----ttacat-ttga------------------------------tttggtggaaaataa-----------ataaatg-------ta-aaa-gaa-agacaattttcat----tgtgcctttgttgcatt---atctcatatcaagctt-attcagatttatcgttgact--aatcctggt-------------------------------------------------------------------------tgcttgttggttg------------aaaaata-----ttt--c-tt-------agattcagcaaggaaatcttg------------------------------------------------------------------------------------------------------------------------------------------------------------------------------------------------------------------------------------------------------------------------------------------------------------------------------------------------------------------------------------------------
>I28601_M030_Malvaceae_Sparmannia_africana_seq1
-----------------------------------------------------------------------------------------------------------------------------------------------------------------------------------------------------------------------------------------------------------------------------------------------------------------------atgttgcatc-----tttctttagagcagattct--------ctgtt---tttatagaactttggaagat-------atttctcatatttaat-------tgat-------------------aatactgcagctattatatatgttmaaaaaaaawatatgatgatgttg---attaacc-----------------tatgaaaccaacamaaattagctttacaaatta-gctttcccttgactaggacatcatgaaaggccaccttatgatgacagaactatcagctctat----------------atatcatgttcgtgagtatgatgttcacaagctcatgcaagtagaggaacctattgatatcttcctttcacacgattggccggttgrcatcactgattatgggaattggaaggaacttgttcgttac--aaaagacatttcgaagatgaggtga-----ttataatttga-----------------------------ttttgctrgaaaatca-----------atg-atg-------ta-aaa-gaa-taaca---------------------------------------------------------ttctcgttgact--tatcatggt-------------------------------------------------------------------------tgcttgttggttg------------caaaata-----ttt--c-tt-------arattcagaaaggaattcttggaagcaagcctgctgctcagctgctt-gaaaaactaaaaccatctta-------------------------------------------------------------------------------------------------------------------------------------------------------------------------------------------------------------------------------------------------------------------------------------------------------------------------------------------------
>I28603_M223_Malvaceae_Gossypium_hirsutum_seq1
----------------------------------------------------------------------------------------------------------------------------------------------------aattattccccattaaaggaggaarcrmctamwyawwgkwkagrykrsrtatsaarttcttttacttgtctattctatgtttattctggagttcttttaa---tggtgattgtatatttactgcaagcga-gtg---------tca-----gatatkt----tatattgatt------cttatttagggtggagagt---------------------------------------------------------------------------------------------------------------------------------------------cgaagc-----------------tttgaaactgaa-------------atgaatta-gcttttccttgagcaggacaccatgaaaggccaccttataatgacaatactatcaggtctattcacaatactmtaagkryatcatgtyygggagtaygatgttcacaagctcatgcwcctagagraacygattgatattttcctttcacacgattggccgctcrgyatcactgrttatgggaactggcaacaacttgttygctrchaaaaaaacatttcaaagrtgaggtaa-----ttatat-tcaa-------------------------------ttggtggaaa-tgg-----------acatatg-------tg-ata-gaa-tgaaaatctt-------------------------------catatcaagcgt-attcwgttttcttgttgacc--attcctrgt-------------------------------------------------------------------------tgcttgttggttg------------amacata-----ttt--c-ct-------aga------------------------------------------------------------------------------------------------------------------------------------------------------------------------------------------------------------------------------------------------------------------------------------------------------------------------------------------------------------------------------------------------------------------
>I28604_M032_Malvaceae_Entelea_arborescens_seq1
-------------------------------------------------------------------------------------------------------------------------------------------------------------------------------------------------------------------------------------------------------ac--tatgtattcaaatttcaatgcaagtgaggaa-ttctatc---------aatttat----tatgtagcatc-----tttctttagagcagattct--------ctgtt---attatwkaawtttggaagat-------atttctcatattwaat-------tgat-------------------aatactkccgctattrt----------------catatkttdatgttg---attaacy-----------------tthgaaaccwac-------------acaaatta-gctttcccttgactaggacatcatgaaaggccaccttatratgayagaactatcarctctat----------------wtatcatgtycgtgagtatgatgttcacaarctcatgcaagtagaggarcctattgatattttccttycacatgattggccggttggcatcactgattatgggaattggaaggaacttgttcgttac--aaaagacatttcraagatgaggtga-----ttataatttgr-----------------------------ttttgctggaaaabca-----------atg-atg-------ta-aaa-gaa-tawya---------------------------------------------------------ttctcgttgact--trtcatggt-------------------------------------------------------------------------tgcttgttggttg------------caaaata-----ttt--c-tt------aagattcagaaaggaaytcttggaagcaagcctgctgctcagctgctc-gaamaactgaaaccgtcttattggttttcagctcacttgcact--------------------------------------------------------------------------------------------------------------------------------------------------------------------------------------------------------------------------------------------------------------------------------------------------------------------------
>I28605_M235_Malvaceae_Abutilon_sp_seq1
------------------------------------------------------------------------------------------------------------------------------------------------------------------------------------ctatcgtttaggtca---gttgaagttcattacatgtt--atctgtatttaaattagagtgtttttaatggtggtgattgtttatttactgctagtga-gtt-t----ta---------aatatac----aatatttatt------ctcatttatattggagtct--------ctgtt---actacagaagtttga----------------------------------------------------------------------------------------------------------------aacc-----------------tttgaaactgaa-------------accaatta-gctttcccttgagcaggacaccatgaaaggccaccttataatgacaataccatcaggtctgt----------------gtatcatgttcgcgagtatgacgttcacaaactcatgcaagtagaggaaccaattgatatttttctttcacatgattggccgcttggcatcactgattatgggaactggaaacaactcgttcgctac--aaaaagcatttcgaagatgaggtaa-----ttgtaa-ttga------------------------------tttggtgaaat-gaa-----------taaagta-------aa-aaa-aaa-tgacaattt--atataatctgcctttcttgcatt---atctcatatcaagttt-attcaattttcttgttcccc--aatcctggt-------------------------------------------------------------------------tgcttatt------------------------------------------------------------------------------------------------------------------------------------------------------------------------------------------------------------------------------------------------------------------------------------------------------------------------------------------------------------------------------------------------------------------------------------------------------------------
>I28606_M033_Malvaceae_Reevesia_formosana_seq1
-------------------------------------------------------------------------------------------------------------------------------------------------------------------------------------------------------------------------------------------------------------------------------caagtga-gtgttcctatc---------aagatat----tatattgcatc-----tttctttagagcttagtct--------ctgtt---attacagaatat---------------a-ttctcttatttaac-------tgat-------------------aatactgcctctattctat-----------------------gttgtg---attaacc-----------------tttgaaactgaa-------------acaaatca-tctttcccttgagcaggacaccatgaaaggccaccttataatgacagtactattaggtctgt----------------atatcatgttcgtgagtatgatgttcacaaactcatgcaagtagaagaaccaatcgatatttttctttcacatgattggccgcttggcatcactgattatgggaactggaaggaccttgttcgccac--aaaaaacatttcaaagatgaggtaa-----ttataa-ttga------------------------------cttttttgaaaataa-----------ataaatt-------ta-aaa-caa-tgacaattttcatattttctgcctttgttgcatt---acctcatatcaagctt-attcagatttcttgttga----------------------------------------------------------------------------------------------------------------------------------------------------------------------------------------------------------------------------------------------------------------------------------------------------------------------------------------------------------------------------------------------------------------------------------------------------------------------------------------------------------------------------------------------------------------
>I28607_M034_Malvaceae_Mansonia_altissima_seq1
-----------------------------------------------------------------------------------------------------------------------------------------------------------------------------------------------------------------------------------------------------------------------attcaatgccgatta-gca-tcatgtc---------aacatat----tatattgcatc-----tttgtttaaagctgag--t--------ctgtt---gttacaaaattccaaagat--------a-ttctcata-tcaac-------tgat-------------------aatactgctgcagttgtct-----------------------gtggcg---attaacc-----------------tttgaaaatgaa-------------acaaatca-tgtttcccttgagcaggacaccatgaaagaccaccttacaatgacagtactgtcaggtctgt----------------atatcatgttcgtgagtatgatgttcacaaactcatgcaagtagaggaaccaattgatatttttctttcacatgattggccgcttggtatcactgattatgggaactggagggaacttgttcgctgc--aaaaaacatttcaaagatgaggtaa-----ttacag-taga------------------------------gttggtggaagataa-----------ataaatg-------ta-aaa-gaa-tgacagtattcataccatcttgctttgttgcatc---atctcttatccagctt-atccggatttcttgttga-------cctggt-------------------------------------------------------------------------tgcttgtcggttg------------aaaaata-----ttt--c-tt-------ag-------------------------------------------------------------------------------------------------------------------------------------------------------------------------------------------------------------------------------------------------------------------------------------------------------------------------------------------------------------------------------------------------------------------
>I28608_M035_Malvaceae_Hosfordia_alata_seq1
---------------------------------------------------------------------------------------------------------------------------------------------------------------------------------------------------------------------------------------------agtgcttttaa---tggtkattgtttatttactgctagtga-gtt-t----ca---------aatatat----tatattgatt------ctcatttatattggagtct--------ctatt---attacagaagtttga----------------------------------------------------------------------------------------------------------------aacc-----------------tttgaaactgaa-------------accaattg-gctttcccttgagcaggtcaccatgaaaggccaccttataatgacaataccatcaggtctgt----------------gtatcatgttcgcgagtatgacgttcacaaactcatgcaagtagaggaaccaattgatatttttctttcacatgattggccrcttggcatcactgattatgggaactggaaacaacttgttcgctac--aaaaagcatttcgaagatgaggtaa-----ttgtaa-ttga------------------------------tttggt-gaaa-tga-----------ataaatgra----aaa-aaa-raw-tcacaaatttcatataatctgcctttgttgcatt---atc---------gttt-atttagttttcttgttcacc--aatcmtggt-------------------------------------------------------------------------tgcttgttggttg------------aaacata----------c-tt-------agatccagcaaggaactcttggaagcaagcctgctgc--------------------------------------------------------------------------------------------------------------------------------------------------------------------------------------------------------------------------------------------------------------------------------------------------------------------------------------------------------------------------------
>I28609_M036_Malvaceae_Pentaplaris_davidsmithii_seq1
------------------------------------------------------------------------------------------------------------------------------------------------------------------------------------------tttaggttg---gttgaagttcttttcgtgtt--atttgtgt--------------ttctaa---aggtgattgtttgtttactgcaagtta-gca-ttttata---------aacatat----tatattgg--------ttcctttagggtggagtct--------ctgtt---attacagatgtttga----------------------------------------------------------------------------------------------------------------aagc-----------------tttgacactgaa-------------acaaatta-gctttcccttgagcaggacaccatgaaaggccaccttataatgacagtactatcaggtctgt----------------gtatcatgttcgtgagtttgatgttcacaaactcatgcaggtagaggaaccaattgatatttttctttcacatgattggccacttggcatcactgattatgggaactggaaagaacttgttcgctac--aaaaaacatttcaaagatgaggtaa-----ttataa-ttga------------------------------tttggtggaaa-tga-----------ataaatg-------ta-ata-gaa-tgacaattttcagataatctgcctttcttgcagt---atctcatatcaaactt-attcagtattcttgttgatc--aatcctgg----------------------------------------------------------------------------------------------------------------------------------------------------------------------------------------------------------------------------------------------------------------------------------------------------------------------------------------------------------------------------------------------------------------------------------------------------------------------------------------------------------------------------------------------------
>I28610_M037_Malvaceae_Heritiera_littoralis_seq1
-------------------------------------------------------------------------------------------------------------------------------------------------------------------------------------------------------------------------------------------------------a---aggtgattatgtattcgatgcaagtga-gca-tcctatc---------aacat-t----tatattgcatgt---ttttgtttaaaactgagtct--------ctgtt---attacagaattttgaaagat-------a-ttctcata-ttaac-------tgat--------------------atattgctgctatta--t-----------------------gtggtt---acgaacc-----------------tttgaagctgaa-------------agaaatta-gctttcccttgagcaggacaccatgaaaggccaccttataatgacagtactatcaggtctgt----------------gtatcatgttcgtgagtatgatgttcacaaactcatgcaagtagaggaaccaatcgatatttttctttcacatgattggccgcttggcatcactgattatggtaactggaaagaacttgttcgttac--aaaaagcatttcaaagacgaggtaa-----ttataa-ttgt------------------------------tttgttgggaa---------------aaaaatg-------ta-aat-gga-tggcagttttcatattagctgcctttgttgcatt---atctcatatcaacgtt-agtcagattcctcattgact--aatcttgga-------------------------------------------------------------------------tgcatgtcggtta------------taaaata-----ttt----------------------------------------------------------------------------------------------------------------------------------------------------------------------------------------------------------------------------------------------------------------------------------------------------------------------------------------------------------------------------------------------------------------------------------
>I28611_M062A_Malvaceae_Durio_zibethinus_seq1
------------------------------------------------------------------------------------------------------------------------------------------------------------------------------------------------------------------------------------------------------------------tctgtattcaatgctagtga-gca-tcctatc---------aacatat----tatattgcatc-----tttgtatggagc-gagtct--------ctgtt---attacagaaccttgaaagat-------a-tcctcatatttaac-------tgat-------------------aatactacttgcagctgct-----------------------attata---tgtaacc-----------------tttgaaactgaa-------------acaaatta-gctttcccttgactaggacactttgaaaggccaccttataatgacagtactatcaggtctgt----------------atatcatgttcgtgagtacgatgttcataaactcatgcaagtagaggaaccgattgatatttttctttcacatgattggccacttggcatcactgattatgggaactggaaggaacttgttcgccac--aaaaaacatttcaaagatgaggtaa-----ttataa-ttga------------------------------tttggtggaaaataa-----------ataaatg-------tc-aaa-gaa-tgacaattttcatattatctggctttgctgcatt---atctcatatcaagttt-attcagatttcttgttgact--aatcctggt-------------------------------------------------------------------------taatgacaatttt------------catatta-----tctggc-tt-------tgttg----------------------------------------------------------------------------------------------------------------------------------------------------------------------------------------------------------------------------------------------------------------------------------------------------------------------------------------------------------------------------------------------------------------
>I28612_M038_Malvaceae_Brachichyton_bidwillii_seq1
-----------------------------------------------------------------------------------------------------------------------------------------------------------------------------------------------------------------------------------------------------------------ttatgtattgaatgcaagtga-gcc-tcctatc---------aacatat----tatattgcrtg-----tttgtttaaagctgaatct--------ctgtt---at------attctgaaagat-------a-ttctcata-ttaac-------tgat-------------------aatactgctgctatta--c-----------------------ktggtg---actaatc-----------------tttgmaactgaa-------------acaamyta-actttccctygagcagggcaccatgaaaggccaccttataatgayagtactatcaggtctgt----------------atatcatgttcgtgagtatgatgttcacaaactcatgcaagtagaggaaccaatcgatatttttctttcacatgattggccgcttggcatcactgattatgggractggagagaacttgttcgttac--aaaaaacatttcaaagatgaggtaa-----ttatat-ttga------------------------------tttgttgggaa---------------aaaaatg-------ta-aat-gaa-tggcacttttcatattagctgccttcgttgcatt---atctcatatcaagctt-attcagactcctcattgact--aatgttgga-------------------------------------------------------------------------tgcatgttggtta------------taaaa--------------------------------------------------------------------------------------------------------------------------------------------------------------------------------------------------------------------------------------------------------------------------------------------------------------------------------------------------------------------------------------------------------------------------------------------
>I28613_M039_Malvaceae_Eriotheca_macrophylla_seq1
--------------------------------------------------------------------------------------------------------------------------------------------------------------------------------------------------------------------------------------------------------------tgattgtttatttactgcaagtga-gtg-tcctata---------aacatat----tatattgcat------cttatttagggaagagtct--------ttgtt---attgcaraagtttga----------------------------------------------------------------------------------------------------------------aagc-----------------tttgaaactgaa-------------acaaatta-gctttcccttgagcaggacaccatgaaaggccaccttataatgacagtactatcaggtctgt----------------gtatcatgttcgtgagtatgacgttcacaaactcatgcaggtagaggaaccaatagatatttttctttcacatgattggccgcttggcatcactgattatggggactggaaagaacttgttcgctac--aaaaagcatttcaaagatgaggtaa-----ttataa-ttga------------------------------tttgatggaaa-tga-----------ataaatc-------tt-aaa-raa-tgacaaatttcatattatctgcctttgttgtatt---atcacatatcaagctt-atttagttttctcgtttayc--rrwmrwgyw---------------------------------------------------------------------------------------------------------------------------------------------------------------------------------------------------------------------------------------------------------------------------------------------------------------------------------------------------------------------------------------------------------------------------------------------------------------------------------------------------------------------------------------------------
>I28614_M040_Malvaceae_Hydrogaster_trinervis_seq1
------------------------------------------------------------------------------------------------------------------------------------------------------------------------------------------------------------------------------------------------------------------------ctcaatgcaagtga-gga-tcttatc---------aacttat----tatgtcacatc-----tttctttag-gctgagtct--------ctgtt---gtt-------cttggaagat-------a-ttctcaaatttaactgaaaaatgat-------------------aacactgccgctatcatac-----------------------atgttgattattaacc-----------------tttgaaaccaac-------------ataaatta-gcttttgcttgaccaggacaccatgaaaggccaccttataatgacaaaactatcagctctgt----------------atatcatgtccgtgagtatgatgttcacaaactcatgcaagtagaggagccaattgatatttttctttcacatgattggccgcttggcatcactgattatgggaattggaaagaacttgttcgtaaa--aaaagacatttcgaagatgaggtaa-----ttataa-ttga-----------------------------ttttgctgaagaatat-----------atgaa-c-------ta-aaa-gaa-taaca---------------------------------------------------------ttcttgttgact--tattgtggt-------------------------------------------------------------------------tgtttgttaattg------------gaaaatg-----ttt----gt-------agattcagagaggaactcttggaagcaagcctgctgctcagttgctt-gaaaaattaaaa---------------------------------------------------------------------------------------------------------------------------------------------------------------------------------------------------------------------------------------------------------------------------------------------------------------------------------------------------------
>I28615_M041_Malvaceae_Pterygota_brasiliensis_seq1
------------------------------------------------------------------------------------------------------------------------------------------------------------------------------------------------------------------------------------------------------------------------------------------------------------------------------------------------gccgagtct--------ctgtt---agtacagaaatttgaaag---------a-ttcttgta-ttaac-------tgat--------------------atacttctgctatta--t-----------------------atgttg---actaacc-----------------tttgaaactgaa-------------acaaatta-acttt-ccttgagcagggcatcatgaaaggccaccttataatgacagtactatcaggtctgt----------------atatcatgttcgtgagtatgatgttcacaaactcatgcaagtagaggaaccaatcgatatttttctttcacatgattggccactgggcatcactgattatgggaactggaaagaactggttcgttac--aaaaaacatttcaaagatgaggtaa-----ttagaa-ttga------------------------------tttgctggaa----------------aaaaatg-------ta-aat-gaa-tgataattttcatattagctacctttgttgcatt---atctcacatcaagctt-attcagattcctcattgact--aatcttgga-------------------------------------------------------------------------tgcatgtcggttt------------taaaata-----ttt--c-tt-------agattcagcaaggaactcttggaagcaaggctgctgctcaam---------------------------------------------------------------------------------------------------------------------------------------------------------------------------------------------------------------------------------------------------------------------------------------------------------------------------------------------------------------------------
>I28616_M042_Malvaceae_Leptonichya_maranta_seq1
-------------------------------------------------------------------------------------------------------------------------------------------------------------------------------------------------------------------------------------------------------------------atgtattcaatgcaggtga-gca-tcctatc---------aacttat----tctattgctcc-----tttgtttagagtggagtct--------ctgtt---attacggaagtttgaaagat-------a-ttctcatatttaat-------taat-------------------aatgctgctgctaaaatat-----------------------rtggtg---gttaacc-----------------tttaaa----------------------------ggtttccgttgagcaggacaccatgaaaggccaccttataatgagagcactatcaggtctgt----------------atatcatgttcgtgagtatgatgttcacaaactcatgcaagtagaggaaccgatacatatttttctttcccatgattggccacttggcatcactgattatgggaactgggaggaacttgttcgctac--aaaaaacatttcaaagatgaggtas-----tt--aa-ttca------------------------------cctggtggaaaataa-----------ataaatg-------ta-aaa-gaa-tgrcaatttacatattatctgccattgttgsaat---atctcataccaagctt-aacag-------tgttcact--aatcctggt-------------------------------------------------------------------------tgctggttggttg------------aaaaata-----ttt--c-tt-------agattcaggaaggaacacttggaagcaaggctgctg---------------------------------------------------------------------------------------------------------------------------------------------------------------------------------------------------------------------------------------------------------------------------------------------------------------------------------------------------------------------------------
>I28618_M044_Malvaceae_Pentace_laxiflora_seq1
----------------------------------------------------------------------------------------------------------------------------------------------------------------------------------------------------------------------------------------------rwytscaagg---actcgataattttc-----------------------------------cgagtt----tggaggccaaa-----ttttggtacaaaagagcaa--------ctgtt---actacagaagtttgaaaga--------a-ttctcatatttaac-------tgat-------------------aatactgctgctattatat-----------------------gtggta---attaacc-----------------ttcvaaactgaa-------------acaaatta-gctttctcttgagcaggacaccatgaaaggccaccttatgatgacagtactatcaggtctgt----------------gtaycatgttcgtgagtatgatgttcacaaactcatgcaggttgaggaaccgattgatatttttctttctcatgattggccgcttggcatcactgattatgggaattggagggaacttgttcgccac--aaaaaacatttcaaagacgaggtaa-----gtacaa-ttga------------------------------tttgcaggaaaataa-----------ataaatg-------tt-aaa-gaa-tgataattttcatagtatctgccttggttgcatt---------tatcaagctt-attcagatttctcattgact--aatcctggt-------------------------------------------------------------------------tgcttgt-------------------------------------------------------------------------------------------------------------------------------------------------------------------------------------------------------------------------------------------------------------------------------------------------------------------------------------------------------------------------------------------------------------------------------------------------------------------
>I28619_M045_Malvaceae_Phragmotheca_mammosa_seq1
-------------------------------------------------------------------------------------------------------------------------gttgtcaagtwwrrmawtatyykwtttrrwrgwytwtytkkaawttacaatgcacgccactatcatttaggttg---gttgatgttgttttctggtt---tttctgtttattgtggatttcttgtga---aggtga---tbtatttgctgcaagtga-gcg-tcytata---------awcatat----tatattgcat------cttatttagggcggagyct--------mtgtt---atgamagatktttr-----------------------------------------------------------------------------------------------------------------aatm-----------------tttgaaaytkaa-------------ayrwatta-gctttcccttgagcaggacvccatgaaaggccaccttataatgdcastactatcaggtctgt----------------dtatcatgttcgtradtatgatgttcamaaactcatgcagdtasaggaaccaattgatatttttcttkcvcatgattggccgcttggcatcactgattatgggaactggadwraacthgttcrchac--aaaaaacatttcaaagayvaggtaa-----ttayaa-ttga------------------------------tytggtggaaawbaawt------a-mywwaatr-------ta-aaa-gaa-ygacaattttcatattatctgcctttgttgtatt---atctcatatcaagctt-attcagatttctcgttgact--catcccggt-------------------------------------------------------------------------ggcttgtcggttg------------aaamata-----ttt--c-tt-------agatycagcaaggaactcttggaagcaaggctgctgctcag----------------------------------------------------------------------------------------------------------------------------------------------------------------------------------------------------------------------------------------------------------------------------------------------------------------------------------------------------------------------------
>I28620_M046_Malvaceae_Camptostemon_shultzii_seq1
---------------------------------------------------------------------------------------------------------------------------------------------------------------------------------------------------------------------------------------------------------------------------------------cca-----------------aagatat----catattgatt------cttatttagggwggagtct--------ctgtt---attacagaagtttga----------------------------------------------------------------------------------------------------------------atrc-----------------tttgaaactgaa-------------acaaatta-gctttcccttgagcaggacaccatgaaaggccaccttataatgacagwactatcaggtctgt----------------gtatcatgttcgcaagtatgatgtycwcaaactcatgcaggtcgakgaaccaattgatatttttctttcwcatgattggccgcttggcatcactgattatgggaactggaaagaacttgttygctac--aaaaracatttcaaagatgaggtaa------------wtga------------------------------tttggtbgaaa-tga-----------ataaatg-------ta-aaa-gaa-tgacaattttcatmtaatctkcctttgttgcwtt---atcwcatatcaagctt-attcagttttcttgttggcc--tbtybhscw----------------------------------------------------------------------kskkksttrttgrykg------------aaacata-----ttt--c-tt-------agatccagcaa----------------------------------------------------------------------------------------------------------------------------------------------------------------------------------------------------------------------------------------------------------------------------------------------------------------------------------------------------------------------------------------------------------
>I28621_M153_Malvaceae_Trichospermum_sp_seq1
------------------------------------------------------------------------------------------------------------------------------------------------------------------------------------------------------------------------------------------------------------atgtattgaaatctcaattcaagtga-gga-tcttats---------aacttat----tatgkcgcatc-----twtctttagagctgagtct--------ctgtt---gttacagaagttwggaagay-------a-ttctcaaattaaactgaaaaatgat-------------------attacccccgstattatgc-----------------------atggtg---atcaacc-----------------tttgaaaccaac-------------ataamttr-gcttttgcttgaccaggacatcatgaaaggccaccktataatgacagaactatcarctcngt----------------atatcatgttcgtgagtatgatgttcacaaactcatgcaaatagaggaaccaatcgatatttttctttcacatgattggccasttggcatcactgattatgggaattggagagahcttgtttgtaaa--aaadgacatttggaagatgaggtaa-----ttabaa-ttgat--------------------tatttdatttttctgggggagtaa-----------atg---------------aa-swa-tavca---------------------------------------------------------ttcttgttgact--tactgtggy-------------------------------------------------------------------------tgtttgttygttg------------aacaata-----ttt--ttgt-------agattcagaaarraactcttggaagcaagcctgctgctcagttgctt-gaaaaattaaaaccgtcttaytggttttcagc-------------------------------------------------------------------------------------------------------------------------------------------------------------------------------------------------------------------------------------------------------------------------------------------------------------------------------------
>I28623_M048_Malvaceae_Abroma_augusta_seq1
-----------------------------------------------------------------------------------------------------------------------------------------------------------------------------------------------------------------------------------------------------taa---aggtgattatatattc-atgcaagtaa-gca-atctatc---------aacatat----tctattggatc-----tttgtttagagcggggtct--------ctgtt---ataacagaagtttgaaagat-------t-ttgtcatatttaac-------taat-------------------aattttgctgctaatatat-----------------------ctggtg---attaacc-----------------tttgaaa---------------------------gctttccattgagcaggacaccatgaaaggccaccttataatgagagtactatcaggtctgt----------------atatcatgttcgtgagtatgatgtttacaaactcatgcaagtagaggaaccaatcgatatttttctttcacatgattggccgcttggcatcactgattatgggaactggaaggaacttgttcgctac--aaaaaacatttcaaagacgaggtaa-----ttataa-ttga------------------------------tttggtggagattaa-----------ataaatg-------ta-aaa-gaa-tgacaattt-------------------------------ttatatcaagct--------------tgttgact--aatcctggt-------------------------------------------------------------------------tgcttgttgatta------------aaaaata-----ttt--c-tt-------agattcaggaaggaactcttggaagcaaggctgctgctcagctgctt-caaaaactgaaaccgtcttattggttttc----------------------------------------------------------------------------------------------------------------------------------------------------------------------------------------------------------------------------------------------------------------------------------------------------------------------------------------
>I28624_M049_Malvaceae_Corchoropsis_tomentosa_seq1
---------------------------------------------------------------------------------------------------------------------------------------------------------------------------------------------------------------------------------------------------ccttr---cksksawtrwgkatk-----ywgtkkw-gca-tcctatc---------aacatat----tttattgc--------tttatttagagctgagtct--------ttgtt---gttacggaagtttgaaagat-------a-ttctcatatttacc-------tgat-------------------gattctgttggtactctat------------------------tggtg---attaaca-----------------tttgaaactgaa-------------aaatattagcttttccattgagcaggacactatgaaaggccaccttacaatgacagtactatcaggtctgt----------------gtatcatgttcgtgagtatgatgttcacaaactcatgcaggtagaggaaccaattgatattttcctttcacatgattggccgcttggaatcactgattatggaaactggagggaacttgttcgctat--aaaaaacatttcaaaaatgaggtaa-----ttacaa-ttga------------------------------tttggtggaacataa-----------ataaatg-------ta-aag-gaa-tgacagttttcgtattatctgcc---------------tctcatatcaagctt-atttggattcctctttgact--aagcccagt-------------------------------------------------------------------------tgcttgtttttcgg--------t-tgaaaata-----ttt--c-tt-------agattgagcaaggaactcttggaagcaaggctgctgctca-----------------------------------------------------------------------------------------------------------------------------------------------------------------------------------------------------------------------------------------------------------------------------------------------------------------------------------------------------------------------------
>I28626_M226_Malvaceae_Helicteres_guazumifolia_seq1
---------------------------------------------------------------------------------------------------------------------------------------------------------------------------------------------------------------------------------------------agttcttctaa---gggtgattttgtattcagtgccagtta-gca-tcat-tc---------aacatat----trtattgcatc-----tttgtttaaagctgagtct--------ctgty---gtgtcaaaattccaaagat--------a-ttctcata-tcaac-------tgat-------------------aatactgctgcggttgtct-----------------------gtggtg---attaacc-----------------tttgaaactgaa-------------acaaatca-tgtttcccttgggcaggacaccatgaaaggccaccttataatgacagtactatcaggtctgt----------------atatcatgttcgtgagtatgatgttcacaaactcatgcaagtagaggaaccaattgatatttttctttcacatgattggccgcttggtatcactgattatgggaactggagggaacttgttcgccac--aaaaaacatttcaaagatgaggtaa-----ttgcaa-ttga------------------------------gttggtagaaaataa-----------ataaatg-------ta-aaa-gaa-tgacaatattcatactatctggctttgttgcatc---atctcttatccagctt-attcggatttcttgttga-------cctggt-------------------------------------------------------------------------ggcatgttggttg------------aaaaata-----ttt--c-tt-------agat-----------------------------------------------------------------------------------------------------------------------------------------------------------------------------------------------------------------------------------------------------------------------------------------------------------------------------------------------------------------------------------------------------------------
>I28628_M051_Malvaceae_Werklea_horrida_seq1
t-------------------------------------------------------------------------------------------------------------------------------------------------------------------------------------------------------------------------------------------------------------------ttatttaaaaacaagcgagtca-----------------aakatat----catwttgatt------cttgtttaagatggagtct--------ctgtt---attacagaagtttga----------------------------------------------------------------------------------------------------------------aagc-----------------tttgaaactgaw-------------ammaattw-gctttsytttgagcaggacaccatgaaaggccaccttataatgataatactatcaggtctgt----------------gtaccatgttcgtgagtatgawgttcamaaactcatgcaggtkgaggaaccgrttgatatttttctttcacatgattggccdcttggcatcactgattaygggaactggaaacaacttgttcgctac--aaraaacatttygaagatgaggtaa-----ttgyad-ttga------------------------------tttgdttkmaw-trd-----------mtmawcg-------ta-gag-gaa-tgtcaattttcatataatctgcctttgttgcatt---awctcataacaagcyt-attcagttytcttgttgacc--aatc-tgwt-------------------------------------------------------------------------tcgttgttggttg-------------aacata-----ttt--c-tt-------agatccaaca-----------------------------------------------------------------------------------------------------------------------------------------------------------------------------------------------------------------------------------------------------------------------------------------------------------------------------------------------------------------------------------------------------------
>I28629_M052_Malvaceae_Spirotheca_rosea_seq1
-------------------------------------------------------------------------------------------------------------------------------------------------------------------------------------------------------------------------t--atttgtgtttattttagagtttttccaa---aagttattgtttatttactgcaagtga-gtg-tcctata---------aacgtat----tatactgcat------cttattt-gggcagaggct--------ctgtt---attacagaagtttga----------------------------------------------------------------------------------------------------------------aagc-----------------tttgaaactgaa-------------acaaatta-gctttcccttaagcaggacaccatgaaaggccaccttataatgagagtactatcaggtctgt----------------gtatcatgttcgtgagtatgatgttcacaaactcatgcaggcagaggaaccaattgatatttttctttcacatgattggccgcttggcatcactgattatggggactggaaagaacttgttcgctac--aaaaagcatttcaaagatgaggtaattattttataa-ttga------------------------------tttggtggaaa-tga-----------atraatg-------ta-aaa-gaa-tgacaattttcatattatctgcctttgttgcttt---ttctcatatcaagctt-attcagttttcttgtttacg--aatcctagc-------------------------------------------------------------------------tgcttgttggttg------------aaacwta-----ttt--c-tt-------agatccagcaaggaactcttggaagcaaggctgct----------------------------------------------------------------------------------------------------------------------------------------------------------------------------------------------------------------------------------------------------------------------------------------------------------------------------------------------------------------------------------
>I28630_M053_Malvaceae_Huberodendron_swietenioides_seq1
------------------------------------------------------------------------------------------------------------------------------------------------------------------------------acgacactatcatttaggttg---tctgaagttctttatatgtt--atttgtgtttattttagagttcttctaa---aggtgattgtttatttactgcaagtga-gcg-tcctata---------aacatad----tatattgcat------httgtttagggcggagtct--------ctgtt---attacagaagtttga----------------------------------------------------------------------------------------------------------------aagc-----------------tttgaaactgaa-------------aagaatta-gttttcccttgagcaggacactatgaaaggccaccttataatgacagtactatcaggtctgt----------------gtatcatgttcgygaatatgatgttcacaaactcatgcaggtagaggaaccgattgatatttttctttcacatgattggccgcttggcatcactgattatggggactggaaagaacttgttcactac--aaaaaacatttcaaagatgaggtat-----atataa-ttga------------------------------tttggtggaaa-caa-----------atatatg-------ta-aag-aat-gacaarttttcatattgtctgcctatgttacact---gtctcatatcaagbyt-wttcagttttctcgtttacc--aatcctggt-------------------------------------------------------------------------tgcttgttggttg------------aaacata-----ttt--c-tt-------agatccagcaagkaactc---------------------------------------------------------------------------------------------------------------------------------------------------------------------------------------------------------------------------------------------------------------------------------------------------------------------------------------------------------------------------------------------------
>I28631_M054_Malvaceae_Trochetiopsis_benjaminae_seq1
------------------------------------------------------------------------------------------------------------------------------------------------------------------------------------------------------------------------------------------------------aa---tggtgattatgtatt-----cagttga-gga-tcctaat---------aacatat----tttattgc--------cttatttagagctgagttt--------ttgtt---rttacrraagtttgaaakat-------a-wtctcatatwtacc-------tgat-------------------ggttctgttgctattatay------------------------tgktg---attatar-----------------yttwwwvctgaa-------------aaatatta-gcttttcactgagcaggacaccatgaaaggccaccttacaatgaaaatackatcaggtctgt----------------gtatcatgttcgtgagtatgdtgttcacaaactcatgcaggtagaggaaccaattgatattttcctttcacatgattggccacttggaattactgattatggaaactggagggaacttgthcgmyat--aaaaaacatttcaaagatgaggta----------aa-ctga------------------------------tttggtggagattaa-----------rtaaatg-------ta-aag-gaa-taawrattttcdtattwtctgcctttgtttca-t---atctcgtatvaagctt-httygvattbctvtttgaht--aagcccagt-------------------------------------------------------------------------tdcttgtttgtcgg--------t-tgawaata-----ttt--m-tt-------wgat-----------------------------------------------------------------------------------------------------------------------------------------------------------------------------------------------------------------------------------------------------------------------------------------------------------------------------------------------------------------------------------------------------------------
>I28632_M055_Malvaceae_Eriolaena_candollei_seq1
-------------------------------------------------------------------------------------------------------------------------------------------------------------------------------------------------------------------------------------------------------------------------------------w-gca-tyytraw---------aacatat----ttdattgy--------tttattwrgakctgmstyw--------ywgty---gttwcggaagtttgaaagata-----ry-tthtcatatttacc-------ygrt-------------------ggttctgttgmtattatry------------------------tgrtv---attataa-----------------ttt-atdctgaa-------------aaatattatscttttcactgagcaggacaccatgaaaggccaccttacaatgaaaatactatyaggtctgt----------------gtatcatgttcgtgagtatgwtgttcayaaactcatgcaggtagaggaaccaattgatattttcctttcacatgattggccacttggaattactgattatggaaactggagggaacttgttcgcyat--aaaaaacatttcaaagatgaggth----------aa-mhnr------------------------------httbgkkgrrdwtwa-----------ataartg-------ta-aag-gaawaaacrattttcrtattatctgcctttgtttca-t---atctcgtatcaagctt-attcggattcctcyttsaat--marctcagt-------------------------------------------------------------------------tgcttgtttgt---------------------------------------------------------------------------------------------------------------------------------------------------------------------------------------------------------------------------------------------------------------------------------------------------------------------------------------------------------------------------------------------------------------------------------------------------------------
>I28633_M056_Malvaceae_Adansonia_digitata_seq1
---------------------------------------------------------------------------------------------------------------------------------------------------------------------------------------tcatttaggttg---gttgaagttcttcagttgtt--atttgtgtttattttagagttcttgtaa---aggtgacygttttttaaccgtaagtga-gtg--tgtatg---------aacgtat----catattgcat------cttatttaggccggagtct--------stgtt---attacataagyttgr----------------------------------------------------------------------------------------------------------------aagc-----------------tttgaaactgaa-------------acaaaata-gctttcccttgagcaggacaccatgaaaggccaccttataatgacagtactatcaggtctgt----------------statcatgttcgtgagtatgacgttcacaaactcatgcaggtagaggaaccaattgatatttttctttcacatgattggccgcttggtatcactgattatggggactggaaagaacttgttcgctac--aaaaaacatttcaaagacgaggtaa-----ttataa-ttga------------------------------tttggtggaaa-tga-----------gtacayg-------tm-gaa-gaa-tgacaatttttgtattatctgcctttgttgcatt---atcagaaatcaagctt-attcagttttctygtttacc--aatcctgct-------------------------------------------------------------------------ttcttgttggttg------------gaatgca-----ttt--c-tt-------agatccagcaa----------------------------------------------------------------------------------------------------------------------------------------------------------------------------------------------------------------------------------------------------------------------------------------------------------------------------------------------------------------------------------------------------------
>I28635_M058_Malvaceae_Byttneria_aculeata_seq1
---------------------------------------------------------------------------------------------------------------------------------------------------------------------------------------------------------------------------------------------------------------------------------------gta-ttctgtc---------aagatat----tctattgtatc-----tttgtttagagtggagtct--------ttgtt---attacggaatcctgaaatat---------atttaatatttaact-----------------------------aataatgatggtaaaatgt-----------------------atgaca---cttaacc-----------------ttc----------------------atttagaa-gctttccgttgagcaggacactacgagaggccaccttataatgaggatactatcaggtctgt----------------atatcatgttcgtgagtatgatgttaacaaactcatgcaagtagaggaaccaatcaatatctttctttcacatgattggccgctaggcatcactgattatggaaactggaggcaacttgttcgttac--aaaaaacatttcaaagatgaggtaa--------tat-ttga------------------------------tctcatggaaa-----------------aaatg-------ta-gca-gga-agaaaatttttatggta----------tagcatt---atcttatatcaagctta--acagatttctcattcacc--aatcttggt-------------------------------------------------------------------------tgcttgttggttg-------------aaaata-----ttt--c-ct-------agattgaggagggaactc---------------------------------------------------------------------------------------------------------------------------------------------------------------------------------------------------------------------------------------------------------------------------------------------------------------------------------------------------------------------------------------------------
>I28636_M059_Malvaceae_Pterospermum_pierrei_seq1
-------------------------------------------------------------------------------------------------------------------------------------------------------------------------------------------------------------------------------------------------------------------------------------------------------------------------------------------------------------------------------------------w--------a-wtctcatatttatc-------tgat-------------------aataacactgcaattatat-----------------------gtggtg---gttaagm-----------------tttgaagctgaa-------------tcaaakya-rcttttccttgagcaggacaccatgaaaggccaccttacaatgacagtactatcaggtctgt----------------gtatcatgttcgtgagtatgatgttcacaaacttatgcaggtcgaggaaccaattgatattttcctttcacatgattggccgcttggcatcactgattatgggaactggagggaacttgttcgccac--aaaaaacatttcaaagatgaggtag-----ttacaa-ttgg------------------------------ttgggtggaacataa-----------ataaatg-------ta-aaa-gaa-tgataattttctttttatctgcttttattgcact---gtctcata-caagctt-attaagatttcttgttaa----------------------------------------------------------------------------------------------------------------------------------------------------------------------------------------------------------------------------------------------------------------------------------------------------------------------------------------------------------------------------------------------------------------------------------------------------------------------------------------------------------------------------------------------------------------
>I28637_M060_Malvaceae_Duboscia_vifidiflora_seq1
-------------------------------------------------------------------------------------------------------------------------------------------------------------------------------------------------------------------------------------------------------------agtgttggaatctcaatgcaagtga-gga-tcttatc---------agcttat----tatgttgcatc-----tttctttagagctgagtct--------ctgtt---gttacagaagtttgaaagat-------g-ttctcaaatttaactgacagatgat-------------------aatactgctgctattatgc-----------------------atactg---acaaatgataatactgctgctattatgaatattaac-------------ataaatta-gcttttgcttgaccaggacatcatgaaaggccgccttatgatagcagcactatcaactctgt----------------ataccatgttcgtgaatatgatgttcacaaactcatgcaagtagaggaaccaatcgatatttttctttcacatgattggccgcttggcatcactgattatggcaattggaaagcacttgttcgtaaa--aaaagacattttgaagatgaggtaa-----ttataa-ttga-----------------------------ttttgccggaaaataa-----------atcaata-------ta-aaa-gag-taaca---------------------------------------------------------ttctcgttgact--tattgtggt-------------------------------------------------------------------------tgcttgttggttg------------aaaaata-----ttt--c-tt-------agattgagaaaggaacccttggaagcaagcctgcggctcagttgctc-gaaaagtta------------------------------------------------------------------------------------------------------------------------------------------------------------------------------------------------------------------------------------------------------------------------------------------------------------------------------------------------------------
>I28638_M061_Malvaceae_Basiloxylon_brasiliensis_seq1
-------------------------------------------------------------------------------------------------------------------------------------------------------------------------------------------------------------------------------------------------------a---aggtaattatgtattcaatgcaattga-gca-tcctatc---------aacatat----tatattgcatg-----tttgtttaaaactgagtct--------ctgtt---gttacagaattttgaargat-------a-ttctcaaa-ttaac-------tgmt-------------------aatactgctgcaatta--t-----------------------gtggtg---actaatc-----------------tttgaaactbaa-------------acaaatta-gctttccmttgagcagggcaccatgaaaggccaccttataatgacdgtachatcaggtctgt----------------atatcatattcgtgagtacgatgttcacaaactcatgcaaattgaggaacggattgatatttttctttcacatgattggcctcttggcatcactgattatggaaactggaaagaacttgttcgttac--aaaaaacayttmaaagatgaggtaa-----ttataa-ttga------------------------------tttgttggaa----------------aaaaatg-------ta-aay-daa-tgacaawtttcatattasytgtctttgttgcatt-------------------------aattcctcattgact--aaatcyggg------------------------------------------------------------------------atgcatgcygttta------------taaaata-----ttt--c-tt-------agattcagcaaggaactcttggaagcaagcctgctgctcagttgctt-gaaaaattgaaaccat-----------------------------------------------------------------------------------------------------------------------------------------------------------------------------------------------------------------------------------------------------------------------------------------------------------------------------------------------------
>I28639_M249_Malvaceae_Gyranthera_amphibiolepis_seq1
--------------------------------------------------------------------------------------------------------------------------------------------------------------------------------------------------g---gctgaagttctttacttgtt--atttgtgttttttttagagttcttctaa---aggtgattgtttatttactgcaagtga-gcg-tcctgtm---------aacatat----tatattgcatc-----tttrtttagrgckgagtct--------ctgtt---atwacagaagyttgaaagat-------a-ttcccatatttaac-------cgat-------------------aatattgctgctattacat-----------------------gtggtg---attaacc-----------------tttgaaactgaa-------------avdaatta-ghtttcchttgagcaggacaccatgaaaggccaccttataatgrcagtmctatcagrtctgt----------------rtatcatgttcdtgagtatgatgttcacaaactcatgcaggtagaggaacctattgatatttttctttcacatgattggccgcttrgcatcactgwttatgggdactkgardnaacttgttcgchac--aaaaaacatttcaaagatgvggtaa-----wtayaa-ttga------------------------------tttgktggraaabra-----------ataaatg-------ka-aaa-gaa-tracaattttcwtrttrtmtgcckwtgttgcaty---atctcatatcaagctt-attcagwtttttcgtttacc--aatcctggt-------------------------------------------------------------------------tgct----ggttg------------aaacata-----ttt--c-tt-------agatccatcaaggaactcttggaagcaagcctgctgctc------------------------------------------------------------------------------------------------------------------------------------------------------------------------------------------------------------------------------------------------------------------------------------------------------------------------------------------------------------------------------
>I28640_M062B_Malvaceae_Diplodiscus_paniculatus_seq1
------------------------------------------------------------------------------------------------------------------------------------------------------------------------------------------------------------------------------------------------------------------------------------------------------------------------------------------------------ttg--------ctgtt---actacagaagtttgaaaga--------a-ttctcatatttaac-------tgat-------------------aakactgctgctattatat-----------------------ggggta---attaacc-----------------tttgaatctgaa-------------acaaatta-gctttctcttgagcaggacaccatgaaaggccaccttataatgacaatactatcaggtctgt----------------gtatcatgttcgtgagtatgatgttcacaaactcatgcrggttgaggaaccaattgatatttttctttctcatgattggccgcttggcatcactgattatgggaattggagggaactagtccgccac--aaaaaacatttcaaagatgaggcaa-----gtataa-tcga------------------------------tttgcaggaaaataa-----------ataaagg-------tt-aaa-gaa-tgataattttcatagtatctgccttggttgcatt---atttcatatcaagctt-attcagatttcttattgact--aatccgg-----------------------------------------------------------------------------------------------------------------------------------------------------------------------------------------------------------------------------------------------------------------------------------------------------------------------------------------------------------------------------------------------------------------------------------------------------------------------------------------------------------------------------------------------------
>I28641_M063_Malvaceae_Brownlowia_peltata_seq1
-------------------------------------------------------------------------------------------------------------------------------------------------------------------------------------------------------------------------------------------------------------------------------------------------------------catat----tctatggcatc-----tttatttggagccgagtcg--------ctgtt---actacagaagtttgaaaga--------a-ttctcatatttaac-------tgat-------------------aatactgctgctattatat-----------------------gtggta---attaacc-----------------tttgaaactgaa-------------acaaatta-gctttctcttgagcaggacaccatgaaaggccaccttataatgacagtactatcaggtctgt----------------gtatcatgttcgtgagtatgatgttcacaaactcatgcaggttgaggaaccgattgatatttttctttctcatgattggccgcttggcatcactgattatgggaattggagggaacttgttcgccac--aaaaaacatttcaaagatgaggtaa-----gtataa-ttga------------------------------tttgcaggaaaataa-----------ataaatg------tta-aaa-gaa-tgataattttcatagtatctgccttggttgcatt---atttcatatcaagctt-attcagatttctcattga----------------------------------------------------------------------------------------------------------------------------------------------------------------------------------------------------------------------------------------------------------------------------------------------------------------------------------------------------------------------------------------------------------------------------------------------------------------------------------------------------------------------------------------------------------------
>I28642_M064_Malvaceae_Burretiodendron_esquirolii_seq1
------------------------------------------------------------------------------------------------------------------------------------------------------------------------------------------------------------------------------------------------------------------------------------------------------------------------------------------------------------------------------------------------------------------------------------------------------atattgc-------t-----------------------gcaact---attaagc-----------------tttgaagctgaa-------------acaaatta-gcttttccttgagcaggacaccatgaaaggccaccttacaatgacagtactatcaggtctgt----------------gtatcacgttcgtgagtatgatgttcacaaactcatgcaggtagaggaaccgattgatatttttctttcacatgattggccgcttggcatcactgattatgggaactggagggcacttgttcgccat--aaaatgcatttcaaagatgaggtaa-----ttaaaa-ttga------------------------------tttggagaaaaataa-----------ataaatg-------ta-aag-gaa-tgaaaattttca----------------------------------------------------------------------------------------------------------------------------------------------------------------------------------------------------------------------------------------------------------------------------------------------------------------------------------------------------------------------------------------------------------------------------------------------------------------------------------------------------------------------------------------------------------------------------------------------------------------------------
>I28643_M065_Malvaceae_Hermannia_flammea_seq1
--------------------------------------------------------------------------------------------------------------------------------------------------------------------------------------------------------------------------------------------------------------------------------gggtta-----tcaagtt-----tggcaatatac----------gtatcggtggactttctggaatttacaatgcgcgccactatc---atttaggttggttgaagtcttttacctgttatttctgttcatt-------ttat-------------------agttcttctgayggtg--------------------------gttatg---cttttcc-----------------ctggaaactgac-------------ccaagttg-gctttcccttgasyaggacacyatgaaaggccaccwtataatgagaatactataaggtctat----------------atatcacrttcgcgagtatgatgttcacaaactcatgcaagtagaggaaccaattgatatttttctttcacatgattggccggttggcatcactgattatggtaactggcaggaacttgttcgttcc--aaaagacatttcgaagatgaggtaa-----ttatag-ttaa------------------------------tttcctggatattat-----------tattatg-------ta-aat-gaa-taataygtttcatattgtctgcctttgttg-----------aatatcaagctt-attctgatttcttgtgactt--atggttgct-------------------------------------------------------------------------tgttttctttt--------------gaaattg-----ctt--c-tt-------aggttcgggagaaaactct--------------------------------------------------------------------------------------------------------------------------------------------------------------------------------------------------------------------------------------------------------------------------------------------------------------------------------------------------------------------------------------------------
>I28644_M066_Malvaceae_Thomasia_solanaceae_seq1
--------------------------------------------------------------------------------------------------------------------------------------------------------------------------------------------------------------------------------------------------ttctaa---aggtgattatgtattcaatgcaagtga-gca-tccaatc---------aacagatt--atatatcgcgtc-----ttttttcagagctgagtc---------ctgtt---attacagatgtttgaaagat-------a-tcctgatatttaac-------tgat-------------------aatactgctgctattagat-----------------------gtggtg---attaacc-----------------tttgaaactgaa-------------aaaaatta-gctttcccttgagcaggacaccatgaaaggccaccttacagtgacagtactatcaggtctat----------------atatcatgttcgtgagtatgatgttcacaaactcatgcaagtagaggaaccaattgatatttttctttcgcatgattggccacttggcatcactgattatggggactgggagaaactagttcgccac--aaaaaacatttcaaagatgaggtaa-----ttataa-ttga------------------------------ttgactagaaaataa-----------gtaaatg-------ta-aac-gaa-t----attttcatattgtctgccttttttgcatt----tcttatatcaagctt-attctgatttcttgttgact--tattatggt-------------------------------------------------------------------------tgcttattggtta-------------aaaata-----ttt--c-tt-------agattcagkaaggaactcttggaagcaaggctgctg---------------------------------------------------------------------------------------------------------------------------------------------------------------------------------------------------------------------------------------------------------------------------------------------------------------------------------------------------------------------------------
>I28645_M067_Malvaceae_Guichenotia_ledifolia_seq1
----------------------------------------------------------------------------------------------------------------------------------------------------------------------------------------------------------------------------------------------------------------------------------gtga-tcg-tccaatc---------aacagatt--atatatggcatc-----ttttttcaaagctgagtct--------ctgtt---attacagatgtttgaaagat-------a-tcctgatatttaac-------tgat-------------------aataatgccgatattagat-----------------------gtggtg---attaacc-----------------tttgaaactgaa-------------aaaaatta-gctctcgcttgagcaggacaccatgaaaggccaccttatagtgacagtactataaggtctat----------------atatcatgttcgagagtatgatgttcacaaactcatgcaagtagaggaaccaattgatatttttctttcacatgattggccacttggcatcactgattatggggactgggaggaactagttcgccac--aaaaaacatttcaaagatgaggtaa-----ttataa-ttga------------------------------ttgaccagaaaataa-----------gtaaatg-------tg----------------tttcatattgtctgccttttttgcatt----tcttatatcaatctt-attccgatttcttgttgact--tattatggt-------------------------------------------------------------------------tgcttgttggtta-------------aaaata-----ttt--c-tt-------agattcaggaaggaactcttgga----------------------------------------------------------------------------------------------------------------------------------------------------------------------------------------------------------------------------------------------------------------------------------------------------------------------------------------------------------------------------------------------
>I28646_M068_Malvaceae_Helmiopsis_sp_seq1
------------------------------------------------------------------------------------------------------------------------------------------------------------------------------------------------------------------------------------------------tctactaa---tggtgattwtgtatt-----cagttga-gca-tcctaat---------aacatat----tttattkc--------ttta-ttakagctgagttt--------ttgtt---gttamggaagtttgaaagat-------a-ttctcatatttacc-------tray-------------------ggttctgttgctattatay------------------------tgrts---atwataa-----------------ttt-atrctgaa-------------aaatatta-gcttttcactgagcaggacaccatgaaaggccaccttacaatgaaaatactrtcaggtctgt----------------gtatcatgttcgtgagtatgwtgttcacaadctcatrcaggtagaggaaccvattgatattttcctttcacatgattggccacttggaattactgattatggaaactggagggaacttgttcgcyat--aaaaaacatttcaaagatgaggta----------aa-ctga------------------------------ttthgtggagattaa-----------ataaatg-------ta-aak-gaa-taamratttthgtrttatctgcctttgtttca-t---atctmgtatcaagctt-attcggattcctctttgact--aagcccagc-------------------------------------------------------------------------tgcttgtttgtcgg--------t-tgaaaata------tt--c-tt-------agattgagcaaggaactcttgg-----------------------------------------------------------------------------------------------------------------------------------------------------------------------------------------------------------------------------------------------------------------------------------------------------------------------------------------------------------------------------------------------
>I28647_M069_Malvaceae_Cheirolaena_linearis_seq1
------------------------------------------------------------------------------------------------------------------------------------------------------------------------------------------------------------------------------------------------------cm---tgrtgrttstgtatt-----cagttga-gca-tcctaat---------aacatat----tttattgc--------tttayytagwrmygarkytccc---caytgtk---gktmtgrrrrwkkraagmhw---------akbymdymtthmcc-------tgmtwtgcagagaggctgattcgdrytmtgttgctattrtay------------------------tkgwg---attataw-----------------ttt-atrctgaa-------------aaatatta-gcttttcamtgagcaggacaccatgaaaggccaccttacaatgaaaahactatcaggtctgt----------------gtatcatgttcgtgagtatgwtgttcacaaactcatrcaggtagaggaaccaattgatattttyctttcacatgattggccabttggwattactgattatggaaactggagggaacttgttcgcyrt--aaaaaacatttcaaagatgaggta----------aa-ctga------------------------------tttggtggagattaa-----------ataaatr-------tw-aag-gaattaamvmttttcgtattatctbcctyyrtttca-t---atcyygtrtcaagctt-attyggattcctctttgawt--aagyccagt-------------------------------------------------------------------------tgcttgtttgtkgg--------t-tgaaaata-----ttt--c-tt-------agattgagcaaggaactctt-------------------------------------------------------------------------------------------------------------------------------------------------------------------------------------------------------------------------------------------------------------------------------------------------------------------------------------------------------------------------------------------------
>I28648_M070_Malvaceae_Helmiopsiella_madagascariensis_seq1
----------------------------------------------------------------------------------------------------------------------------------------------------------------------------------------------------------------------------------------------------------------------------------ctac-caa-tggtgat---------aacatat----tttattgc--------tttatttagagctgagttt--------ttgtt---gttayggaartttgaaagata------a-ttmtcatatttacc-------tgrt-------------------ggttctgttkctattatay------------------------tgrts---attataa-----------------ttt-atrctgaa-------------aaatatta-kcttytcactgarcaggacaccatgaaaggccaccttacaatgaaaatacdatcaggtctgt----------------gtatcatgttcgtgagtatgwtgttcayaaactcatgcaggtagaggaaccrattgatattttcctttcacatgattggccacttggaattactgattatggaaactggagggaacttgttcrcyat--aaaaaacatttcaaagatgaggta----------aa-ctga------------------------------tttggtggagahtaa-----------atraatg-------ta-aag-gaa-taamrattttcrtattatctgcctttgtttca-t---atctwgtatmaagctt-atytggattcctctttgamt--aagcccagy-------------------------------------------------------------------------tgcttgtttttcgg--------t-tgaaaata------tt--c-tt-------agattgagcaaggaa------------------------------------------------------------------------------------------------------------------------------------------------------------------------------------------------------------------------------------------------------------------------------------------------------------------------------------------------------------------------------------------------------
>I28649_M071_Malvaceae_Goethalsia_meiantha_seq1
---------------------------------------------------------------------------------------------------------------------------------------------------------------------------------------------------------------------------------------------------------------------------------------gga-tcttatc---------aacttat----tatgttgcatc-----tttttttagagctgagtct--------ctgtt---gttacagaagtttggaagat-------g-atctcaaatttaactgacaaatgat-------------------aatactgctgctattatac------------------------------------------------------------ataccaac-------------ataaatta-gcttttgcttgaccaggacatcatgaaagaccaccttatgataacagcactgtcaactctgt----------------atatcacattcgtgaatatgatgttcacaaactcatgcaagtagaggagccgatcgatatttttctttcgcatgattggccacttggcatcactgattatgggaattggaaagcacttgttcggaaa--aaacgtcattttgaagatgaggtaa-----ttctaa-ttgg-----------------------------ttttgctggaaaataa-----------atgaata-------ga-aaa-gag-caaca---------------------------------------------------------ttctcattgact--tattttggt-------------------------------------------------------------------------tgctttttggttg------------aaaaata-----ttt--c-tt-------agattcataaaggaaaccttggaagcaagcctgctgctcagttgct-----------------------------------------------------------------------------------------------------------------------------------------------------------------------------------------------------------------------------------------------------------------------------------------------------------------------------------------------------------------------
>I28650_M072_Malvaceae_Clappertonia_ficifolia_seq1
-----------------------------------------------------------------------------------------------------------------------------------------------------------------------------------------------------------------------------------------------------------------------------trcaagtta-taa-tccaatc---------aactaat----yatgttgcatc-----tttctttagagstgattct--------ctgttagyattacasaagtttggaagat-------a-ttcttgtatttaat-------tgat-------------------aatactgccmctattvtat-----------------------ayggtg---attaacc-----------------tttgaaaccaac-------------ataracta-gctttcrcttgaccaggacatcatgaaaggccaccttatgatgagagaactatcaactctgt----------------atatcatgtthgtgagtatgatgttcacaaactcatgcaagtagaggaaccaattgatatttthctttcwcahgattggccacttggcatcachgattgtggggatyggaatgcacttgttcgtwac--aaahgacattttraagatgaggtaa-----ttagan-ttgn-----------------------------ttttgctagagaataa-----------abdaatg-------ta-aaa-gag-taaca---------------------------------------------------------ttcttgttgact--tatcatggt-------------------------------------------------------------------------tgcttgttggttg------------aamaata-----ttt--c-tt-------agattcagaaaggaactcttggaagcaagcctgctgctcakctgctc-gaaaarctaaaaccatcttattggttttcagctca----------------------------------------------------------------------------------------------------------------------------------------------------------------------------------------------------------------------------------------------------------------------------------------------------------------------------------
>I28652_M074_Malvaceae_Hildegardia_barteri_seq1
----------------------------------------------------------------------------------------------------------------------------------------------------------------------------------------------------------------------------------------------------------------------------------------------tacc---------aacatat----tatattgcatg-----tttgtttaaagctgagtct--------ctatt---attagagaattttgaaagat-------a-ttctctta-ttaac-------tgat--------------------atactggtgctatta--t-----------------------gtggtg---actaacc-----------------cttgaaactgaa-------------acaaatta-actttacgttgagcagggcaccatgaaaggccaccttataatgaaagtactatcaggtctgt----------------atatcatgttcgtgagtacgatgttcacaaactcatgcaagtagaggaaccaattgatatttttctttcacatgattggccacttggcatcagtgattatgggaactggaaagaacttgttcgttac--aaaaaacatttcaaagaggaggtaa-----ttaaat-ttga------------------------------tttgttggaa----------------taaaatg-------ta-aat-gaa-tgaaaattttcatattagctgcctttgttgcatt---atctcatatcaagttt-atttcaattccttattcact--aaccttgga-------------------------------------------------------------------------tgcatgtcggtta------------taaaata-----ttt--c-tt-------agattcagcaagg--------------------------------------------------------------------------------------------------------------------------------------------------------------------------------------------------------------------------------------------------------------------------------------------------------------------------------------------------------------------------------------------------------
>I28653_M168_Malvaceae_Theobroma_cacao_seq1
-------------------------------------------------------------------------------------------------------------------------------------------------------------------------------------------------------------------------------------------------------------gtgattatgtattcaatgatagtaa-gca-tcctatc---------aacttat----tatgttgcatc-----tttgtttagagctgagtct--------ttgtt---cttacagaagtttaaaagata------a-ttctcgtatttaac-------tgat-------------------aatactgctgctattatat-----------------------atggtg---attaacc-----------------tttcaaaccaaa-------------gcaaatta-gatttcccttgagcaggacaccatgaaaggccaccatataatgacaggactgtcaggtctgt----------------atatcacattcgtgagtatgatgttcacaaactaatgcaagtagaggaaccgatcgatatttttctttcacatgattggcctcttggcatcactgattttggaaactggaaggaacttgttcgccgc--aaaaaatatttcaaagatgaggtaa-----ttatca-ttga------------------------------tttgctggaaa-taa-----------ataaatg-------ta-aaa-gaa------attatttcattatctgcctttgttgcatt---atcttatatcaagctt-attcagatttcttgttgacg--tatcatggt-------------------------------------------------------------------------tgcttcttg----------------gaaaata-----tct--c-tt-------agattcaagaaggaactcttggaagcaaggctgctgctcagttgctc-gaaa-----------------------------------------------------------------------------------------------------------------------------------------------------------------------------------------------------------------------------------------------------------------------------------------------------------------------------------------------------------------
>I28654_M105_Malvaceae_Pachira_aquatica_seq1
----------------------------------------------------------------------------------------------------------------------------------------------------------------------------------------------------------------------tgtt--atttgtgtttgttttagagttcttcgaa---aggtgattgtttatttactgcaagtga-gtg-tcctata---------aacatat----tatattgcat------cgtatttagggaagagtct--------ctgtt---attacagaagtttga----------------------------------------------------------------------------------------------------------------aagc-----------------tttgaaactgaa-------------acaaatta-gctttcccttgagcaggacaccatgaaaggccaccttataatgacagtactatcaggtctgt----------------gtatcatgttcgtgagtatgatgttcacaaactcatgcaggtagaggaaccaattgatatttttctttcacatgattggccgcttggcatcactgattatggggactggaaagaacttgttcgctac--aaaaaacatttcaaagatgaggtaa-----ttataa-ttga------------------------------tttgatggaaa-tga-----------ataaatc-------tt-aaa-gaa-tgacaattttcatattatctgcctttgttgcatt---atcacatatcaagctt-atttagttttctcgtttacc--aatcatgg---------------------------------------------------------------------------------------------------------------tgt--c-tt-------agatccagcaaggaactcttggaagcaaggccgctgctcagcttctc-gaaaaacttaaaccatc----------------------------------------------------------------------------------------------------------------------------------------------------------------------------------------------------------------------------------------------------------------------------------------------------------------------------------------------------
>I28655_M148_Malvaceae_Robinsonella_mirandae_seq1
-----------------------------------------------------------------------------------------------------------------------------------------------------------------------------------------------gtcg---gttgaaktwcattmgatgtt--atytgtatttaaattwgagtgcttctaa---aggtgattgtttatttaywgcacrtga-gtt-t----ca---------aatatac----tatrtygatt------ctcatttacattggartct--------ctgtt---attacwgmvgtttgr----------------------------------------------------------------------------------------------------------------aagc-----------------tttgaaactgaa-------------acaaatta-gctktycmktgagcaggacaccatgaaaggccaccttahaatgacaatacbatcaggtctgt----------------gtatcatgttcgcgagtatgaygtdcacaaactcatgcaagtagaggaaccrattgakatttttctttcacatgattggccgcttggcatcactgattatgggaactggaaacaacttgttcgctac--aaaaagcatttcgaagatgaggtaa-----ttgtha-ttga------------------------------tttggt-gaaa-tga-----------ataaatt-------wa-aaa-aam-tcrcaaattttatatmatytgcctttcttrcatt---atctcatatmgagytt-attcagttttcttgttcacc--aatcctggt-------------------------------------------------------------------------tgmttgttggttg------------aaacata-----ctt--c-tt-------agatccagcaaggaactcttgga----------------------------------------------------------------------------------------------------------------------------------------------------------------------------------------------------------------------------------------------------------------------------------------------------------------------------------------------------------------------------------------------
>I28656_M002_Malvaceae_Tilia_americana_seq1
-----------------------------------------------------------------------------------------------------------------------------------------------------------------------------------------------------------------------------------------------------------------------------tgcaagtga-gca-tcctatc---------aacatat----tatattgcatc-----tttat---gagccgagtct--------ctgtt---attacagaagtttgaaagat-------a-ttctcatatttagc-------tgat-------------------aatactgctgctattgtat-----------------------gtggtg---gttaacc-----------------tttgaaactgaa-------------ccaaatta-gcatttccttgagcaggacaccatgaaaggccaccttataatgacagtactatcaggtctgt----------------atatcaygttcgtgagtatgatgttcacaaactcatgcaggtagaggaaccaattgatatttttctttcacatgattggccacttggcatcactgattatgggaactggagtgaacttgttcgctac--aaaaaacatttcaaagatgaggtaa-----wtacaa-ttga------------------------------tttggtggaaaataa-----------ataaatg-------ta-aaa-gaa-agacamttttcatat----tgcctttgttgyatt---atctcatatcaagctt-attcagatttatcattgact--aatcccggt-------------------------------------------------------------------------tgcttgtcggttg------------aaaaata-----ttt--c-tt-------agattcagcaaggaactcttggaagcaagcctgcggc--------------------------------------------------------------------------------------------------------------------------------------------------------------------------------------------------------------------------------------------------------------------------------------------------------------------------------------------------------------------------------
>I28657_M180_Malvaceae_Triumfetta_lappula_seq1
-------------------------------------------------------------------------------------------------------ctcttccgatct------------------------------------------------------------------------------------ttaatgttttcttgt-----------------------------------------tattcaaattctggcgcgagtga-gag-ttcattc---------aactatt----tgtgtggcatt-----tttctttagagttgattct--------ctgttagtcttatagaagtttggaagat-------a-ttctygtakttmay-------ygat-------------------aacgctgccactattgtat-----------------------ackgtg---attaacs-----------------wktgaaamyaat-------------ataaacta-gcttttgcttgascaggwcatcatgaaakgccaccttatgatgagagaactwkcaaatctgt----------------atatcatgttcgtgagtatgatgttcacaaactcatgcaagtagaggaacckatcgatatttttctttcacatgattggccgcttggcatyactgattghggggattggaatacacttgttcgttac--aaaadacatbttgaagatgaggtaa-----ttagaa-tcga-----------------------------ttttgctagacaataa-----------atgaatg-------ta-aaawgag-taaca---------------------------------------------------------ttctagttgact--tatcatgg-----------------------------------------------------------------------------ttttggttgg------------aaamata-----ttt--c-tt-------agattcggaaaggaactcttggaagcaagcctgctgcccagc---------------------------------------------------------------------------------------------------------------------------------------------------------------------------------------------------------------------------------------------------------------------------------------------------------------------------------------------------------------------------
>I28658_M160_Muntingiaceae_Muntingia_calabura_seq1
---------------gaa---------------------------------------------------------------------------------------------------------------------------------------------------------------------------------------------------------------------------------------------------------------------gta-----------------accgtatga-ttatgcggtagcc---atgtgttggaggagaaatttgaaatt--atatc---attgcagatgtcgcaaaatt---------taattgcctttaca-------tgata------------------gaaatgatagatgtcgtat-----------------------gtgctg---attgcct-----------------------------------------------tta-ccttctccgtgagcaggacactttgaaagaccaccatataatgaaagtacaatccgctctgt----------------gtatcatgttcgagaatatgatgtccacaaacttatgcaggtggaggaaccaattgatatttttctttctcatgattggccacttggcatcactgattatggtaattggaaggaactcgttcgatac--aagaagcattttgaacaagaggtaa-----taaaaa-atggcaatgacataagcaccactcccatacaagcttcacagggaaaggggctac------------------agcg-aga-gag-gaataatttttttttcttct-----------------atatcatattaatttt-----------------------atgcatgaa-------------------------------------------------------------------------tggatattacatgatatgc---tgctaccatgc---gttta---ttgt-----agatacaaaaaagagattcatgaa---------------aat---------------------------------------------------------------------------------------------------------------------------------------------------------------------------------------------------------------------------------------------------------------------------------------------------------------------------------------------------------------------------
>I9832_V002_Malvaceae_Luehea_speciosa_seq1
tttgctagttttatagaatgccccaaaatattgctgtgtattaaaatgcgggcccgtttctttcaatagatactatgggggatgggcagcacctaatatatacttcttgggatttgctggagttgtcaagtttggcaatatccgaatcggtggactctctggaatttacaaggcctacgactatcatttaggttg---gttaatgtttgcttgtta-t--attcatgttcat-----gtttactggaat--tatgtattgaaaccgtaatgc-agtga-gga-tcttttc---------aacttat----tatgtcrcatc-----tttctttagagctgag--t--------ctgtt---attacagaagtttggaagat-------a-ttctctaatttaaccgacagatgat-------------------aatactgctgctattatac-----------------------atggtg---attaacc-----------------attgcaagcaac-------------attaatta-gcttttgtgtgaccaggacatcatgaaaggccaccttataataacaaaactatcagctctgc----------------atatcatgttcgtgagtatgacattcacaaactcatgcaagtagaggaaccaattgatatttttctttcacacgattggccacttggcatcactgattatgggaattggaaagaacttgttcgcaga--aaaggacatttcaaagatgaggtaa-----ttataa-ttga-----------------------------ttttgctggaaaataa-----------atgaatc-------tt-aga-gaa-taaca---------------------------------------------------------ttctcgttgact--tgttct-gt-------------------------------------------------------------------------tactttttggttg------------aaaaata-----ttt--c-at-------agattcagaaaggaactcttggaagtaagcctgctgctcagctgctt-gaaaaactaaaaccatcttattggttttcagctcatttgcactgcaaattttctgctcttgttcaacatgaagaaggtgggagagtgacaaagtttcttgcacttgataagtgccttccagggcgcaatttcttgcaggtagctatcacaa-tttg-attgtttcctcttggttctttcttatggtctttcctggaagctgataaack-----------------------------------------------------------------------------------------------------------------------------------------------------
