# Supplementary material for: Localized Phylogenetic Discordance Among Nuclear Loci Due to Incomplete Lineage Sorting and Introgression in the Family of Cotton and Cacao (Malvaceae)
Source: Front Plant Sci. 2022 Apr 13;13:850521. doi: 10.3389/fpls.2022.850521 (PMC9043901; doi:10.3389/fpls.2022.850521)
Supplement: Supplementary file 1 [file Data_Sheet_1.ZIP › Alignments_v4/L20.fasta]

>I23352_M001_Malvaceae_Bombax_ceiba_seq1
-----------------------------------------------------------------------------------------------------------------------------------------------------------------------------------------------------------------------------------------------------------------------------------------------------atacccacctggggttggcttgtccccacacatagacactcactcagcatttgaaggattaattttcagcctttcactagcagggccttgcattatggagttcagaaaatatgcggcaggttcatggaatcctaaacttgcctcaataagtgacatgatagttgaaaatcctgatggtttc------tcagagctttctaggagggctatctatcttcctcctcaatctatgcttcttctatctggggaggcacgatatgcttggcatcattatattccacaccataaggtatgc-------tttacaatta----atcaccaaatacttt-catccatgcaagtttctgt-tttagaggttccgaaatcttagtttcactgttgccatca-------------------------------------------------------------------------------------------------------------------------------------------------------------------------------------
>I23353_M002_Malvaceae_Tilia_americana_seq1
--------------------------------------------------------------------------------------------------------------------------------------------------------------------------------------------------------------------------------------------------------------------------------------------------------------tggggtgggsttgtctccacacatcgacactcactcagcatttgaaggattaattttcagcctttcactagcagggtcttgcattatggagttcagaagatatacaggaggttcatggcttcctaaaattgcctcaataagtgacatggaagttgaaaaccctgacagttgc------actgagctttctaggaaggctgtctatcttcctcctcgatctatgctccttctatcgggggaggcacgatatgtttggcatcattatattccacaccataaggtatgm-------tttacaattaaatgattaccaaatacttt-cattcgtgcaagtttctct-ttaagaggttcagaaatcttatttttactatcgccatcataaaa---------cccaaatgattagggctat------------gagatcaagagtc----------atgaaaactaaaaataggaaaaagagacagaattgggg-gagaggaaaaattaatcctccagttagggttaggtttgaaagtaaaaaaaaaaarrawkrammrrrkkrmykgg
>I23354_M003_Malvaceae_Herissantia_crispa_seq1
--------------------------------------------------------------------------------------------------------------------------------------------------------------------------------------------------------------------------------------------------------------------------------------------ggttaatgaatacccacctggggtgggcttgtctccacacatcgacactcactcagcgtttgaaggrttaattttcagcctttcactagcagggccttgcattatggagttcagaagatataaggcaggttcatgggttcctaaaactgcgtcaataaatgacatggaagctgaaaatcctgatagttgc------tcggagctttctcggaaggctatctatcttcctcctcggtctatgcttcttttatcaggggaggcacgatatgcttggcatcattatattccacatcataaggtatg---------------------------------cttt-catccacacgagtttctgt-tttagaggttcacaaatcttagtacatgtgtttggtcttttggatt---aagtcttcaaagttcatcactgcttccatagagtggaacttaatagc--------------------------------------------------------------------------------------------------------------------agatcact
>I23355_M004_Malvaceae_Malva_arborea_seq1
--------------------------------------------------------------------------------------------------------------------------------------------------------------------------------------------------------------------------------------------------------------------------------------------ggttaatgaatacccacctggggtgggcttgtccccacacatagacactcactcggcrtttgaaggattaattttcagcctttcactagcagggccttgcattatggagttcagaagatatacaacaggttcatgggttcctaaaactgcrtcaataagtgacatggaagttgaaaatcctcatagttgc------ccagagctttccaggaaagccatctatcttcctccacggtctatgcttcttctatcyggggaggcacggtatgcttggcatcattatataccacatcataaggtacac-------tttgcaattaaatgattactgaatattgt-catccatgcaagtttctrt-tttagaggttsacaaatcttagtttcactgttgccaatataamc---------ctccaaatattag----------------------------------------------------------------------------------------------------------------------------------------------------------
>I23356_M005_Malvaceae_Lavatera_assurgentiflora_seq1
----------------------------------------------------------------------------------------------------------------------------------------------------------------------------------------------------------------------------------------------------------------------------------------------ttaatgagtacccacctggrgtgggcttgtccccacacatagacactcactcggcrtttgaaggattaattttcagcctttcactagcagggccttgcattatggagttcagaagatatacaacaggttcatgggttcctaaaactgcrtcaataagtgacatggaagttgaaaatcctcatagttgc------ccagagctttccaggaaagccatctatcttcctccacggtctatgcttcttctatcyggggaggcacggtatgcttggcatcattatataccacatcataaggtacac-------tttgcaattaaatgattactgaatattgt-catccatgcaagtttctgt-tttagaggttcacaaatc----------------------------------------------------------------------------------------------------------------------------------------------------------------------------------------------------------
>I23359_M008_Malvaceae_Althaea_officinalis_seq1
------------------------------------------------------------------------------------------------------------------------------------------------------------------------------------------------------------------------------------------------------------------------------------------------------tacccacctggggtgggattgtccccacacatagacactcactcggcgtttgaaggattaattttcagcctttcactagcagggccttgcattatggagttcagaagatatacagcaggttcatgggttcctaaaactgcatcaataagtgacatggaagttgaaaatcctcatagttgc------ccagagctttccaggaaagccatctatcttcctccccggtctatgcttcttctatctggggaggcacgatatgcttggcatcattatataccacatcataaggtacac-------ttcgc-------------------------------------------------------------------------------------------------------------------------------------------------------------------------------------------------------------------------------------------------------------------------
>I23360_M009_Malvaceae_Lagunaria_patersonia_seq1
--------------------------------------------------------------------------------------------------------------------------------------------------------------------------------------------------------------------------------------------------------------------------------------------ggwcaatgaatacccgcctggggtgggcttgtccccacacatagacactcactcagcatttgaaggattaattttcagcctgtcactagctgggccttgcattatggagttcagaagatatacaggaggttcatgggttcctaaaattgcttcaataagtgacatgaaagttgaaaatcattctaattgc------tcagaattttctaggaaggctatctatcttcctcctcggtctatgcttcttctatccggggaggcacgatattcttggcatcattatattccacatcataaggtatgc-------tttacagttaaatgattattgaatacttt-catccacgcaagtttctgt-tttagagggtcagaa-tcktagtttcastgttgcc-----------------------------------------------------------------------------------------------------------------------------------------------------------------------------------------
>I23367_M016_Malvaceae_Kitaibelia_vitifolia_seq1
-------------------------------------------------------------------------------------------------------------------------------------------------------------------------------------------------------------------------------------------------------------------------------------------------atgaatatccacctggggtgggcttgtccccatacatagacactcactccgcgtttgaaggattaattttcagcctttcactggcagggccttgcattatggagttcagaagatatacagcaggttcatgggttcctaaaa---catcaataagtgatatggaagctgaaaatcctcatagttgc------ccagagctttccagaaaagccatctatcttcctcctcggtctatgcttcttctatccagggaagcacgatatgcttggcatcattatattccacatcataaggtatgc-------tttgcaattaaatgattactgagtacttc-catccatgcaagtttctgt-tttagaggttcacaaatcttagtttcactg-------------------------ccaaagcttagggctat------------gaaatcaaaggtc----------gtg--------------------------------------------------------------------------------------------------------------
>I23368_M017_Malvaceae_Sterculia_apetala_seq1
-------------------------------------------------------------------------------------------------------------------------------------------------------------------------------------------------------------------------------------------------------------------------------------------------atgaatacccacctggggtgggcttgtctccccacatagacactcactcagcatttgaaggattaattttcagcctttcactagcagggccttgcgttatggagttcaggagatatacagaaggttcatgggctcctaaaatcacctcaataagtaacatgaaagttgaaaaccctgacagttgc------actgagctttctagaaaggctatctatcttcctccgcgatctatgctccttctatcgggggaggcacgatatgcttggcatcattatattccacaccataaggtatgc-------tttacaattaaatgattatcaaatacgtc-cattcatgcaagtttctct-tcaagaggttcagaaatgttatttttactgttgccatcatgaaa---------tcccaaagattagggctat------------gagatcaagagtc----------atgaaaa----------------------------------------------------------------------------------------------------------
>I23369_M018_Malvaceae_Abelmoschus_esculentus_seq1
----------------------------------------------------------------------------------------------------------------------------------------------------------------------------------------------------------------------------------------------------------------------------------------------ttaatgaatacccacctggggtgggcttgtccccacacatagacactcactctgcatttgaagggttaattttcagcctttcactagcagggccctgcattatggagtttagaagatatacagcaggttcatgggttcctaaaactgcctcaatagccaacatgaaagatgaaactccttatgattgctcagattcagagctttctaggaaggctatctatcttcctcctcgctcaatgcttcttctatccggggaggcacgatatgcttggcatcattatattccacatcataaggtatgctgtacagtttacaattaaatgattactgaatacttt-catccaggcaaatttctgt-tttcgaggttcagaaatcttagtttcactgttgctatc--------------------------------------------------------------------------------------------------------------------------------------------------------------------------------------
>I23370_M105_Malvaceae_Pachira_aquatica_seq1
----------------------------------------------------------------------------------------------------------------------------------------------------------------------------------------------------------------------------------------------------------------------------------------------------------------gggttggcttgtcyccacacatagacactcactcagcatttgaaggattaattttcagcctttcactagcagggccttgcattatggagttcagaagatatacagcaagttcgtgggatcctaaacttgcctcaataagtgacatgaaagttgaaaatcctaatggttgc------tcaaagctttctaggaaggctatctatcttcctcctcgatctatgcttcttctttctggggaggcacgatatgcttggcatcattatattccacaccataaggtatgc-------tttacaattaaataattaccaaacacttt-catctgtgcaagtttctgt-tttagaakttcagaaatcttagtttcactgtt--------------------------------------------------------------------------------------------------------------------------------------------------------------------------------------------
>I23372_M140_Malvaceae_Chiranthodendron_pentadactylon_seq1
-----------------------------------------------------------------------------------------------------------------------------------------------------------------------------------------------------------------------------------------------------------------------------------------------taatgaatacccacctggggtgggcttgtccccacacatagacactcactcagcattcgaaggattaattttcagcctttcactagcagggccttgcattatggagttcagaagatatacagcaggttcatgggttcctaaaattgcctcaataagtgacatgaaagttgaaaatcctgatagttgc------tcagagctttctaggaaggctatctatcttcctcctcgatctatgcttcttctatcaggggaggcacgatatgcttggcatcattatattccacaccataaggtatgc-------tttacaattaaatgattactgaatacttt-catccatgcaagtttctgt-tttagaggttcag---------------------------------------------------------------------------------------------------------------------------------------------------------------------------------------------------------------
>I23373_M141_Malvaceae_Quararibea_funebris_seq1
--------------------------------------------------------------------------------------------------------------------------------------------------------------------------------------------------------------------------------------------------------------------------------------------ggttaatgaatacccacctggggtgggattgtccccacacatagacactcactcagcatttgaaggattaattttmagcctttcactagcagggccttgcattatggagttcagaagatatacagctggttcatgggttcctaaaattgcctcaataaytgacatgaaagttgaaaatcctgatagttgc------ttagagctttgtaggaaggckatctatcttcctcctcgatctatgcttcttctatcgggggagtcacgatacgcttggcatcattatattccacatcataaggtatga-------tttacaattaaatgattactgaatacttt-catccatgcaagtttctgt-tttagaggttcagaaatcttagtttcactgtagcca----------------------------------------------------------------------------------------------------------------------------------------------------------------------------------------
>I23374_M142_Malvaceae_Hampea_nutricia_seq1
----------------------------------------------------------------------------------------------------------------------------------------------------------------------------------------------------------------------------------------------------------------------------------------------ttaatgaatacccacctggggtgggcttgyccccgcacatagrcactcactcagcatttgaaggattaattttcagcctttcactagcagggccttgcattatggagttcagaagatatacagcaggttcatggattcctaaagctgcctctatawgtgacayggaagttgaaaatcctaatagttgc------tcasaggtttctaggaaggctatctatcttcctcctcggtcaatgcttcttctatctggggaggcacgatgtgcttggcatca--------------------------------------------------------------------------------------------------------------------------------------------------------------------------------------------------------------------------------------------------------------------------------------------------------------
>I23377_M148_Malvaceae_Robinsonella_mirandae_seq1
------------------------------------------------------------------------------------------------------------------------------------------------------------------------------------------------------------------------------------------------------------------------------------------------aatgaatacccacctggggtgggcctgtctccacacatmgacactcactcagcgtttgaaggattaattttcagcctttcactagcmgggccttgcattatggagttcagaagatataaggcasgttcatgggttcctaaaactgcgtcaataaatgacacggaagywgaaaaycctgatagttgy------tcvgagctttctcggaaggctatctatcttcctcctmggtctatgcttcttctatchggggaggcacgatatgcttggcatcattatattccwcatcataaggtatgc-------tttacaactaaatgattactgattacttt-catccayacgagtttctgt-tttaraggttcacaaatcttagtatatgtgtttgrtcttttggatggagaagtcttcgaagttcatcactgcttccat---------------------------------------------------------------------------------------------------------------------------------------------t
>I23378_M150_Malvaceae_Ceiba_pentandra_seq1
---------------------------------------------------------------------------------------------------------------------------------------------------------------------------------------------------------------------------------------------------------------------------------------------gttaatgaatacccacctggggttggcttgtccccacacatagacactcactcagcatttgaaggattaattttcagcctttcactagcagggccttgcattatggagttcagaaaatatgcagcaggttcatggaatcctaaacttgcctcaataagtgacatgatagttgaaaatcctgatggtttc------tcagagctttctaggagggctgtctatcttcctcctcgatctatgcttcttctatctggggaggcacgatatgcttggcatcattatattccacaccataaggtatgc-------tttacaattaaataattaccaaatacttt-catctatacaagtttctgt-tttagaggttccgaaatcttagtttcactgttgccatcatagaa---------ccccaaagattagggcta-----------------------------------------------------------------------------------------------------------------------------------------------------
>I23380_M161_Malvaceae_Hibiscus_tiliaceus_seq1
-------------------------------------------------------------------------------------------------------------------------------------------------------------------------------------------------------------------------------------------------------------------------------------------------atgaatacccacctggggtgggcttgyccccacacatagacactcactccgcatttgaaggattgattttcagcctttcactagcagggccttgcattatggagtttagaggatatacagcaggttcatgggttcctaaaactgcctcaatagctgacgtgaaagatgaaactccttatgattgc------tcagagctttctaggaaggctatctatcttcctcctcggtcaatgctacttctatccggggaggcacgatatgcttggcatcattatattccacatcataaggtatgctttacagtttccaattaaattattactgaatacttt-tatacatgcaagtttctgt-tttag-----------------------------------------------------------------------------------------------------------------------------------------------------------------------------------------------------------------------
>I23383_M166_Malvaceae_Pseudobombax_ellipticum_seq1
--------------------------------------------------------------------------------------------------------------------------------------------------------------------------------------------------------------------------------------------------------------------------------------------ggttaatgaatacccacctggggttggcttgtccccacacatagacactcactcagcttttgaaggattaattttcagcctttcactagcagggccttgcattatggagttcagaagatatacagcaggttcatgggatcctaaacttgcctcaataagggacatgaaagttgaaaatcctgatggttcc------tcaaagctttctaggaaggctatctatcttcctcctcgatctatgcttcttctatctggggaggcacgatatgcttggcatcattatattccacaccataaggtatgc-------tttacaattacattattaccaaatacttt-catctatgcaagtttctgt-tttagaggttccaaaatcttagtttcgccgttgccatcatagaa---------ccccaaagattagggctat------------gaaatcaaaggtc----------gtgaaaactaa------------------------------------------------------------------------------------------------------
>I23385_M169_Malvaceae_Ochroma_pyramidale_seq1
--------------------------------------------------------------------------------------------------------------------------------------------------------------------------------------------------------------------------------------------------------------------------------------------------tgaatacccacctggggtgggcttgtccccacacatagacactcactcagcatttgaaggattaattttcagcctttcactagcagggccttgcattatggagttcagaagatatacagcaggttcatgggttcctaaaattgcctcagtaagtgacatgaaagttgaaaatcctcatagttgc------ttagagctttctaggaaggctatctatcttcctcctcgatctatgcttcttctatcgggggaggcaygatatkcttggcatcattatattccacaccataaggtatgc-------tttac-----aatgattaccgaatacttt-catccttgcaagtttctgt-tttagaggttcagaaatcttagtttcactgttgccatcataaaa---------ccccaaagattagggctat------------gaaatcaaaggtc----------gtgaaa-----------------------------------------------------------------------------------------------------------
>I23389_M181_Malvaceae_Pavonia_scheadiana_seq1
----------------------------------------------------------------------------------------------------------------------------------------------------------------------------------------------------------------------------------------------------------------------------------------------------aatatccacctggggtgggcttgtccccacacatagacactcactccgcatttgaaggattaattttcagcctttcactagcagggccttgcattatggagttcagaagatatacagcaggttcatgggttcctaaaa---catcaataagtgacatggaagttgaaaatcctcatagttgc------ccagaactttccagaaaagccatctatcttcctcctcggtctatgcttcytctatccggggaagcacgatatgcttggcatcattatattccacatcataaggtatgc-------tttgcaattaaatgattactgaatacttt-catccatacaagtttctgt-tt--------------------------------------------------------------------------------------------------------------------------------------------------------------------------------------------------------------------------
>I23390_M182_Malvaceae_Anoda_cristata_seq1
-------------------------------------------------------------------------------------------------------------------------------------------------------------------------------------------------------------------------------------------------------------------------------------------------------------ctggggtgggcttgtccccacacatagacactcactccgcatttgaaggattaattttcagcctttcactagcagggccttgcattatggagttcagaagatatacagcaggttcatgggttcctaaaa---catcaataagtgacatggaagttgaaaatcctcatagttgc------ccagaactttccagaaaagccatctatcttcctcctcggtctatgcttcttctatccggggaagcacgatatgcttggcatcattatattccacatcataaggtatgc-------tttgcaattaaatgattactgaatacttt-catccatacaagtttctgt-tttagaggttcacaaatcttagtttcactgttgccaatataaac---------ccccaaagcttaggactat------------gaaatcaaaggtc----------gtgaaaactaaaaataggaaaaagagaaagacttgaggggagtgcaaaaccgaatcctccaagtagggtttggttggaaagtgttaaccaa------------ggttaaactc
>I23391_M183_Malvaceae_Phymosia_umbellata_seq1
--------------------------------------------------------------------------------------------------------------------------------------------------------------------------------------------------------------------------------------------------------------------------------------------ggttaatgagtacccaccyggggtgggattgtctccacacatagacactcactcrgcgtttgaaggattgattttcagcctttcactagcagggccttgcattatggagttcagaagatataakgcaggtacttgggttcctaaaaccgcgtcaataaatgacamggaagctgaaaaycmtgatagttgc------tcagasytttctcggaaggctatctatcttcctcctcggtctatgcttcttttatctggggaggcacgatatgcttggcatcattatattccacatcataaggtatgc-------cttacaactaaatgattatcgattacttt-cctccacacgagtctctgc-tttaca-----acaaatcttagtatatgtgtttggtcttcaaagtt-----------------------------------------------------------------------------------------------------------------------------------------------------------------------------c
>I23393_M189_Malvaceae_Kearnemalvastrum_lacteum_seq1
------------------------------------------------------------------------------------------------------------------------------------------------------------------------------------------------------------------------------------------------------------------------------------------------aatgaataccctcctggggtgggcttgtctccacacatagacactcactcggcatttgaaggattaattttcagcctttcactagcagggccttgcattatggagttcagaagatatacagcaggttcatgggttcctaaaactgcctcaataagtgacatggaagttgaaaatccttatagttgc------ccagaggtttctaggaaggccatctatcttcctcctcggtctatgcttcttctatctggggaggcamgatatgcttggcatcattatattccacatcataaggtatgc-------tttacaatt---------------------------cacaagtttctgt-tttakagrkkywcamawatywkwktywcwttkkysmywktrwama--------cctcaaagattagg---------------------------------------------------------------------------------------------------------------------------------------------------------
>I23394_M229_Malvaceae_Malvastrum_americanum_seq1
-----------------------------------------------------------------------------------------------------------------------------------------------------------------------------------------------------------------------------------------------------------------------------------------------taatgaatacccacctggggtgggcttgtccccacacatagacactcactcggcgtttgaaggattaattttcagcctttcactagcagggccttgcattatggatttcagaagatatgcagcaggttcatgggttcctaaaactgcatcaaaaagtgacatggaagttgaaaatcctcgtagttgc------cccgagctttccaggaaagccatctatcttcctccccggtctatgctgcttctatctggggaggcacgatatgcttggcatcattatattccacatcataaggtacgc-------tttgcaattaaatgattac-----------------------------------------------------------------------------------------------------------------------------------------------------------------------------------------------------------------------------------------------------------
>I23395_M236_Malvaceae_Fuertesimalva_jacens_seq1
--------------------------------------------------------------------------------------------------------------------------------------------------------------------------------------------------------------------------------------------------------------------------------------------ggttaatgaatacccacctggggtgggattgtccccacacatagacactcactcggcgtttgaaggattaattttcagcctttcactagcagggccttgcattatggagttcagaagatatacagcaggttcatgggttcctaaaactgcatcaataagtgacatggaagttgaaaatcctcatagttgc------ccagagctttccaggaaagccatctatcttcctgcacggtctatgcttcttctatctggggaggcacggtatgcttggcatcattatataccacatcataaggtacac-------tttgcaattaaatgattactgaatattgt-catccatgcaagtttctgt-tttagaggttcacaaatgttagtttcactgttgccaatataaac---------ctccaaagattagggctat------------ga--------------------------------------------------------------------------------------------------------------------------------------
>I23396_M019_Malvaceae_Allosidastrum_pyramidatum_seq1
--------------------------------------------------------------------------------------------------------------------------------------------------------------------------------------------------------------------------------------------------------------------------------------------ggttaatgaatacccgcctggggttggcttgtctccacacatagacactcactcagcgtttgaaggattaattttcagcctttcactagcagggccttgcattatggagttcagaagatataaggcaggttcatgggttcctaaaaccgcatcaataaatgacactgaagctggaaatcctgatagttgc------tcggagctttctcggaaggctatctatcttcctcctcggtctatgcttcttctatccggggaggcacgatatgcttggcatcattatattccacatcataaggtatgc--------ttacaactaaatgat-------tacttt-catccacacgagtttctgt-tttagaggttcacaaatattagtatatgtgtttggacttttggattgagaagtcttcaaagtt-------------------------------------------------------------------------------------------------------------------------------------------------------------
>I23398_M021_Malvaceae_Sidastrum_micranthum_seq1
--------------------------------------------------------------------------------------------------------------------------------------------------------------------------------------------------------------------------------------------------------------------------------------------ggttaatgaatacccacctggggtrggcttgtctccacacatcgacactcactcagcgtttgaaggattaattttcagcctttcactagcagggccttgcattatggagttcagaagatacaaggcaggttcatgggctcctaaarctgcgtcaataaatgacacggaagctgaaaatcctgatagttgc------tckgagctttctyggaaggctatctatcttcctccacggtctatgcttcttctatccggggaggcacgatatgcttggcatcattatattcyacatcataaggtatgc-------tttactactgaatgattactgattacttt-catccacacgaatttctgt-tttagaggttcacaaatcttagaatatgtgtttgatcttttggattgagaagtcttcaaag---------------------------------------------------------------------------------------------------------------------------------------------------------------
>I23399_M022_Malvaceae_Gaya_dominguensis_seq1
--------------------------------------------------------------------------------------------------------------------------------------------------------------------------------------------------------------------------------------------------------------------------------------------ggttaatgaatacccacctggggtgggcttgtctccacacatagacacacactcagcgtttgaaggattaattttcagcctttcactagcagggccttgcattatggagttcagaagatataaggcaggttcatgggttcctaaaactgcgtcaataaatgacacggaagctgaaaatcctgatagttgc------tcggagctttctcggaaggctatctatcttcctcctcggtctatgcttcttctatccggggaggcacgatatgcttggcatcattatattccacatcataaggtatg---------------------------------cttt-catccacacgagtttctgt-tttagaagttcacaatttttagaatatgtgtttggtcttttggatt---aagtctt--------------------------------------------------------------------------------------------------------------------------------------------------------------------
>I23366_M015_Malvaceae_Firmiana_simplex_seq1
--------------------------------------------------------------------------------------------------------------------------------------------------------------------------------------------------------------------------------------------------------------------------------------------------------------tggggtgggcttgtctccacacatagacactcactcagcatttgaaggattaattttcagcctttcaatagcagggccttgcattatggagttcagaagatatacagaaggttcatggattcctaatatcacctcaacaagtgacatgaaagttgaaaaccctgacagttgc------actgagctttctagaaaggctatctatcttcctcctcgatctatgctccttctatcgggggaggcacgatatgcttggcatcattatattccacaccataaggtatgc-------ttaacaattaaatgattaccaaatacttt-cattcatgcaagtttcttt-acaagaggtttagaaatcttatttttactgttgccatcatgaaa---------ttc-aaagattag----------------------------------------------------------------------------------------------------------------------------------------------------------
>I28591_M023_Malvaceae_Neobuchia_paulinae_seq1
-------------------------------------tcttaaaattagattttgtaaacct-ttgacatattaac----tgttctgtaattagaccaaagtttccg---------tgctttgaaagaaaaagaaaaaaaaa-----acttccgtactctgtcatcgttatagatt----------------------------tatag-------attgg----------agtatgatgtt----------agcgagactgaaga-ttgggatttaccttacaggttaatgaatacccacctggggttggcttgtccccacacatagacactcactcagcatttgaaggattaattttcagcctttcactagcagggccttgcattatggagttcagaaaatatgcagcaggttcatggaatcctaaacttgcctcaataagtgaggtgatagttgaaaatcctgatggtttc------tcagagctttctaggaaggctatctatcttcctcctcgatctatgcttcttctatctggggaggcacgatatgcttggcatcattatattccacaccacaaggtatgc-------tttacaattaaattattaccaaatacttc-catctataaaagtttctgt-tttagagg--------------------------------------------------------------------------------------------------------------------------------------------------------------------------------------------------------------------
>I28593_M024_Malvaceae_Carpodiptera_cubensis_seq1
------------------------------------------aaattagatgctgtaaaactttagtcatattttctgtcttttctgtaattataccaaagatttca--tgt-cttttatttgaaagaaaggaaa------------ccttgactgctacaccatggttgtagata----------------------------tatag-------catgg----------aggatgctggtgttc--tataagggagactgaaga-ttggtcattaccttacaggttaatgaatacccacctggggtgggcttgtctccacacatagacactcactcagcatttgaaggattaattttcagcctttcactagcagggccttgcatcatggagttcagaagacatacaacaggttcatgggttccaaaaattgcctcaataagtgacatgaaagatgaaaaccctga---------------agaggtttctaggaaggctatctatcttcctcctcgatctatgctaatcctatcaggggaggcacggtatgcttggcatcattatattccacaccataaggtatgc-------tttacaattaaatgattaccaagtacttc-cattcatgcaagttttcct-gtgagaggttcaga--------------------------------------------------------------------------------------------------------------------------------------------------------------------------------------------------------------
>I28596_M026_Malvaceae_Ruizia_cordata_seq1
--------------------------------------------------------------------------------------------ataccaaaggtttcataatt-tttttagttgtaagaaagataagaa-----------------------tcatggtcatagata----------------------------cat---------cttgg----------aggattatgatgttc--tgtaaacaagactgaaaa-ttagtcactgccttacaggttaatgaatacccatctggggtgggcttgtctcctcacatagatactcactcagcgtttgaaggattcattttcagcctttcactagctgggccttgcattatggagttcagaagatatacagaaggttcatgggttcctaaaactttctctacagatgacatgaaagtcgaaaaccctaacagttgc------tctgagctttctaggaaggctatctatcttcctcctcgttctatgctccttctctcgggcgaggcacgatatgcttggcatcattatattccacaccataaggtatag-------tatacagttaaatggttaccaaatgcttt-cattcatactagtttctgt-ttaa------------------------------------------------------------------------------------------------------------------------------------------------------------------------------------------------------------------------
>I28597_M027_Malvaceae_Melhania_velutina_seq1
---------------------------------------------------------------------------------------------------aggttccatatgt-tttttagttgtaagaaagataagaa-----------------------tcatggttataaatg----------------------------cat---------cttgg----------aggattatgatgttc--tgtaaacaagactgtaaa-ttagtcactgccttacaggttaatgaatacccatccggggtgggcttgtctccccacatagatactcgctcagcatttgaaggattcattttcagcctttcactagctgggccttgcattatggagttcagaagatatacagaaggttcatgggttcctaaaactttctttacagatgacatgaaagtcgaaaaccctaacagttgc------tctgagctttctaggaaggctatctatcttcctcctcgttctatgctccttctctcaggcgaggcacgatatgcttggcatcattatattccgcaccataggatatag-------ttcacagttaaatggttaccaactgcttt-catccatacaagcttctgt-ttaagatg----------ccttttttacaatcaccataa--------------------------gggctgt-----------------------------------------------------------------atttgttg------------------------------------------------------------------------aga
>I28600_M146_Malvaceae_Mortoniodendron_guatemalense_seq1
------------------------------------------------------ttaaacct-ttgacacatttact--ctgtactataattataccaaaggtttcatattt-tttttatttgaaagaaagaaaa------------ccttgagtactatgtcatggttatagata----------------------------tatag-------cttag----------aggatgatgatgttc--tgtaagcaagactgaaga-tcggtcattaccttacaggttaatgaatacccacctggggtgggcttgtctccacacatagatacacattcagcatttgaaggattaattttcagcctttcactagcagggccttgcatcatggagttcagaagatatacagcacgttcatggattcctaaaatcgcctcaataaatgacttgaaagttgagaaccctgaaagtttc------actgagctttctaggaaagctatctatcttcctcctagatctatgcttcttctatcaggggaggcacgatatgtttggcatcattatattccacaccataaggtatgc-------tttacaattaaatgatcaccaaaaacttt-cattcgtgcaagtttctct-ttaagtggttcacaa-------------------------------------------------------------------------------------------------------------------------------------------------------------------------------------------------------------
>I28603_M223_Malvaceae_Gossypium_hirsutum_seq1
-------------------------------------------------gttccttcccact-tctttctatttac----tktcctgtaaatagaccaaaggtttc---atg-ttt--atttgaaagggraaaaaaaa----------cttgagccctatgtcatggttatagaca----------------------------tacag-------cttggacct------aggrggatgatgtt-------agcaagactgaaga-tcagtartgaccttacaggttaatgaatacccacctggggtgggcttgtccccgcacatagacactcactcagcatttgaaggattaattttcagcctttcactagcagggccttgcattatggagttcagaagatayacagcaggttcatggghtcctaaaactgcctctataagtgrcacvgaagttgaaaatcctaatagttgc------tcdgaggtttctwggaaggctatctatcttcctcctcggtcaatgcttcttctrtctggggaggcacgatgygcttggcatcattatattccmcatcataaggtaagc-------tttatgattagatgattactgaatacttt-cgtctgtgcaagtttctct-tttag-----------------------------------------------------------------------------------------------------------------------------------------------------------------------------------------------------------------------
>I28605_M235_Malvaceae_Abutilon_sp_seq1
------------------------------------------------------ggaaacct-tcgacatattt-----ctgttctgtaaatagaccaaatgtttt---gtg-ttttgatttgaaagggaatagaaaaa--------ccttgagcaccatgtcatggttatagata----------------------------tacgg-------cttggacct------aggaggatgatggatgatgttcgcaagactgaagatttgataattaccttacaggttaatgagtacccacctggggtgggcttgtctccacacatagacactcactcggcgtttgaaggattaattttcagcctttcactagcagggccttgcattatggagttcagaagatataaggcaggttcatgggttcctaaaactgcatcgataaatgacgcggaagctgaaaatcctgatggttgc------tcggagctttctcggagggctatctatcttcctcctcggtctatgcttcttctatctggggaggcacgatatgcttggcatcattatattccacatcataaggtatgc-------tttacaactaaatgattactgattacttt-catccgcacgagtttctgt-tttagaggttcacaaatcttag------------------------------------------------------------------------------------------------------------------------------------------------------------------------------------------------------
>I28606_M033_Malvaceae_Reevesia_formosana_seq1
-----------------------------------------------------------------------tttac----tgttctgtaattagaccaaaggtttcat-act-tttttatttgaaagaaagaaac------------cattgagcactatgtcatgattatagata----------------------------tatag-------cttgg-------------aggatgatgttc--tgtaagcaagactgaaga-ttggtaattaccttacaggttaatgaatacccaattggggtgggattgtccccacacatagacactcactcagcattcgaaggattaattttcagcctttcgctagcagggccttgcattatggagttcagaagatatacagaaggttcatgggttcctaaagttgattcagtaagtgacatgaaagttgaaaatcctgacagttgc------acagagctttctaggaaggctatctatcttcctcctcgatcaatgctccttctatcaggggaggcacgatatgcttggcatcattatattccacaccataaggtatgc-------tttacaattaaatgattaccaagtgcttt-cattcatgcaagtttctct-tttagag-ttcagaagtcttagtttcactgtcgccatcataaaa---------ccctaaagagtag---tat------------gaaa------------------------------------------------------------------------------------------------------------------------------------
>I28607_M034_Malvaceae_Mansonia_altissima_seq1
-----------------------------------tttcttagaattagactttgtaaacct-ttgttatctttaaa--ctgttctgtagttattccaaagatttaa--tat-cttttatttaaaagaaagaaaa------------ccttgagaactatttcatggttatagcca----------------------------tatag-------gttgg----------aggatgatgatgttc--tataaggaagatttaaga-tcagtcatcaccttacaggttaatgaatacccacctggggtgggcttgtctccacacatagacactcactcagcatttgaaggattgattttcagcctttcactagcaggctcttgcgttatggagttcagaagatatatggcaggttcatggattcctaaaagtacttcgataagtgaaatgaaagttgaaaaccctgacagttgt------actgagctttctaggaaggctatctatcttcctcctcgatctatgctccttctgtcaggggaggcacgatatgcttggcatcattatattccacatcataaggtat--------ttttccaattaaatgattaccaaatactat-tatccatgcaagttttttg-ttaagaggttcagaaatttttttcctgttgccttcattacaa-----------cgccaaagattaaatctat------------gagatcaagggcc----------atgaaatctaaaaat-------------------------------------------------------------------------------------------------a
>I28608_M035_Malvaceae_Hosfordia_alata_seq1
--------------------------------------------------------------------------------wsttctttaaatagaccaaaggtttt---gtg-ttttgatttgaaagggaatagaaaaa--------ccttgagcactatgtcatggttatagata----------------------------tacgg-------yttggacct------aggaggwtgatggatgatgttcgcaagactgaaga-ttkgtaattaccttamaggttaatgagtacccacctggggtgggattgtctccacacatagacactcactcagcgtttgaaggattaattttcagcctttcactagcagggccttgcattatggagttcagaagatataaggcaggtacttgggttcctaaaactgygtcaataaatgacacggargcygaaaatcctgatagttgc------tymkagctttctcggaaggctatctatcttcctcctcggtctatgcttcttctatccggggaggcacgawatgcttggcatcattatattccacatcataaggtatgc-------yttacaactaaatgattacygrttacttt-catccacaygagttwctgc-tttrga-----acaaatctt--------------------------------------------------------------------------------------------------------------------------------------------------------------------------------------------------------
>I28609_M036_Malvaceae_Pentaplaris_davidsmithii_seq1
--------------------------------------------attagatgttgtaaacct-ttsamrtrytyam----trttytgkaattagaccaaaggtttc---atg-ttttgatttgaaaaggaaaaaaaaaaac------acttgagcagtatgtcatggttatagata----------------------------tatagattggaccttgg----------aggatgatgatgtt-------agcaagactgaaga-tcagtaattaccttacaggttaatgaatacctacctggggtgggcttgtccccacacatagacactcactcagcatttgaaggattaattttcagcctttcactagcagggccttgcattatggagttcagaagatatacggcaggttcatgggttcctaaaattgcctcaataagtgacatgaaagttgaaaatcctgatagtcgc------tcagagctttctaagaaggctatctatcttcctcctcgatctatgcttcttctatcaggggaggcacgatatgcttggcatcattatattccacatcataaggtatgc-------tttacaattaaatgattactaaatacttt-catccatgcaagtttctgt-tttagag---------------------------------------------------------------------------------------------------------------------------------------------------------------------------------------------------------------------
>I28610_M037_Malvaceae_Heritiera_littoralis_seq1
-----------------------ctcttctttctattccttaaaattagacgttgtagaact-ttgacatatttac--------ctgtaattataccaaaggtttca--tat-tttttatttgaaagaaagaaaa------------ccttgagtactatgtcatggtt-----------------------------------agtag-------cttgg----------agtatgatgctgttc--tataagcaagactgaaga-tcagtcattaccttacaggttaatgaatacccacctgggttgggcttgtctccacacatagacactcactcagcatttgaaggattaattttcagcctttcactagcagggccttgcattatggagttcagaagatatacagaaggttcatggattcctaaaatcacctcaaaaagtgacatgaaagttgaaaaccctgacacttgc------actgagctttctaggaaggctatctatcttcctcctcgatctatgctccttctatcgggggaggcacgatatgcttggcatcattatattccacaccataaggtatgc-------tttacaattaaatgattaccaaatacttt-cattcatgcaagtttctct-tcaagaggttcagaa---------ttactgttgccatcatgaaa---------ccccaaagattagggctat------------gagatcaagattc----------at---------------------------------------------------------------------------------------------------------------
>I28611_M062A_Malvaceae_Durio_zibethinus_seq1
------------------------------------tccttaaaattagactttgtaaacct-attacatatttact--ctgttttgtaattatacctaagatttca---ta-tttttatttgaaagaaagaaaa------------ccttga-tactatgtcatggttatagata----------------------------tataa-------cttgg----------agggtggtgatgttc--tttaagcaagactgaaga-tcggtcattatcttacaggttaatgaatatccacctggggtgggcctgtctccacacatagacactcactcagcatttgaaggattaattttcagcctttcactagcagggccttgcattatggagttcagaagatatacagcaggatcatggattcctaaaatcgcctcaataagtgaaatgaaagttgaaaaccctaaccgttgc------actgagctttctaggaaggctatctatcttcctcctcgatctatgctccttctatcgggggaagcacgatatgcttggcatcattatattccacaccataaggtatac-------tttacaattaaatgattatcaaatacttt-cattcatgcaagtttctct-tcaagaggttcagaaatcttatttttactgtcaccatcataaaa---------cctcaaagattagtgctcc------------gagatcaa--------------------------------------------------------------------------------------------------------------------------------
>I28612_M038_Malvaceae_Brachichyton_bidwillii_seq1
------------------------------------------------------------------acatatttac--------ctttcaatatackaaaggttcca---tt-tttttatttgaaagaaagaaaa------------cctcgagtactatgtcatggttatagata----------------------------tatgg-------cttgg----------aggatgatgctgttc--tccaagcaagactgaaga-tcggtcattaccttacaggttaatgaatacccacctggggttggcttgtctccccatatagacactcactcagcatttgaaggattaattttcagcctttcactagctgggccttgcatcatggagttcagaagatatacaaaaggttcaaggattcctaaaatcacctcaataagtgacatgaaagttgaaaaccctgacagttgc------actgagctttctagaaaggctatctatcttcctcctcgatctatgctccttctatcgggggaggcacgatatgcttggcatcattatattccacaccataaggtatga-------tttacaattaaacgattaccaaatacttt-cattcatgcaagtttctct-tcaagaggttcagaaatgtttttttcactgttgccatcat------------------------------------------------------------------------------------------------------------------------------------------------------------------------------------
>I28613_M039_Malvaceae_Eriotheca_macrophylla_seq1
------------------------------------------------------------------------------------------ttagaccaaagtttyg---ttt-tttttatttaaaaaaaaaattaaaaaaaa-----ccttattcgctatgtcatcattatagayt----------------------------tatag-------yttgg----------agtatgatgacttt-------agcaagactgaaga-tagggaattaccttacaggttaatgaatacccacctggggttggcttgtccccacacatagacactcactcagcatttgaaggattaattttcagcctttcactagcagggccttgcattatggagttcagaagatatacagcaggttcatgggatcctaaacttgcctcaataagtgacatgaaagttgaaaatcctgatggttgc------tcaaagctttctaggaaggctatctatcttcctcctcgatctatgcttcttctatctggggaggyacgatatgcttggcatcattatattccacaccataaggtatgc-------tttacaattaaataattacaaaacacttt-catctatgcaagtttctgt-tttagag---------------------------------------------------------------------------------------------------------------------------------------------------------------------------------------------------------------------
>I28615_M041_Malvaceae_Pterygota_brasiliensis_seq1
--------------------------------------------------------------------------------------------------------ata---tt-tttttatttgaaagaaagcaaa------------ccttgagtactatgtcatggtcatagata----------------------------tatag-------cttgg----------aggatgatgctgttc--tataagcaagactgaaaa-ttggtcattaccttacaggttaatgaatacccatctggggtgggcttgtctccacacgtagacactcactcggcatttgaaggattaatttttagcctttcactatcagggccttgcattatggagttcagaagatatacagaaggttcatggattcctaatatcacctcaataagtgacatgaaagttgaaaaccctgacagttgc------actgagctttctagaaaggctatatatcttcctcctcgatctatgctccttctatcaggggaggcacgatatgcgtggcatcattatattccacaccataaggtatgc-------tttacaattaaatgattaccatttacttt-cattcatgcaagcttctct-ccaa------------------------------------------------------------------------------------------------------------------------------------------------------------------------------------------------------------------------
>I28616_M042_Malvaceae_Leptonichya_maranta_seq1
--------------gtttgcctcctcatctttctattcctttaaaatagacattgtaagacatatttagtatttaat--ctgttctgtaattatcccatgggtttca--aat-tttatatttgaaataaggaaaa------------ccttgagaactatgtcatggctataaatg----------------------------tatag-------cttgg----------aggat-------------------aagactgaagg-ttggtaatttccttacaggttaatgaatacccrcctggggtgggcttgtccccacacatagacactcactcagcatttgaaggattaatttttagtctttcactagcmggaccttgcatwatggagttcagaaggtayacagygggatcttggattcctaaaattgcctcagtaactgacatgaaagttgaaaatcctgacagttgc------acagagctttctaggaaggctatctatcttcctcctcgatctatgctccttctattgggggaggcacgatatgcttggcatcattacattccacaccataaggtatgc-------tttacaattaattgattacctaatacttt-cattcatgcaaatttctgtgttaagaggttcagaaatcttatttttgctgacacaatgacataa----------cccaaagattagggctat------------aaaatcctcaa----------------------------------------------------------------------------------------------------------------------------c
>I28618_M044_Malvaceae_Pentace_laxiflora_seq1
----------------------------------------taaaattagacattgtaaacct---gtcatattttct--ctgttctgtaaatataccagagatttcat-gtt-tttttattttgaagaaagaaaa------------ccttgactattatgtcatggttgtagata----------------------------tatag-------cttgg----------aggatgctgatgttc--tgtaagccagactgaaga-ttggtcattaccttacaggttaatgaatacccacctggtgtgggcttgtctccacacatagacactcactcagcatttgaaggattaattttcagcctttcactagcagggccttgcattatggagttcagaagatatacaacaggttcatgggttcctaaaattgcctcaataagtgacatgaaagttgaaaaccctga---------------agagctttctaggaaggctattcatcttcctcctcgatctatgctaatcctatcaggggaggcacggtatggttggcatcattatattcctcatcataaggtatgc-------tttacaattaaatgattaccaaatacttc-cattcatgcaagtttttct-gtaagaggttcagaaatcttattt----------------------------------------------------------------------------------------------------------------------------------------------------------------------------------------------------
>I28619_M045_Malvaceae_Phragmotheca_mammosa_seq1
--------------------------------------------------ctttgtaaacct-ttgacat-tttat----tgttctgtaattagaccaaaggtttc---atg-ttttgatttgaaagaaaaaaaaaaaaaaaaaaaaccttgagtgctacatcatggttatagata----------------------------tatagcttggaccttgg----------aggatgatgatgtt-------agcaagactgaaga-tcggtaatcaccttacaggttaatgaatacccacctggggtgggattgtcccctcacatagacactcactcagcatttgaaggattaattttcagcctttcactagcagggccttgcattatggagttcagaagatatacagctggttcatgggttcctaaaattgcctcaataaatgacatgaaagttgaaaatcctgatagctgc------tcagagctttgtaggaaggctatatatcttcctcctcgatctatgcttcttctatcgggggaggcacgatacgcttggcatcattatattccacatcataaggtatgc-------tttacaattaaatgattactgaatacttt-catccatgcaagtttctgt-tttagaggttcagaaatcgtagtttcaccgtagccaccataaaa---------cctcaaagattagagtaat------------ga--------------------------------------------------------------------------------------------------------------------------------------
>I28620_M046_Malvaceae_Camptostemon_shultzii_seq1
---------------------------------------------------tcagtaaacct-ttagcatatttac----tgctttgtaaatagaccaaaggtttc---ttg-ttttgatttgaaagggaaaaaaaaa---------ccttgagcactatgccatggttatagata----------------------------tacag-------cttgggtct------cggatggtgatgtt-------agcaagactaaaga-ttggtaattaccttacaggctaatgaatacccacctggggtgggcttgtcccctcacatagacactcactcagcatttgaaggattaattttcagcctttcactagcagggccttgcattatggagttcagaagatataaagaaggttcatgtgttcctaaaattgmmtcwwtaaktrwywwraawkkkgaaaatccttatagttgc------tcagagctttctagaaaggctatctatcttcctcctcggtctatgcttcttctatccggggaggcacgatatgcttggcatcattacattccacatcataaggtatgc-------tttacaattaaataaataaaagaaaga---------------------------------------------------------------------------------------------------------------------------------------------------------------------------------------------------------------------------------------------------
>I28624_M049_Malvaceae_Corchoropsis_tomentosa_seq1
----------------------------------------taaaagtggaggttgtaaactt-ttgacctattgact--ctgttctgtaattataccaaaggtttcat-att-tttttagttttaagagacaaga---------t----------------tcatggttttagtta----------------------------tat---------catgg----------aggattatgatgttc--tgtaaacaagactgaaaa-ttagtcactgccttacaggtcaatgaatacccatctggggtgggcttgtctccgcacatagacactcactctgcgtttgaaggattcattttcagcctttcactagccgggccttgcattatggagttcagaagatatacagaaggttcatggactcctaaaattgcctccacaaatgacatgaaagttgaaaaccctgacagctgc------tctgagctttctaggaaggctatctatcttcctcctcgatctatgctccttctctcgggggaggcacgatatgcttggcatcattatattccacaccataaggtatgg-------tttacaattaaatgattaccaaaaactttccgttcatgctagtttctgt-ttaagatgttcataaatctcttgtttacaatcatcatcata----------------------------------------------------------------------------------------------------------------------------------------------------------------------------------a
>I28628_M051_Malvaceae_Werklea_horrida_seq1
---------------------------------------------------------------------------c----tgttctgtaaatagaccaaaggtttcc--atg-ttttgatttgaaagggaagaaaa-----------ccttgagcactatgtcatggttatagata----------------------------tacag-------cttggacctagaaggacgttgatgatgtt-------tgcaagactgaaga-tcagtaattaccttacaggttaatgaatacccacctggggtgggcttgtccccacacatagacactcactccgcatttgaaggattaattttcagcctttcactagcagggccttgcattatggagtttagaagatatacagcaggttcatgggttcctaaaactgcctcaataactgacttgaaagatgaaaatccttacgattgc------tcagagctttctaggaaggctatctatcttcctcctcggtcaatgcttcttctatccggggaggcacgatatgcttggcatcattatattccacatcataaggtatgcattactgtttacaattaaatgattactgaatacttt-catccaggcaagtttctgt-ttta------------------------------------------------------------------------------------------------------------------------------------------------------------------------------------------------------------------------
>I28629_M052_Malvaceae_Spirotheca_rosea_seq1
--------------------------------ctactccttaaaattagatgttgtaaacct-ttgacatatttac----tgttctgtaattagaccaaagtttcc---ttt-tttttatttgaaaaaagaaaaaaaaaa-------ccttgagcactatgtcatcgttatagatt----------------------------tgtag-------cttgg----------agtatgatgatgtt-------agcaagtctgaaga-tcgggaattaccttacaggttaatgaatacccacctggggtgggcttgtccccacacatagacactcactcggcatttgaaggattaattttcagcctttcactggcagggccttgcattatggagttcagaagatatacagcaggttcatgggatcctaaacttgcctcagtaagtgacatgaaagttgaaaatcctgctggtagc------tcaaagctttctaggaaggctatctatcttcctcctcgatctatgcttcttctatctggggaggcacgatatgcttggcatcattatattccacaccataaggtatgc-------tttacaatttaataattaccaaatacttt-catctaggcaagtttctct-tttagaggttcagaagtcctagtttcactgttgccatggtagaa---------ccctaaagattagggctat------------gaaat-----------------------------------------------------------------------------------------------------------------------------------
>I28630_M053_Malvaceae_Huberodendron_swietenioides_seq1
-------------gggtttctgcctcttctttctactccttaaaattatact---taagcct-----------------------------ttgaccaaaggtttc---gtg-ttttgatttgaaagagaagaaaaaad--------ccttgagcattatgtcatagttatagatt----------------------------tatag-------cttgs----------agtatgatgatgtt-------agcaagactgaaga-tcggtgattaccttacaggttaatgaatacccacctggggttggcttgtccccacacatagacactcactcagcatttgaaggattaattttcagcctttcactagcagggccttgcattatggagttcagaagatatacagcaggttcatgggatcccaaacttgcttcaataagtgacaagaaagttgaaaatcctcatagttgt------tcagagctttctaggaaggctatctatcttcctcctcgatctatgcttcttctatcgggggaggcacgatatgcttggcatcattatattccacaccataaggtatgc-------tctacaattaaatgattaccaaatactgt-cattcatgcaagtttctgt-tttagaggttcagaaatcttagtttcactgttgccatcataaag---------ccccaaagattagggctat------------gaaatcaatggt----------------------------------------------------------------------------------------------------------------------------
>I28631_M054_Malvaceae_Trochetiopsis_benjaminae_seq1
t--------------------------------------------------------------ttgacatgtttact--ctgttctttaattataccaaaggttccatatgt-tttttagttgtaagaaagataagaa-----------------------tcatggttatagatg----------------------------cat---------cttgg----------aggattatgatgttc--tgtaaacaagactgaaaa-ttagtcactgccttacagrttaatgaatacccatccggggtgggyttgtctccccacatagatactcactcagcatttgaaggtttcattttcagcctttcactagctgggccttgcattatggagttcagaagatatacagaaggttcatgggttcctaaaaytttctttacagatgacatgaaagtcaaaaaccctaacagttgc------tctgagctttctaggaaggctatctatcttcctcctcgttctatgctccttctctcaggcgaggcacgatatgcttggcatcattatattccgcaccatagggtatag-------ttcacagttaaatggttaccaactgcttt-catccatacaagcttctgt-ttaagatg----------ccttttttacaatcaccataa--------------------------gggctgt-----------------------------------------------------------------attt------------------------------------------------------------------------------g
>I28632_M055_Malvaceae_Eriolaena_candollei_seq1
----------------------------------------------------------------------atttact--ctgttcggtaattacaccaaaggtttcatatttctttttagttgtaagaaagataagat-----------------------tcatggttatagata----------------------------cat---------cttgg----------aggataatgatgttc--tggaaacaagactgaaaa-ttagtcactrccttacaggttaatgaatacccatctggggtgggcttgtctccccacatagatactcactcagcgtttgaaggattcattttcagcctttcactagctgggccttgcattatggagttcagaagatatacagaaggttcatgggttcctaaaactttctttacagatgacatgaaagtbgaaaaccctaacagttgc------tctgagctttctaggaaggctatctatcttcctcctygttcyatgctcctyctctcgggcgaggcacgatatgcttggcatcattatattccacaacataaggtgtag-------ttt---------------------------------------------------------------------------------------------------------------------------------------------------------------------------------------------------------------------------------------------------------------------------
>I28633_M056_Malvaceae_Adansonia_digitata_seq1
-------------------------------------ccttaaaattggatattgtaaacct-ttaacatatttac----tgttctgtaattagaccaaagtttcc---gtr-tttcggtttgaaaaggaaaaaaaataaaaaaa--ccttgagcactgtgtcattattatagatt----------------------------tatag-------cttgg----------agtatgatgatgtt-------agcaagactgaaga-tcggaaattaccttgcaggttaatgaatacccacctggggttggtctgtccccacacatagacactcactcagcatttgaaggattaattttcagcctttcgctagcagggccttgcattatggagttcagaagatatgcagcaggttcatgggatcctaaacttgcctcaataagtgacatgaaagttgaaaatcctgatggttgc------tcgaagctttctaggaaggctatctatcttcctcctcgatctatgctccttctatctagggaggctcgatatgcttggcatcattatattcctcaccataaggtatgc-------tttatagttaaataactaccaaatacttt-catctatgcaagtttctgt-ttcagtg-tttggaaatcttagtttcactgttgccatcttagaa--------------------------------------------------------------------------------------------------------------------------------------------------------------------------------
>I28638_M061_Malvaceae_Basiloxylon_brasiliensis_seq1
-------------------------------------ccttaaaattagacgttgtaaacct-ttgacatatttac--------ctgtaattatatcaaaggtttcat-ttt-tttttatttgaaagaaagaaac------------cctagaggactatgtcatggttatagata----------------------------tatag-------cttgg----------aggatgaggctgttc--tctaagcaagactgaaga-ttggtcattaccttacaggttaatgaatacccacctggggtgggcttgtctccccacatagacactcactcagcatttgaaggattaattttcagcctttcactagcagggccttgcattatggagttcaggagatatacagaaggttcatgggctcctaaaatcaactcaataagcaacatgaaagttgaaaaccctgacagttgc------actgagctttctagaaaggctatctatcttcctcctcgatcaatgctccttctatcgggggaggcacgatatgcttggcatcattatattccacaccataaggtatgc-------attacaattaaatgattatcaaatacgtc-cattcatgcaagtttctct-tcaagaggttcagaaatgttatttttactcttgccatcatgaaa---------tcccaaagattagggctct------------gagatc----------------------------------------------------------------------------------------------------------------------------------
>I28639_M249_Malvaceae_Gyranthera_amphibiolepis_seq1
gt--------agtgggtttct---tcctctttctactcctcaaaattagacgttgtaaacct-----------------------------ttgaacaaaggtttt---gtg-ttttgatttgaaagagaagaaaaaa---------ccttgagcactatgtcatagttatagatt----------------------------tatag-------cttgg----------agtatgatgatgtt-------agcaagactgaaga-ttggtaattaccttacaggttaatgaatacccacatggggttggcttgtccccacacatagacactcactcagcatttgaaggattaattttcagcctttcactagcagggccttgcattatggagttcagaagatatacagcaggttcatgggatcccaaacttgcttcaataagtgacatgaaatttgaaaatcctgatagttgc------acagagctttctaggaaggctatctatcttcctcctcgatctatgcttcttctatcgggggaggcacgatatgcttggcatcattatattccacaccataaggtatgc-------tctacaactaaatgattaccgaatacttt-cgttcatgcaagtttctgt-tttagaggttcagaaatcttagtttcactgttgccatcataaaa--------------------------------------------------------------------------------------------------------------------------------------------------------------------------------
>I28641_M063_Malvaceae_Brownlowia_peltata_seq1
---------------------------------------ttaaaattagacattgtaaacct-ttgtcatattttct--ctgttctgtaaatataccagagatttca--tgt-tttttattttgaagaaggaaaa------------ccttgactattatgtcatggttgtagata----------------------------tatag-------cttgg----------aggatgctgatgttc--tgtaagccagactgaaga-ttggtcattaccttacaggttaatgaatacccacctggggtgggcttgtctccacacgtagacactcactcagcatttgaaggattaattttcagcctttcactagcagggccttgcattatggagttcagaagatatacaacaggttcgtgggttcctaaaattgcctcaataagtgacatgaaagttgaaaaccctga---------------agagctttctaggaaggctatttatcttcctcctcgatctatgctaatcctatcaggggaggcacggtatggttggcatcattatatccctcatcataaggtatgc-------tttacaattaaatgattaccaaatacttc-cattcatgcaagtttttct----------------------------------------------------------------------------------------------------------------------------------------------------------------------------------------------------------------------------g
>I28644_M066_Malvaceae_Thomasia_solanaceae_seq1
gtatgtagtagcaggtttgcatcctcttctttctatcacttaaaattagacattgt-------aagacatatttatg--ctgctctataattagaccaaaggtttca--agt-tttatttttgaaagaaagaaaa------------ttttgagtaccatgtgatggttataga------------------------------------------tttgg-----------------------------------aggatgaaga-tctttaattttctcacaggttaatgaatacccacatggggtgggcttgtccccacacatagacactcactcggcattcgaaggattaattttcagcctttcattagcggggccttgtgttatggagttcagaagatatacagcaggttcatgggctcctaaaatggcctcaataactgatatgaaaattgaaaatcctgacagttgc------acagagctttctaggaaggctatctatcttcctcctcgatctatgctcctcctatcgggggaggcacgatatgcttggcatcattacataccacaccataaggtatgc-------tttacaatgaatggatcacctaatactct-cattcatgcaagtttt----ttaagaggttcagaaatcttattttcactgacctgatgatataa---------ccctaaagattagggctat------------gaaatccccaccatttcttcttggtgatgcttgaagat-------------------------------------------------------------------------------------------cttcctg
>I28645_M067_Malvaceae_Guichenotia_ledifolia_seq1
----------gcaggtttgcatcctcttctttctattacttaaagttagacattgtaagact-aagacatatttacg--ctgctctataattagaccaaaggtttca--agt-tttatttttgaaagaaagaaaa------------ttttgagtaccatgtgatggttataga------------------------------------------tttgg-----------------------------------aggatgaaga-tctttaattttcttacaggttaatgaatatccacctggggtgggcttgtccccacacatagacactcactcggcattcgaaggattaattttcagcctttcattagcggggccttgtgttatggagttcagaagatatacagcaggttcctgggctcctaaaatggcctcaatgactgatatgaaaattgaaaatcctgacagttgc------acagagatttctaggaaggctatctatcttcctcctcgatctatgctcctcctatcgggggaggcacgatatgcttggcatcattacataccacaccataaggtatgc-------tttacaatgaatggatcacccaatgctct-cattcatgcaagtttt----ttaagaggttcagaaatcttattttcactgacctgatgatataa---------ccctagagattagggctat------------gaaatcccc------------------------------------------------------------------------------------------------------------------------------a
>I28646_M068_Malvaceae_Helmiopsis_sp_seq1
---------------------------------cggtatgtagtatggagttttacat-----ttgacatatttact--ccgttctgtaattataccaaaggtttcat-ttt-ttttwagttgtaag-aadataagaa-----------------------tcatggtcatagata----------------------------cat---------cttgg----------aggattatgatgttc--tgtaaacaagactgaaaa-ttagtcactgccttacaggttaatgaatacccacctggggtgggcttgtctccccacatagatactcactcagcgtttgaaggattcattttcagcctttcactaggtgggccttgcattatggagttcagaagatatacagaaggttcatgggttcctaaaactttctttacagatgacatgaaagtcgaaaaccctaacagttgc------tctgagctttctaggaaggccatctatcttyctcctcgttctatgctccttctctcgggcgaggcacgatatgcttggcatcattatattccacaccataaggtatag-------tttacagttaaatagttaccaaatgcttt-cattcatgctagtttctgt-ttaagatgttcataaatgcctttattacaacca------------------------------------------------------------------------------------------------------------------------------------------------------------------------------------------c
>I28652_M074_Malvaceae_Hildegardia_barteri_seq1
---------------------------------------------------gttgtaaacct-tagacatatatac--------ctgtaatcttaccgaa-gtttca--cat-tttttatttgaaagaaagaaaa------------cctcaagtactttgtcatggtcatatatatgtgtgtgtgtgtgtgtgtgtgtgtgtgtgtag-------cttgg----------aggatgatgctgtgc--tataatcaagactgaaga-ttgttcattaccttacaggttaatgaataccctcctggggtgggcttgtctccacacatagacactcactcagcatttgaaggattaattttcagcctttcactagcagggccttgtattatggagttcagaagatatacagaaggttcatggattcctaatatcacctcgacaagtgacatgaaagttgaaaaccctgacagttgc------actgaactttctagaaaggctatctgtcttcctcctcgatctatgctccttctatcaggggaggcacgatatgcttggcatcattatattccacaccataaggtatgc-------ttaacatttaaatgattaccaaatacttt-cattcatgcaagtttctct-acaagaggtttagaaatcttatttttactgttgccatcatgaaa---------ccc-aaagattagggctat------------gag-------------------------------------------------------------------------------------------------------------------------------------
>I28654_M105_Malvaceae_Pachira_aquatica_seq1
--------------------------------------------------tgttgtaaacct-ttgacatatttac----tgttctgtaattagaccaaagtttcg---ttt-tttttatttaaaaaaaaataagaaaaa-------ccttgatcgctatgtcatcattatagatt----------------------------tatag-------cttgg----------agtatgatgactty-------agcaagactgaara-tcgggaattaccttacaggttaatgaatacccacctggggttggcttgtccccacacatagacactcactcagcatttgaaggattaattttcagcctttcactagcagggccttgcattatggagttcagaagatatacagcaagttcgtgggatcctaaacttgcctcaataagtgacatgaaagttgaaaatcctaatggttgc------tcaaagctttctaggaaggctatctatcttcctcctcgatctatgcttcttctttctggggaggcacgatatgcttggcatcattatattccacaccataaggtatgc-------tttacaattaaataattaccaaacacttt-catctgtgcaagtttctgt-tttagwagttcagaaatcttagtttcactgttgccatcatagaa---------acccaaagattagggctat------------gaaatcaaatgtc----------gtgaaatctgaaaataggaaaaag-----------------------------------------------------------------------------------------
>I28655_M148_Malvaceae_Robinsonella_mirandae_seq1
-------------------------------------------yttccgatctcgtaaacca-tcgrcwtatttac----tgttctgtaaatagaccaaaggtttt---gtg-ttttgatttgaaagggaaaagaaaaa--------ccttgagcactatgycatggttatagata----------------------------tacgg------gcttggacct------aggaggatgatgratgatgttygcamgactgawga-ttggtaaytaccttacaggttaatgaatacccacctggggtgggcctgtctccacacatmgacactcactcagcgtttgaaggattaattttcagcctttcactagcmgggccttgcattatggagttcagaagatataaggcasgttcatgggttcctaaaactgcgtcaataaatgacacggaaghwgaaaahcctgatagttgy------tcrgagctttctcggaaggctatctatcttcctcctmggtctatgcttcttctatcyggggaggcacgatatgcttggcatcattatattccwcatcataaggtatgc-------tttacaactaaatgattactgattacttt-catccayacgagtttctgt-tttaraggttcaca--------------------------------------------------------------------------------------------------------------------------------------------------------------------------------------------------------------
>I28656_M002_Malvaceae_Tilia_americana_seq1
----------------------------gtttctattccttaaaattagacgtagtaaacct-ttgacacatttact--ctgttctgtaattataccaaaagtttca--tat-tttttatttaaaagaaagaaag------------cctttagtactatgtcatggttatagata----------------------------tatag-------cttgg----------aggatgatgatgttc--tgtaagmaagactgaaga-tcggtcattaccytacaggttaatgaatacccacctggggtgggsttgtctccacacatygacactcactcagcatttgaaggattaattttcagcctttcactagcagggtcttgcattatggagttcagaagatatacaggaggttcatggmttcctaaaattgcctcaataagtgacatggaagttgaaaaccctgacagttgc------actgagctttctaggaaggctgtctatcttcctcctcgatctatgctccttctatcgggggaggcacgatatgtttggcatcattatattccacaccataaggtatgm-------tttacaattaaatgattaccaaatacttt-cattcgtgcaagtttctct-ttaagaggttcagaaatcttatttttactatcgccatcataaaa---------cccaaatgattagggctat------------gagatcaagagtc----------atgaaaactaaaaata-------------------------------------------------------------------------------------------------
