# Supplementary material for: Localized Phylogenetic Discordance Among Nuclear Loci Due to Incomplete Lineage Sorting and Introgression in the Family of Cotton and Cacao (Malvaceae)
Source: Front Plant Sci. 2022 Apr 13;13:850521. doi: 10.3389/fpls.2022.850521 (PMC9043901; doi:10.3389/fpls.2022.850521)
Supplement: Supplementary file 1 [file Data_Sheet_1.ZIP › Alignments_v4/L65.fasta]

>I23352_M001_Malvaceae_Bombax_ceiba_seq1
---------------------------------------------------------------------------------------------------------------------------------------------------------------------------------------------------------------------------------------------------------------------------------------------------gatagaggaactagggctcttgctttgcaatttggcaacagttgttcccgaaggaattgttgtgttcttttcttcatttgagtacgaaggacaggtctatgatgcatggaaaacctcaggaatacttgaaagaattatgaagaaaaagcatgtctta-agagaacctcaaaaaaatacagagatcgaggtcattctgaaggaatacaaggaagtaatcgataatcctgctcctaaaagcggtgcaatactcctagctgtggttggtggcaagatatcagaaggcatcaacttcagtgatgggatgggccgatgcatagtcatggttggacttccctaccctagcccttctgacattgaattgttggaaagggtgaagcatattgaaggattggggggtgattcaagttatatgaaaagcct-----------------------------------------------------------aaaactttcatttggt---gaagaatattacggaggagacgttcagtctggcttcagcatactaaggagttgtaggcgccgggggaaagaatattatgaaaatctctgcatgaaagctgtaaatcaatctattggtaagtgcgaagcattatagatggttgatactatttagataaaatcaggcaatcaa-------------------ttgtgaggatatgctttcagggatat-------------------ttatt-------------------------------agggaggct----aaatggggttcgttaggctcatggttcaatgtttgcattggcaga-------aaaatcttggccttcttactttaaga-------------------------------------------------------------------------------------------
>I23354_M003_Malvaceae_Herissantia_crispa_seq1
---------------------------------------------------------------------------------------------------------------------------------------------------------------------------------------------------------------------------------------------------------------------------------------------------gatagaggaactagggctcttactttgcaatttggcaamagttgttcccgaaggaatcgttgtgttcttttcttcatttgagtatgaagggcaggtctatgatgtgtggaaaacatcgggaatacttgaaagaattatgaagagaaagcatgttttc-agagaacctagaaaaaatacagagatagaggtcatccttaaagaatacaaggaagcaattgataatcctgctcctaaaagcggtgcaatactcctagctgtagttggtggcaagatatcagaaggcatcaacttcagtgacgggatgggtcgatgcatagtcatggttggactcccctatcctagcccatccgacattgaattgttagaaagggtgaagcatattgaaggtct---gggtgattcaagctctacgaaaaacct-----------------------------------------------------------aaaactttcaatcaat---gaagaatgttatggaggagacgttcagtccggtttcagcgttttaaggagttgtagacgcagggggaaagaatattatgaaaatctctgcatgaaggctgtaaatcaatcaataggtaagttcaagtgcttat-----------------tgcatatgctcatgaatgtaacttcatcttttctgttatgtcttggtaatatcaatctttgattttaacattgaacttcctcttatgtttgtaacctttatttgatttctgtgtcttaggtagagcaatta--ggcatgtaaatgactatgct---------gcaattttattggtggacgtccgttacgcgtcggatt-----------------------------------------------------------------------------------------------------ctt
>I23355_M004_Malvaceae_Malva_arborea_seq1
---------------------------------------------------------------------------------------------------------------------------------------------------------------------------------------------------------------------------------------------------------------------------------------------------------------------------ttgcaatttggcaacagttgttccggaagggatagttgtttttttttcgtcatttgagtatgaaggacaggtctataatgcatggaaaacctcgggaatacttgaaagaatactaaagaaaaagcacgtcttc-agagaacctagaaaaaataccgagatagaggtcattctcaaggaatacaaggaagcaattgagagtcctgctcctaaaagcggtgcaataatcttagctgtrgttggtggcaagatatcagaaggcatcaacttcagcgatgggatgggtcgttgcatagtcatggttggacttccatatcctagcccttctgacattgaattgttagaaagggtgaaacatattgaaggttt---gggtgattcaagttctatgcaaaacct-----------------------------------------------------------aaaactttcaattgac---gaagaatattatggaggasacgttcagtccggtttcagcattctaaggagttgtagacgcagggggaaagaatattatgaaaatctctgcatgaaagctgtaaatcaatcaattggtaagtgcaaagcattg--------------------------------------------------------------------------------------------------------------------------------------------------------------------------------ttcagggttaacattggcaga-------taaattttggcctaac----------------aagaattctacatgtaggattttggtttgagtagttggtatacaaaaaacaa----------------------------gaatt
>I23356_M005_Malvaceae_Lavatera_assurgentiflora_seq1
---------------------------------------------------------------------------------------------------------------------------------------------------------------------------------------------------------------------------------------------------------------------------------------------------gatagaggaattagggctcttactttgcaatttggcaacagttgttccggaagggatagttgttttcttttcgtcatttgagtatgaaggacaggtctataatgcatgraaaacctcgggaatacttgaaagaatactaaagaaaaagcacgtcttc-agagaacctagaaaaaataccgagatagaggtcattctcaaggaatacaaggaagcaattgagagtcctgctcctaaaagcggtgcaataatcttagctgtrgttggtggcaagatatcagaaggcatcaacttcagcgatgggatgggtcgttgcatagtcatggttggacttccatatcctagcccttctgacattgaattgttagaaagggtgaaacatattgaaggttt---gggtgattcaagttctatgcaaaacct-----------------------------------------------------------aaaactttcaattgac---gaagaatattatggaggasacgttcagtccggtttcagcattctaaggagttgtagacgcagggggaaagaatattatgaaaatctctgcatgaaagctgtaaatcaatcaattggtaagtgcaaagcattg--------------------------------------------------------------------------------------------------------------------------------------------------------------------------------ttcagkgttaacattggcaga-------taaattttggcctaacwwswwtwmwacmkrwmrrrwwttskwywkrkwrgwtkktmkwywraawaswwsrwwtmkasawrwwrrwtywwmrtccga---------------------
>I23359_M008_Malvaceae_Althaea_officinalis_seq1
-------------------------------------------------------------------------------------------------------------------------------------------------------------------------------------------------------------------------------------------------------------------------------------------------------gaggaactagggctcttactttgcaatttggcaacagttgttcccgaagggatcgttgtgttcttttcgtcatttgagtatgaaggacaggtctatgatgcatggaaaacatcgggaatacttgaaagaattctaaagaaaaagcacatcttc-agagaacctagaaaaaatacmgaratagakgtcattctyaaggaatacaaggaagcaattgagartcctgctcctaaaagcggygcaataatcytagctgtggttggtggcaagatatcagaaggcatcaacttcagtgatgrgatgggtcgatgcatagtcatggttggacttccatatcctagcccttctgacattgaattgttagaaagggtgaarcatattgaaggttt---gggtgattcaagwtctaygcaaarcct-----------------------------------------------------------aaaactttcaaytggy---gaagaataytatggaggagabgttcagtccggtttcagcattctaaggagttgtagacgcagggggaaagahtattatgaaaatctctgcatgaaagctgtaaatcaatcaattggtaagtgcaaagcaytatdgataktwg----------vww-gwatbwdgmwahmdv-------------------hdgydadkahwyvtthtccwvratah-------------------tdhwwhtagtydhtwtacc------------------------------atttggaattcctttggctcatt-ttcagtgttcacattggcaga-------aagttttcskymtawttkywrymdwmmykwrmwwgwttyctacatgt--agattttgtttggatagtt----------------------------------------------cct
>I23360_M009_Malvaceae_Lagunaria_patersonia_seq1
-----------------------------------------------------------------------------------------------------------------------------------------------------------------------------------------------------------------------------------------------------------------------------------------------------------------ggctcttactttgcaatttggcaacagttgttcccgaaggaatcgttgtattcttttcttcatttgagtatgaaggacaagtctatgatgcatggaaaacctcgggaattcttgaaagaattctaaagaaaaagcacgtcttc-agggaacctagaaaaaatacattgatagaggtaattctcaaggaatacaaggaagcaattgataatcctgctcctaaaagtggtgcaatacttctagctgtagttggtggcaagatatcagaaggtatcaacttcagtgatggcatgggtcgatgcatagtcatggttggacttccctatcctagcccttcagacattgaattgttagaaagggtgaagcatattgaaggttt---gggtgattcaaattctatgaaaagcct-----------------------------------------------------------aagactttcaattaat---gaagaatattatggagtagacgttcagtccggtttcagcattctaaggacttgtaggcgcagggggaaagaatattatgaaaatctctgcatgaaagctgtaaatcaatcaattggtaagtgcaaaattttatt-------gataccatttggat-aaatcaggatatctg----------------------------------------------------------------tttaaatagtgcctatagaaa----------------------------aaat---------------------------------------------------------------------------------------------------------------------------------------------------------------------
>I23363_M012_Malvaceae_Napaea_dioica_seq1
-----------------------------------------------------------------------------------------------------------------------------------------------------------------------------------------------------------------------------------------------------------------------------------------------------------------gtctcttgctttgcaatttggcaacwgttgttcycgaagggatcgttgtgttcttttcgtcatttgagtatgaaggacaggtctatgatgcatggaaaacctcgggaatacttgaaagaattctaaagaaaaagcacgtcttc-agagaacctagaaaaaatacagagatagaggtcattctcaaggaatacaaggaagcaatcgagaatcctsctcctaaaagcggtgcaataatcttagctgtggttggtggcaagatwtcagaaggcatcaacttcagtgatgggatgggtcgatgcatagtcatggttggacttccatatcctagcccttctgacattgaattgttagaaagggtgaagcatattgaaggttt---gggtgattcaagttctatgcaaaacct-----------------------------------------------------------aaaacattcaattagt---gaagaatattatggaggagacgttcagtccggtttcagcattctaaggagttgtagacgcaggggg---------------------------------------------------------------------------------------------------------------------------------------------------------------------------------------------------------------------------------------------------------------------------------------------------------------------------------------------------------------------------------------------------
>I23365_M014_Malvaceae_Callirhoe_bushii_seq1
------------------------------------------------------------------------------------------------------------------------------------------------------------------------------------------------------------------------------------------------------------------------------------------------------------------tctcttactttgcaatttggcaacaattgttcctgaagggatcgttgtgttcttttcgtcatttgagtatgaaggacaggtctatgatgcatggaaaacctcgggaatacttgaaagaatcctaaagaaaaagcacktcttc-agagaacctagaaaaaatacrgagatagaggtcattctcaaggaatacaaggaagcaatcgagaatcctgctcctaaaagtggtgcaataatcttagctgtggttggtggmaagatatcagaaggcatcaacttcagygatgggatgggtcgatgcatagtcatggttggacttccatatcctagcccttcygacattgaattgttagaaagggtgaagcatatcgaaggttt---gggtgattcaagttcyatgcaaaacct-----------------------------------------------------------aaaacatycaattagt---gaagaatattayggaggagacgttcagtccggtttcagcattctaaggagttgtagrcgcaggggraaagaatattatgaaaayctctgcatgaaagctgtaaatcaatcaatyggtaagtgcaaagcattatagakwkymswtrsyyywtwgwt-sartskkmmmatyrr-------------------ywgmramkwwttg----------------------------------------------------------------------------------------------------------------------------------------------------------------------------------------------------------------------------------------------------------
>I23367_M016_Malvaceae_Kitaibelia_vitifolia_seq1
----------------------------------------------------------------------------------------------------------------------------------------------------------------------------------------------------------------------------------------------------------------------------------------------------------------------ttactttgcaatttggcaacagttgttcccgaagggattgttgtgttcttttcgtcatttgagtatgaaggacaggtctatgatgcatggaaaacctcgggaatacttgaaagaattctaaagaaaaagcacatcttc-agagaacctagaaaaaatacagagatagaggtcattctcaaggaatacaaggaagcaattgagaatcctgctcctaaaagcggtgcaataatcctagctgtggttggtggcaagatatcagaaggcatcaacttcagtgatgggatgggtcgatgcatagtgatggttggacttccatatcctagcccttctgacattgaattgttagaaagggtgaagcatattgaaggttt---gggtgattcaagttctatgcaaagcct-----------------------------------------------------------aaaactttcaattggc---gaagaatactatggaggagatgttcagtccggtttcagcattctaaggagttgtagacgcagggggaaagaatattatgaaaatctctgcatgaaagctgtaaatcaatcaattggtaagtgcaaagcattatagatagtagatactatttggat-aaatcaagcaatcaa-------------------ttgtgaggatatgttttccaggatac-------------------ttattatagtca--------------------------------------------------------------------------------------------------------------------------------------------------------------------------------------------------------------
>I23368_M017_Malvaceae_Sterculia_apetala_seq1
------------------------------------------------------------------------------------------------------------------------------------------------------------------------------------------------------------------------------------------------------------------------------------------------------agaggaactagggctcttactctgcaatttggcaactgttgttcccgaaggaattgttgtgttcttttcttcatttgaatatgaaggacaggtctatgatagatggaaatcttcaggaatccttgaaaggattacgaggaaaaagcatgtcttt-agagaacctagaaaaaacacagagatagaggtcattctcaaggaatacaaggaagcaattgataatcctcttcctaaaagtggtgcaatattccttgccgtcgttggtggcaagatatcagaaggcatcaacttcagtgacgggatgggtaggtgcatagtcatggttggacttccctaccctagcccatctgacattgaactgctagaaagagttaagcatattgaaggttt---gggtgattcaagttctacaaaatgcct-----------------------------------------------------------aaaattttcagttagt---gaagaatactatggaggagacattcaggctggtttcagcatactaaggagttgcaggcggagggggaaagaatattatgaaaatctctgcatgaaggctgtaaatcaatcgattggtaagtgctaagcattatagatactag-------atggat-taatcaggcaatcaa-------------------ttgttagaatattgtttcaaggctat-------------------tagttgtaktcacgacagg-----------------rgggaggwga---aaattgaattgcttaggct------------------------------------------------------------------------------------------------------------------------------------------------------
>I23370_M105_Malvaceae_Pachira_aquatica_seq1
----------------------------------------------------------------------------------------------------------------------------------------------------------------------------------------------------------------------------------------------------------------------------------------------------------------------ttactttgcaatttggcaacagttgttcccgaaggtattgttgtgttcttttcttcatttgagtatgaaggtcaggtctattatgcatggaaaacctcaggaatacttgaaagaattatgaagaaaaagcatgtcttc-agagaacctagaaaaaatacagagatagaggtcattctcaaggaatacaaggaagcaatcgataatcctgctcctaaaggtggtgcaatactcctagctgtggttggtggcaagatatcagaaggcatcaacttcagtgacgggatgggtcggtgcatagtcatggttggacttccctaccctagcccttctgacattgaattgctggagagggttaagcatattgaaggtttggggggtgattcaagttatacgaaaagcct-----------------------------------------------------------aaaactttcatttggt---gaagaatattacggaggagatgttcagtctggtttcagcatactaaggagttgtcggcgccaggggaaagaatattatgaaaatgtctgcatgaaagctgtaaatcaatcaattggtaagtgcgaagcactatagatggtagatactatttagat-aaatcaggcaatc--------------------------------------------------------------------------------------------------------------------------------------------------------------------------------------------------------------------------------------------------------------------------------------------
>I23372_M140_Malvaceae_Chiranthodendron_pentadactylon_seq1
----------------------------------------------------------------------------------------------------------------------------------------------------------------------------------------------------------------------------------------------------------------------------------------------------------gaactagggctcttactttgcaatttggcaacagttgttcccgaaggaattgttgtgttcttttcttcatttgagtatgaaggacaagtctatgatgcatggaaaacctcaggaatccttgaaagaattatgaagaaaaagcatgtcttc-agagaacctagaaaaaatacagagatagaagtcattctcaaggaatacaaggaagcaattgataatcctgctcctaaaaccggtgcgatactcctagctgtggttggtggcaagatatcagaaggcatcaacttcagtgaygggatgggtcgatgcatagtcatggttggacttccctaccctagcccttctgacattgaattgttggaaagggtgaagcatattgaagtttt---gggtgattcaagttctacgaaaagcct-----------------------------------------------------------aaaactttcatttagc---gaagaatattacggaggagacattcagtctggtttcagcatactaaggagttgtaggcgcagggggaaagattattatgaaaacctctgcatgaaagctgtaaatcaatcgattggtaagtgcaaagcattatagatagtagatat---------------------------------------------------------gtttcagggatat-------------------ttattatagtcactataggg----------------agggaggtg----aaattgaattccataggctcattgttcagtgttcacattggcaga-------aaaatcttggcc---------------------------------------------------------------------------------------------------------
>I23373_M141_Malvaceae_Quararibea_funebris_seq1
---------------------------------------------------------------------------------------------------------------------------------------------------------------------------------------------------------------------------------------------------------------------------------------------------gatagaggaactagggctcttactttgcaatttggcaacagttgttcccaaaggaattgttgtgttcttttcttcatttgagtatgaaggacaggtttatgatgcatggaaaacctcaggaatacttgaaagaattttgaagaaaaagcatgtcttc-agagaacctagaaaaagtacagagatagaggtcattctcaaggaatacaaggaagcaattgataatcctgctcctaccagtggtgcaatactcctagctgtcgttggtgggaagatatcagaaggcatcaacttcagtgatgggatgggtcgatgcatagtcatggttggacttccctaccctagcccatctgacattgaattgttggaaagggtgaagcatattgaaggttt---gggtgattcaagttccacgaaaagcct-----------------------------------------------------------aaaactttcaattagt---gaagaatattacggaggagacattcagtctggtttcagcattctaaggagttgtagacgcagggggaaagaatattatgaaaatctctgcatgaaagctgtaaaycaatcgataggtaagtgcaaagcaatatagatagtagatactatttgcat-aaatcaggcaatcaa-------------------ttstgaggatatgttttctgggatat-------------------ttattatagtsactagaggg----------------agggaggtg----aaatcaaattccctaggctcattgttcagtgttcacattggcaat-------aaaatcttggcctaatttctttaaagcctaacaagatttctacatgaaggattgctgtttgaatagtgcttatatggaaaataattcaaaagtcgaattctggctgatgttaactct
>I23374_M142_Malvaceae_Hampea_nutricia_seq1
-------------------------------------------------------------------------------------------------------------------------------------------------------------------------------------------------------------------------------------------------------------------------------------------------------------------ctcttactttgcaatttggcaacagtcattcccgaaggaattgttgtgttcttttcttctttcgagtatgaaggacaggtctacgatgcatggaaaacctcaggaatacttgaaaggattttgaagaaaaagcacgttttc-agagaacctagaaaaaatacagagatagtggtcattctcaaggaatacaaggaagcaattgataatcctgctcctagaagtggtgcaatactcctagctgtggttggtggcaagatatcagaaggcatcaacttcagtgatgggatgggtcgatgcatagtcatggttggactcccctatcctagcccttttgacattgaattgttggaaagggtgaagcatattgaaagctt---gggtgatacgagttctatggaaatccc-----------------------------------------------------------aaaactttcaattagtgaagaagaatcttatagaggagacgttcagtctggtttcagcattc--------------------------------------------------------------------------------------------------------------------------------------------------------------------------------------------------------------------------------------------------------------------------------------------------------------------------------------------------------------------------------------------------------------------------
>I23378_M150_Malvaceae_Ceiba_pentandra_seq1
---------------------------------------------------------------------------------------------------------------------------------------------------------------------------------------------------------------------------------------------------------------------------------------------------gattgaggaactagggctcttgctttgcaatttggcaacagttgttcccgaaggaattgttgtgttcttttcttcatttgagtacgaaggacaggtctatgatgcatggaaaacctcaggaatacttgaaagaattatgaagaaaaagcatgtctta-agagaacctcgaaaaaatacagagatygaggtcattctgaaggamtacaaggaatcaatcgataatcctgctcctaaaagcggtgcaatactcctrgctgtggttggtggcaagatatcagaaggcatcaacttcagtgatgggatgggtcgatgcatagtcatggttggacttccctaccctagcccttctgacattgaattgttggaaagggtgaagcatattgaaggattggggggtgattcaagtyatatgaaaagcct-----------------------------------------------------------aaaactttcatttggt---gaagaatattacggaggagacgttcagtcyggyttcagyrtactdaggagttgtaggcgccgggggaaagaatattatgaaaatmtctgcatgaaagctgtaaatcaatctattggtaagtgcgaagcattwtagatggtagatrctatttagataaaatcaggcaatcaa-------------------ttgtgaggatatgctttcrgggatat-------------------ttattaggg---------------------------agggaggtt----aaatggggtttgttaggctcatggttcaatgttcgcattggcaga-------aaaatcttggccttcttactttaaga------------------------------------------------------------------------------------------c
>I23383_M166_Malvaceae_Pseudobombax_ellipticum_seq1
----------------------------------------------------------------------------------------------------------------------------------------------------------------------------------------------------------------------------------------------------------------------------------------------------atagaggaactagggctcttactttgcaatttggcaacagttgttcccaaaggaattgttgtgttcttttcttcatttgggtacgaaggacaggtctatgatgcgtggaaaacctcaggaatacttgaaagaattatgaagaaaaagcatgtcttc-agagaacctcgaaaaaatacggagatagaggtcattctcaaggaatacaaggaagcaatcgataatgctgctcctaaaagcggtgcaatactcctagctgtggttggtggcaagatatcagaaggcattaacttcagtgatgggatgggtcgatgcatagtcatggttggacttccctaccctaacccttctgacattgaattgttggaaagggtgaagcatattgaaggtctggggggtgattcaagttatacgaaaagcct-----------------------------------------------------------aaaactttcatttggt---gaagaatactatggaggagacgttcagtctggtttcagcatactaaggagttgtaggtgccgggggaaagaatattatgaaaatctctgcatgaaagctgtaaatcaatcgattggtaagt-cgaagcattatagatggcagatactatttagat-aaaatcagtgatcaa-------------------ttgtgaggatatgctttcagggatat-------------------tgattaggg---------------------------agggaggtt----aaattggattacctaggctcatggttcaatgttaacattggcaga-------aaaatcttggccttattgctttaagatcgaaca-----------------------------------------------------------------------------------a
>I23384_M168_Malvaceae_Theobroma_cacao_seq1
------------------------------------------------------------------------------------------------------------------------------------------------------------------------------------------------------------------------------------------------------------------------------------------------------agaggaactagggctcttactttgcaatttggcaacggttgttcccgaaggaattgttgtgttcctttcttcatttgaatacgaaggacaggtctatgatgcatggaaaacctcaggaatccttgaaaggcttatgaagaaaaagtacgtcttc-agagaacctagaaaaaacacaaaggtggaggtcattctcaaggaatacaaagaagcaattgataatcctgctcctagaagtggtgcgatactgctagctgtagttggtggcaagatatcagaaggcatcaacttcagtgatgggatgggtcggtgcatagtcatggttggacttccctaccccagcccatctgacattgaattgttggaaagggtgaagcatattgaaggatt---gggtgattcaagtactatgaaaagcct-----------------------------------------------------------aaaacttttatcttgt---gaagaatataacggaggagacattcaggctgctttcaacatactaaggagttgcacgcgcagggggaaagaatattatgaaaatctctgcatgaaagctgtaaatcaatcaattggtaagtgctaagcataacagat------cagtagttggat-aaatcgggcaatcaa-------------------ttgtgaggatactgtttcaaggctat-------------------ttattatagtcactataggg----------------aggcaggtga---aaattgaatcccctaggctcattgtttagttttcagatcggcaga-------aaaattttggccttatatctttaaaactgaacatgatttctacatgctggatttctgtttgagtagtatttatacagaaaataatttaacatctcaaaccttgca-----------a
>I23385_M169_Malvaceae_Ochroma_pyramidale_seq1
-------------------------------------------------------------------------------------------------------------------------------------------------------------------------------------------------------------------------------------------------------------------------------------------------------------ctagggctcttactttgcaatttggcaacagttgttcccgaaggaattgttgtgttcttttcttcatttgagtatgaaggacaggtctatgatgcatggaaaacctcaggaatccttgaaagaattatgaagaaaaagcatgtcttc-agagaacctagaaaaaatacagagatagaggtcattctcaaggaatacaaggaagcaattgataatcctg---ctaaaagcggtgcaataatcctagctgtggttggtggcaagatatcagaaggcatcaacttcagtgatgggatgggtcgatgcatagtcatggttggacttccctaccctagcccttctgacattgaattgttggaaagggtgaaacatattgaaggttt---gggtgattcaagttctatgaaaagcct-----------------------------------------------------------aaaactttcatttagt---gaagaatattacggaggagacattcattctggtttcagcattctaaggagttgtaggcgcagggggaaagaatattatgagaatctctgcatgaaagctgtaaatcaatcgataggtaagtgcaaagcattatagatagtagatactacttgaat-aaatcaggcaatcaa-------------------ttgtgaggatatgttttctgggatat-------------------ttattatagtcactatatgg----------------agggaggtg----aaactgaattccctct---------------------------------------------------------------------------------------------------------------------------------------------------------
>I23388_M180_Malvaceae_Triumfetta_lappula_seq1
-----------------------------------------------------------------------------------------------------------------------------------------------------------------------------------------------------------------------------------------------------------------------------------------------------------------------------------tggcaacagttgttcccgaagggatcgttgtgttcttttcgtcatttgagtatgcaggacaggtctatgatgcatggaaaacctcgggaatacttgaaagaattctaaagaaaaaacacctcttc-cgagaacctagaaaaaatayagagawagaggtcattctcaaggaatacaaggaagcagtwgagaatcctgctcctaaaagcggtgcaataatcttagctgtggttggtggcaagatatcagaaggcatcaacttcagtgatgggatgggtcgatgcatagtcatggttggacttccatatcctagcccttctgacattgaactgttagaaagggtgaagcatattgaasgttt---ggg---------------------------------------------------------------------------------------------------------------------------------------------------------------------------------------------------------------------------------------------------------------------------------------------------------------------------------------------------------------------------------------------------------------------------------------------------------------------------------------------------------------------------------------------------------------------------
>I23389_M181_Malvaceae_Pavonia_scheadiana_seq1
----------------------------------------------------------------------------------------------------------------------------------------------------------------------------------------------------------------------------------------------------------------------------------------------------atagaggaattagggctcttactttrcaatttggcaacagttgtkccckaagggatcgttgtgttcttttcgtcatttgagtatgmagracaggtctatgatgcatggaaaacctcgggaatacttgaaagaawtyywaarraaaarvmmsbyytymvrrramcywrgaaamaatacagagatagaggtcattctcaaggaatacaaggaagcarttgagaatcctgctcctaaaagcgktgcaatamtcttagctgtggttggtggcaagatatcagaaggcatcaacttcagtgatgrgatgggtcgatgcatagtcatggttggacttccatatcctakcccttctgacattgaaytgttagaaagggtgaagcatattgaaggttt---gggtgattcaagytytatgcaaagcct-----------------------------------------------------------aaaactttcaattrgy---gaagaatattatggaggagacgttcagtcyggtkkywdcakymtwmkragttgtagacgcagggggvaagaatattatgaaaayctctgcatgaaagctgtaaatcaatcaattggtaagtgcaaagcattatrratagtagatactatttggat-aaatcaggcaatcaa-------------------ttgcgaggatatgttttccaggatat-------------------ttattatagtcgctatattgg--------------aa-------------------------------------------------------------------------------------------------------------------------------------------------------------------------------------
>I23390_M182_Malvaceae_Anoda_cristata_seq1
--------------------------------------------------------------------------------------------------------------------------------------------------------------------------------------------------------------------------------------------------------------------------------------------------------aggaattagggctcttactttrcaatttggcaacagttgtgccctaagggatcgttgtgttcttttcgtcatttgagtatgaagaacaggtctatgatgcatggaaaacctcgggaatacttgaaagaattctaaagaaaaagcacgbyytymvrrramcywrraaamamwmmrrrratagaggtcattctcaaggaatacaaggaagcarttgagaatcctgctcctaaaagcgktgcaatamtcttagctgtggttggtggcaagatatcagaaggcatcaacttcagtgatgrgatgggtcgatgcatagtcatggttggacttccatatcctakcccttctgacattgaaytgttagaaagggtgaagcatattgaaggttt---gggtgattcaagytytatgcaaagcct-----------------------------------------------------------aaaactttcaattrgy---gaagaatattatggaggagacgttcagtcbkstkkyddcakymtwmkragttgtagacgcagggggraagaatattatgaaaayctctgcatgaaagctgtaaatcaatcaattggtaagtgcaaagcattatagatagtagatactatttggat-aaatcaggcaatcaa-------------------ttgcgaggatatgttttccaggatat-------------------ttattatagtcgctatattgg--------------aatggagatg----aaattgaattcccttggctcattgttcactgttcacactggcaga-------aaaatcttggcttaatttctttaaaacca---------------------------------------------------------------------------------------a
>I23391_M183_Malvaceae_Phymosia_umbellata_seq1
-------------------------------------------------------------------------------------------------------------------------------------------------------------------------------------------------------------------------------------------------------------------------------------------------------------ctagggctcttactttgcaatttggcaaccgttgttccagaaggaatcgttgtgttcttttcttcatttgagtatgaaggacaggtctatgatgtgtggaaaacctcgggaatacttgaaagaattatgaagagaaagcatgtattc-agagaacctagaaaaaatacagagatagaggtcattctcaaggaatacaaggaagcaattgataatcctgctcctaaaagtggsgcaatactcctagctgtagttggtggcaagatatcagaaggcatcaacttcagtgacgggatgggtcgatgcatagtcatggttggacttccctatcctagcccttccgacattgaactgttagaaagggtgaarcatattgaaggttt---rggtgattcaagttctaygaaaaacyt-----------------------------------------------------------aaaactttcartcaat---gaagaatgttatggaggagacgttcartctggtttcagcattttaaggagttgtagacgcagggggaaagaatattatgaaaatctctgcatgaaggctgtaaatcaatcaattggtaagtgcaaagcactataaata---gatacaattgsrak-wwaykwrkymwksra-------------------twgywagt-tatgttttatgggatag--------------------ttttatagtcactatatagg--------------agtggaggtg----aaattgaattcc-------------------------------------------------------------------------------------------------------------------------------------------------------------
>I23392_M187_Malvaceae_Ayenia_berlandieri_seq1
--------------------------------------------------------------------------------------------------------------------------------------------------------------------------------------------------------------------------------------------------------------------------------------------------------------------------------------caacggttgttcccgaaggaattgttgtgttcctttcttcatttgaatacgaaggacaggtctatgatgcatggaaaacctcaggaatccttgaaaggcttatgaagaaaaagtacgtcttc-agagaacctagaaaaaacacaaaggtggaggtcattctcaaggaatacaaagaagcaattgataatcctgctcctagaagtggtgcgatactgctagctgtagttggtggcaagatatcagaaggcatcaacttcagtgatgggatgggtcggtgcatagtcatggttggacttccctaccccagcccatctgacattgaattgttggaaagggtgaagcatattgaaggatt---gggtgattcaagtactatgaaaagcct-----------------------------------------------------------aaaacttttatcttgt---gaagaatataacggaggagac------------------------------------------------------------------------------------------------------------------------------------------------------------------------------------------------------------------------------------------------------------------------------------------------------------------------------------------------------------------------------------------------------------------------------------------------
>I23394_M229_Malvaceae_Malvastrum_americanum_seq1
--------------------------------------------------------------------------------------------------------------------------------------------------------------------------------------------------------------------------------------------------------------------------------------------------------aggaactagggctcttwctttgcaatttggcaacagttgtccccgaagggattgttgtgttcytttcgtcatttgagtatgaaggacaggtctatgatgcatggaaaacctcgggaatacttgaaagaattttaaagaaaaagcacgtcttc-agagaacctagaaaaaatamagagatagaggtcattctyaaggaatacaaggaagcaattgagaatcctgctcctaaaaacggtgcaataatcttagctgtggttggtggcaagatatcagaaggcatcaacttcagtgatgggatgggtcgatgcatagtcatggttggacttccatatcctagcccttctgatattgaattrttagaaagggtgaagcatattgaaggttt---gggtgattcaagttctatgcaaagcct-----------------------------------------------------------aaaactttcaactggc---gaagaatattatggaggagacgttcagtcyggtttcagcattctaaggagttgtagacgcagggggaaagaatattwtgaaaatctctgcatgaaagctgtaaatcaatcaattggtaagtgcaaagcattataactagtagatactatttggat-aaatcaggcaatcaa-------------------ttgcgaggatatgttttctaggatat-------------------ttattatagtcactatattga--------------aatagaggtg----aaattgaattcccttggatcattgttcmgtgttcacattggcaga-------aaaatcttggcctarttacttcaawmccgaacacgatttctttagg----atttttgtttgaatagtt----------------------------------------------cct
>I23395_M236_Malvaceae_Fuertesimalva_jacens_seq1
------------------------------------------------------------------------------------------------------------------------------------------------------------------------------------------------------------------------------------------------------------------------------------------------------agaggaattagggctcttactttgcaatttggcaacagttgttccggaagggatagttgttttcttttcgtcatttgagtatgaaggacaggtctataatgcatggaaaacctcaggaatacttgaaagaatactaaagaaaaagcacgtcttc-agagaacctagaaaaaataccgagatagaggtcattctcaaggaatacaaggaagcaattgagagtcctgctcctaaaagcggtgcaataatcttagctgtggttggtggcaagatatcagaaggcatcaacttcagcgatgggatgggtcgttgcatagtcatggttggacttccatatcctagcccttctgacattgaattgttagaaagggtgaaacatattgaaggttt---gggtgattcaagttctatgcaaaacct-----------------------------------------------------------aaaactttcagttgac---gaagaatattatggaggagacgttcagtccggtttcagcattctaaggagttgtagacgcagggggaaagaatattatgaaaatctctgcatgaaagctgtaaatcaatcaattggtaagtgcaaagcattg--------------------------------------------------------------------------------------------------------------------------------------------------------------------------------ttcagtgttaacattggcaga-------taaattttggcctaacttctttaaaaccgaacaagaattttacatgtaggattttcgtttgaatagttggtataga-----------------------------------------
>I23396_M019_Malvaceae_Allosidastrum_pyramidatum_seq1
------------------------------------------------------------------------------------------------------------------------------------------------------------------------------------------------------------------------------------------------------------------------------------------------------agaggaactagggctcttgctttgcaatttggcaacagttgctcccgaagggattgttgtgttcttttcttcatttgagtatgaaggtcaggtctatgatgtgtggaaaacctcgggaatacttgaaagaattatgaagagaaagcatgtcttc-agagaacctagaaaaaatacggagatagaggtcattctcaaggaatacaaggaagcaattgataatcctgctcctaaaagtggtgcaatactcctagctgtagttggtggcaagatatcagaaggaatcaacttcagtgacgggatgggtcgatgcattgtcatggttggacttccctatcctagcccttctgacattgaattgttagaaagggtgaagcacattgaaggttt---aggtgattcaagttctacgaaaagcct-----------------------------------------------------------aaaactttctattaat---gaagaatactatggaggagacgttcagtccggtttcagcattctaaggagttgtagacgcagggggaaagaatattatgaaaacctttgcatgaaggctgtaaatcaatcaattggtaagtgcaatgcattataaata---gatactaattggat-aaatcaggcaatcaa-------------------ttgtgagt-tatgttttctgggatag-------------------tttttatggtatctgtgtagg--------------aggggaggtg----aaatcgaattcccttgtctc-------agtgttcacattggcaga-------aaagccttggcctaatttcttcaaaaccgatcatgt-------------aggttttgtttgactagtgcttatagagaaaata---------------------------------t
>I23398_M021_Malvaceae_Sidastrum_micranthum_seq1
-----------------------------------------------------------------------------------------------------------------------------------------------------------------------------------------------------------------------------------------------------------------------------------------------------tagaggaactagggctcttactktgcaatwtggcaacagttgttcccgaagggatagttgtgttcttttcttcatttgagtatgaagggcaggtctatgatgtgtggraaacctcrggaatacttgaaagaattatgaagagaaagcatgtcttc-agagaacctagaaaaaatacagagatagaggtcattytcaaggaatacaaggaagcaattgataatcctgctcctaaaagtggtgcaatactcctggctgtagttggtggcaagatatcggaaggcatcaactttagtgatgggatgggtcgatgcatagtcatggttggacttccctatcctagcccttchgacattgaattgttagaaagggtgaagcacattgaaggttt---gggtgattcaagttctatgagaaacct-----------------------------------------------------------aaaactttcaactgat---gaagaatatwatggaggagacgttcagtccggtttcagcattttaaggagttgtacacgcagggggaaagaatattatgaaaatctctgcatgaaggctgtaaatcaatcaattggtaastgcaaagcattataarta---gatwctatatggat-aaatcaggcaatcaa-------------------ttgtgagt-tatgttttctgrgata----------------------------------------------------------------------------------------------------------------------------------------------------------------------------------------------------------------------------------------------
>I23399_M022_Malvaceae_Gaya_dominguensis_seq1
------------------------------------------------------------------------------------------------------------------------------------------------------------------------------------------------------------------------------------------------------------------------------------------------------------attagggctcttactttgcaatttggcaacagttgttcccgaaggaatcgttgtgttcttttcttcatttgagtatgaaggacaggtctatgatgtgtggaaaacctcgggaatacttgaaagaatcatgaagagaaagcatgtcttc-agagaacctagaaaaaatacagagatagaggtcatcctcaaggaatacaaggaagcaattgataatcctgctcctaaaaacggtgcaatactcctagctgtagttggtggcaagatatcagaaggcatcaacttcagtgacgggatgggtcgatgcatagtcatggttggactcccctatcctagcccttccgacattgaattgttagaaagggtgaagcatattgaaggtct---gggtgattcaagttctatgaaaaacct-----------------------------------------------------------aaaactttcaatcaat---gaagaatcttttggaggagatgttcagtccggtttcagcattttaaggagttgtagacgcagggggaaagaatattacgaaaatctttgcatgaaggctgtaaatcaatcaataggtaagtgcaaagcattataaata---gatactacatggat-aagtcaggcaatcaa-------------------ttgtgagt-tatgttttctgggatag-------------------tttttacagtcaccatat--------------------------------------------------------------------------------------------------------------------------------------------------------------------------------------------------------
>I28591_M023_Malvaceae_Neobuchia_paulinae_seq1
--------------------atcaactatggtgagtgtattgcactcgtaatatgtcattgcaatgrattttgtaactaacttttattgaat-------------------------------------tacggtc-------------aatctccactttaaactgacttcattactgttta-----tttcatga-aatttgtatatagttctgaatgcttactaattcccagaa---actgtaa---tgacctattactaaattc----------------------cagatagaggaactagggctcttgctttgcaatttggcaacagttgttgccgaaggaattgttgtgttcttttcttcatttgagtacgaaggacaggtctatgatgcatggaaaacctcaggaatacttgaaagaattatgaagaaaaagcatgtctta-agagagcctcgaaaaaatacagagatcgaggtcattctgaaggaatacaaggaagcaatcgataatcctgctcctaaaagtggtgcaatactcctagctgtggttggtggcaagatatcagaaggcatcaacttcagtgatgggatgggtcggtgcatagtcatggytggacttccctaccctagcccttctgacattgaattgttggaaagggtgaagcatattgaaggtttggggggtgattcaagttatatgaaaagact-----------------------------------------------------------aaaactttcatttggt---gaagaatattacggaggagacgttcagtctggtttcagcatactaaggagttgtaggcaccgggggaaagaatattatgaaaatctctgcatgaaagctgtaaatcaatcgattggtaagtgcgaagcattatagatggtagatactatttagataaaatcaggcaattaa-------------------ttgtgaggatatgctttcagtgatat-------------------ttattaggg---------------------------agggaggtt----aaattggattccttaggc-------------------------------------------------------------------------------------------------------------------------------------------------------
>I28594_M025_Malvaceae_Herrania_nitida_seq1
-------------------------------------------------------------------------agaaaaatggcaaggaaag------------------gaccttgacagccactg--cataaac-------------aagctcacatgaagacactgcacatgatcaatcaaa--aactcacaaccaattgtattttgttgtgaatgtt---gaatgcccagaa---agcataa---tggcctattactgaatcccattattgggtc-ttgaacatacagatagaggaactagggctcttactctgcaatttggcaacagttgttcccgaaggaattgttgtgttcctttcttcatttgaatatgaaggacaggtctatgatgcatggaaaacctcaggaatccttgaaaggcttatgaagaaaaagtacatcttc-agagaaccaagaaaaaacacagaggtggaggtcattctcaaggagtacaaagaagccattgataatcctgctcctagaagtggtgcaatactgctagctgtagttggtggcaagatatcagaaggcatcaacttcagtgatgggatgggtcggtgcatagtcatggttggacttccctaccctagcccatctgacattgaattgttggaaagggtaaagcatattgaaggttt---gggtgattcaaatactatgaaaagcct-----------------------------------------------------------aaaactttcatctagt---gaagaatataacagaggagacattcaggctgctttcaacatactaagaagttgcacgcgcagggggaaagaatattatgaaaatctctgtatgaaagctgtaaatcaatcaattggtaagtgccaagcataacagat------tagcagttggat-aaatcgggcaatcaa-------------------ttgtgaggatactgtttcaaggctat-------------------ttattatagtcactataggg----------------aggcaggtga---aaattgaatcccctaggctcattgtttagttttcagatcggc-------------------------------------------------------------------------------------------------------------------------------
>I28597_M027_Malvaceae_Melhania_velutina_seq1
------------------------------------------------------------------------------------------------------------------tttccaattggat--tgtcgtc-------------gaacttcatgttgaactgacttcacta-----tg-----ttgcatgg-caa-cgtatttt----------------------------------------tggcctahhhcyhamtycyaaaaktggbbc-dtraasatwsrswywsmssracygrrgyyctyactttgcaatttggtgrcagttgttcctgaaggaattattgtgttcttttctthgtttgaatacgaaggacaggtctatgawkcttsgawaacytyarrgrycctygaaaggattatgaagaaaaagcatgtcttt-agagaacctagaaaaaacactgagatagakgtckttctcaaggaatacaagaaagcaatcgataatcctactcctwaaagtggtgckatactcctagctgtcgttggtggcaagatatcagaaggcatcaacttcagtgacgggatggctagatgcatagtcatggttggacttccctaccctagcccttccgatattgaattgctggaaagagtgaagcatattgaaggttt---gggtgattcaagttctacaaaaggcct-----------------------------------------------------------aaaactttcatctggg---gaagaatattatggaggagacattcaagctggtatcagcattctaaggaattgcaggcgcagggggaaagaatattatgaaaatctctgcatgaaggctgtaaatcaatccattggtaagcgctaaacattatagatgcgac----tagttagat-aaatcaggcaatcaa-------------------ctgtgataaaactgtttcagagcta----------------------------atc---------------------------------------------------------------------------------------------------------------------------------------------------------------------------------------------------------------
>I28603_M223_Malvaceae_Gossypium_hirsutum_seq1
------tgttcgagaagttcatcaactatggtgggtgtattgca-tcagaatctgttattgcaatgaagttt-taaccaaccattattgaatctctt-----------tcttttttctcaatttggt--tatggtc-------------aaact-------------------------------------------------------------------------------------cacttaaastgacttcattactgttttcattttctggatm-ttgaatatacagatrgaggaactaggtctcttacttygcaatttggcaacagtcattcctgaaggaattgttgtgttcttttcttcattcgagtatgaaggacaggtctatgatgcatggaaaacctsaggaatacttgaaaggattttgaagaaaaagcacattttc-agagaacctagaaaaaatacagagatagaggtcattctcawgaaatacaaggaagcaattgataaccctgctcctaaragtggtgcaatactcctagctgtggttggtggcaagatatcagaaggcatcaacttcagtgatgggatgggtcgatgcatagtmatggttggactcccctatcctagcccttctgacattgaattgttggaaagggtgaagcatattgaaagctt---gggtgatacaagttctayggaaatccc-----------------------------------------------------------aaaactttcaattagtgaagaagaayattatggaggagacgttcagtctggtttcagcattctaaggagttgtaggcgcagggggaaagaatattatgaaaatctatgcatgaaagctgtaaatcaatcaatcggtaagtgcaaaccattatt-atagtacatacta------------------------------------------ttgtgagaatatatcytstgtgatat-------------------tygttatagtcactrtatagg--------------aarggaggtg----aaattgatttctctaggctc----------------attggctga-------aaaatcttggcctaatt---------------------------------------------------------------------------------------------------t
>I28605_M235_Malvaceae_Abutilon_sp_seq1
--------------------------------------------------------------------------------------ctgtatctcgtgggccatctggcagatcttttgattttagc--tatggtt-------------tgagaagttcgtcaact--------------------------atgg-taagtgtattgcactcagaatctg---tcatcttaatga---attctgaaccgacttcattactgttttacattccctggtc-ttgaatatacagatagaggaactagggctcttactttgcaatttggcaacagttgttcccgaaggaatcgttgtgttcttttcttcatttgagtatgaaggacaggtctatgatgtgtggaagacctcgggaatacttgaaagaattatgaagagaaagcatgtcttc-agagaacctagaaaaaatacagagatagaggtcattctcaaggaatacaaggaagcaattgataatcctgctcctaaaagtggcgcaataatcctagctgtagttggtggcaagatatcggaaggcatcaacttcagtgacgggatgggtcgatgcatagtcatggttggacttccctatcctagcccttcagacattgaactgttagaaagggtgaagcacattgaaggttt---gggtgattcaagttctacaaaaaacct-----------------------------------------------------------aaaactttcaatcaat---gaaaaatgttatggaggagacgttcagtccggtttcagcattttaaggagttgcagacgccgggggaaagaatattatgagaatctttgcatgaaggctgtaaatcaatcaattggtaagtgcaatgcattataaata---gatactatatggat-aaatctgg-------------------------------------------------------------------------------------------------------------------------------------------------------------------------------------------------------------------------------------------------------------------------------------------------
>I28606_M033_Malvaceae_Reevesia_formosana_seq1
-------------------------------------------------------------------------ttactaagtgttattaaatttttt-------------cgtttttctaactgggt--tatggtc-------------aaacttcac-ttaaacttgcttcattattgttga-----ttacgtga-gaattg--ctttattctgaatgtt---taacgcccagaa---accataa---tgatctattacttaattccattaccgggtc-ttgaatatacagatagaggaactagggctcttactttgcaatttggcaacggttgttcccgaaggtattgttgtgttcttttcttcatttgaatatgaaggacaggtctatgatgcatggaaaacctcaggaatccttgaaaggataatgaagaaaaaacatgtcttc-agagaacctagaaaaaacacagagatagaggtcattctcaaggaatacaaggaagcaattgataatcctgcttctataggtggtgcaatactcctagctgtggttggtggcaagatatcagaaggcatcaacttcagcgatggaatgggccgatgcatagtcatggttggacttccctaccctagcccttctaacattgaattgttggaaagggtgaagcatatcgaaggttt---gggtgattcaagttctacaaaaagcct-----------------------------------------------------------aaaactttcgtttagt---gaagaatattacggaggagacattcaggttggtttcagcatactaaggagttgcaggcgtagggggaaagaatattatgaaaatctctgcatgaaagctgtaaatcaatcgattggtaagtgctaagcattatagataatagatactagttgggt-aaatcaggcaatcaa-------------------ttgcaaggatatattttcagggatat-------------------ttattata------------------------------------------------------------------------------------------------------------------------------------------------------------------------------------------------------------------
>I28608_M035_Malvaceae_Hosfordia_alata_seq1
-------------------catcaa-----------gtatgaaacgaagtatgtttcattgtaatgaattcwgwaaccamctgttawtgaatctttt-----------tcttctttctcaatttgat--tayggtc-------------aarctc------------------------------------------------------------------------------------tacatraactgacttcattactgttttacattccctsgtc-ttgaatatacagatagaggaactagggmtcttactttgcaatttggcaacagttgttccmgaaggaatcgttgtgttcttttcttcatttgagtatgaaggamaggtctatgatgtgtggaaaacctcdggaatacttgaaagaattatgaagagaaagcatgtcttc-hgagaacctagaaaaaatacagagatagaggtcattctcaaggaatacaaggaagcaattgataatcctgctcctaaaagtggcgcaatactcctagctgtagttggtggcaagatatcagaaggcatcaacttcagtgacggdatgggtcgatgcatagtcatggttggacttccctatcctagcccttccgacattgaabtgttagaaagggtgaagcatattgaaggttt---gggtgattcaagttctacgaaaaaccttgatgamctackmaagtrtrckcgatcgtcgaagtaatataaaaaaatatcgtatccacaragmytwmagtmrwt---ramgawtkwywtgtargagacgttyagwytrvyttsagyaykwwawgkagywrwagamrswrrrrrraagaatrtwatkaaaakytstrcatgaaggctgtaaatmaakyaawyggtaagtggaaagcattataartw---gawrcwatatrrwt-rarwywssyarkcma-------------------tygcaa----------------------------------------------------------------------------------------------------------------------------------------------------------------------------------------------------------------------------------------------------------------g
>I28609_M036_Malvaceae_Pentaplaris_davidsmithii_seq1
-----------------------------------------------------------------------------------------------------------------------------------tggtc-------------aaacttcac-ttaaactgacttcattactgttta-----tttcatga-aaattgtatttaattctgagtgtt---taattmccagaa---accataa---tgacctattactaaattccattact-ggtc-tcraatatacagatagaggaactagggctcttactttgcaatttggcaacagttgtacccgatggaattgttgtgttcttttcttcatttgagtatgaaggacaggtctatgatgcatggaaaacctcagsaatacttgaaagaattrtgaagaaaaagcatgtcttc-agagaacctagaaaaaatacagagatagagrtcattctcarggaatacaaggaagcaattgataatcctgcycctaaaagcggtgcaatactcctagctgtggttggtggcaagatatcagaaggcatcaacttcggtgatgggatgggtcgatgcatagtcatggttggacttccctatcctagcccttctgacattgaattgttggaaagggtgaagcatattgaaggttt---gggtgattcaagttctacgataagcct-----------------------------------------------------------aaaactttcaaytagt---gaagaatattacagaggagacrttcagtctggtttcagcattctaaggagttgtaggcgcagggggaaagaatattatgaaaatctctgcatgaaagctgtaaatcaatcaattggtaagtgtgaagcaatatagatagtagatactatttggat-aaatcaggcaatcaa-------------------ttatgaggatattttttctgggatat------------ttattaattattatagtctctacaggg----------------agggaggtg----aaattgaattccc------------------------------------------------------------------------------------------------------------------------------------------------------------
>I28610_M037_Malvaceae_Heritiera_littoralis_seq1
-------------------------------------------------------------gcaaggatttcgtgacttagtgttattggatcttt------------ttttttcccctaattggactatatggtc-------------aaactccacattaaac--------ttattgttta-----ttgcatga-caactgtattttattgtgaatgtt---taatgcccataa---aacataa---tgctctattattaaattccattattgggtc-ttgaatatacagatagaggaactagggctcttactttgcaatctggcaactgttgttaccgaaggaattgttgtgttcttttcttcatttgaatatgaaggacaggtctatgatgcatggaaaacttcaggaatccttgaaaggattatgaagaaaaagcatgtcttt-agagaacctagaaaaagcacagagatagaggtcattctcaaggaatacaaggaagtaattgataatcctgttcctaaaagcggtgcaatacttctagctgtcgttggtggcaagatatcagaaggcatcaatttcagtgacgggatgtgtagatgcatagtcatggttggacttccctaccctagcccttctgacattgaattgctggaaagagtgaagcatattgaaggttt---aggtgattcaagttctacaaaatgcct-----------------------------------------------------------aaaattttcagttagt---gaagaatattataaaggagatattcaagctggtttcagcatactaaggagttgcaggcgcagggggaaagaatattatgaaaatctctgcatgaagtctgtaaatcaatccattggtaagtgctaagcattatagatactag-------atggat-aaatcaggcaatcaa-------------------ttgtgagaatattgtttcaaggctat-------------------taattatagtcacgattggc----------------agggaggtga---aaactgaattccttaggct------------------------------------------------------------------------------------------------------------------------------------------------------
>I28612_M038_Malvaceae_Brachichyton_bidwillii_seq1
------------------------------------------------------------------------------------------------------------------ttcctaattgcac--tatggtc-------------aaactccacgttaaac--------ttattgttta-----tttcttca-caattgcattttcttctgaatgtt---taatgcccacaa---aacataa---tggtctattactaaattccattattgggtc-ttgaatatacagatagaggaactagggctcttactttgcaatttggcaactgttgttccrgaaggaattgttgtgttcttttcttcatttgaatatgaaggacaggtctatgatgcatggaaaacttcaggaatccttgaaaggattatgaagaaaaagcatatcttt-agagaacctagaaaaaacacagagatagaggtcattctcaaggaatacaaggaagcaattgataatcctaktcctaaaagtggtgcaattctcctagctgtcgttggtggcaagatatcagaaggcatcaacttcagtgacgggatgggtagatgcatagtcatggttggacttccctaccctakcccttctgacattgaattgctagaaagagtgaagcatattgaaggttt---gggtgattcaagctctacaaaatgcct-----------------------------------------------------------aagcttttcagttagt---gaagaatattatggtggagacattcaagctggtttcagtatactaaggagttgccggcgcagggggaaagaatattatgaaaatctctgcatgaaggctgtaaatcaatccattggtaagtgctaagcattatagatactagtc-ctagatggat-aaa------------------------------------------------------------------------------------------------------------------------------------------------------------------------------------------------------------------------------------------------------------------------------------------------------
>I28613_M039_Malvaceae_Eriotheca_macrophylla_seq1
---------------------------------------------------------------atgaattttgtaactaacttttattgaat-------------------------------------tatggtcagtctccactttaaatctccactttaaactgacttaattacagttta-----ttttgtgaaaaattgtatttagctctgaatgcttactaaygcccagaa---accataa---tgacctattactaaattccattattgggtc-ttgaatatacagatagaggaactagggctcttrctttgcaatttggcaacagttgttcccgagggtattgttgtgttcttttcttcatttgagtatgaaggacaggtctatgatgcrtggaaaacctcaggaatacttgaaagaattatgaagaaaaagcatgtcttc-agagaacctagaaaaaatacagagatagagatcattctcaaggaatacaaggaagcaattgataatcctgctcctaaaagtggtgcaatactcctagctgtggtyggtggcaagatatcagaaggcatcaacttcagtgacggsatgggtcggtgcatagtcatggttggacttccctaccctagcccttctgacattgaattgctggagagggttaagcatattgaaggtttggggggtgattcaagttatacgaaaagcct-----------------------------------------------------------aaaactttcatttggt---gaagaatattacggaggagatgttcagtctggtttcagcatactaaggagttgtrggcgccaggggaaagaatattatgaaaatctctgcatgaaagctgtaaatcaatcaattggtaagtgcgaagcattatagatggtagatactatttagat-aaatcaggcaatcaa-------------------ttgtgaggatatgct--------------------------------------------------------------------------------------------------------------------------------------------------------------------------------------------------------------------------------------------------------
>I28615_M041_Malvaceae_Pterygota_brasiliensis_seq1
------------------------------------------------------------------------------------------------------------ttctttttcctaactggac--tatggtc-------------taactccaggttaaac--------ttaatgttta-----ttgcatga-caattgtattttattctcaatgtt---taatgacc-taa---aacataa---ttgtctgttgctaaattccattattgggtt-ttgaatatacagatagaggaattagggctcctgctttgcaatttggcaactgttgttcctgaaggaatcgttgtgttcttttcttcatttgaatatgaaggacaggtctatgatgcatggaaaacttcaggaatccttgaaaggattttgaagaaaaagcatgtcttt-agagaacctagaaaaaacacagagatagaggtcattctcaaggaatacaaggaagcaattgaaaatccggttcctaaaagcggcgcaatactcctagctgttgttggtggcaagatgtcagaaggcatcaacttcagtgatgggatgggtagatgcatagtcatggttggacttccctaccctagcctctctgacatagaattgctggaaagagtgaagcatattgaaggttt---gggtgattcaagttctagaacacgcct-----------------------------------------------------------aaaactttcagttagt---gaagaatattatggaggagaaattcacgctggtttcaggatactaaggagttgcaggcgcagggggaaagaatattatgaaaatctctgcatgaaggctgtaaatcaatccattggtaagtgctaagcattataggtactag-------atggat-aaatgaggmaatcgc-------------------ttgtgaggatattgttttgagtctat-------------------taattatagtcaca------------------------------------------------------------------------------------------------------------------------------------------------------------------------------------------------------------
>I28619_M045_Malvaceae_Phragmotheca_mammosa_seq1
-------------------------------------------------------------------aatttgtagccaactgttattgaatctttt-----------tcttttttcccaattggat--tatggtc-------------aaagtcctccttaaactgaattcattactgttta-----tttcatga-aaattgtatgtaattctgaacgtt---taatgcccagaa---agcataa---tgatgtcttactaaattccattattgggtc-ttgaatgtacagataraggaactagggctcttgctttgcaatttggcaacagttgttcccgacggaattgttgtgttcttttcttcatttgagtatgaaggacaggtttatgatgcatggaaaacctcaggaatacttgaaagaattttgaagaaaaagcatdtcttc-agagaacctagaaaaagtacagatatagaggtcattctcaaggaatacaaggaagcaatcgataatcctgctcctaacagcggtgcaatactcctagctgtcgttggtggcaagatatcagaaggcatcaacttcagtgatgggatgggtcgatgcatagtcatggttggacttccctaccctagcccttctgacattgaattgttggaaagggtgaagcatattgaaggttt---gggtgattcaagttctacgaaaagcct-----------------------------------------------------------aaaactttcaattagt---gaagaatattgcggaggagacattcagtctggtttcagcattctaaggagttgtaggcgcagggggaaagaatattatgaaaatctctgcatgaaagctgtaaatcaatcaataggtaagtgcaaagcaatatagatagtagatactatttggat-aattcaggcaatcaa-------------------ttgtgaggatatgttttctgggatat-------------------ttattatagtcactataggg----------------agggaggtg----aaatcaaattccctaggctcattggtcagtgttca--------------------------------------------------------------------------------------------------------------------------------------
>I28620_M046_Malvaceae_Camptostemon_shultzii_seq1
---------------------------------------------------------------------------------------------------------------------------------------------------------------------------------------------------------------------------------------------------------------------------------------------------------------------------------------------------------------------------------------------------------------------------------------------------------------------------------------------aggtcattctcaaggaawacaaggaagcaattgagaatcctgmtcctaaaagcagtgcaatactcctagctgtggtcggtggcaagatatcagaaggcatcaacttcagtgatggcatgggtcgatgcatagtcatggttggacttccctatcctagcccttctgacattgaattgttggaaagggcgaagcatattgaagtttt---gggtgattcaagttctacgaaaagcct-----------------------------------------------------------aaaactttccaataat---gaagaatattacgaaggaaacattcagtctggtttcagcattctaaggagt------------------------------------------------------------------------------------------------------------------------------------------------------------------------------------------------------------------------------------------------------------------------------------------------------------------------------------------------------------------------------------------------------------------
>I28624_M049_Malvaceae_Corchoropsis_tomentosa_seq1
-----------------------------------------------------------tacaatggatttcctaaccaagtttgattgaatctatt-----------------tttcaaattggat--tgttgtc-------------aaacttcatgttgaactgacttcattactgttta-----ttgcatgg-caa-tgtattttattctgtttgct---taatgcccatat---aacataa---tggacaattactagattccaatattgggtctttgactatacagatagaggaactgggactcttactttgcaatttggccacagttgttcccgaaggaattattgtgttcttttcttcatttgaatatgaaggacaggtctatgatgcttggaaaacctcaggaatccttgaaaggattatgaagaaaaaacatgttttc-agagaacctagaaaaaacaccgagatagaagtcattctcaaggaatacaagaaagcaattgataatcctgatcctaaaagtggtgcaatactcctagctgttgttgggggcaagatatcagaaggcatcaacttcagtgacgggatgggtagatgcatagtcatggttggacttccctaccctagcccttctgatattgaattgttggaaagaattaagcatattgaaggttt---gggtgattcaagttctacaaaaggcct-----------------------------------------------------------aaaacttccatctaat---gaagaatattacggaggagacattcaatctggtttcagcattctaaggagttgcaggcgcagggggaaagaatattatgaaaatctctgcatgaaggctgtaaatcaatccatcggtaagcactaagcat-atacatacgac----aagttagat-aattcaggcaatcaa----------------------tgataaatctgtttcagagcttt-------------------aaattataatcacaataggt----------------agggaggtga---aaattgaaktccttaggctcgttgctcaatgttcactttgacag----------------------------------------------------------------------------------------------------------------------------a
>I28629_M052_Malvaceae_Spirotheca_rosea_seq1
-----------------------------------------------------------------------------------ttattgaat-------------------------------------tatggtc-------------aatctccactttaaactgtcttcattactgttta-----tttcatgaaaaatcgtatttagttctgaatgcttactaatgcccagaa---accttaa---tggcctattactaaattccattattgggtc-ttgaatatacagatagaggaactagggctcttactttgcaatttggtaacagttgttcccgaaggaattgttgtgttcttttcttcatttgagtwtgaaggacaggtctatgatgcgtggaaaacctcaggaatacttgaaagaataatgaagaaaaagcatgtcttc-agagaacctagaaaaaatacagagatagaggtcattctcaaggaatacaaggaagcaatcaataatcctgctcctaaaagcggagcaayactcctagctgtggttggtggcaagatatcagaaggcatcaacttcagtgatgggatgggtcgatgcatagtcatggttggacttccctaccctagcccttccgacattgaattgctggaaagggtgaagcatattgaaggtttggggggtaattcaatttatatgaacagcct-----------------------------------------------------------aaaactttcatttggt---gaagaatattatggaggagacgttcagtctggttttagcatactaaggagttgtaggcgccgggggaaagaatattatgaaaatctctgcatgaaagctgtaaatcaatcgattggtaagtgcaaagcataatwtatggtagatgctatttagat-aaatcaggcaatcaa-------------------ttgtgaggatatgctttcagggatat-------------------ttattaggg---------------------------agggaggct----ca------------------tgggttcaat-------------------------------------------------------------------------------------------------------------------------------------------
>I28630_M053_Malvaceae_Huberodendron_swietenioides_seq1
----------------------------------------------------------------------------------------------------------------------taattggat--aatgatc-------------aaactccactttaaattgacttcattactgtttg-----ttgcatga-caattgtattt-attcagaatgtt---taattccctgaa---accataa---tgacrtattactaaattccattattgggtc-ttgaatatacagrtagaggaactagggctcttactttgcaatttggcaaccgttgttccagaaggaattgttgtgttcttttcttcatttgagtatgaaaatgaggtctacgatacatggaaatcctcaggaatccttgaaagaattataaagaaaaagcatgtcttc-agagaacctagaaaaaatacagagatagaggtcattctcaaggaatacaaggaagcaawtgataatcctgctcctaaaagcggngcaatactcctagctgtggttggtggcaagatatcggaagggatcaacttcagtgatgggatgggtcgatgcatagtcatggttggacttccctaccctaacccttctgacattgaattgttggaaaggatgaagcatattgaaggttt---gggtgactcaagttacacgaaaagcct-----------------------------------------------------------aaaaatttcatttggt---gaagaatattacggaggagacattcagtctggtttcagcatactaaggagttgtaggtgccgggggaaagaatattatgaaaatctatgcatgaaagctgtaaatcaatcgattggtaagtgcaaagctttatagatagtagatactatttaaat-aaatcaggcaatcaa-------------------------------------------------------------------------------------------------------------------------ttctctaggctcatggttcattgttcacattagcaga-------aaa-----------------------------------------------------------------------------------------------------------------a
>I28631_M054_Malvaceae_Trochetiopsis_benjaminae_seq1
---------------------------atggtgagtctgttgcactctaaatcttgcactacagtggatttcataaccaaattttactgaatctg------------------ttttccaattggat--tgtcgtc-------------gaacttcatgttgaactgacttcacta-----ta-----ttgcatgg-caa-cg--tttt----------------------------------------tggcctattactaaattccaaaattgggtc-ttgaacatacagattgaggaactggggctcttactttgcaatttggcgacagttgttcctgaaggaattattgtgttcttttcttcgtttgaatacgaaggacaggtctatgatgcttggaaaacttcaggggtccttgaaaggattatgaagaaaaagcatgtcttc-agagaacctagaaaaaacactgagatagaggtcgttctcaaggaatacaagaaagcaatcaataatcctactcctaaaagtggtgcgatactcctagctgtcgttggtggcaagatatcagaaggcatcaacttcagtgacgggatggctagatgcatagtcatggttggacttccctaccctagcccttccgatattgaattgctggaaagagtgaagcatattgaaggttt---gggtgattcaagttctataaaaggcca-----------------------------------------------------------aaaactttcatctggg---gaagaatattatggaggagacattcaagctggtttcagcattctaaggaattgcaggcgcagggggaaagaatattatgaaaatctctgcatgaaggctgtaaatcaatccattggtaagcgctaaacattatagatgcgac----tagttagat-aaatcaggcaatcaa-------------------ctgtgataaaactgtttcagagctat-------------------aaactataatcacaataggg----------------agagagatgatgaaaattgaawtttttaggctccttgcgcagtgttcacttaggcagc-------aagatttctact---------------------------------------------------------------------------------------------------------
>I28632_M055_Malvaceae_Eriolaena_candollei_seq1
-------------------------------------------------------------------------------------------------------------------------------------------------------------------------------------------------------------------------------------cccataa---aacataa---tggcctattactaaattmyrrwrttkgrtc-ttgaacatacakatrrasawattggggcttttactttgacatttggcgacagttgttcccgaaggaattattgtgttcttttcttcatttgaatatgaaggacaggtctatgatgctcggaaaacctcaggagtccttgaaaggattatgaagaaaaagcatgtcttc-agggaacctagaaaaaacactgagatagatgtcattctcaaggaatacaagaaggcaatcgataatcctgttcctaaaagtggtgcaatactcctagctgttgtaggtggcaagatatcagaaggcatcaacttcagagacgggatggctagatgcatagtcatggttkgacttccctaccttagcccttccgatattgaattgttggaaagag----------------------------------------------------------------------------------------------------------------------------------------------------------------------------------------------------------------------------------------------------------------------------------------------------------------------------------------------------------------------------------------------------------------------------------------------------------------------------------------------------------------------------------------------------------------------------------------------------
>I28633_M056_Malvaceae_Adansonia_digitata_seq1
---------------------------atggtcagtatattgcactcagaatccatcattgcaatgaattttgtaactaacttttactgaat-------------------------------------tgcagtc-------------aatctccactttaaactgacttcattactgttta-----tttcatgaaaaattttatttagttcrgaattct---taatkaccagaa---accataa---tgacctattactaaattccgttattgggtc-ttggatatgcagatggaggaactagggctcttactttgcaatttggcaacagttgttcccgaaggaattgttgtgttcttttcttcatttgagtatgaaggacaggtctatgatgcatggaaaacctcaggaatccttgaaagaattatgaagagaaagyatgtcttc-agagaacctagaaaaaatacagagatagaggtcattctcaaggaatacaaggaagcaatygataatcctgctcctaaaagcggtgcaatactcctagccgttgttggtggcaagatatcagaaggcatcaacttcagtgatgggatgggtcgatgcattgtcatggttggacttccctaccctagcccttctgacattgaabtgttggaaagggtgaagcatattgaagctttggggggtgattcaagttatacgaaaagcct-----------------------------------------------------------aaaactttcakttggt---gaagaatattacggaggagacgttcagtcaggtttcarcatactaaggagttgtaggcaccgggggaaagaatattatgaaaatctctgcatgaaagctgtaaatcaatcgattggtaagtgcaargcattatagatggtagatactatttagat-aamtcaggcaatcaa-------------------ttgtgaggatacgctttcaggkatat-------------------ttattaggg---------------------------rgggagstt----aaattggattccctaggctcatggttcaataatcagtttggc-------------------------------------------------------------------------------------------------------------------------------
>I28636_M059_Malvaceae_Pterospermum_pierrei_seq1
-----------------------------------------------------------------------------------------------------------------------------------------------------------------------------ttactgttta-----ctgaatgg-caa-rgtaytttattctgaatgtt---taatgcctataa---aacataa---tggcccattactaaattccaatatttggtc-ttgaatatacagatagaggaactagggctcttactttgcaatttggcgacagttgttccggaaggaattgttgtgttcttttcgtcatttgaatatgaaggacaggtctatgatgcttggaaaacctcaggaatccttgaaaggattatgargaaaaagcatgtgttc-agagaacctaggaaaaacacagagatagagttcattctcaaggaatacaagaaagcaattgataatcctgctcctaaaagtggtgcaatactcctagctgtcgttggtggcaagatatcagaaggcatcaacttcagtgatgkaatgggtagatgcatagtcatggttggacttccctacccta----------------------------------------------------------------------------------------------------------------------------------------------------------------------------------------------------------------------------------------------------------------------------------------------------------------------------------------------------------------------------------------------------------------------------------------------------------------------------------------------------------------------------------------------------------------------------------------------------------------------------------
>I28638_M061_Malvaceae_Basiloxylon_brasiliensis_seq1
-----------------------------------------------------------------------------taagtgttaacggatctttt-----------ttttctttcmtaattggac--tatggtc-------------aaactccatgttaaac--------ttaatgttta-----ttgcatga-caattgtattttattctgaatgtt---taatgcccataa---aacataa---tggttgattactaaattccatcattgggtc-ttgaatatacagatagaggaactagggctcttactttgcaatttggcaactgttgttcccgaaggaattgttgtgttcttttcttcatttgaatatgaaggacaggtctatgatacatggaaatcttcaggaatccttgaaaggattacgaagaaaaagcatgtcttt-agagaacctagaaaaaacacagagatagaggtcattctcaaggaatacaaggaagcaattgataatcctcttcctaaaagtggtgcaatattcctagctgtcgttggtggcaagatatcagaaggcatcaacttcagtgatgggatgggtaggtgcatagtcatggttggacttccctaccctagcccatctgacattgaattgctggaaagagttaagcatattgaaggttt---gggtgattcaagttttacaaaatgcct-----------------------------------------------------------aaaattttcagttagt---gaagaatactatggaggagacattcaggctggtttcagcatactaaggagttgcaggcgcagggggaaagaatattatgaaaatctctgcatgaaggctgtaaatcaatccattggtaagtgctaagcattatagatactag-------atggat-taatcaggcaatcaa-------------------ttgtgagaatattgtttcaaggctat-------------------taattatagtcacgatagg-----------------agggaagtga---atattgaattgcttaggctcatt---cagtgttcagtttggcaga----aaaaaaatcttggcct------------------------------------------------------------------------------------------------------ta
>I28639_M249_Malvaceae_Gyranthera_amphibiolepis_seq1
--------------------------------------------------------------------------------------------------------------ttttttcctaattggat--tatggtc-------------aaactccactttaaattgacttcattactgttta-----ttgcatta-caattgtattttattcagaatgtt---taattccctgaa---accataa---tgatatattactaaattccattattgggtc-ttgaatatacagatagaggagctagggctcttactttgcaatttggcaaccgttgttcccgaaggaattgttgtgttcttttcttcatttgagtacgaaaatgaggtatacaatacatggaaaacctcaggaatccttgaaagaattataaagaaaaagcatgtcttc-agagaacctagaaaaaatacagagatagaggtcattctcaaggaatacaaggaaacaattgataatcctgctcctaaaagtggtgcagtactcctagctgtggtgggtggcaagatatctgaaggcatcaacttcagtgatgggatgggtcgatgcatagtcatggttggacttccctaccctagcctttctgacattgaattgttggaaagggtgaagcatattgaaggttt---gggtgattcaagttatacgaaaagcct-----------------------------------------------------------aaaaatttcatttggt---gaagaatattacggaggagacattcattctggtttcagcatactaaggagttgtaggcaccgggggagagaatattatgaaaatctctgcatgaaagcagtaaatcaatcgattggtaagtgcaaagctttatagatagtagatactatttaaat-aaatcaggcaatcaa-------------------------------------------------------------------------------------------------------------------------ttccctaggcttatggttcattgctcacattggcaga-------aaaatcttg-----------------------------------------------------------------------------------------------------------g
>I28642_M064_Malvaceae_Burretiodendron_esquirolii_seq1
------------------------------------------------------------------------------------------------------------------------------------------------------------------------cttcattactgttta-----ttgcatgg-caa-ggcattttattctgaatgtt---tagtgctcataaaacaacataa---tggcctcttactaaattcgaacgttgggtc-ttgaatatacagatagaggaactagggctcttactttgcaatttggcaacagttgttcccgaaggaattgttgtgttcttttcttcatttgaatatgaaggacaggtctttgatgcttggaaaacctcaggaatccttgaaaggattatgaagaaaaagcatgtcttc-agggaacctagaaaaaacacagagatagaggtcattctcaaggaatacaagaaagcaattgataatcctgctcctaaaagtggtgcaatactctcggccgttgttggtggcaagatatcagaaggcatcaacttcagtgatgggatgggtagatgcataktcatggttggacttccctaccctaacccttccgacattgaattgttggaaagagtgaagcatattgaaggatt---gggtgattcaagttctacaaaatgcct-----------------------------------------------------------aaaccttgcatctaat---gaagaatattatggaggagacattcaggctgccttcagcgtactaaggagttgcaggcgcagggggaaagaatactacgaaaatctctgcatgaaggctgtaaatcaatccattggtaagcactaagcat-----------------------------------------------------------------------------------------------------------------------------------------------------------------------------------------------------------------------------------------------------------------------------------------------------------------------------------
>I28644_M066_Malvaceae_Thomasia_solanaceae_seq1
-----------------------------------------------------------------------------------------------------------------------------------------------------------------------agtatattgccgctcgtagtatcccgtggaccatctggcagatcttttgatttt-agctatgctttgag---aagttca----------------------------------tccaatat---gatagaggaactagggctcttactttgcaatttggctacagttgttcccgaaggaatcgttgtgttcttttcttcatttgaatatgaaggacaggtctatgatgcatggaaaacttcaggaatccttgaaaggattacgaagaaaaagcatgtcttc-agagaacctagaaaaaatacacaggtggagtttattctcaaggaatacaaggaagcaattgataatcctgcacctaaaagcggtgcaatactcctagctgtggttggtggcaagatatcagaaggcatcaacttcagtgatggaatgggtcgatgcatagtcatggttggacttccctaccctagcccatctgacattgaattgttggaaagggtgaagcacattgaaagttt---gggtgattcaagttctatgaaaagcct-----------------------------------------------------------aaaactttcatctagt---gaagaatatcaagaaggagatgttcgggctggtttcagtatactaaggagttgcaatcgcagggggaaagaatattatgaaaatctctgcatgaaagctgtaaatcaatcaatcggtaagtgctaagcattaca-------gatactagttggat-aaatctggcaatgaa-------------------ttgtgaggatactgtcgtaaggctat-------------------ttattatagtcactataagg----------------agggaggtga---aaatcaaattccctaggctcattgttgagtgttcacatcagtag-----------------------------------------------------------------------------------------------------------------------------
>I28645_M067_Malvaceae_Guichenotia_ledifolia_seq1
-----------------------------------------------------------------------------------------------------------------------------------------------------------------------------------ctcgtagtatcccgtggaccatctggcagatcktttgatttt-agctatgctttgag---aagttca----------------------------------tccaatat---gatagaggaactagggctcttactttgcaatttggctacagttgttcccgaaggaatcgttgtgttcttttcttcatttgaatatgaaggacaggtctatgatgcatggaaaacttcaggaatccttgaaaggattacgaagaaaaagcatgtcttc-agagaacctagaaagaatacacaggtggagtttattctcaaggaatacaaggaagcaattgataatcctgcacctaaaaccggtgcaatactcctagccgtggttggcggtaagatatcagaaggcatcaacttcagtgatggaatgggtcgatgcatagtcatggttggacttccctaccctagcccatctgacattgaattgttggaaagggtgaagcatattgaaagttt---gggtgattcaagttctatgaaaagcct-----------------------------------------------------------aaaactttcatctagt---gaagaatatcaaggaggagatgttcaggctggtttcagtattctaaggagttgcaatcgcagggggaaagaatattatgaaaatctctgcatgaaagctgtaaatcaatcaattggtaagtgctaagcattaca-------gatactagttggat-aaatccggcgatcaat-----------tgtta-tttgttaggatactgtcttaaggctat-------------------ttattatagtcaccataa--------------------------------------------------------------------------------------------------------------------------------------------------------------------------------------------------------
>I28647_M069_Malvaceae_Cheirolaena_linearis_seq1
---------------------------------------------------------------------------accaaattttactgaatctgtt-----------------tttcaaattggat--tgtcgtc-------------aaacttcttgttgaactgacttcactactgttta-----ttgcgtgg-caa-cgtattttattctgaatgtt---taatgcccata----aacataa---tggcctattactaaattccaaaattgggtc-ttgaacatacagattgaggaactggggctcttactttgcaatttggcgacagttgttcccgaaggaattattgtgttcttttcttcatttgaatacgaaggacaggtctatgatgcttggaaaacttcaggtgtccttgaaaggattatgaagaaaaagcatgtcttc-agagaacctagaaaaaacactgagatagaggtcgttctcaaggaatacaagaaagcaatcgataaccctgttcctaaaagtggtgcgatactcctagctgttgttggtggcaagatatcagaaggcatcaacttcagtgacgggatggctagatgcatagtcatggttggacttccctaccctagcccttccgatattgaattgctggaaagagtgaagcatattgaaggttt---gggtgattcaagttctacaaaaggcct-----------------------------------------------------------aaaactttcatctggc---gaagaatattatggaggagacattcaagctggtttcagcattctaaggaattgcaggcgcaggggaaaagaatattatgaaaatctctgcatgaaggctgtaaatcaatccattggtaagtgctaaacattatagatacgat----tagttagat--aatcaggcaatcaa-------------------ctgtgatacaactgtttcagagctat-------------------agactataatcacaataggg----------------agggagatgatgaaaattgaatt-tttaggctccttgcaca--------------------------------------------------------------------------------------------------------------------------------------------g
>I28652_M074_Malvaceae_Hildegardia_barteri_seq1
agctatggtttgagaagttcattgactatggtgagtgtatcgcactctgaacctgtcactgcaa-ggattccataactaagtattgtcggatctttt----------ttttttccccctaattgcac--tatggtc-------------aaactcaatgttaaac--------ttaatgtttg-----ttgcatga-caattgtattttgttctgaa----------------------aacataa---tggtcaattactaaattccattattggatc-ttgaatatacagatagaggaactagggctcttactctgcaatttggcaactgttgttccggaaggaattgttgtgttcttttcttcttttgaatatgaagggcaggtctatgatgcatggaaaacttctggaatccttgaaaggattatgaagaaaaagcatgtctat-agagaacctagaaaaaacacagagatagaggtcattctcaaggaatacaaggaagcaattgataatccagttcctaaaagcggcgcaatactgctagctgttgttggtggcaagctatcagaaggcatcaacttctgtgacgggatgggtagatgcatagtcatggttggacttccctaccctagcccctctgacattgaattgctggaaagagtgaagcatattgaaggttt---gggtgattcgagttctaccaaatgctt-----------------------------------------------------------aaaattttcagttagt---gaagaatattatggaggagacattcaggctggtttcagcatactaaggagttgcaggcgcaggggaaaagaatattatgaaaatctctgcatgaaggctgtaaatcaatccattggtaagtgcaacgcatcgtagata-------ctagatggat-aaatcaggcaatcaa-------------------ttgtgaggatattgtttcaaggctat-------------------taatta--gtcacaatttgg----------------agggaggtga---aaattg------------------------------------------------------------------------------------------------------------------------------------------------------------------a
>I28653_M168_Malvaceae_Theobroma_cacao_seq1
---------------------------------------------------------------------gtttgtactaagtgttgttgaat------------------tttttttctaattggac--tatagtt-------------gaactcccctttaaactgacttctttgctaattg-----tttcatga-caattgtattttattctgaatgtt---taatgcccagaa---agcataa---tggcctattactaaatcccatcatt-ggtc-ttgaacatacagatagaggaactagggctcttactttgcaatttggcaacggttgttcccgaaggaattgttgtgttcctttcttcatttgaatacgaaggacaggtctatgatgcatggaaaacctcaggaatccttgaaaggcttatgaagaaaaagtacgtcttc-agagaacctagaaaaaacacaaaggtggaggtcattctcaaggaatacaaagaagcaattgataatcctgctcctagaagtggtgcgatactgctagctgtagttggtggcaagatatcagaaggcatcaacttcagtgatgggatgggtcggtgcatagtcatggttggacttccctaccccagcccatctgacattgaattgttggaaagggtgaagcatattgaaggatt---gggtgattcaagtactatgaaaagcct-----------------------------------------------------------aaaacttttatcttgt---gaagaatataacggaggagacattcaggctgctttcaacatactaaggagttgcacgcgcagggggaaagaatattatgaaaatctctgcatgaaagctgtaaatcaatcaattggtaagtgctaagcataacagat------cagtagttggat-aaatcgggcaatcaa-------------------ttgtgaggatactgtttcaaggctat-------------------ttattatagtcactataggg----------------aggcaggtga---aaattgaatcccctaggctcattgtttagttttcagatcggcaga-------aaaattttggccttatatctttaaaactgaacatgat--------------------------------------------------------------------------------
>I28654_M105_Malvaceae_Pachira_aquatica_seq1
--------------------------------------------------------------aatgaattttgtaactaacttttattgaat-------------------------------------tatggtc-------------aatctccactttaaactgacttcattaakgttta-----ttttgtgaaaaattgtatttagctctgaatgcttactaatgcccagaa---accataa---tgacctattactaaattccattattgggtc-ctgaatatacagatagaggaactagggctcttactttgcaatttggcaacagttgttcccgaaggtattgttgtgttcttttcttcatttgagtatgaaggtcaggtctattatgcatggaaaacctcaggaatacttgaaagaattatgaagaaaaagcatgtcttc-agagaacctagaaaaaatacagagatagaggtcattctcaaggaatacaaggaagcaatcgataatcctgctcctaaaggtggtgcaatactcctagctgtggttggtggcaagatatcagaaggcatcaacttcagtgacgggatgggtcggtgcatagtcatggttggacttccctaccctagcccttctgacattgaattgctggagagggttaagcatattgaaggtttggggggtgattcaagttatacgaaaagcct-----------------------------------------------------------aaaactttcatttggt---gaagaatattacggaggagatgttcagtctggtttcagcatactaaggagttgtcggcgccaggggaaagaatattatgaaaatgtctgcatgaaagctgtaaatcaatcaattggtaagtgcgaagcactatagatggtagatactatttagat-aaa------------------------------------------------------------------------------------------------------------------------------------------------------------------------------------------------------------------------------------------------------------------------------------------------------
