# Supplementary material for: Localized Phylogenetic Discordance Among Nuclear Loci Due to Incomplete Lineage Sorting and Introgression in the Family of Cotton and Cacao (Malvaceae)
Source: Front Plant Sci. 2022 Apr 13;13:850521. doi: 10.3389/fpls.2022.850521 (PMC9043901; doi:10.3389/fpls.2022.850521)
Supplement: Supplementary file 1 [file Data_Sheet_1.ZIP › Alignments_v4/L6.fasta]

>I23352_M001_Malvaceae_Bombax_ceiba_seq1
---------------------------------------------------------------------------------------------------------------------------------------------------------------------------------------------------------------------------------------------------------------------------------------------------------------------------------------------------------------------------------------------------------------------------------------------------------------------------------------------------------------------------------------------------------------------------------------------------------------------------------------------------------tttggccaggccaacttgtctagcatggaatatggactcccaaccctgttgtcattttcagctcgcgaaatatcagatggtacctttttcaaagctatagaggattatgattcagatagcaagaggatcttacaccaacttgaaaagtgggtgttct-cacaaaatttatgctatttgagaaagt-----aatg-gttaccc----tt-tttaggtc---ctaatg---gatgtctatatctgtatcac-ttttgggtg--atatag--a-----------------aaattgattctaagaatgatg--------------------------tttgtcagttttattgtccataga-------------------------------------ggaca-ttgataatagaa----------------gccttctcacc---------------------------------------------c------------------atgaatttgcataaattgcgtcga-------------acgaatcatgcat----------------------------------------------------------------------------------------------------------------------------------------
>I23353_M002_Malvaceae_Tilia_americana_seq1
-------------------------------------------------------------------------------------------------------------------------------------------------------------------------------------------------------------------------------------------------------------------------------------------------------------------------------------------------------------------------------------------------------------------------------------------------------------------------------------------------------------------------------------------------------------------------------------------------------------------------------------------------------------cccagaccaacttrtctagcatggaatgtggactcmcaacacagttgtcattttcagctcgtgaaatatcagatgggacttttttcaaagctatagaggactatgattcagatatcaagaggatcttgcaccaactgaaaaagtgggttttct-cacaaactttatgccatttgagaaagt-----tatg-gttacctt---tt-tccaggtc---attatatgagatgtctacatctgt--------------------------------------------------------------------------------------------------------------------------------------------------------------------------------------------------------------------------------------------------------------------------------------------------------------------------------------------------------------------------------------------------------------------------------------------------------------
>I23354_M003_Malvaceae_Herissantia_crispa_seq1
-------------------------------------------------------------------------------------------------------------------------------------------------------------------------------------------------------------------------------------------------------------------------------------------------------------------------------------------------------------------------------------------------------------------------------------------------------------------------------------------------------------------------------------------------------------------------------------------------------------------------------------------------tttcagagtttggccagaccaacttctctagcatggaatgtgcactacctacacagttgtcattttctgctcgtgaaatatcagatgggacctttttcaaagcaatagaggattatgattcagatatcaagaggaccttgcaccaactaaagaagtgggtattct-tacaaactttatgccatttgacaaaat-----tatg-attacctt---tt-tctaggtc---atta----------------------------ttggacg--atctagaca-----------------taattgatttgaagaatgatg--------------------------tttatccamgtcatttctact-------------------------------------------------ttatttgaat---------------gttgtcctagaagtttaattaatacg--------------aatgatgtcatttctac------------------tttatttgaatgttgtattttaca-------------cttttcaggtcatatca----------------------tgatgatcctgttctgaa---------------tcctcttacacc-----------------------atgggatagaccacctat------------------------
>I23355_M004_Malvaceae_Malva_arborea_seq1
--------------------------------------------------------------------------------------------------------------------------------------------------------------------------------------------------------------------------------------------------------------------------------------------------------------------------------------------------------------------------------------------------------------------------------------------------------------------------------------------------------------------------------------------------------------------------------------------------------------------------------------------------atcagagtttgcccagaacaacttgtctagyatggaatgtggactccctacacarttgtcrttttcagctcgtgaaatatcagatgggacctttttcaaagctatagaggattatgattcagatagcaagaggaccttgcaccarctgaagaagtgggtattct-cacaaaywttatgccayttgasaaawt-----tatg-attacctt---tt-tctaggt----------------------------------------------------ca-----------------taattgattctaagaatrwkk------------------------------tyrayywwmttkwywgtsmk-------------------------------------kgmyr-kwmatwawwkrw----------------rsmwsswywstcwmkytrstkrkts----------------wkkmtywwyyttcwgc------------------acaaatttgcttaaatggcatcta-------------atgtataatgcat----------------------------gcagtcctatattgta---------------ggagctagttc---------------------------ctatatattatgtggc-----------------------
>I23356_M005_Malvaceae_Lavatera_assurgentiflora_seq1
-------------------------------------------------------------------------------------------------------------------------------------------------------------------------------------------------------------------------------------------------------------------------------------------------------------------------------------------------------------------------------------------------------------------------------------------------------------------------------------------------------------------------------------------------------------------------------------------------------------------------------------------------tttcagagtttgaccagaacaacttgtctagyatggaatgtggactccctacacarttgtcrttttcagctcgtgaaatatcagatgggacctttttcaaagctatagaggaytatgattcagatagcaagaggacctygcaccarctgaagaagtgggtattct-cacaaaywttatgccayttgasaaawt-----tatg-attacctt---tt-tctaggt----------------------------------------------------ca-----------------taattgattctaagaataatg--------------------------ttgatcaactttattgtcagtgct-------------------------------------ggaca-ttaattatagaa----------------ggattgtcactctagttgttgagtc----------------ttaatcttctttcagc------------------ataaattttcttaaatgacatcta-------------mtgtatcatgcat----------------------------gcagtcctatgttgtt---------------ggtgctacttc---------------------------taatttatga-----------------------------
>I23359_M008_Malvaceae_Althaea_officinalis_seq1
-------------------------------------------------------------------------------------------------------------------------------------------------------------------------------------------------------------------------------------------------------------------------------------------------------------------------------------------------------------------------------------------------------------------------------------------------------------------------------------------------------------------------------------------------------------------------------------------------------------------------------------------------tttcagagtttgcccagaacaacttgtctagcatggaatgtggactccctacacagttgtcattttcagctcgtgaaatatcagatgggacctttttcaaagctatagaggattatgattcagatagcaagaggatcttgcaccarctgaagaagtgggtattct-cacwaactttatgccatttgasaraat-----tatg-atyacctt---tt-tctwggt----------------------------------------------------ca-----------------taattgattctaagaat-gtg--------------------------ttcatcaactttattggcagtgct-------------------------------------ggaca-ttaataatagga----------------gccttgtcactctagttgttgagtc----------------ttgatcttctttcakc------------------acaaatttgcttaaatgacatata-------------atttatcatgcat----------------------------gcagtcctatgttgta---------------ggtgctagttc---------------------------tgatatatgatgtggc-----------------------
>I23360_M009_Malvaceae_Lagunaria_patersonia_seq1
----------------------------------------------------------------------------------------------------------------------------------------------------------------------------------------------------------------------------------------------------------------------------------------------------------------------------------------------------------------------------------------------------------------------------------------------------------------------------------------------------------------------------------------------------------------------------------------------------------------------------------------------------cagactttgcccagaccaacttctctagcatggaatgtggactcccaacacagttgtcattttcagctcgtgaaatatcagatgggacctttttcaaagctatagaggattatgattcagatagcaagaggaccttgcacctactgaagacgtgggtattct-caccaactttatgtcatttgagaaaat-----tatg-attacctttc-tt-tctaggtc---atta----------------------------ttaggtg--atctagaca-----------------taattgattctaagaatgatg--------------------------tctatcaactttattgtcagtggt-------------------------------------ggaca-tttataatataa----------------gccttgtcactctagttgttgagtc----------------ttgatcttcttacaac------------------ataaatttgcttaaatggcatcta-------------atgtatcatgcat----------------------------gcagtcctatgttgta---------------ggtgctagttc------------------------------------------------------------------
>I23363_M012_Malvaceae_Napaea_dioica_seq1
---------------------------------------------------------------------------------------------------------------------------------------------------------------------------------------------------------------------------------------------------------------------------------------------------------------------------------------------------------------------------------------------------------------------------------------------------------------------------------------------------------------------------------------------------------------------------------------------------------------------------------------------------tcagagtttgctcagaacaacttgtctagcatggaatgtggactccctacactgttgtcattttcagctcgtgaaatatcagatgggacctttttcaaagctatagaggattatgattcagatagcaagaggaccttgcaccaactgaagaagtgggtattct-cacaaactttatgccatttgacaatat-----tatg-attacc---------------------------------------------------------------------------------------------------------------------------------------------------------------------------------------------------------------------------------------------------------------------------------------------------------------------------------------------------------------------------------------------------------------------------------------------------------------------------------------------------------
>I23364_M013_Malvaceae_Grewia_sp_seq1
-------------------------------------------------------------------------------------------------------------------------------------------------------------------------------------------------------------------------------------------------------------------------------------------------------------------------------------------------------------------------------------------------------------------------------------------------------------------------------------------------------------------------------------------------------------------------------------------------------------------------------------------------tttcagaatttgaccagaccaacttgtctacaatggaatgtggactccctacacagttatcattttcagctcgtgaaatatcagatgggacctttttcaaagctattgaggattatgattcagatagcaagaggaccttgtaccaactaaaaaagtacgtactct-gacaagcttt-tcccatttgagatagt-----tatg-attatctt------tagagtta---actaaatgtgatatctat----gtgtcac-tattgtttt--atatagagaa-tcgtatat------cttattcatatatattgcaaag--------------------------tctatgatattcatagtttttgcaaatt-----------------------caaggacgtttaacaatttatgatagtg--------------------------------------------------------tctcaatatcgttcaat------------------a----cttgacaaaataatgcttgga----------aaagtactttaatt----------------------------a-----------------------------------------------------------------------------------------------------------
>I23367_M016_Malvaceae_Kitaibelia_vitifolia_seq1
------------------------------------------------------------------------------------------------------------------------------------------------------------------------------------------------------------------------------------------------------------------------------------------------------------------------------------------------------------------------------------------------------------------------------------------------------------------------------------------------------------------------------------------------------------------------------------------------------------------------------------------------------gagtttgcccagaacaacttggctagcatggaatgtggactccctacacagttgtcattttcagctcgtgaaatatcagatgggacctttttcraagctatagaggattatgattcagatagcaagaggatcttgcaccarctgaagaagtgggtattct-cacaaactttatgccatttgasaaaat-----tatg-atyacctt---tt-tctaggt----------------------------------------------------ca-----------------taattgattctaagtataatg--------------------------tttatcaactttattgtcagtgct-------------------------------------ggaca-ttaattatagda----------------gccttgtcactctagttgttgagtc----------------ttaatcttctttcagc------------------ataaattttcttatatggcatcta-------------atgtatcatgcat----------------------------gcagtcctatgttgtt---------------ggtgctagttg------------------------------------atgtggctttttatccca-atatcgttatt
>I23369_M018_Malvaceae_Abelmoschus_esculentus_seq1
--------------------------------------------------------------------------------------------------------------------------------------------------------------------------------------------------------------------------------------------------------------------------------------------------------------------------------------------------------------------------------------------------------------------------------------------------------------------------------------------------------------------------------------------------------------------------------------------------------------------------------------------------ttcagagtttgcggagactaacttgtctagcattgaatgtggattcccaactcagttgtcgttttcagctcgcgaaatagcagatggaacctttttcaaagctatagaggactatgattcagatagcaagaggaccttgcaccaactgaagaagtgggtattct-cacaaagtttattccatttgagaatat-----tatg-atta-ctt---tt-tgtaggtt---ataa----------------------------ttggctg--atctagaca-----------------tgattgattctaataaggata--------------------------tttatcaaattttttctcagtgtt-----------------------------------------t-tttttaatcaaaa---------------acttctttgtcaatgctgaacattc----------------ataatcgtctttcagc------------------ataaatttgcttaaatgacatcta-------------atgtatcat--------------------------------------------------------------------------------------------------------------------------------------------
>I23370_M105_Malvaceae_Pachira_aquatica_seq1
-------------------------------------------------------------------------------------------------------------------------------------------------------------------------------------------------------------------------------------------------------------------------------------------------------------------------------------------------------------------------------------------------------------------------------------------------------------------------------------------------------------------------------------------------------------------------------------------------------------------------------------------------tttcagagtttgcccagaccaacttgtctagcatggaatgtggactcccaacacagttgtcattttcagctcgtgagatatcagatgggaccttttttaaagctatagaggattatgattcagatggcaagaggatcttgcaccaactgaaaaagtgggtattct-cacaaactttatgccatttgag------------tg-ggtacctt---tt-tctaggtc---attg----------------------------ttgggtr--atatggacg-----------------taattgattctaagaatgatg--------------------------tttgtcgacgttattgtcagtggt-------------------------------------ggaca-tccataatagaa----------------gccttgtcactctagttgcgtagtc----------------ttagtcttctttcagt------------------ataaatttgctttaatggaatata-------------atgtgtcatgcat----------------------------gcagtcctatg-------------------------------------------------------------------------------------------------
>I23372_M140_Malvaceae_Chiranthodendron_pentadactylon_seq1
---------------------------------------------------------------------------------------------------------------------------------------------------------------------------------------------------------------------------------------------------------------------------------------------------------------------------------------------------------------------------------------------------------------------------------------------------------------------------------------------------------------------------------------------------------------------------------------------------------------------------------------------------------------------aacttgtctagcatggaatgtggactcccaacacagttgtcattttcagckcgtgaaatatcagatgggacctttttcaaagctatagaggattatgattcagatagcaagaggatcttgcaccaactgaaaaagtgggtattct-cacaaactttatgccatttgagaaagt-----tatg-gttacctt---tt-tataggtc---attatattagatgtctatatctgtgtcac-tgttgggtg--atatagaca-----------------taattgattctaagaatgatg--------------------------tttgtcaattttattgtcagtggt-------------------------------------agaca-ttcataatagaa----------------gccttttcactccaat-----------------------------------------------------------------------------------------------------------------------------------------------------------------------------------------------------------------------------------------------------
>I23373_M141_Malvaceae_Quararibea_funebris_seq1
---------------------------------------------------------------------------------------------------------------------------------------------------------------------------------------------------------------------------------------------------------------------------------------------------------------------------------------------------------------------------------------------------------------------------------------------------------------------------------------------------------------------------------------------------------------------------------------------------------------------------------------------------tcagagtttgcccagaccaacttttctagcatggaatgtggactcccaacacagttgtcattttcagctcgtgaaatatcagatgggacctttttcaaagctatagaggattatgattcagatagcaagaggatcttgcaccaactgaagaagtgggtattct-cactaactttatcccatttgagaaaat-----tatg-gttacctt---tt-tctaggtc---attg----------------------------ttgggtg--atatagaca-----------------taattgattctaagaatgatg--------------------------tttgtcaactttattktcagtrgt-------------------------------------gggca-ttcataatagaa----------------gccttgtcactctagttgtt-agtc----------------ttaatcttctttcagc------------------ataaatttgcttaaagggcgtcta-------------atgtatcatgcat----------------------------gcagtcctatgctgta---------------ggt--------------------------------------------------------------------------
>I23376_M145_Malvaceae_Heliocarpus_appendiculatus_seq1
-------------------------------------------------------------------------------------------------------------------------------------------------------------------------------------------------------------------------------------------------------------------------------------------------------------------------------------------------------------------------------------------------------------------------------------------------------------------------------------------------------------------------------------------------------------------------------------------------------------------------------------------------------------accagacaaacttgtccagcatggaatgtggactccctacacagttatcattttcagctcgtgaaatatcagatggaacatttttcaaagctatagaggattatgattcagatagcaagaggaccttgcaccaattgaaaaagtgggtattctaaactaactttatgccatttgagaggtt-------ag-gtgattt-------aaaaggtc---at-----gagatgtctatatctacgtctc-tgtgtaactgtagataatca-----------------tagccgaggcggcaaagcctt--------------------------ctctccatttttggagt--cttatatt----------------------------------gtmtg-attcttgatgaa---------------------------------------------------------atagtacttgtaaagt------------------accaatt------atcaagagtca--------------tgagtca---------------------------------------------------------------------------------------------------------------------------------------------
>I23377_M148_Malvaceae_Robinsonella_mirandae_seq1
---------------------------------------------------------------------------------------------------------------------------------------------------------------------------------------------------------------------------------------------------------------------------------------------------------------------------------------------------------------------------------------------------------------------------------------------------------------------------------------------------------------------------------------------------------------------------------------------------------------------------------------------------tcagagtttggccagaccaacttctctagcatggaatgtgcactacctacacarttgtcattttctgctcgtgaaatatcwgatgggacctttttcaaagctatagaggattatgattcagatgtcaagaggaccttgcaccaactgaagaagtgggtattct-tacaaactttatgccatttgacaaaat-----kats-wwkacmtw---wt-tswakskmak-------------------------------watkrkrtk--kwyyarmyw-----------------yawttkmwkygawkrayrkys--------------------------wtwatmram--------------------------------------------------------------------------------------kycwtgtcactctagtcgttgagtg----------------ttaatcttctttcagc------------------ataaatttgcttaaatggcatata-------------atgtatcatgcat----------------------------gcagtcctatgttgtw---------------sktgccagt--------------------------------------------------------------------
>I23378_M150_Malvaceae_Ceiba_pentandra_seq1
------------------------------------------------------------------------------------------------------------------------------------------------------------------------------------------------------------------------------------------------------------------------------------------------------------------------------------------------------------------------------------------------------------------------------------------------------------------------------------------------------------------------------------------------------------------------------------------------------------------------------------------------------gaatttgcccaggccaacttgtctagcatggaatgtggactcccgaccctgttgtcattttcagctcgtgaaatatcagatggtacctttttcaaagctatagaggattatgattcagatagcaagaggatcttacaccaactgaaaaagtgggtgttct-cacaaaatttattctatttgagaaagt-----aatg-gttaccc----tt-tctaggtc---ctaatg---gatgtctatatctgtatcac-ttttgggtg--atatag--a-----------------aaattgattctaagaatgatg--------------------------tttgtcaattttattgtccataga-------------------------------------ggaca-ttaataatagaa----------------gccttttcacc---------------------------------------------c------------------atgaatttgcataaa---------------------------------------------------------------------------------------------------------------------------------------------------------------------------
>I23380_M161_Malvaceae_Hibiscus_tiliaceus_seq1
--------------------------------------------------------------------------------------------------------------------------------------------------------------------------------------------------------------------------------------------------------------------------------------------------------------------------------------------------------------------------------------------------------------------------------------------------------------------------------------------------------------------------------------------------------------------------------------------------------------------------------------------------ttcagagtttgcccagaccaacttgtctagcatggaatgtggactcccaamrcarttgtcattttcagctcgtgaaatagcagatgggacctttttcaaagctatagaggactatgattcagatagcaagaggaccttgcaccaactgaagwrgkkrktmtymy-mamrwwkmttmyryywkwkrarawway-----katk-atywyytt---yt-wskwsrtyat-------------------------------trkykgmts--wwswmrwsa-----------------tkrwtkmtkmtaatratrwtkwtyawywwctytywkkkswktkktkatymwwmawywtyktyktymakggt-------------------------------------ggacg-ttcataattgcc------------------------------------------------------------------tttcagc------------------ataaatttksywwwwykrsaaagt---------aactatgaaaactacct----------------------------acaagttaat--------------------------------------------------------------------------------------------------
>I23383_M166_Malvaceae_Pseudobombax_ellipticum_seq1
-------------------------------------------------------------------------------------------------------------------------------------------------------------------------------------------------------------------------------------------------------------------------------------------------------------------------------------------------------------------------------------------------------------------------------------------------------------------------------------------------------------------------------------------------------------------------------------------------------------------------------------------------tttcagaatttgcccagkccaacttgtctagcatggaatgtggactcccaacactgttgtcattttcagctcgtgaaatatcagatgggacctttttcaaagctatagaggattatgattcagatagcaagaggatcttacagcaactgaaaaagtgggtgttct-cacaaaatttatsttatttgagaaagt-----tatg-gttgcct----tt-tttaggtc---ctaatg---gatgtctatatctgtatcac-tgctgggtg--atatag--a-----------------aaattgattctaagaatgatg--------------------------tttgtcaattttattgtccgtaga-------------------------------------ggaca-ttgataatagaa----------------gccttgtcaccccagttgtggagtc----------------ttaatcttctttcggc------------------ataaatttgctt------------------------------------------------------------------------------------------------------------------------------------------------------------------------------
>I23385_M169_Malvaceae_Ochroma_pyramidale_seq1
----------------------------------------------------------------------------------------------------------------------------------------------------------------------------------------------------------------------------------------------------------------------------------------------------------------------------------------------------------------------------------------------------------------------------------------------------------------------------------------------------------------------------------------------------------------------------------------------------------------------------------------------------------ttgcccagaccaacttgtctagcatggaatgtggactcccaacacagttgtcattttcagcwcgtgaaatatcagatgggacctttttcaaagctatagaggattatgattcagatagcaagaggatcttrcaccaactgaaaaagtgggtattct-cacaaaytttatgcyatttgagaarrt-----tatr-gttacctt---tt-tcttggtcmt-------------------------------ystwkgrkr--wkwywrwmw-----------------ywrtwkmwyykwwgrrtgatg--------------------------ttkrymwamttkattstmagwrkk-------------------------------------rkryw-tkymwawtwkrw----------------ksyytgtsrmtswmrttsdggagtc----------------ttaayytkyhwyymsm------------------rtwrwkkwgtgtaaatggcatcta-------------atatatcatgcac----------------------------gcagtcctatgttgta---------------ggtgtaatttc---------------------------tgatatatgatg--------------------------t
>I23387_M178_Malvaceae_Malvaviscus_arboreus_seq1
---------------------------------------------------------------------------------------------------------------------------------------------------------------------------------------------------------------------------------------------------------------------------------------------------------------------------------------------------------------------------------------------------------------------------------------------------------------------------------------------------------------------------------------------------------------------------------------------------------------------------------------------------------tttgtggagaccaacttgtctagcatggaatgtggactcccaactcagttgtcgttttcagctcgcgaaatagcagatgggacctttttcaaagctatagaagactatgattcagatagcaagaggaccttgcaccaactgaagaagtaggtattct---caaagtttattccatttgagaaaat-----tatg-attacctt---tt-tcyaggtt---atta----------------------------ttggctg--atctaggca-----------------tgattgattctaataatgata--------------------------tttatcaa------------------------------------------------------------------------------------------------------------------------------------------------------------------------------------------------------------------------------------------------------------------------------------------------------------------------------------------------------------
>I23388_M180_Malvaceae_Triumfetta_lappula_seq1
----------------------------------------------------------------------------------------------------------------------------------------------------------------------------------------------------------------------------------------------------------------------------------------------------------------------------------------------------------------------------------------------------------------------------------------------------------------------------------------------------------------------------------------------------------------------------------------------------------------------------------------------------------ttgaccagacatacttatctagcatagaatgtagactccatacacagttatcattttcagctcgtgaaatatcagatggaacatttttcaaagctatagaggattatgattcagatagcaagaggaccttgcaccaattgaaaaagtgggtattctaaactaactttatgccatttgagaggtt-------ag-gtgattt-------aaaaggtc---at-----gagctgtctatatctacgtctc-tgtgtaactgtagataatca-----------------tagctgaggcggcaaagcctt--------------------------ctctccatttttggagt--cttatatt----------------------------------gtctg-attcttgatgaa---------------------------------------------------------atagtacttgtaaagt------------------accaatt------atcaagagtca--------------tgagtcac--------------------------------------------------------------------------------------------------------------------------------------------
>I23389_M181_Malvaceae_Pavonia_scheadiana_seq1
----------------------------------------------------------------------------------------------------------------------------------------------------------------------------------------------------------------------------------------------------------------------------------------------------------------------------------------------------------------------------------------------------------------------------------------------------------------------------------------------------------------------------------------------------------------------------------------------------------------------------------------------------cagagtttgcccagaacaacttgtctagcatggaatgtggactccctacacagttgtcattttcagctcgtgaaatatcagatgggaccttyttcaaagctatagaggattatgattcagatagcaagaggaccttgcaccaactgaagaagtgggtattct-cacaaactttatgccatttgasaaaat-----tatg-attacctt---tt-tctaggt----------------------------------------------------ca-----------------taattgattctaagaatdatg--------------------------tttatcaactttattgtcagtgct-------------------------------------ggaca-ttaatwatagaa----------------gccttgtcacyctagttgttgagtc----------------ttaathttctttcrsm------------------wwaawttkyyywaawkgsmatctgtgag----aaactctcggttaygaga----------------------------gagttcttctcctttt---------------cttatcatttca--------------------------taacagaaaacaaagt------acatatatat-------
>I23390_M182_Malvaceae_Anoda_cristata_seq1
------------------------------------------------------------------------------------------------------------------------------------------------------------------------------------------------------------------------------------------------------------------------------------------------------------------------------------------------------------------------------------------------------------------------------------------------------------------------------------------------------------------------------------------------------------------------------------------------------------------------------------------------------gtgtttgcccagaacaacttgtctagcatggaatgtggactccctacacagttgtcattttcagctcgtgaaatatcagatgggacctttttcaaagctatagaggattatgattcagatagcaagaggaccttgcaccarctgaagaagtgggtattct-cacaaactttatgccatttgagaaaat-----tatg-attacctt---tt-tctaggt----------------------------------------------------ca-----------------taattgattctaagaattatg--------------------------tttatcaactttattgtcagtgct-------------------------------------ggaca-ttaataatagaa----------------gccttgtcaccctagttgttgagtc----------------ttaatattctttc-gc------------------ataaatttgctcaaatggcatcta-------------atgtatcatgcaa----------------------------gcagtcctatgttgtt---------------ggtgctacttc---------------------------tgatatatgatgtggctttccatcccaaatatcgt----
>I23393_M189_Malvaceae_Kearnemalvastrum_lacteum_seq1
-------------------------------------------------------------------------------------------------------------------------------------------------------------------------------------------------------------------------------------------------------------------------------------------------------------------------------------------------------------------------------------------------------------------------------------------------------------------------------------------------------------------------------------------------------------------------------------------------------------------------------------------------------agtttgcccagaacaacttgtctagcatggaatgtggactccctacacagttgtcattttcagctcgtgaaatatcagatgggacctttttcaaagctatagargattatgattcagatagcaagaggaccttscaccaactgaagaagtgggtattvt-cacaaactttatgccatttgagaaaat-----tatg-attacctt---tt-tctaggt----------------------------------------------------ca-----------------taattgattctaagaattatg--------------------------tttatcaactttattgtcrgtgct-------------------------------------ggaca-ttaataatagaa----------------sccttgtcacyctagttgttgagyc----------------ttaatmttctttcagc------------------ataaatttgcttaaatggcatcta-------------atgtatcatgcat----------------------------gcagtcctacgttgtt---------------gttgctagttc---------------------------tgatatatgat----------------------------
>I23394_M229_Malvaceae_Malvastrum_americanum_seq1
---------------------------------------------------------------------------------------------------------------------------------------------------------------------------------------------------------------------------------------------------------------------------------------------------------------------------------------------------------------------------------------------------------------------------------------------------------------------------------------------------------------------------------------------------------------------------------------------------------------------------------------------------tcagagtttgcccagaacaacttgtctagcatggaatgtggactccctacacagttgtcattttcagctcgtgaaatatcagatgggacctttttsaaagctatakaggattatgattcagatagcmagaggaccttgcaccagctgaagaagtgkgtattct-cacaaactttatgccatatgagaaaat-----tatg-attacctt---tt-tctaggt----------------------------------------------------ca-----------------taattgattctaagaattatg--------------------------yttatcaactttattgtcagtgct-------------------------------------ggaca-ttartaatagag----------------gccttgtcactctagttgttgagtc----------------ttaatcttctttcagc------------------rtaaatttgctcaaatggcatcta-------------atgtatcatgcat----------------------------gtagtcctacattgtt---------------ggtgctagttc---------------------------tgatatatgatgtg-------------------------
>I23395_M236_Malvaceae_Fuertesimalva_jacens_seq1
-----------------------------------------------------------------------------------------------------------------------------------------------------------------------------------------------------------------------------------------------------------------------------------------------------------------------------------------------------------------------------------------------------------------------------------------------------------------------------------------------------------------------------------------------------------------------------------------------------------------------------------------------------agagtttgcccagaacaacttgtctagyatggaatgtggactccctacacarttgtcmttttcagctcgtgaaatatcagatgggacctttttcaaagctatagaggattatgattcagatagcaagaggaccttgcaccarctgaagaagtgggtattct-cacaaahtttatgccayttgasaaawt-----tatg-attacctt---tt-tctaggt----------------------------------------------------ca-----------------taattgattctaagaatrwkk--------------------------tykwymamyttwwtkkyvrkksyd-------------------------------------grmmw-twwwwwwwrgar----------------scwykkymmyyywrktkstkrrkyy----------------tkawyytyyttymrsm------------------mwaatttkyttwaawkgmmwyywa-------------wkkwwwmwksmwk----------------------------smrkycywwwwtkkwk---------------gkwsywrytyc----------------------------gatatattatgtggcttttcatcccaaa----------
>I23396_M019_Malvaceae_Allosidastrum_pyramidatum_seq1
-------------------------------------------------------------------------------------------------------------------------------------------------------------------------------------------------------------------------------------------------------------------------------------------------------------------------------------------------------------------------------------------------------------------------------------------------------------------------------------------------------------------------------------------------------------------------------------------------------------------------------------------------tttcagagtttggccagaccaacttctctagcatggaatgtgcactacctacacagwtgtcatwttcwgcwcgtgaaatatcagatggracctttttcaaagctatagaggattatgattcagatgtcaaaaggaccttgcaccaactgaagaagtgggtattct-tacaaactttaggccatttgagaaaat-----tatg-attacctt---tt-tctagttc---atta----------------------------ttggatg--atctaggca-----------------taattgattcgaagaatgatg--------------------------ttta----------------------------------------------------------------------------------------------------------------------------------------------------------------------------------------------------------------------------------------------------------------------------------------------------------------------------------------------------------------
>I23397_M020_Malvaceae_Melochia_betonicifolia_seq1
---------------------------------------------------------------------------------------------------------------------------------------------------------------------------------------------------------------------------------------------------------------------------------------------------------------------------------------------------------------------------------------------------------------------------------------------------------------------------------------------------------------------------------------------------------------------------------------------------------------------------------------------------tcagaatttgcccagaccaactcgtctagcatggaatgcgggctccctgaacagttatcattttcagctcgtgaaatatcagatgggacctttttcaaagctatagaggattatgattcagatagcaaaaggatcttgtaccaactgaaaaagtgggtattat-tgcaaactatctg---------agagt-----tatg-ttgacctttt-tt-ttttggcc---atttatgaagatgtgtatatctctgtcac-tgttggctg--atatagaca-----------------taattgattctaggactggtg--------------------------tttttcactttaattgttagtggt-------------------------------------gggaa-ttcatacttaaa----------------gccttgtcaatccagt------gtc----------------ttattcttattccagc------------------atagattttctttaatggcatata-------------atatatcatgcat----------------------------gcaatcctacgttaagg-------------t-------------------------------------gtgat-----------------------------------
>I23398_M021_Malvaceae_Sidastrum_micranthum_seq1
---------------------------------------------------------------------------------------------------------------------------------------------------------------------------------------------------------------------------------------------------------------------------------------------------------------------------------------------------------------------------------------------------------------------------------------------------------------------------------------------------------------------------------------------------------------------------------------------------------------------------------------------------tcagagttcggygagaccaacttctctagcatggaatgtgcactacctacacagttgtcattttctgctcgtgaaatatcagatgggacctttttcaaagctatagaggattatgattcagatgtcaagaggaccttgcaccaactgaagaagtgggtgttct-tacaaactttatgtcatttgacaaaat-----tatg-attacttt---tt-tcttggtc---atta----------------------------ttggatg--atcaagaca-----------------taattgattcgaagaatggtggt-----------------------ggttatcaacttcattttcagtggt-------------------------------------gaaca-ttcatgatagaa----------------gccytgtyactcyagtagttgagtg----------------ttaatcttctttcagc------------------ataaattttcgtaaatggcatcta-------------atttatcttgcat----------------------------gcaggcccatcttgt---------------------------------------------------------------------------------------------
>I23399_M022_Malvaceae_Gaya_dominguensis_seq1
-------------------------------------------------------------------------------------------------------------------------------------------------------------------------------------------------------------------------------------------------------------------------------------------------------------------------------------------------------------------------------------------------------------------------------------------------------------------------------------------------------------------------------------------------------------------------------------------------------------------------------------------------------agtttgaccagaccaacttctctagcatggaatgtgcactacctacacagttgtcattttccgctcgtgaaatatcagatgggacctttttcaaagctatagaggattatgattcagatgtcaagaggaccttgcaccaactaaagaagtgggtattct-tacaaactttgtgccattttacaaaat-----tatg-attacctt---tt-tcttggtc---atta----------------------------ttggatg--atctagaca-----------------taattgatttgaagaatgatg--------------------------tttatcaacttcattttcagtggt-------------------------------------ggaca-ttcataatagaa----------------gccttttcactctagtcgttgagtg----------------ttaatcttctttcagc------------------ataaatttgcttaaatatcatgca-------------t----------------------------------------gcagtcctatgttgta---------------ggtgcc-----------------------------------------------------------------------
>I23366_M015_Malvaceae_Firmiana_simplex_seq1
----------------------------------------------------------------------------------------------------------------------------------------------------------------------------------------------------------------------------------------------------------------------------------------------------------------------------------------------------------------------------------------------------------------------------------------------------------------------------------------------------------------------------------------------------------------------------------------------------------------------------------------------------------ttgmccagaccaacttgtctagcttggaatgkggactcccaacacwgttgtcattttcagctcgtgaaataacagatgggamctttttcaaagctatagaggattatgattcagatagcaagatgatcttgcaccgactaaaaaagtgggtattct-cacaaactttatgccatttgagaaagt-----catg-gttatgta---tt-t-taggtc---accatattagatgtctatatctgtgtcat-ttttgggtg--atatagaca-----------------taatagattctaagaatgatg--------------------------tttgtcaactttattgtcagttgt-------------------------------------gtaca-ttcat-atagaa----------------gccttgccactccagttgtggagtc----------------ttaacttct-------------------------------------------------------------------------------------------------------------------------------------------------------------------------------------------------------------------
>I28591_M023_Malvaceae_Neobuchia_paulinae_seq1
--------------------------------------------------------------------------------------------------------------------------------------------------------------------------------------------------------------------------------------------------------------------------------------------------------------------------------------------------------------------------------------------------------------------------------------------------acccg------tggta-aggctgtgaaaccagt----------tgtttat---------------ttta--tttatttattttgatgacc------tgtaggtaattgactaa-ctgctataatgctca-------catcaatgtctt--ctattaa-------cagggtttga---tgcctatccatcagtttcagaatttgcccaggccaatttgtctagcatggaatgtggactcccaaccctgttgtcattttcagctcgcgaaatatcagatggtacctttttcaaagctatagaggattatgattcagatagcaagaggatcttacaccaacttgaaaagtgggtgttct-cacaaaatttattgtatttgagaaagt-----aatg-gttaccc----tt-tttaggtc---ctaatg---gatgtctatatctgtatcac-ttttgggtg--atatag--a-----------------aaattgattctaagaatgatg--------------------------tttgtcaattttattgtccataga-------------------------------------ggaca-tagataatagaa----------------gcc------------------------------------------------------------------------------------------------------------------------------------------------------------------------------------------------------------------------------------------------------------------
>I28593_M024_Malvaceae_Carpodiptera_cubensis_seq1
--------------------------------------------------------------------------------------------------------------------------------------------------------------------------------------------------------------------------------------------------------------------------------------------------------------------------------------------------------------------------------caaggggaatttcagttgaactactctggatggccaacaaatataatcaacattgaaattccttcaatccg------cggta-aggctttggaatta----------------------------------gttg--tttgtttgcgatgatgaca------tgtacataatc---------gctagagtgctca-------aatgaatgtctt--ctacaa--------cagggtttgg---tgcctatccttcactttcagaatttgtcgagaccaacttgtctatcatggaatgtggactcccaacacagttgtcattttcagctcgtgaaatatcagatgggacctttttcaaagctatagaggattatgattcagatagcaagaggatcttgcaccaactaaagaagtgggtagtct-ttcaaattttatgccatttgagaaagc-----taag-gttaccta---tt-tgta-gtc---attatgtgagatgtctatgt--atatcag-ttttgggta--atatagaca-----------------taattgattctgagaattatg--------------------------tttgtcaactttattatcagtggc-------------------------------------ggaca-ttcataatagaa----------------gccttgtcacacc--------------------------------------------------------------------------------------------------------------------------------------------------------------------------------------------------------------------------------------------------------
>I28594_M025_Malvaceae_Herrania_nitida_seq1
--------------------------------------------------------------------------------------------------------------------------------------------------------------------------------------------------------------------------------------------------------------------------------------------------------------------------------------------------------------------------------caagaggaatttcattcaaactactctggatggcccacaaatataatcaacattgaaattccttcaatccg------tggta-aagctttggaatca--------------------cg-----------ttttt--tttatttattttgggacag------tgtaggtaatt---------gctagaaagctca-------aatcaatgtgtt--ctatcaa-------caggttttga---tgcctatccatcagtttcagaatttgctgataccaacttgtctagcatggaatgtggactccccacgcagttatcattttcagctcgtgaaatatcagatgggacctttttcaaagctatagaggattatgatccagatagcaagaggatcttgcaccaactgaaaaagtgggtattat-cacaacctttaagccatttgagagagt-----tatt-ggtacctt---tt-t-taggtc---attatgtgagatgtctgtatctgtgtcac-tgttggatg--atatagaca-----------------taattgattctaagaagggtg--------------------------tttgtcaattttattgtcagtggt-------------------------------------gg-----------------------------------------------------------------------------------------------------------------------------------------------------------------------------------------------------------------------------------------------------------------------------------------------------
>I28595_M184_Malvaceae_Guazuma_ulmifolia_seq1
---------------------------------------------------------------------------------------------------------------------------------------------------------------------------------------------------------------------------------------------------------------------------------------------------------------------------------------------------------------------atcagtgtgagcaagaggaatttcagtcaaactactctggatggccaacgaatataatcaacattgaaattccttcaatcca------tggta-cagctttggattca--------------------------------tgcctg--tttatttattttaggacag------tgtaggtaatt---------tctataaagctca-------cttcaatatctttgctatcaa-------cagggtttga---tgcctatccatcaatttcagaatttgcccagaccaacttgtctagcatggaatgtgggctccccacgcagttatcattttcagctcgtgaaatatcagatgggacctttttcaaagctatagaggattatgattcagatagcaagaggatcttttaccaactgcaaaagtgggtattat-cttaag-tttatgccatttgagagtcc-----ta---attacctg---tc-tcaggttc---attatatgagatgtctatatctgtacccc-tattgggtg--acatagaca-----------------taattgattctaagaatggt---------------------------ttttttcaatttattgttagt----------------------------------------ggact-ttaataatcaaa----------------tccttgtcactctgctt----------------------------------------------------------------------------------------------------------------------------------------------------------------------------------------------------------------------------------------------------
>I28598_M028_Malvaceae_Glyphaea_brevis_seq1
------------------------------------------------------------------------------------------------------------------------------------------------------------------------------------------------------------------------------------------------------------------------------------------------------------------------------------------------------------------------------------------------caaactactctggatggccaacaaatataatcaacattgaaattccttcagtccg------gggta-aggctttggaaatttg--------------------------------cttg--tttacttattttgggagca------tgtagataatt---------gcaataatgctca-------catcaatgtctt--ctaatga-------cagggcttga---tgcctatccatcagtttcacaaattgatcagacaaacctgtccagcatggaatgtggactccccatgcagttatcattctcagctcgtgaaatatcggatggaacctttttcaaagctatagaggattatgattcagatagcaagaggaccttgcaccaactgaaaaagtgggtattct-cacatactttatgccatttgaaaggtt-------aa-ggtaatt-------ttaaggtc---atcatatgagatgtctatatcagtttcaa-cttcttgtg--agataggca-----------------taattgattctcagaatggc-----------------------------------------------------------------------------------------------------------------------------------------------------------------------------------------------------------------------------------------------------------------------------------------------------------------------------------------------------------------------------------------------
>I28599_M029_Malvaceae_Desplatsia_dewevrei_seq1
--------------------------------------------------------------------------------------------------------------------------------------------------------------------------------------------------------------------------------------------------------------------------------------------------------------------------------------------------------------------------------caagaggaattccaatcaaactactctggatggccaacaaacataatcaacattgaaattccttcaatgcg------cggta-aggctttggaatcaca--------------------------------tttg--tttatttaatttgggacag------tgtaggtaatt---------gcaataatgccca-------catcaatgtctt--ctattaa-------cagggtttga---tgcctatccatcagtctcagaacttgaccagaccaacttgtctagcatggaatgtggactccctacacagttatcattttcagctcgtgaaatatcagatgggacctttttcaaagctatagaggattatgattcagatagcaagagaaccttgcaccaactgaaaaagtgcggattct-gacaaact-tttgccatttgagatagt-------tg-gttactttttctt-t-agggta---attatatgagatatcta----tgtgtcac-tcttggtcg--atatagacaa-tcatagacgttatccaaatatttttcacaatctatgat-----------------------atttataacttttgc------------------------------------------------------------------------------------------------------------------------------------------------------------------------------------------------------------------------------------------------------------------------------------------------------------------------------------------------------
>I28600_M146_Malvaceae_Mortoniodendron_guatemalense_seq1
---------------------------------------------------------------------------------------------------------------------------------------------------------------------------------------------------------------------------------------------------------------------------------------------------------------------------------------------------------------------------------------------------------------------ctaatttaatcaacattgaaattccttcaatccg------tggta-aggctttgggatcagt----------ttttct----------------ttta--tttatatattttggtgaca------tgtaggtaatt---------gctatgatgctcg-------catcaatgtctt--ctattaa-------cagggtttga---tgcctatccatcagtttcggagtttgcccagaccaacttgtctagcatggaatgtggactcccaacacagttgtcattttcagctcgtgaaatatcagatgggacctttttcaaagctatagaggattatgattcagatagcaagaggatcttgcaccagctgaaaaagtgggttttct-ctcaaactttatgccatttgagaaagt-----tatgtattatatt---tt-tttacatc---attatatgagatgtctatatctgcgtcat-tgttgggtg--atatagaca-----------------taactgactctaagaatgatt--------------------------tttttcaattttattgtcagcggt-------------------------------------gga----------------------------------------------------------------------------------------------------------------------------------------------------------------------------------------------------------------------------------------------------------------------------------------------------
>I28601_M030_Malvaceae_Sparmannia_africana_seq1
--------------------------------------------------------------------------------------------------------------------------------------------------------------------------------------------------------------------------------------------------------------------------------------------------------------------------------------------------------------------------------------saatttcagtcaaactactctgggtggccaactaatataatcaacattgaaattccttcagtccg------tggta-aggctttggaatcatg--------------------------------cttg--tttactgattatgggacag------tgtaggtaatg---------kgaataatgctcacatcartcatcaatgtctt--ctaataa-------cmggktwtga---tgcctatccatcagtttcagaatttgaccagacaaacttttctagcatggaatgtggactccccacacagttatcattttcagctcgtgaaatatcagatggaacctttttcaaagctatagaggattatgattcagatagcaagaggaccttgcaccaactgaaaaagtaggtattct-gacaaacwttatgccatttgrgaggtt-------ga-ggtaatt-------ttaaggtcattattatatgagatgtctatatttatgtcac-tgtttggha--aartagaca-----------------taattgattmtgagaatggtg--------------------------tttatcaattttagtgtaactggta-------------------------------------gac---tcatagccgaa-------------------------------------------------------------------------------------------g-----------------------------------------------------------------------------------------------------------------------------------------------------------------------------------------
>I28602_M031_Malvaceae_Mollia_sp_seq1
---------------------------------------------------------------------------------------------------------------------------------------------------------------------------------------------------------------------------------------------------------------------------------------------------------------------------------------------------------------------------------aagaggaattccagtcaaacttctctggatggccaacaaatataatcaacattgaaattccttcaatrcs------tggta-aggc-ttggaatcact--------------------------------tytg--tttwtttaakttggkaswg------tgtaggtagtr---------gcaataatgctca-------catcarwktctt--ctattaa-------carrgtttga---tgcctatccatcagttccagaatttgaccagaccaacttgtctagcatggaatgtggactcccyacgcakttatcattttcagctcgtgaaatagcagatgggacctttttcaaagctatagaggaytatgattcggatagcaagaggaccttgcaccaactgaaaaagtgtgtattct-cachaact-thtgcyatttgagatakt-----tatg-gttactttttmtt-tagagrta---att--atgagatatmwatgtctrtgtcac-tgtttgttg--gtatagacaa-tcatagatgtwwyccaaatdtttttcacaawctatgat-----------------------atttataatttttgcaaattcaaata-------------------------------------------------------------------------------------------------------------------------------------------------------------------------------------------------------------------------------------------------------------------------------------------------------------------------------------------
>I28603_M223_Malvaceae_Gossypium_hirsutum_seq1
------------------------------------------------------------------------------------------------------------------------------------------------------------------------------------------------------------------------------------------------------------------------------------------------------------------------------------------------------------------------------------------------maaattactcgggtttttcaactaatataatcaacattgaaataccttcaacccg------tggta-aggctttggaataaat----------tattctcttatt--------tattta--tttatttgtttttatgaca------tgtagttaatt---------gctataaagctca-------cagcaatctctt--ttattaa-------cagggattga---cgcctatccatcagtttcagagttttcccagaccaactactctagcatggaatgtggactcccaacacagttgtcattttcagctcgtgaaatatcagatgggacctttttcaaagcaatagaggaytatgattcagatagcaagaggaccttgcaccarctgaagaagtgggtattct-yac-aactttatgccatttgagaaaat-----tatgatttacctt---tt-tctaggtc---atta----------------------------tttggtg--atatagacg-----------------taattgattrtaagaatgatg--------------------------tytgtcwactttattgcctgtggt-------------------------------------gaacatttcataatagaa----------------gccttataa------------------------------------------------------------------------------------------------------------------------------------------------------------------------------------------------------------------------------------------------------------
>I28604_M032_Malvaceae_Entelea_arborescens_seq1
-----------------------------------------------------------------------------------------------------------------------------------------------------------------------------------------------------------------------------------------------------------------------------------------------------------------------------------------------------------------------------------------------------tactctgggtggccaactaawayaakcawsattgaaattccttcagtccg------tggta-aggctttggaatcatg--------------------------------ctyg--tttrctrattatgggacag------tgtmggtaatg---------ggaataatgctcacatcaadcatcaatgtctt--ctaataa-------cagggtttga---tgcctatccatcagtttcagaatttgaccagacaaacttktctagyatggaatgtggactccccacacagttatcattttcagctmgygaaatatcagatgggacctttwtcaaagctatagaggattatgattcagatagcaagaggaccttrcaccaactgaaaaagtgggtattct-cacaaactttatgccrtttgagaggtt-------ga-ggtaatt-------ttaaggtc---attatatgagatgtctatatctatgtcac-tgtttggcr--aaatagaca-----------------taattgattctgagaattgtg--------------------------tttgtcaattttagtgtaactggt--------------------------------------------------------------------------------------------------------------------------------------------------------------------------------------------------------------------------------------------------------------------------------------------------------------------------------------------
>I28605_M235_Malvaceae_Abutilon_sp_seq1
--------------------------------------------------------------------------------------------------------------------------------------------------------------------------------------------------------------------------------------------------------------------------------------------------------------------------------------------------------------------------------------------------------------------------------------------------------------ggta-aggctttggaatcagt-------------tctttta------------ttta--tgtattcatttttgtgaca------tgtaggtaatt---------gctataatgctca-------cagcagtatctt--ctattaa-------caggggttga---tgcctatccatcagtttcagagtttggccagaccaacttctctagcatggaatgtgcactacctacacagttgtcattttctgctcgtgaaatatcagatgggacctttttcaaagctatagaggattatgattcagatatcaagaggaccttacaccaactgaagaagtgggtattct-tacaaactttatgccatttgagaaaat-----tatg-attacctt---tt-tcttggtc---atta----------------------------ttgaatg--atctagaca-----------------taattgattcgaagaaaaatg--------------------------ttttctttcagaatcctta----------------------------------------------------------------------------gttgtttcacattgttggctgatac---------------------------------------------------ttgacaaactg------------------------------------------------------------------------------------------------------------------------------------------------------------------------------
>I28606_M033_Malvaceae_Reevesia_formosana_seq1
----------------------------------------------------------------------------------------------------------------------------------------------------------------------------------------------------------------------------------------------------------------------------------------------------------------------------------------------------------------------------------------gtttcagtcgaactactctggatggccaacaaatatagtcaacattgaaattccttcaatccg------tggta-aggctttggaatcagt----------tgtttgt---------------gtta--tttatatattttggtgaca------t---ggtaatt---------gctaaaatgctca-------catcaatgtctt--ctattaa-------cagggtttga---tgcctatccatcagtttcagaatttgcccagaccaacttgtctggcatggaatgtggactcccaacacagttgtcattttcagctcgtgaaatatcagatgggacctttttcaaagctatagaagattatgattcagatagcaagaggatcctgcaccaactgaaaaagtgggtattct-cacaaactttatgccatttgagaaagt-----tatg-gttacctc---tt-tctaggtt---attaaatgagatgtctatatctgtgtcac-tgttgggtg--atatggaca-----------------taattgattctaggaatgatg--------------------------tttgttatggttggtgga-------------------------------------------tgaca-ttcataatagaa----------------gcctt----------------------------------------------------------------------------------------------------------------------------------------------------------------------------------------------------------------------------------------------------------------
>I28608_M035_Malvaceae_Hosfordia_alata_seq1
----------------------------------------------------------------------------------------------------------------------------------------------------------------------------------------------------------------------------------------------------------------------------------------------------------------------------------------------------------------------------------------------------------------------------------cattgaaattccttcaacccg------tggta-aggctttggaatcagt----------tgttctttta------------ttta--tgyatttatttttgtgaca------tgtaggtratt---------gctataatgctca-------cagcastatctt--ctattaa-------cagggsttga---tgcctatccatcagtttcagagtttggccagaccaacttctctagcatggaatgtgcactrccyacacagttgtcattttctgctcgtgaaatatcagatgggacctttttcaaagctatagaggattatgattcagatgtcaagagraccttacaccaactgaagaagtgggtattct-tacaaactttatgccakttgagaaaat-----tatg-attacctt---tt-tcttggtc---rtta----------------------------ttgaatg--atctagaca-----------------taattgattcraagaaawrtgt------------------------tttttctttcagaatcctta----------------------------------------------------------------------------gttgtttcacattgttggctgatac---------------------------------------------------ttgacaaactgaaattttttag-------------------------------------------------------------------------------------------------------------------------------------------------------------------
>I28609_M036_Malvaceae_Pentaplaris_davidsmithii_seq1
--------------------------------------------------------------------------------------------------------------------------------------------------------------------------------------------------------------------------------------------------------------------------------------------------------------------------------------------------------------------------------------gaatttcagtcaaactactctggtttgccaactaatataatcaacattgaaattccttcaacccg------tggta-aggcttyggaatcaaa----------ttttct----------------ttta--tgtatttattttggtgaca------tgtaggtaatt---------gctataatgctca-------catcagtatctt--ctatgaa-------caggaattga---tgcctatccatcagtttcagagtttgcccagaccaactcttctagcatggaatgtggacttccaacacagttgtcattttcagctcgtgaaatatcagatgggacctttttcaaagctatagaggattatgattcagatagcaagaggatcttgcaccaactgaagaagtgggtattct-cacaaactttatgccatttgagaaaat-----tatg-gttaccct---tt-tctacgtc---attg----------------------------ttgggtg--atatagaca-----------------aaattgattctaagaatgatg--------------------------tttgtcaactttattttcagtggt-------------------------------------ggaca-ttcataatagaa----------------gccttctcgctctaattgtc-------------------------------------------------------------------------------------------------------------------------------------------------------------------------------------------------------------------------------------------------
>I28610_M037_Malvaceae_Heritiera_littoralis_seq1
----------------------------------------------------------------------------------------------------------------------------------------------------------------------------------------------------------------------------------------------------------------------------------------------------------------------------------------------------------------------------------------atttcagtcaaactactctggatggccgacaaatgtaatcaacattgaaattccttcaatccc------tggta-a-gctttgaaattagt----------tg--------------------ttta--tttatttattatgttgaca------tataggtaatt---------tgtataatgctca-------catcagtgcctt--ttataac------atagggtttga---tgcctatccatcagtttcagaatttgcccagaccaacttgtctagcatggaatgtggactcccaacacagttgtcattttcagctcgtgaaatatcagatgggacctttttcaaagctatagaggattatgattcagatagcaagaggatcttgcaccgactaaaaaagtgggtattc--cagaaactctaagccattttagaaagt-----tatg-gttaccta---tt-t-taggtc---attatatgagatgtctat-------------tttaggtc--at-----ca-----------------taataggttctaagaatgatg--------------------------tttgtcaactttattgtcagttgt-------------------------------------ggaca-ttcata-------------------------------------------------------------------------------------------------------------------------------------------------------------------------------------------------------------------------------------------------------------------------------------------
>I28611_M062A_Malvaceae_Durio_zibethinus_seq1
---------------------------------------------------------------------------------------------------------------------------------------------------------------------------------------------------------------------------------------------------------------------------------------------------------------------------------------------------------------------------------aagaggaatttcagtcaaactactctggatggccaacaaatataatcaacattgarattccttcaatccg------tggtr-aggctttgraatcrgt----------tgtt----ta------------ttta--ttwrtttattwydrtgaca------twtaggtaatt---------gctrtaaygctca-------catcrrtgtctt--ctrttaa-------yaggktttga---tkcctatccatyrgtttcagawtktbcscagaccaacttgtcyrgcatggaatgtggactcccaacacagttgtcattttcagctcgtgaaatatcagatgggacctttttcaaagctatagaggattatgattcagataghaagaggatcttgcancractraaaaagtgggyattcy-rrcaaacttwatgccatttgagaaagt-----trtg-gttacctw---tt-t-trgkty---atyawatgagatrtctatatctgwgtcac-twttrggtg--atatagayr-----------------taattgattctaagaataatg--------------------------tttgtcagcttaatwwy-agtgct-------------------------------------ggaca-ttcatactggaa----------------gccttgtc-------------------------------------------------------------------------------------------------------------------------------------------------------------------------------------------------------------------------------------------------------------
>I28612_M038_Malvaceae_Brachichyton_bidwillii_seq1
-------------------------------------------------------------------------------------------------------------------------------------------------------------------------------------------------------------------------------------------------------------------------------------------------------------------------------------------------------------------------------------------------------------atggccgacaaatgtaatcaacattgaaattccttcaatcct------tggta-aggctttgaaatctgt----------tg--------------------ttta--tttatttattatgatgacg------tagaggtaatt---------tatataatgctca-------catcaatgcctt--ttatgat--------agggtttga---tgcctatccatcagtttcagaatttgcccaggccaacttgtcaagcacggaatgtggactcccaacacagttgtcattttcagctcgtgaaatatcagatgggacctttttcaaagctatagaggattatgattcagatagcaagaagatcctgcaccgactaaaaaagtgggtattct-cacaaacttaatgttatttgagaaagt-----tatg-gttat-----------taggtc---atcatatgagatggctatatctgtgtcac-gtttgggtg--atatagaca-----------------taatagattttaagaatgatg--------------------------tttgtgaactttattgtcagttgt-------------------------------------ggaca-tttatataga---------------------------------------------------------------------------------------------------------------------------------------------------------------------------------------------------------------------------------------------------------------------------------------
>I28613_M039_Malvaceae_Eriotheca_macrophylla_seq1
-------------------------------------------------------------------------------------------------------------------------------------------------------------------------------------------------------------------------------------------------------------------------------------------------------------------------------------------------------------------------------------------------------------attgccaactaatataatcaacattgaaattccttcaatccg------tggta-aggcttcrgaatcagt----------tgttct----------------ttta--tttatttattttggtgaca------tgtaggtaatt---------gctatagggctca-------catcaatgtctt--ctattaa-------cagggtttga---tgcctatccatcagtttcagagtttgcccagaccaacttgtctagcatggaatgtggactcccaacacagttgtcattttcagctcgtgagatatcagatgggaccttttttaaagctatagaggattatgattcagatagcaagaggatcttgcaccaactgaaaaagtgggtattct-cacaaactttatgccatttgag------------tg-ggtacctt---tt-tctaggtc---attg----------------------------ttgggtg--atatggacg-----------------taattgattctaagaatgatg--------------------------tttgtcaacgttattgtcagtggt-------------------------------------ggaca-tccataatagaa----------------gc-------------------------------------------------------------------------------------------------------------------------------------------------------------------------------------------------------------------------------------------------------------------
>I28615_M041_Malvaceae_Pterygota_brasiliensis_seq1
----------------------------------------------------------------------------------------------------------------------------------------------------------------------------------------------------------------------------------------------------------------------------------------------------------------------------------------------------------------------------------agaggaatttcagtcaaactactctggatggccgacaaatgtaatcaacattgaaattccttcaatcct------tggta-aggctttgaaatcagt----------t-----------------------ta--tttattaactgtgataaca------tattattaatt---------tgtataatgctca-------catcaatgcctt--ttataac--------agggtttga---tgcctatccatcagtttcagaatttgcccagaccaacttgtctagcgtggaatgtggactcccaacacagttgtcattttcagctcgtgaaatatcagatgggacctttttcaaagctatagaggattatgattcagatagcaagaggattttgcaccgactaaaaaagtgggtattct-cacaaacttgatgctatttgagaaagt-----tatt-gttaccta---tt-a-taggtt---accatatgagatgtctatatctgtgtcac-ttttgggtg--acatagaca-----------------taatatattctaagaatgatg--------------------------ta------------------------------------------------------------------------------------------------------------------------------------------------------------------------------------------------------------------------------------------------------------------------------------------------------------------------------------------------------------------
>I28619_M045_Malvaceae_Phragmotheca_mammosa_seq1
------------------------------------------------------------------------------------------------------------------------------------------------------------------------------------------------------------------------------------------------------------------------------------------------------------------------------------------------------------------------------------------------------------gattgccaactaatataatcaacattgaaattccttcaactcg------tggta-aggctttggaatcagt----------tgttctttta------------ttta--tttatttattttggtgaca------tgtaggyaatt----------ctttaatgctca-------catcaatgtctt--cgattaa-------cagggtttga---tgcctatccatcagcttcagagtttgcccagaccaacttttctagcatggaatgtggactcccaacacagttgtcgttttcggctcgtgaaatatcagatgggacctttttcaaagctatagaggattatgattcagatagcaagaggatcttgcaccaactgaagaagtgggtattct-cacaaactttatcccatttgagaaaat-----tatg-gttacctt---tt-tctaggtc---attg----------------------------ctgggcg--atatagaca-----------------taattgattctaagaatgatg--------------------------tttgtcaactttattgtcagtggt-------------------------------------gggca-ttcataatagaa----------------gccttgtcactctagttg---------------------------------------------------------------------------------------------------------------------------------------------------------------------------------------------------------------------------------------------------
>I28620_M046_Malvaceae_Camptostemon_shultzii_seq1
------------------------------------------------------------------------------------------------------------------------------------------------------------------------------------------------------------------------------------------------------------------------------------------------------------------------------------------------------------------------------------------------------------------------------------ccaaggacttttsrrgyag------ttctdtkahywttgrmmtcrgt----------tkttmrht--------------ttta--tttatttatttttttgaca------tgtaggtaata---------gctataatgctca-------cagcagtgtctt--ctattaa-------caggggtcga---tgcctatccatcagtttcggagttcgcccagaccaacttgtctagcatggaatgtggactcccaacacagttgtcattttcagctcgtgaaatatcagatgggacctttttcaaagctatagaggattatgattcagatagcaagaggaccttgcaccaactgaagaagtgggtattct-tacaaactttatgccatttgagaaaat-----tatg-attayytt---bt-tytagdhc---attw----------------------------rtdgghg--atctagaca-----------------taattgattctaagaatgatg--------------------------tttatcaact----------------------------------------------------------------------------------------------------------------------------------------------------------------------------------------------------------------------------------------------------------------------------------------------------------------------------------------------------------
>I28621_M153_Malvaceae_Trichospermum_sp_seq1
-----------------------------------------------------------------------------------------------------------------------------------------------------------------------------------------------------------------------------------------------------------------------------------------------------------------------------------------------------------------acctatcaatgtgascaagaggaattccaatcaaactactctggatggccaacaaatataatmaacattgaaattccttcaaygcg------yggta-aggctttggaatcaca--------------------------------tttc--tttatctaatttgggacgg------tgtrggtaatk---------gcartaatgctca-------catcawtgtctt--ctattaa-------tagggthtga---tgcgtatccatcaatttcagaatttgaccagaccaacttgtctagcatggaatgtggactccctadacagttatcattttcagctcgtgaaatatcagatgggaccttttttaaagctatagaggattatgattctgatarcaagaggaccttgcaccaactgaaaacgtgtgtattct-cacaaact-tatvccatttgagatarttatgttatg-gtaacttyttcty-traaggta---attawatgagatatctaygtctgtgtcac-tgttggttg--gtatagacaagtcatagaygttatccaaatatttttcacaatctatgat-----------------------atttatattttttgcrwm---------------------------------------------------------------------------------------------------------------------------------------------------------------------------------------------------------------------------------------------------------------------------------------------------------------------------------------------------
>I28623_M048_Malvaceae_Abroma_augusta_seq1
-------------------------------------------------------------------------------------------------------------------------------------------------------------------------------------------------------------------------------------------------------------------------------------------------------------------------------------------------------------------------------------------tcagtcaaactactccggatggccaacaaatataatcaacatcgaaattccttcaattcg------tggta-aggctttggaatcaca--------------------------------tttg--tttatattttttgggccag------tgtgtgtaatc---------gctataatgttca-------cttcaatgtctt--ctattaa-------cagggttcgatgctgcctatccatcagtttcagaattttcccaggccaacttgtctagcatggaatgtggactccccacacagttgtcattttcagctcgtgaaatatcagatgggacctttttcaaagctatagaggattatgattcagatagcaagaggatcttgcaccaactgaaaaagtgggtattat-cacaaactttatgccattcgagagggt-----tatg-gttaccat---tt-tttaggtt---attatacgagatgtctatatctctgtcac-cattgggtg--atatagaca-----------------cagttgattttaagaatggt-----------------------------------------------------------------------------------------------------------------------------------------------------------------------------------------------------------------------------------------------------------------------------------------------------------------------------------------------------------------------------------------------
>I28624_M049_Malvaceae_Corchoropsis_tomentosa_seq1
----------------------------------------------------------------------------------------------------------------------------------------------------------------------------------------------------------------------------------------------------------------------------------------------------------------------------------------------------------------------------------------atttcagtcaaactactctggatggccaacaaatataatcaacattgaaattccttcaatccg------tggta-aagcttttggttcagt------------------------------aatttatttatttttattatgatgaca------tgtaggtaatt---------gctataatacttt-------catcaatgtctt--ctatag--------cagggtttga---tgcctatccatctgtttcagaagtttcccagaccaacttgtctagcatggaatgtggactcccagcacagttgtcattttcagctcgtgaaatatcagatgggacctttttcaaagctatagaggattatgattcagatagcaagaggatcttgcaccaactaaaaaagtgggtattct-cacaaacttcatgccatttgagaaaat-----tatg-gctacct----at-tttaggtc---attt-acgagatgtatatct--gtgtcttttcttgggta--atatagaca-----------------taactgattctgaatataatg--------------------------tctgtc-------------------------------------------------------tcata-tacataatagca----------------gttttggaatcttaat-----------------------------------------------------------------------------------------------------------------------------------------------------------------------------------------------------------------------------------------------------
>I28625_M193_Malvaceae_Apeiba_tibourbou_seq1
---------------------------------------------------------------------------------------------------------------------------------------------------------------------------------------------------------------------------------------------------------------------------------------------------------------------------------------------------------------atacctatcaatgtgatcaagaggaatttcagkcaaactactctggatggccaacaaatataatcaacattgaaattccttcagtccg------tggta-aggytttggaatcatg--------------------------------cttg--tttactaattatggracag------tgtagktaatt---------svaataatgctcacatcaatcatcaatgtctt--cwawtaa-------cagggtttga---tgcctatccatcagtttcagaatttgaccagacaaacttrtctagcatggaatgtggactccccacacakttatcattttcagctcgtgaaatatcagatggtacctttttcaaagctatagaggattatgattcagatagcaagaggaccttdcaccaactgaaaaagtgggtathct-tacaaactttatghcatttragagkyy-------aa-rgtartt-------ttaaggwc---attatatgagatgtctatatctatgtcas-catktggyr--atatagaca-----------------tarttgatyctgagaatgatg--------------------------tttgtcawtttwrkgktaactggta-------------------------------------gaca-ttyrtagc-----------------------------------------------------------------------------------------------------------------------------------------------------------------------------------------------------------------------------------------------------------------------------------------
>I28628_M051_Malvaceae_Werklea_horrida_seq1
---------------------------------------------------------------------------------------------------------------------------------------------------------------------------------------------------------------------------------------------------------------------------------------------------------------------------------------------------------------------------------------------------------------------------------------------cttcaacccg------tggta-agtctttggaatcagt----------ttttct----------------ttta--tttatttattt---tgaca------tgttggtaact---------gctataattctca-------caacagtgtctt--ctattaa-------c-gggattga---tgcctatccatcagtttcagagtttgcggagaccaacttgtctagcatggaatgtggactcccaactcagttgtcgttttcagctcgcgaaatagcagatgggacctttttcagagctatagaagactatgattcagatagcaagaggaccttgcaccaactgaagaagtgggtattct-cacaaagtttattccatttgaaaaaat-----tatt-attacctt---tt-tctaggtt---atta----------------------------ttggctg--atctagaca-----------------tgattgattcta-------------------------------------------------------------------------------------------------------------------------------------------------------------------------------------------------------------------------------------------------------------------------------------------------------------------------------------------------------------------------------------------------------
>I28629_M052_Malvaceae_Spirotheca_rosea_seq1
----------------------------------------------------------------------------------------------------------------------------------------------------------------------------------------------------------------------------------------------------------------------------------------------------------------------------------------------------------------------------------------atttcartcaaactactctggatkgccaacwaatataatcaacattgaaattccttcaatccg------tggta-aggcttcagaatcagt----------tgttct----------------ttta--tttatttattttggtgaca------tgtaggtaatt---------gctatagtgctcg-------tattgatgtctt--ctattaa-------cagggtttga---tgcctatccatcagtttcagagtttgcccagaccaacttgtccagcatggaatgtggactcccaacacagttgtcattttcagctcgtgagatatcagatgggaccttttttaaagctatagaggattatgattcagatagcaagaggatcttgcaccaactgaagaagtgggtattct-cacaaactttttgccatttgagaaaat-----tatg-ggtacctt---tc-tc---gtc---tttg----------------------------ttgggtg--atatgggca-----------------tacttgattc-aagaatgatg--------------------------tttgtcaactttattgttggtggt-------------------------------------ggaca-tccataatggaa----------------gccttatcatcctagt-----------------------------------------------------------------------------------------------------------------------------------------------------------------------------------------------------------------------------------------------------
>I28630_M053_Malvaceae_Huberodendron_swietenioides_seq1
----------------------------------------------------------------------------------------------------------------------------------------------------------------------------------------------------------------------------------------------------------------------------------------------------------------------------------------------------------------------------------------gtttcaatcaaactactctggattgccaactaatataatcaacattgaaataccttcaatccg------tggta-aggcytgggaatcag-------------ttct----------------ttta--tttatttwttttggtgaca------tgtaggtaatt---------gctataatsctca-------catcaatgtctt--ctattaa-------cagggtttga---tgcctatccatcagtttcagagtttgcccagaccaacttgtctagcatggaatgtggactcccaacacagttgtcattttcagctcgcgaaatatcagatgggaccttttttaaagctatagaggattatgattcagatagcaagaggatcttgcaccaactgaagaagtgggtattct-cccaaactttatgccatttgagaaaat-----tatg-gttacytt---tt-ycmrgkym---attg----------------------------ttgggtg--atatggaca-----------------taattgattctaagagtgata--------------------------tttgtcaactttattgtcwgtggt-------------------------------------ggaca-tccataatagaa----------------gccttgt--------------------------------------------------------------------------------------------------------------------------------------------------------------------------------------------------------------------------------------------------------------
>I28633_M056_Malvaceae_Adansonia_digitata_seq1
--------------------------------------------------------------------------------------------------------------------------------------------------------------------------------------------------------------------------------------------------------------------------------------------------------------------------------------------------------------------------------------------------------tctggatggccaacaaatataatcaacattgaaattccctcaacccg------tggta-aggctttgaaacctgt----------tgtt------------------------tttatttatttggtgac--------tgtaggtaattgactaattagctatartgctca-------cahcaahgtctt--ctattaa-------cagggtttga---tgcctatccgtcagtttcagaatttgcccaggccaacttgtctagcatggaatgtggactcccaacactgttgtcattttcagcacgygaaatatcmgatggtacctttttcaaagctatagaggattatgattcagatagcaagaggatcttacaccaactgaaaaagtgggtattct-cacaaaatttatgctatttgacaaagt-----tgtg---gaccttt-----tttaggtc---cttctaatagatttctatatctgtatcac-tgttgggtg--gtataygca-------------------attgattctaagaatgatg--------------------------tttgt---------------------------------------------------------------------------------------------------------------------------------------------------------------------------------------------------------------------------------------------------------------------------------------------------------------------------------------------------------------
>I28637_M060_Malvaceae_Duboscia_vifidiflora_seq1
---------------------------------------------------------------------------------------------------------------------------------------------------------------------------------------------------------------------------------------------------------------------------------------------------------------------------------------------------------gtcaccatacctatcaatgcgagcaagaggaatttcaatcaaactactctggatggccaacaaatataatcaacattgaaattccttcagtgcg------cggta-agactttggaatcaca--------------------------------tttg--tttatttgttttgggatac------tgtaggtaatt---------gcaacaatgctca-------catcaatgtctt--ctatcgt-------cagggtttga---tgcctatccatcagtttcagaatttggccagaccaacttatcgagcatggaatgtggactccctacacagttatcattttcagctcgtgaaatatcggatgggaccttttttaaagctatagaggattatgattcagatagcaagaggaccttgcatcaactgaaaaagtgggtattct-cacaaact-tatgccatttgtgatagt-----tatg-gttactcttcttt-taaaggta---attatatgagatatctatgtctgtgtcac-tgttggtta--atatagaaa-------------------actgactctgagaatggtg--------------------------tttgtcga-tttattgtagtctg-------------------------------------------------------------------------------------------------------------------------------------------------------------------attgtc--------------------------------------------------------------------------------------------------------------------------------------------------------------------
>I28638_M061_Malvaceae_Basiloxylon_brasiliensis_seq1
----------------------------------------------------------------------------------------------------------------------------------------------------------------------------------------------------------------------------------------------------------------------------------------------------------------------------------------------------------------------------tgaacaagaggaatttcagtcaaactactctggatggccgacaaatgtaatcaacattgaaattccttcaatcct------tggta-aggctttgaaatcagt----------tg--------------------tcta--tttatttattgtgatgaca------tgtagttaatt---------tgtataatgctca-------catcaatgcctt--ttataac--------agggtttga---tgcctatccatcagtttcagaaatttcccagaccaacttrtctagcatggaatgcggactgccaacacagttgtcattttcagctcgtgaaatagcagatgggacctttttcaaagctatagaggattatgattcagatagcaagagggtcttgcaccgactaaaaaagtgggtattct-cacaaactttatgccatttgagaaagt-----tgtt-gttatcta---tt-t-taggtc---atcatatgagatgtctattac--tgtcac-ttttgggtg--atatagaca-----------------taatagattctaagaatgatg--------------------------tttgtcaactttattgtcagttgt-------------------------------------ggaca-tttatacagaag----------------catt-----------------------------------------------------------------------------------------------------------------------------------------------------------------------------------------------------------------------------------------------------------------
>I28639_M249_Malvaceae_Gyranthera_amphibiolepis_seq1
-----------------------------------------------------------------------------------------------------------------------------------------------------------------------------------------------------------------------------------------------------------------------------------------------------------------------------------------------------------------------------------gaggagtttcaatcaaactactctggattgccaactaatattatcaacattgaaataccttcaatccg------tggta-aggctttgggatcag-------------ttct----------------ttta--tttatttattttggtgaca------tgtaggtaatt---------gctataatgctca-------catcaatgtctt--ctattaa-------cagggtttga---tgcctatccatcagtttcagagtttgcccagaccaacttgtctagcaaggaatgtggactcccaacacagttgtcattttcagctcgtgaaatatcagatgggaccttttttaaagcaatagaggattatgattcagatagcaagaggatcttgcaccaactgaagaagtgggtattct-cctaaacttgatgccattagagaaaat-----tatg-gttacctt---tt-tctaggtc---attt----------------------------tttggtg--atatggaca-----------------taattgattctaagaatgata--------------------------attgcaaacttcattgtcagtggt-------------------------------------ggaca-tccatagtagaa----------------gccttgtcaccctagttgtgg------------------------------------------------------------------------------------------------------------------------------------------------------------------------------------------------------------------------------------------------
>I28641_M063_Malvaceae_Brownlowia_peltata_seq1
---------------------------------------------------------------------------------------------------------------------------------------------------------------------------------------------------------------------------------------------------------------------------------------------------------------------------------------------------------------------------------------ygactcaatcgaa----------------------------agttttcaaaatcykkyrrycmr------wrgta-aggctttggaatcaggggtggtttttttttttttttttaaattttatvtttg--gttatttattttggtgaaa------t-taagtaatt---------gcagtggtgctca-------catcaatgtctt--cttttaa-------cagggtttga---tgcctatccatcagtttcagagtttgcccagtccaactcgtctagcatggaatgtggactcccaacacagttgtcattttcagctcgtgaaatatcagatgggtcctttttcaaagctatagaggattatgattcagatagcaagaggatcttgcaccaactgaaaaagtgggttttct-cgcaaactttatgccatttgagaaagc-----tatcgattacctt---tt-tcttggtc---attttacaagatatctatatctgtgtcacttgttgggtg--gtat-gaca-----------------aaattgattaaaarmaawrtg--------------------------tttgtcawatwtw-------------------------------------------------------------------------------------------------------------------------------------------------------------------------------------------------------------------------------------------------------------------------------------------------------------------------------------------------------
>I28642_M064_Malvaceae_Burretiodendron_esquirolii_seq1
--------------------------------------------------------------------------------------------------------------------------------------------------------------------------------------------------------------------------------------------------------------------------------------------------------------------------------------------------------------------------------------------------------------------------------------------tttttaatt--------ttata-------------------------------------------------tttg--gwtwtttattatggtgacatgttgatgtaggcaatt---------gctataatactct-------catcagtttctt--ctataa--------cagggtttga---tgcctatccgtcagtttcagaagtttcccagaccaatttgtctagcatggaatgtggactcccaacacagttgtcattttcagctcgtgaaatatcagatgggacctttttcaaagctatagaggattttgattctgatagcaagaggactttgtaccaactaaaaaagtgggtatttg-aacaaactacttgccatttgagaaagt-----tgtg-gccatctgt-----tttaggtc---atta-atggggtgtctatatctctgtca----------------------------------------------------------------------------------------------------------------------------------------------------------------------------------------------------------------------------------------------------------------------------------------------------------------------------------------------------------------------------------------------------------------------------------------------------------
>I28649_M071_Malvaceae_Goethalsia_meiantha_seq1
-----------------------------------------------------------------------------------------------------------------------------------------------------------------------------------------------------------------------------------------------------------------------------------------------------------------------------------------------------------------------------------------------tcaaactactcaggatggccaacaaatataataaacattgaaattccttcaatgcg------tggta-aggctttggaatcaca--------------------------------tttg--tttatttattttgggacac------tgtaggtaatt---------gcaataatgctca-------catcaatgtctt--ctataaa-------cagggcctga---tgcctatccatcagtttcagaatttggccagaccaatttatcaagcatggaatgtggacttcctacacagttatcattttctgctcgtgaaatatcggacgggaccttttttaaagctatagaggattatgattcagatagcaagaggaccttgcatcagctgaaaaagtgggtattct-cacaaact-tatgccatttgtvatagt-----tatg-gttactctttttt-caaaggtg---attatatgagatctctatgcctgtgtcac-tgttggtta--atatagama-------------------actgattctgagaatggtg--------------------------tttgttgattttattgtagtc-----------------------------------------------------------------------------------------------------------------------------------------------------------------------------------------------------------------------------------------------------------------------------------------------------------------------------------------------
>I28650_M072_Malvaceae_Clappertonia_ficifolia_seq1
-----------------------------------------------------------------------------------------------------------------------------------------------------------------------------------------------------------------------------------------------------------------------------------------------------------------------------------------------------------------------------------------------tcaaactactctggatggccaacaaatataatcaacattgaaattccttcaaatcg------tggta-aggctttggattcatg--------------------------------cttg--tttactaattatagaacag------tgtaggtaatt---------gcaataatgctca-------catcagtgtctt--ctaataaggaatgccagggtatga---tgcctatccatcagtttcagaacttgaccagacaaacttgtctagtatggaatgtggactccctacacagttatcattttcagctcgtgaaatctcagatgggacctttttcaaagctatagaggattatgattcagatagcaagaggaccttgcaccaactgaaaaagtgggtattctaaactaactttatgcc--ttgagagatt-------aa-ggtaatt-------ttaaggtc---attatatgagatgtctatatctacatcaa-tgccaggcg--agatatgcat---------------gtaattgattctgagaatggtg--------------------------tttatcgaattttgtgtaactggta-------------------------------------gata-atcatag------------------------------------------------------------------------------------------------------------------------------------------------------------------------------------------------------------------------------------------------------------------------------------------
>I28652_M074_Malvaceae_Hildegardia_barteri_seq1
t----------------------------------------------------------------------------------------------------------------------------------------------------------------------------------------------------------------------------------------------------------------------------------------------------------------------------------------------------------cgtcgtacctatcaatgtgagcaagaggaatttcagtcaaactactctggatggccgacaaatgtaatcaacattgaaattccttcaatcct------tggta-aggctttgagatcggt----------------------------------tg--tttatttattatgatgaca------tataggtagtt---------tgtataatgctca-------catcaatgcctt--ttatcac--------agggtttga---tgcctatccatcagtttcagaatttgcccagaccaatttgtctagcatggaatgtggactcccaacacagttgtcattttcagctcgtgaaatagcagatgggacctttttcaaagctatagcggattatgattcagatagcaagaggatcttgtaccgactaaaaaagtgggtattct-cacaaactttatgccattaaaaaaa--------atg-gttatcta---tt-t-taggtc---accatatgagatgtccatatctgtgtcac-ttttgggtg--atatagaca-----------------taatagattctaagaatgatg--------------------------cttgtcaactttattc----------------------------------------------------------------------------------------------------------------------------------------------------------------------------------------------------------------------------------------------------------------------------------------------------------------------------------------------------
>I28653_M168_Malvaceae_Theobroma_cacao_seq1
------------------------------------------------------------------------------------------------------------------------------------------------------------------------------------------------------------------------------------------------------------------------------------------------------------------------------------------------------------------cctatcagtgtgagcaagaggaatttcattcaaactactctggatggcccacaaatataatcaacattgaaattccttcaatccg------tggta-aagctttggaatca--------------------cg------------tctt--tttatttattttgggacag------tgtaggtaatt---------gctataaagctca-------catcaatgtctt--ctatcaa-------cagggtttga---tgcctatccatcagtttcagaatttgccgagaccaacttgtctagcatggaatgtggactccccacacagttatcattttcagctcgtgaagtatcagatgggacctttttcaaagctatagaggattatgattcagatagcaagaggatcttgtaccaactgaaaaagtgggtattat-cacaacctttaagccatttgagagagt-----tatg-tttacctt---tt-t-taggtc---attatgtcagatgtctatatctgtgtcac-tggtggatg--gtatagaca-----------------taattgattctaagaagggtt--------------------------tttgtcaaatttattgtcagtggt-------------------------------------ggact-ttaataattgaa----------------gccttgacattcc--------------------------------------------------------------------------------------------------------------------------------------------------------------------------------------------------------------------------------------------------------
>I28654_M105_Malvaceae_Pachira_aquatica_seq1
-------------------------------------------------------------------------------------------------------------------------------------------------------------------------------------------------------------------------------------------------------------------------------------------------------------------------------------------------------------------------------------------------------------------------------------tgaaattccttcaatccg------tggta-aggcttcggaatcagt----------tgttct----------------ttta--tttatttattttggtgaca------tgtaggtaatt---------gctatagggttca-------catcaatgtctt--ctattaa-------cagggtttga---tgcctatccatcagtttcagagtttgcccagaccaacttgtctagcatggaatgtggactcccaacacagttgtcattttcagctcgtgagatatcagatgggaccttttttaaagctatagaggattatgattcagatggcaagaggatcttgcaccaactgaaaaagtgggtattct-cacaaactttatgccatttgag------------tg-ggtacctt---tt-tctaggtc---attg----------------------------ttgggtr--atatggacg-----------------taattgattctaagaatgatg--------------------------tttgtcgacgttattgtcagtggt-------------------------------------ggaca-tccataatagaa----------------gccttgtcactc---------------------------------------------------------------------------------------------------------------------------------------------------------------------------------------------------------------------------------------------------------
>I28655_M148_Malvaceae_Robinsonella_mirandae_seq1
--------------------------------------------------------------------------------------------------------------------------------------------------------------------------------------------------------------------------------------------------------------------------------------------------------------------------------------------------------------------------------------gaatttcwgttaaactactctggcatgccaactaatataatcaacattgaaaytcctgcaaccyg------tggtacaggctttggaatcagt----------tgttytkkta------------ttta--tgtmtttatttttgtgwca------tgtaggthatt---------gcyataatgctca-------cagcagtatctt--ctatyaa-------caggggttga---tgcctatccatcagtttcagagtttggccagaccaacttctctagcatggaatgtgcactacctacacarttgtcattttctgctcgtgaaatatcwgatgggacctttttcaaagctatagaggattatkattcagatgtcaagaggaccttgcaccaactgaagaagbgggtattct-tacaaactttatgccatttgasaaaat-----katk-aktacctt---tt-tctaggtm---hkyw----------------------------twrkatk--rtstwgaca-----------------tmattgawtcgaakaatgrtg--------------------------tttatcaacttcattttcagtgrt-------------------------------------graca-tycataatagaa----------------gccttgtcactctaktyrywkrrtg----------------twaawcttctttcag-------------------------------------------------------------------------------------------------------------------------------------------------------------------------------------------------------------
>I28656_M002_Malvaceae_Tilia_americana_seq1
---------------------------------------------------------------------------------------------------------------------------------------------------------------------------------------------------------------------------------------------------------------------------------------------------------------------------------------------------------------------------------------------------actattctggatggccaactaatttaatcaacattgaaattccttcaatccg------tggta-aggctttggaatcagt----------tgttctttta------------ttta--tttatttattttggtgaca------tgtaggtaatt---------gctatgatgctca-------catcaatgtctt--ctattaa-------cagggtttga---tgcctatccatcagtttcagagtttgcccagaccaacttgtctagcatggaatgtggactcccaacacagttgtcattttcagctcgtgaaatatcagatgggacttttttcaaagctatagaggactatgattcagatatcaagaggatcttgcaccaactgaaaaagtgggttttct-cacaaactttatgccatttgagaaagt-----tatg-gttacctt---tt-tccaggtc---attatatgagatgtctacatctgtgtcac-tgttggktg--atatagaca-----------------taattgattctaagaatgata--------------------------tttgtcaattttattgt---------------------------------------------------------------------------------------------------------------------------------------------------------------------------------------------------------------------------------------------------------------------------------------------------------------------------------------------------
>I28657_M180_Malvaceae_Triumfetta_lappula_seq1
--------------------------------------------------------------------------------------------------------------------------------------------------------------------------------------------------------------------------------------------------------------------------------------------------------------------------------------------------------------------tatcaatgtgagcaggaggaatttcagtcaaactactctggatggccaacaaatataatcaacattgaaattccttcaratcgtggtactggta-aggctttgga-ttrtg--------------------------------ctkg--tttactaattrtgggacag------tgtarataatt---------gcaataatgctca-------cmthggtgtctt--ctaataa-------cagggtatga---tgcctatccatcagtttcagaacttgaccagacaaacttgtctagcatggaatgtggactcccyacacagttatcattttcagctcgtgaaatatcagatggaacwtttttcaaagctatagaggattatgattcagatagcaagaggaccttgcaccaattgaraaagtgggtattctaaactaactttatgccatttgagaggtt-------ag-gtgattt-------aaaaggtc---attataagagmtgtctatatctacdtcwc-tgtkwrrcwrtagataatca-----------------tagctgaggcggcaaagcctt--------------------------ctctccatttttrgwgtaactkwtrty----------------------------------rkmta-atcatwgwygaa---------------------------------------------------------ryagyacttgtaaag-------------------------------------------------------------------------------------------------------------------------------------------------------------------------------------------------------------
>I9832_V002_Malvaceae_Luehea_speciosa_seq1
ggtgatagaattccttaatttttcacttgaagtccctatagaagttccatagtttgatattactacatcttaaatgaaccccagtaacttggccacaggaatgaaatctatatcaatcaattgtagttactgttcattgayttgtaagaatgtggggatcamcaatattgttagattttggtatatgctttaacatattttcactgtamattttggcaagatktcagggaacrgctcgattgatgtkcaattcatttggktcttcattatggatgatgccrttttcaaagtattgtagggcagatggcatgtattygaagcatttttctrggggaaacaggaagggtcatcatacctatcaatgtgagcaagagraatttcaatcaawctactctggatggccaacaaahataatcaanattgaaattccttcattgcg------tggta-aggctttggaaccaca--------------------------------ttgc--tttatttatttggggacag------tgtaggtaatt---------gctataatgctca-------catcaatg-------tattaa-------caggttttga---tgcctatccatcagtttcrgaatttggccagacdaacttgtckagcatkgaatgtggactccctacacagttatcattttcagctcgtgaaatatcagangggacctttttcaaagcnatdgaggattatgattcagatagcaagaggaccttgcaccaactgaavaagtgggtattct-tacaaact-tatgchatttgagatggt-----tatg-gttacttbtttttddraaggta---tttatatgagatatctaygtytgtctcdh-tgttggttg--atataawca-------------------aytgwktctgagaatggtg--------------------------wttttttattttattgtagtctgaarttgtaggtwccatattgtgatatatgaagtgttttgtata-tatataacactacttttacacacacacagcactgcagaataggttgttaggcatggaactatgacatgcttrggtttgtttgacctattyatgtacactgctgacygayaatcrtagacattatcyaarwwwttttcacaatctatwatagttaygatttttgsatattcaaatacttttaacaatctttgatgktactcaaaaaaaaaatctatgctagttccttaatactggtcaattcttgacaaaagaatacttgacagagtgctttaat-------------ta
