# Supplementary material for: Localized Phylogenetic Discordance Among Nuclear Loci Due to Incomplete Lineage Sorting and Introgression in the Family of Cotton and Cacao (Malvaceae)
Source: Front Plant Sci. 2022 Apr 13;13:850521. doi: 10.3389/fpls.2022.850521 (PMC9043901; doi:10.3389/fpls.2022.850521)
Supplement: Supplementary file 1 [file Data_Sheet_1.ZIP › Alignments_v4/L98.fasta]

>I23352_M001_Malvaceae_Bombax_ceiba_seq1
-----------------------------------------------------------------------------------------------------------------------------------------------------------------------------------------------------------------------------------------------------------------------------------------------------------------------------------------------------------------------------------------------------------------------------------------------------------------------------------------------------------------------------------------------------------------------------------------------------------------------------------------------------------------------------------------------------------------------------------------------------------------------------------------------------------------------------------------------------------------------------------------cacaagagaagtggaagaactggcgtatgtacgattatgttgtgaaagaactgccaaaacttttgagtgaaaatttccctcaacttgatacctcaaaag-catctatttctggtcattctatgggtgggcatggtgccctgacaatttatttgaaa-aaccttgataagtataagg-tag----ttgat---ggtag-----tatt-tgctccttttgctct-tta----------------------------------------agattttaatttat----ctagcttagtt-gacttcttaggatttcta---------at---------tttttactctagaagata-actagatttttattcatctt-tgctctaagatac-----tttctccc----ctct----t------------------------------------------------------------------------------------------------------------------------------------------------------------------------------------------------------------------------------------------------------------------------------------------------------------------------------------------------------------------------------
>I23353_M002_Malvaceae_Tilia_americana_seq1
---------------------------------------------------------------------------------------------------------------------------------------------------------------------------------------------------------------------------------------------------------------------------------------------------------------------------------------------------------------------------------------------------------------------------------------------------------------------------------------------------------------------------------------------------------------------------------------------------------------------------------------------------------------------------------------------------------------------------------------------------------------------------------------------------------------------------------------------------------------------------------------tacacaagagaagtggaagaactggcgtatgtatgattatgttgtgaaagaactgccaaaacttctgagtgaaaatttccctcaacttgatacatcaaaag-catctatttctggtcattctatgggtgggcatggtgctctgacaatctatctgaaa-aaccttgacaagtataagg-tag----ttggc---agtag-----tatt-tgctccttttgctct-tta----------------------------------------agattttaatttat----ctagcttag-t-gtcttcgtagaatttcaa-------------------tttttttctctagtggata-actagatatgtattcatctt-tgctctaagttacttgcttttctccc----ttgt----tt---gtg-cctata-ttttgcagtcagtgtctg---------------ccttctca----------------------------------------------------------------------------------------------------------------------------------------------------------------------------------------------------------------------------------------------------------------------------------------------------------------------
>I23354_M003_Malvaceae_Herissantia_crispa_seq1
-------------------------------------------------------------------------------------------------------------------------------------------------------------------------------------------------------------------------------------------------------------------------------------------------------------------------------------------------------------------------------------------------------------------------------------------------------------------------------------------------------------------------------------------------------------------------------------------------------------------------------------------------------------------------------------------------------------------------------------------------------------------------------------------------------------------------------------------------------------------ctggattttatcttaatg-ctacgcaagagaagtggaagaactggcggatgtacgattatgttgtgaaagaactgccaaaacttctgagtgaaaatttccctcaacttgatacctcaaaag-catctatttctggtcattctatgggtggccatggtgctctgacaatctatctgaaa-aaccttgataagtataagg-tag----ctgac---atttc---------------cttttgctct-cta----------------------------------------agattttagtttat---cttggcttag-t-catttcttggggtttcta---------at---------tttttt------------------------tttcatgtt-tgctctaagttgcttgctttt-tcc-------ct----tt---gtg-tttata-ctttgcagtccgtgtctg---------------cctttgcacccatagtcaat-cctataaattgcccctggggtcagaaggctttctcaaattaccttggtaatgaaaaagcttcttgggaggtaaagtaccaaatgact----gatga---------------------------------------------------------------------------------------------------------------------------------------------------------------------------------------------------------
>I23355_M004_Malvaceae_Malva_arborea_seq1
--------------------------------------------------------------------------------------------------------------------------------------------------------------------------------------------------------------------------------------------------------------------------------------------------------------------------------------------------------------------------------------------------------------------------------------------------------------------------------------------------------------------------------------------------------------------------------------------------------------------------------------------------------------------------------------------------------------------------------------------------------------------------------------------------------------------------------------------------------------aggtgctggawtttatcttaatg-ctacgcaagagaagtggaagaactggcgtatgtacgattatgttgtgaaagaacttccaaaacttctgagtgaaaatttccctcaacttgatacatcaaaag-catctatttctggtcattctatgggtggccatggtgccctgacaatctatctgaaa-aaccttgataagttcaagg-tag----ttgac---aggccatttgtttt-tgctactttggcaat-ttt----------------------------------------tgactttaatttat--------cttag-t-aacttttcggcgtttctg---------at---------tttcctc-------------------atgatctcatctt-tgctctaagttacttgcttttctccc----ttct----tt---gcg-tttgta-ctttgcagtctgtgtctg---------------ccttcgcacccattgccaat-ysymwawrkkgycmswrggswywsamrrmwtwymkwrrtka----------------------------------------------------------------------------------------------------------------------------------------------------------------------------------------------------------------------------------------------------------------
>I23356_M005_Malvaceae_Lavatera_assurgentiflora_seq1
-----------------------------------------------------------------------------------------------------------------------------------------------------------------------------------------------------------------------------------------------------------------------------------------------------------------------------------------------------------------------------------------------------------------------------------------------------------------------------------------------------------------------------------------------------------------------------------------------------------------------------------------------------------------------------------------------------------------------------------------------------------------------------------------------------------------------------------------------------------------tgctggattttatcttaatg-ctacgcaagagaagtggaagaactggcgtatgtacgattatgttgtgaaagaacttccaaaacttctgagtgaaaatttccctcaacttgatacatcaaaag-catctatttctggtcattctatgggtggccatggtgccctgacaatctatctgaaa-aaccttgataagtacaagg-tag----ttgac---agact-ttagtttt-tgctactttggcaat-tta----------------------------------------cgacttcaatttat--------cttag-t-aacttctcagcgtttctg---------at---------ttt---------------------------tctcatctt-tgctctaagttacttgcttttctccc----ttct----tt---gtg-aatgta-ctctgcagtctgtatctg---------------ccttcgcactcattgtcaat-cctataaattgccaatggggtcagaaggcattcacaaattatcttggtgatgaaaaagctgcctgggaggtaaattaccaaatgact----g-------------------------------------------------------------------------------------------------------------------------------------------------------------------------------------------------------------
>I23357_M006_Sphaerosepalaceae_Rhopalocarpus_longipetiolatus_seq1
------------------------------------------------------------------------------------------------------------------------------------------------------------------------------------------------------------------------------------------------------------------------------------------------------------------------------------------------------------------------------------------------------------------------------------------------------------------------------------------------------------------------------------------------------------------------------------------------------------------------------------------------------------------------------------------------------------------------------------------------------------------------------------------------------------------------------------------------------------------gctggattttatcttaatg-ctacacaagagaagtggaagaactggcgtatgtatgattatgttgtcaaagaaytgccraaacttctgagtgagaattttccacagcttgatacatcacggg-catctatatctggccattctatgggtgggcatggtgctmttacaatmtatctgaaa-aatcttgacaagtataagg-tyr----wtggy---tgtgt--yattgtt-tgcttctgatgtact-------------------------------------------tcagcttaatattat----ttagyttag-t-gtcttct-ataatttctg--------------------atttcactatagaggatgtactagataagtatttccttg--ggtctcagttatttccttttttttt----tcct---ttt-------tttact-taatgca-------------------------------------attgccaac-cccacatatgtgggataaaagcaaaaggatttt----------ttgttgttgtcgttgttactt---------------------------aatgaaattatgc-------------------------------------------------------------------------------------------------------------------------------------------------------------------------------------------------
>I23358_M007_Cistaceae_Cistus_albidus_seq1
---------------------------------------------------------------------------------------------------------------------------------------------------------------------------------------------------------------------------------------------------------------------------------------------------------------------------------------------------------------------------------------------------------------------------------------------------------------------------------------------------------------------------------------------------------------------------------------------------------------------------------------------------------------------------------------------------------------------------------------------------------------------------------------------------------------------------------------------------------------ggtgctggattttatcttaatg-ctacacaagagaagtggaagaactggcgtatgtacgactatgttgtgaaagaattgccaaaacttctgactgaaaatttccctcagcttgatacgtcacgtg-caactatatctggtcattctatggggggccatggtgctttaacaatctatctaaaa-aaccttgacaaatataagg--------taaac------at--ttttgttatttgccccatgccct--------------------------------------------gaatttcacattat----tttaccatt---tacattcgaaagatgccg-------------------attttctgcataaata----tttaaatgacagtattccatgctttcccgattatgccattttttgtt------------tcc----------------------------------------------------------------------------------------------------------------------------------------------------------------------------------------------------------------------------------------------------------------------------------------------------------------------------------------------------------------------------
>I23359_M008_Malvaceae_Althaea_officinalis_seq1
--------------------------------------------------------------------------------------------------------------------------------------------------------------------------------------------------------------------------------------------------------------------------------------------------------------------------------------------------------------------------------------------------------------------------------------------------------------------------------------------------------------------------------------------------------------------------------------------------------------------------------------------------------------------------------------------------------------------------------------------------------------------------------------------------------------------------------------------------------------aggtgctggattttatcttaatg-cyacgcaagagaagtggaagaactggcgtatgtacgattatgttgtgaaagaactgccaaaacttytgagtgaaaatttccmtcaacttgatacatcaaaag-crtctatttctggtcattctatgggtggccatggtgctctgacaatctatctgaaa-aaccttgataagtayaagg-tag----ttgac---agaca----tttkt-tkytrctkyttywry-www----------------------------------------wtamkwywwtawwt--------ywtmk-y-wrykwcttskygyktyts---------wk---------wtw---------------------------yytcwymty-tyykctmwrwkwywykykyttytcyy----yyyt----yt---ktg-trtktr-ywytkyrswststgtsts---------------ysyytkyrcmcmywktswmw-myyataaattgtccctggggtcagaaggcattcacaaattatcttggtaatgaaaaagctgcttgggaggta---------------------------------------------------------------------------------------------------------------------------------------------------------------------------------------------------------------------------------
>I23360_M009_Malvaceae_Lagunaria_patersonia_seq1
--------------------------------------------------------------------------------------------------------------------------------------------------------------------------------------------------------------------------------------------------------------------------------------------------------------------------------------------------------------------------------------------------------------------------------------------------------------------------------------------------------------------------------------------------------------------------------------------------------------------------------------------------------------------------------------------------------------------------------------------------------------------------------------------------------------------------------------------------------------------tggattttatcttaatg-ctacacaagagaagtggaagaactggcgtatgtacgattatgttgtgaaagaactgccaaaacttctaagtgaaaatttccctcaaattgatacatcaaaag-catctatttctggtcattctatgggtggccatggtgctctgacaatctatttaaaa-aacctcgataagtataagg-tag----ttggc---agaca-tttctttt-tgctctttttgccct-tta----------------------------------------agattttaatttat---atcagcttag-g-gacttcttgggtttctaa--------------------ttt---------------------------tttcatctt-tgctctaagttacttgcttttctccc----ttat----tt---gtg-tttata-cttcgcagtccgtgtctg---------------ccttcgcacccattgtgaat-cctataaattgcccttggggtcagaaggcattctcaaactatcttggaaacgaaaaagctgcttggga-------------------------------------------------------------------------------------------------------------------------------------------------------------------------------------------------------------------------------------
>I23361_M010_Malvaceae_Allyogyne_huegelli_seq1
------------------------------------------------------------------------------------------------------------------------------------------------------------------------------------------------------------------------------------------------------------------------------------------------------------------------------------------------------------------------------------------------------------------------------------------------------------------------------------------------------------------------------------------------------------------------------------------------------------------------------------------------------------------------------------------------------------------------------------------------------------------------------------------------------------------------------------------------------------------------------------------------------------------------------tgttgtgaaagaactgccgaaacttatgagtgaaaatttccgtcaacttgatacatcaaaag-catctatttctggtcactctatgggtggccacggtgctctgacaatctatctgaaa-aatcttgataagtataagg-tag----ttgac---agaca-ttcgtttt-cgctccttttgctc--tat----------------------------------------agattttaattttt--ctttagctttg-t------------------------------g-----------------------------------------------------------acttgcttttctcct----ttct---------gcg-tttata-ctttgcagtccgtgtctg---------------cattcgcacccattgtcaat-cctacaaattgcccctggggtcagaaggcattcacaaattatctcggcaacgaaaaagctgcttgggaggtgaagttccgaatgac-------------------------------------------------------------------------------------------------------------------------------------------------------------------------------------------------------------------
>I23363_M012_Malvaceae_Napaea_dioica_seq1
----------------------------------------------------------------------------------------------------------------------------------------------------------------------------------------------------------------------------------------------------------------------------------------------------------------------------------------------------------------------------------------------------------------------------------------------------------------------------------------------------------------------------------------------------------------------------------------------------------------------------------------------------------------------------------------------------------------------------------------------------------------------------------------------------------------------------------------------------------------------------atcttaatg-ctacgcaagagaagtggaagaactggcgtatgtacgattatgttgtgaaagaactgccaaaacttctgagtgaaaatttccytmwactwgatacatcamaag-catctatttctggtcattctatgggtggccatggtgctctgacaatctatctgaaa-aaccttgataagtataagg-tag----ttgwc---araca-attttttt-tgctacttttgcaat-tga----------------------------------------agacttcaatttat--------cttag-a-aacttcttggcatttctg---------at---------ttt---------------------------tctcatctt-tgctctaagttacttgcttttctcct----ttct----tt---gtg-tatgta-ctttgcagtctgtgtctg---------------cctttgcwcccattgtcaat-cctataaattgcccctggggtcagaaggcattcaca---------------------------------------------------------------------------------------------------------------------------------------------------------------------------------------------------------------------------------------------------------------------
>I23364_M013_Malvaceae_Grewia_sp_seq1
--------------------------------------------------------------------------------------------------------------------------------------------------------------------------------------------------------------------------------------------------------------------------------------------------------------------------------------------------------------------------------------------------------------------------------------------------------------------------------------------------------------------------------------------------------------------------------------------------------------------------------------------------------------------------------------------------------------------------------------------------------------------------------------------------------------------------------------------------------------aggtgctggattttatcttaatg-ctacacaagagaagtggaagagttggcgcatgtacgattatgttgtgaaagaactgccacaacttctgagtgaacatttccctctacttgataygtcaagag-catctatttctggtcattctatgggcgggcatggtgctctgacaatctatctgaaa-aaccttgataagtataagg-tag----ttgac---attga-----catt-tgctccgtatgctct-tta----------------------------------------agattttaatttac----ctagcttaa-t-gacttcttagagtttcta-------------------atttttactccta-agata-actggatgtgtattcgcctt-cttcctcaatcgctcactagctttctgctgttatacactt---ata-cttatatttttgcagtcagtctctg---------------cttttgcaccaattgtcaat-cctataaactgtccctggg--------------------------------------------------------------------------------------------------------------------------------------------------------------------------------------------------------------------------------------------------------------------------------------
>I23365_M014_Malvaceae_Callirhoe_bushii_seq1
-------------------------------------------------------------------------------------------------------------------------------------------------------------------------------------------------------------------------------------------------------------------------------------------------------------------------------------------------------------------------------------------------------------------------------------------------------------------------------------------------------------------------------------------------------------------------------------------------------------------------------------------------------------------------------------------------------------------------------------------------------------------------------------------------------------------------------------------------------------------------tttatcttaatg-ctacgcaagagaagtggaagaactggcgtatgtacgattatgttgtgaaagaactgccgaaacttctgagtgaaaatttccctcaacttgatacatcaaaag-catctatttctggtcattctatgggtggccatggtgctctgacaatctatctgaaa-aacctcgataagtataagg-tag----ttgac---aga--------------------------------------------------------------------------------------------------------------------------------------------------------------------------------------------------------------------------------------------------------------------------------------------------------------------------------------------------------------------------------------------------------------------------------------------------------------------------------------------------------------------------------------------------------------------------------------------------------
>I23367_M016_Malvaceae_Kitaibelia_vitifolia_seq1
--------------------------------------------------------------------------------------------------------------------------------------------------------------------------------------------------------------------------------------------------------------------------------------------------------------------------------------------------------------------------------------------------------------------------------------------------------------------------------------------------------------------------------------------------------------------------------------------------------------------------------------------------------------------------------------------------------------------------------------------------------------------------------------------------------------------------------------------------------------aggtgctggattttatcttaatg-cyacgcaagaraagtggaagaactggcgtatgtacgattatgttgtgaaagaactgccaaaacttctgagtgaaaatttccctcaacttgatacatcaaaag-crtctatttctggtcattctatgggyggccatggtgctctgacaatctatctgaaa-aaccttgataagtacwarg-kwr----ktkrm---mrrmm-wttrtttt-ksywmytttksmawt-twa----------------------------------------wrmytttawwtww---------yytmr-k-wamytyytkgsssttyyk---------rw---------ttw---------------------------tctcatctt-tgctctaagttacttgcttttctccy----ttct----tt---gtg-ywtgta-ctttgcagtctgtgtctg---------------ccttcgcacccattgtcaat-cctataaattgcccctggggtcagaaggcattcacaaattatcttggtaatgaaaaagctgcttggga-------------------------------------------------------------------------------------------------------------------------------------------------------------------------------------------------------------------------------------
>I23368_M017_Malvaceae_Sterculia_apetala_seq1
--------------------------------------------------------------------------------------------------------------------------------------------------------------------------------------------------------------------------------------------------------------------------------------------------------------------------------------------------------------------------------------------------------------------------------------------------------------------------------------------------------------------------------------------------------------------------------------------------------------------------------------------------------------------------------------------------------------------------------------------------------------------------------------------------------------------------------------------------------------aggtgctggattttatcttaatg-ccacacaagagaagtggaagaactggcgtatgtacgattatgttgtgaaagaactgccaaaacttctgagtgaaaatttccctcaactagatacatcaaaag-catctatttctggtcattctatgggtggccatggtgctctgacaatctatctgaaa-aaccttgataagtacaagg-tag----ttgac---agcag-----tatt-tgttccttttgctct-tta----------------------------------------agattttaatttat----ctagcttag-t-gagttcttaggattcaaa--------------------tcttttctctagaggata-actagatatgttttcttttc-------------------------------tttt----tt-----------------------------------------------tttttkdhcbnhchhhvgkttysshdrdggbhhsgdtkgrdtkrmsrawycyy----------------------------------------wrrwwmmawwwwamy-------------------------------------------------------------------------------------------------------------------------------------------------------------------------------------------------------------ymarg
>I23369_M018_Malvaceae_Abelmoschus_esculentus_seq1
----------------------------------------------------------------------------------------------------------------------------------------------------------------------------------------------------------------------------------------------------------------------------------------------------------------------------------------------------------------------------------------------------------------------------------------------------------------------------------------------------------------------------------------------------------------------------------------------------------------------------------------------------------------------------------------------------------------------------------------------------------------------------------------------------------------------------------------------------------------gggctggattctatctcaacg-ctactcaaccaaagtggaagaactggcgtatgtatgattatgttgtgaaagaactgccacaasttctgagtgaaaatttccctcaacttgatacatcaaaag-cwtctatttctggccattctatgggtggacatggtgcyctgacaatttatctgaaa-aaccttgataagtataagg-tag----ttgrc---aktag---------------------------------------------------------------------agatttyaatttak----ctwtcttat-t-grctkyytwaaawttyyw-------------------amwwwatyyyyarrrgrww-ayywkrwwwrkmwtcwyycc-------------------tttcctct----tttt--------------------ccttgcagtcggtgtctg---------------cctyckcwyyywyyktsmak-yckrtrwmtkscyyyksgssymwkrmsrmwyyyayaaattrtcyykgsrrysasaaag-----------------------------------------------------------------------------------------------------------------------------------------------------------------------------------------------------------------------------------------------
>I23370_M105_Malvaceae_Pachira_aquatica_seq1
-----------------------------------------------------------------------------------------------------------------------------------------------------------------------------------------------------------------------------------------------------------------------------------------------------------------------------------------------------------------------------------------------------------------------------------------------------------------------------------------------------------------------------------------------------------------------------------------------------------------------------------------------------------------------------------------------------------------------------------------------------------------------------------------------------------------------------------------------------------------tgctggattttatcttaatg-ctacactagagaagtggaagaattggcgtatgtacgattatgttgtgaaagaactgccaaaacttctgagtgaaaatttccctcaacttgatacatcaaaag-catctatttctggtcattctatgggtgggcatggtgccctgacaatctatctgaaa-aaccttgataagtataagg-tag----ttgac---agtag-----tatt-tgctccttttgctctctta----------------------------------------agattttaatttat----ctagcttagtt-gacttcttagaatttata---------at---------tttttactctagaagata-actagatatgtattcatatt-tgctctaagttac-----tttctgcc----ttct----tt---gtg-tttatg-ctttgcagtcagtgtctg---------------ccttcgcacccattgtcaat-cctataaactgcctctggggtcagaaggcattcaccaattatcttggcaacg-----------------------------------------------------------------------------------------------------------------------------------------------------------------------------------------------------------------------------------------------------
>I23371_M137_Malvaceae_Dombeya_wallichii_seq1
--------------------------------------------------------------------------------------------------------------------------------------------------------------------------------------------------------------------------------------------------------------------------------------------------------------------------------------------------------------------------------------------------------------------------------------------------------------------------------------------------------------------------------------------------------------------------------------------------------------------------------------------------------------------------------------------------------------------------------------------------------------------------------------------------------------------------------------------------------------------tggattttatcttaatg-cttcacaagagaartggaaaaactggcgtatgtacgattatattgtgaaagaactgccaaaacatctgagtgaaaatttccctcaactygatacatcaaaag-catctatttctggtcattctatgggtgggcatggtgctctgacaatctatctgaaa-aactctgacaaatataagg-ttg----ttgac---atcag-----tatt-tgctccttatgcaaa-ata--------------------------------------------------ttat----ctagcttag-t-gacttattagatatthtg--------------------atttttctatgtaggata-actaghtatvcattcttctt-tgctctgagttgcttttyttccttyt----tttt----wtk--htt-vtwttt-dywkkcagtmwstatctg---------------ccttttcacyswywrtcmww-ymwaywrmcysyssskksrgwmrgmaggcat--------------------------------------------------------------------------------------------------------------------------------------------------------------------------------------------------------------------------------------------------------------------------
>I23372_M140_Malvaceae_Chiranthodendron_pentadactylon_seq1
--------------------------------------------------------------------------------------------------------------------------------------------------------------------------------------------------------------------------------------------------------------------------------------------------------------------------------------------------------------------------------------------------------------------------------------------------------------------------------------------------------------------------------------------------------------------------------------------------------------------------------------------------------------------------------------------------------------------------------------------------------------------------------------------------------------------------------------------------------------aggtgctggrttttatcttaatg-ctacacaasagaagtggaagaactggcgtatgtacgattatgttgtgaaagaactgccaaaacttctgagtgaaaatttccctcaacttgatacatcaaarg-catctatttctggtcattctatgggtggrcatggtgctctgacaatytatctgaaa-aaccttgataagtataagg-tag----ttgac---agtag-----wrwt-tkywmyttwtsywst-kwm----------------------------------------wkmttwkaatttmt----mwwkyttwkyt-swmkwskwwramtwkmta-------------------wktwdtymtctwsaskmta-astagatatgtattcatctt-tgctctaagttacttgcttttctccb----ttct----tt---gtg-ctta---ctttgcagtcagtgtctg---------------cctttgcacccattgtcaat-cctataaattgcctctggggtcataaggcattcacaaattatcttggtaa-------------------------------------------------------------------------------------------------------------------------------------------------------------------------------------------------------------------------------------------------------
>I23373_M141_Malvaceae_Quararibea_funebris_seq1
--------------------------------------------------------------------------------------------------------------------------------------------------------------------------------------------------------------------------------------------------------------------------------------------------------------------------------------------------------------------------------------------------------------------------------------------------------------------------------------------------------------------------------------------------------------------------------------------------------------------------------------------------------------------------------------------------------------------------------------------------------------------------------------------------------------------------------------------------------------aggtgckggattttatcttaatg-ctacacaacagaagtggaagaactggcgtatgtacgattatgttgtgaaagaactgccaacacttctractgaaaatttccctcaacttgatacatcaaaag-catctatttctggtcattctatgggtggacatggtgctctgacaatttttctgaaa-aaccttgataagtataagg-tag----ttgac---attag---------------------------------------------------------------------agattttaatttat----ctagcttag-t-gacttcttagaatttcma---------at---------ttttttyyyywrrrgrww-amywrrwwwkkwwtymwyyt-tksyyywarktwhytksytttyyycc--------y---tt---kkk-sytttw-wttksmrkysgkkkycss---------------syttksmmccmwysscmawy-cywwwaaattgcccctggggtcagaaggcattcacaaattatcttggtaacga-maagctgcttgggaggtcaagta----------------------------------------------------------------------------------------------------------------------------------------------------------------------------------------------------------------------------
>I23374_M142_Malvaceae_Hampea_nutricia_seq1
-------------------------------------------------------------------------------------------------------------------------------------------------------------------------------------------------------------------------------------------------------------------------------------------------------------------------------------------------------------------------------------------------------------------------------------------------------------------------------------------------------------------------------------------------------------------------------------------------------------------------------------------------------------------------------------------------------------------------------------------------------------------------------------------------------------------------------------------------------------------------------ttaatg-ctacacagaagaagtggaaaaactggcgaatgtacgattatgttgtgaaagaactgccaaaacttctgactgaaaattttcctcaacttgatacatcaaaag-catctatttctggtcattctatgggtggacatggtgctctcacaatttatctgaaa-aaccttgataagtataagg-ttg----ttgac---agtac---------------------------------------------------------------------agat-----------------------------------------------------------------------------------------------------------------------------------------------------------------------------------------------------------------------------------------------------------------------------------------------------------------------------------------------------------------------------------------------------------------------------------------------------------------------------------------------------------------------------
>I23376_M145_Malvaceae_Heliocarpus_appendiculatus_seq1
--------------------------------------------------------------------------------------------------------------------------------------------------------------------------------------------------------------------------------------------------------------------------------------------------------------------------------------------------------------------------------------------------------------------------------------------------------------------------------------------------------------------------------------------------------------------------------------------------------------------------------------------------------------------------------------------------------------------------------------------------------------------------------------------------------------------------------------------------------------------tggattttatcttaatg-ctacacaagagaagtggaagaattggcgcatgtatgattattttgtgaaagaacttccagaacttctgagtgaacatttccctcaacttgatacatcaaaag-catctatttctggtcactctatgggagggcatggtgctctaactatctatctgaaa-aaccttgacaagtataagg-tag----attac---agtgg-----tattgctccttatatgctct-ttt----------------------------------------agattttaatttgt----ctagtttaa-t-aacttctcagaacttcta-------------------atttttgctcttagggata-actgcatatgt-------------------------------------------------------------------------------------------------------------------------------------------------------------------------------------------------------------------------------------------------------------------------------------------------------------------------------------------------------------------------------------------------------------------------------
>I23377_M148_Malvaceae_Robinsonella_mirandae_seq1
-----------------------------------------------------------------------------------------------------------------------------------------------------------------------------------------------------------------------------------------------------------------------------------------------------------------------------------------------------------------------------------------------------------------------------------------------------------------------------------------------------------------------------------------------------------------------------------------------------------------------------------------------------------------------------------------------------------------------------------------------------------------------------------------------------------------------------------------------------------------tgctggrttttatcttaatg-ctacgcaagagaagtggaagaactggcrratgtatgattatgttgtgaaagaactgccaaaacttctgagtgaaaatttccytcaacttgatacmtcaaaag-catctatttctggtcattctatgggtggccatggtgctytgacaatctatctgaaa-aaccttgataagtataagg-tag---c--------agtaa-----tttc------cttttgctct-cta----------------------------------------agattttaatttat---cttagcttcg-t-aatttcttggggtttcta---------aa---------tttttt------------------------tttcttgtt-tgctctaatttacttgcttttctccc----ccct----tt---gtg-tttatacttttgcagtccgtgtctg---------------cctttgctcccgttgtcaat-cctattaattgcccctggggtcagaaggcattcacaaattaccttggtaatgaaaaagcttcttgggaggtaaagtaccaaatgact----gatgagtg------------------------------------------------------------------------------------------------------------------------------------------------------------------------------------------------------
>I23378_M150_Malvaceae_Ceiba_pentandra_seq1
---------------------------------------------------------------------------------------------------------------------------------------------------------------------------------------------------------------------------------------------------------------------------------------------------------------------------------------------------------------------------------------------------------------------------------------------------------------------------------------------------------------------------------------------------------------------------------------------------------------------------------------------------------------------------------------------------------------------------------------------------------------------------------------------------------------------------------------------------------------ggtgctggcttttatcttaatg-ctactcaagagaagtggaagaactggcgtatgtacgattatgttgtgaaagaactgccaaaacttttgagtgaaaatttccctcaacttgatacctcaaaag-catctatttctggtcattctatgggtgggcatggtgccctgacaatttatctgaag-aaccttgataagtataagg-tag----ttgat---ggtag-----tatt-tgctccttttgctct-gta----------------------------------------agattttaatttat----ctagcttagtt-gacttcttaggatttcta---------at---------tttttactctagaagata-actagctttttattcatctt-tgctctcagatac-----tttctccc----ctct----tt---gtg-tttata-ctttgcagtccgtgtctg---------------ccttt-------------------------------------------------------------------------------------------------------------------------------------------------------------------------------------------------------------------------------------------------------------------------------------------------------------------------
>I23379_M160_Muntingiaceae_Muntingia_calabura_seq1
--------------------------------------------------------------------------------------------------------------------------------------------------------------------------------------------------------------------------------------------------------------------------------------------------------------------------------------------------------------------------------------------------------------------------------------------------------------------------------------------------------------------------------------------------------------------------------------------------------------------------------------------------------------------------------------------------------------------------------------------------------------------------------------------------------------------------------------------------------------aggtgctggattttatcttaatg-ctaccaaagagaagtggaggaactggcgcatgtatgactatgtagtgaaggagttgccaaaaattatgagtgaaagtttcccacagatcgatacatcacggg-catctatatctggtcattcaatgggtgggcatggtgctttgactatctatttgaaa-aaccttgacaagtataagg-tagttcattgcc---acaat----------actagtgta-gtgct-tga----------------------------------------gcactatatgatat--ttatagctcaatt-aactcct-agaatatgca---------gtaaat---aattttacatt--------------------------ccct----------ttgcttactattactcc----atgt----tt---ctt-tgcata--tctgtagtcagtgtctg---------------catttgcaccaatagtaaat-cctataaattgtccttggggccagaaggcatttacaawctatcttggcaacaaca--------------------------------------------------------------------------------------------------------------------------------------------------------------------------------------------------------------------------------------------------
>I23380_M161_Malvaceae_Hibiscus_tiliaceus_seq1
-------------------------------------------------------------------------------------------------------------------------------------------------------------------------------------------------------------------------------------------------------------------------------------------------------------------------------------------------------------------------------------------------------------------------------------------------------------------------------------------------------------------------------------------------------------------------------------------------------------------------------------------------------------------------------------------------------------------------------------------------------------------------------------------------------------------------------------------------------------------ctggattttatcttaatg-ctacacaacaaaagtggaagaactggcgtatgtatgattatgttgtgaaagaactgccacaacttctgagtgaaaatttccctcaacttgatacatcaaaag-catctatttctggccattctatgggtggacatggtgctctgacaatttatctgaaa-aacctggataagtataagg-tag----ttggc---agtag---------------------------------------------------------------------agattttaatttat----ctatctatt---gacttcttaaaatttcta---------at---------atattctcttatgggata-actagatatgtattcatctt-cactccaaggtacttgcttttatctc----ttct----tt---gtt-cttttt-ccttgcagtctgtgtctg---------------cctttgcacccattgtcaat-cctataaattgtccctggggtcagaaggcattcacaaattatcttgg----------------------------------------------------------------------------------------------------------------------------------------------------------------------------------------------------------------------------------------------------------
>I23381_M162_Bixaceae_Bixa_orellana_seq1
---------------------------------------------------------------------------------------------------------------------------------------------------------------------------------------------------------------------------------------------------------------------------------------------------------------------------------------------------------------------------------------------------------------------------------------------------------------------------------------------------------------------------------------------------------------------------------------------------------------------------------------------------------------------------------------------------------------------------------------------------------------------------------------------------------------------------------------------------------------ggtgctggattttatcttaatg-ctacacaagaaaagtggaagaactggcaaatgtatgattatgttgtcaaagaattgccaaaacttctgagtgagaattttcctcagcttgatacatcgcggg-catctatatctggtcattctatgggtggccatggtgctctgacaatttacctgaaa-aatcttgacaagtataagg-tag----ttact-----------tgcattatttgctttatgctct-------------------------------------------tggcttttaaattgt----ctagccgta-c-aatgtga------------------------------atttcttatttggctgtgc-agtatttgcttgttaagtttattgtcccggttactagctttctgccc----tattta--tt---atgccgtcctatattgcagtctgtctctg---------------cctttgcacccatttgcaat-cctatgaactgtccctggggccagaaggcattcacaaattatctgggtaacaataaaggggat------------------------------------------------------------------------------------------------------------------------------------------------------------------------------------------------------------------------------------------
>I23382_M163_Bixaceae_Cochlospermum_vitifolium_seq1
--------------------------------------------------------------------------------------------------------------------------------------------------------------------------------------------------------------------------------------------------------------------------------------------------------------------------------------------------------------------------------------------------------------------------------------------------------------------------------------------------------------------------------------------------------------------------------------------------------------------------------------------------------------------------------------------------------------------------------------------------------------------------------------------------------------------------------------------------------------aggcgctggattttatcttaatg-ctacacramaaaagtggaagaattggcgyatgtacgactatgttgtgaaagaactgccaaaacttctgagtgaaaattttccacagcttgatacttcacggg-catctatatctggtcattctatgggtggacatggtgctctgacaatatatctgaaa-aaccttgacaagtataagg-tag----ttgat------------------tgtattatttgctcv-atgcg--------------------------------------aggttgtagattat----ttagcttag-c-aactttc------------------------------ttttctgattcggatataa-agtaaatactaaatagcttt-tgcttcggcwctcagctacttattcc------------ttt--atg-ctcata----tgcagtctgtgtctg---------------cctttgcaccaatttgcaat-cccacaaactgtccctggggccagaaggcmttcacaaattatctwggtagcagcaaagcagattgggaggtaaggttctgagtgacac---gatgaatgccctt-------------------------------------------------------------------------------------------------------------------------------------------------------------------------------------------------
>I23383_M166_Malvaceae_Pseudobombax_ellipticum_seq1
---------------------------------------------------------------------------------------------------------------------------------------------------------------------------------------------------------------------------------------------------------------------------------------------------------------------------------------------------------------------------------------------------------------------------------------------------------------------------------------------------------------------------------------------------------------------------------------------------------------------------------------------------------------------------------------------------------------------------------------------------------------------------------------------------------------------------------------------------------------ggtgctggattttaccttaatg-ctacacaagagaagtggaagaactggcgtatgtacgattatgttgtgaaagaactgccaaaacttctgagtgaaaatttccctcaacttgatacctyaaaag-catctatttctggtcattctatgggtgggcatggtgccctgacaatctatctgaaa-aaccttgataagtacaagg-tag----ttgac---agtag-----tatt-tactccttttgctct-tta----------------------------------------agattttaatttaa----ctagcttagtt-gacttcttaggatttcta---------ay---------tttttactctagaagata-actagatatgtatttatctt-tgctctaatttac-----tttcttcc----ttct----tt---gtg-tttata-ctttgcagtcagtgtccg---------------ccttcgcacccattgtcaat-cctataaactgcccttggggtcagaaggcattcaccaattatcttggt---------------------------------------------------------------------------------------------------------------------------------------------------------------------------------------------------------------------------------------------------------
>I23384_M168_Malvaceae_Theobroma_cacao_seq1
--------------------------------------------------------------------------------------------------------------------------------------------------------------------------------------------------------------------------------------------------------------------------------------------------------------------------------------------------------------------------------------------------------------------------------------------------------------------------------------------------------------------------------------------------------------------------------------------------------------------------------------------------------------------------------------------------------------------------------------------------------------------------------------------------------------------------------------------------------------aggtgctggattttatcttaatg-ctacacaagagaagtggaagaattggcgtatgtacgattatgttgtcaaagaaatgccaaaactcctgagtgaaaatttccctcaacttgatacatcaaaag-catctatttctggtcattctatgggtgggcatggtgctctgacagtctatctgaaa-aaccttgataagtataagg-tag----ttgac---aattg-----tatt-tgctcctcatgctct-tta----------------------------------------agattctaatttat----ctagtttaa-t-gacttctcagaatttcta---------aa---------ttttttctccagaggata-actacatatgtattcacctt-tgtcctcagttacttgcttttctccc----ttct----tta--atg-cttata-ttttgcagtcagtgtctg---------------cttttgcacccattgccaat-cctataaattgtccctggggtcagaaggctttcacaa--------------------------------------------------------------------------------------------------------------------------------------------------------------------------------------------------------------------------------------------------------------------
>I23385_M169_Malvaceae_Ochroma_pyramidale_seq1
---------------------------------------------------------------------------------------------------------------------------------------------------------------------------------------------------------------------------------------------------------------------------------------------------------------------------------------------------------------------------------------------------------------------------------------------------------------------------------------------------------------------------------------------------------------------------------------------------------------------------------------------------------------------------------------------------------------------------------------------------------------------------------------------------------------------------------------------------------------ggtgctggwttttatcttaatg-ctacacaacagaagtggmagaactggcgyatgtacgattatgttgtgaaagaactgccaaaacttctgagtgaamatttccctcaacttgatacatcaaaag-catctatttctggtcattctatgggtggacatggtgctctgacaatytatctgaaa-aaccttgataagtataagg-tag----ttgac---ag-----------------------------tag----------------------------------------agattttaatttat----ctagcttag-t-gacttcttagaatttcta---------a------------ttttctctagaggata-actagatatgtattcatctt-cgctctaagtta----cttttctcca----ttct----tt---gtt-cttttt-ctttgcagtcagtgtctg---------------cctttgcacccattgccaat-cctataaattgcccctggggtcagaaggcattcacaaattatcttggtaatgacaaagctgctt-----------------------------------------------------------------------------------------------------------------------------------------------------------------------------------------------------------------------------------------
>I23387_M178_Malvaceae_Malvaviscus_arboreus_seq1
--------------------------------------------------------------------------------------------------------------------------------------------------------------------------------------------------------------------------------------------------------------------------------------------------------------------------------------------------------------------------------------------------------------------------------------------------------------------------------------------------------------------------------------------------------------------------------------------------------------------------------------------------------------------------------------------------------------------------------------------------------------------------------------------------------------------------------------------------------------aggtgctggattctatcttaatg-ctacacagccaaagtggaagaactggcgtatgtatgattatgttgtgaaagaactgccacaacttctgagcgaaaatttccctcaacttgatacatcaaaag-catctatttctggccattctatgggtggacatggtgctctgacaatttatctgaaa-aaccttgataagtataagg-tag----ttgac---agtag---------------------------------------------------------------------agatttcaattttt---tttatcttat-t-gacttcttaaaatttcta-------------------atattttctctagaggata---------tgtattcatctt-cactccaaggtacttgcttttattgc----ttct-------------cttttt-ccttgcagtcggtatctg---------------cctttgcacccattgtcaat-cctatwarctgtycctkg---------------------------------------------------------------------------------------------------------------------------------------------------------------------------------------------------------------------------------------------------------------------------------------
>I23388_M180_Malvaceae_Triumfetta_lappula_seq1
--------------------------------------------------------------------------------------------------------------------------------------------------------------------------------------------------------------------------------------------------------------------------------------------------------------------------------------------------------------------------------------------------------------------------------------------------------------------------------------------------------------------------------------------------------------------------------------------------------------------------------------------------------------------------------------------------------------------------------------------------------------------------------------------------------------------------------------------------------------aggtgctggattttatcttaatg-ctacacaagagaagtggaaraattggcgcatgtatgattatgttgtraaagaacttccagaacttctgagtgaacatttccctcaacttgatacatcaaaag-catctatttctggtcactctatgggwgggcatggtgctctaactatctatctgaaa-aaccttgacaagtataagg-tag----attac---agkgg-----tattgctccttatatgctct-ttt----------------------------------------agattttaatttgt----ctagyttaa-t-aacttctcagaacttcta-------------------atttttgttcttagggata-actgcatatgtattca---------ctcagttacatgctttcttcct------------tt---atg-cttata-ttttgcagtcggtgtckg---------------mtttttcacccattgtcaat-cccacaaactgtccctgggg-------------------------------------------------------------------------------------------------------------------------------------------------------------------------------------------------------------------------------------------------------------------------------------
>I23389_M181_Malvaceae_Pavonia_scheadiana_seq1
----------------------------------------------------------------------------------------------------------------------------------------------------------------------------------------------------------------------------------------------------------------------------------------------------------------------------------------------------------------------------------------------------------------------------------------------------------------------------------------------------------------------------------------------------------------------------------------------------------------------------------------------------------------------------------------------------------------------------------------------------------------------------------------------------------------------------------------------------------------gtgctggatwttatcttaatg-ctacgcaagagaagtggaagaactggcgtatgtaygattaygttgtgaaagaactgccaaaacttctgagtgaaaayttccctcaacttgatacatcaaaag-catctwtttctggtcattctatgggtggccatggtgctctgacaatctatctgaaa-aaccttgataagtataasg-tag----ttgac---araca--tttatst-tgctacttttgcaat-tth----------------------------------------agacwttaatatat--------cttag-t-aacttcttggtgtttctg---------at---------ttt---------------------------tctcatctt-tgctctaagttacttgcttttctccc----ttct----tt---gtg-tttgta-ttttgcagtctgtgtctg---------------ccttcgcacccattgtcaat-cctataaattgcccctggggtcagaaggyattcac----------------------------------------------------------------------------------------------------------------------------------------------------------------------------------------------------------------------------------------------------------------------
>I23390_M182_Malvaceae_Anoda_cristata_seq1
---------------------------------------------------------------------------------------------------------------------------------------------------------------------------------------------------------------------------------------------------------------------------------------------------------------------------------------------------------------------------------------------------------------------------------------------------------------------------------------------------------------------------------------------------------------------------------------------------------------------------------------------------------------------------------------------------------------------------------------------------------------------------------------------------------------------------------------------------------------ggtgctggatwttatcttaatg-ctacgcaagagaagtggaagaactggcgtatgtaygattaygttgtgaaagaactgccaaaacttctgagtgaaaayttccctcaacttgatacatcaaaag-catctwtttctggtcattctatgggtggccatggtgctctgacaatctatctgaaa-aaccttgataagtataasg-tag----ttgac---araca--tttatst-tgctacttttgcaat-tta----------------------------------------agactttaatatat--------cttag-t-aacttcttggtgtttctg---------aw---------ttt---------------------------tctcatctt-tgctctaagttacttgcttttctccc----ttct----tt---gtg-tttgta-ttttgcagtctgtgtctg---------------ccttcgcacccattgwcaat-cctataaattgcccctggggtc-----------------------------------------------------------------------------------------------------------------------------------------------------------------------------------------------------------------------------------------------------------------------------------
>I23391_M183_Malvaceae_Phymosia_umbellata_seq1
---------------------------------------------------------------------------------------------------------------------------------------------------------------------------------------------------------------------------------------------------------------------------------------------------------------------------------------------------------------------------------------------------------------------------------------------------------------------------------------------------------------------------------------------------------------------------------------------------------------------------------------------------------------------------------------------------------------------------------------------------------------------------------------------------------------------------------------------------------------sgtgctggattttatcttaatg-cyacgcaggagaagtggaagaactggcggatgtatgattatgttgtgaaagaactgccaaaacttctgagtgaaaatttccctcaacttgatacctcaaaag-catctatttctggtcattctatgggtggccatggtgctctgacaatctatctgaaa-aaccttgayaagtataagg-tag----ctgac------------------atttcctthykywyd-ctmds------------------------------------whddadtbtddnhtdd---cttddbthwt-t-nntttbtnkbkndttytd--------------------tttttttt-----------------------ttnhtbth-tnnyntahntnhnntbchhbtctyyn----bdyt----tt---dnd--------ntttdnvnttbvndtccb---------------nbbyhkbchycvnhnbchat-nbynahhcttdnvhctggvsbydgrrkbmrdwvrsmwwyhmmmwwkdwaatgaaaaa------------------------------------------------------------------------------------------------------------------------------------------------------------------------------------------------------------------------------------------------
>I23392_M187_Malvaceae_Ayenia_berlandieri_seq1
--------------------------------------------------------------------------------------------------------------------------------------------------------------------------------------------------------------------------------------------------------------------------------------------------------------------------------------------------------------------------------------------------------------------------------------------------------------------------------------------------------------------------------------------------------------------------------------------------------------------------------------------------------------------------------------------------------------------------------------------------------------------------------------------------------------------------------------------------------------aggtgctggattttatcttaatg-ctacacaagagaartggaagaattggaaaatgtatgattatgttgtaaaagaactgccaatacttctgagtgaaaacttccctcaacttgatacatctaaag-catctatttctggtcattctatgggtgggcatggtgctctcacaatctatctgaaa-aaccttgacaagtataagg-tat----ctgac---gttag-----catt-tgctctttatactct-tta----------------------------------------agacttgagtttatg-------------ttaatttttcaaaagttcta----------------------cttgttttagaggatt-ggtatatgattattcacctt-cactctatgttacttttctcctatcg----ttcg----tt---atg-gttata-ttttgcagtcagtgtctg---------------catttgcacccattgccaat-cctataaactgtccttggggtcagaaggc----------------------------------------------------------------------------------------------------------------------------------------------------------------------------------------------------------------------------------------------------------------------------
>I23393_M189_Malvaceae_Kearnemalvastrum_lacteum_seq1
------------------------------------------------------------------------------------------------------------------------------------------------------------------------------------------------------------------------------------------------------------------------------------------------------------------------------------------------------------------------------------------------------------------------------------------------------------------------------------------------------------------------------------------------------------------------------------------------------------------------------------------------------------------------------------------------------------------------------------------------------------------------------------------------------------------------------------------------------------------gctggattttatcttaatg-ctacgcaagagaagtggaagaactggcgtatgtacgattatgttgtgaaagaactgccaaaacttctgagtgaaaatttccctcaacttgatacatcaaaag-crtctatttctggtcattctatgggtggccatggtgckctgacmatctatctgaar-aaccttgataagtataagg-tag----ttgac---agact----ttttt-tgctactttttcaat-tta----------------------------------------atactttaatatat--------cttgg-t-aacttcttggcgtttctg---------at---------ttt---------------------------tctcatctt-tgctctaagttacttgcttttctcct----ttct----tt---gtg-tttgta-ctgtgcagtctgtgtctg---------------cctttgcacccattgtcaat-cctataaattgcccctggggtcagaaggcattcacaaattatcttggtaatgaaaaagctgcttgggaggtaaagtaccaaa-----------------------------------------------------------------------------------------------------------------------------------------------------------------------------------------------------------------------
>I23394_M229_Malvaceae_Malvastrum_americanum_seq1
--------------------------------------------------------------------------------------------------------------------------------------------------------------------------------------------------------------------------------------------------------------------------------------------------------------------------------------------------------------------------------------------------------------------------------------------------------------------------------------------------------------------------------------------------------------------------------------------------------------------------------------------------------------------------------------------------------------------------------------------------------------------------------------------------------------------------------------------------------------aggtgctggattttatcttaatg-ctacgcaagagaagtggaagaactggtgcatgtacgattatattgtgaaagaaytgccaaaacttctgagtgaaaatttccctcaacttgatacatcaaaag-cmtctatttctggtcattctatgggtggccatggtgctctgacaatctatctgaaa-aaycttsaymagtataagg-tag----ttgac---agaca-wttgtttt-tgctacttttgcart-tta----------------------------------------agactttgatttat--------cttag-t-agcttcttggtatttctg---------at---------ttt---------------------------tctcatctt-tgcactaagttacttgcttttctccc----ttct----tt---gtg-tttgta-ctttgcagtctgtgtctg---------------cctttgcacccattgtcaat-cctataaattgcccctggggtcagaaggcattcacaaattatcttggtaatgaaaaagctgcttgggag------------------------------------------------------------------------------------------------------------------------------------------------------------------------------------------------------------------------------------
>I23395_M236_Malvaceae_Fuertesimalva_jacens_seq1
----------------------------------------------------------------------------------------------------------------------------------------------------------------------------------------------------------------------------------------------------------------------------------------------------------------------------------------------------------------------------------------------------------------------------------------------------------------------------------------------------------------------------------------------------------------------------------------------------------------------------------------------------------------------------------------------------------------------------------------------------------------------------------------------------------------------------------------------------------------gtgctggattttatcttaatg-ctacgcaagagaagtggaagaactggcgtatgtacgattatgttgtgaaagaacttccaaagcttctgagtgaaaatttccctcaactggatacatcaaaag-catctatttctggtcattctatgggtggccatggtgctctgacaatctatctgaaa-aaccttgataagtacaagg-tag----ttgac---agactatttgtttt-tgctacttaggcagt-tta----------------------------------------cgacttcaatttat--------cttag-t-aacttctcggcgtttctg---------at---------ttt---------------------------tctcatctt-tgctctaagttacttgcttyttcccc----ttct----tt---gcg-tttgta-ctttgcagtctgtatctg---------------ccttcgcacccattgtcaat-cctataaattgccaatggggtcagaaggcattcacaaattatcttggtga-------------------------------------------------------------------------------------------------------------------------------------------------------------------------------------------------------------------------------------------------------
>I23396_M019_Malvaceae_Allosidastrum_pyramidatum_seq1
----------------------------------------------------------------------------------------------------------------------------------------------------------------------------------------------------------------------------------------------------------------------------------------------------------------------------------------------------------------------------------------------------------------------------------------------------------------------------------------------------------------------------------------------------------------------------------------------------------------------------------------------------------------------------------------------------------------------------------------------------------------------------------------------------------------------------------------------------------------gtgctggattttatcttaatg-ctacgcaagagaagtggaagaactggcggatgtacgattatgttgtgaaagaactgccaaaacttctgagtgaaaatttcgctcaactggacacctcaaaag-catctatttctggtcattctatgggtggccatggtgctctgacaatctatctgaaa-aaccttgataagtataagg-tag----tagac---atttc---------------cttttgctct-cta----------------------------------------agattttaatttat---cttagcttag-t-aatttctt-gagtttctactttcgaattt---------tttttt------------------------tttcatatt-tgctctaagttacttgcttttctccc----tcct----tt---gtg-tttata-ctttgcagtctgtgtctg---------------cctttgcaccgattgtcaat-cctataaattgcccctggkswsarrrsrywywcamawwwymyykkkrwwrwraaarmkyytykkgrgrkrwaaa-------------------------------------------------------------------------------------------------------------------------------------------------------------------------------------------------------------------------------
>I23397_M020_Malvaceae_Melochia_betonicifolia_seq1
--------------------------------------------------------------------------------------------------------------------------------------------------------------------------------------------------------------------------------------------------------------------------------------------------------------------------------------------------------------------------------------------------------------------------------------------------------------------------------------------------------------------------------------------------------------------------------------------------------------------------------------------------------------------------------------------------------------------------------------------------------------------------------------------------------------------------------------------------------------aggagctgggttttatcttaatg-ctacacaagataagtggaagaattggcgcatgtatgattatgttgtgaaagaactgccccaacttctgagcgaaaatttccctcaacttgatacatcaacag-catctatttctggtcactctatgggcgggcatggtgctctgacaatctatttgaaa-aatcttgacaagtataagg-taggtagttgac---agtac-----tgtt-tggtccttgtgctct-tta----------------------------------------aggttttaatttat----ttagctgaa-t-aacttcccatagtttcta---------------------------------------------------------------------------acttctctccc----ttct----tt---atg-ctttta-tttcgcagtcagtgtctg---------------cctttgctcccatttgcaat-cctataatctgtccctggggtcagaaggcattttcaaattatcttggtaacgacaaagctgcttgggaggtaaagmaccaagtgact----gactaatgccttc-----------------------attttcattt----------------------------------------------------------------------------------------------------------------------------------------------------------------
>I23398_M021_Malvaceae_Sidastrum_micranthum_seq1
----------------------------------------------------------------------------------------------------------------------------------------------------------------------------------------------------------------------------------------------------------------------------------------------------------------------------------------------------------------------------------------------------------------------------------------------------------------------------------------------------------------------------------------------------------------------------------------------------------------------------------------------------------------------------------------------------------------------------------------------------------------------------------------------------------------------------------------------------------------gtgctggattttatcttaatg-ctacgcaagagaagtggaagaactggcggatgtatgattatgttgtgaaagaactgccaaaacttctgagtgaaaatttccctcwgcttgatacctcaaaag-catctatctctggtcattctatgggtggccatggtgctctgaccatctatctgaaa-aaccttgataagtataagg-tag----catac------------------atttccwtttrctct-cta----------------------------------------agattttaatttat---cttggcttag-t-aatttcttgsggtttcta-------------------atttttt------------------------tttymwkkt-tksyttwarktwawtksytttyyycc----ytyy----tt---kkkkttwwwm-yttksmrkyccgtgtctg---------------ccttcgcacccatakymawy-cywwwaawtkkyccykgggkymrrargsmwtyyymaawtwmcytkgkwawkraaaaamytyytkggrrgkwmccgtacc--------------------------------------------------------------------------------------------------------------------------------------------------------------------------------------------------------------------------
>I23399_M022_Malvaceae_Gaya_dominguensis_seq1
------------------------------------------------------------------------------------------------------------------------------------------------------------------------------------------------------------------------------------------------------------------------------------------------------------------------------------------------------------------------------------------------------------------------------------------------------------------------------------------------------------------------------------------------------------------------------------------------------------------------------------------------------------------------------------------------------------------------------------------------------------------------------------------------------------------------------------------------------------------------------cttaatg-ctacgcaagagaagtggaagaactggcggatgtacgattatgttgtgaaagaactgccaaaacttctgagtgaaaatttccctcaacttgatacctcaaaag-catctatttctggtcattctatgggtggccatggtgctctgacaatctatctgaaa-aaccttgataagtataagg-tag----ctgaa---ttttc---------------cttttgctct-cta----------------------------------------agattttaatttat---cttggcttag-t-aatttcttggggtttcta---------tt---------tttttt------------------------ttccatgtt-tgctctaacttgcttgcttttctcc-------ct----tt---gtgttttata-ctttgcagtccgtgtctg---------------cctttgcacccatagtcaat-cccataaattgc---------------------------------------------------------------------------------------------------------------------------------------------------------------------------------------------------------------------------------------------------------------------------------------------
>I28591_M023_Malvaceae_Neobuchia_paulinae_seq1
-----------------------------------------------------------------------------------------------------------------------------------------------------------------------------------------------------------------------------------------------------------------------------------------------------------------------------------------------------------------------------------------------------------------------------------------------aaccctattttcaaattttaa--------tggagcattgtt--------------------------------------tgata-actttcctccactg-------------gtttgcatgaatagttgcatat-------------------aga-t-------------------gtaccata---------------------agcata-------tccttctctgactgacttat---tatctcc---------------------------gccttcctctact------tttt---------------------------------------------------ttttcttgca-----------ttttc--aaattta----------aattaggtgctggcttttatcttaatg-ctacacaagagaagtggaagaactggcgtatgtacgattatgttgtgaaagaactgccaaaacttttgagtgaaaatttccctcaactcgatacctcaaaag-cgtctatttctggtcattctatgggtgggcatggtgccctgacaatttatctgaaa-aaccttgataagtataagg-tag----ttgat---ggtag-----tatt-tgctccttttgctct-tta----------------------------------------agattttaatttat----ctagattagtt-gacttcttaggatttcta---------at---------ttttcactctagaagata-actagatttttattcatctt-tgctctaagatac-----tttcaccc----ctct----tt---gtg-tttata-ccttgcagtccgtgtctg---------------cctttgcacccattgtcaat-cctataaactgcccctggggtcagaaggcattcaccaattatcttggtaacgaaaaagctgcttgggaggtcaagtaccgaaagact----gatgaa--------------------------------------------------------------------------------------------------------------------------------------------------------------------------------------------------------
>I28592_M188_Cytinaceae_Bdallophytum_americanum_seq1
-------------------------------------------------------------------------------------------------------------------------------------------------------------------------------------------------------------------------------------------------------------------------------------------------------------------------------------------------------------------------------------------------------------------------------------------------------------------------------------gtt-------------------------------------gggagatatttttttgtactat------------atttggcaggtttattgtgtgcaggta--------------atggt-----------------------------------------------taatgtat-----gctaatctctgaatgaggtttg--------------------------------------------------------------------------------ttt--------------------------tattcatttct-----------ttctt--gaatttg----------aatcaggtgctggattttatctaaatg-ctatgcaaggaaagtggaagaactggaaaatgtatgactatgttgtgaaagagttgccgaaacttttgaatgatagtttttcacagcttgatacatcacggg-catctatatctggtcattcaatgggagggcatggtgctttgaccatctatttgaaa-aaccttgacaaatacaagg-tagtttgtcgcc---ataag----------ctttacttgcatgct-tga----------------------------------------gagttttatgttgt--ttatagctttagt-gacttct-agaattccta---------atttttctgaaatttatgtttaagaaatg-atta-------ctttgtctc----------ttgggtactctt--ctc----ctaa----tt---atg-cgcata--tatgcagtcagtgtctg---------------ccttttcaccaattctgaac-cctatgaactgttcctggggccagaaggcatttacaaat------------------------------------------------------------------------------------------------------------------------------------------------------------------------------------------------------------------------------------------------------------------
>I28593_M024_Malvaceae_Carpodiptera_cubensis_seq1
-a------------------------------------------------------------------------------------------------------------------------------------------------------------------------------------------------------------------aatacatggttcattgagct-----aggcatcaagga-gtgtagtgtggctctta---------ccaccwtgtacttcttggtgattgtgatctaaaccagggaaaataacacttctttttaatcctttcacatgcaatcattgtaat----------------tcttcccttctt----------------ttggcccaatttcgccactccgtatgaagcactattttcaaatctcag--------tggagcattgat------------agat----------------------------aatctcctacatgatt---a-------cagcatatcaatgaacttatac-------------------aag-t-------------------------------------------------------------ttattctctgactgagtttt---tatccctc---------------------------------------------ttcct--------------ctccccctt--------------------------tttcttttgctattgtt--gctttttc--aaattta----------aattaggtgctggcttttatctggatg-ctacaaaagagaagtggaagaactggcgtatgtacgatttttttgtgacagaagtgccagaacttctgagtgaaaatgtccctcaacttgatacatcaaaag-catctatttctggtcactctatgggtaggcatggtgctctgacaatctatctgaaa-aaccttgacaaatataagg-tag----ctaag-----------ctcatt------------------------------------------------------------agtatttaatttat--ctaaagcttag-t-gactt---agaatttcta-------------------atttttccc-----------cctagatacatattcatctt-tgccctaagttacttgcttttcttac----ttct----tt---acg-cttata-ttttgcagtcagtat------------------------------------------------------------------------------------------------------------------------------------------------------------------------------------------------------------------------------------------------------------------------------------------------------------------------------------------------
>I28594_M025_Malvaceae_Herrania_nitida_seq1
-------------------------------------------------------------------------------------------------------------------------------------------------------------------------------------------------------------------------------------------------------------------------------------------------------------------------------------------------------------------------------------------tctcttccc----------------tgcccccagtatcactactctgtgggaaacattgtt---aaatttcaa--------tggagcattgct--------------------------------------agata-atttccttacacta-------------tttcatatgaatagttgcaaat-------------------aaa-t-------------------ataccaaa---------------------agcaga-------tctttatctgactgagtt---------------------------------------ttgccccttttcc------ttctc------------------tattt--------------------------ctgtttttgca-----------ttttc--aaattta----------aattaggtgctggattttatcttaatg-ctacacaagagaagtggaagaattggcgtatgtacgattatgttgtcaaagaactgccaaaactcctgagtgaaaatttccctcaacttgatacatcaaaat-catctatttctggtcattctatgggtggccatggtgctctgacaatctatctgaaa-aaccttgataagtataagg-tag----ttgac---agttg-----tatt-tgctcctcatgctct-tta----------------------------------------agattctaatttat----ctag-ttaa-t-gacttctcagaatttcta---------at---------tttttcctccagaggata-actacatatgtattcacctt-tgtcctcagttacttacttttctcca----ttcc----tta--atg-cttata-ttttgcagtcagtgtctg---------------cctttgcacccattgccaat-cctataaattgtccctggggtcagaaggcgttcacaaactatcttggtaacgacaaagctgcctgggaggtaaagtgccaagtgact----gatgaatgcc----------------------------cttcatttttacctgaattt----------------------------------------------------------------------------------------------------------------------------------------------------
>I28595_M184_Malvaceae_Guazuma_ulmifolia_seq1
t---------------------------------------------------------------------------------------------------------------------------------------------------------------------------------------------------------------------------------------------------------------------------------------------cttaatgtggaaggagaggcaga--------------------------------cagctgggattttggtgta---------------------------------------------------------------------ggtatgcaacatttggattgttcg---caattttattattgtt--------------------------------------tgatt-atttttccctwctcttccc-----tttcctgaccccartatccccactc------------------------------------------------------------------------tgtaaa------aacattatcagacttgagttt---catccatattcc-----------------------------------------------------------aattttattt--------------------------cctttgttgca-----------ttttc--aaattta----------aatcaggtgctggattttatcttaatg-ccacacaagacaagtggaagaattggcgyatgtacgattatgttgtcaaagaactgccaaaacttctgaccsaaaatttccctcaacttgatacatcaaaag-catcaatttttggtcattctatgggtggccatggagctctgacaatctatctgaaa-aaccgtgacaagtacaagg-tag----ttgac---aatat-----tatt-tgctcctcatgctct-taa----------------------------------------ggatttcaatttat----ctggcttat-----------------------------gacaag-------------------------tatatmtrtrtwywcmcctt-tgctmtcagtcacttgttttctccct----tctt----tt---atg-cttaca-ttttgcagtcagtgtcwg---------------cctttgcacccattgccaac-cctataaattgcccctggggtcataaggccttcacaaactatcttggtaacgacaaagctgcttgggagg-----------------------------------------------------------------------------------------------------------------------------------------------------------------------------------------------------------------------------------
>I28596_M026_Malvaceae_Ruizia_cordata_seq1
------------------------------------------------------------------------------------------------------------------------------------------------------------------------------------------------------------------------------------------------------------------------------------------------------------------------------------------------------------------tgttaa----------------tctacccttccctgct---------------------------------------cacactattttcaaatttcaa--------tggagaatttct--------------------------------------agata-attkyhctdmwcth-------------ythwwcwtwagtagttgtghrrt------------------------------------------ttysctrt----------------------------gcta--ttatttactgactaagtttctattctctct----------------------------------------------ctvtt----------------ahctwct--------------------------tctctttttyh-----------dtttc--caaattt----------aaataggtgctggattttatcttaatg-cttcacaakagaagtggaaaaactggcrdaygtwcgattmtattgtgaaagaactgccraarcwtctgagtgaaaatttccctcaactygatrcatcaaaag-catctatttctggtcattctatggrtgggcatggtgctctgacaatctatctgaaa-aactctgacaaatataagg-ttg----ttgac---atcmk-----tatt-tgytccttrtgcaaa-ata--------------------------------------------------ttat----ctagyttag-t-gacttattagmwattctg--------------------atttktctatgtaggata-actagatatgcattcttctt-tgctctgagttgmttgcttttcttcm----tttt----ttttaatg-cttata--tttgcagtcagtatct----------------------------------------------------------------------------------------------------------------------------------------------------------------------------------------------------------------------------------------------------------------------------------------------------------------------------------------------
>I28597_M027_Malvaceae_Melhania_velutina_seq1
-----------------------------------------------------------------------------------------------------------------------------------------------------------------------------------------------------------------------------------------------------------------------------------------------------------------------------------------------------ttgacttgakyaytgcgaa----------------------------------------------------------------------------------------------------tgtaaccttggt---------------------------------atymwrgawa-rtkkyyctwyattt-------------ctcttctttagtagttgttggt-------------------------------------------tttcctat----------------------------gcta--ttattt--tgactaagtttctattctctct----------------------------------------------ctgtt----------------wccttct--------------------------tctctyttymt-----------ttttc--caaattt----------aaataggtgcwggattttatcttaatg-cttcacaagagargtggaaaaactggcgtatgtacgattatattgtgaaagaactgccaaaacwtctgagtgaaaatttcyytcaactygatacrtcraawg-catctatttytggtcattctatgggtgggcatggtgctctgacaatctatctgaaa-aactctgacaaatataagg-ttg----ttgam---atcar-----tatt-ttmtywtywwgcgaa-ata--------------------------------------------------ttat----ctagcttag-t-gacttattakmwattctg--------------------akttttctatgtakswta-awtagatatgcattcttckt-trctctgagttgcaattttaggt----------------------------------------------------------------------------------------------------------------------------------------------------------------------------------------------------------------------------------------------------------------------------------------------------------------------------------------------------------------------------------------------
>I28598_M028_Malvaceae_Glyphaea_brevis_seq1
-----------------------------------------------------------------------------------------------------------------------------------------------------------------------------------------------------------------------------------------------------------------------------------------------------------------------------------------------------------------------------------------------------------------------tcccagtgtccccattctgcgtgaaacacagatttcaaatttcac--------tggagcattgat--------------------------------------agata-gtttttctgtaata-------------tttcctaggattagttgcttat-------------------aga-t-------------------gtaccata---------------------agcaga-------ttgttatcttattgattttt---ttatcc-----------------------------------------------ctata------------------gcctt--------------------------tttttttcaca-----------ttttc--aaattta----------atttaggtgctgggttctatcttaatg-ctacacaagagaagtggaagaattggcgcatgtatgattatgttgtgaaagaactgccaaaacttctgagtgaacatttccctcaacttgatacatcaaaag-catctatttctggtcattctatgggtggtcatggtgctcttacaatttatctgaaa-aaccttgacaagtataagg-tag----ttgac---tgtaa-----tatt-cgcttcttatgctct-tta----------------------------------------cgattttaatttat----ctagcttaa-t-gacttctcaggatttctg-------------------atttttgctctta-agata-actgcatatatatttacctt-tkttyycagacgcttgctttctccct------------tt---atc-ctta---ttttgcagtcagtgtctg---------------ccttttcacc--------------------------------------------------------------------------------------------------------------------------------------------------------------------------------------------------------------------------------------------------------------------------------------------------------------------
>I28599_M029_Malvaceae_Desplatsia_dewevrei_seq1
--------------------------------------------------------------------------------------------------------------------------------------------------------------------------------------------------------------------------------------------------------------------------------------------------------------------------------------tctttcaactgtctccaaatgcaatcctgactat----------------ct-tccctttcc----------------tgctcccaccatccctgttctacagggaacactattttcaa-------------------------------------------------------------------ata-tcatcttccct---------------------------tccctgcattt-------------------ata-t-------------------gtacccga---------------------agcaga-------tcattgtctgactgacattt---tctccct------------------------------gttttctttcc-----ttctt------------------ttttt--------------------------ttttttttcca-----------ttttc--aaaatta----------aattaggtgctggattttatcttaatg-ctacacaagagaagtggaagaattggcgcatgtatgattatgttgtgaaagaactgccacaacttctgagtgaacatttccctcaacttgatacgtcaagag-catctatttctggtcattctatgggcgggcatggtgctctgacaatctatctaaaa-aacctcgacaagtataagg-tag----ttaac---attaa-----tatt-tggtctgtatgctca-tta----------------------------------------agattttaagttat----ctggcttaa-t-gacttcttagaggttcta-------------------atttttgttccta-agata-agtgcatgtgtgttcacctt-cattctcagctacttgctttctgcct------------tt---atg-cttata-ttttgcagtcagtgtctg---------------cctttgcacccattgtcaat-cctataaactgtccctggggtcagaaggcattcactaattatcttggtaacaacaaagctgcctgggaggt-aagtaacaagtgatt----gatgaatacc----------------------------cttcactttttcctgaatgt-acaccttatggtggagattaatat---------------------------------------------------------------------------------------------------------------------------
>I28600_M146_Malvaceae_Mortoniodendron_guatemalense_seq1
--------------------------------------------------------------------------------------------------------------------------------------------------------------------------------------------------------------------------------------------------------------------------------------------------------------------------------------------------------------------------------------------------------------------------------------------------------------------------------------ct--------------------------------------tgata-attttcctaaactg-------------attcacctgaataattgtatatagtaatata---------gaga-t-------------------atacatga---------------------aktaga-------tcattctttgacttagtttc---tctctctccccactcccactcccactccctttacctttctttttttt------ttttt------------------ttttt--------------------------ttttttttgca-----------tttt---aatttta----------aattaggtgctggattttatcttaacg-ctacacaagagaagtggaagaactggcgtatgtacgattatgttgtgaacgaactaccaaaacttttgagtgaaaatttccctcaacttgatacatcaaaag-catctatttctggtcattctatgggtgggcatggtgctctgacaatctatttgaaa-aaccttgacaagtataaggttag----ttggc---agtag-----tatt-tgctccctttgctct-tta----------------------------------------agattttaatttat----ctagcttag-t-gacttcttagaatttcta-------------------attttttctcttgtggata-actagatatgtattcatctt-tgctctaagttaatggcttttctccc----ttct----tt---gtg-cttata-ttttgcagtcagtgtctg---------------cctttgcacccattgccaat-cctataaactgcccctggggtcagaaggcattcacaaattatcttggtaacaacaaagctgcttgggaggtcaagtatcaattgact----gaggaatgcc----------------------------cttcatttttacctaatatg----ccttatattggagactgataaatctaaaaaattgcaggaatatgatgcca----------------------------------------------------------------------------------------------
>I28601_M030_Malvaceae_Sparmannia_africana_seq1
---------------------------------------------------------------------------------------------------------------------------------------------------------------------------------------------------------------------------------------------------------------------------------------------------------------------------------------------------------------------------------------------------------------------------------------------gtaacactgttttcaaa-ttcaa--------tggagcatttct--------------------------------------agata-ctttttccacaata-------------tttccatggaatggctgcatat-------------------aga-t-------------------ttgccaaa---------------------agcaga-------tcgttaccaaactaaggttt---taaccctaacc------------------------------------------cttctt-------------ttttctttt--------------------------tcttttttgca-----------ttttc--aaattta----------aattaggtgctggattttatcttaatg-ctacacaagagaagtggaagaattggcgcatgtacgattatgttgtgaaagaattaccgaatcttctaagtgaacatttccctcaacttgatacatcaaaag-cwtctatttctggtcattctatgggtgggcatggtgctctgacaatctatctgaaa-aaccttgacaagtataagg-tac----ttgac---agtag-----tatt-tgctccttatgctct-tta----------------------------------------agatttcgatttat----ctaycttaa-t-ggcttcttagaatttcta-------------------ttttttgctcgtaagaata-agtgsa---gcac-----------------------------------------------------------------------------------------------------------------------------------------------------------------------------------------------------------------------------------------------------------------------------------------------------------------------------------------------------------------------------------------------------------------------------
>I28602_M031_Malvaceae_Mollia_sp_seq1
-----------------------------------------------------------------------------------------------------------------------------------------------------------------------------------------------------------------------------------------------------------------------------------------taggactt---gttcartgaaa----------------gaatgcttctttccaccgtctctaaatgcaatcctggttat----------------ct-tcccttccc----------------tgctyrcaccrtccccattctacagggwacagtattttcaa-------------------------------------------------------------------atr-ttatcttsbmt---------------------------tccctgcattt-------------------wta-t-------------------gtmcsawa---------------------tgctta-------tcgttgtytgactgagtttt---tctccc------------------------------------------------------------------------------------------------------tctttttgca-----------ttttc--aaaatta----------aattaggtgctggattttatcttaatg-ctacacaagagaagtggaagaattggbgcatgtatgattatgtbgtgaaagaactgccacaacttctgagtgaaaattttcctcaacttgatacatcaagag-catctatttctggtcattctatgggcgggcatggtgctctgacaatctatctaaaa-aacctygacaantayaagg-tag----ttgac---attaa-----tatt-ydcttcaaatgctnt-ttr----------------------------------------agattttaatttat----ctaccthat-b-gactmctcaggttttcta-------------------akttttgctcccw-agrta-actgcatgtgtrgtmwgctt-ctttctgagytacttgctttctyctt------------tw---mtg-cytgta-ttttkcagtcagtctctg---------------cctttgcacccattgtyaat-cctataaactgyccctggggtcagaaggcattcacaaattatcttggtaatgacaaagctgcctgggaggt-aggtraygagtgattgtctgatgawtacc----------------------------cttcacttttgcccgaat---atggcctatggcacagattg-------------------------------------------------------------------------------------------------------------------------------
>I28603_M223_Malvaceae_Gossypium_hirsutum_seq1
-----------------------------------------------------------------------------------------------------------------------------------------------------------------------------------------------------------------------------------------------------------------------------------------------------------------------------------------------------------------------------------------------------------------------------------------------aacattatttttaaatttaca--------tggtgcattgct--------------------------------------cgata-tttttccaacactg-------------gttggcatgaatrgttgaatat-------------------aga-t-------------------gtgcacga---------------------agcata-------tmatt--ttgacyaactttc---tatctcc---------------------------tcctcycttma--------ctttk------------------wttwt--------------------------gttcccttgat-----------ttttw--aaatt--------------ttaggtgctggattttatcttaatg-ctacacaacagaagtggaagaactggcgtatgtacgattatgttgtgaaagaactgccaaaacttctgagtgaaaattttcctcaacttgatacatcaaaag-catctatttctggtcattctatgggtggacatggtgctctcacaatttatctgaaa-aaccttgataagtataagg-tag----ttg-c---ag-----------------------------tag----------------------------------------agatcttaatttat----tttattga---------ctaagaatttcta---------a----------tttattctctagaggatg---tagatrtgtattcatctt-cactctawgttmcttgcttttatacg----ttct----tt---gtg-cttttt-cwt-----------------------------------------------------------------------------agaatttctaatttatt--------------------------------------------------------------------------------------------------------------------------------------------------------------------------------------------------------------------------------------------------------------
>I28604_M032_Malvaceae_Entelea_arborescens_seq1
----------------------------------------------------------------------------------------------------------------------------------------------------------------------------------------------------------------------------------------------------------------------------------------------ctt---gttcagtgaaa----------------gaatgctgctttcatatgctttcaaatgc-atcctgattat----------------ct-tcccttccc----------------tgctcccagtgtgcccattctgtgggaaacattgttttcaaa-ttcaa--------aggagcatttct--------------------------------------agata-atttttccacaata-------------tttccctggaatggctgcatat-------------------rga-t-------------------ttaccaaa---------------------agcgga-------ttcttaccraactaaggttt---taaccctaayc------------------------------------------cttct-------------------ttty--------------------------tcttttttgca-----------wtttc--aaattta----------aattaggtgctggattttatcttaatg-ctacacaagagaagtggaaraattggcgcatgtahgattatvttgtgaaagaattaccaaatcttctaagtgaacatttccctcaacttgatacatcaaaag-catctatttctggtcattctatgggtgggcatggtgctctgacaatctatctgaaa-aachttgacaagtataagg-tag----ttgac---agtag-----tatt-tgctccttatgctct-tta----------------------------------------agwtttcgatttat----ctrgcttaa-t-ggcttcttagaatttcta--------------------ctttttctcttaaggata-agtgcatacgtattcacctt-tgttcttagttacttgctttctccct------------tt---atg-cttata-tattgcagtcagtctc-----------------------------------------------------------------------------------------------------------------------------------------------------------------------------------------------------------------------------------------------------------------------------------------------------------------------------------------------
>I28605_M235_Malvaceae_Abutilon_sp_seq1
-------------------------------------------------------------------------------------------------------------------------------------------------------------------------------------------------------------------------------------------------------------------------------------------------------------------------------------------------------------------------------------------------------------------------------------------------------------tttttaa--------tggagcattatt--------------------------------------taata-attttccgctgctg-------------gttcacatgagtagtcatagat-------------------cga-t-------------------gtacctga---------------------agcaat-------taattgtctgactgactcct---tatctcc------------------------------tttcttcac-------ttttt------------------aattt--------------------------cttctcttgca-----------ttttc--aaatttg----------aattaggtgctggattttatcttaatg-ctacgcaagagaagtggaagaactggcggatgtatgattatgttgtgaaagaactgccaaaacttctgagtgaaaatttccctcaacttgatacctcaaaag-catctatttctggtcattctatgggtggccatggtgctctgacaatctatctgaaa-aaccttgataagtataagg-tag----ctgac---atttc---------------tttttgctct-cta----------------------------------------agattgtaatttat---cttggcttag-t-aatttcttgggggttcta-------------------atttttt------------------------tttcatgtt-tgctctaacttacttgcatttctcct----gtct----tt---gtg-tttata-ctttgcagtccgtgtctg---------------cctttgcacccattgtcaat-cctataaaktgcccctggggtcagaaggcattctcaaattaccttggtaat------------------------------------------------------------------------------------------------------------------------------------------------------------------------------------------------------------------------------------------------------
>I28606_M033_Malvaceae_Reevesia_formosana_seq1
---------------------------------------------------------------------------------------------------------------------------------------------------------------------------------------------------------------------------------------------------------------------ttctgactca-----tgccctagtatttgctgttgattgggtagctaaaccaggga-aaaatgcttctttctaaagcttttgaatgcaatccttgttat----------------tctt-----------------------------------------------------cactattttcaaatttcaa--------tggagcattgct--------------------------------------tgata-atttttctacagcg-------------gttcacatgaatagttgcatat-------------------aga-t-------------------gtacctaa---------------------agcaga-------tcattctttgactgagttttc--tacccccctgct---------------------gttatccctccct-------ctttt-------------tttttttttt--------------------------ttttttbtgca-----------tcatv--aaattga----------aattaggtgctggattttatcttaatg-ctacacaagaaaagtggaaaaactggtgtatgtacgattacgttgtgaaagaactgccaaaacttctcagtgaaaatttccctcaacttgatacatcgaaag-catctatttctggccattctatgggtgggcatggtgctctgacaatctatctgaaa-aatcttgacaagtataagg-tag----ttaac---------c--------gtctcattatgctct-tta----------------------------------------agatttcaatatatt------gcttgg-t-tacttcttagtatttctg------------------atttttttctctagagg--------------tgttaatcat-tgcattaagttacgtatttttctccc----atct----tt---atg-cttata-ttt------------------------------------------------------------------------------------------------------------------------------------------------------------------------------------------------------------------------------------------------------------------------------------------------------------------------------------------------------------
>I28607_M034_Malvaceae_Mansonia_altissima_seq1
-------------------------------------------------------------------------------------------------------------------------------------------------------------------------------------------------------------------------------------------------------------------------------------------------------------------------------catgggccatctctaaagacatga--------ttttaatcc----------------tcttcaagttccaatttgacaatgtaaaagccttccctat--------tatgggaaacaccattttcaaattccaa--------tgaagcattgct--------------------------------------tcatatttttttctacagtg-------------ttttatatgaatggctgcatat-------------------aga-t-------------------gtacctaa---------------------agcaga-------ttattctttgaatgacttc--------------------------------------------------------------------------------------------------------------------------------------------aaattta----------aattaggtgctggattttatcttaatg-ctacacaagagaagtggaagaattggcgtatgtatgattatgttgtgaaagaactgccgaaacttctcagtgaaaatttccctcaacttgatacatcaaaag-catctatttctggccattctatgggtgggcatggtgctttgaccatctatctgaaa-aaccttgacaagtacaagg-tac----ttgac----aaag-----catt-tgctccctgtgctct-tta----------------------------------------aaatttcagcat------cttgcttaa-t-gccttcttagcatatctg-------------------atctatatttaagaggata-actagatatgttgtcacctc-tgcatcatgttttttgtttttaccct------------tctatatg-cttata-ttttgcagtcagtgtctg---------------cctttgcacccattgtcaat-cctataaactgcccctggggtcagaaggcttttacaaactatcttggtaacgacaaagctgcatgggaggtaaagtacca----act----gatgaaagcc---------------------------cttctgttactacctgat-------------------------------------------------------------------------------------------------------------------------------------------------------
>I28608_M035_Malvaceae_Hosfordia_alata_seq1
---------------------------------------------------------------------------------------------------------------------------------------------------------------------------------------------------------------------------------------------------------------------------------------------------------------------------------------------------------------------------------------------------------------------------------------------------ctatktccaatttttra--------tgragcattatt--------------------------------------taaya-attttmygctgctg-------------gttcacatgagtagtcatagat-------------------cga-t-------------------gtacctga---------------------agcaat-------tcattgtctgactgacycct---tatctcc---------------------------ttcktcytbcmc-------ttttt------------------aattt--------------------------cttctcttgca-----------ttttc--aaawttg----------aattaggtgctggattttatcttaatg-ctacrcargagaagtggaagaactggcgratgtatgattatgttgtgaaagarctgccaaaacttctgagtgaaaatttccctcaacttgatacctcaaaag-catctatttctggtcattctatgggtggccatggtgctytgacaatctatctgaaa-aaccttgataagtataagg-tag----ctgac---atttc---------------cttttgctct-cta----------------------------------------agatkkwaatttat---cttggcttag-t-aatttcttggggktyywa-------------------tttttct------------------------tttcatgtt-tgytctaamttacttgcatttctccc----gtct----tt---gtg-tttata-ctttgcagtccgtgtctg---------------ccttygcacccattgtcaat-cctataaattgcccctggggtcagaaagcattcacaaattaccttggtaatgaaaaagcttcttgggaggtaaagtaccaaatgaat-----gcgagtgcc----------------------------ttttacattt-cctaatttt-atacgtcgtagtggagattaatacgtcttaaaacttgcaggaata------------------------------------------------------------------------------------------------------
>I28609_M036_Malvaceae_Pentaplaris_davidsmithii_seq1
---------------------------------------------------------------------------------------------------------------------------------------------------------------------------------------------------------------------------------------------------------------------------------------------------------------------------------------------------------------------------------------------ccttccc----------------tggcactagcatcactactcagtg-agaacwctattttcaartttyaa--------tggagcattgyt--------------------------------------tgata-awtttcctacwctg-------------gttcacatgartrgttghatay-------------------aga-b-------------------gtacvtga---------------------mgbatr-------tcatyctctgactgacttdb---taththy-------------------------------yhcttkrcy------ywbtt------------------ttytt--------------------------ytyyycttgca-----------tttth--aaatttaa-----attaaattaggtgctggattttatcttaatg-ctacrcaasagaagtggaagaactggcrtatgtacgattatgttgtgaaagaactgccaaaacttctgagtgaaaatttccctcaacttgatacatcaaaag-catctatttctggtcattctatgggtggncatggngcyctgacavtytatctgaaa-aacsttgataagtayaagg-tag----ttgac---aghmr-gtagtatt-tgctccttttgctct-twd----------------------------------------agatkttaatttat----ctagcttag-t-kactksttwgrbttwcta-------------------attttttytshagagkwta-actagatatttaytcwtttt--kctctdagttdcwtgcttttctbbc----ttct----tt---gtk-yttwtw-ctttgcagtcagtktctg---------------ccttygcacccattgycaat-cctataaattgcccctggggtcagaaggcattcayaaattrtcwkrgyamcaacaaagctgcttgggaggtcaagtaccaattgact----gatgaatgcc----------------------------cttcatttttacctactttt-atryc----------------------------------------------------------------------------------------------------------------------------------------------
>I28610_M037_Malvaceae_Heritiera_littoralis_seq1
----------------------------------------------------------------------------------------------------------------------------------------------------------------------------------------------------------------------------------------------------------------------------------------------------------------------------------------------------------------------------------------------------------------------------------------tgtggaaaagactgtctttaaryttcra--------tggagcatttct--------------------------------------tgat--tattttccacgctg-------------attcacctgaataattgcatat-------------------aga-t-------------------gttccaaa---------------------agtgga-------tcattctctaactgagtttc---tatctcttttccccct-------actccct---gtccctcctccctcc-----cttctccccctctgcctcctttatttct--------------------------cttctttttctgc---------atttt--aaattta----------aattaggtgctggattttatcttaatg-ctacacaagagaagtggaagaactggcgtatgtacgattatgttgtgaaagaactgccaaaacttctgagtgaaaatttccctcaacttgatacctcaaaag-catctatttctggtcattctatgggtggccatggtgctctgacaatctatctgaaa-aaccttgataagtataagg-tag----ttgac---agtag-----tatt-tgctcttgctc-----ttt----------------------------------------aaaatttaatttat----ctagcttag-t-gacttcttaggatttcta-------------------attttttctctagaggata-actagatatgtattcatctt-t--------------gcttttctccc----ttct----tt---gtg-cttata-ttttgcagtcagtgtctg---------------catttg------------------------------------------------------------------------------------------------------------------------------------------------------------------------------------------------------------------------------------------------------------------------------------------------------------------------
>I28611_M062A_Malvaceae_Durio_zibethinus_seq1
--------------------------------------------------------------------------------------------------------------------------------------------------------------------------------------------------------------------------------------------------------------------------------------------------------------------------------------------------------------------------------------------------------------------tgcccayagcatwgcyactctgtgggaawyactattttcraatttcrr--------tggagcattgct--------------------------------------wgata-attttcctacactg-------------attcacctgaataattgcatat-------------------aga-t-------------------gtaccaga---------------------agtagr-------tyattctctgactktctwtc---twtccyymscc-----------------------cctysycytcytt------tyttt------------------tytty--------------------------tyyttttydcm-----------wttty--aaattta----------aattaggtgctsgattttatcttaatg-ctacacaagagaagtggaagaactggngtatgtaygattatgttgtgaaagaactgccaaaacttctgagtgaaaatttcccwcaacttgayacatcaaaagccatctatttctggtcattctatgggtgggcatggtgctctgacaatctatctgaaa-aaycttgacaagtataagg-tag----ttgac---agbag-----tatt-tvctcchtwyscycw-tta----------------------------------------rkattttaatwtat----ctagcttas-t-gacttsttagaatttcta---------at---------ttttttctctaragsata-actagatatryattcatctt-tgctctaagttacttgcttttctccc----ttct----tta-tgct-tttata-ttttgcagtcagtrtctg---------------ccttygcacccattgccaatccctataaamtgcccctggggycagaaggcattcasaaattatcttggtgaygacaaagctgcttgggaggtcmagtaccaattgayt----gakgaatgcc----------------------------cttcatttttacctaatttt-ataccttataatggagaaaaacaaatctcaaa-------------------------------------------------------------------------------------------------------------------
>I28613_M039_Malvaceae_Eriotheca_macrophylla_seq1
-------------------------------------------------------------------------------------------------------------------------------------------------------------------------------------------------------------------------------------------------------------------------------------------------------------------------------------------------------------------------------------------------------------------------------------------------------------aatttaa--------ttgagcattgtt--------------------------------------tgata-attctcctacactg-------------gtttgcatgaataattgcatat-------------------aga-t-------------------gtaccata---------------------agcata-------tcattctttgactgacttat---tatctcc---------------------------cccttcctkcact------tttc---------------------------------------------------ttttcttgca-----------ttttg--aaattta----------aattaggtgctggattttatcttaatg-ctacacaagasaagtggaagaactggcgtatgtacgattatgttgtgaaagaactgccaaaacttctgagtgaaaatttccctcaacttgatacatcraaag-catctatttctggtcattctatgggtgggcatggtgccctgataatctatctgaaa-aaccttgataagtataagg-tag----ttrac---ggtag-----tatt-tgctccttttgctctctta----------------------------------------agattttaatttat----ctagcgtagtt-tacttcttaggatttcta---------at---------tttttactctaaaagata-actagatatatattcatatt-ttctctagcttac-----tttctgtc----ttct----tt---gtg-tttatg-ctttgcagtcagtgtctg---------------ccttcgcacccattgtcaat-cctataaactgcccctggggtcagaaggcattcatcaattatcttg-----------------------------------------------------------------------------------------------------------------------------------------------------------------------------------------------------------------------------------------------------------
>I28614_M040_Malvaceae_Hydrogaster_trinervis_seq1
-------------------------------------------------------------------------------------------------------------------------------------------------------------------------------------------------------------------------------------------------------------------------------------gccctaggacttg-tgttcagtgaaa----------------gaattcttctttccactgtctccaaatgcaatcctga---------------------------------------------------ctcccgcatccccattctacgggaaacactattgtcaa-------------------------------------------------------------------ata-ctgtcttccct-------------------------------tgaattt-------------------tta-t-------------------gtaccaaa---------------------agcaga-------ttttagtctgactgagtttt---tcttcc--------------------------------tctttcattg-----ttatt------------------attat--------------------------ttttttatgct-----------tattc--aaaatta----------tattaggtgctggattttatcttaatg-ctacacaagagaagtggaagaattggcgcatgtatgattatgttgtgaaagaactgacacaacttctgagtgaaaatttccctcaacttgatacatcaagag-cctccatttttggtcattctatgggtgggcatggtgctctgacaatctatctgaaa-aacctcgacaagtataagg-tat----ttgac---att-a-----tatt-tgctccatatgatat-tta----------------------------------------agattttgatttat----ctagctcaa-t-aacttctcagagtttcta-------------------atttttgctcctg-agata-actgcatgtgtagtcacctt-cgttctcagttacttgctttccccca------------tt---atg-cttata-ttttgcagtcagtctctg---------------cttttgcacccattgtcaat-cctctaaactgtccctggggtcagaaggcattcacaaattatcttggtaatgacaaagctgcctgggaggt-aagtaacaattgatt----gatgaatacc----------------------------cttaacttttgcctgaatgt-acaccttat-gcagagattaatatatctaaaaaaatgcaggaatatgatgccacttgcctgatcaaaaag-----------------------------------------------------------------------------
>I28615_M041_Malvaceae_Pterygota_brasiliensis_seq1
-----------------------------------------------------------------------------------------------------------------------------------------------------------------------------------------------------------------------------------------------------------------------------------------------------------------------------------------------------------------------------------------------------------------------------------------------------------------tta--------tgga-------------------------------------------------------tgcatgcaatgaatatgaagagacattcacctgtataattgcatat-------------------aga-t-------------------gtacctga---------------------agtaga-------tcattctctgactgagtttct-ctctctcttaccccacc------------------ccactcctctgtcgccctcctttt------------------tttcc--------------------------ctttattttctgt---------atttt--aaattta----------aattaggtgctggattctatcttaatg-caacacaagagaagtggaagaactggtgtatgtacgattatgttgtgaaagaactgccaaaacttctgagtgaaaattttccacaacttgatacatcaaaag-catctatttctggtcattctatgggtggccatggtgctctgacaatctatctgaaa-aaccttgataagtataagg-tag----ttgac---agtag-----tatt-tgtgctttttgctct-tta----------------------------------------agcttttaatttat----ctagcttag-t-gacttctcaggatctcta-------------------attttttctctggaggata-actagatacgtattcatctt---------------tgcttttccccc----ttct----tt---gtg-cttata-ttttgcagtcagtttctg---------------cctttgcacccattgtcaat-cctataaactgcccctggggtcagaaggcattcacaaattatcttggtaacaa----------------------------------------------------------------------------------------------------------------------------------------------------------------------------------------------------------------------------------------------------
>I28616_M042_Malvaceae_Leptonichya_maranta_seq1
--------------------------------------------------------------------------------------------------------------------------------------------------------------------------------------------------------------------------------------------------------------------------------------------------------------------------------------------------------------------------------------------------------------------------tagtattcccactctgtggaaaatactatttyyaratttcta--------tatagcattgct--------------------------------------agata-aatttcccatagta-------------tctcacatcaatagctgcatat-------------------aga-t-------------------gtaccaca---------------------agcatatgttaatttgttatctgabtgagtttt---tatgtc-----------------------------------------------rattc------------------ctttt--------------------------cctttttttta-----------tttgc--aaattta----------aaycaggtgctggattttatcttaatg-ctacacaagagaagtggaagagttggcgwatgtatgactatgttgtgaaagaactgccaaaacttctgagtgaaaatttccctcaacttgatacatcaaaag-catctatttctggtcattctatgggtgggcacggygctttgacgatctatttgaaa-aaccttgacaagtataagg-tag----ttgac---tgtag-----tatt-tgctccttatgatgt-tta----------------------------------------tgatttt-atttat----ctagcttaa-t-gacttctcagaatttcta-------------------atatttaccctagaggata-rctacatatttattcacctt-tgctctctattgcttctctsgcttct------------tt---atg-cttata-ttttgyagtcagtgtctg---------------cgtttgcacctattgccaac-cctataaactgtccctggggtcagaaggcattcacaaattatcttggtaatgacaaagctgcttgggaggtaaaatacccagcgatt----gatgaatgct----------------------------cttcagttttacctcaattttacacctt--------------------------------------------------------------------------------------------------------------------------------------------
>I28617_M043_Neuradaceae_Neurada_procumbens_seq1
-----------------------------------------------------------------------------------------------------------------------------------------------------------------------------------------------------------------------------------------------------------------------------------------------------------------------------------------------------------------------------------------------------------------------------------------gtgtaaacccttttatctaaatgccagt-------tttcgcaaatct------------------------------------tattatg-ctttttttttgttctttat----agttatttatagcactgattgcatgcagctt-------------cacaat-------------------tcacataa---------------------actata-------accatatctggctgactttt-----------------------------------------------c--------cccct-----------------------------------------------------------------------ctttt--aaatttg----------gattaggcgcgggattttatctcaatg-ctagacaagataagtggaagaattggcgtatgtacgactatgttgtgcaggaattgccaaaccttataagtgagaatttcccacagcttgatacatcaagag-catctatatctggacattctatgggtgggcatggtgcattgacaatctatttgaaa-aatcttgacaagtataagg-tag----ttgatcacagaag----------tttctcagttgttcctttacacaagtgtaaggaggaaaaggagattgaaggattggttgaaatcctgactt------cttgtatgg---gagtttttgagagttttg---taaaggaaagaaaggg--------------------gactggtgtaaacttgtctt------------------------------g-------------------------tttggaggcaaa--------------------------------------------------------------------------------------------------------------------------------------------------------------------------------------------------------------------------------------------------------------------------------------------------------------------------------------------------
>I28618_M044_Malvaceae_Pentace_laxiflora_seq1
---------------------------------------------------------------------------------------------------------------------------------------------------------------------------------------------------------------------------------------------------------------------------------------------------------------------------------------------------------------------------------------------cctttcc----------------tgcccccagctttgctactctgtg-taaacactattttcaaatttctata------gggagcattgct--------------------------------------tgata-atttagctacgctg-------------atttatctgaataattgcatat-------------------aga-t-------------------gttcctgaact----------------gaagtaga-------tcattctctgactgagtttgtaacaccaccccccc-----------------------------------------ttttc-------------cttttkttct--------------------------ttttttnccct-----------ttttgg-catttta-----aatttaaataggtgctggattttatcttaatg-ctacacaagagaagtggaagaactggngtatgtacrattatgttgtgaaagaattgccaaaacttctaagtgaaaatttccctcaacttgayacatcaaaag-catccatttctggycattctatgggtgggcatggtgctctgacaatatatctgaaa-aaccttgacaagtataagg-tagt--------------------------tgcaccattttctct-tta----------------------------------------agattttaatttat----atagctaag-t-ggcttcttagaattttct------------------aatttttttctctagagata-actagatatgc-ttcatcct-tgctcca--ttgctttttctycttmt------------ty---kts-cttata-ttttgcagtcagtgtc-----------------------------------------------------------------------------------------------------------------------------------------------------------------------------------------------------------------------------------------------------------------------------------------------------------------------------------------------
>I28619_M045_Malvaceae_Phragmotheca_mammosa_seq1
---------------------------------------------------------------------------------------------------------------------------------------------------------------------------------------------------------------------------------------------------------------------------------------------------------------------------------------------------------------------------------------------------c----------------tgcccccagcattgctaccctgtgggaagcactattttcaaatttcaa--------tggagcattgct--------------------------------------tgata-attttcctacactg-------------tttcacatgaatagttgaatat-------------------aga-t-------------------gtacatga---------------------agcata-------tcattctctgactgactttc---tatctcc---------------------------tcctcccttcgctt----cctttt------------------ttttt--------------------------ttccccttgca-----------ttttt--aaattta----------aattaggtgctggattttatcttaatg-ctacacaacagaagtggaagaactggtgtatgtacgattatgttgtgaaagaactgccaaatcttctaagtgaaaatttccctcaacttgatacatcaaaag-catctatttctggtcattctatgggtggacatggtgctctgacaatttttctgaaa-aaccttgataagtataagg-tag----ttgat---attag---------------------------------------------------------------------agattttaatttat----ctagcttag-t-gacttcttagaatttata---------at---------ttttttctctagaggata-actwgatgtgtattcatctt-cgctctaagttacttgcttttctccc----ttct----tt---gtg-ctttta--tttgcagtcagtgtctg---------------cttttgcacccattgccaat-cctataaattgcccctggggtcagaaggcattcacaaattatcttggtaacgacaaagctgcttgggaggtccagtaccaattgact----gatgaatgcc----------------------------cttcatttttaccta---------------------------------------------------------------------------------------------------------------------------------------------------------
>I28620_M046_Malvaceae_Camptostemon_shultzii_seq1
yt--------------------------------------------------------------------------------------------------------------------------------------g---------------------------------------------------------------------------------------------------------------------------------------------------------------------------------------------------------------------------------------------------------------------------tggcaatagcattactactctgtt-agaacactattttcaaattttaa--------tgga----------------------------------------------------gttttccaatgctg-------------gttcacatgagtagttdcatat-------------------cga-t-------------------gtacctga---------------------agcata-------tcattctccgactgactyac---tatctccctytt-----------------------------------------cctthmmy---------ttttttatttt--------------------------cttttcttgca-----------ttttc--aaattta----------aattrrgtgctggattttatcttaatg-ctacrcaagagargtggaagaactggcrtatgtacgattatgttgtkaaagaactrccaaaacwtctaagygaaaatttcyytcwacttgatacatcaaaag-catctatttcyggtcattcwatgggtggccatggtgctctgacaatctatctgaaaraacmttgataagtataagg-tag----ttgac---agaca-tttctttt-hrcthcttktgcyct-tta----------------------------------------wgattwtaatttat---cttagcttag-t-gamwkcttggggtttcta-------------------atttwtt--------------------------tcathtt-tgctctawrttacttgcttttctccy----ttct----tt---tkg-yytwwr-ctttgcaktyys---------------------------------------------------------------------------------------------------------------------------------------------------------------------------------------------------------------------------------------------------------------------------------------------------------------------------------------------------
>I28621_M153_Malvaceae_Trichospermum_sp_seq1
------------------------------------------------------------------------------------------------------------------------------------------------------------------------------------------------------------------------------------------------------------------------------------------------------tcagtgaaa----------------gaatgcttctttccactgtctccaaatgcaatcctgattat----------------ct-tccctcccc----------------tgctyccaccatccccattcgacggggaacactattttmaa-------------------------------------------------------------------ata-ttatctccccttcc---------------------------ctgcwttta----------------------t-------------------gtaccaaa---------------------agcaga-------ttgtcatctgactgagwttt---tctccct--------------------------------------------------------------------ctcttt--------------------------tttgtttcgta-----------ttttc--aaaatta----------aattaggtgctggattttatcttaatg-ctacacdagaaaagtggaagaattgghgcatgtatgattatgttgtgaaagaactaccacaacttctgagtgaaaatttccctcawcttgatacatcaagag-catctatttctggtcactcwatgggtgggcatggtgctctgacaatctatctgaaa-aacctcaacaagtataagg-tat----ctgav---attaa-----tdtt-ygctctggatgctct-tta----------------------------------------dgattttwaattat----ctagchtat-t-gacttctyaggttttcta---------at---------twtttyytyymarrwmta-tttgcatgtgtagtcacctt-cattctcagttagttgstttctcctt------------tt---atg-cttata-wtttgcagycrgtctctg---------------cctttgcacccattgtcaat-cctataaactgtcmctggggtcagaaggcattcacaaattatcttggtaacgrcaaagctacctgggaggy-aagtagcgagtgawt----gatgaataby----------------------------cttcactttttyctgaatgt-ataccttatggcttatg----------------------------------------------------------------------------------------------------------------------------------
>I28623_M048_Malvaceae_Abroma_augusta_seq1
---------------------------------------------------------------------------------------------------------------------------------------------------------------------------------------------------------------------------------------------------------------------------------------------------------------------------------------------------------------------------------------------------------------------------------------------------------------------------------------------------------------------------------------------------------------------ttgattagttgcatat-------------------tga-t-------------------gtaccaca--------------------tagctga-------ttgttatctgactgagttgt---tatctctattc------------------------------------------ctttt------------------ccttt--------------------------ttttcttttca-----------ttttc--aaattta----------aattaggtgctggattttatcttaatg-ctacacaagagaagtggaaaaattggcgtatgtacgattatgttgtgaaagaactgccaaaacttctgagtgaaaatttccctcaacttgatacatcaaaag-catctatttctggtcattctatgggtgggcatggtgctctcacaatctatttgaaa-aaccttgacaagtataagg-tag---tttgac---agtag-----tatt-tgctctttatgctct-tta----------------------------------------agattttaattttt----ctagcttaa-t-gacttctcagaaaatcaa-------------------atttttgcactagaggata-actacatatgtattcacctt-tgctctctgt----tgcttttctcct----ttct----tt---atg-cttata-ttttgcagtcagtgtctg---------------cctttgcacccattgccaat-cctataaactgtccctggggtcagaaggcattcacaaattatcttggtaataacaaagctgcttgggaggtaaagtaccaa--gact----gatgaatatc---------------------------tcttcatttttac------------------------------------------------------------------------------------------------------------------------------------------------------------
>I28624_M049_Malvaceae_Corchoropsis_tomentosa_seq1
------------------------------------------------------------------------------------------------------------------------------------------------------------------------------------------------------------------------------------------------tgttaa----------------------------------------------------------------------------------------------------------------------------------tctacccttccc----------------agctcccaccatcacctctcagtgggaagcactattttaaaatttcaa--------aggagcatttct--------------------------------------agata-atttccctacacta-------------ttatgctcaagtagttgcagaag------------------------------------------tttcctat----------------------------gcta--ttattttctgact----ttctattctctccc--------------------------------------------------------------------tgtta--------------------------tcttctttttt-----------cttcc--aaattta----------tat-aggtgctggattttatctcaatg-cttcacaagagatgtggaagaactggcgtatgtatgattatgttgtgaaagaactgccaaaacttctgagtgaaaatttccctcaacttgatacatcaaaag-catctatttctggtcattctatgggtgggcatggtgctttgacaatctatctgaaa-aactctgacaagtataagg-ttg----ttgac---agcag-----tatt-tgctccttatgctca-ata----------------------------------------atattttaatttat----ctagcttag-t-gacttcttagaaattccg--------------------atttttctatgtaggata-actagatatgcagtcttctt-ttctctgagttacttgcttttcttcc----ttct----tt---atg-cttata-ttttgcagtcagyawccttatacttgtcagagtttttcagatagattgtcaaagcaccatgcccacccatagaatgaccagaaat----agatgcttttgatg--------------------------------------------------------------------------------------------------------------------------------------------------------------------------------------------------------------------------------------------------------
>I28625_M193_Malvaceae_Apeiba_tibourbou_seq1
--------------------------------------------------------------------------------------------------------------------------------------------------------------------------------------------------------------------------------------------------------------------------------------------------------------------------------------------caatgctttcaagtgc-atcatgattgt----------------cy-tcccttccc----------------tgcttccagtgtcccyattctgtgggaaacrctgttttcaaa-ttcaa--------tggagcattgct--------------------------------------sgatr-ctktttccacaata-------------tttcccyggaatagttgyatat-------------------agakt-------------------ttmccaaa---------------------agcrga-------tcwttac----ccaaggttt---taactctacyh------------------------------------------ytttt---------------------------------------------------ttwvddrcw-----------ttktwaaaaattta----------aattaggtgctggrttttatcttaatg-ctacacaagagaagtggaagaattggcgcatgtacgattatgttgtgaaagaactaccraatcttctaaghgaacatttccctcaacttgatacatcaaaag-catctattthtggtcattctatgggtgggcatggtgcthtgacvatctatctgaaa-aaccttgacaagtataagg-tas----wtgac---agtag-----tatt-tgctccttwtgctyk-twr----------------------------------------adwttkyaatwywt----sbagcttma-t-ggcttcbtagaatttbta-------------------atacttgcdcttaaggata-agtgcatatgtrttcacctt-tgttcttagttacttgctykctmcct------------tt---atg-tgtata-tattgcagtcrgtgtctg---------------ccttttcacccvttgtcaat-cctataaactgtycytggggtcagaargcattcacaaaytatcttggtaatgacaaagctgcttgggaggt-aagtaccaagtgacy----raygaatgcc----------------------------sttcacttttayctgmattt-acgccttatggcagggaytaatatatctgaaaaa-tgcaggaatacgatgccacttgcctgatctca--------------------------------------------------------------------------------
>I28626_M226_Malvaceae_Helicteres_guazumifolia_seq1
-------------------------------------------------------------------------------------------------------------------------------------------------------------------------------------------------------------------------------------------------------------------------------------------------------------------------------------ttctttctaatgctttaaaatgcaattcttgttat----------------tcttcccttgcc----------------tgcccccactatcgct-ccctataggaaacatcattttcaaatcccaa--------tggagcgttgct--------------------------------------tgatg-ttttttatacagtg-------------tttcatatgaatggctgcatat-------------------aga-t-------------------gtacctaa---------------------agcaga-------tcatttgttgactgacttca-----------------------------------------------------------------------------------------------------------------------------------------a-aaattta----------aattaggtgctggattttatcttaatg-ctacacaagaaaagtggaagaactggcgtatgtacgattatgttgttaaagaactgccaaaacttctcagtgaaaatttctctcaacttgatacatcaaaag-catctatttttggccattctatgggtgggcatggtgctttgaccatctatctgaaa-aaccttgacaagtataagg-tac----ttaac---tacag-----catt-tgctccttatgctct-tt-----------------------------------------aaatttcaacat------cacacttga-t-gacctcttagcatttctg-------------------agttatcctcaagaggata-gctagatgcgttttcatctt-tgcaccaagttatttgtttttaccgt------------tctgtatg-ccttta-ctttgcagtccgtgtctg---------------cctttgcacccatcgtcaat-cctataaactgcccctggggtcagaaggcttttacaaactatcttggtaacgacaaagcagcatgggaggtcaagtaccaattgact----gatgaaagcc---------------------------attcagtttttacctgatttt-aaaccttatagttgagattaata----------------------------------------------------------------------------------------------------------------------------
>I28628_M051_Malvaceae_Werklea_horrida_seq1
--------------------------------------------------------------------------------------------------------------------------------------------------------------------------------------------------------------------------------------------------------------------------------------------------------------------------------------------------------------------------------------------------ta----------------aaatgctagcatgacttctgtgtt-agaaaactattttcaaattttaa--------tggagcattatt--------------------------------------ggata-attttcctatgctg-------------gttc--atgagtagttgcata--------------------------------------------------------------------------------------tcattctctgactgacttgct-atatttcc---------------------------ctcatccttcac-------tgttt------------------tattt--------------------------cttttctttcttt--------cttttt--aacttta----------tattaggtgctggattttatctcaatgcctacacaagagaagtggaagaactggcatatgtacgattatgttgtgaaagaactgccaaaacttctgagtgaaaatttccctcaacttgatacatcaaaag-catctatttctggtcattctatgggtggccatggtgctctgacaatctatctgaaa-aaccttgataagtataagg-taggtagttgac---agaca-tttctttt-tgctccatttgctct-tta-----------------------------------------gattttaatttat--ctttagctttg-t-gacttcttgggctttcta---------at---------ttccttt-----------------------ttttgtctt-tgctctaagttacttgtttttctcct----ttct----gt---g---tttata-ctttgcagtccgtgtctg---------------catttgcacccattgtcaat-cctaccaattgcccctggggtcagaaggcattcacaaattatcttggcaacgaaaaagctgctttggaggtaaagttccaaatgact----gatgaatgcc----------------------------cttcatt-----------------------------------------------------------------------------------------------------------------------------------------------------------------
>I28629_M052_Malvaceae_Spirotheca_rosea_seq1
-----------------------------------------------------------------------------------------------------------------------------------------aaaaagtattgagac-----attaatttcagcgccggttttggtttttgttgttgtgatccagcaccaataatgtagcacatggttcattgagtt-----aggtatcaa------gtagtatggctctgactca------------------------------------------------------ccctttgcaaagctttcaaatgctatccttgttat----------------gctcctcttccc----------------atgcctcagcattactactctgtg-ggaacactattttcaaattttaa--------tggagcattttt--------------------------------------tgata-attttcctgcactg-------------ttttgcatgaatagttgcagat-------------------------------------------gtactcta---------------------aatata-------tcattctctgactgactaat---tatctccccctt-----------------------------------------cctgt---------------gctatttt--------------------------tttctcttgta-----------ttttc--aaattta----------tattaggtgctggattttatcttaatg-ctacacaagagaagtggaagaactggcttatgtatgattacattgtgaaagaactgccaaaacttctgagtgagaatttccctcaacttgatacatcaaagg-catctatttctggtcattctatgggtgggcatggtgccctgacaatctatctgaaa-aaccttgataagtataagg-tag----ttgac---agtag-----tatt-tgctccttttgctctctta----------------------------------------tgattttaatttat----ctagcttactt-gacttcttagcatttcaa---------at---------tttttactctagaagata-actagatatgtattcatmtt-tgcttttagttac-----tttctgcc----ttct----tt---gtg-tttatc-ctttgcagtcagtgt------------------------------------------------------------------------------------------------------------------------------------------------------------------------------------------------------------------------------------------------------------------------------------------------------------------------------------------------
>I28630_M053_Malvaceae_Huberodendron_swietenioides_seq1
------------------------------------------------------------------------------------------------------------------------------------------------atatagat-gcttattaatttcagattcggttttgttttttgttgatgtgattcaccaacaataatataacaaatggttcatttaatt-----aggcatcaa------gtagtctggccctgact-------ctccccgtagattattggtgattggggatctaaaccagggaaagaatccttctttccaaagcttccaaatgctatccw----------------------------------------------------------------------------------tgttttcaaa-tttaa--------tgaagcattgtt--------------------------------------tgata-attttcctacactg-------------gttcacatgaatacttgcatat-------------------aga-t-------------------gtacctgact-----------------gaagcata-------ccgttctctgactgacttac---tatctccccctt-----------------------------------------ccttt------------------actgt--------------------------ttttctttgcat-------gcattttc--aaattta----------aattaggtgctggattttatcttaatg-ctactcaagagaagtggaagaactggcgaatgtatgattatgttgtgaaagaactrccaaaactcctgactgaaaatttccctcaacttgatacathgaaag-catctatttctggtcattctatgggtgggcatggtgcgctgacaatctatctgaaa-aaccttgataagtataagg-tag----ttgac---agtag-----tatt-tgctccttttgctct-gta----------------------------------------agattttaatttag----ctagctyag-t-gacttcttaggatttcta------------------atttttttctctagaggata-attagatatgtattcatctt-tactctaagttacttrcttttctccc----ttct----tt---gtg-----------------------------------------------------------------------------------------------------------------------------------------------------------------------------------------------------------------------------------------------------------------------------------------------------------------------------------------------------------------------
>I28631_M054_Malvaceae_Trochetiopsis_benjaminae_seq1
----------------------------------------------------------------------------------------------------------------------------------------------------------------------------------------------------------------------------------------------------------------------------------ccatctttagtagttgttggtgattgagaatctaaaccagg---gaattaatgctttccgatgctttcaaatgcaatccttgtaaa----------------tctacccttccctgct-----------------------------------------cactattttcaaatttcag--------tggagcatttct--------------------------------------agata-attttcctacatta-------------ttaaaggtaagtagttgcgtaat------------------------------------------ttccctgt----------------------------gcta--ttatttgctgactaagtttctattctctct----------------------------------------------ctgtt----------------------t--------------------------ccttctcttcat----------ttttc--caaattt----------aaataggtgcaggattttatcttaatg-cttcacaagagaagtggaaaaactggcgtatgtacgattatattgtgaaagaactgccaaaaaatctgagtgaaaatttccctcaacttgatacgtcaaaag-catctatttttggtcattctatgggtgggcatggtgctctgacaatctatctgaaa-aactctgacaaatataagg-ttg----ttgaa---atcag-----tatt---------------------------------------------------------------------------------------------ttattatctattctg--------------------agttttctatgtatcata-aatagatatgcattcttctt-tgctctgagttgcttgcttttcttac----tttt----tttt-atg-ctttta-ttttgcagtcagtatctg---------------ccttttcacccattgtcaat-cctkhhsm-------------------------------------------------------------------------------------------------------------------------------------------------------------------------------------------------------------------------------------------------------------------------------------------------
>I28632_M055_Malvaceae_Eriolaena_candollei_seq1
----------------------------------------------------------------------------------------------------------------------------------------------------------------------------------------------------------------------------------------------------------------------------------------------gttgttgrtkactgcgaatgtaagaca---------------------------------------------------------------------------------------------------------------------------------------------------tggttcattggc---------------------------ctargtatcaaggaca-atggctctthtctc-------------ctcttcttwagtagttgtgtrrttaattttcctacactattaaa-tgta---------------agtccctrt----------------------------gctr--ttatttrctgaccaagtttctattctytct----------------------------------------------ytktt----------------amcttct--------------------------tctcttttthh-----------wtttc--caaattt----------aaataggtgctggattttatcttaatg-cttcacaagagaagtggaaaaactggcgwatgtacgattatathgtgaaagarctgccaaaaywtctkagtgaaaayttccctcaacthdatacatcaaaag-catctatytctggtcattctatgggtggdcatggygctctgacaatctatctgaaa-aacnhhgacaaatataagg-ttg----ttgac---atcag-----twtt-tgctcctyrtksaaa-ata--------------------------------------------------ktat----ytdgcttag-t-gahtdattaghhattctg--------------------atttttctatgwrrgwtr-aykarrwatdcattcttctt-tkctctgagttgcttgcttttcttcc----tttt----t----atg-cttata--tttgcagtcagtatctg---------------csytwtyayy--------------------------------------------------------------------------------------------------------------------------------------------------------------------------------------------------------------------------------------------------------------------------------------------------------------------
>I28633_M056_Malvaceae_Adansonia_digitata_seq1
------------------------------------------------------------------------------------------------------------------------------------------------------------------------------------------------------------------------------------------------------------------------------------------------------------------------------------------------------------------------------------------------------------------------------atcactactctgtg-ataactctattttcaaatttcta--------tggagcattgtt--------------------------------------ttata-atgtttgtcaaccg-------------gttcacttgaatagttgccgat-------------------aga-t-------------------gtacctga---------------------agtata-------tcattccctggctgacttac---tatctcc----------------------------------cccatt------gcttg------------------ttttt--------------------------cattccttgma-----------ttttc--aaattta----------aattaggtgctggattttatcttaatg-ctacacaagagaagtggaagaahtggcdtatgtacgattatgttgtgaaagaactgccaaaacttctgagtgaaaatttccctcaacttgatacatcaaaag-catchatttctggccabtctatgggtgggcatggtgccctgacaatctatctgaaa-aatcttgataagtataagg-tar----ttgac---agttg-----tatt-tgcttttttggctca-tta----------------------------------------atgttttaatttat----ctagcttag-t-tatttcttagaatttcta---------at---------tttttdccctagaagata-actagatcagtattcatctt-tgctctaagttac-----tttctccc----ttca----tt---gtg-tttata-ctttgcagtcrgtgtccg---------------cctttgcacccattgtcaat-ccaataaactgcccttggggtcagaaagcattcaccaattatcttggtaacgaaaaagctgc-------------------------------------------------------------------------------------------------------------------------------------------------------------------------------------------------------------------------------------------
>I28635_M058_Malvaceae_Byttneria_aculeata_seq1
---------------------------------------------------------------------------------------------------------------------------------------------------------------------------------------------------------------------------------------------------------------------------------------------------------------------------------------------------------------------------------------------------------------------------------------ctgctggaattactttatttgaattttta--------ttgagcattact--------------------------------------agatg-atttccccccagtg-------------tttcactcagatagttggattt-------------------aga-c-------------------gttcctca---------------------agcaga-------ttattatgtaactgagytgt---tatctctcttc------------------------------------------ctttt------------------ctcca--------------------------accttttcttac----------atttc--aaattta----------aattaggtgctggattttatcttaatg-ctacacaagagaagtggaadaattggcgtatgtatgattatgttgtgaaagaactgccaaaacttttgaatgaaaacttccctcagcttgatacctcaaaag-catctatatctggtcattccatgggtgggcahggtgctctcacgatctatctgaaa-aaccttgacaagtacaagg-tag----ttgat---aatag-----catt-tgctc-----------tta----------------------------------------agcttttggtttatga---------------------caattttttta---------gtt-------ctttttgctctggagaatt-actacatgattattcacctc-cactctgtgttgcttttctcccatct----ttttcg--tt---atg--------tttttcagtcagtatctg---------------catttgcacccattgccaat-cctataaactgtccatggggtcrgaaggcatttacaaattatcttggcagtgacaaatcttcctgggaggtaaagtatcatgtaact----gatgaatattctccttgtcgagtttaatgaatcgaatattatatatttgcaggaatatgatgcc----------------------------------------------------------------------------------------------------------------------------------------------
>I28636_M059_Malvaceae_Pterospermum_pierrei_seq1
-------------------------------------------------------------------------------------------------------------------------------------------------------------------------------------------------------------------------------------------------------------------------------------------------------------------------------------------------------------------------------------------------------------------------------------------------------------------r--------tggagcatcgct--------------------------------------agata-attttcctacacta-------------taacatgtgagtagttgcakaay------------------------------------------tywkyymc----------------------------aytt--tyawtttctggctaagattttattytststckttt-----gt----------------------------------ttctt---------------tcttttct--------------------------tttttttcctt-----------ttttc--aaatgta----------aatcaggtgctggattttatcttaatt-ctacgcaagagaaatggaagaactggcgtatgtacgattatgttgtgaaagaactgccaaaacttctgagtgaaaatttccctcaacttgatacatcaaaag-catctatgtctggtcattctatgggtgggcatggtgctctgactatctatctgaaa-aaccttgacaagtataagg-ttg----ttgac---ggaag-----tatt-tgctcg----------tta----------------------------------------atattttaatttat----ctggcttag-t-gacttcttagaatttcag--------------------atttatctctggaggata-actagatatgcattcatmtc-tgctcaaagttacttgcttttattcc------------tta--atg-cttat-----------------------------------------------------------------------------------------------------------------------------------------------------------------------------------------------------------------------------------------------------------------------------------------------------------------------------------------------------------------
>I28637_M060_Malvaceae_Duboscia_vifidiflora_seq1
---------------------------------------------------------------------------------------------------------------------------------------------------------------------------------------------------------------------------------------------------------------------------------------cctaggactt---gttcagtgaaa----------------gaatgcttctttccaccttttctaaatgcaatcctgattat----------------ct-tcctttc-------------------gctctcaccatcccaattctacagtgaacactattttcaa-------------------------------------------------------------------ata-ttatcctcccccca-------------cccccgcg--tgccccgcattt-------------------ata-t-------------------gtaacaaa---------------------tgcaga-------tcgtcatctaattgaatttt---ttcg-------------------------------------------------------------------------tttc--------------------------tttttttcaca-----------ttttc--aaaatta----------aattaggtgctggattttatcttaatg-ctacacaagagaagtggaagaattggcgcatgtacgattatgttgtgaaagaactgccacaagttctgaatgaacatttccctcaacttgatacatcaagag-catctatttctggtcattctatgggggggcatggtgctctgacgatctatctgaaa-aaccttgacaaatataagg-tag----ttgac---agtaa-----tatt-tgctttgcatgctct-tta----------------------------------------agatcttaatttat----ctagcttaa-t-gacttctcagagtttcta-------------------atttttgctcctg-agata-actgcatgtgtatccaccac-cgtcctcagttacttgctttctccct------------tt---atg-cttata-ttttgcagtccgtctctg---------------cctttgcacccattgccaat-cccataaactgtccctggggtcagaaggcattcacaaattatcttggtaatgacaaagctgcctgggaggt-aagtaacaagtgatt----tatgaata------------------------------------------ctgaatgt-acaccttatagcagagattaatatatctaaacaa-tgcaggaatatgatgccacttgcctgatcaaaaagtttcatgatgtatc---------------------------------------------------------------
>I28638_M061_Malvaceae_Basiloxylon_brasiliensis_seq1
--------------------------------------------------------------------------------------------------------------------------------------------------------------------------------------------------------------------------------------------------------------------------------------------------------------------------------------------------------------------------------------------------------------------------------------------------------------------------------------------------------------------------------------------------------------------------------------------------------------------------------------------------------------------------------------------ct---cctccct---------------------------ccccctccccctc------ctttt------------------tgttc--------------------------ccttatctgca-----------tttt---aaattta----------aattaggtgctggattttatcttaatg-ccacacaagagaagtggaagaactggcgtatgtacgattatgttgtgaaagaattgccaaaacttttgagtgaaaatttcccccaactagatgcatcaaaag-catctatttctggtcattctatgggtggccatggtgctctgacaatctatctgaaa-aaccttgataagtataagg-tag----ttgac---agtag-----tatt-tgttccttttgctgt-tta----------------------------------------agattttaatttat----ctagcttag-t-gacttcttaggattctaa--------------------tcttttctctagaggata-actagatatgttttcatctt---------------ttcttttctccc----ttct----tt---gtg-cttata-ttttgcagtcagtgtctg---------------cctttgcacccattgtcaat-cctataaactgcccctggggtcagaaggcattcacaaattatcttggtaacaacgaagctgcttgggaggtcaagtactaattgact----gaggaatgcc----------------------------ctttatttttacctaatata----ccttgtattggagaataatawgtctcaaaaa-----------------------------------------------------------------------------------------------------------------
>I28639_M249_Malvaceae_Gyranthera_amphibiolepis_seq1
----------------------------------------------------------------------------------------------------------------------------------------------------------------------------------------------------------------------------------------------------------------------------------------------------------------------------------------------gtgattgtagatataaaccagggaaa----------------ga------atcc----------------ttctttc--caaagcttccaaatg-ctatccttgttttca-aatttaa--------tgaagcattgtt--------------------------------------tgata-attttcctacactgc-----------tgttcacatgaatacttgcata--------------------------------------------------------------------------------------ccattctctgactgacttac---tatctcc---------------------------cccttcctttact------ttttt------------------ctttt--------------------------cttttcttgca-----------ttttc--aaattta----------aattaggtgctggattttatcttaatg-ctacacaagagaagtggaagaactggcaaacgtacgattatgttgtgaaagagctgccaaaactcctaagtgaaaatttccctcaacttgatacatcaaaag-catctatttctggtcattctatgggtgggcatggtgcgctgacaatctatctgaaa-aaccttgataaatataagg-tag----ttgac---agtag-----tatt-tgctccttttgctct-gta----------------------------------------agattttaatttat----ccaacttag-t-gacttcttaggatttcta---------at---------ttttttctctagaggata-attagatatttattcatctt-ttctctaagttacttacttttctccc----ttct----tt---gtg-cttata-ctttgcagtcagtgtctg---------------cctttgcacccattgtcaat-cctataaattgcccctggggtcagaaggcattcacaaattatctt------------------------------------------------------------------------------------------------------------------------------------------------------------------------------------------------------------------------------------------------------------
>I28640_M062B_Malvaceae_Diplodiscus_paniculatus_seq1
---------------------------------------------------------------------------------------------------------------------------------------------------------------------------------------------------------------------------------------------------------------------------------------------------------------------------------------------------------------------------------------------------------------------------------------------------------------------------------------------------------------------------------------------cgctg-------------attywtctgaataattgcatat-------------------agw-t-------------------gttcctgaacy----------------gaagtasa-------tcattctctgactgagtttgtaacamcmcccyttt-----------------------------------------yyttt-------------cktttcttcttsttsttsktcttcytctwyttyttcttyytttycct-----------tytttg-catttta-----aatttaaataggtgctggattttatcttaatg-ctacacaagagaagtggaagaactggcgtatgtacgattatgttgtgaaagaattgccaaaacttctaagtgagaatttcyctcaacwtgatacatcaaarg-catccatttctggccattctatgggtgggcatggtgcthtgacaatatatctgaaa-aaccttracaagtataagg-tagtt-------------------------gbvscvhtttgcyhbttta----------------------------------------agattttaatttat----atadctaag-b-grcttcttagaattttct--------aat--------ttttttttctykakagata-actagataagcattcrtckt-tgctctaagttgctttttgtcc-----------------------------------------------------------------------------------------------------------------------------------------------------------------------------------------------------------------------------------------------------------------------------------------------------------------------------------------------------------------------------------------------
>I28641_M063_Malvaceae_Brownlowia_peltata_seq1
----------------------------------------------------------------------------------------------------------------------------------------------------------------------------------------------------------------------------------------------------------------------------------------------------------------------------------------------------------------------------------------------------------------------------------------------------------------------------gggagcattgct--------------------------------------tgata-atttacctaggctg-------------atttatctgaataattgcatat-------------------aga-t-------------------gttcctgaact----------------gaagtaga-------tcattctctgactgagtttgtaacacccccccc-------------------------------------------ttttt-------------cctttttttt--------------------------ttcttttccct-----------tttttg-catttta-----aatttaaataggtgctggattttatcttaatg-ctacacaagagaagtggaagaactggcgtatgtacgattatgttgtgaaagaattgccaaaacttctaagtgagaatttccctcaacttgatacgtcaaaag-catccatttctggccattctatgggtgggcatggtgctctgacaatatatctgaaa-aaccttgacaagtataagg-tagt--------------------------tgcaccattatctct-tta----------------------------------------agattttaatttat----atagctaag-t-gg---cttagaattttct--------aatt-------ttttttttctctagagata-actagatatgcattcgtctt-tgctcta--ttgctttttctccttta----wwtsks--ct-----------------------------------------------------------------------------------------------------------------------------------------------------------------------------------------------------------------------------------------------------------------------------------------------------------------------------------------------------------------------------
>I28642_M064_Malvaceae_Burretiodendron_esquirolii_seq1
-------------------------------------------------------------------------------------------------------------------------------------------------------------------------------------------------------------------------------------------------------------------------------------------------------------------------------------------------------------------------------------------------------------------------------------------------------------------------------------------------------------------------------------------------------------------------gtagttacttaat------------------------------------------tttcctgc----------------------------tctg--ttattttctgaccgtgcttctattctctccc----------------------------------------------tctt---------------ttctttct--------------------------ttttttttttg-----------ttttc--aaattta----------aattatgtgctggattttatcttaatg-ctacacaagagaagtggatgaattgacgtatgtacgattatgttgtgaaagaactgccaaaacttctgagtgaaaattttcctcaacttgacacatcaaaag-catctatttctggtcattctatgggtgggcatagtgctatgactatctatatgaaa-aaccttgacaagtataagg-ttg----ttgac--agaaag-----twtt-tgctca----------tta----------------------------------------atattttaatttgt----yk-------------------------------------------------------------------------------------------------------------------------------------------------------------------------------------------------------------------------------------------------------------------------------------------------------------------------------------------------------------------------------------------------------------------------------------------------------------------------------------------------------------
>I28643_M065_Malvaceae_Hermannia_flammea_seq1
-------------------------------------------------------------------------------------------------------------------------------------------------------------------------------------------------------------------------------------------------------------------------------------------------------------------------------------------gagatgcttttgaatgcaatgctgaaaat----------------tcttcccctccc----------------tgctttcagc---------------agtagacattattaaaatatcaa--------tggagctgtgct--------------------------------------agata-atattcccacac---------------ttccacataagtagttgcatatatt----------------aaa--------------------------------------------------agca---------ccatttttcaactgagtttg--------------------------------------------------------------a-------------atctcaat--------------------------tccttctttcc-----------ttttc--aaa-tta----------aattaggggctggattttatcttaatg-ctacacaagagaagtggaagaattggcgtatgtatgattatgttgtgaaagaactgccagaacttctgactgaaaatttccctcaacttgatacatcaaaag-catctatatttggtcattctatgggtggtcatggtgctctgacaatctatttgaaa-aatcttgacaagtataagg-tat----atgat---tgtac-----tatt-tgctccttattttct-tcgtg------------------------------------------------------atttagcttga-t-gagttctttaatttctaa------------------------------------------------------------------------------cttctccc------------ttca-atatgctgtgattttgcagtcagtgtctg---------------ccttcgcccccatttccaat-cctataaactgtccttggggtcagaaggcgttcacaaattatcttggtaatgacaaagctgcttgggaggtaaattaccatgtgact----gatgaataccttg-----------------------atttttgttttttcttgaattc-acaccctattgttaagattaataattctcta----tgcaggaatatgatgccac---------------------------------------------------------------------------------------------
>I28644_M066_Malvaceae_Thomasia_solanaceae_seq1
-----------------------------------------------------------------------------------------------------------------------------------------------------------------------------------------------------------------------------------------------------------------------------------------------------------------------------------------------------tgaagacaatcctgattat----------------tcttcccctccc----------------tgccctcagtatc-ccactctgtgggaaaaactattttcaaatttca------------------------------------------------------------aaga-attcttcctcatta-------------tttgacatgaatagttgcata----------------------------------------------acccaa---------------------agcaga-------ttgatatctgactgagtttt---tatccct----------------------------------------------attcc------------------ttttc--------------------------ctctttttstctttttytyhttttttt--caaatta----------aattaggagctggattctatcttaatg-chacasaagagaagtggaagaattggcgtatgtacgattatgttgtgaaagaactgccaaaacttctgagcgaaaatttccctcaacttgatacttcaagag-catctatttctggtcattctatgggtgggcatggtgctctgacaatttatctgaaa-aatcttgacaagtataagg-tag----ttaac---cgtag-----tatt-tgctcgctatactct-tta----------------------------------------agattttaatttat----ctagcttgg-t-gacttctgacaatctcwa---------aag------------------------------------------------------------------tgtctccc----tcct----tt---atgcctttta-ttttgcagtcagtctctg---------------ccttttcacccattgtcaat-ccgataaactgtccctggggtcagaaggcgttcaaacattatct---taatgactatgctgcttgggaggtaaagtaccaagtgact----gatcaatgccttcttt-------------------ttttttttttttggcctgagttt-ataccctatactggagattaataaatctaaaa-------------------------------------------------------------------------------------------------------------------
>I28645_M067_Malvaceae_Guichenotia_ledifolia_seq1
-------------------------------------------------------------------------------------------------------------------------------------------------------------------------------------------------------------------------------------------------------------------------------------------------------------------------------------------------cttttgaagacaatcctgattat----------------tcttcccttccc----------------tgccctcagtatc-ccactctttgggaaaaactattttcaaatttcag--------tggagc--------------------------------------------------attattcctcatta-------------tttcacatgaaaagttgcatat-------------------gga-t-------------------gtacccaa---------------------agcaga-------ttgatatctgactgagttat---tatccctatcc-----------------------------------------------------------------ctttt--------------------------cctcctttttt-----------ttttt--caaatta----------aattaggagctggtttctatcttaatg-ctacacaagagaagtggaagaattggcgtatgtacgattatgttgtgaaagaactgccaaaacttctgagcgaagatttccctcaacttgatacatcaagag-catctatttctggtcattctatgggtgggcatggtgctctgacaatttatctgaaa-aatcttgacaagtataagg-tag----ttaac---tgtag-----tatt-tgctcgttatactct-tta----------------------------------------aggttttaatttat----ctagcttgg-t-gacttctcccaatttcta---------aag------------------------------------------------------------------cttctccc----tctg----tt---atgcctttta-ttttgcagtcagtctctg---------------cctttgcacccattgtcaat-cctatatactgtccctggggtcagaaggcattcacaaattatctcggtaacgacaaagtggcttgggaggtaaagtaccaagtgact----gatcaatgccttc-----------------------attttttttttggcctgagttt-ataccctatagtggagattaataaatctaaaat--tgcagga---------------------------------------------------------------------------------------------------------
>I28646_M068_Malvaceae_Helmiopsis_sp_seq1
---------------------------------------------------------------------------------------------------------------------------------------------aatatatagattgctcactgatatctag--caagttcggtttttgttgacttgatt----actgcaaatgtaagacatggttcactgtcct-----aggtatcaa------ggacagtggttcttactct-ccccttctttagtagttggtggtgattgagaatctaaaccagg---gaatta----------atgctttcaaatgcaatccttgttaa----------------tctacccttccctgct---------------------------------------gacactattttcaaatttcaa--------tggagcatttct--------------------------------------agata-attttchtacacta-------------ttaaacataagtagttgcgtaat------------------------------------------ttccctgt----------------------------gcta--ttattt----actaagtttctattctctct----------------------------------------------ctgtt----------------ac---ct--------------------------tctctttttca-----------ttttc--caaattt----------aaataggtgctggattttatcttaatg-cttcacaagagaaatggaaaaactggcgtatgtacgattatattgtgaaagaactgccaaaacatctgagtgaaaatttccctcaacttgatacatcaaaag-catctatatctggtcattcaatgggtgggcatggtgctctgacaatctatctgaaa-aactctgacaaatataagg-ttg----ttggc---atcag-----tatt-tgctccttatgtaaa-ata--------------------------------------------------ttat----ctagcttag-t-gacttgttagatattctg--------------------atttttccatgtaggata-actagatatgcgttcttttt-tgctctgagttgcttgcgtttctacc----tttt----tat--atg-cttata-ttttgcagtcggtatctg---------------ccttttcacccatc----------------------------------------------------------------------------------------------------------------------------------------------------------------------------------------------------------------------------------------------------------------------------------------------------------------
>I28647_M069_Malvaceae_Cheirolaena_linearis_seq1
-----------------------------------------------------------------------------------------------------------------------------------------------------------------------------------------------------------------------------------------------gtatmaa------ggacagtggctcttactccccccattccttattagctggtggtgattgagaatctaaccatggaa--------------twarykctttymarwryawtycttctgatgaaaacatatagatwrhytacymwtcyctgct---------------------------------------cacasyawkttcrrwttthrw--------tgrmyyrwttchtatkaatktakgamatkkttmmttkacmtagktatmaargaha-dtrkhyctwmmctm-------------htvwwcwtwagtagttknwtddt------------------------------------------ttmcctrt----------------------------gcta--ttatttactrastwwswwtbtwytctctct----------------------------------------------------------------gttayctwct--------------------------tctctttttcw-----------ttttc--caawttt----------aaataggtgctggattttatcttaatg-cttcacaagagaagtggaaaaactggcgtatgtahgattatattgtgvaagaactgccaaaacttctgastgaaaatttccmtcaacthgatacatcaaaag-catctatttctggtcattctatgggtgggcatggtgctctgachatctatctgaaa-aactchgacaaatataagg-ttg----ttgac---atcag-----tatt-twmtymktatgtkaa-wta--------------------------------------------------ttat----ctagctwhkyt-rmttwtbtmdraakymtr--------------------ayttttstat---------gtwagatdtgcattcttctt-tgctctgagttgcttgctttyyttcc----tttt----tt---atk-sttatt-wtttgcagtccgtatctt---------------ccttttcacccattgtcaat-cctataaactgcccctggggtcagaa-------------------------------------------------------------------------------------------------------------------------------------------------------------------------------------------------------------------------------------------------------------------------------
>I28648_M070_Malvaceae_Helmiopsiella_madagascariensis_seq1
---------------------------------------------------------------------------------------------------------------------------------------------------------------------------------------------------------------------------------------------------------------------------------------------------------------------------------------------artkyttkywraykyratymytgcgaatgtaaggcatgg----ttyayt-------------------------------------------------srcmywaktwtcaarkwcaa---------tggmscwtwtct--------------------------------------rgata-attyhyctwcwytr-------------kthrwtgtaagtaggtgcgtrdt------------------------------------------ttccytrt----------------------------gcta--ttatttrctgaccaagtttctattctctmt----------------------------------------------------------------gttaccytmt--------------------------tctctttttyy-----------wtttc--caaadtt----------aaataggtgctggattttatcttaatg-cttcacaagagaagtggaaaaactggcawatgtahgattatattgtgaaagaactgccaaaacwtctgagtgaaaatttccctcaactygatacatcaaaag-catchatbtctggtcattctatgggtgggcatggtgctctgacaatctatctgaaa-aactywgacaaatataagg-ttg----ttgac---atcag-----thtt-tgctcctyatkcaaa-ata--------------------------------------------------ttww----stagcttag-t-gacttattagmwattctg--------------------atkywtyywtbtwkgytm-actagatatacattcttctt-tgctctgarttgctwgcttttcttcc----atkt----ttt--atg-cttata-ttttgcagtcagtatctg---------------ccttttcacccattgtcaat-cctataaactgcccctggggtcagaaggcattcagaaattatcttggagacaataaaactgcttgggaggtaaaataccaattaact----tatgaaaatt--------------------------ccatttgttttaaccagatttt-attcc----------------------------------------------------------------------------------------------------------------------------------------------
>I28649_M071_Malvaceae_Goethalsia_meiantha_seq1
---------------------------------------------------------------------------------------------------------------------------------------------------------------------------------------------------------------------------------------------------------------------------------------------actt---gttcagtgaaa----------------gaatgcttctttctgccttctctg---------ctgattat----------------ct-acccttcca----------------tgctctcaccttccccattttacagggaacattattttcaa-------------------------------------------------------------------ata-ttttcttcccc---------------------------accctgcattt-------------------ata-t-------------------gtaccaaa---------------------tgctga-------tcatcatctaattgaaaatt---ttc----------------------------------------------------------------------------cc--------------------------tttctttcgca-----------ttttc--taaatta----------aattaggtgctggattttatcttaatg-ccacacaagacaagtggaagaattggcgcatgtacgattatgttgtgaaagaattgccacaactcctgagtgaacatttccctcaacttgatacatcaagag-catctatttctggtcattctdtgggcgggcatggtgcactgacaatctatctgaaa-aaccacgacaaatataagg-tag----ttgac---attaa-----tatt-tgctccatgtgcact-tta----------------------------------------agatcttaaattat----ctagcctaa-t-gacttctcagaatttcta-------------------atttttgctccca-agata-actgcatgtgtatccaccac-caccctcagtttcttsctttctccct------------tt---atg-ct--------------------------------------------------------------------------------------------------------------------------------------------------------------------------------------------------------------------------------------------------------------------------------------------------------------------------------------------------------------------
>I28650_M072_Malvaceae_Clappertonia_ficifolia_seq1
------------------------------------------------------------------------------------------------------------------------------------------------------------------------------------------------------------------------------------------------------------------------------------------------------------------------------------------------------mmaasmaawystgattat----------------ct-tccctcttt----------------tactcmtactatccccattcta-cagaaacaytattttyaattttcga--------tggmdbattrca--------------------------------------rgata-ckwttctcabctwt-------------ttccha-----ggaayrrtyat-------------------atg-t-------------------gtwccaaa---------------------tgtaga-------tcattatctgactvagttth---tatccc----------------------------------cttyybtt-----ttytt------------------ttktc--------------------------ttttmttttmm-----------wtttt--amwttta----------aattaggtgctggattttatcttaatg-cthcacaagagaagtggaaraattggcgcatgtatgattatgttgtgaaagaaytgccagaacttctragtgaacatttccctcaacttgatdcatcaaaag-catctatttctggtcattctatgggtgggcatggwgctctaacaatctatctgaaa-aaccttgacaagtataagg-tag----ttddc---agtgr-----tattgctccttatatgctat-tta----------------------------------------agattttaatttkt----ctagctyaa-t-aacttctcagwgtttcta-------------------atttttkctcttakggaya-actgcatatgtattya---------ctcagttacatgctttctccct------------yt---mtg-cytata-ttttgcagtcagtgtctg---------------cttttgcaccarttgtcaat-cccataaactgtccctggggtcagaaggcattcacaaattatcttggtaatgacaaagctgcttgggaggt-aagtaccaagtgacc----gattaatgcc----------------------------cttcattttt--------------------------------------------------------------------------------------------------------------------------------------------------------------
>I28652_M074_Malvaceae_Hildegardia_barteri_seq1
--------------------------------------------------------------------------------------------------------------------------------------------------------------------------------------------------------------------------------------------------------------------------------------------------------------------------------------------------------------------------------------------------cc----------------tgccttcagcattgctactctgtggaaaacactattt-----------------------------tc--------------------------------------aaatt-attttgttatgctg-------------attcgtctgaataattgcatat-------------------gga-t-------------------gtatctga---------------------agtaga-------tcattctctgactgagtttc---tatttctctcctcc--------------------cactccctccttt------ttttc------------------ccctt--------------------------ctttttctgca-----------tttt---aaattta----------aatcaggtgctggattttatcttaatg-caacacaagagaagtggaagaactggcgtatgtatgattatgttgtgaacgaactgccaaggcttctgagtgaaaatttcccacaacttgatacatcaaaag-catctatttctggtcattctatgggtggccatggtgctctgacaatctatctgaaa-aaccttgataagtataagg-tag----ttgac---agtag-----tatt-tgttccttttgctct-tta----------------------------------------agattttaatttaa----ctagcttag-t-gacttcttaggatttgta---------at---------ttttttctctggaggata-actagatatgcattcatctt---------------tgcttttctccc----ctct----tt---gtg-cttata-ttttgcagtcagtgtctg---------------cctttgcacccattgtcaat-cccataaactgcccctggggtcagaaggcgtttacaaattatcttggtaacaacaaagctgcttgggaggtcaagtaccaattgact----gaggaatgcc----------------------------tttcatttttacctaacata----ccttatagtggagaataataagtctcaaaa------------------------------------------------------------------------------------------------------------------
>I28653_M168_Malvaceae_Theobroma_cacao_seq1
------------------------------------------------------------------------------------------------------------------------------------------------------------------------------------------------------------------------------------------------------------------------------------------------------------------------------------------------------gaatgcaatcctgattag----------------tcttctcttccc----------------tgcccccagtatccccactctgtgggaaacattgtc---aaatttcaa--------tggagcattgct--------------------------------------agata-atttccttacacta-------------tctcatatgaatagttgcaaat-------------------aaa-t-------------------gtaccaaa---------------------agcaga-------tctttatctgactgagtt---------------------------------------ttatccctattcc------ttttc------------------tattt--------------------------ctgcttttgca-----------ttttg--aaattta----------aattaggtgctggattttatcttaatg-ctacacaagagaagtggaagaattggcgtatgtacgattatgttgtcaaagaaatgccaaaactcctgagtgaaaatttccctcaacttgatacatcaaaag-catctatttctggtcattctatgggtgggcatggtgctctgacagtctatctgaaa-aaccttgataagtataagg-tag----ttgac---aattg-----tatt-tgctcctcatgctct-tta----------------------------------------agattctaatttat----ctagtttaa-t-gacttctcagaatttcta---------aa---------ttttttctccagaggata-actacatatgtattcacctt-tgtcctcagttacttgcttttctccc----ttct----tta--atg-cttata-ttttgcagtcagtgtctg---------------cttttgcacccattgccaat-cctataaattgtccctggggtcagaaggctttcacaaactatcttggtaacgacaaagctgcttgggaggtaaagtaccaagtgact----gatgaatgcc----------------------------cttcatttttacctgaattt-agacctta--gtggagattaataaatctaaaaaa-tgcaggaatat-----------------------------------------------------------------------------------------------------
>I28654_M105_Malvaceae_Pachira_aquatica_seq1
----------------------------------------------------------------------------------------------------------------------------------------------------------------------------------------------------------------------------------------------------------------------------------------------------------------------------------------------------------------------------------------------------------------------------------------tgtg-agaacaatattttcaaaatttaa--------tggagcattgtt--------------------------------------tgata-attctcctacactg-------------gtttgcttgaataattgcatat-------------------aga-t-------------------gtacc------------------------agcatt-------tcattctttgactgacttat---taactcc---------------------------ccctttctgtatt------tctt---------------------------------------------------ttttctttca-----------ttgtc--aaattta----------aattaggtgctggattttatcttaatg-ctacactagagaagtggaagaattggcgtatgtacgattatgttgtgaaagaactgccaaaacttctgagtgaaaatttccctcaacttgatacatcaaaag-catctatttctggtcattctatgggtgggcatggtgccctgacaatctatctgaaa-aaccttgataagtataagg-tag----ttgac---agtag-----tatt-tgctccttttgctctctta----------------------------------------agattttaatttat----ctagcttagtt-gacttcttagaatttata---------at---------tttttactctagaagata-actagatatgtattcatatt-tgctctaagttac-----tttctgcc----ttct----tt---gtg-tttatg-ctttgcagtcagtgtctg---------------ccttcgcacccattgtcaat-cctataaactgcctctggggtcagaaggcattcaccaattatcttggcaacgaaaaagctgcttgggaggtcaagtaccgatagact----gatgaatgcc----------------------------attcatttttaactaatttt-mtgcc----------------------------------------------------------------------------------------------------------------------------------------------
>I28655_M148_Malvaceae_Robinsonella_mirandae_seq1
--------------------------------------------------------------------------------------------------------------------------------------------------------------------------------------------------------------------------------------------------------------------------------------------------------------------------------------------------------------------------------------------------------------------------taacattactactttgtt-agaacactattttcaaattttaa--------tggrgcattatw--------------------------------------trata-attttcykatgctg-------------rttcmyatgagtagttryatat-------------------cga-t-------------------gtacctga---------------------agcawa-------tcattstctgactgactymc---watctmc---------------------------ctcttcmttcwh-------tyttt------------------atttt--------------------------cttytcttgcw-----------ttttc--aaatthd----------aattaggtgctggrttttatcttaatg-ctacrcaagagaagtggaagaactggcvdatgtatgattatgttgtgaaagaactgccaaaacttctgagtgaaaatttcchtcaacttgatacvtcaaaag-catctatttctggtcattctatgggtggccatggtgctytgacaatctatctgaaa-aaccttgataagtataagg-trg----ywvwc---agwma-tttatttt-tgmacyttttgctct-yta----------------------------------------dgattttaatttatcttcttagcttyg-t-aabttcttggggttkcta---------aw---------tttttt------------------------twtcttgtt-tgctctaayttacttgcttttctcyc----yyct----tt---gtg-tttatacttttgcagkccgtgtctg---------------ccttygcwcccvtwgtcaat-cctatwaattgyccctggggtcagaaggcattcwcaaattaccttggtaatgaaaaagcttcttgggaggtamagtaccaaatgact----gatgagtgcc----------------------------ttttacattt-cctaatttw--tacgtcgttgtggagattaatacgtctta---------------------------------------------------------------------------------------------------------------------
>I28656_M002_Malvaceae_Tilia_americana_seq1
-------------------------------------------------------------------------------------------------------------------------------------------------------------------------------------------------------------------------------------------------------------------------------------------------------------------------------------------------------------------------------------------------------------------------------tcgccactctgtggrmaraactattttcaaatttcaa--------tggggcattgct--------------------------------------aaata-attttcctacccta-------------ttacacatgaatagttgcatat-------------------rga-t-------------------gwacmtra---------------------agyagr-------tyattctctgactgagtctc---tctctct---------------------------ctctctcthtnkc------ctttt------------------ttttt--------------------------ttttttttkva-----------ttty---aaattta----------aattaggtgctggattttatcttaatg-ctacacaagagaagtggaagaactggcgtatgtatgattatgttgtgaaagaactrccaaaasttctgagtgaaaatttccctcwacttgatacatcaaaag-catctatttctggtcattctatgggtgrgcatggtgctctgacaatctatctgaaa-aaccttgacaagtataagg-tag----ttgdc---agyag-----trtt-tgctccytdtgctcd-tta----------------------------------------akattttaatttat----ctagcttag-t-gwcttcktagaatttcaa-------------------tttttttctctagtggata-actagatatgtattcatctt-tgctctaagttacttgcttttctccc----ttgt----tt---gtg-cctata-ttttgcagtcagtgtctg---------------ccttctcacccattgccaat-cctataaactgcccctggggtcagaaggcattcacaaattatcttggtaacaacaaagctgcttgggaggtcaagtaccaatttact----gaggaatgcc----------------------------cttcatttttacctaatata----cct---------------------------------------------------------------------------------------------------------------------------------------------
>I28657_M180_Malvaceae_Triumfetta_lappula_seq1
-----------------------------------------------------------------------------------------------------------------------------------------------------------------------------------------------------------------------------------------------------------------------------------------------------------------------------------------------tgtcttgaaatgctatcctgwttac----------------ct-tccctccct----------------tactcctactatccccattctaccgaaaacactattttcaattttcga--------tggagcatcgta--------------------------------------agatt-cttttctcacctac-------------ttccca-----ggaatagatat-------------------atg-t-------------------gtaccaaa---------------------tgtaga-------tcattatcygactcagttt--------------------------------------------------ta-----tvyyc------------------ttyht--------------------------yttycttttga-----------atttt--tarmtta----------aattaggtgctggattttatcttaatg-ctacacaagagaagtggaaraattggcgcatgtatgattatgttgtraaagaacttccagaacttctgagtgaacatttccctcaacttgatacatcaaaag-catctatttctggtcactctatgggwgggcatggtgctctaactatctatctgaaa-aaccttgacaagtataagg-tag----attac---agkgg-----tattgctccttatatgctct-ttt----------------------------------------agattttaatttgt----ctagyttaa-t-aacttctcagaacttcta-------------------atttttgttcttagggata-actgcatatgtattca---------ctcagttacatgctttcttcct------------tt---atg-cttata-ttttgcagtcggtgtctg---------------ctttttcacccattgtcaat-cccacaaactgtccctggggtcagaaggcattcactaattatcttggtaatgacaaaactgcttgggaggt-aagtaccaagtgac-------------------------------------------------------------------------------------------------------------------------------------------------------------------------------------------------------------------
>I28658_M160_Muntingiaceae_Muntingia_calabura_seq1
-----------------------------------------------------------------------------------------------------------------------------------------------------------------------------------------------------------------------------------------------------------------------------------------------------------------------------------------------------------------------------------------------------------------------------------------------------agtcctaagagtcaactagtaacctaaatttttta-------------------------------------ggaaagcgtatctcta---cgt------------atttgggctaattactatgcaataatt--------------ataataagatactaacacattctggtccacaacatatttgttgtttattagatggcaaat-----actattttgcaggtcagggttga-------------------------------------------------------------------------catacttct--------------------------tattttcttac-----------tgctt--tattctgtctcttatctaattaggtgctggattttatcttaatg-ctaccaaagagaagtggaggaactggcgcatgtatgactatgtagtgaaggagttgccaaaaattatgagtgaaagtttcccacagatcgatacatcacggg-catctatatctggtcattcaatgggtgggcatggtgctttgactatctatttgaaa-aaccttgacaagtataagg-tagttcattgcc---acaat----------actagtgta-gtgct-tga----------------------------------------gcactatatgatat--ttatagctcaatt-aactcct-agaatatgca---------gtaaat---aattttacatt--------------------------ccct----------ttgcttactattactcc----atgt----tt---ctt-tgcata--tctgtagtcagtgtctg---------------catttgcaccaatagtaaat-cctataaattgtccttggggccagaaggcatttacaaactatcttggcaacaacaaaactgattgggaggtaaggttctttgtgagct---gataaggtct----------------------------tctcgttttcagagaacaatttagccttgacgaagatattgaataatataaa----tgcaggaatatgatgcc-----------------------------------------------------------------------------------------------
>I9832_V002_Malvaceae_Luehea_speciosa_seq1
actctttctgtttcattttcatggaattcttctatccaatattgaatttttaagtgcatatgattactaatgacgcatgatgttggaagcactatcccgcttggattaatatccattctgcaatgtatttcatttgagaaaaatagatagat-gtttattaatt--ggcatccagtttggtttttctttaattaatccaccaacactaatgtaacacatggttcattgagttttaacatgtactgaaggtatcgagtatggctctgactca---cctgccctaggactt---gttcagggaaa----------------gaatgcttctttccactgtctccaaatgcaatcctgattat----------------ct-tcccttccc----------------tgctcccaccatccccattcta-aaagaacactattttcag-------------------------------------------------------------------ata-ttatcttccct---------------------------tccctactttt-------------------atatt-------------------gtaccgaa---------------------agcaga-------tcatcatcttactaagtttt---tctccc-----------------------------------tcttatt-----gtccc------------------ytttt--------------------------tttttnbbgca-----------ttttc--aaaatta----------tattaggtgctggattttatcttaatg-ctacacaagagaagtggaagaattggcgcatgtacgattatgttgtgaaagaactgccacaacttctgagtgaacatttccctcgacttgatacatcaagag-catctatttctggtcattctatgggtgggcatggtgctctgacaatctatctgaaa-aatcttgacaagtataagg-tag----ttgac---attaa-----tatt-tgctccatatggtct-tta----------------------------------------atattttaatttat----cgatcttaa-tggacttctcagaatttcta-------------------atttttgctccta-agata-actgcatgtgtgttcacctt-cattcttggttacttgctttcttcct------------ct---ata-cttata-ttttgcagtccgtctctg---------------cctttgcacccattgtcaat-cctatgaactgtccctggggtcagaaggcattcacaaattatcttggtaatgacaaagctgcctgggaggt-aagtaccaactgatt----tatgaatacc----------------------------cttcacttttgcctgagtgt-acaccttatggtggagattaatatatctaaacaa-tgcaggaatatgatgccacttgcctgatcaaaaagtttcataatgtatctgctaccattttaattgatcaggtaagagcagaatgtctaatttaaatttactcaacatgatt
