# Supplementary material for: Localized Phylogenetic Discordance Among Nuclear Loci Due to Incomplete Lineage Sorting and Introgression in the Family of Cotton and Cacao (Malvaceae)
Source: Front Plant Sci. 2022 Apr 13;13:850521. doi: 10.3389/fpls.2022.850521 (PMC9043901; doi:10.3389/fpls.2022.850521)
Supplement: Supplementary file 1 [file Data_Sheet_1.ZIP › Alignments_v4/L58.fasta]

>I23352_M001_Malvaceae_Bombax_ceiba_seq1
-----------------------------------------------------------------------------------------------------------------------------------------------------------------------------------------------------------------------------------------------------------------------------------------------------------------------------------------------------------------------------------------------------------------------------------------------------------------------------------------------------------------------------------------------------------------------tggatatacctggcccacttggagagagtgctgtggaaattcttgaattgcttcccactctctcctcactgaatggtgttgatgaatccaaaatcttagaaactgaaaagcatattattgattcaatgcttcaaccgcgtctgcctgaatggactgctgaggaacctcttkctgatcgtgttcttaatgcaatgtggttatwtttaatgacttatagacttgcagatgaggaaaagcttgatgaaactccagtgtggtatgtacttctacg--------ttgatttttttactg-----------------acat-----------------a-tatacctca---------------gat-catctt-------------------tgttca-tttat------------------------------------------tgaatttcttggaagcaagg-atcagtat-tt---------agacaagg--------------------------------------------------------------------------------------------------------tttaaacatgaaaag-ccktgagtatc-----------------------------------------------------------------------------------------------------------------------------tgctaacaattagaaaatctg-ggcgtcataatggattttagg------------cttacctactgg-tg-ctggatgaaatgat-tataacatat--tacatgctagagg--atcatcatttttaagaca----ttttct---------------------------------gtgttc-attgtattaa--------------------------------------------------------
>I23353_M002_Malvaceae_Tilia_americana_seq1
-------------------------------------------------------------------------------------------------------------------------------------------------------------------------------------------------------------------------------------------------------------------------------------------------------------------------------------------------------------------------------------------------------------------------------------------------------------------------------------------------------------------------------------------------------------------------gatmtmcctggccctcttggagagaatgctgtggaaattctagaatcccttcccacgctttcttcactaaatggtgttgatgtatccaaaatcttagaaactgaaaagcatgttgttgattcaatgcttcagccacgcctccctgaatggactgctgaggaacctcttgctgatcgggttcttaatgcaatgtggttatacttaatgacttatagacttgcagacgaggaaaagcttgatgaaactccagtatggtgcgcattcctaca--------ttaatatatctactg-----------------acat-----------------a-tagacctta---------------tat-catgtt-------------------tgatca-tttgt------------------------------------------tgaatttcttggaagcaagg-atctgtatttt---------aggcaaag--------------------------------------------------------------------------------------------------------cttaaatattaaaag-ccatgactatc-----------------------------------------------------------------------------------------------------------------------------tgcttacaattggaaa---------------------------------------------------------------------------------------------------------------------------------------------------------------------------------------------------------------------------------------
>I23354_M003_Malvaceae_Herissantia_crispa_seq1
-------------------------------------------------------------------------------------------------------------------------------------------------------------------------------------------------------------------------------------------------------------------------------------------------------------------------------------------------------------------------------------------------------------------------------------------------------------------------------------------------------------------------------------------------------------------------gatatacctggcccacttggagatagtgctgtggaaattcttggatcgcttccctctctttcatcactgaacggtgttgatgcatccaaaatcttagaggctgaaaagcatattgttgattcagagcttcggccacgactgccwgaatggactgctgaagaacctgttgttgatcgtgttcttaatgcaatgtggttatatttaatgacttatcgacttgcagatgaggaaaagcttgatgaaaatcctgtatggtatgtagttctaca--------ttgatatttttactt------------------catc------------------tatatttca---------------aat-catatt-------------------taatcg-tttat------------------------------------------tgaatttcttggaagcaa----------------------ttagcaagg---------------------------------------------------------------------------------------------------------------------------------------------------------------------------------------------------------------------------------------------------------------tcatcatgaattggaaaatctg-ggtgtcattatgaacttttgg------------cgtactgactat--cactgaatgaaatgag-aacaacatat--tacatgctagcga--atcatcatttttaagatg----tttttt---------------------------------gagtttctttgtattcagttatcatgtaaagttttaagttctttcacaggtatgttat---------------
>I23355_M004_Malvaceae_Malva_arborea_seq1
-------------------------------------------------------------------------------------------------------------------------------------------------------------------------------------------------------------------------------------------------------------------------------------------------------------------------------------------------------------------------------------------------------------------------------------------------------------------------------------------------------------------------------------------------------------------------------cctggtccacttggagatagtgctgtggaaattcttgaatcacttcccacwctttcctykctgaayggttctgaagcatctaaaattttagaagctgaaaagcatattgttgattcaatkcttcagccaygtctgcctgaatggactgctgatgaacctattgttgatcgtgttcttaatgcaatgtggttatatttaatracttatagacttgcagatgrggaaaagcttgatgaaaatcctgtatggtatgta---ctaca--------ttgatctttttactt-----------------gcat-----------------c-tacaccaca---------------gac-cgtgtt-------------------tgatca-tttat------------------------------------------tgaattttttggatgcaaaa-atcactgt-tt---------agacaagg--------------------------------------------------------------------------------------------------------tttaaacattataccacmacaagcagc-----------------------------------------------------------------------------------------------------------------------------tgctt--------------------------------------------------------------------------------------------------------------------------------------------------------------------------------------------------------------------------------------------------
>I23356_M005_Malvaceae_Lavatera_assurgentiflora_seq1
-----------------------------------------------------------------------------------------------------------------------------------------------------------------------------------------------------------------------------------------------------------------------------------------------------------------------------------------------------------------------------------------------------------------------------------------------------------------------------------------------------------------------------------------------------------------------tggatatacctggtccacttggagatagtgctgtggaaattcttgaatcacttcccactctttccttgctgaatggttctgaagcatctaaaattttagaagctgaaaagcatattgttgattcaatgcttcagccatgtctgcctgaatggactgctgatgaacctattgttgatcgtgttcttaatgcaatgtggttatatttaatgacttatagacttgcagatgaggaaaagcttgatgaaaatcctgtatggtatgta---ctaca--------ttgatctttttactt-----------------gcat-----------------c-tacaccaca---------------gac-cgtgtt-------------------tgatca-tttat------------------------------------------tgaattttttggatgcaaaa-atcactgt-tt---------agacaagg--------------------------------------------------------------------------------------------------------tttaaacattata---ccacaagcagc-----------------------------------------------------------------------------------------------------------------------------tgcttacaattggaaagtcta-cgtgttactatggattttagg------------cttacctgctat-cacctggaagaaatga-------------------------------------------------------------------------------------------------------------------------------------------------------------------
>I23357_M006_Sphaerosepalaceae_Rhopalocarpus_longipetiolatus_seq1
------------------------------------------------------------------------------------------------------------------------------------------------------------------------------------------------------------------------------------------------------------------------------------------------------------------------------------------------------------------------------------------------------------------------------------------------------------------------------------------------------------------------------------------------------------------------------acctggccctcttggagagagtgctgttgaaattcttgaatcccttcccactctttccttgctgaatggtgttgatgcatccaaaatatttgaatccgaaaaacatgttgttgattcaatgcttcagccacgtcttccagaatggacacctgaggaacctcttattgatcgtgttcttaatgccatgtggttatatttaatgacatacaggcttgcagatgaggaaaaaattgacgaaacttcagtatggtatgcgttattgga-ttaagggttgttttatgtaatt-----------------aagt-------------------gacaattca--------------gaacaaatatt-------------------taatta----------------------------------------------ttgggaactgttagtgttatga--------------------------------------------------------------------------------------------------------------------------------------------------------------------------------------------------------------------------------------------------------------------------------------------------------------------------------------------------tgtttgctttatgt----------------------------------------------------------------------------------------------------------------------------------------aa----------------------------------------ct
>I23359_M008_Malvaceae_Althaea_officinalis_seq1
---------------------------------------------------------------------------------------------------------------------------------------------------------------------------------------------------------------------------------------------------------------------------------------------------------------------------------------------------------------------------------------------------------------------------------------------------------------------------------------------------------------------------------------------------------------------------------------------------------------tcttgaatcgcttcccactctttcctcgctgaacggtgctgaagcatctaaaattttagaagctgaaaagcatattgttgattcaatgcttcagccacgtctgcctgaatggattgctgatgaacctattgttgatcgcgttcttaatgcaatgtggttatatttaatgacttataggcttgcagatgaggaaaagcttgatgaaaatcctgtatggtatgtacttctaca--------ttgatctttttactt-----------------acat-----------------c-tacaccaca---------------gat-cgtgtt-------------------tgatca-tttat------------------------------------------tgaattttgtggatgcacaa-atcactat-tt---------aggcaagg--------------------------------------------------------------------------------------------------------t--------------------------------------------------------------------------------------------------------------------------------------------------------------------------------------------------------------------------------------------------------------------------------------------------------------------------------------------------------------------------------------------------------------
>I23360_M009_Malvaceae_Lagunaria_patersonia_seq1
---------------------------------------------------------------------------------------------------------------------------------------------------------------------------------------------------------------------------------------------------------------------------------------------------------------------------------------------------------------------------------------------------------------------------------------------------------------------------------------------------------------------------------------------------------------------------------------acttggagagagtgctgtggaaattcttgaatcccttcccactctttcctcgctgaatggtgttgatgcatcaaaaatcttagwagcygaaaagcatrttgttgattcaatgcttyagccacgtttgcctcaatggactgctgaagaacctsttgttgatcgtgttcttaatgcaatgtggttatatttaatgacttatagacttgcagatgaggaaaagcttgatgaaaccystgtatgrtrwkygmtwcwacw--------tkyawcybddbhhtt-----------------avatc------------------tatacctcv-------------------thtddtd----------------hhtbdtbv-btddh------------------------------------------hnhanyhhbnrraagvdnvd-htbdvmbt-wtd-------tnddbhwdg--------------------------------------------------------------------------------------------------------ttthahyhnhaaaar-bchbddgcwtb-----------------------------------------------------------------------------------------------------------------------------ddvwdabhathndawarkccs-rswktmwwtrkgkmywwwark------------ywtrmkkwywgw-tk-skrkwtsraawkms-wakwrywtaw--wwyttrkkasrkk--mwcwtcatt-----------------------------------------------------------------------------------------------------------------------------
>I23364_M013_Malvaceae_Grewia_sp_seq1
------------------------------------------------------------------------------------------------------------------------------------------------------------------------------------------------------------------------------------------------------------------------------------------------------------------------------------------------------------------------------------------------------------------------------------------------------------------------------------------------------------------------------------------------------------------------tgatatacctgggccacttggagagagtgctgtggaaatccttgaagcgcttcccactctgtcctcattaaatggtgttgacgcatccaaagtcttagaaatggaaaagcatgttgttgattcaatgcttcagccacgtctgcccgaatggagtgctgaagagcctcttgctgaccgtgttctaaatgcaatgtggttatatctaatgacatatagacttgcagatgaagaaaagtttgatgaaactccagtatggtatgcaattctaga--------ttggtttatc-actg-----------------ccat-----------------a-tagacttcatag----------------catgca-------------------tgacct-tttgt------------------------------------------tgagtttcttggaagcgtgg-ataaatag-tca-------tagggagaa-----------------------------------------------------------------------------------------------------ctttttgggcatatggag-----------------------------------------------------------------------------------------------------------------------tgaggttgaattcaatgaaccttctaaacggaaaa-----ggttttattttggattt---------------gcttggcaggtat-gttatggatgaactagg-ttcagcat----tacggcatagtgatgagccaaatttcagagtggctc----------------------------------------------------------------------------------------------------------------c
>I23367_M016_Malvaceae_Kitaibelia_vitifolia_seq1
-----------------------------------------------------------------------------------------------------------------------------------------------------------------------------------------------------------------------------------------------------------------------------------------------------------------------------------------------------------------------------------------------------------------------------------------------------------------------------------------------------------------------------------------------------------------------------tacctggcccacttggagatagtgctgtggaaattcttgaatcacttcccactctttcctcgctgaacggtgctgaagcatctaaaattttagaagctgaaaagcatattgttgattcaatgcttcagccacgtctccctgaatggactgctgatgaacctattgttgatcgcgttcttaatgcaatgtggttatatttaatgacttatagacttgcagatgaggaaaagcttgatgaaaatcctgtatggtatgtacttctaca--------ttgatattttt-ctt-----------------gcat-----------------c-tacaccaca---------------gat-cgtgtt-------------------tgatca-tttat------------------------------------------tgaattttttggatgcaaaa-atcactat-tt---------aggcaagg--------------------------------------------------------------------------------------------------------tttaaacatta----------------------------------------------------------------------------------------------------------------------------------------------------------------------------------------------------------------------------------------------------------------------------------------------------------------------------------------------------------------------------------------------------
>I23368_M017_Malvaceae_Sterculia_apetala_seq1
---------------------------------------------------------------------------------------------------------------------------------------------------------------------------------------------------------------------------------------------------------------------------------------------------------------------------------------------------------------------------------------------------------------------------------------------------------------------------------------------------------------------------------------------------------------------------------tggccctcttggagagaatgctgtggaaattcttgagwcccttcccactctttcttcactaaatggtgttgatgcatcaaaaatcttagaaactgaaaagcatgttgttgattcaatgcttcagccacgactccctgaattcactgctgaggaacctcttgctgatcgggttcttagtgcaatgtggttgtacttaatgacttatagacttgcagatgaggaaaagcttgatgaaacaccagtatggtatgcactcctaca--------ttattttatcgacca-----------------acat-----------------a-tggatctta---------------gat-catgtt-------------------tgatca-tttgt------------------------------------------tgaatttcttggaagcaagg-atcggt-------------taggcaaag--------------------------------------------------------------------------------------------------------tttaaatattaaaag-ccatgaccatc-----------------------------------------------------------------------------------------------------------------------------tgcttagaattggaaaacctt-ggtgtcaatatggattttaag------------ctgaactactgg--agcaagatgaaataag-aagaatatac--ta------------gagtattattgtgaagcag----tttgct-----------------aaatgcattg-------------------------------------------------------------------------------
>I23369_M018_Malvaceae_Abelmoschus_esculentus_seq1
-------------------------------------------------------------------------------------------------------------------------------------------------------------------------------------------------------------------------------------------------------------------------------------------------------------------------------------------------------------------------------------------------------------------------------------------------------------------------------------------------------------------------------------------------------------------------------------------------------------------gagtcccttcccactctttcctcgctgaacggtgttgatgcatcgaaaatcttagaagctgaawagcatgttgttgattcgatgcttcggccacgtttgcctgaatggactgctgaagaacctgttgttgatcgtgttcttaatgcaatgtggttatatttgatgacttatagacttgcagatgaggaaaagcttgatgaaaatccagtatggtatgtacttctaca--------tcgatgtttttactt-----------------gcat-----------------a-tatacctcc---------------gac-aatttt-------------------taatca-tttat------------------------------------------tgaa-ttcttggaagcagtc-atcagtat-tt---------tggcaagg--------------------------------------------------------------------------------------------------------cttaaacattaaaag--------catca--------------------------------------------------------------------------------------------------------------------------tcttcttgcaatcagaagatatg-gatttccctatggattttaggtt----------tttacctactgt-cgcctggatgaaacgag------------------------------------------------------------------------------------------------------------------------------------------------------------------
>I23370_M105_Malvaceae_Pachira_aquatica_seq1
-------------------------------------------------------------------------------------------------------------------------------------------------------------------------------------------------------------------------------------------------------------------------------------------------------------------------------------------------------------------------------------------------------------------------------------------------------------------------------------------------------------------------------------------------------------------------------cctggcccgcttggagagagtgctgtggaaattcttgaatcccttcccactctttccttactgaatggtgttgatgcattcaaaatcttagaaactgaaaagcatgttgttgattcaatgcttcaaccacatctccctgaatggactgctgaggaacctcttgctgatcgtgttcttaatgcaatgtggttatatttaatgacttatagacttgcagatgaggaaaagcttgatgaaactccagtgtggtatgtacttctgca--------ttgaattttttactg-----------------acat-----------------a-tatacctca---------------gat-catctt-------------------tgatca-tttat------------------------------------------tgaatttcttggaagcaagg-atcagtat-tt---------agacaagg--------------------------------------------------------------------------------------------------------tttaaacgtgaaaag-ccatgagcatc-----------------------------------------------------------------------------------------------------------------------------tgctaagaattacaaaatatg-ggcgtcattatggattttagg------------cttmmc------------------------------------------------------------------------------------------------------------------------------------------------------------------------------------------
>I23371_M137_Malvaceae_Dombeya_wallichii_seq1
----------------------------------------------------------------------------------------------------------------------------------------------------------------------------------------------------------------------------------------------------------------------------------------------------------------------------------------------------------------------------------------------------------------------------------------------------------------------------------------------------------------------------------------------------------------------------------------------------------------------------------------tcactgaatggcgttgaggcatcyaaaatcttagaaactgaaaagaaagctgttgattcaatgcttcagcctcgwttgcctgaatggactgctgaggaacctcttgctgatcgygttcttaaygctatgtggttatatytaatgacttatagacttgcagrtgaggaaaagctcgatgaaactccagtatggtatrcactgctaca--------ttaatttytctattg-----------------aaat-----------------g-takacmtta---------------gac-ccttct-------------------tgrtca-tttttc--------------------------------------------rtttcttgaarg------rttagtgt-tc--------taagcaaar----------------------------------------------------------------------------------------------------------------cttaaag-ctatgacmatc-----------------------------------------------------------------------------------------------------------------------------tgcttacaagtggarvhyytk-gkkbtwammhdgrdttttdvbhaawttgtgg----------------tgctagatgaaatgsg-ragaatatact-----------ggattattatcattgttaattag----tttgct----------------------------------aatatcattgtattaa--------------------------------------------------------
>I23372_M140_Malvaceae_Chiranthodendron_pentadactylon_seq1
----------------------------------------------------------------------------------------------------------------------------------------------------------------------------------------------------------------------------------------------------------------------------------------------------------------------------------------------------------------------------------------------------------------------------------------------------------------------------------------------------------------------------------------------------------------------------------ggctcacttggagagagtgctgtggaaattcttgaatcccttcccaccctttcctcactgaatggtgttgatgcatccaaaatcttagaagctgaaaggcatattgttgattcaatgcttcagcctcgtctgcctgaatggacttctgaggaacctcttgctgatcgtgttcttaatgcaatgtggttatatttaatgacttatagacttgcagatgaggaaaagcttgatgaaactccagtatggtatgtacttcttta-------tttgatttatttactg-----------------acat-----------------a-tatacctca---------------gat-catgtt-------------------tgatca-tttat------------------------------------------tgaatttcttggaagcaagg-atcagtat-tt---------aggcaagg--------------------------------------------------------------------------------------------------------tttaaacattaaaag-ccatgagcatc-----------------------------------------------------------------------------------------------------------------------------tgcttacaattggaaaatctg-ggtgtcaatattgattttagg------------ctaaactactgg-tg-ctggatgaaatgag-aagaacata---------ctagaaa--atcatcatttt------a----ttttt-----------------------------------------------------------------------------------------------------------
>I23373_M141_Malvaceae_Quararibea_funebris_seq1
---------------------------------------------------------------------------------------------------------------------------------------------------------------------------------------------------------------------------------------------------------------------------------------------------------------------------------------------------------------------------------------------------------------------------------------------------------------------------------------------------------------------------------------------------------------------------tatacctggcccgcttggagagagtgctgtggaaattcttgaatcccttcccactctttcctcactgaatggtgttgatgcatccaaaatcttagaaactgaaaagcatattgttgattcaatgcttcagycacgtctgcctgaatggactgctgaggaacctcttgctgatcgtgttcttaatgcaatgtggttatatttaatgacttatagacttgcagatgaggaaaagcttgatgaaactccagtatggtatgtacttttacg--------ttgatthttttacaa-----------------acat-----------------a-tatacctcagat-----------cgat-catgtt-------------------tgatca-tttac------------------------------------------tgaatttcttggaagcaagg-atcagtat-tt---------agggaagg--------------------------------------------------------------------------------------------------------tttaaacattaaaag--catgagcatc-----------------------------------------------------------------------------------------------------------------------------tgcttacaattggaaaatctg-ggtgtcattatggattttagg------------cttacctactgg-tg-ctggatgaaatgag-aataacatat--tacatgctagacg--atcatcattttgaagatg----ttttct---------------------------------rawtym-wtkkt-------------------------------------------------------------
>I23374_M142_Malvaceae_Hampea_nutricia_seq1
------------------------------------------------------------------------------------------------------------------------------------------------------------------------------------------------------------------------------------------------------------------------------------------------------------------------------------------------------------------------------------------------------------------------------------------------------------------------------------------------------------------------------------------------------------------------------acctggcccacttggcgatagtgctgtggaaattcttgaatcccttcccactctttcctcgttgaatggtgttgatgcatccaaaatcttagaatccgaaaagcatattgttgattcaatgcttcagccacgtctgcctgaatggactgctgaagaacctcttgctgatcgtgttcttaatgcaatgtggttatatttaatgacttatagactcgcagatgaggaaaagcttgatgaaaatcctgtatggtatgt-cttttaca--------ttgatcttt----------------------------------------------tctatctta---------------gac-catgtt-------------------tgatca-tttgt------------------------------------------tgaattttttggaagcaagg-atcagtat-tt---------aggcaagg--------------------------------------------------------------------------------------------------------tttaaacattaaaaa-ccacaaggatt-----------------------------------------------------------------------------------------------------------------------------tgcttacaa----------------------------------------------------------------------------------------------------------------------------------------------------------------------------------------------------------------------------------------------
>I23376_M145_Malvaceae_Heliocarpus_appendiculatus_seq1
-------------------------------------------------------------------------------------------------------------------------------------------------------------------------------------------------------------------------------------------------------------------------------------------------------------------------------------------------------------------------------------------------------------------------------------------------------------------------------------------------------------------------------------------------------------------------gatatacccgggccacttggagagaatgctgtggaaattcttgaatcacttccaactctatcrtcattgaatggtgttgatgcktccaaaatcttagaaactggaaagcaagctgtcgattcaatgcttcagccacgtctgcctgaatggagtgctgaagaacctcttgcygatcgtgttattaatgygatgtggttrtatktaatgacatatagacttgcagatgaggaaaagcttgatgaaactccagtatggtatgcaattctaga--------ttggttaatatactgt---------------aatat-----------------a-tagattgca---------------tat-catgtt-------------------tgaccg-tttct------------------------------------------ttaatttattgcwrsmaksrwrkawawas-wyw-------yakagarararmaywttkkccttaggaaggaagaatatggt------------------------------------taatagcaatggtrw---------wtttwkmrmaamwywcaacattaaaag-ccatgaccatc-----------------------------------------------------------------------------------------------------------------------------tgctttcaattggaaatttgaaagt------------------------------------------------------------------------------------------------------------------------------------------------------------------------------------------------------------------------------
>I23377_M148_Malvaceae_Robinsonella_mirandae_seq1
-------------------------------------------------------------------------------------------------------------------------------------------------------------------------------------------------------------------------------------------------------------------------------------------------------------------------------------------------------------------------------------------------------------------------------------------------------------------------------------------------------------------------------------------------------------------------gacatacctggcccacttggagatagtgctgtggaaattcttgaatcgcttcccactctttcatcrctgaacggtgttgatgcatccaaaatcttagaggctgaaaagcatattgttgattcagtgcttcrgccacgtctgcctgartggactgctgaagaacctcttgttgatcgtgttcttaatgcaatgtggttatatdtaatgacttatcgrcttgcagatgaggaaaagcttgatgaaaatcctgtdtggtatgtacttctaca--------ttgathtttttactt------------------catc------------------tatahttca---------------rat-hatgtt-------------------taatcg-twtat------------------------------------------tgaatttcttggaagcam----------------------twagcaagg---------------------------------------------------------------------------------------------------------------------------------------------------------------------------------------------------------------------------------------------------------------yhrtcatgaattggahwhtsss-kgtsaywwtrwrmw-ytykgs------------mkwmykrmywwy--rmykrawkraawkrrr-awwawmwwwt--wmmwksywrrkra--wymwyhwkttttrakrtk----ttwtkw---------------------------------gwkywtyrtwktawkywtta-----------------------------------------------------
>I23378_M150_Malvaceae_Ceiba_pentandra_seq1
-----------------------------------------------------------------------------------------------------------------------------------------------------------------------------------------------------------------------------------------------------------------------------------------------------------------------------------------------------------------------------------------------------------------------------------------------------------------------------------------------------------------------------------------------------------------------tggakatacctggcccacttggagagagtgctgtggaaattcttgaatcccttcccattctctcctcactgaatggtgttgatgcatccaaaatcttagaaactgaaaagcatattgttgattcaatgcttcaaccacgtctgcctgaatggactgatgaggaacctcttgctgatcgtgttcttaacgcaatgtggttatatttaatgacttatagacttgcagatgaggaaaagcttgatgaaactccagtgtggtatgtacttctacg--------tcgatttttttattg-----------------acat-----------------a-tatacctca---------------gat-catctt-------------------tgttca-tttattgaatttctcggaagcaaggatcagtatttagacacatttattgaatttcttggaagcaagg-atcagtat-tt---------agacaagg--------------------------------------------------------------------------------------------------------tttaaacatgaaaag-ccataagtatc-----------------------------------------------------------------------------------------------------------------------------tgctaacaattagaaaatctg-ggcgtcgtaatggattttagg------------cttacctactgg-tg-ctggat--------------------------------------------------------------------------------------------------------------------------------------------------------------------------
>I23379_M160_Muntingiaceae_Muntingia_calabura_seq1
----------------------------------------------------------------------------------------------------------------------------------------------------------------------------------------------------------------------------------------------------------------------------------------------------------------------------------------------------------------------------------------------------------------------------------------------------------------------------------------------------------------------------------------------------------------------------------------------------------------------------------------------aatggtgttgaagcagccaaaatcttggaaacagaaaagcatgtcatcgattcaagacttcagccacaacttccggaatggacttctgatgaacctcttgccgatcgggtccttaatgcaatgtggttatatttgatgacgtacagactggcagatgaggaaaagattgatgaaacttctgtttggtatgtataaatgga-------ggtagcatattcactagagt-------------acgtct---------------g-ccggtgcta--------gt---------catgttg------------------------------------------------------------------------------------------------------------------------------------------------------------------------------------------------------------------------------------------------------------------------------------------------------------------------------------------------------------------------------------------------------------------------------------------------------------------------------------------------------------------------------------------------------------------------------------------------------------------------------------------------
>I23380_M161_Malvaceae_Hibiscus_tiliaceus_seq1
----------------------------------------------------------------------------------------------------------------------------------------------------------------------------------------------------------------------------------------------------------------------------------------------------------------------------------------------------------------------------------------------------------------------------------------------------------------------------------------------------------------------------------------------------------------------------atacccggcccactcggacatagtgctgtggaaattcttgaatctcttcccactctttcctcactgaatggtgttgatgcatcgaaaatcttagaagctgaaaagcatgttgttgattcgatgcttcagccatgtctgcctgaatggactgctgaagaacctcttgttgatcgtgttcttaatgcaatgtggttatatttaatgacttatagacttgcagacgaggaaaagcttgatgaaactcctgtatggtatgtacttctaca--------ttgatgtttttactt-----------------gcat-----------------a-tatacctcc---------------aac-aatttt-------------------taatca-tttag------------------------------------------tgaa-ttcttggaaacagtt-atcagtat-------------------------------------------------------------------------------------------------------------------------------------------------------------------------------------------------------------------------------------------------------------------------------------------------------------------------------------------------------------------------------------------------------------------------------------------------------------------------------------------------------------------------------------------
>I23381_M162_Bixaceae_Bixa_orellana_seq1
--------------------------------------------------------------------------------------------------------------------------------------------------------------------------------------------------------------------------------------------------------------------------------------------------------------------------------------------------------------------------------------------------------------------------------------------------------------------------------------------------------------------------------------------------------------------------------------------------------------------------------------------------------aggcatcaaaaatttgtgagactgaaaggcatgttgttgactcaatgcttcagcctcgtcttcccgaatggaatgctgaggaacctcttgctgatcgtgttcttgatgcaatgtggttatatttattaacatataggcttgcagatgaggaaaagattgatgaaacttcaatatggtaattgttgctgat--------ttgacttatttgctgagccttttttttttttaacttctttttaaaagtttttga-caagtcttagttgtactgctagctgttccacatttttcagtcttcagcagtgttgctca-tctatt----------------------------------------ttaattttattataaggtgga--------------------taaggaaat-------------------------------------------------------------------------------------------------------atttagagtcaaaaagttaagctgaaactttt----------------------------------------------------------------------------------------------------------------------tcctgtctcagatttgatamwtkscsktt-----------------------------------------------------------------------------------------------------------------------------------------------------------------------------------------------------------------------------
>I23382_M163_Bixaceae_Cochlospermum_vitifolium_seq1
-----------------------------------------------------------------------------------------------------------------------------------------------------------------------------------------------------------------------------------------------------------------------------------------------------------------------------------------------------------------------------------------------------------------------------------------------------------------------------------------------------------------------------------------------------------------------gggatatacctggtccccttggagagagtgcattggaaattcttgaatcccttcctaccctttcctcactgaatgktgttgatgcatcaaaaatctatgaaactgaaaagcatgttgttgattcaatgctcgagccacgtcttcctgaatggacccctgaggaacctattgctgatcgtgttcttaacgcaatgtggttatatttaatgacatatagacttgcagatgaggaaaagattgatgaaacttcaatatggtacgtactgctact--------ctggtttaattgctg-----------------aaatttt----------attta-taagtatta---------------gttgtatgctagtgg------gagatgtttaagcc-tatctt---------------------------------------gttaattttatcactagggtga-agaagtactttaatggtttaagacaaaa--------------------------------------------------------------------------------------------ttttaactgaattttag---------------------------------------------------------------------------------------------------------------------------------------------------ttttggcaactgccaaatttgatttcttgtagttgctgtttat-----------tctcattggattg----ccagaatatataag-tatcgcctttt--------------------taattccatggaagt-------------------------------------------------------------------------------------------------------------------
>I23383_M166_Malvaceae_Pseudobombax_ellipticum_seq1
-----------------------------------------------------------------------------------------------------------------------------------------------------------------------------------------------------------------------------------------------------------------------------------------------------------------------------------------------------------------------------------------------------------------------------------------------------------------------------------------------------------------------------------------------------------------------tggatatasctggcccacttggagagagtgctgtggaaattcttgaatcccttcccactctttccttactgaatggcgttgatgcatccaaaatcttagaaactgaaaagcatgttgttgattcaatgcttcaaccacgtctgcctgaatggactgctgacgaacctcttgctgatcgtgttctcaatgcaatgtggttatatttaatgacttatagacttgcagatgaggaaaagcttgatgaaactccagtgtggtatgtacttctaca--------ttgatt-ttttactg-----------------acat-----------------a-tatacctca---------------gat-catctt-------------------tgatca-tttat------------------------------------------tgaatttattggaagcaagg-attagtat-tt---------agacaagg--------------------------------------------------------------------------------------------------------tttcaacgt--gaag-ccatgagcatc-----------------------------------------------------------------------------------------------------------------------------tgctaacaattagaaaatctg-ggcgttattatggattttagg------------cttatccactcg-tg-ctggatgaaatgag-aataacatat--tacatgctagagc--gtcatcattt----------------------------------------------------------------------------------------------------------------------------
>I23384_M168_Malvaceae_Theobroma_cacao_seq1
-----------------------------------------------------------------------------------------------------------------------------------------------------------------------------------------------------------------------------------------------------------------------------------------------------------------------------------------------------------------------------------------------------------------------------------------------------------------------------------------------------------------------------------------------------------------------tggatatacctggtccacttggagagagtgctgtggaaattcttgaattccttcccactctttcctcactgaatggtgttgatgcatccaaaatcttagaaactgaaaagcatgttgttgattcaatgcttcagccacgtctgcctgaatggagtgctgaggaacctcttgctgattgtgttcttaatgcaatgtggttatatttaatgacatataggcttgcagatgaggaaaagcttgatgaaaccccagtatggtatgcaatttgaca--------ttgatttagcaactg-----------------acat-----------------a-cagatttca---------------gat-catgtt-------------------tggcat-tttgt------------------------------------------tgaa-ttcttgaaagcaagg-ataaatat-tca-------tagacaaaggactttgtagccatatggaggtagaatatgtttgcagaaaa----------------------gtgaatgataggatcagta-----------tttaaacaaagctttcacattaaaag-ccatgtgcatc-----------------------------------------------------------------------------------------------------------------------------tgcttacaattgaaaaatctg-tgagtcaa-atggctttcagg------------ctagcttatc--------------------------------------------------------------------------------------------------------------------------------------------------------------------------------------
>I23385_M169_Malvaceae_Ochroma_pyramidale_seq1
---------------------------------------------------------------------------------------------------------------------------------------------------------------------------------------------------------------------------------------------------------------------------------------------------------------------------------------------------------------------------------------------------------------------------------------------------------------------------------------------------------------------------------------------------------------------------tatacctggcccacttggagagagtgctgtcgaaattsttgaatcccttcccactctttcctcactgaatggtgttgatgcatccaaaatcttagaaactgaaaagcatattgttgattcaatgcttcagccacgtctgcctgaatggactgcagaggaacctcttgctgatcgtgttcttaatgcaatgtggttatatttaatgacttatagacttgcagatgaggaaaagcttgatgaaactccagtatggtatgtacttctaca--------ttgatttttttactg-----------------acat-----------------a-tatacctca---------------gat-catgtt-------------------tgatca-tttat------------------------------------------tgaatttcttggaagcaagg-atcagtat-tt---------aggctagg--------------------------------------------------------------------------------------------------------tttaaacattaaaag-ccatgaacatc-----------------------------------------------------------------------------------------------------------------------------tgcttacgattggaaaatctg-ggtgtcattatggattttagg------------cttacctactga-tg-ctggatgaaatgag-aataacatat--tacatactagagg--attattatttttaaga----------------------------------------------------------------------------------------------------------------------
>I23387_M178_Malvaceae_Malvaviscus_arboreus_seq1
------------------------------------------------------------------------------------------------------------------------------------------------------------------------------------------------------------------------------------------------------------------------------------------------------------------------------------------------------------------------------------------------------------------------------------------------------------------------------------------------------------------------------------------------------------------------------acccggtccactcsgagatagtgckgtggcaattcttgaatcccttcccaytctttccwygctgaayggtgttgatgcatcgaaaatcttagaagctgaaaagcatgttgttgattcgatgcttcagccacgtctgcctgaahggactgctgaagaacctcttkttgatcgtgttcttaatgcaatgwggttatatttgatgacttatagacttgcagatgaggaaaarcttgatgaaactcytgtatggtatgtacttctaca--------tcgatgtttttastt-----------------gcwt-----------------a-tatacytmc---------------grs-aatttt-------------------taatca-tttat------------------------------------------tgaa-ttcttggaarcagtc-rtcartak-tt---------aggcaagg--------------------------------------------------------------------------------------------------------cttaaacattaaaag-ccacaagcgcca--------------------------------------------------------------------------------------------------------------------------tcttcttgcaatcggaagatctg-ggtttcctyacagattttagg------------tttacctactgt-cgcctggatgaaatgag-cataacatat--cacatgctagagg--atcatcatttt-aagttg----tttttt---------------------------------aa-----------------------------------------------------------------------
>I23389_M181_Malvaceae_Pavonia_scheadiana_seq1
-----------------------------------------------------------------------------------------------------------------------------------------------------------------------------------------------------------------------------------------------------------------------------------------------------------------------------------------------------------------------------------------------------------------------------------------------------------------------------------------------------------------------------------------------------------------------------------gcccacttggagatagtgctatggaaattcttraatcgcttcccactctctcctcgctgaacggtgctgawgcatcyaaaatyttagaagctgaaaagcatattgttgattcratgcttcagccacvtctgcctgaatggactgctgawgarccthttgttgatcgtgttyttaatgcaatgtggttatatttaatgacttatmgacttgcagatgaggaaaagcttgatgaaaatcctgtatggtatgtacttctaca--------ttgatctttttactt-----------------acatc------------------tacaccaca---------------gat-catktw-------------------tkrwhh-ttywk------------------------------------------krarywwswddvavnhwdna------------------------------------------------------------------------------------------------------------------------------dhcahndtttadvcaddnwwhrnhhbwdmmmhcsnhhn--------------------------------------------------------------------------------------------------------------------mvhhbngbnddhhvwbbbdadhwthdnnkddhyhwnahddahhtdhdd------------nhbactgghhrw-mdbvwsradrdhwtbwk-whhhwyrhwwdwbrmhhrbyrkhdgmtwwmwtsrytktaaagatg----ttttc-----------------------------------------------------------------------------------------------------------
>I23390_M182_Malvaceae_Anoda_cristata_seq1
------------------------------------------------------------------------------------------------------------------------------------------------------------------------------------------------------------------------------------------------------------------------------------------------------------------------------------------------------------------------------------------------------------------------------------------------------------------------------------------------------------------------------------------------------------------------ggatatacctggcccacttggagatagtgctatgraaattcytgaatcgcttcccactctctcctcgctgaacggtgctgaagcatctaaaattttagaagctgaaaagcatattgttgattcaatgcttcagccacgtctgcctgaatggactgctgatgaacctattgttgatcgtgttyttaatgcaatgtggttatatttaatgacttatagacttgcagatgaggaaaagcttgatgaaaatcctgtatggtatgtacttctaca--------ttgatctttttactt-----------------acat-----------------c-tacaccaca---------------gat-catgtt-------------------tgatym-tttat------------------------------------------tgaatttctkgaa-gcaaga-atcactat-tt---------agacaagg--------------------------------------------------------------------------------------------------------tttaaacattaaaca-ccacaaacatc-----------------------------------------------------------------------------------------------------------------------------ggcttacaattggaaaatctg-cvtgtctttatygattttwrg------------sktwmcyksyww-ysscykgrarraawkmrrarwrmmwtwkwttacatgctagaggatatcatcattttaaagatg----t---------------------------------------------------------------------------------------------------------------
>I23391_M183_Malvaceae_Phymosia_umbellata_seq1
----------------------------------------------------------------------------------------------------------------------------------------------------------------------------------------------------------------------------------------------------------------------------------------------------------------------------------------------------------------------------------------------------------------------------------------------------------------------------------------------------------------------------------------------------------------------------------ggtccacttggagatagtgctgtggaaattcttgaatcgcttcccagtctttcattgctgaatggtgttgatgcahccamaatcttagaggctgamaagcatattgttgattcagtgcttctgccacgtctgcctgaatggactgctgaagaacctcttgttgatcgtgttcttaatgcaatgtggttatatttaatgacttatcgacttgcagatgaggaaaagcttgatgaaaatcctgtatggtatgtacttctaca--------tggatctttttactt------------------catc------------------aatatttca---------------aat-catgtt-------------------taatcg-tttat------------------------------------------tgagtttattggaagcaa----------------------ttagcaagg---------------------------------------------------------------------------------------------------------------------------------------------------------------------------------------------------------------------------------------------------------------ccatcatgaattggaaaatcta-ggtgtcattatgaactttagg------------cgtactawctat--cactggatgaaatgag-aataacatgt--tacatgctagtga--atcatcatttttaagatg-----ttttt---------------------------------gagttt----------------------------taagttctttcgcaggtatgtta----------------
>I23392_M187_Malvaceae_Ayenia_berlandieri_seq1
--------------------------------------------------------------------------------------------------------------------------------------------------------------------------------------------------------------------------------------------------------------------------------------------------------------------------------------------------------------------------------------------------------------------------------------------------------------------------------------------------------------------------------------------------------------------------------------------------------------------------------------c----------------------------------------gaaaagcatgttgttgactcgatacttcagccacgtctacctgaatggaatgctgacgaacctcttgttgaccgtgttcttaatgcaatgtggttttatttaatgacttatagacttgcagatgaggaaaagcttgatgaaaccccagtgtggtatgtaattcttca------------tttaactatcgt---------------tacat-----------------a-tagacc---------------------------t-------------------cagtct-ct--------------------------------------------gtaaagttgttggaagcaaag-ataaacatatt-----------------------------------------------------------------------------------------------------------------------tattgatacacccaaataaaatagacagaatg--------------------------------------------------------------------------------------------------------------------------tgtttggaaacattcaattga-ga-------------------------------------------------------------------------------------------------------------------------------------------------------------------------------------------------------------------------------
>I23393_M189_Malvaceae_Kearnemalvastrum_lacteum_seq1
----------------------------------------------------------------------------------------------------------------------------------------------------------------------------------------------------------------------------------------------------------------------------------------------------------------------------------------------------------------------------------------------------------------------------------------------------------------------------------------------------------------------------------------------------------------------------atacctggcccacttggagatagtgctgtggaaattcttgaatcgcttcccactctttcctcgctgaacggtgctgaagcatctaaaattttagaagctgamaagcatattgttgattcaatgcttcagccacgtctgcctgaatggactgctgatgaacctatkgttgaycgygttcttaatgcaatgtggttatatttaatgacttatagacttgcagatgaggaaaagcttgatgaaaatcctgtatggtatgtacttctaca--------ttgatctttttactt-----------------acat-----------------c-tacaccaca---------------rat-cgwgtt-------------------tgatca-tytat------------------------------------------tgaattttttggaagcaaaa-atcactat-tt---------aggcaagg--------------------------------------------------------------------------------------------------------tttataca--------ccacaagcatc-----------------------------------------------------------------------------------------------------------------------------tgcttacaattgrmaawtctg-cgtgttattatgsattwtrgr------------yttwmsksytay-cwscwssamswrrwrrr-aatrasawwt-------------------------------------------------------------------------------------------------------------------------------------------------------
>I23394_M229_Malvaceae_Malvastrum_americanum_seq1
--------------------------------------------------------------------------------------------------------------------------------------------------------------------------------------------------------------------------------------------------------------------------------------------------------------------------------------------------------------------------------------------------------------------------------------------------------------------------------------------------------------------------------------------------------------------------atatacctggcccacttggagatagtgctgtggaaattcttgaatcgcttcccactctttcctctctgaacggtgccgatgcatccaaagtcttagaagctgaaaagcatattgttgattcaatgcttcagccacgtctgcctgaatggactgctgatgaacctattgttgatcgtgttcttaatgcaatgtggttatatttaatgacttatagacttgcagacgaggaaaagcttgatgaaaatcctgtatggtatgtacttctaca--------ttgatgtttttactt-----------------aaac-----------------tatatcacaca---------------gtt-cgtgtt-------------------tgatca-tttat------------------------------------------tgaattttttagaagcaaaa-gtcactat-tt---------aggcaagg--------------------------------------------------------------------------------------------------------tttaaacattaaaca-ccacaagcaac-----------------------------------------------------------------------------------------------------------------------------tgcttacaattggaaa-tctg-cgtgtcagtatgaattttagg------------cttacctgctat-cgcctggaagaaattaa-aataaaatatattaaatgctagagg--attatcattttaaagatg----ttttc-----------------------------------------------------------------------------------------------------------
>I23395_M236_Malvaceae_Fuertesimalva_jacens_seq1
------------------------------------------------------------------------------------------------------------------------------------------------------------------------------------------------------------------------------------------------------------------------------------------------------------------------------------------------------------------------------------------------------------------------------------------------------------------------------------------------------------------------------------------------------------------------ggatatacctggcccacttggagatagtgctgtggaaattcttgaatcgcttcccactctttcctcgctgaacggttctgaagcatctaaaattttagaagctgaaaagcatattgttgattcaatgcttcagccacgtctgcctgaatggactgctgatgaacctattgttgatcgtgttcttaatgcaatgtggttatatttaatgacttatagacttgcagatgaggaaaagcttgatgaaaatcctgtatggtatgtacaactaca--------ttgatctttc--ctc-----------------acat-----------------c-tacaccaaa---------------gat-cgtgtt-------------------tgatca-tttat------------------------------------------tgaattttttggatccaaaa-atcactat-tt---------aggcaagg--------------------------------------------------------------------------------------------------------tttaaacattataca-ccacaggtagc-----------------------------------------------------------------------------------------------------------------------------tgcttacaattggaaagtcta-cgtgtcactatggattttagg------------cttacctgctat-cacctggaagaaatgag-aataacatatattaaatgcta--------------------------------------------------------------------------------------------------------------------------------------------
>I23396_M019_Malvaceae_Allosidastrum_pyramidatum_seq1
---------------------------------------------------------------------------------------------------------------------------------------------------------------------------------------------------------------------------------------------------------------------------------------------------------------------------------------------------------------------------------------------------------------------------------------------------------------------------------------------------------------------------------------------------------------------------catacctggcccacttggtgatagtgctgtggaaattcttggatcgcttccaactctttcattgctgaatggtgttgatgcatccaaaatcttagaggctgaaaagcatattgttgattcagtgattcagccacgtctgcctgaatggactgctgaagaacctcttgttgattgtgttcttaatgcaatgtggttgtatttaatgacttatcgacttgcagatgaggaaaagcttgatgaaaatcctgtatggtatgtacttctaca--------ttgatctcttcactt------------------catc------------------tatttttca---------------agt-catgtt-------------------taatcg-tctat------------------------------------------tgaatttcttggaagcac----------------------ttagcaagg---------------------------------------------------------------------------------------------------------------------------------------------------------------------------------------------------------------------------------------------------------------tcatcatgaattggaaaatcta-agtgtcattatgaacttttgg------------catactggcttt--cgctgaatgaaatgag-aataacatat--tacatgctagaga--atcatcatttt-aagatg----ttttct---------------------------------gagttc-gttgtatcaag-------------------------------------------------------
>I23397_M020_Malvaceae_Melochia_betonicifolia_seq1
------------------------------------------------------------------------------------------------------------------------------------------------------------------------------------------------------------------------------------------------------------------------------------------------------------------------------------------------------------------------------------------------------------------------------------------------------------------------------------------------------------------------------------------------------------------------ggatatacctggccctcttggagagagtgctgtggaaattcttgaatcacttcccaccctttcttcgctgaatggcgttgatgcatccagaattttagaagctgaaaagcatgttgttgattcaatgcttcagccacgtctgcctgaatggagggctgaggaacctcttgctgatcgtgttcttaattccatgtggttatatttgatgacgtataggcttgcagatgaggaaaaacttgatgaaaccccagtatggtacgcacttc-----------attgatttatctactg-----------------actt-----------------a-taaacttca---------------gat-catgtt-------------------tgacct-tgttt--------------------------------------------aatttcttgtaagcaagg-ataaatat-ttg-------tagataaaggactttgtagccatatgtaaattgaatatgtttgcacagaagtttttagccagaattactatggtgaatggtaggatcagtagga-tcagtattttaagcaaagcttaaacattaaaat-ccttgagcatc-----------------------------------------------------------------------------------------------------------------------------tgcttaccatcggaaaatcgt-gg-------------------------------------------------------------------------------------------------------------------------------------------------------------------------------------------------------------------------------
>I23398_M021_Malvaceae_Sidastrum_micranthum_seq1
-----------------------------------------------------------------------------------------------------------------------------------------------------------------------------------------------------------------------------------------------------------------------------------------------------------------------------------------------------------------------------------------------------------------------------------------------------------------------------------------------------------------------------------------------------------------------------------gcccacttggagatagtgctgtggaaattcttgaatcgcttcccactctttcatcactgaacggtgttgatgcatccaaaatcttagaggctgaaaagcatattgttgattcgatgcttcggccacgkctgcctgaatggactgctgaagaaccacttgttgatcgtgttcttaatgcaatgtggttatatctaatgacttatmgacttgcagatgaggaaaagcttgatgaaaatcctgtatggtatgtacttctaca--------ttgatctttttactt------------------catc------------------tatatttca---------------gat-catatt-------------------taatca-tttat------------------------------------------taaatttcttggaagtaa----------------------ttatcaagg---------------------------------------------------------------------------------------------------------------------------------------------------------------------------------------------------------------------------------------------------------------ccatcatgcattagaaaatttg-gatgtcataatgawttttkgs------------mwwmykrmmwty---ssygaatgaaatgag-aataacatat--tacatgctagaga--atcatcatttttaagawk----ktttkk---------------------------------krrktyskyskwwtwarttt-----------------------------------------------------
>I23399_M022_Malvaceae_Gaya_dominguensis_seq1
--------------------------------------------------------------------------------------------------------------------------------------------------------------------------------------------------------------------------------------------------------------------------------------------------------------------------------------------------------------------------------------------------------------------------------------------------------------------------------------------------------------------------------------------------------------------------atatacctggcccacttggagatagtgctgtggaaattcttgaatcgcttcccactctttcatcgctgaacggtgttgatgcatccaaaatcttagaggctgaaaagcatattgttgattcagtgcttcagccacgtctgcctgaatggactgctgaagaacctcttgttgatcgtgttcttaatgcaatgtggttatatttgatgacttatcgacttgcagatgaggaaaagcttgatgaaaatcctgtatggtatgtacttctata--------ttgatctttttactt------------------catc------------------tatatttca---------------aat-catgat-------------------taatcg-tttat------------------------------------------tgaatttcttggaagcaa----------------------ttagcaagg---------------------------------------------------------------------------------------------------------------------------------------------------------------------------------------------------------------------------------------------------------------tcatcatgaattggaaaatctg-ggtgtcattatgaacttttgg------------cgtactgactatcacactgaatgaaaggag-aacaacatat--tacatgctagcga--atcatcatttttaagatgtttttttttt---------------------------------tagtttcgttgtattcagtt-----------------------------------------------------
>I23366_M015_Malvaceae_Firmiana_simplex_seq1
-------------------------------------------------------------------------------------------------------------------------------------------------------------------------------------------------------------------------------------------------------------------------------------------------------------------------------------------------------------------------------------------------------------------------------------------------------------------------------------------------------------------------------------------------------------------------------------------------------------------------------------------------------------gccaaaatcttagaaactgaaaagcatgttgttgattcaatgcttcagccacgtctccctgaatggactactaaggaacctcttgttgatcgggttcttaatgcaatgtggttatacttaatgacttatagacttgcagatgaggaaaagcttgatgagacaccagtatggtatgcactcctaca--------ttaatttatctgccg-----------------atgt-----------------a-tggatctta---------------tat-catgtt-------------------tgatca-tttat------------------------------------------tgaatttcttgggagcaagg-atcagtacttt---------aggcaaag--------------------------------------------------------------------------------------------------------cttaaatataaagag-ccatgaccatc-----------------------------------------------------------------------------------------------------------------------------tgcttagaattggaaaatc------------------------------------------------------------------------------------------------------------------------------------------------------------------------------------------------------------------------------------
>I28591_M023_Malvaceae_Neobuchia_paulinae_seq1
---------------------------------------------------------------------------------------------------------------------------------------------------------------------------------------------------------------------------------------------------------------------------------------------------------------------------ccaattgatgaaaattcagtcagtgatttgtttgg--------------------actcttgaaggccttttattgcttacaatctttggaggta-t-tatgttgga---aaacatttctt--------ttttttttcccccaatgagaac-atctgatgc--tacaaatggtgt---gagtcag-caggaagt-------tcttatttcctcttaaaacaattgttct-tgcaggtggatatacctggcccacttggagagagtgctgtggaaattcttgaatcccttcccactctgtcctcactgaatggtgttgatgcatccaaaatcttagaaactgaaaagcatattgttgattcaatgcttcaaccacgtcttcctgaatggactgctgaggaacctcttgctgatcgtgttcttaatgcaatgtggttatatttaatgacttatagacttgctgatgaggaaaagcttgatgaaactccagtgtggtatgtacttctacg--------ttgatttttttattg-----------------acat-----------------a-tatagcaca---------------gat-crtctt-------------------tgttca-tttat------------------------------------------tgaatttcttggaagcaagg-atcagtat-tt---------agacaagc--------------------------------------------------------------------------------------------------------tttgaacatgaaaag-ccatgagtatc-----------------------------------------------------------------------------------------------------------------------------tgcta--------------------------------------------------------------------------------------------------------------------------------------------------------------------------------------------------------------------------------------------------
>I28592_M188_Cytinaceae_Bdallophytum_americanum_seq1
------------------------------------------------------------------------------------------------------------------------------------------------------------------------------------------------------------------------------------------------------------------------------------------------------------------------------------------------------------------------------------------------ttccatacttgcgatctttggaggtatcttttg-------gaagtagttctctgtatcccttgctcc---aaatatattatgtagttgatact---------------caagaaatatatgaatt----------------------attttatttttct-cacaggttgatattcctggcccccttggagagagtgctgtagagattcttaaatcatttcctgctatttcttcactaaatggttttgaagcagcaaaaatcttggagacagaaaagcatgttgtctattcaagacttcagccacagcttccagaatggattgccaatgaacctcttgctgatcggatccttaatgcaatgtggttatatttgatgacatatagactggcagatgaggagaaggtagacgaaacatcagtttggtatgtataactggaggctgcagctaatgtatgtattgaaac-------------atatct---------------g-taggtgcta---------------gccgaatgct-----------------attagccattttgc---------------------------tgaacg-----tttctgagtttttaactagtaa-----------------------------------------------------------------------------------------------------------------------------------------------------------------------------------------------------------------------------------------------------------------------------------------------ttgttatctgtggaaaattttcttccacgcagtggtctatttt-----------acttgtttgcaaa--------------tgca---------------------------------------------------------ttgac----------------------------------------------------------------------------------------------------
>I28593_M024_Malvaceae_Carpodiptera_cubensis_seq1
-------------------------------------------------------------------------------------------------------------------------------------------------------------------------------------------------------------------------------------------------------------------------------------------------------------------------------------------------------tgtttgg--------------------aatcttgaaggctttttattgcttgcaatctttggaggta-agtttgttgga---aaactattctc--------ttgtttg----cca-tgaggacaccctgatgc--tgcaaaagatgt---gagaaag-caggaggt-------tctcaaatccttttaaaatgattgtctt-tgcaggtggatatacctggcccacttggagaaagtgctgtggaaattcttgactcccttcccactcttgcttcacttaatggtgttgatgcatccaaaattttagaaactgaaaagcatgttgtcgattcaatgcttcagccacatctacctgaatggaccgctggggaatctctcgctgatcgtgttcttaatgcaatgtggttatatttaatgacttatagacttgcagatgaggaaaagctggatgaaactccagtatggtatgcactcctaca--------ttaatttatctacta-----------------aaat-----------------a-tagacctta---------------gac-catgtt-------------------tgatct-tttgt------------------------------------------tgaatttcttggaatcaagt-atcagtattat---------cag--------------------------------------------------------------------------------------------------------------------gtcaaaaa-----------------------------------------------------------------------------------------------------------------------------------------------------aaaaat-------------------------------------------------------------------------------------------------------------------------------------------------------------------------------------------------------------------------------------
>I28594_M025_Malvaceae_Herrania_nitida_seq1
---------------------------------------------------------------------------------------------------------------------------------------------------------------------------------------------------------------------------------------------------------------------------------------------------------ttgaacattcgagggaatccaattgaagaaaattcaatcagtgatttgtttgg--------------------aatcttgaaggctttttattgcttgcaatctttggaggta--ttttgttgga---aaactgtt-tc--------ttgttat----ccaatataatctcactgatgc--taaaacaggggt---gagacag-caggaagt-------tctcatatccttttaaaatgagtgttct-tgcaggtggatatacctggcccactcggagagagtgctgtggaaattcttgaatcccttcccactctttcctcactgaatggtgttgatgcgtccaaaatcttagaaactgaaaagcatgttgttgattcaatgcttcagccacgtttgcctgaatggagtgctgaggaacctcttgctgattgtgttcttaatgcaatgtggttatatttaatgacatataggcttgcagatgaggaaaagcttgatgaaaccccagtatggtatgcaattcgaca--------ttgatttagcaactg-----------------acat-----------------a-tagacttca---------------gat-catgtt-------------------tggcat-tttgt------------------------------------------tgaa-ttcttgaaagcaagg-ataaatat-tca-------tagacaaaggact---------------------------------------------------------------------------------------------------ttgtagccgtatggaggtagaatatgtt-----------------------------------------------------------------------------------------------------------------------------tgcagaaaagtgattaatcag-aattatat-------------------------------------------------------------------------------------------------------------------------------------------------------------------------------------------------------------------------
>I28595_M184_Malvaceae_Guazuma_ulmifolia_seq1
-------------------------------------------------------------------------------------------------------------------------------------------------------------------------------------------------------------------------------------------------------------------------------------------------------------------gagggaatccgattgaagaaaattcagtcagtgatttgtttgg--------------------agtcttgaaggctttctattgcttgcaatctttggaggtattttttgttgga---aactagttatc--------ttgttat----ccaatgtgatctcactgatgc--taaaaatgggat---gagacag-caggaagc-------tctgatatccttttaaaacaatttttct-tgcaggtagatatacctggaccacttggagagagtgctgtggaaattcttgagtcccttcccacactttcctcactcaatggtgttgatgcatccaaaatcttagaaactgaaaagcatgttgttgattcaatgcttcagccacgtctgcctgaatggagtgctgaggaacctcttgttgatcgtgttcwtaacgcaatgtggatatatttaatgacatatagactggcagatgaggaaaagcttgatgaaactccagtatggtatgcaatcctaca--------ttgatttattaactg-----------------acat-----------------a-tagacttca---------------gat-catgtt-------------------tggcca-tttgt------------------------------------------tgaa-ttcttgaaagcaagg-atgaatat-tca-------tagacaaaggact---------------------------------------------------------------------------------------------------ttgtagccatatggaggtagaatatgtt-----------------------------------------------------------------------------------------------------------------------------tgcagaaaagtgactgatctg-aatcttatagtgaata-----------------------------------------------------------------------------------------------------------------------------------------------------------------------------------------------------------------
>I28596_M026_Malvaceae_Ruizia_cordata_seq1
------------------------------------------------------------------------------------------------------------------------------------------------------------------------------------------------------------------------------------------------------------------------------------------------------------------------------------------------------------------------------------------aggctttttattgcttgcaatctttggaggta-tattt-tta-a---aagctgttctc--------ttgaata----ctgatgcgaacacgctgatgc--tgcaaaaggtgt---gagaagt-caggaagt-------tctcatatcctcttaaaatgattgtcat-tgcaggtggacatacctggcccacttggagataatgctgtggaaattcttgaatcccttcctactctttcttcactgaatggcgttgaggcatccaaaatcttagaaactgaaaagaaagctgttgattcaatgcttcagcctcgattgcctgaatggactgctgaggaacctcttgctgatcgcgttcttaatgctatgtggttatatctaatgacttatagacttgcagatgaggaaaagctcgatgaaactccagtatggtatgcactgctaca--------ttactttctctattg-----------------aaat-----------------g-tggacctta---------------gat-ccttct-------------------tgatca-tttttc--------------------------------------------atttcttaaa----agg-attagtgctct---------aagcaaag--------------------------------------------------------------------------------------------------------cttaa--------ag-ctatggcaatc-----------------------------------------------------------------------------------------------------------------------------tgcttacaagtggagactctt-ggcgttaacatggattttagct--------------aaattgtgg-tg-ctatatgaaatgcggag---------------------------------------------------------------------------------------------------------------------------------------------------------------
>I28597_M027_Malvaceae_Melhania_velutina_seq1
----------------------------------------------------------------------------------------------------------------------------------------------------------------------------------------------------------------------------------------------------------------------------------------------------------------------------------------------------------------------------------------------------------------------ggta-ta-tt-ttaca---aaactgttatc--------ttgaata----gtgatgcaaacaggttgatgc--tgcaaaaggtgt---gagaagt-caggaagt-------tctcatatccttttaaaatgattgtcat-tgcaggtggacatacctggcccactgggagataatgctgtggaaattcttgaatcccttcctaatctttcttcactgaatggcgttgaggcgtccaaaatcttagaaactgaaaagaaagctgttgattcaatgcttcagcctcgattgcctgaatggactgctgaggaacctcttgctgatcgtgttcttaatgctatgtggttatatctaatgacttatagacttgcagatgaggaaaagctcgatgaaactccagtatggtatgcactgctaca--------ttaatttctctattg-----------------aaat-----------------g-tagacctta---------------gac-ccttct-------------------tgatca-tttttc--------------------------------------------atttgttgaa----agg-attagtgttct--------------aag--------------------------------------------------------------------------------------------------------cttaaa-gcttaaag-ctatgacaatc-----------------------------------------------------------------------------------------------------------------------------tgcttacaagt--------------------------------------------------------------------------------------------------------------------------------------------------------------------------------------------------------------------------------------------
>I28598_M028_Malvaceae_Glyphaea_brevis_seq1
--------------------------------------------------------------------------------------------------------------------------------------------------------------------------------------------------------------------------------------------------------------------------------------------------------------------------------------------------------------------------------------------------------ttgcaatctttggaggta-ttttttttgca---aaacagttatc--------ttgttat----actatgtgtactcactgatgcc-aaaaaaggatgt---gagacag-caggaggt-------tctcatatccttttaaaatgtttgttct-tgcaggtggatatacctgggccacttggagagagtgctgtggaaattcttgaatcgcttcccactctgtcctcattgaatggtgttgatgcatccaaaatcttagaaactgaaaagcatgttgtcgattcaatgcttcagccacgtctgcctgaatggagttctagggaacctcttgctgatcgtgttcttaatgcaatgtggttatatttaatgacatatagacttgcagatgaagaaaagcttgatgaaactccagtatggtatgcaattctaga--------ttggtttatctaatg-----------------tcat-----------------a-tggatttta---------------gat-cgtgtt-------------------tgacct-tttgt------------------------------------------ttaatttcttggaagcrtgg-atmaatws-wcktwg--wkwagrmwaatattt---------------------------------------------------------------------------------------------------atctagatcgataaag------------c--------------------------------------------------------------------------------------------------------------------------------------------------tttgttctcttatatctttaaa-----------------------------------------------------------------------------------------------------------------------------------------------------------------------------------------------------------
>I28599_M029_Malvaceae_Desplatsia_dewevrei_seq1
----------------------------------------------------------------------------------------------------------------------------------------------------------------------------------------------------------------------------------------------------------------------------------------------------------------------------------------------------------------------------------------gaaagctgtttatttcttgcaatctttggaggta--ttttatggca---aaatagttatc--------ttgttat----aaaatgtgtactcactgatgc--cagaaaggggat---gggacag-caagaggt-------tctcatatctgttaaaaatgtttgttct-tgcaggtggatatacctgggccacttggacagagtgctgtcgaaattcttgaagcrcttcccactctgtcctcdttgaatggtgttgatgcatccaaaatcttagaaactgaaaagcatctcattgattcaatgcttcagcctcgtctgcctgaatggactgctgaggaacctcttgctgaccgtgttctgaatgccatgtggttatatttaatgacatatagacttgcagatgaagaaaagctcgatgaaactccagtatggtatgcaattctaga--------ttggtttatctgctg-----------------tcat-----------------a-tagacttca---------------tgt-catgt------------------aatgacct-tttgt------------------------------------------tgagtttcttrgaagcgtgg-ataaatag-gca-------tagacgaagaact---------------------------------------------------------------------------------------------------ttttggc----tgaaggaagagtatgtt-----------------------------------------------------------------------------------------------------------------------------tgctgacacgtaattaatcag-matcttatagtgattaacagaaccak---t---------------------------------------------------------------------------------------------------------------------------------------------------------------------------------------------------
>I28600_M146_Malvaceae_Mortoniodendron_guatemalense_seq1
------------------------------------------------------------------------------------------------------------------------------------------------------------------------------------------------------------------------------------------------------------------------------------------------------------------------------------------tcagtcagtgatttgtttgg--------------------aatcttgaaggctttttattgcttgcaatctttggaggta-tgtttgttgga----aacagttatc--------ttttttt----ccaatgaaaacaccctgatgc--tgctaaag--gt---gagacag-caggaagt-------tctcatatacttttaaaatgattgtcct-tgcaggtggatatacctggccctcttggagagaatgctgtggaaattcttgaatcccttcccatgctttcttcactaaatggtgttgatgcaaccaaaatcttagtaactgaaaagcatgctgttgattcaatgcttcagccacgtctccctgaatggactgctgacgaacctcttgctgatcgagttcttaatgcaatgtggttatacttaatgacctatagacttgcagatgaggaaaagcttgatgaaactccagtatggtgtgcacttctaca--------ttaatatgtctactg-----------------acat-----------------a-tagaccata---------------gat-tatgtt-------------------t-atca-tttct------------------------------------------tgaatttcttggaagcaagg-atcggtatttt---------aggcaaag--------------------------------------------------------------------------------------------------------c---------aaaag-ccttgaccatc-----------------------------------------------------------------------------------------------------------------------------tgcttacaattggaaaatctt-ggtgtcaataatgattttagg------------ctaaactattgg-tg-c-------------------------------------------------------------------------------------------------------------------------------------------------------------------------------
>I28601_M030_Malvaceae_Sparmannia_africana_seq1
----------------------------------------------------------------------------------------------------------------------------------------------------------------------------------------------------------------------------------------------------------------------------------------------------------------------------------------------------------------------------------------gaaagctttttattgcttgcaatctttggaggta-tttttgttgta---aaacagttatc--------ttgttat----ayaawstgaactcagtgatgc--caaaaaagggst---ragacag-caagaggt-------tctcacacccttctaaaatgtttrttcy-tgcaggtggatatacctgggccacttggagagagtgctatggaarttcttgagtcgcttcccactctgtcctcattgaatggtgttgatgcatccaaaatcttagaaactgaaaagcatgttgtygattcaatgcttcagccacgtctgcctgaatggagtgcygaggaacctcttgttgatcgdgttmttaatgcaatgtggttrtatttaatgacatatagacttgyggatgaggaaaagcttgatgaaaatccagtatggtatgcaattctaga--------ttggtttatbtactg-----------------tcac-----------------a-tagatttca---------------tat-catgtt-------------------tgacct-ttagt------------------------------------------ttaatttcttggaagcatgg-ataaatag-tca-------tagacaaagaact---------------------------------------------------------------------------------------------------ttttgrccatatgaagrmagartrkgwm-----------------------------------------------------------------------------------------------------------------------------kgcagaaacgtaatttcgcag-aatcttatagtgatta-----------------------------------------------------------------------------------------------------------------------------------------------------------------------------------------------------------------
>I28603_M223_Malvaceae_Gossypium_hirsutum_seq1
----------------------------------------------------------------------------------------------------------------------------------------------------------------------------------------------------------------------------------------------------------------------------------------------------------------------------------------------------------------------------------------------------------------------ggta-tgtttgttgga---aaacattgctt--------ttgtatt----ctaatgagaac-acatggtgc--tacaataggttt---gagacaa-ttggaagg-------tcatatttcatcttaaaataattgatct-tgcaggtggatatacctggcccactcggagatagtgctgtggaaattcttgaatcmcttcccactctttcctcattgaatggtgttgatgcatccaaaatcttagaatctgaaaakcatattgttgattcaatgcttcagctacgtctgcctgaatggactgctgaagaacctcttgctgatcgtgttcttaatgcaatgtggttatatttaatgamttatagactcgcagatgaggaaaagcttgatgaaaatcctgtatggtatgt-ctcttaca--------ttgatcttt----------------------------------------------tgtatctta---------------gac-catgtt-------------------tgatca-tttgt------------------------------------------tgaatttcttggaagcaagg-atcagtat-ct---------aggcaagg--------------------------------------------------------------------------------------------------------tttaaacattaaaaa-ccacaagggtt-----------------------------------------------------------------------------------------------------------------------------tgcttacaaytggaaatttgggggtgtcattatg---------------------------------------------------------------------------------------------------------------------------------------------------------------------------------------------------------------------
>I28604_M032_Malvaceae_Entelea_arborescens_seq1
-------------------------------------------------------------------------------------------------------------------------------------------------------------------------------------------------------------------------------------------------------------------------------------------------------------------------------------------------------------------------------------cttgaaagctttttattgcttgcaatctttggaggta-tttttgttgca---aracagttatc--------ttgttat----acaatgtgaattcartgatkc--caaaaaaggggt---gagacag-caagaggt-------tctcacacccttctaaaatgtttattct-tgcaggyggatataccygggccacttggagagagtgctatggaaattcttgagtcrcttcccactctgtcctcattgaatggtgttgatgcatccaaaatcttagaaactgaaaagcatgttgttgattcaawgcttcagccaygtctgcctgaatggagtgctgarraacctcttgttgatcgtgttctyaatgcaatgtggttatatttaatgacatatagacttgcggatgaggaaaarcttgatgaaactccagtatggtatgcaattctaka--------ttgrtttatctactg-----------------tcat-----------------a-tagatttca---------------tat-catgtt-------------------tgaccw-ttagt------------------------------------------ttaatttcttggaagcatgg-ataaatag-tca-------tagacaaagaact-------------------------------------------------------------------------------------------------------------------------------------------------------------------------------------------------------------------------------------------------------------------------------------------------------------------------------------------------------------------------------------------------------------------------------------------------------------------------------------------------------------------
>I28605_M235_Malvaceae_Abutilon_sp_seq1
-----------------------------------------------------------------------------------------------------------------------------------------------------------------------------------------------------------------------------------------------------------------------------------------------------------------------------------------------------------------------------------------------ttttattgcttacaatctttagaggta-tgtttgttgga---aaacattgctt-------------------------------cgatggttc------aaaggtgt---gagacag-ttggaagg-------tcttattttctcataaaacaattgttct-tgcaggtggatatacctggcccacttggagatagtgctgtggaaattcttgaatcgcttcccactctttcatcgctgaatggtgttgatgcatccaaaatcttagaggctgaaaagcatattgttgattcagtgcttcggccacgtctgcctgaatggactgctgaagaacctcttgttgatcgtgttcttaatgcaatgtggttatatgtaatgacttatcgacttgcagatgaggaaaagcttgatgaaaatcctgtatggtatgtacttctact--------ttgatctttttactt------------------catc------------------tatatttca---------------aat-catgtt-------------------taatcg-tttgt------------------------------------------tgaatttcttggaagca-------------at---------tagcaaga---------------------------------------------------------------------------------------------------------------------------------------------------------------------------------------------------------------------------------------------------------------tcatcatgaattggaaaatcta-ggtgtcgttatgaacttttgg------------c-----------------------------------------------------------------------------------------------------------------------------------------------------------------------------------------------
>I28606_M033_Malvaceae_Reevesia_formosana_seq1
----------------------------------------------------------------------------------------------------------------------------------------------------------------------------------------------------------------------------------------------------------------------------------------------------------------------------------------------------atttgtttgg--------------------aatcttgaaggctttttattgcttkcaatctttggaggta-tgtttgttgga---aaacagttctm--------ttgttttt---ccaatgagaamacmctgwtgc--tacaaaaggtgt---gagayag-caggaagt-------tctcatgtyywtttaaaayrattkttct-tgcaggtggatataccaggcccrcttggagagagtgctgtggaaattcttgaatyccttcccactctttcctcactraatggtgttgatgcatccaaaatcttagaaamtgaaaagcmtgttgttgaytcaatgcttcagccacgtctgcctgaatggrctgctgaggaacctcttgctgatcgtgttcttaatgcaatgtggttatatttaatgacttatagacttgcagaygaggaaaagcttgatgaaactycagtntggtrtgcaytthtdma--------ttkrtttatctaytg-----------------acat-----------------a-tagacctca---------------gat-catgtt-------------------trrtya-tttgt------------------------------------------traatttcctggaagcaaag-atcagtatttt---------aggcaaak--------------------------------------------------------------------------------------------------------cttkaacwywawawa-----------------------------------------------------------------------------------------------------------------------------------------------------------------------------ttttagg------------ataaactattgc-tg-ctagat--------------------------------------------------------------------------------------------------------------------------------------------------------------------------
>I28607_M034_Malvaceae_Mansonia_altissima_seq1
-------------------------------------------------------------------------------------------------------------------------------------------------------------------------------------------------------------------------------------------------------------------------------------------------------------------------------------------------------------------------------------------------------cttgcaatccttggaggtt-tgtttgacaga---aaacagttctc--------ttgtatt----cccatctgaatatcctgatac--tacaataggtgt---gagagag-cattaaga-------attaatacc----taaaaacaatgttct-tgcaggtggatatacctggccctcttggagagagtgctgtggaaattcttgaatccctttccactctttcctcactgaatggtgttgatgcatccaaaatcttagcaaatgaaaagcatgttgttgattctatgcttcagccacgtttgcctgaatggtctgctgaggaacctcttgctgatcgtgttcttaatgcaatgtggttatatttaatgacttatagacttgcggatgaggaaaagcttgatgagactccagtgtggtatgcacttttaaa--------ttcatttatccattg-----------------acat-----------------a-tagacctcc---------------aat-catgtt-------------------taatca-tttgt------------------------------------------tgaattctatggaatcaaga-accaataa-tt--------tatgcgaag--------------------------------------------------------------------------------------------------------ctttaacatmaaaag-ccattaccatc-----------------------------------------------------------------------------------------------------------------------------ttttta-----ggaaaatctt-t--------------------------------------------------------------------------------------------------------------------------------------------------------------------------------------------------------------------------------
>I28608_M035_Malvaceae_Hosfordia_alata_seq1
-------------------------------------------------------------------------------------------------------------------------------------------------------------------------------------------------------------------------------------------------------------------------------------------------------------------------------------aaaattcagtcagtgatttgtttgg--------------------actcttgaaggccttttattgcttacaatctttagaggta-tgtttgttgga---aaacattgctg-------------------------------cgatggttc------aaaag-gt---gtgacag-ttggaagg-------tctaattttctcataaaacaattgtwct-tgcaggtggatatacctggyccwcttggagatagtgctstkgaaattcttgaatcgctycccactctttcatygctgaayggtgttgatgcatccaaaatcttaraggckgaaaagcatattgttgattcagtgcttcggccacgtctgcctgaatggactgctgaagaacctcttgttgatcgtgttcttaatgcaatgtggttatatttaatgacttatcgayttgcagatgaggaaaagcttgatgaaaatcctgtatggtatgtacttctaca--------tkgatcttttyacbt------------------yatc------------------watatttca---------------aat-catgtt-------------------taatcg-tttat------------------------------------------tgaatttcttggaagca-------------at---------tagcaagg---------------------------------------------------------------------------------------------------------------------------------------------------------------------------------------------------------------------------------------------------------------ycatcatgaattggaaagtcta-ggtgtcattatgaactatagg------------------------------------------------------------------------------------------------------------------------------------------------------------------------------------------------------------
>I28609_M036_Malvaceae_Pentaplaris_davidsmithii_seq1
----------------------------------------------------------------------------------------------------------------------------------------------------------------------------------------------------------------------------------------------------------------------------------------------------------------------------------------------------------------------------------actcttgaaggccttttattgcttacaatctttggaggta-tgtttgttgga---agacattgctt--------ttgtatt----ccaatgagaac-acctgatgc--taaaaaaggtgt---gagacag-ctggaagg-------tcttatttccacttaaaacaattgttct-tgcaggtggatatacctggtccacttggagagagtgctgtggaaattcttgaatcccttcccactctttcctcattgaatggtgttgatgcatccaaaatcttagaaactgaaaagcatattgttgattcaatgcttcagccacgtctgcctgaatggactgctgaagaacctcttgctgatcgtgttcttaatgcaatgtggttatatttaatgacttatagacttgcagatgaggaaaagcttgatgaaactccagtatggtatgtacttctaca--------ttgattttttc-ctg-----------------acat-----------------a-tatgcctca---------------gat-catgtt-------------------tgatca-ttta---------------------------------------------------ttggaagcaagg-atcagtat-tt---------aggcaagg--------------------------------------------------------------------------------------------------------tttaaacattaaaag-ccatgagcatc-----------------------------------------------------------------------------------------------------------------------------tgcttacaataggaaaatctg-gttgtcattatggattttagg------------ctt---------------------------------------------------------------------------------------------------------------------------------------------------------------------------------------------
>I28610_M037_Malvaceae_Heritiera_littoralis_seq1
-------------------------------------------------------------------------------------------------------------------------------------------------------------------------------------------------------------------------------------------------------------------------------------------------------------------------------------------------gcgatttgtttgg--------------------aatcttaaaggctttttattgcttgcaatctttggaggtg-tggtggttgga---aaactgttatc--------tcatatt----ccaatgagaaagtcctaatgc--tgcaaa--------------------------------tgtcatatccttttaaaacgaatgccct-tgcaggtggatatacctggcccacttggagagaatgctgtggaaattcttgaatcccttcctactctttcttcactgaatggtgttgatgcatccaaaatcttagaaactgaaaagcatgttgttgattcaatgcttcagccacgtctccctgaattcactgctgaggaacctcttgctgatcgggttcttaatgcaatgtggttatacttaatgacttatagactagcagatgaagaaaagcttgatgaaacaccagtatggtatgccctcctacg--------ttaatttatctactg-----------------acat-----------------a-tggatctta---------------gat-catgtt-------------------tgatca-tttgt------------------------------------------tgaatttcttggaagctagg-attagtacctt---------aggcaaag--------------------------------------------------------------------------------------------------------ctttaacattaaatg-ccatgaccatc-----------------------------------------------------------------------------------------------------------------------------tgcttagaattggaaaacc------------------------------------------------------------------------------------------------------------------------------------------------------------------------------------------------------------------------------------
>I28611_M062A_Malvaceae_Durio_zibethinus_seq1
-----------------------------------------------------------------------------------------------------------------------------------------------------------------------------------------------------------------------------------------------------------------------------------------------------------------------------------------------------------------------------------------------------tgcttgcaatctttggaggta-tgtttgttgga---aaagagtgctc--------ttgtttt----tcatttagagcaccatgatgc--taccaaaggt-----gagacag-catgaagt-------tctcatatcctcttaaaataattgttct-tgcaggtagatatacctggcccacttggagagagtgctgtggaaattcttgaatcccttcccactctttccttactgaatggtgttgatgcatccaaaatcttagaaactgaaaagcatgttgttgattcaatgcttcagccgcgtgtgcctgaatggactgctgaggaacctcttgctgatcgtgttcttaatgcaatgtggttatatttaatgacttatagacttgcagatgaggaaaagcttgatgaaactccagtgtggtatgcgcttctacatt-gatttatgatttatctattg-----------------acatac---------tgaaata-tagaactca---------------gat-cttgtt-------------------taatca-tttgt------------------------------------------tgaatttcttggaagcaagg-------------------------------------------------------------------------------------------------------------------------------------atatgacgttaaaag-ccatga-tatc-----------------------------------------------------------------------------------------------------------------------------tgcttacaattgggaaatctg-ggtgtcaatatggattttag-------------------------------------------------------------------------------------------------------------------------------------------------------------------------------------------------------------
>I28612_M038_Malvaceae_Brachichyton_bidwillii_seq1
--------------------------------------------------------------------------------------------------------------------------------------------------------------------------------------------------------------------------------------------------------------------------------------------------------------------------------------------------------------------------------------------------------------------------------gttgga---gaactgttatc--------atgtttt----ccaatgagcaa-acctgctgc--tgcaataggtgt---gagaaag-taggaagt-------tctyataycctgttaaaacaattgtcct-tgcaggtggatatacctggcccacttggagagaatgctgtggaaattcttgaatcccttcccacacttgcttcattgaatggtgttgabgcatccaaaatcttagaaactgaaaaacatgttgttgattcaatgcttcagccatgtctccctgaatggaccgctgaggaacctcttgctgatcgggttcttaatgcaatgtggttatacttaatgacttatagacttgccgatgaggaaaagcttgatgaaacaccagtatggtatgcagtcctgca--------ttaatttatctactg-----------------acak-----------------a-tggatctta---------------gat-catgtt-------------------tgatca-tttgt------------------------------------------tgcatttcttggaagcaagg-atcagtacttt---------aggcaaag--------------------------------------------------------------------------------------------------------cttaaata-------------------------------------------------------------------------------------------------------------------------------------------------------------------------------------------------------------------------------------------------------------------------------------------------------------------------------------------------------------------------------------------------------
>I28613_M039_Malvaceae_Eriotheca_macrophylla_seq1
-------------------------------------------------------------------------------------------------------------------------------------------------------------------------------------------------------------------------------------------------------------------------------------------------------------------------------------------------------------------------------------cttgaaggccttttattgcttacaatctttggaggta-t-tatgttgga---aaacattgctt--------ttttatt----ccaatgagaac-atctgatgc--tacaaatggtgt---gagtcag-cgggaagt-------tcttatttcctcttaaaacaattgttct-tgcaggtggatatacctggccctcttggagagagtgctgtggaaattcttgaatcccttcccactctttccttactgaatggtgttgatgcatccaaaatcttaraaactgaaaagcatattgttgattcaatgcttcaaccacgtctccctgaayggactgctgaggaacctcttgctgatcgtgttcttaatgcaatgtggttatatttaatgacttatagacttgcagatgargaaaagcttgatgaaactccagtgtkgtatgtacttctgca--------ttgaattttttactg-----------------acat-----------------a-tvtacctca---------------gat-catctt-------------------tgatca-tttat------------------------------------------tgaatttcttggaagcaagg-atcagtat-tt---------ggacaagg--------------------------------------------------------------------------------------------------------tttaaacgtgaaaag-ccatgagcat-------------------------------------------------------------------------------------------------------------------------------------------------------------------------------------------------------------------------------------------------------------------------------------------------------------------------------------------------------------------------------------
>I28614_M040_Malvaceae_Hydrogaster_trinervis_seq1
-----------------------------------------------------------------------------------------------------------------------------------------------------------------------------------------------------------------------------------------------------------------------------------------------------------------------------------------------------ctcgcttgacctttcaaatag-------atgtattgaaagctttttattgcttgcaatcgttggaggta-tttttttggaa---caataattttc--------ttgttat----acaatatgtactcactgatgc--cagatagggggt---gagactg-caggaggt-------tctcatatctgtttaaaatgtttgttct-tgcaggtggatatacctgggccacttggagagagtgctgtagaaattcttgaatcacttcgcgctctgtcctcattgaatggtgttgaggcatccaaaatcttagaaactgaaaagcatgttgttgattcaatgcttcagccacgtctgcctgaatggagtgctgaggaacctcttgctgaccgtgttctgaaggcaatatggttatatttaatgacatattgacttgcagatgacgaaaagcttgatgaaactccagtatggtatgcaattctgga--------ctggtttatctgccg-----------------tcat-----------------a-tagacttca---------------tat-catgtt-------------------tgacc--tttgt------------------------------------------tgaatttcctggcagcatgg-ataaatag-tca-------tagacaaagaact---------------------------------------------------------------------------------------------------ttttggtcatatgaaggaagaata----------------------------------------------------------------------------------------------------------------------------------------------------------------------------------------------------------------------------------------------------------------------------------------------------------------------------------------------------------------------------------------
>I28615_M041_Malvaceae_Pterygota_brasiliensis_seq1
---------------------------------------------------------------------------------------------------------------------------------------------------------------------------------------------------------------------------------------------------------------------------------------------------------------------------------------------------tatccttttaaccacataaccaaagaagcctaactttggaaac-----atggttcatagtatttggaggta-tgttggttgga---taactgttatt--------ctgtttt----ccagtgagaaa-tcccgatgc--tgcaaaaggtgt---gaaaaag-caggaagt-------tcccatatctttttaaaacgattgtcct-tgcaggtggatatacctggcccacttggagagaatgctgtggaaattcttgaatcccttcccactctttcttcactgaatggtgttgatgcatccaaaatcttagaaactgaaaagcatgttgttgattcaatacttcagccatgtctccctgaatggactgctgaggagcctcttgctgatcgtgttcttaatgcaatgtggttatacttaatgacttatagacttgcagatgaggaaaagcttgatgaaacaccagtatggtatgca---ctcca--------ttaatttatctaccg-----------------acat-----------------a-tggatctta---------------gat-cattta-------------------tgatca-tttgt------------------------------------------caaatttcttggaagcaagg-atcagtacttt---------aggcaagg--------------------------------------------------------------------------------------------------------cttaaatattaaaag-ccatgaccatc-----------------------------------------------------------------------------------------------------------------------------tgcttagaattggaaaatctt-gttgttagatgtat-tttaag------------ctaaa-------------------------------------------------------------------------------------------------------------------------------------------------------------------------------------------
>I28616_M042_Malvaceae_Leptonichya_maranta_seq1
----------------------------------------------------------------------------------------------------------------------------------------------------------------------------------------------------------------------------------------------------------------------------------------------------------------------------------------------tcattgatttgtttgg--------------------aatcttgaaggctttttatagcctgcaatctttggaggta-cttttggtgga---gaacagttctc--------ttcttat----ccaatgtaaactcactgttgt--taagaaaggggt---gaaacag-cttgacga-------tatgatatccttttaaaahgattggtct-tgcaggtggatatacctggcccacttggagagagtgctgtggaaattcttgaatcccttcctactctttcctcactgaatggcattaatgcatccaaaatcttagaaactgaaaagcatgttgttgattcaatgcttcagccacgtctacctgaatggagtgctgaggaacctcttgctgatcgtgttcttaatgcaatgtggttttatttaatgacatatagacttgcagatgaggaaaagtttgatgaaaccccagtatggtatgcaattataca--------ttgayttatctacta-----------------tcat--a--------------aatagaccttg---------------gat-catgt-------------------------------------------------------------------------------------------------------------------agacaaaggttt----------------------------------------------------------------------------------------------------tatagccatatgaaggtagaatatgtt-----------------------------------------------------------------------------------------------------------------------------agcagaatcttgattaattrt-aatcttatagtgaataataggatca-----gaa------------------------------------------------------------------------------------------------------------------------------------------------------------------------------------------------
>I28617_M043_Neuradaceae_Neurada_procumbens_seq1
--------------------------------------------------------------------------------------------------------------------------------------------------------------------------------------------------------------------------------------------------------------------------------------------------------------------------------------------------------------------------------------------------------------ttcttcgaagtagctttagttgtt--------------------------------------acaaagtccctggttc--tggaaaagcttggg---------tataaact----aagttttggatcttgataatttatctgtgttgtgcaggttgacatacctggtccccttggaggaagtgctgtagagattcttgaatctcttcctaatctttctgttttaaatggtgttgatgcatctaaaatcttagaaactgaaaagcatgttgttgattcaattattcgcccacgccttcctgaatggaatcctgaggaacctctggcagatcgtgttcttaatgcaatgtggttctatttaatgacatatagacttgcagatgaagaaaagattgatgaaacctcagtgtggtaagcagttctgtg---------tcgactatatactgtaacaaaattctg---aacacttt-tgagactgaaccta-tggaactgaaag----------------aatgtt-----------cagagctctcataatttcagt-------------------------tctaagattcgatcgatctatttattactggtgctggaatgctgttctca-------------------------------------------------------------------------------------------------------------------------------------------------------------------------------------------------------------------------------------------------------------------------cggtctcactgaaaatcacaaatattt--------------------------------------------------------------------------------------------------------------------------------------------------------------------------------------gg------------------------------------------
>I28618_M044_Malvaceae_Pentace_laxiflora_seq1
------------------------------------------------------------------------------------------------------------------------------------------------------------------------------------------------------------------------------------------------------------------------------------------------------------------------------------------------------------------------------------------------------------------tggaggta-tgtttcttgga---aaactgttctc--------ttgtttt----cca-tgaggacaccctgatgt--tgcaaaaggtgt---gagaaag-caggaagt-------tctcaaatccttttaaaattactgtctt-tgcaggtggatatacccggtccccttggagaaagtgctgtggaaatccttgaatcccttccctctctttcttcactgaatggtgttgatgcatccaaaattttagaaactaaaaagcatgttgttgactcaatgcttcagccacgtctgcctgaatggactgctgaggaacttcttgctgaccatgttcttaatgcaatgtggttatacttaatgacttatagacttgcagatgaggaaaagcttgatgaaactccagtatggtatgcaagtctact--------ttaatttatctaccg-----------------acat-----------------t-tagacctta---------------gat-catatt-------------------tgatct-tttct------------------------------------------tkaatttcttggatgcaagt-atc------------------------------------------------------------------------------------------------------------------------------------------------------------------------------------------------------------------------------------------------------------------------------------------------------------------------------------------------------------------------------------------------------------------------------------------------------------------------------------------------------------------------------------------------
>I28619_M045_Malvaceae_Phragmotheca_mammosa_seq1
-----------------------------------------------------------------------------------------------------------------------------------------------------------------------------------------------------------------------------------------------------------------------------------------------------------------------------aattgaagaaaattcagtcagtgatttgtttgg--------------------actcttgaaggccttttattgcttacaatctttggaggta-tgtttgttgga---aaacattactt--------ttgtatt----ccaatgagaac-acctgatgc--tacaaaaggtgt---gagacag---------------------------------acgattgttct-tgcaggtggatatacctggcccacttggagagagtgctgttgaaattcttgaatcccttcccactctttcctcactgaatggtgttgatgcatccaaaatcttagaaactgaaaagcatatagttgattcaatgcttcagccacgtctgcctgaatgcactgctgaggaacctcttgctgatcgtgttctgaatgcaatgtggttatatttaatgacttatagacttgcagatgaggaaaagcttgatgaaactccagtatggtatgtacttctact--------ttgatttttttacta-----------------acat-----------------a-tatacctca---------------gat-catgtt-------------------tgatca-tttat------------------------------------------tgaatttcttgaaagcaagg-atcagtat-at---------agggaagg--------------------------------------------------------------------------------------------------------tttaaacattaaaag--cataagcatc-----------------------------------------------------------------------------------------------------------------------------tgcttataattggaaaatc------------------------------------------------------------------------------------------------------------------------------------------------------------------------------------------------------------------------------------
>I28620_M046_Malvaceae_Camptostemon_shultzii_seq1
---------------------------------------------------------------------------------------------------------------------------------------------------------------------------------------------------------------------------------------------------------------------------------------------------------------------------------------------------------------------------------------------------------------------------------ttgga---aaacattgctt--------ttgtatt----ccaatgrgaas-acawggygc--tacaaaaggtgt---gagacag-ttggaagg-------tcttattttctcttataacaattgttct-tgcaggtggatatacctagcycacttggagagagtgctgtggaaattcttgaatyccttyccactmtttcctsgctgaatggtgttgatgcatycaaaatcttakaagctgaaaagcatattgttgattcaatgcttcagccacgtctgcctgaatggactgctgaagaacctmttgttgatcrtgttcttaatgcaatgtggttatatttaatgacttatagacttgcagatgaggaaaagctagatgaaactcctgtatggtatgtacttctgca--------ttgatcatttttttt-----------------acat-----------------c-tatacctca---------------gat-catgtt-------------------tgatca-tttac------------------------------------------tgaatttattgggagcaag---tcagtat-tt---------aggtaagg--------------------------------------------------------------------------------------------------------tttaaacattaaaag------------------------------------------------------------------------------------------------------------------------------------------------------------------------------------------------------------------------------------------------------------------------------------------------------------------------------------------------------------------------------------------------
>I28621_M153_Malvaceae_Trichospermum_sp_seq1
---------------------------------------------------------------------------------------------------------------------------------------------------------------------------------------------------------------------------------------------------------------------------------------------------------------attcgaggcaatccaattgaagaaaattcagtcagtgatttggttgg--------------------aatcttgaaagctttttattgcttgcaatccttggaggtattttttggcg-----aaatagttttc--------ytgttat----amggtgtgtactcactgctgc--tagaaagaggbt---gagactg-caagaggt-------tctcwtatctgtttaaaatgtctgttca-tghaggtggatatacctgggccacttggagagagtgctgtdgaaattcttgaatcacttcccactctgtcckcattgaatggtgttgvtgcatccvaaatcttagaaactgaaaagcntgdtgthgattcaatgcttcagccrcgtctgcctgaatggakttctsaggaacctcttgcygaccgwgttctgaatgcgatgtggttatatttaatgacatatagacttgcagatgaggaaaagctygatgaaactccdgtatggtatgcaattctaga--------ttagtttatctgcts-----------------tcac-----------------a-caggc-----------------------------------------------------------t------------------------------------------tcatatctyaggaagtg-------------------------------------------------------------------------------------------------------------------------------------------------------------------------------------------------------------------------------------------------------------------------------------ttattcactgatgyttccaaatggaaratgtt-----------ttaatttttggat-------ttgcttcataggtat-gttatggatgaactagg-ttcagcat----tgcggcatagtgatgagccaaatttcagagtggctccttttc-----------------------------------------------------------------------------------------------------------
>I28623_M048_Malvaceae_Abroma_augusta_seq1
-----------------------------------------------------------------------------------------------------------------------------------------------------------------------------------------------------------------------------------------------------------------------------------------------------------------------------------------------cagtgatctgtttgg--------------------aatcttgaaggctttttattgcctgcaatctttggaggta-cttttgttgga---gaacagttctc--------ttcttat----ccaatgtgaattcagtgttgc--taagaaaggggt---gagacag-ctggacat-------tctcatatcctcttaaaattattgttct-tgcaggtggatatacctggcccacttggagagagtgctgtggaaattcttgaatcccttcctactctttcctcactgaatggcgttgatgcatccaaaatcttagaaactgaaaagcatgttgtggactcaatgcttcagccacgtctacctgaatggaatgctgaggaacctcttgttgatcgtgttattaatgcaatgtggttttatttaatgacatatagacttgcagatgaggaaaagcttgatgaaactccagtatggtatgcaattctaca--------ttgatttatctactgt---------------catat-----------------a-tagacttca---------------gat-catgtt-------------------tgaca--tttat------------------------------------------taaattttttggaagcaagg-ataaatat-ttg-------gagacaaaggact---------------------------------------------------------------------------------------------------ttgtagccatatgaaggtaaaatatgtt-----------------------------------------------------------------------------------------------------------------------------aggagaaacatgatta---------------------------------------------------------------------------------------------------------------------------------------------------------------------------------------------------------------------------------------
>I28624_M049_Malvaceae_Corchoropsis_tomentosa_seq1
-----------------------------------------------------------------------------------------------------------------------------------------------------------------------------------------------------------------------------------------------------------------------------------------------------------------------------------------------------------ggg--------------------gatcttgaaggctttttattgcttgcaatctttggaggta-tatttgttgca---aaactgttctc--------ttgtata----ctgatgtgaataggctgatgc--tgcaaaaggtgc---aagacat-caggaagt-------tctcatatccttttaaaatgattttcat-tgcaggtggatatacctggtccacttggagataatgctgtggaaattcttgaatcccttcctactctttcttcactgaatggcgttgaggcatccaaaatcttggaaactgaaaagcgtgctgttgattcaatgcttcagcctcgtttgcctgaatggactgctgaggaacctctttctgatcgcgttcttaatgctatgtggttatatttaatgacttatagacttgcagatgaggaaaagtttgatgaaactccagtatggtatgcactgctaca--------ttaatttctccactg-----------------aaat-----------------a-tagacctta---------------ggc-cctgtt-------------------tgatca-tttttc--------------------------------------------atttcatgga----aat-actatttttttt-------taagcaaag--------------------------------------------------------------------------------------------------------cttaa--------aa-ctatgaccatc-----------------------------------------------------------------------------------------------------------------------------cgcttaccagttgtaattctt-ggtgttaatgcggattttaggc-----------------------------------------------------------------------------------------------------------------------------------------------------------------------------------------------------------
>I28625_M193_Malvaceae_Apeiba_tibourbou_seq1
----------------------------------------------------------------------------------------------------------------------------------------------------------------------------------------------------------------------------------------------------------------------------------------------------------------------------------------------------atttgtttgg--------------------aatcttgaaagctttttattgtttgcaatctttgaacgta-tttttgtggca---aaaaaattatc--------ttgttat----acaatgtgtactcactgatgc--caaaagaagggt---gagacag-catgagtt-------tttcacacctttctaaaatgtttgttct----aggtggatatacctgggccacttggagagagtgccatggaaattctggagtcgcttcccactctgtcctcattgaatggtgttgatgcatccaaaattttagaaactgaaaagcatgttgttgattcaatgcttcagccacgtctgcctgaatggagtgctaaggaacctcttgctgaccgtgttcttaatgcaatgtggttatatttaatgacatatagacttgcagatgaggaaaagcttgatgaaactccagtatggtatgcaattctaga--------ttggtttatcaactg-----------------tcat-----------------a-tagatttca---------------tatatatgtt-------------------tgatct-ttagt------------------------------------------ttaattacttggaagcttgg-ataaatgg-tca-------t----acagaact---------------------------------------------------------------------------------------------------ttttggccctccgaaggaagaatatgtt-----------------------------------------------------------------------------------------------------------------------------tgcagaaacgtcattaatcgg-aatttta--------------------------------------------------------------------------------------------------------------------------------------------------------------------------------------------------------------------------
>I28626_M226_Malvaceae_Helicteres_guazumifolia_seq1
----------------------------------------------------------------------------------------------------------------------------------------------------------------------------------------------------------------------------------------------------------------------------------------------------------------------------------------------------------------------------------aatcttgaaggctttctattgcttgcaatctttggaggta-tgtttaatgga---aaacagttctc--------ttgcatt----cccatgagaacatcctgatgc--tacaaaaggtgt---aagacag-cattaagc-------attcatatt----aaaaaatgatgttct-tgcaggtggacatacctggcccacttggagagagtgctgtggaaattcttgaatcccttcccactctttcctcactgaatggtgttgatgcatccaaaatcttagaaaatgaaaagcatgttgttgattctatgcttcagccacgttttcctgaatggtccactvaggaacctcttgctgatcgtgttcttaatgcaatgtggttatatttaatgacttatagacttgcggatgaggaaaagcttgatgagactccagtgtggtatgcacttccaaa--------ttcatttatatattg-----------------acat-----------------a-tagagctta---------------aat-tatgtt-------------------tcatca-tttga------------------------------------------tgaa-tccatgatatcaagg-atcaatat-tt--------tatgcaaag--------------------------------------------------------------------------------------------------------ctttaacatcaaaag-ccacsaccatc-----------------------------------------------------------------------------------------------------------------------------tacttacaatttgaaaatctg-ggtgtaa--------------------------------------------------------------------------------------------------------------------------------------------------------------------------------------------------------------------------
>I28628_M051_Malvaceae_Werklea_horrida_seq1
-------------------------------------------------------------------------------------------------------------------------------------------------------------------------------------------------------------------------------------------------------------------------------------------------------------------------------------------------------------------------------------------------ttattgcttacagtctttggaggta-cttttgttgga---waatatykct------------------------------------------------awggtgt---gagacgg-tyggaaggttct--attttayttcctcttaaaacaattgttct-tgcaggtggatatacctggtccrctcggagatagtgctgtggmarttcttgaatcscttcccactctttcctcrctgaayggtgttgatgcatcgaaaatcwtagaagctgaaaagcatgttgttgattcgatgcttcagccacgtctgcctgaatggactgcygaagaacctcttgttgatcgtgttcttaatgcaatgtggttatatttaatgacttatagacttgcrgaygaggaaaagcttgatgaaactcctstatggtatgtacttctaca--------ttgaygtttttactt-----------------gcat-----------------r-twtaymtmy---------------rwm-yayttbc-----------------gtaatca-tttat------------------------------------------cgaa-ttctcggaaacagtc-atcagtat-ta---------aggcaagg--------------------------------------------------------------------------------------------------------cctaaacattaaaa--ccacaagcatca-----------------------------------------------------------------------------------------------------------------------------------------------------------------------------------------------------------------------------------------------------------------------------------------------------------------------------------------------------------------------------------
>I28629_M052_Malvaceae_Spirotheca_rosea_seq1
-----------------------------------------------------------------------------------------------------------------------------------------------------------------------------------------------------------------------------------------------------------------------------------------------------------------------caatccaattgaagaaaattcagtcagtgatttgtctgg--------------------actcttgaaggccttttattgcttacaatctttggaggta-t-tatgttgga---aagcattgccc--------ttttatt----ccaatgagaac-atctgatgc--tacaaatggtgt---gagtcag-tgggaagt-------acttatttcatctcaaaacaattgttct-tgcaggtggatatacctggcccacttggggagagtgctgtggaaattcttgaatcccttcccactctttcctcactgaatggtgttgatgcatccaaaatcttagaaactgaaaagcacattgttgattcaatgcttcaaccacgtctgcctgaatggactgctgaggaatctcttgttgatcgtgttcttaatgcaatgtggttatatttaatgacttataggcttgcagatgaggaaaagcttgatgaaactccagtgtggtatgtgcttctaca--------tcaatttttttactg-----------------atat-----------------a-tatacctca---------------gat-aatctt-------------------tgatca-tttat------------------------------------------tgaatttcttggaagcaagg-atcagcat-tt---------agacaagg--------------------------------------------------------------------------------------------------------tttaaatgtgaaaag-ccatgagcatc-----------------------------------------------------------------------------------------------------------------------------tgctaacaattaggaaatct-----------------------------------------------------------------------------------------------------------------------------------------------------------------------------------------------------------------------------------
>I28630_M053_Malvaceae_Huberodendron_swietenioides_seq1
----------------------------------------------------------------------------------------------------------------------------------------------------------------------------------------------------------------------------------------------------------------------------------------------------------------------------------aagaaaattcagtcagtgatttgtttgg--------------------actcttgaaggcattttatagcttacaatctttggaggta-tgtttgttgga----aaaattgcat--------ttgtatt----ccaatgagaac-acttgatgg--tacaaaaggtgt---gagaccg-ctggaagt-------tcttatttcctcttaaaacaattgtgct-tgcaggtggatatacctggcccacttggagagagtgctgtggaaattcttgaatcccttcccactctttcctcactgaatggtgttgatgcatccaaaatcttagaaactgaaaagcatattgttgattcaatgcttcagccacgcctgcctgaattgactgctgaggaacctcttgccgatcgtgttcttaatgcaatgtggttatatttaatgacttatcgacttgcagatgaggaaaagcttgatgaaactccagtgtggtaagcacttctaca--------ttgatttttttactg-----------------acat-----------------a-tgtacctca---------------gat-catgtt-------------------tgatca-tttat------------------------------------------tgaatttcttggaagcaagt-atcagtat-tt---------aggcaagg--------------------------------------------------------------------------------------------------------tttaaacatgaaaag-ccatgagcatc-----------------------------------------------------------------------------------------------------------------------------tgcttacaattggaaaatcgg-ggcgtcattatggatttta--------------------------------------------------------------------------------------------------------------------------------------------------------------------------------------------------------------
>I28631_M054_Malvaceae_Trochetiopsis_benjaminae_seq1
-----------------------------------------------------------------------------------------------------------------------------------------------------------------------------------------------------------------------------------------------------------------------------------------------------------------------------------------------------tttgtttgg--------------------tatcttgaaggctttttattgcttacaatctttggaggta-tattt-ttaca---aaactgttatc--------ttgaata----gtgatgcaaacaggttgatgc--tgcaaaaggtgt---gagaagt-caggaagt-------tctcatatccttttaaaatgattgtcat-tgcaggtggacatacctggcccacttggagataatgctgtggaaattcttgaatcccttcctaatctttcttcactgaatggcgttgaggcatccaaaatcttagaaactgaaaagaaagctgttgattcaatgcttcagcctcgattgcctggatggactgctgaggaacctcttgctgatcgtgttcttaatgctatgtggttatatctaatgacttatagacttgcagatgaggaaaagctcgatgaaactccagtatggtatgcactgctaca--------ttaatttctctattg-----------------aaat-----------------g-tagacctta---------------gac-ccttct-------------------tgatca-tttttc--------------------------------------------atttgttgaa----agg-attagtgttct---------aagcaaag--------------------------------------------------------------------------------------------------------cttaaa-gcttaaag-ctatgacaatc-----------------------------------------------------------------------------------------------------------------------------tgcttacaagtggagactctt-ggtt-----------------------------------------------------------------------------------------------------------------------------------------------------------------------------------------------------------------------------
>I28632_M055_Malvaceae_Eriolaena_candollei_seq1
-----------------------------------------------------------------------------------------------------------------------------------------------------------------------------------------------------------------------------------------------------------------------------------------------------------------------------------------------------------------------------------------------------------------------------------------------------------------------------------------tgc--tgcaaaagctgt---gagaagt-caggaagt-------tctcatatccttttaaaatgattgtcat-trcaggtrgrcatacctggyccacttggagataatgctgtggaaattcttgaatcccttcctaatctttcttcactgaatggcgttgaggcatccaaaatcttagaaactgaaaagaaagctgttgattcaatgcttcagccthgattgcctgaatggactgctgaggaacctcttgctgatcgtgttcttaatgctatgtggttatatctaatgacttatagacttgcagatgaggaaaagctcgatgaaactccagtatggtatgcactgctaca--------ttaatttctctattg-----------------aaat-----------------g-tagacctta---------------gac-ccttct-------------------tgatma-ttttty--------------------------------------------atttcttgaa----gga-a-tagtgttct---------aagcaaag--------------------------------------------------------------------------------------------------------cttaa--------ag-ctatgacaatc-----------------------------------------------------------------------------------------------------------------------------tgcttaga-----------------------------------------------------------------------------------------------------------------------------------------------------------------------------------------------------------------------------------------------
>I28633_M056_Malvaceae_Adansonia_digitata_seq1
-----------------------------------------------------------------------------------------------------------------------------------------------------------------------------------------------------------------------------------------------------------------------------------------------------------------------------------------------------tttgtttgg--------------------actcttgaaggccttttattgcttacaatctttggaggta-tgtttgttgga---aaacattgctttt------ttttatt----ccaatgagaac-acctgatgc--tamaaatggtgt---gagccgg-ctggaagt-------ttttatttcctcttgaaacaattgttcg-tgcaggtggatatacctggcccacttggagggagtgctgtggaaattcttgdatcccttcctactctttctthactgaatggagttgatgcatccaaaattttagaaactgaaaaacatatcgttgattcaaggcttcagccacgtttgcccraatggactgctgaggaacctcttgctgatcgtgttcttaatgctatgtggttatatttaatgacttatagacttgcagatgaggaaaagctcgatgaaactccagtgtggtatttacttctaca--------ttgatatttttactg-----------------ata--------------------tatatctca---------------ggt-cacatt-------------------tgatca-ttcat------------------------------------------cgaaattgttggaagcaagg-atcagtat-tt---------aggcaagg--------------------------------------------------------------------------------------------------------tttaaacatgaaaag-ccatgagcatt-----------------------------------------------------------------------------------------------------------------------------tgctaacaattagaaattatg-ggcgtc---------------------------------------------------------------------------------------------------------------------------------------------------------------------------------------------------------------------------
>I28635_M058_Malvaceae_Byttneria_aculeata_seq1
------------------------------------------------------------------------------------------------------------------------------------------------------------------------------------------------------------------------------------------------------------------------------------------------------------------------------atggaagaaaattcagctagtgatttgtttgg--------------------aatcttgaaggctttttattgccttcgatctttagaggta-cttttgtt------gaacaattatt--------ttcttat----ccaatgtgagatcactgttgc--taacaaaggggy---gacatgt----------------ttttctatccttttaaaatgtctkttct-tgcaggtggatatacctggcccactcggaaagagtgctgtagaaattgttgaatcccttcctagtctttcctcactgaatggtgttgatgcattgaaaatcttggaaaatgaaaagcatgttgttgactcgacacttcggccaygtctacctgaatggaatgctgaggaacctcttgtygaccgtgttcttaatgcaatgtggttttatttaatgacttatagacttgcagatgaggaaaagcttgatgaaaccccagtatggtatgtaattctaca------------tttatctattgt---------------tatat-----------------g-tcgacctra---------------gag-catttt-------------------tggcat-ct--------------------------------------------gttgaattrttggaagcaagt-ataactgaacg-----------------------------------------------------------------------------------------------------------------------aattggtacagccaaaagaaatagatagaata--------------------------------------------------------------------------------------------------------------------------t-tttgtgaacattta---------------------------------------------------------------------------------------------------------------------------------------------------------------------------------------------------------------------------------------
>I28636_M059_Malvaceae_Pterospermum_pierrei_seq1
----------------------------------------------------------------------------------------------------------------------------------------------------------------------------------------------------------------------------------------------------------------------------------------------------------------------------------------------------------------------------------aatcttgaaggccttytattgtttgcaatctttggaggta-tacytgttgat---a------------------------------------gaacaccctgatgc--tgctgaaggcgt---gagaaag-ttggaagt-------tctcatatccttttaaaatgattgtcat-tgcaggtggatatacctggcccacttggagataatgctgtggaaattcttgaatcccttcccactctttcttcactgaatggtgttgaggcatccaaaatcttagaaactgaaaagcacrttgtcgattcaatgcttcagccacgtctgcctgaatggactgctgaggancctcttgctgatcgtgttcttaatgctatgtggttatmcttaatgacttatagacttgcagatgaggaaaagcttgatgaaactccagtatggtatgcact-ccaga--------ctaatttctccactg-----------------acat-----------------a-tagatgtta---------------gmc--------------------------------------------------------------------------------------------------------------------------------------------------------------------------------------------------------------------------------------------------------------------------------------------------------------------------------------------------------------------------------------------------------------------------------------------------------------------------------------------------------------------------------------------------------------------------------------------------------------------------------------------------------
>I28637_M060_Malvaceae_Duboscia_vifidiflora_seq1
--------------------------------------------------------------------------------------------------------------------------------------------------------------------------------------------------------------------------------------------------------------------------------------------------------------------------------------aaattcagtcagtgatttgtttgg--------------------aatcttgaaagcattttattgcttgcaatctttggaggtacttttttcagca---aattagttata-------------------acaatgtgtactcactgatgc--caggaagggggt---gaaacag-cagaatgt-------tcacataaccatttaaaatgtccgttat-tgcaggtggatatacctggcccacttggagatagtgctgtggaaattcttgaatcacttcccactctatgctcattgaatggtgttgatgcatccaaaatcttagaaactgaaaagtgtgtagthgattcaatgcttcagccacatctgcctgaatggacggctgaggaacctcttgctgatcgtgttctgaatgcaatgtggttatatttaatgacgtatagacttgcagatgaggaaaagctygatgaaactccagtatggtatgcaattctaga--------ttggtttatctactg-----------------taac-----------------a-tacacttca---------------tat-catgtt-------------------tgacct-tttgt------------------------------------------ttaatttcttggaagtgtgg-ataaatag-tca-------cagacagagaact---------------------------------------------------------------------------------------------------ttttggccatatgaaggaagaatatgtttgta--------------------------------------------------------------------------------------------------------------------------------atgtaattagttac-aatcttgtagtgatgaata--------------------------------------------------------------------------------------------------------------------------------------------------------------------------------------------------------------
>I28638_M061_Malvaceae_Basiloxylon_brasiliensis_seq1
------------------------------------------------------------------------------------------------------------------------------------------------------------------------------------------------------------------------------------------------------------------------------------------------------------------------------------------------------ttgtttgg--------------------aatcttgaaggctttttattgcttgcaatctttggaggta-tgttgtttcra---aaactgttatc--------ttgtttt----tcaatgagaaaatcctgacgc--tgcagaaggtgt---gagaaag-caggaagt-------tctcatacccttttaaaacgattgtcct-tgcaggtggatatacctggcccacttggagagaatgctgtggaaattcttgagtcccttcccactctttcttcactaaatggtgttgatgcatcaaaaatcttagaaactgaaaagcatgttgttgattcaatgcttgagccacgtctccctgaattcactgctgaggaacctcttgctgatcgggttcttaatgcaatgtggttgtacttaatgacttatagacttgcagatgaggaaaagcttgatgaaacaccagtatggtatgcactcctaca--------ttattttatctaccg-----------------acat-----------------a-tggatctta---------------gat-cgtgtt-------------------tgatca-tttgt------------------------------------------tgaatttcttggaagcaggg-atcga----tt---------aggcaaag--------------------------------------------------------------------------------------------------------tttaaatattaaaag-ccatgaccatc-----------------------------------------------------------------------------------------------------------------------------tgcttagaattggaaaacctt-ggtgtcaa-tgtg--------------------------------------------------------------------------------------------------------------------------------------------------------------------------------------------------------------------
>I28639_M249_Malvaceae_Gyranthera_amphibiolepis_seq1
-------------------------------------------------------------------------------------------------------------------------------------------------------------------------------------------------------------------------------------------------------------------------------------------------------------------------------------aaaattcagtcagtgatttgtttgg--------------------actcttgaaggcattttatagcttacaaactttggaggta-tgtttgttgga----aaattttctt--------ttgtatt----ccaatgagaac-acctgatgg--tacaaaaagtgt---ggggccg-ttggaagt-------tcttatttcctcttaaaacaattgtgct-tgcaggtggatatacctggcccacttggagagagtgctgtggaaattcttgaatcccttcccactctttcctcactgaatggtgttgatgcatccaaaatcttagaaactgaaaagcatattgttgattcaatgcttcagccacgcctgcctgaatggacttctgaggaacctcttgctgatngtgttcttaatgcaatgtggttatatttaatgacttatagacttgcagatgaggaaaagcttgatgaaacgccagtgtggtatgtacttctaca--------ttgatttttttactg-----------------acat-----------------a-aatacctca---------------gat-catgtt-------------------tgatca-tttat------------------------------------------tgaatttcttggaagcaagg-atcagtat-tt---------aggcaagg--------------------------------------------------------------------------------------------------------tttaaacatgaaaag-ccatgagcatc-----------------------------------------------------------------------------------------------------------------------------tgcctacaattggaaaatcag-cacgtcattatggattt----------------------------------------------------------------------------------------------------------------------------------------------------------------------------------------------------------------
>I28640_M062B_Malvaceae_Diplodiscus_paniculatus_seq1
----------------------------------------------------------------------------------------------------------------------------------------------------------------------------------------------------------------------------------------------------------------------------------------------------------------------------------------------------------------------------------------------------------------------------------------------------------------------------------------------------agswgt---gagaaag-caggaagt-------tctcaaatccttttaaaatgactgtctt-tgcaggtggatatacccggtccccttggagaaagtgctgtggaaattcttgaatcccttccctctctttcttcactgaatggtgttgatgcatccaaaatcttagaaactgaaaagcatgttgttgactcaatgcttcagccacgtctgcctgaatggaccgctgaagaacctcttgctgatcgtgttcttaatgcaatgtggttatacttaatgacttatagacttgcagatgaggaaaagcttgatgaaactccagtatggtatgcaagtctact--------ttaatttatctaccg-----------------acat-----------------a-tagacctta---------------gat-cgtgtt-------------------tgatct-tttct------------------------------------------tgaatttcttggacgcaagt-atcagtatttt---------aggcaaag--------------------------------------------------------------------------------------------------------cttaaatattaaaaa-ccatgaacttc-----------------------------------------------------------------------------------------------------------------------------tgcatacaattggaaaatctg-ggtgymat-------------------------------------------------------------------------------------------------------------------------------------------------------------------------------------------------------------------------
>I28641_M063_Malvaceae_Brownlowia_peltata_seq1
-----------------------------------------------------------------------------------------------------------------------------------------------------------------------------------------------------------------------------------------------------------------------------------------------------------------------------------------ttcagtcagtgatttgtttgg--------------------aatcttgaaggctttttattgcttgcagtctttggaggta-tgttttttggg---aaactgttctc--------ttgtttc----cca-tgagaacaccctgatgt--ttcaaaaggtgt---gagaaag-caggaagt-------tctcaaatccttttaaaatgactgtctt-tgcaggtggatatacctggtccccttggagaaagtgctgtggaaattcttgaatcccttccctccctttcttcactgaatggtgttgatgcatccaaaatcttagaaactgaaaagcatgttgttgactcgatgcttcagccacgtctgcctgaatggactgctgaggaacctcttgctgatcgtgttcttaatgcaatgtggttatacttaatgacttatagacttgcagatgaggaaaagcttgatgaaactccagtatggtatgcaagtctact--------ttaatttatctactg-----------------acat-----------------a-tagacctta---------------gat-catgtt-------------------tgatct-tttct------------------------------------------tgaatttcttggaagcaagt-atcagtatttt---------tggcaaag--------------------------------------------------------------------------------------------------------cttaaatattaaaaa-ccatgaacttc-----------------------------------------------------------------------------------------------------------------------------ttcatacaattggaaaat-------------------------------------------------------------------------------------------------------------------------------------------------------------------------------------------------------------------------------------
>I28642_M064_Malvaceae_Burretiodendron_esquirolii_seq1
------------------------------------------------------------------------------------------------------------------------------------------------------------------------------------------------------------------------------------------------------------------------------------------------------------------------------------------------------------------------------------wyttgaaggctttctattgcttgcaatctttggaggtc-tatttgtttct---aatctggtct---------ttttttc----ccaatgagaagaccttgatgc--tgcaaaakgtgc---gagacgg-caggaagctctcgaatctcatacctttttaaaatgactgtcct-tgcaggtggatatacccggcccacttggagagaatgctgtggaaattcttgaatctcttcccactctttcttcactgaatggtgttgcggcatccaaaatcttagacactgaaaagcatgttgttgattcaatgcttcagccacgtctacctgaatggactactgaggaacctcttgctgatagtgttcttaatgctatgtggttatacttaatgacttatagacttgcagatgaggaaaaacttgawgaramwsmagwayrrkawgmakwmywasa--------waaakttmyysamkr-----------------aswt-----------------r-karmtmytr---------------rac-catatt-------------------tgawsw------------------------------------------------------------------------------------------------------------------------------------------------------------------------------------------------------------------------------------------------------------------------------------------------------------------------------------------------------------------------------------------------------------------------------------------------------------------------------------------------------------------------------------------------------------------------------------------------------------------------
>I28643_M065_Malvaceae_Hermannia_flammea_seq1
--------------------------------------------------------------------------------------------------------------------------------------------------------------------------------------------------------------------------------------------------------------------------------------------------------------------------------------------------tgatttgcttgg--------------------aatcttgaaagctttttatagcttacaatctttggaggta-tgtttg-tgga---aaccaattctc--------ttgctca----cggaggagaacatgttsatga--tacaaaaggtgt---gagacag-caggaagt-------tctcatgt------------attgatat-tgcaggtggatatacctggcccacttggagaaagtgctgtggaaattcttgaatcccttcccactctttccttgctgaatggtgttgatgcatmcaaaatcttagaaactgaaaagcatgttgttgattcaatgcttcagccacktctgcctgaatggagtcctgatgaacctctttctgatcgtgttcttaatgccatgtggttatatttaatgacatatagacttgcagatgaggaaaagcttgatgaaaccccagtatggtatgcatgcctat---------ttgattttgctactg-----------------atat-----------------a-tagatttga---------------ggt-catgtt-------------------tgacct-tttcc---------------------------------------------------tggaagctggg--acaatat-ttg-------tagacaaaggacac-------------------------------------------------------------------------------------------------attgtatccatatgtagatagaatatgttg--------------------------------------------------------------------------------------------------------------------------------cagaagtgattactctgagttcttacagagaa-------------------------------------------------------------------------------------------------------------------------------------------------------------------------------------------------------------------
>I28644_M066_Malvaceae_Thomasia_solanaceae_seq1
----------------------------------------------------------------------------------------------------------------------------------------------------------------------------------------------------------------------------------------------------------------------------------------------------------------------------------------attcagtcagtgatttgtttgg--------------------aatcttgaaggctttttattgcttacaatctttggaggta-tgtttgttgka---aagcagttcta--------ttgtttt----staatgagaac-acctgatgc--tacagaaggttt---gagacag-cagaaagt-------tcttatatccttttaaaaccattgttct-tgcaggtggatatacctggcccacttggagagagtgctgtggaaattcttgaatcccttccctctctttcttcactgaatggtgttgatgcatccaaaatcthagaaactgaaaagcatgttgttgattcaatgcttcagccacgthtgcctgaatggagtgctgaggaacctcttgctgrtcgtgttcttaatgccatgtggttatatttaatgacatatagacttgcagatgaggaaaagcttgatgaaaccccagtatggtatgcacttckaca--------ttgatttatctactg-----------------acat-----------------a-tagacttca---------------gat-catgtt-------------------tgacct-tttgt------------------------------------------tkaa-ttcttggaagcaagg-ataaatat-tca-------tagacaaaggact---------------------------------------------------------------------------------------------------ttgtagccatattttgatagcttatgtt-----------------------------------------------------------------------------------------------------------------------------agcagaaaagtgattaat-------------------------------------------------------------------------------------------------------------------------------------------------------------------------------------------------------------------------------------
>I28645_M067_Malvaceae_Guichenotia_ledifolia_seq1
-------------------------------------------------------------------------------------------------------------------------------------------------------------------------------------------------------------------------------------------------------------------------------------------------------------------------------------aaaattcagtcagtgatttgtttgg--------------------aatcttgaaggctttttattgcttacaatctttggaggta-tgtttgttgga---aagcagttctc--------ttgtttt----ctaatgagaac-atctgatgc--tacagaaggtttgaagagacag-cagaaagt-------tcttatatccttttaaaatcattgttct-tgcaggtggatatacctggcccacttggagagagtgctgtggagattcttgaatcccttccctctctttcttcactgaatggtgttgatgcatccaaaatcttagaaactgaaaagcatgttgttgattcaatgcttcagccacgtttgcctgaatggagtgctgaggaacctcttgctgatcgtgttcttaatgccatgtggttatatttaatgacatatagacttgcagatgaggaaaagcttgatgaaaccccagtatggtatgcacttctaca--------ttgatttatctactg-----------------acat-----------------a-tagacttca---------------gat-catgtt-------------------tgacct-tttgt------------------------------------------tgaa-ttcttggaagcaagg-ataaatat-tca-------tagacaaaggact---------------------------------------------------------------------------------------------------ttgtagccgtatttagatagcatatgtt-----------------------------------------------------------------------------------------------------------------------------agcagaaaagtgattaatcagaaatcttatggtgaacaat---------------------------------------------------------------------------------------------------------------------------------------------------------------------------------------------------------------
>I28646_M068_Malvaceae_Helmiopsis_sp_seq1
---------------------------------------------------------------------------------------------------------------------------------------------------------------------------------------------------------------------------------------------------------------------------------------------------------------------ggcaacccaattgaagaaaattctgtcaatgatttgtttgg--------------------tatcttgaaggctttttattgcttgcaatctttggaggta-tattt-ttgca---aaactgttctc--------ttgaata----ctgatgcgaacaggctgatgc--tgcaaaagctgt---gagaagt-caggaagt-------tctcatatccttttaaaatgattgtcat-tgcaggtggacatacctggcccacttggagataatgctgtggaaattcttgaatcccttcctaatctttcttcactgaatggcgttgaggcatcccaaatcttagaaachgaaaagaaagctgttgattcaatgcttcagcctcgattgcctgaatggactgctgaggaacctcttgctgatcgtgttcttaatgctatgtggttatatctaatgacttatagacttgcagatgaggaaaagcttgatgaaactccagtatggtatgcactgctaca--------ttaatttctctattg-----------------aaat-----------------g-tagacctta---------------gac-ccttct-------------------tgatca-tttttc--------------------------------------------atttcttgaa----gga-a-tagtgttct---------aagcaaag--------------------------------------------------------------------------------------------------------cttaa--------ag-ctatgacaatc-----------------------------------------------------------------------------------------------------------------------------tgcttagaagtggagactctt-ggtgttaacgtggattttagct--------------aaattttgg-t----------------------------------------------------------------------------------------------------------------------------------------------------------------------------------
>I28647_M069_Malvaceae_Cheirolaena_linearis_seq1
-----------------------------------------------------------------------------------------------------------------------------------------------------------------------------------------------------------------------------------------------------------------------------------------------------------------------------------------------------------tgg--------------------tatcttgaaggctttttattgcttgcaatctttggaggta-tattt-ttaca---gaactgttctc--------ttcaata----ctgatgcgaacaggctggtgc--tgcaaaaggtgt---gagaagt-caggatgt-------tgtcatatccttttaaaatgattgtcat-tgcaggtggacatacctggcccacttggagataatgctgtggaaattcttgaatcccttcctactctttcttcactgaatggcgttgaggcatccaaaatcttagaaactgaaaagaaagctgttgattcaatgcttcagcctcgattgcctgaatggactgctgaggaacctctagttgatcgtgttcttaatgctatgtggttatatctaatgacttatagacttgcagatgaggaaaagctcgatgaaactccagtatggtatgcactgctaca--------ttaatttcactattt-----------------agatg----------tagacgg-tagacctta---------------gac-ccttct-------------------t--taa-tttttc--------------------------------------------atttcttgaa----agg-attagtgttct---------aagcaaag--------------------------------------------------------------------------------------------------------cttaaa-gctatgaa-aaatgacaacc-----------------------------------------------------------------------------------------------------------------------------tgc----------------------------------------------------------------------------------------------------------------------------------------------------------------------------------------------------------------------------------------------------
>I28648_M070_Malvaceae_Helmiopsiella_madagascariensis_seq1
---------------------------------------------------------------------------------------------------------------------------------------------------------------------------------------------------------------------------------------------------------------------------------------------------------------------------------------------------------tttgg--------------------tatcttgaaggctttttattgcttgcaatctttggaggta-tattt-ttgca---aaactgtgctc--------ttgaata----ctgatgcgaacaggctgatgc--tgcaaaagctgt---gagaagt-caggaagt-------tctcatatccttttaaaatgattgtcat-tgcaggtggacatacctggcccacttggagataatgctgtggaaattcttgaatcccttcctaatctttcttcactgaatggcgttgaggcatccaaaatcttagaaactgaaaagaaagctgttgactcaatgcttcagcctcgattgcctgaatggactgctgaggaacctcttgctgatcgtgttcttaatgctatgtggttatatctaatgacttatagacttgcagatgaggaaaagctcgatgaaactccagtatggtatgcactgctaca--------ttaatttctctattg-----------------aaat-----------------g-tagacctca---------------gac-ccttct-------------------tgatca-tttttc--------------------------------------------gtttcttgaa----gga-a-tagtgttct---------aagcaaag--------------------------------------------------------------------------------------------------------ctta------------ctatgacaatc-----------------------------------------------------------------------------------------------------------------------------tgcttagaagtggagactctt-ggtgttaacgtgga-------------------------------------------------------------------------------------------------------------------------------------------------------------------------------------------------------------------
>I28649_M071_Malvaceae_Goethalsia_meiantha_seq1
---------------------------------------------------------------------------------------------------------------------------------------------------------------------------------------------------------------------------------------------------------------------------------------------------------------------------------------------------------------------------------gaatcttgaaagcattttattgcttgcaatctttggaggta-ttttttcagca---aaatagttatcttg-----ttgttat----acaatgtgtactcactgatgc--caggaagggggt---gagacag-caggaggt-------tctcatatccgtttaa-atgtttgtcct-agcaggtggatatacctgggccacttggagagagtgctgtggaaattctggaattgcttcccactctgtcctcattgaatggtgttgatgcatccaaaatcttagaaactgaaaagcttgttgttgattcaatgcttcagccacgcctgcctgaatgtggggctaaggaacctcttgccgatcgtgttctgaatgcaatgtggttatatttaatgacatatagacttgcagatgaggaaaagcttgatgaaactccagtatggtatgcaattctaga--------ttggtttatcgactg-----------------tcat-----------------a-cacacttca---------------tat-catgtt-------------------tggcct-tttgt------------------------------------------ttaatttgttagaagcttgg-acaaatag-tca-------ttgacagagaact---------------------------------------------------------------------------------------------------ttttggccatatgaaggaaggatatgtt-----------------------------------------------------------------------------------------------------------------------------tgcagaaatgtaattaattac-aatcttatagtgattaatagaacca-----gtattt---------------------------------------------------------------------------------------------------------------------------------------------------------------------------------------------
>I28650_M072_Malvaceae_Clappertonia_ficifolia_seq1
---------------------------------------------------------------------------------------------------------------------------------------------------------------------------------------------------------------------------------------------------------------------------------------------------------------------------------------------------------------------------------gaatcctgaaagctttttataacttgcagtctttggaggta-tttttgttaca---aaatatttatc--------ttgtttt----acaatgtg--ttttctgatgc--caaaaaggtggt---gagacag-gaggaggt-------tttgatatccctttaatatgtttgttct-tgcaggtggatatacctgggccactcggagagagtgcggtggaaattattgaatcgcttcccactctatcctcattgaacggtgttgatgcatccaaaatcttagaatctgaaaagcatgttgtcgattcaatgcttcagccacgtctgcctgaatggagtgctgaggaacctcttgttgattgtgttcttaatgcgatgtggttatatttaatgacatatagacttgcagatgacgaaaagcttgatgaaactccagtatggtatgcaattctaga--------ttggttaatattccg-----------------taat-----------------a-tagattaca---------------tat-agtgtt-------------------taacct-tttcg------------------------------------------ttaatttattagaggcatgg-attaatag-taa-------cagacagagaact---------------------------------------------------------------------------------------------------ttttggccatatggaggaagaatatggt-----------------------------------------------------------------------------------------------------------------------------------------------------------------taatagaacaa-----atactta--------------------------------------------------------------------------------------------------------------------------------------------------------------------------------------------
>I28652_M074_Malvaceae_Hildegardia_barteri_seq1
----------------------------------------------------------------------------------------------------------------------------------------------------------------------------------------------------------------------------------------------------------------------------------------------------------------------------------------------------atttgtttgg--------------------aatcttgaaggctttttattgcttgcaatctttggaggta-tgttatttgta---aaactgttatc--------ctgtttt----ccaaagggaaattcctgatgc--tgcaaaaggtgt---gagaaag-caggaagt-------tctggtatccttttaaaatggttgtcct-tgcaggtggatatacctggcccgcttggagagagtgctgtggaaattcttgaatcccttcccaccctttcttcactgaatggtgttgattcatccaaaatcttagaaactgaaaagcatgttgttgattcaatgcttcagctacgtctccctgaatggaccactgaggaacctcttgttgatcgggttcttaatgcaatgtggttatacttaatgacttatagacttgcagatgaggaaaagcttgatgagacaccagtatggtatgcactcctaca--------ttaatttatctacct-----------------acgt-----------------g-tggatctta---------------tat-cttgtt-------------------tgatca-tttat------------------------------------------tgaatttcttgggagcaagg-atcagtacttt---------aggcaaag--------------------------------------------------------------------------------------------------------cttaactattaagag-ctatgaccttc-----------------------------------------------------------------------------------------------------------------------------tgcttagaattggaaaatctt-ggtgtca--------------------------------------------------------------------------------------------------------------------------------------------------------------------------------------------------------------------------
>I28653_M168_Malvaceae_Theobroma_cacao_seq1
-----------------------------------------------------------------------------------------------------------------------------------------------------------------------------------------------------------------------------------------------------------------------------------------------------------------tcgagggaatccaattgaagaaaattcagtcagtaatttgtttgg--------------------aatcttgaaggctttttattgcttgcaatctttggaggta-tttttgttgga---aaactgttctc--------ctgttat----ccaatgtaatctcactgatgc--taaaacaggggt---gagacag-caggaagt-------tcttatatccttttaaaatgagtgttcc-tgcaggtggatatacctggtccacttggagagagtgctgtggaaattcttgaattccttcccactctttcctcactgaatggtgttgatgcatccaaaatcttagaaactgaaaagcatgttgttgattcaatgcttcagccacgtctgcctgaatggagtgctgaggaacctcttgctgattgtgttcttaatgcaatgtggttatatttaatgacatataggcttgcagatgaggaaaagcttgatgaaaccccagtatggtatgcaatttgaca--------ttgatttagcaactg-----------------acat-----------------a-cagatttca---------------gat-catgtt-------------------tggcat-tttgt------------------------------------------tgaa-ttcttgaaagcaagg-ataaatat-tca-------tagacaaaggact---------------------------------------------------------------------------------------------------ttgtagccatatggaggtagaatatgtt-----------------------------------------------------------------------------------------------------------------------------tgcagaaaagtgaatgatagg----------------------------------------------------------------------------------------------------------------------------------------------------------------------------------------------------------------------------------
>I28654_M105_Malvaceae_Pachira_aquatica_seq1
-----------------------------------------------------------------------------------------------------------------------------------------------------------------------------------------------------------------------------------------------------------------------------------------------------------------------------------------------cagtgatttgtttgg--------------------actcttgaaggccttttattgcttacaatctttggaggta-t-tatgttgga---aaacattgctt--------ttttatt----ccaatgagaac-atctgatgc--tacaaatggtgt---gagtcgg-cgggaagt-------tcttatttcctcttaaaacaattgttct-tgcaggtggatatacctggcccgcttggagagagtgctgtggaaattcttgaatcccttcccactctttccttactgaatggtgttgatgcatycaaaatcttagaaactgaaaagcatgttgttgattcaatgcttcaaccacatctccctgaatggactgctgaggaacctcttgctgatcgtgttcttaatgcaatgtggttatatttaatgacttatagacttgcagatgaggaaaagcttgatgaaactccagtgtggtatgtacttctgca--------ttgaattttttactg-----------------acat-----------------a-tatacctca---------------gat-catctt-------------------tgatca-tttat------------------------------------------tgaatttcttggaagcaagg-atcagtat-tt---------agacaagg--------------------------------------------------------------------------------------------------------tttaaacgtgaaaag-ccatgagcatc-----------------------------------------------------------------------------------------------------------------------------tgttaagaattacaaaatatg-ggcgtcattatggattttagg------------cttacctactgg-tg-ctggat--------------------------------------------------------------------------------------------------------------------------------------------------------------------------
>I28655_M148_Malvaceae_Robinsonella_mirandae_seq1
----------------------------------------------------------------------------------------------------agagatggcatcaatt------------------------------------------------------------------------------actcaatgaaatcatg---------------------------------------------------------------------------------gtacaagtaamagcacgaggcaatccgattgaataaaattcagtcagtgatttgtttgg--------------------actcttgaaggccttttattgcttacaatctttagaggta-tgtttgttgga---aaacatkgctk-------------------------------cgatggttc------aaaggtgt---grgacagcttggaagg-------tcttattwtctcataaaacwattgttck-kgcaggtggayatacctggcccacttggagatagtgcyrtggaaattcttgaatcgcttcccactctttcatcrctgaacggtgttgatgcatccaaaatcttagaggctgaaaagcatwttgttgattcagtgcttcrgccacgtctgcctgartggactgctgaagaacctcttgttgatcgtgttcttaatgcaatgtggttatatktaatgacttatcgrcttgcagatgaggaaaagcttgatgaaaatcctgtwtggtatgtacttctaca--------ttgatmtttttactt------------------catc------------------tatayttca---------------rat-hatgtt-------------------taatcg-twtat------------------------------------------tgaatttcttggaagca-------------ct---------aagcaagg---------------------------------------------------------------------------------------------------------------------------------------------------------------------------------------------------------------------------------------------------------------ccatcatgaattggaa--tctg-gctgtcattatgaactttcgg------------crtactgactat-cg-ctga----------------------------------------------------------------------------------------------------------------------------------------------------------------------------
>I28656_M002_Malvaceae_Tilia_americana_seq1
------------------------------------------------------------------------------------------------------------------------------------------------------------------------------------------------------------------------------------------------------------------------------------------------------------------------------------------------------------------------------------------------------------------------ta-tgtttgctgga---aaacagttatc--------atgtttt----ccaatgagaacaccctgatgc--tgcagaaggtgt---gagacgg-caggaagt-------tctcatatccttttaaaatgattgtcct-tgtaggtggatatacctggccctcttggagagaatgctgtggaaattctagaatcccttcccacgctttcttcactaaatggtgttgatgtatccaaaatcttagaaactgaaaagcatgttgttgattcaatgcttcagccacgcctccctgaatggactgctgaggaacctcttgctgatcgggttcttaatgcaatgtggttatacttaatgacttatagacttgcagacgaggaaaagcttgatgaaactccagtatggtgcgcattcctaca--------ttaatatatctactg-----------------acat-----------------a-tagacctta---------------tat-catgtt-------------------tgatca-tttgt------------------------------------------tgaatttcttggaagcaagg-atctgtatttt---------aggcaaag--------------------------------------------------------------------------------------------------------cttaaatattaaaag-ccatgactatc-----------------------------------------------------------------------------------------------------------------------------tgcttacaattggaaaatctt-ggtg-----------------------------------------------------------------------------------------------------------------------------------------------------------------------------------------------------------------------------
>I28657_M180_Malvaceae_Triumfetta_lappula_seq1
----------------------------------------------------------------------------------------------------------------------------------------------------------------------------------------------------------------------------------------------------------------------------------------------------------------------------------------------------------------------------------------------------------------------gtaa-tttttgttaca---gaatatttatc--------ttgtttt----acaatgtg--ttttctgatgccacaaaaaggtggt---gagacag-caggaggt-------attcatatccgtataaaatgtttgttct-tgtaggtggatatacccgggccacttggagagaatgctgtggaaattcttgaatcacttccaactctatcgtcattgaatggtgttgatgcttccaaaatcttagaaactggaaagcaagctgtcgattcaatgcttcagccacgtctgcctgaatggagtgctgaagaacctcttgctgatcgtgttattaatgcgatgtggttatatttaatgacatatagacttgcagatgaggaaaagcttgatgaaactccagtatggtatgcaattctaga--------ttggttaatatactgt---------------aatat-----------------a-tagattgca---------------tat-catgtt-------------------tgaccg-tttct------------------------------------------ttaatttattgcaagcatggaataaatag-tca-------tagagaaagaaca---------------------------------------------------------------------------------------------------ttttggccttaggaaggaagaatatg--------------------------------------------------------------------------------------------------------------------------------------------------------------------------------------------------------------------------------------------------------------------------------------------------------------------------------------------------------------------------------------
>I28658_M160_Muntingiaceae_Muntingia_calabura_seq1
--------------------------------------------------------------------------------------------------------------------------------------------------------------------------------------------------------------------------------------------------------------------------------------------------------------------------------------------------------------------------------------------------------------------gaggtatcttttg-------agagtagttctctgtaccctctctcct---aaaaatatgatgctgatggtactcca------------gaaaaaaaatatgattt-------------------------caaattgtcg-ttcaggttgatattcccggtccccttggggagagtgctgtggagattcttgaatccttttccactatttctacactaaatggtgttgaagcagccaaaatcttggaaacagaaaagcatgtcatcgattcaagacttcagccacaacttccggaatggacttctgatgaacctcttgccgatcgggtccttaatgcaatgtggttatatttgatgacgtacagactggcagatgaggaaaagattgatgaaacttctgtttggtatgtataaatgga-------ggtagcatattcactagagt-------------acgtct---------------g-ccggtgcta--------gt---------catgttgct--------------attaacca-tttaaaaatg---------------------tttgacttgatatttctgagtttcccactaatctct----------------------------------------------------------------------------------------------------------------------------------------------------------------------------------------------------------------------------------------------------------------------------------tgggtcatttttatttttatctattaaagtgt------------------------atgtatttgacttatttgtaat--------------------------------------------------------------------tattttgttgaag-----------------------------------------------------aaag------------------------------------------
>I9832_V002_Malvaceae_Luehea_speciosa_seq1
cgttttacccctaactatggtgagtgggcattgggatttgtgcggatgtatatgggaaggacaatcctgggartagtcatcagggtgaccctgctttgcraartgtgacctygcttgacctttcgaatagatrtattcataatctgatcaataaggtctcttatcttatttgcatttttcctttcccawtttcaacttaatgacaatgtggacaagmtgagargtgtkgkyctkactaycaaaggttctgcttttrttcaggctttctcaccttttgagatgccaaatcttgcacatttgaacattcgaggcaatccahttgaagaaaattcagtcagtgatttgtttgg--------------------aatcttgaaagctttttattgcttgcaatctttggaggtatttttthhnnhwwwyadhhadwtaky--------thkhtwk----dyawwvwrtrykyhytgatgc--caggaaggdggy---gag-------agasgt-------tctcatatcyntytaaaatgtttgttct-hrcaggtggayatacctgggccacttggagagagtgctgtggaaattcttgaatcgcttcccactctgncctcdttgaatggtgttdatgcatccaaaatctbagaaactgaaaagcatgttatbgattcaatgcttcagccacgtctgccndaatggagtbctgaggaacctcttgctgathgtgttctgaatgcaatgtggttatatttaatgacatatagacttgcagatgaggaaaagcttgatgaaactccagtatggtatgcaattytaga--------htggtttatctactg-----------------tbat-----------------w-wdrvhthhh---------------ddn-hnnktt-------------------bnncnt-ttkkt------------------------------------------tdanttybtdgrardbdkgb-daaahtag-tca-------tagacagaactttt--tggccatatgaaggaagaatatgtttkharrmtaktwayywaywa-----------kwrdmwdatmkkrawkwhwarawbywktwwwktwaammmakytbwvmyakhwraar-ysrkrmmmaywtrctwrmrrwysrwmahtbtwarhrtswwmrykmttttwwkytwwdgmatywrtgmwakrkgaaahrrrwwmwasakryymrwsrwyswtmatkkktwwswtdtttkythykttktattcaatgat-cctccaaatggaaaatgtt-----------ttaa-ttttgaat-------ttgcttggcaggtat-gttatggatgaactagg-ytcrgcat----tgcgacatagtgatgacccaaatttcagagtggctccttttctcttcacgccagatggggaactggcttcagcagtgaggttctcttcatagtcctgttagata-----tctgctgcttgctggagcatctctccccctccccacccct
