# Supplementary material for: Localized Phylogenetic Discordance Among Nuclear Loci Due to Incomplete Lineage Sorting and Introgression in the Family of Cotton and Cacao (Malvaceae)
Source: Front Plant Sci. 2022 Apr 13;13:850521. doi: 10.3389/fpls.2022.850521 (PMC9043901; doi:10.3389/fpls.2022.850521)
Supplement: Supplementary file 1 [file Data_Sheet_1.ZIP › Alignments_v4/L102.fasta]

>I28591_M023_Malvaceae_Neobuchia_paulinae_seq1
-----------------------------------------------attgataataaaat---------------------------------------------tgccatagctcttcttcaattgata-------------------------------------------ataaagtag------------------------------------------------------------------------ctgtaac------------tct-cttgtgcaatctgtttgt------------aagactcctcttt-----------------------------------------------ttgttggc--------------tt-gcattgt---------------aattgttcaa-----------cgga----------------agagcaagagagtccaaaaatgtccgta------gccctagctcatcttttttgg--tttttcggcatagccacgaccataaagctattactaat-cccatcctaccacagcacagacctcgaagtccatcgccactggctggccattacccactctcttcctctcagtcaatggtactccgatgagacgagtgaatggacccttgattacccccccttctttgcctacttggaacgattcctctccgtttttgctcagcttattgacccacagatcgtccatctccatgatggccttaattacaaggccaattctgccatctatttccagaggatttcagtgattgtctcagatttgtttctgttatatggtgtttacagatcgactcgaactgtggcttcttt---gaagccgaatttgatttgggtattggtgatttggtctccg-ggactcataattgtggaccatctgcattttcagtacaatggat--------------tgttgtttggctggttgttgttgtcaatctcatttttagcacaaggaagagatgtgatggggggttttctgtttgctgtct-------tgttgtgttttaagcatttgtttgcagtggcggctcctgtttattttgtttacttgttgaggcactactgtaggggtggactgggtcggggctttgctcggctttcagttatgggggctgttgttgtggcagttttcgctgcagcatatgggccgtttgtttatcatgggcaggt--aatt-catcctt--------tggttt-acttt------------------------------------tatgtgttct-----tttc--------tggcttattctgcaa----------------t-gaktttctgttttaacc------aatattatgcgacct--------------------------------------------------------------------------------------------------------------------------------------------------------------------------------------------------------------------------------------------------------------------------------------------------------------------------------------------------------------------------------------------------------------------------
>I28592_M188_Cytinaceae_Bdallophytum_americanum_seq1
-------------------------------------------------------------------------------------------------------------------------------------------------------------------------------------------------------------------------------------------------------------tcccatg------------------------------------------------------------------------------------------------------------------------------------------------------------------gaac----------tcga----------------agagtcggagacccaagaaatgaaccgtcaaaactcagccctagagctgctctgg--ttcttcgccatggccacaaccctcaagctcatctttgt-tccagcataccatagcactgactttgaggtccaccgccactggttagctttaactcactctcttccgctctctcaatggtactccgatgagaccagccaatgggccctcgactaccctcctttcttcgccttctttgaatggtttctctccttttttgcccgcctcgttgatccccagatcgtccatcttcaacacggtctgaactacaaggcaaagtctgtcatctacttccagagaatctccattatgtcgtccgatttatggattttatacgccgtttacaggttgactagaaatatggagtcggt---gaagcggaaagtggtatgggctttggttgtttggtctcct-gggttgttgattgtggaccacatacattttcaatacaatgggt--------------ttctgcttgggtggctgttgctgtcgatttcttgcatgcaggaagggaaagatttgatgggtgggtttctgtttgcggttc-------ttttgtgttttaagcatttgtttgccgtggcggccccggtttattttgtgtacattttgaggcattactvttgggccgggttgattagaggttttagccaccttttggctatgggagcagtggttgtgttggtttttgcggcggcttacgggccattttattatcatgaccaggt--aatt-tttcatt-----ccttcattt-attamawt-------------------------------------------------------------------------------------------------------------------------------------------------------------------------------------------------------------------------------------------------------------------------------------------------------------------------------------------------------------------------------------------------------------------------------------------------------------------------------------------------------------------------------------------------------------
>I28593_M024_Malvaceae_Carpodiptera_cubensis_seq1
----------------------------------------------------aaaaaaagtccca------------------------------------------------agtattgtggggcggattcttggatttgta---------aagtgtggtacgtaaggtatatctaatat--------------------------------------------------------------------------cagttac------------tct-gctgtctaatcggc-----------------aaagctagaccc------------------------------------------------tcttggc--------------tt-gtgttgc---------------cagtgttgaa-----------tgga----------------tgggcaagcgagtccgaaaatgccggga------tcgatggcgcagcttctttgg--tttttcggcatagccacagccataaagatgctactaat-cccatcctatcacagcacagactttgaagtccatcgccactggctggcaattacccactctcttcctctcagtcaatggtactccgatgagacgagtcaatggacccttgattaccctcccttatttgcctactttgaacgtctcctttccctttttgcttatcttgctgacccacagatcgtccatctccataatggyctcaattacaaagccaattctgccatctatttccagaggatttcggtgattttctccgatttattgcttttatmtggggtttaccgatcgactcaaaatttgccttcttc---caagcaaaatttgatatgggtattggtggtttggtctcca-gggctcgtaatwktggaccatctgcattttcaatacaatgggt--------------ttttgtttggctggttgttgttgtcaatctcatttttagcacaaggaagagatgtaatgggtggctttctgttcgctatgt-------tattgtgctttaagcatttgtttgcagtggcggctcctgtttattttgtttacttgtttaggcattactgttggggcggscttgtaaggggttctgctcggctttctgttatggggaccgttgttttagcagttttcttagtagcatacggcccttttgtttattatgggcaggt--aatt-catcctt--------tgattt-gcttt------------------------------------catgctttat-----gcc--------------------------------------------------------------------------------cctt------------------------tttct---------ctcttgatctga----------------------------tgctgttacttatatgatat-----------------atatctgtcttctctcgt---------------------------------------------------------------------------------------------------------------------------------------------------------------------------------------------------------------------------------------------------------------------------------
>I28594_M025_Malvaceae_Herrania_nitida_seq1
---------------------------aagtcctagttctgatccgggtcgatcactgggcacctgc--------------------------------gggttgacaagccaatcttttttctttgaaaagctgcaaatttg---------------ggattttgaacagagaaaaacgcggac----------------------------------------------------------------------ccgttac------------tct-----------------------------------------gtc-----------------------------------------------ggcttagc--------------tt-gcattgt--------------tgaatcttgaa-----------tgga----------------aagccaagagagtcgaagcatg------------tccatagcacagctcttgtgg--tatatgggcatagccacaaccataaagctattagtaat-tccgtcataccacagcacagacttggaagtccatcgccactggctggccattacccactctcttcctctcagtcaatggtactttgatgaaaccagtcaatggacgctcgattaccctcccttcttcgcatacttccaacgcttcctctctgtctttgctcatctcgttgacccacagatcgtccatcttcatcatggcctcaattacaaagccaattctgccatctatttccagaggatttcggtgattgtctcagatttattttttatatatggcgtttacagatgtacttcaaatttgccttcgtt---gaaacggaatttggtatggatattggcggtttggtctccg-ggcctcatgattgtggaccatctgcattttcagtacaacgggt--------------ttctgtttggatggttgttgttgtcaatttcttttttagcacaaggaagagatttgatgggcgggtttttgtttgctgtgt-------tgctgtgtttcaaacatttgtttgcagtggcggctcctgtttattttgtttacttgttgaggcattattgtcggggtgggcttgttaagggttttgctcggctttcagttatgggggctgttgttgtggcagttttcgctgcagcatatgggccgtttgtttatcatgggcaggt--actt-catcctt--------agattt-accctttttttcctttttttttgtgtttctcatctc-aacccaaatgttct-----gctc--------tgcctttttccgcag----------------c-agttcttccttgtgacc------atagtattatatga---------------------------------------------------------------------------------------------------------------------------------------------------------------------------------------------------------------------------------------------------------------------------------------------------------------------------------------------------------------------------------------------------------------------------
>I28595_M184_Malvaceae_Guazuma_ulmifolia_seq1
--------------------------------------taatatgattwyawgtvtaavatatagggaty---ryhdyhrdrhtda----------------------------------------------------------------yahakywwagarrgtwmaawayctyybwmwcyvgmr---------------------------------------------------------------------bcntcacggtgaacdkts-dcybgtggmytakkwdgm---------rwdvcatyarccchbbtgdy-----------------------------------------------ayhttdbc-------------ycakgtatggc--------------yactcacyaaaaatagk-----aggawkwabcttnhvydkvadgascaakvdakhygadgcvtr------------gmymtancacagnwhdhgdkn--tatrtggkcwtagncamracndthnhdhtkcthbwaat-chcatcatacmacwkcacagacttggaagtycatnghcactggctggcnattacccactctctncctctcantcannbdnhmtsnkrykrkwmgaktcaatggaccctcgactaccctcccttcttcdcctnhttcgancdctttctctctdtcttcghtcatchcgttbahccacagatcgtacatctbncthatggcctcantthcvaanhcaattccnccatatatttcchgagnatttvgdtgattgtctcadatttgttctttttntatgngdtttacagattghctthgrnkhhbkctccctt---gaaahgdnatttdgtatgggtgttgatgctttggtbtchg-dgtctcatgattnkggancatctgcattttcagtanaatnggtttcraaatcmahcattctntttggawggcbgttgttgtcaatttnatttttaghdcaaggaagagatctgatgggtgggtttttgtttgctgtgc-------tgttgtgytymwdbmatdykkknkhkktkrvrkbwcntgtttattttgtttahttgttdaggcattahtgnngggncggsctngttnagggttttghtcggctttcaghtatgggtgctgttgttgcggyvgttttcgchgcagcatatgkkhcgtttghttatcacrghcaggt--aatt-cattcht--------agatttagchtttmttcyg----------------------------yaghgtgttht-------------t---hkttttactatattattrca-----------t-gmcctttttctmnttccctnvatctgttbcttagatgwtacg---------------------------------rtsatttctatattctc----------------------------ttgtcttattcaaatrtrtatac----------------------------------------------------------------------------------------------------------------------------------------------------------------------------------------------------------------------------------------------------------------------------------------------------------------g
>I28596_M026_Malvaceae_Ruizia_cordata_seq1
---------------------------------------------------------------------------------------------------------------agcaataaatcagagacaatcaccgaaatcctctggaaataaacggcggaatttgctttgtaattgaggc---------------------------------------------------------------------------catcatggagatggacgatct------------------------------gtgggtcaacgaga-----------------------------------------------taagcagg--------------agatgacagg---------------aggcgttgaaa----------tgga----------------tgagcaagagagtcccaaaaaaccctcaaccatggccatattacagcttgtatgg--ttttttggggtagccacaaccataaagctgctattgat-cccatcctatcacagcacagacttggaagtccatcgccactggctggccgttacccactctcttcctcttagtcaatggtrctccgatgakaccagtgaatggdcccttgattaccctcycttctttgcctacttcgaacrcctcctgtcayctcytgctyatmtmgttgacccwcagatcgtccatctccatgatggcctcaattacaaagcmaattccgccrttyatttccagaggatttcggtgattgtctctgatttattgcttttatatggggthtacagatcgactcgaaatctkccttgttt---aaagcgatatttgatatgggyattggtgatttggtctcctcsccctcgtgatcgtggaccatctgcattttcagtacaatggkt--------------tyytgtttgggtggttghtgttgtcaatctcatttttagaacaaggargagatgtgatgggtggctttctgttkgctgtgt-------tgttktgtttyaarcatttgtttgcagtggctgcdcctgtttatttcatttacttgttcaggcattahtgthgrggtgkgtttsttcggggttttgctcggctttcagttatgggagcwgytgtagtggcygtaytmgcagcagcatatggaccttttgtttattatgggcaggt--aatt-catcctt--------tgtttt-acatt------------------------------------aatcwatttt-----actc--------tgcyttattctttact-----------------gaatttctgttttacca-----tatcttatt---------------------------------------------ccttcttttaatctta----------------------------tattatatttact---------------------------------------------------------------------------------------------------------------------------------------------------------------------------------------------------------------------------------------------------------------------------------------------------------------------------
>I28597_M027_Malvaceae_Melhania_velutina_seq1
---------------------------------------------------------------------------------------------------------------------------------------------tgcttgttgggratcgrgg-ttctggctgccgcaataagct--------------------------------------------------------------------------tatc--------------tgt------------------------------ctgcgtcatcaatt-----------------------------------------------cattttac--------------tygataacgt---------------tggcsttgaaa----------tgga----------------wgagcaagagagtscmaraaarsccryracmatggccatatcacagcttgtatgg--ttttttgggktagctacraccataaagctgctattgatccccawcctatcacagcasagacttggaagtccatcgccactggctggccgttacccactctcttcctcttagtcaatggtactccgatgagaccagtgaatggacccttgattaccctcycttctttgcctacttcgaacgcctcctgtcayctcwtgctyatcbmsttgacccwcagatcgtccatcyccatgatggcctcaattayaaagchaattccgccatttatttccaragratttcggtgattgtctctgatttattgcttttatatggrgtdtacagatcgactygaaatctgccttgttt---aaagcgatatttratatgggtattggtgatttggtctcctcsccctcgtgatcgtggaccatctgcattttcagtacaatgggt--------------kcttrtttgggtggttgwtgttgtcaatctcatktttagaacaaggaagagatstgatgggtggctttctgttkgctgtgt-------tgttgtgttttaaacatttgtttgcagtggctgcrcctgtttatttcatttacttgttcaggcattactgtcggggtgggtttcttcggggttttactcggctttcagttatgggagctgctgtagtggccgtattcgcagcagcatatggaccttttgttwwwtrwgrryakrk--mwtk-matagga--------aataaa-atatt------------------------------------aaatgtgctta--cgattc--------tgactgattcagy------------------------------------------------------------------------------------------------------------------------------------------------------------------------------------------------------------------------------------------------------------------------------------------------------------------------------------------------------------------------------------------------------------------------------------------------------------------------------------
>I28598_M028_Malvaceae_Glyphaea_brevis_seq1
-----------------------ttacggtatagtatagggactaattacagaatttgacctttaag-----------------------------------------------ttcttagaaaaaaa--------ttgggttgsct---tgttttattttcgttgtatatactttatt-ttgaca-----------------------------------------------------------------------ttgac------------ttctaacgt-------------------------------------------------------------------------------------ttcttgca--------------tc-tcaatgt--------------------ttgaa-----------tgga----------------agagcaagggaggccaaaaatggcaaaa------gcc------cagctgctgtgg--tttttcggcatagccacaaccataaagctgctactagt-cccatcgtaccacagcacagacttggaagtccaccgccactggctggccattaccaactcccttcctctcggccagtggtactccgatgaaaccagtcaatggactctcgattaccctcccttcttcgcctacttcgaacgctttctttccatctttgctcgtcttattgatacccagatcgtccatcttcatgatggcctcaattacaaagccaattctgccatctatttccagaggatcacggtcattgtctcagatttgttccttttatatggtgtttacaaattaactacaaatttggcttcttt---gaagcgaaatctagtttgggtattggtgctttggtctccg-gggctcttcattgtggaccatctgcattttcagtacaatggct--------------ttttgtttgggtggttgttgctgtcaatttcctttttagcacaagggaaagatttgatgggtggatttttgtttgccgtgt-------tattgtgttttaagcatttgtttgcagtggcagctcctgtttattttgtttatttgttgaggcattactgctggcgtgggcttgttaggggttttgctcggctttcggttatgggggcctttgtcgtggcggttttcatagcagcatatgggccttttgtttaccatgggcaggt--aatt-cttcctt--------ggattt-ggtt-------------------------------------catgtcttca-----------------aatttgaaactgcaa----------------t-gagtttctgctttcaca------atattatt------------------a----------------ttattg----tcatctcttgcttagc----------------------------atgtctcatttagctg------------------------------------------------------------------------------------------------------------------------------------------------------------------------------------------------------------------------------------------------------------------------------------------------------------------------
>I28599_M029_Malvaceae_Desplatsia_dewevrei_seq1
-------------------------aaatattttaat-ataaatattaaacgaatttagtttaaaagaat-----aattaaaaaaaagg----------------------------caacaaagtgg-gggc--------------------------g----ccaaatgcccccatt-ttgccaagg----------------------------------------------------------------aactcctat------------tattatagt-------------------------------------------------------------------------------------catagaag--------------atagaaga----------------------tttta------------gga----------------aaagcaagggagccagaaaatggcgaaa------gcc------cagctggtgtgg--tttttcggcatagctacaaccataaagctgctactgat-cccatcataccacagcactgacttcgaagtccaccgcaattggctggccattaccaactctcttcctctctcccaatggtacgccgatgaaaccagtcaatggactctcgattaccctccatttttcgcctattttgaacgctttctctccgtctttgctcgtcttattgatccccagatcgtcaatcttcatgatggcctcaattacaaggccaattccgccatctatttccacaggatctcggtcattgtctccgatttgttccttttatatgctgtttacaaattaactgcaaatttggcttcttt---aaagcaaattctagtttgggtattggtgctttggtctccc-gggctgttcattgtggaccatctgcattttcagtacaatgggt--------------ttttgtttgggtggttgttgttgtcgatatccttcttagcacaagggagggatttgatgggtggatttttgtttgccgtgt-------tgttgtgttttaagcatttgtttgcagtggcggctcctgtttattttgtttatttgttgaggcattactgctggggtgggcttgttaggggctttgctcgggtttcggttatgggggctgttgttgtggcagttttcgcagcagcatatgggccatttgtttaccatgggcaggt--aattagatttct--------ttattt-ggttt------------------------------------catgtcttgc-----------------catttgaaactgcag----------------g-gaatatctgctttcatc------gaattatt------------------a----------------tta-------ttat-tcttgcttagc----------------------------ttgtataatttagatggatagac----------gagtggatgagcactaaacttgctaaa----------------------------------------------------------------------------------------------------------------------------------------------------------------------------------------------------------------------------------------------------------------------------
>I28600_M146_Malvaceae_Mortoniodendron_guatemalense_seq1
----------------------------------------catctgttttygrrttrrgatagtg-----------------------------------------cttctggattttgacgtgctaawrtwmkgyatawcta-------------------------tgysaatcgataacg------------------------------------------------------------------------tcgcyrt------------tyt-gytckrtgatyt-----------------------gtagtgtc-----------------------------------------------ctsttggc--------------tt-gmaytgs---------------aattgytgaa-----------tgga----------------agagcarrrraktccaaaaatgcccgtm------cmcvtascamagcttytrtgg--dttttcggcwtagccacaacmataaagctgctactaat-mccatcctatcacagyacagacttggaagtccatcgccactggctggccrttacccactctcttcctckcmgtcaatggtactccgatragacsagtcaatggachcttgattaccctcccttctttgcytacttygaahgcctcctctccgcttttgctcstcttgttgacccacagatcgyccatctccatvatggyctcaattacaaagccaatymtgccatctatthccagagratttcggtgattktctcrgdtttattgcttytatatggrgtttacagatcgacwcaaaatttghcttcttt---baagcgaaatttgatatgggtrttggtkatttggtctcca-gggctcataattgyggrccatctgcattttcagyacaatgsgt--------------ttttgtttggctggttgttkttghcaatctcatttttagcacaaggaagagatgtkatgggtggctttcygtttgckgtrtdgttkwktkttrhgytttaagcatttgtttgctgtggckgctcctktttattttgtttacttgttgaggcattactgttggggtgggcttgttcgsggttttgctcggctttcagttatgggggctgttgtygtggcagttttmrcrgcagcatatggrccgtttgtttatcatgggcaggt--aatt-catmwtt--------ygattt-vcttt------------------------------------tatgtkttyt-----gcyc--------tggcwtatgmtscwg----------------t-gagtttctgttttaacc------atattayatrgcttttttt------------------------ttttttctctctctctcttgatctgt----------------------------tactgttgcttagatgawacrgt-------------tatatc----------------------------------------------------------------------------------------------------------------------------------------------------------------------------------------------------------------------------------------------------------------------------------------------
>I28601_M030_Malvaceae_Sparmannia_africana_seq1
-----------------------------------------tacttcttarwstkctagac-----------------------------------------------------ttctagt-ata-------cttaatagata---------------------tagatagatactctatttgaca-----------------------------------------------------------------------tttat------------tcttaacaaaacgttg------------------------------------------------------------------------------cct---------------------------------------------tttgttgaa-----------tgga----------------agagmwagggagbccmaaaatggcgaaa------gcc------cagctrctrtgg--tttttcggcatagcsacaaccataaagctghtwctaat-cccatcttaycacagcacagacttggaagtycatcgccabtggctcgccattaccaattctctkcctytaamccaatggtattccgatgaaacaagtcaatggactctcgattaccctcctttcttcgcctacttcgaatrcttcctctctttctttgctcgtcttatmgattctcadatcgtagatctccatcatggcctaaattacaaagccaattccgccatttatttccagaggatctcggtcattgtctcsgatttgttccttttctatggagtctacagattracttcaaawttggmttcytt---gaagcgraatttggtttgggyattgrtkctttggtctcct-gggctcdtgattgtygaycatctncattttcagtacaatgggt--------------ttttgtttgggtggttgttgctgtcaatttcgtttttagcagaaargagagatttgntgggtgggtttatgtttgcggttt-------tgttgtgttttaagcatttgtttgcggtggcggctcctgtttattttgtttacttgttgaggcattactgctggggtgggmdtgttadrggttttgctcgghtttcagctatgggdgctgttgttktggcagtttttgcagcagcttttgggccgtttgtttatcatgggcaggt--aaty-ytbcbtt--------taattt-gcttt----------------t-------------------tatgtctttc-----------------catttgaa-------------------------agttttctgctttacc-------atattatt------------------r----------------tyr-------tyrtcatctct-------------------------------------------------------------------------------------------------------------------------------------------------------------------------------------------------------------------------------------------------------------------------------------------------------------------------------------------------------------------------
>I28602_M031_Malvaceae_Mollia_sp_seq1
----------------------------aaaagtaaacgaaccccgtttcttttttcgatatagcgaaacccgtttttctgatgaggagtccctcttgt--------------gtttttataatatgga-------------------------------ggtatgcaaattctctatt-ttgaca---------------------------------------------------------------------ttttaat------------tgttaacgt-------------------------------------------------------------------------------------ttcttgcg--------------tt------gc----------------attgttgga-----------tgaa----------------agagcaagggaggccaaaaatggcgaag------gccca---gcagctgctgtgg--tttttcggcatagccacaaccgtaaagctgctactgat-cccatcataccacagcacagactttgaagtccaccgcaactggctggctattaccaactctcttcctctctcccagtggtactccgatgaaaccagtcaatggactctcgattaccctccattcttcgcctattttgaggcctttctctccgtctttgctcgtcttattgatccccagatcgtcaatcttcatgatggcctcaattacaaagccaattccaccgtctatttccagaggatctcggtcatagtctccgatttgctccttttatatggtgtttacaaattaactgcaaatttggcttcttt---aaagcgaattatagtttgggtattggtgctttggtctccc-gggctgttcattgtggaccatcagcattttcagtacaatgggt--------------tcttgtttgggtggttgttgttgtctatatcctttttagcacaaggtagagatttgatgggtgggtttttgttcgccgtgt-------tgttgtgttttaagcatttgtttgcagtggcggctcctgtctatttcgtttatttgttgaggcattactgctggggtgggcttgttgggggttttgctcgcctttcggttatgggggctgttgttgtggcggttttcgcagcagcatatgggccgtttgtttaccatgggcaggt--aatt-cttccttt----ctctggatt------------------------------------------tatgtcttgc-----------------catttgaaactgcag----------------t-cactatctgctttcacc------atattatt------------------a----------------ttaata---atcatctctttcttagc----------------------------ttgtgtcatttagatggatagac----------gattgg-------------------------------------------------------------------------------------------------------------------------------------------------------------------------------------------------------------------------------------------------------------------------------------------------
>I28603_M223_Malvaceae_Gossypium_hirsutum_seq1
--------------------------------------------------------------------------------------------------------------------------------------------------------------------ttctttccatgtcaaattg------------------------------------------------------------------------acactac------------ty--gtcacttaacagtactgcrctcaatttgtgaaattttactgtt-----------------------------------------------cttttgac--------------tttacagtgt---------------aattgtatga-----------tgga----------------aatgcaagagagtccacraacaccygta------gtcatggcgcagctttcttgg--ttttttggcatagccacratygtaaagcttctactaat-cccatcctaccacagcacggacctggaagtccatcgccactggctggccattacccactctcttcctctcagccaatggtacactgatgagacgagtgagtggacccttgattaccctcccttctttgcctacttggaacgctttctttccatgtttgcccatctaattgacccacagattgttcatctccatcatggcctcaattacaaagccaattctgccatctatttccagaggatgtcagtaattgtctcagatttgtttctcttatatggggtttacagatcaactctagctctggcatctct---gaagcggaatttgatatggttattggtgatttggtctcck-ggactccttattgtggaccatytgcattttcagtacaatgggt--------------ttttgtttggctggttgttgttgtcrctctcatttttggcacaaggaagagatgtgatgggtggctttctgtttgctgtgt-------tattgtgttttaagcatttatttgcggtggcrgcccctgtttattttgtatacttgctaaggcattattgtagaggtgggctggttcggggttttgctcggctttcagttatgggggctattgttgtggcagtttttgcrgcagcatatgggccatttgtgtatcatggacaggt--aggt-catcctt-------ttggttt-acttt------------------------------------tatgtgttc------------------tggcttattctgcag----------------c-gagtttctcttttaacc------atatgatttgcccttagtt---ttggg----------------tttttaaccactggccctcaatctct----------------------------ccctcttgtc------------------------------------------------------------------------------------------------------------------------------------------------------------------------------------------------------------------------------------------------------------------------------------------------------------------------------
>I28604_M032_Malvaceae_Entelea_arborescens_seq1
------------------------------------------------atatrttcyagac-----------------------------------------------------ttctagyaata-------ctkaatagat-------------------------atagatactctayttgaca-----------------------------------------------------------------------tttat------------tcttaacgaaacgttg------------------------------------------------------------------------------mcctttggtaataggcttgcaatt-gcattgcca------------twtttgttgaa-----------tgga----------------agagcaagggaggccaaaaatggcgaaa------gcc------cagctgctatgg--ttttycggcatagccacaaccataaagctgcttctaat-cccatcttaccacagcacagacttggaagttcatcgccactggctcgccattaccaattctctgcctytaacccaatggtattccgatgaaacaagtcaatggactcthgattaccctcctttcttcgcctacttcgaatgcttcctctctttctttgctsgtcttatcgattctcagatcgtagatctccatcatggcctaaattacaaagccaattccgccatttatttccagaggatctckgtcattstctcrgatttsttccttttctatggrgtctacmgattawcttcaaatttggcttcttt---gaagcgaaatttggtttgggtattgstkcyttggtctccy-gggctcatgattgtcgaccatcttcattttcagtacaatgggt--------------ttttgtttgggtggttgttgctgtcaatttcgtttttarcagaaakgagagatttgatgrgtgggtttatgtttgbggttt-------tgttgtgttttaagcatttgtttgsggtggcggctcctgtttattttgtttacttgttgaggcattrywdctggggtgggsytrtkrgrggttktrmtygkytttyrgctatgggagctgttgtkgwggcagtttttgcagcagcttttgggccgtttgtttatcrtgggcaggt--aatt-cttcctt--------taatttkgcttt----------------t-------------------tatgtctttc-----------------catttgaa-------------------------agttttctgctttacc-------atattatt------------------a----------------tcg-------ttatcatctctt--------------------------------ttgatttgcctttatgtttttcc----------atttga-------------------------------------------------------------------------------------------------------------------------------------------------------------------------------------------------------------------------------------------------------------------------------------------------
>I28605_M235_Malvaceae_Abutilon_sp_seq1
-----------------------------------------------------------------------------------------------------------------catattgccctgca----------------------------------tcaggtgggacaacactagttg------------------------------------------------------------------------tgactat------------ttt-gttactcaaa-------------------------tgcccgtc-----------------------------------------------cgtttggt--------------tt-gtgttgtgatgttgt------aaattgtacga-----------tggaag-------------cagtgcaagcgagtccagggacgccggta------gccataacgcagctgttatgg--tactttggcatagccacaactgtaaagctgctgctaat-tccttcctaccacagcacggatctggaagtccatcgcaactggctggccattacccactctcttcctctccctcaatggtacaacgatgagacgagtgagtggacccttgattaccctcccttctttgcctatttcgaatgcttcctctccgtttttgctcgtctaattgacccacggatcgttcatctccatcacggcctcaattacaaagcccattctgccatctatttccagaggatatccgtgatcctctcagatttgtttctcttatatggggtttacagatcgactaaaaccttgggttctct---gaaccggaatttgatatgggttttggtgatttggtctccg-gggctccttattgtggaccatctgcactttcagtacaatggat--------------ttttgtttggctggttgttgttgtcaatctcattcctagcacaaggaagagatctgttgggcggctttatgtttgctgcgc-------tgttgtgctttaagcatttatttgcggtggcggcccctgtttattttgtttacttgctgaggcattactgttggggtggcctggttcggtgttttgctcggctttcggttttgggggctgctgttttggctgttttcgcagcagcatttgggccatttgtgtatcacggacaggt--aatt-cttcttt-------------t-gcttt------------------------------------catgtgtttt-----ttgtt--------------ttcaccatt---------------t-gatt----------------------------tgcccttt--------------------------tttctttc------ttgtttatc----------------------------------tgttgctta----------------------------------------------------------------------------------------------------------------------------------------------------------------------------------------------------------------------------------------------------------------------------------------------------------------------------
>I28606_M033_Malvaceae_Reevesia_formosana_seq1
---------------------------------------------------tatatgaaataa-----------------------------------------------------------------------------------------------------------------------g------------------------------------------------------------------------ccgttac------------ttt-------------------------------------------------------------------------------------------------------------------------gc---------------aattgttgaa-----------tgga----------------agagcaagagagtccaaaaatggcgacag---ttgccaaagcacagtttttgtgg--ttttggggcatagccataaccttaaagctgctactaat-cccatcctaccacagcacggactttgaagtccatcgccactggctggccattacccactctctacctctctctcaatggtattccgatgaaaccagtcaatggacccttgattaccctcccttctttgcctacttcgaacgtttcctctccgtctttgctcatcttattgacccacggatcgtccatctccttcatggcctcaattacaaagccaattctgccatctatttccagaggatttcggtgattgtctcagatttattgcttttatatggggtttacagatccactcaaaggttggattcttt---caaacgaaatttgatatgggtattggtggtttggtctcca-gggctcataattgtggaccatcttcattttcagtacaatgggt--------------ttttgtttggctggttgttgttgtcaatctcgtgtttagcacaaggaagagatttgatgggtgggtttctgtttgctgtgt-------tgttgtgttttaagcatttgtttgctgtggctgctcctgtttattttgtttacttgttgaggcattactgttggggtggtcttgttcggggttttacccggctttcagttattggggctgttgtggtggcagtgtttgcagcagcatatggcccgtttgtttatcatggccaggt--aatt-catcctttcttgcacagattt-agtga------------------------------------tatgcgattt-----ttgtgaaatgagaagcttatgatgctg------------------tagtttctggt---------------------------------------------------------------------ttttta--------------------------------------------------------------------------------------------------------------------------------------------------------------------------------------------------------------------------------------------------------------------------------------------------------------------------------------------------------------------------
>I28607_M034_Malvaceae_Mansonia_altissima_seq1
---------------------------------------------aaatcaaacaaaagttacaaaa-------------------------------------cacagcccaacttgaacccacccaaatgtttct---------------------------tctttacaactcaactttg------------------------------------------------------------------------agtgcac------------tct----------------------------------------tggc-----------------------------------------------ttctt-----------------tt-gcgttgcgttcaatt-------aattgttggaacttggaacgtaagagc-------------ggcggcaggagagtcccaatatgcctgcc------gccatggcgcagctcatgtgg--tttttcggcatagccacaaccttaaagctgctattaat-cccatcctaccacagcacagacttggaagtgcatcgtaactggcttgccatcacccactctcttcctctcagtcaatggtattccgatgagacaagtcaatggacccttgattaccctcccttctttgcttacttcgaacgcctcctctccgtttttgctcatctcgttgacccaaagatcgttcatctccatgatggcctcaattacaaagccaattccgccgtctatttccaaaggatttcggtgattgtctcggatttatttcttctatatggggtttacagatcgactcaaaatctgtctttttt---caagcgaaatttgatatggatactggtgatttggtctcca-gggctcataatcgtagaccatctgcattttcagtataatgggt--------------ttttgtttggttggttattgttgtcaatctcgtgtttagcacaaggaagagatttgatgggtggctttttgtttgctgtgt-------tgttgtgttttaagcatttgtttgcagtggctgctcctttttattttatttacttgttgaggcgttactgttggggtggtcttgttcgaggttttactcggctttcagctatgggggccgttgttgtggcagtttttgctgcagcatatggaccgtttgtttatcacgggcaggt--aatt-cgtcctt--------cctttt-gcatt------------------------------------tatgtcttat-----gctc--------tgacttattctgcag----------------t-gagtttctgtttgaacc--------------------------------------------------------------tctattcatc----------------------------------tgttgcttagcttattcgtt-------------tatttgtgtyttcagtatmatrkst---------------------------------------------------------------------------------------------------------------------------------------------------------------------------------------------------------------------------------------------------------------------------
>I28608_M035_Malvaceae_Hosfordia_alata_seq1
---------------------------------------------------------------------------------------------------------------------------------------------------------------------------------------------------------------------------------------------------------------------------------------------------------------------------------------------------------------------------------------t--------------tt-gtgttgtaatgttgt-------agttgtacga-----------tgga----------------agtgcaagcgagtccagggacgccggta------gccataacacagctgttatgg--tattttggcatagccacaactgtaaagctgctgctaat-tccttcctaccacagcacggatctggaagtccatcgcaactggctggccattacccactctcttcctcttcctcaatggtacaacgatgagacgagtgagtggacccttgattaccctcccttctttgcctatttcgaacgcttcctctccgtttttgctcatctaattgacccacagatcgtccatctccatcatggactcaattacaaagccaattctgccatctatttccagaggatatccgtgattctctcagatttgtttctcttatatggggtttacaaatcaactaaaactttgggttctct---gaaccggaatttggtatgggttttggtgatttggtctccg-gggctccttattgtggaccatctgcattttcagtacaatggat--------------ttttgtttggctggttgttgttgtcaatctcattcctagcacaaggaagagatctgttgggtggctttatatttgctgtgt-------tgttgtgctttaagcatttatttgcggtagcggcccctgtttattttgtttacttgctgaggcattactgtaggggtggcttggttcggggttttgctcggctttcatttttgggggctgctgttttggcagttttcgcagcagcatttgggccatttgtttatcacggacaggt--aatt-catcttt-------------t-gcttt------------------------------------catgtg-ttt-----ttgtt--------------ttcaccatt---------------t-gatt----------------------------tgcccty-------------------------------------------------------------------------------------------------------------------------------------------------------------------------------------------------------------------------------------------------------------------------------------------------------------------------------------------------------------------------------------------------------------------------
>I28609_M036_Malvaceae_Pentaplaris_davidsmithii_seq1
-------------------------------------------------------tagratkt--------------------------------------------------arctatgtaaggtatattcttctttccatgtc-----aaattgtcaattgacactaattacttaacgttg------------------------------------------------------------------------ccgttac------------tcg-gttgtgtaatct-----------------------gtagtgtc-----------------------------------------------ctcttggc--------------tttgcattgt---------------aattgtacaa-----------tgga----------------agtgcaagagagtccacgaacgcccgtg------gccatagcacagcttgtttgg--tttttcggcgtagccacaaccgtgaagctgctactaat-cccatcctaccacagcacagacctggaagtccatcgccactggctggccattacccactctcttcctctcagtcaatggtacaccgatgagacaagtgagtggacccttgattaccctcccttctttgcctacttggaacgcttcctctccgcttttgctcatctaattgacccacagatcgtcaatctccatggtggcctcaattacaaagccaattctgccatctatttccagaggatatcagtgattgtctcagatttatttctcttatatggggtttacagatcgactcaaactttggcttctct---gaagcggaatttgatatgggtattggtgatttggtctccg-ggtctccttattgtggaccatctgcattttcagtacaatggat--------------ttttgtttggctggctgttgttgtcaatctcatttttagcgcaaggaagagatgtgatgggtggctttctgtttgctgtgt-------tgttgtgctttaagcatttatttgcggtggcggcccctgtttattttgtttacttgctgaggcattactgtaggggtgggctggttcggggttttgctcggctttcagttatgggggctgttgttgtggcagttttcgcagcagcatatgggccgtttgtgtatcatggacaggt--aatt-catcctt--------tgattt-acttt------------------------------------tatgtgttct-----tatc--------tggcttattctgcag----------------t-gagtttctgttttaacc------atatgrkrtgcmccttttt------------------------cttct---------ct--ttgtc----------------------------------tgttgcttagctga-----------------------------------------------------------------------------------------------------------------------------------------------------------------------------------------------------------------------------------------------------------------------------------------------------------------------
>I28610_M037_Malvaceae_Heritiera_littoralis_seq1
------------------------------------------------------gtcggatact-------------------------------------------yactycattgacatcccttatactactttc-----------------------------------------cattg------------------------------------------------------------------------ctgttac------------tc-------------------------------------tctctggt-----------------------------------------------gtcctggc--------------ttggcattgc---------------aattgttgaa-----------tgga----------------agagcaaaagagttcaaaaatgcccgta------ccccttgtacagcttttgtgg--tttttcggcatagccacaaccataaagctgctattaat-cccatcctatcacagcacagatttggaagtccatcgccactggctggccattacccactctcttccttttagtcaatggtactccgatgagacaagtcaatggacccttgattaccctcccttctttgcctacttcgaacgccttctctctgcctttgcttatcttgttgacccacggatcgtccatctccatgatggtctcaattacaaagccaattctgccatctatttccagaggatctcggtgattgtatcagatttattgcttttgtatgcggtttacagatcgactcaaaatttgccttcttt---caagcaaaatttgatatgggtattggtgatttggtctccc-gggctcataattgtggaccatctgcattttcagtacaatgggt--------------ttttgtttggctggttgttgttgtcaatatcatttttagcacaaggaagagatgtgatgggtggctttctctttgctgtgt-------tgttgtgttttaagcatttgttcgcagtggcggctcctgtttattttgtttacttgttaaggcattactgttggggtgggcttgttcggggttttgctcggctttcgtttatgggggctgtagttgtggcagttttcgcagcagcatatggaccgtttgtttatcatgggcaggt--aatt-catcctt--------tgattt-ccttt------------------------------------taagtgttct-----gctc--------tggcttattctgcagt---------------t-gagtttctgttttaacc------at-atttcatgccttttct------------------------cttct---------cttttga-------------------------------------------------------------------------------------------------------------------------------------------------------------------------------------------------------------------------------------------------------------------------------------------------------------------------------------------------------------------------
>I28611_M062A_Malvaceae_Durio_zibethinus_seq1
-----------------------------------------------------------------------------------------------------------------------------gaaactagttaatga-------------------------gttttatagttaatgttg------------------------------------------------------------------------ccgttac------------tct-gttgtctaatckg------------------aaatatcctctt-----------------------------------------------ctttttgc--------------tt-gcattgc---------------aattgttgaa-----------tgga----------------agagcaagagagtccaaaaacgcccgta------gccatagcacagcttgtgtgg--tttttcggcatagcctcaaccataaagctgttactaat-cccatcctaccacagcacagacttggaagtccatcgtcactggctggccattacccactctcttcctctcagtcaatggtactccgatgagacgagtgaatggacccttgattaccctcccttctttgcctacttggaacgcttcctctccgcttttgctcatcttattgacccacagatcgtccatctccatgatggcctcaattacaaagccaattctgccatctattttcagaggatttcagtgatcgtctcagatttatttctcttatatggggtttacagatcgactcaaactttggcttcttt---caagagaaatttgatatgggttttggtgatttsgtctccg-ggactcataatcgtggaccatttgcattttcagtacaatggat--------------ttttgtttggctggttgttattgtcaatctcatttttagcacaaggaagagatgtgatgggtggctttctgtttgctgtgt-------tgttgtgttttaagcatttgtttgcagtggcggctcctgtttattttgtttacttgttgaggcattactgttggggtggggtggttcggggttttactcggctttctgttatgggagctgttgttgtggcagttttcgcagcagcatatgggccgtttgtttatcatgggcaggt--aatt-catccct--------tgattt-acttt------------------------------------gatttgttct-----tc----------tggcttattctgcag----------------t-gagtttctgttttaacc------atattatttggcccttttt------------------------cttct---------ct--tgatc----------------------------------tgttacttagctgataccat-------------tgtttctgtc------------------------------------------------------------------------------------------------------------------------------------------------------------------------------------------------------------------------------------------------------------------------------------------
>I28612_M038_Malvaceae_Brachichyton_bidwillii_seq1
---------------------------------------------------------aggt------------------------------------------------catgagtagtgatttttaggttgt------------------------aaatagttgctctcaactttaaattg------------------------------------------------------------------------ccgttac------------tct-gctttgta---------------------------tccctagt-----------------------------------------------gctctcga--------------tt-gcattgc---------------aattgttgar-----------tgaa----------------agagcaagagastccaaaaatgcccgta------ccccttggacagctcatgtgg--tttttcggcatagccacaaccataaagctgctgttaat-cccatcatatcacagcacagatttggaagtccatcgccactggctggccattacccactctcttcctcttagtcaatggtactccgatgagacgagtcaatggacgcttgattatcctcccttctttgcctacttcgaatgtctcctctccgcttttgcttatcttgttgacccacggatcgtccatctccatgatggtctcaattacaaagcmaattctgccatctatttccagaggatttcggttattgtctcagatttattgcttttatatggggtttacagatcgactcaaaatttgccttcttt---caagcgaaatttgatatgggtgttgttgatttggtctcca-gggctcataattgtggaccatctgcattttcagtacaatgggt--------------ttttgtttggctggttgttgttgtcaatatcatttttagcacagggaasagacgtgatgggtggctttctttttgctgtgt-------tgttgtgctttaagcatttgtttgcagtggcggctcctgtttattttgtttacttgttgaggcattactgttggggtgggcttgttcggggttttgctcggctttcagttttgggggctatagttgtggctgttttcgcagcagcatatggaccgtttgtttatcatgggcaggt--aatt-catcctt--------tgattt-acttt------------------------------------tatgtgttct-----gctc--------tggcttattstgcac----------------t-gagtttctgt---------------------atggcttttct------------------------tttct---------ctcttggtctgt----------------------------tgctgttgcttagatgacacggt-------------tatgtctttattctat-gtctctt----------------------------------------------------------------------------------------------------------------------------------------------------------------------------------------------------------------------------------------------------------------------------
>I28613_M039_Malvaceae_Eriotheca_macrophylla_seq1
--------------------------------------------------gataataaaac---------------------------------------------tgccataactctycttcaattgata-----------------------------------------atataaagtag------------------------------------------------------------------------ccgtaac------------tctgtttgtgcaatctgtatgt--------------------ctctt-----------------------------------------------ttcttggc--------------tt-gcattgt---------------aattgttcaa-----------tgga----------------agagcaagagagtccaaaaacgcccgta------gacatagcacgtcttttttgg--tttttcggcatagccacgaccataaagctgctactaat-cccatcctaccacagcacagatctggaagtccatcgccactggctggccattacccactccctgcctctcagtcaatggtactccgatgagacgagtgaatggacccttgattaccctccattcttttcctacttggaacgattcctctccgtttttgctcatcttattgacccacagatcgtccatctccatgatggcctcaattacaaagccaattctgccatctatttccagaggatttcagtkattgtctcagatttgtttctattatatggtgtttacagatcgactcgaactgtggcttcttt---gaagcggaatttgatttgggtattggtgatttggtctccg-ggtctcataattgtggaccatctgcattttcagtacaatggat--------------ttttgtttggctggttgttgttgtcaatctcatttttagcacaaggaagagatgtgatgggtggctttctgtttgctgtct-------tgttgtgttttaagcatttgtttgcagtggcggcccctgtttattttgtttacttgttgaggcattattgtaggggtggactggttmggggttttgctcggctttcagttatgggggctgttgttgttgcagttttcgtagcagcatacgggccgtttgtttatcatgggcaggt--aatt-catcstt--------tgwttt-acttc------------------------------------tatgtgttct-----tttc--------tcgcttattctacac----------------t-gagtttctgttttaacc------aatattatttggccttttt------------------------att------------tcttcatc----------------------------------tgttgctttgctgatttgat-------------a---------------------------------------------------------------------------------------------------------------------------------------------------------------------------------------------------------------------------------------------------------------------------------------------------
>I28614_M040_Malvaceae_Hydrogaster_trinervis_seq1
-----------------------------ctcgtaat-----tttctcaaataaactagttgcataacacgtggcaatcaaaatagaagacatgttc-----------------ttgttattacatgga-------------------------------ggtctacaaattctgtgtc-ttgacg---------------------------------------------------------------------ttttaac------------ttttgacgt-------------------------------------------------------------------------------------ttcttgcg--------------tt------gc----------------attgttgga-----------tgga----------------agagcaaggaagcccaaaaatcccgaaa------gcc------gagctactctgg--tttttcggcatagctacagccgtaaagctgctgctgat-cccgtcatatcacagcacagatttcgaagtccaccgcaactggttggccattaccaactctcttcctctctaccggtggtactccgatgaaaccagtcaatggactctcgattaccctccattcttcgcctacttcgaacgctctctctccgtctttgctcattttatcgatccccagatcgtccgtcttcatgatggcctcaattacaaagctaattccgtaatctatttccagaggatctcggccgttgtttccgatttgttccttttatatggcgtttacaaattaactgcaaatttggcttcttt---aaagcgaaatctagtttgggtattggtgctttggtctcct-gggctgttcattgtggaccatctgcattttcagtacaatgggt--------------ttttgtttgggtggttgttgttgtcgatatccttcttagcacaagggagggatttgatgggtggatttttgtttgctgtgt-------tgttgtgttttaagcatttgtttgcagtagctgctcctgtttattttatctatttgttgaggcattactgctggggtgggctcgttaggggttctgctcggctttcagttatgggcgctgttgttgtggcggttttcgcagcagcatatgggccatttgtttaccatgggcaggt--aatt-cttccttt----cttttgttt------------------------------------------tatgtcttgc-----------------catttgaaactgcag---------------------tatctgctatcacc------atatt-----------------------------------------ata---atcatctcttgcttagc----------------------------ttgtgtcatcttgatgg-tagac----------gagtggatgagc-------------------------------------------------------------------------------------------------------------------------------------------------------------------------------------------------------------------------------------------------------------------------------------------
>I28615_M041_Malvaceae_Pterygota_brasiliensis_seq1
--------------------------------------------ttgagtaattctaggat----------------------------------------------taaggcaattttagtatgtaaacgactttgggattg--------gatgggtcgtgatacccttcccgtttccat--------------------------------------------------------------------------ccgttac------------tct-gtttctgta--------------------------tttgtatc-----------------------------------------------gtcctcgc--------------gt-gcattgc---------------aattgttgaa-----------tgga----------------agagcgagaaagaccaaacatgcccgta------cccattgtacagcttgtgtgg--tttttcggcatagccacaacaataaagctgctattaat-cccatcctatcacagcacagacttggaagtccatcgccactggctggccattacccactctcttcctcttagtcaatggtactccgatgagacgagtcaatggacgcttgattaccctcccttctttgcctacttcgaatgcctcctttccgcttttgcttatcttgttgacccacggatcgtccatctctgtgatggtctcaattacaaagccaattctgccatctatttccagaggatttcggtgattgtctcagatttattgcttttatatggggtttacagatcaactcaaaatttgccatcttt---caagcgaaatttgatatgggtattggtgathtggtctcca-ggtcttataatattggaccatctgcattttcagtacaatgggt--------------ttttgtttggcttcttgttgttgtcaatatcatttttagcagaaggaagagatgtgatgggtggctttctgtttgctgtgt-------tgttgtgttttaagcatctgtttgcagtggcggctcctgtttattttgtttacttgttgaggcattactgttggggagggcttgwtmrgggtywtgytsskcwytydkttatgggggctatagttgtggcagttttcgcagcggcatatggaccgtttctttattatgggcaggt--aatt-catcctt--------taattt-acttt------------------------------------tatgtgttct-----gctc--------tggcttattgtgcag----------------t-gagtttctgttttaacc------acacttttatggcttttct------------------------tttct---------ctcttgatctgt----------------------------tgctgttgcttagatgacaagtt-------------tatatccgtmw-----------------------------------------------------------------------------------------------------------------------------------------------------------------------------------------------------------------------------------------------------------------------------------------
>I28616_M042_Malvaceae_Leptonichya_maranta_seq1
----------------------------------------gcacagacgcaackatggggtgtt--------------------------------------------------ttttttttttttktattwtgccmaacacga---------------------scmskttktttaacgtcg------------------------------------------------------------------------ccgttac------------tct-------------------------------------------------------------------------------------------acttttgc--------------tc-ccacbgt-------------tgaattgttgaa-----------tgga----------------agagcaatagagccgaaaaatg------------gccatagcacagcttctgtgg--tttttcggcatagccaccaccgtaaagctgcttctaat-cccatcctatcacagcacagacttggaagtacatcgccactggctggccattacccactcgcttcctcthagtcaatggtactctgatgagacgagtgaatggaccctcgactaccctcccttcttcgcctacttccaacgcttcctctccgtctttgctcatcttgttgaccctyggatcgtccatcttcaccacggactcaattacaaagccaattccgccatctatttccagaggatttcggtgattgtctcagatttatttyttctgtatgcagtttacagatcgacttggaatttggcttctttgaagaagcgaaatttggtatgggtattactggtttggtctccg-gggctcataattgtggaccatctgcattttcagtacaatgggt--------------ttttgtttgggtggttgttgttgtcaatttcatttttagcggagaggdgagatttgatgggtgggtttctgtttgctgtgt-------tgctgtgttttaagcatttgtttgcagtggcggctcctgtttattttgtttacttgttgaggcgttactgtcggggtgggcttgttaggggttttgctcggctttcggttatgggcgctgttgttgtggcagttttcgcagcrgcatatgggccatttgtttatcatgggcaggt--aatt-catcctt--------tgattttacttcgtttt-------------tgtttcccatatc-gryacaagtgtttt-----gctc--------tggcttattctgcagtgta------------t-gagtacctgtttttgcc------atattata---------------------------------------------ttaggcctttatctgc----------------------------atttgcattttg----------------------------------------------------------------------------------------------------------------------------------------------------------------------------------------------------------------------------------------------------------------------------------------------------------------------------
>I28618_M044_Malvaceae_Pentace_laxiflora_seq1
------gcgt----------------------------tttgtggccaaaaaaagaaaaaaacaa------------------------------------------------accgtt-----gcgtatacctatatc------------------------------tatatctaatat--------------------------------------------------------------------------cagttgc------------tac-gtcggt-------------------------agacctagaccc-----------------------------------------------gtttttcc--------------tt-gcattgc---------------cattgttgac-----------tgga----------------taagcaagcgagtccaaaaatggccgca------tcgatggcgcagcttctgtgg--tttttcggcattgccacagccataaagatgctactaat-cccatcctatcacagcacagactttgaagtccatcgccactggctggcagttacccactctcttcctctcagtcaatggtactccgatgagacgtgtcaatggactcttgattaccctcccttctttgcctacttcgaacgcctcctctccgtttttgctcatcttattgacccacggctcgtccatatccatgatggcctcaattacaaagccaattctgccatctatttccagaggatttcggttattgtctcbgatttattgcttttatatggggtttaccgatcgagtcaaaatttgccttattt---caagcgaaatttgatgtgggtattattgatttggtctcca-gggctcataattgtggaccatttgcatttccaatacaatggtt--------------ttttgtttggctggttgttattgtcaatctcatttttagcacaaggaagagatgtgatgggtggctttctgttcgctgtgt-------tgttgtgctttaagcatttgtttgcagtggcggctcctgtttattttgtttacttgtttaggcattactgttggggtaggcttgttcggggttttgctcggctttcagttttggggactattgttatagcagttttcttagcagcakatgggccttttgtktatcatgggcaggt--aatt-catmctt--------tgattt-acttt------------------------------------aattctttat-----gcct------------------------------------------------------------------------------ttttt------------------------ttcct---------ctcctkmtywgy----------------------------tgctg----ttagrtgatahbah-------------wwyatscrtsttyyytcckytywktmrgmtkkatatgg-----------------------------------------------------------------------------------------------------------------------------------------------------------------------------------------------------------------------------------------------------------gag
>I28619_M045_Malvaceae_Phragmotheca_mammosa_seq1
-----------------------------------------------------tgtaaaat-------------------------------------------------ttaaggtatattctttgtatgtcacttgawayht---------------gttabtakwhatwamttmamwyyr------------------------------------------------------------------------mykyyac------------tcg-ryyrwgwa------------------tacggaymtgyakkatc-----------------------------------------------cwyttgsc--------------tt-gcwttttgk---cttgcttcgyaattgtwsma-----------tgra----------------akagcaagaaagtccaaaaahgmmcrta------gccatagcacagcttdhktgg--ktkttcbgcayakccacaayyvtaaagctgctmytaat-cccatcctaccahagcacagacytggaagtbcatcrncactggmtggccattrcccactctcttyctytcagtcaatggtacwccgatgagacgartvavtdgwcmctkgattaccctccyttctttgbctacttsraacgchtcctntccgctvtwgctcakcktatdgacccacagatygtycatctccatgatggcctcaattacaaagccaattctkccatctatttccmgaggatttcvgtgattktctnagatttatttcthttwtatggggtttacagatcgactcaaamtbtggcttctht---baagcgvaatttkatatggstattggtgatttggtctccr-gghctcataattgtggaccatntgcattttcagtacaatggvn--------------ttttgtttggctggttgbtgttgtcaatctvatwtttagcacaaggaagagatgtgatgggtggctttvtdtthkctgtgt-------tgttgtgttthaagyatttdtttgcagtggcggctcctbtttattktgtttacttvttgaggcattactgtwggggtnggctkgttcggggttttgvtcggctttcaskkrtggggrcwgttgttgtggcmgttttcgcagcwgcatwtggrccktttgttyatcatgggcaggt--aatt-catcctt--------tyattt-rcttt------------------------------------tatgtgytct-----kmtc--------tggcttattctgcag----------------t-gagyttmtktkytrmyy------akmywattyggctttttttgt-----------------------------------hytctttatc----------------------------------tgttgcttarykgmtatcct-------------tattt-----------------------------------------------------------------------------------------------------------------------------------------------------------------------------------------------------------------------------------------------------------------------------------------------
>I28620_M046_Malvaceae_Camptostemon_shultzii_seq1
-------------------------------------------------------tggaattgtcaa------------------------------------------------------------------------------------------ttgacactacttgttacttaacgttg------------------------------------------------------------------------ctgttacttag--------ttt---------------------------gtgaaatttatagtgtc-----------------------------------------------ctcttggc--------------tttgcattgt---------------aattgtagaa-----------tgga----------------actgcaagagagtccacgaacgccagta------gccataacacagcttttttgg--tttttcggcatagccacgaccgtaaagctgctactaat-cccatcctaccacagcacggacctggaagtccatcgccactggctggccattacccactctcttcctctcagtcaatggtacaacgatgagacgagtgaatggaccctcgattaccctcccttctttgcctacttggaacgcttcctctccg-------------------------------------------------------------------------------------------------------------------------------------------------------------------------------------------------------------------------------------------------------------------------------------------------------------------------------------------------------------------------------------------------------------------------------------------------------------------------------------------------------------------------------------------------------------------------------------------------------------------------------------------------------------------------------------------------------------------------------------------------------------------------------------------------------------------------------------------------------------------------------------------------------------------------------------------------------------------------------------------------------------------------------------------------------------------------------------------------------------------------------------------
>I28621_M153_Malvaceae_Trichospermum_sp_seq1
ttaacagctw-------------gaaagctctctgataataatyctttrctcaaactagttccatgacactgg--cactcagaag-----------------------------tttttattatatgga-------------------------------tgtgtacaaatatacwctt-ttgaca-----------------------------------------------------------------------ttaat------------ttttaacgt-------------------------------------------------------------------------------------ttcttggg--------------tt------gc----------------attgttgga-----------tgga----------------agaggansggagccngaaaatgdcgaaa------gcmca---gcagctrctgtgg--tttttcdgcatagccacaactgtaaagctgctactgat-cccatcataccacagcacagactttgaagtccaccgcaactggctggctataaccaactctcttcctctctcccaatggtactccgatgaaaccagngaatggactctcgattatcctccattctthgcctatttcgaacgctttctctcnntctttgctcgtcttattgatctccagntcgtcnatcttcatgatggcctcaattacaaagccaattctgccatctatttccagaggatttcagtcattgtctccgatttgctccttttatatggtgtttacaaattaactgmaaatttggcttnttt---aaagcgaattctagtttgggtattggtgctttggtctcct-ggdctgttcattgtggaccatctwcattttcagtacaatggat--------------ttttgtttgggtggttgttgttgtcgatatccttcttagcacangggagggatttgatgggtggatttttgtttgccvtgt-------tgttgtgttttaagcatttdtttgcagtggcggctcctgtttattttgtttatttgttgaggcattactgctggggtgggcttgttagaggttttgctcggctttcggttatgggggctgttgttgtggcagttttcgcagcagcatatgggccatttgtttactatgggcaggt--aatk-cttccttt----ctttrattt------------------------------------------tatgkcttgy-----------------catttgartctkyak----------------t-grrtatctgy-----------------------------------------------------------------agtgggttttgcttagc----------------------------ttrwgtcatttagatggatagac----------gagtgaatgagcgctaaacttgctacattttatatgcatgagwtgcttttatcc------------------------------------------------------------------------------------------------------------------------------------------------------------------------------------------------------------------------------------------------t
>I28623_M048_Malvaceae_Abroma_augusta_seq1
------------gacgga----------------------------------------------------------------------------------------------aactttaattatagatttaatcaaaaatatat-----accgattacaaatttcacatattattcaaggtcaaaaag---------------------------------------------------------------tgtattattgcattaacccactttttaattaattaaaagac------------atattacttcatagactcta--------------------------------------------gcctttgc--------------tt----------------------ccattgttgaa-----------tgga----------------agagcaatagaggcgaaaaatg------------gccatagcacagcttctgtgg--ttttttggcatagccacgacaataaagctgcttctaat-cccatcatatcacagcacggacttggaagtccatcgccactggctggccataacccattcacttcctctcagtgattggtactctgatgagacgagtgaatggaccctcgattaccctcccttcttcgcctacttccaacgcttcctctccgtctttgcacattttgttgaccctcagatcgtccatcttcaccatggcctcaattacaaagccaattctgccatctatttccagaggatttcggtgattgtctcagatttatttcttttgtatgcagtttacagatcgacttcgaattttgcttcttt---gaagcgaaatttggtatgggtattgctggtttggtctccg-gggctcataattgtggaccatctgcattttcagtacaatgggt--------------ttttgtttgggtggttgttgttgtcaatttcttttttagcacaggggagagatttgatgggtgggtttctgtttgctgtgt-------tgctgtgttttaagcatttgtttgcagtggcggcgcctgtttattttgtttacttgttgaggcattactgtcggggtgggcttgttaggggttttgctcggctttcagctatgggggctgttgttgtggcagttttcgcagcagcatatgggccctttgtttatcatgggcaggt--attt-catcctt--------tgattt-actttgtttt-------------tgtttcccatgtt-aaaccaagtgttt------gctc--------tggcttattctgcaa-------------agat-gagtacctgtttttacc------atattgtt--------------------------------------------atacagcctttatctgt----------------------------atttgtattttgtat------------------------------------------------------------------------------------------------------------------------------------------------------------------------------------------------------------------------------------------------------------------------------------------------------------------------t
>I28624_M049_Malvaceae_Corchoropsis_tomentosa_seq1
------------------------------------------------------------------------------------------------------------matcaccctttttgtaaaggattgattgtgatata------------------gattccgggttttgcccggccg------------------------------------------------------------------------cagttag------------ctt-atttatctgtctgcgtcaa----------------ttcatact-----------------------------------------------tcaacttc--------------ttaacgttgc---------------cattg--aaa-----------tgga----------------agggcaagagagtccaaagaaatccata------cccaaatcacatcttttatgg--tttttcgggatagccacgaccataaagcttttattgat-cccatcctatcacagcacagattttgaagtacatcgtcactggctcgccattacccactctcttcctcttcatcaatggtactccgacgagacaagtcaatggaccctcgattaccctcctttcttcgcctatttcgaacgcttcctctcatctttcgctcatctcgtcgacccccaaatcgtccatctccaaaatggcctcaattacaaagccgattccgccgtctatttccagagggcttcggtgatcgtctctgatttgttgcttttgtatggggtttacagatcgactgtaaatttgtcttattt---gaagcgatatttggtttgggtattggtgatttggtctcct-ggactcatcatcgtggaccatatgcattttcagtacaatgggt--------------ttttgtttgggtggttgctgttgtcaatctcgtttttagctcagggaagagatgtgatgggcggctttctgtttgctgtgt-------tgttgtgttttaagcatttgtttgcagtggcagcgcctgtttatttcatttacttgttcaggcattactgttggggtgggtttgttcggggttttgctcggctttcagttatgggagctgttgttgtggccgtattcgcagcagcatatggaccgtttgtttattatgggcaggt--aatt-catcctt--------tgattt-acatt------------------------------------aatgtattsy-----ayty--------kgycwtrwtca--------------------------------------------------------------------------------------------------------------------------------------------------------------------------------------------------------------------------------------------------------------------------------------------------------------------------------------------------------------------------------------------------------------------------------------------------------------------------------------
>I28625_M193_Malvaceae_Apeiba_tibourbou_seq1
atctca----------------------------------aattctttacgtctttctcattttgacccaatttaaatttgaata-----------ccactgtgaaacatgggtattttctagtatrg------ttatagatrctytm--------------------------------ttgaya-----------------------------------------------------------------------tttat------------tttwaccgt-------tg----------------------------------------------------------------------------ccctttaggaawrgs-------tt-gcattgc--------------cttttgttgaa-----------tgsa----------------agagcaaggargccccaaaatggtgaaa------gct------crgctgctgtgg--ttttthrgcatagccacaaccataaagctgctgctaat-cccatcttaccacagcacagacttcgaagtacatcgcaactggctygccattaccnactctcttcctctaagccaatggtactccgatgaaacaagtgaatggacccthgattacccacccttcttngcctacttcgaatgcttcctctctgtctttgctcgtbttattgattctcagatcgtagatctccatcatggcctaaattacraagcsaattctgccatttatttccagaggatctcggtcattgtctcagatttgttccttktctatggdgtctacagattracttcaaatttggcttcttt---gaagcgaaatttggtttggatattggtgctttggtctcca-grgctcatgattgtggaccatctgcattttcagtacaatgggt--------------ttttgtttgggtggttgttgctgtcaatttcatttttagcagaarggagagacctgatgggtgggtttttgtttgcggttt-------tgttgtgttttaagcatttgtttgcagtggckgctcctgtttattttgtttacttgttgaggcattnctgctggggtgggcttgttaggggttttactcggctttcagttatgggggctgttgttgtggcagtttttgcagcagcatatgggccrtttgtttatcatgggcaggt--aatt-cttcctt--------waattt-gcttt------------------------------------tatgtttttc-----------------catttgaaagtgcag----------------t-gagtttctksttthwcc------atvttatt------------------r----------------kta-------tcatcycttgcttrry-----------------------ttgycttwacgttttymmatrkrwayrt---------gmwrtgagtkwsyrctwwcaccgtgttatt--------------------------------------------------------------------------------------------------------------------------------------------------------------------------------------------------------------------------------------------------------------------agtgtc
>I28626_M226_Malvaceae_Helicteres_guazumifolia_seq1
-------------------------------------------------cgagcttgagtttggcac-------------------------------------tata--ccggcttggctaagctcaattacacctgtagtt----------------gtgtcttcatacaacttaactttg------------------------------------------------------------------------agcttac------------tct----------------------------------------tggc-----------------------------------------------ttgttgca--------------tt-gcgatgc---------------agttgttgag-----------cagaag-------------agcaacaggagagtaccaaaatgccagca------gccatgaccaatctcttgtgg--tttttcggcatagcaacaaccataaagctgctattaat-cccatcctaccacagcacagactttgaagttcatcgcaactggcttgccattacccactctcttcctctcagtcaatggtattctgatgaaacgagtcaatggacccttgattaccctcccttctttgcttactttgaacgcctcctctccacttttgctcatcttgtagaccctaagatcgtccatctccatgatggtctcaattacagagccaattccaccatctatttccagaggatttcggtgattgtctcagatttatttctcttatatggggtttaccgatcaactcaaaatttgtcttcttt---caagcgaaatttgatatgggtactggtgatttggtctccg-gggctcattattgtagaccatatgcattttcagtacaatgggt--------------ttttgttcggctggttattgttgtcaatttcgtatttatcacaaggaagagatttgatgggtggccttttctttgctgtgt-------tgttgtgttttaagcatttgtttgcagtggctggtcctatttattttgtttacttgttgaggcattactgttggggcggtcttgttcgaggttttactcggctttcacttatgggggctgttgtcgtggcagtttttgctgcagcatatgggccatttgtttatcatggacaggt--aatt-tgtcctt--------tgattt-gcttt------------------------------------tatgtcttct-----tctc--------tggctttttcttcag----------------t-gagtttttgttttaacc--------------------------------------------------------------tc--ttcatt----------------------------------tgttgcttagcttttctctttcaaatgatatagtggatgaacttgctatatttt-------------------------------------------------------------------------------------------------------------------------------------------------------------------------------------------------------------------------------------------------------------------------------
>I28628_M051_Malvaceae_Werklea_horrida_seq1
-----------------------------------------------------------------------------------------------------------------------------------------------------------gattggaactttcagttacttaacgttg------------------------------------------------------------------------ccgttaactcagtgtgaaatct------------------------------------gtagtgty-----------------------------------------------ttctcggm--------------t--gtgytgt---------------aattgtagaa-----------tgga----------------gctgsaagagagtccacggycgccggcc------rccaygaaacaactcttttgg--tttttcggcatcgccaccgccgtaaagctgctactgat-cccatcctaccacagcacrgacctggargttcaccgccactggctggcbattacccactccyttcctctcagtcaatggtactacgatgagacgagtgaatggaccctcgattaccctcccttctttgcctatttcgaacgcttcctctccgtttttgctaatctaattgacccabggatcgtycatctccatcacggcctcaattacaragccaattccgccatctayttccadaggatatcrgtratygtctcagatttgtttctyhkrtatggggtttwcatwtcgactcgaaatthgcmttyttt---aaagcggaatttggtgtgggtgttggtgatttggtctccg-ggrctccttattgtggaccatctgcattttcagtacaatggrt--------------ttttgtttggckggctattgttgtcaatctcgtttttagckcaaggaraggatttgatgggtggctttctctttgctgtgt-------tgttgtgytttaagcatttattcgcggtggccgcacccgtttattttgtttacttgctcaggcattattgtaggggtggcctggttcggggttttgctcggctttcagttattggagctgttgttgtggcggttttcgccgcagcatatgggccttttgtgtatcatggacaggt--aatt-catcctt--------ccattt-acata------------------------------------tatgtgttct---------------tatgccatattttgtta------------------gaattattagataattag-----atattggaaagagcttgatat-------------------------------------------------------------------------------cataactgata--------------------------------------------------------------------------------------------------------------------------------------------------------------------------------------------------------------------------------------------------------------------------------------------------------------------------
>I28629_M052_Malvaceae_Spirotheca_rosea_seq1
t---------------------------------------------------------------------------------------------------------tgccctaactcttcttcaattgttaattgcggatgga-----------------------------aggtgttacag------------------------------------------------------------------------ccgtgac------------tct-gttctgcagtctgtatgt-------------aagtctcctcgt-----------------------------------------------ttcttggc--------------tt-gcattgt---------------aatttttcaa-----------tgga----------------agagcaagatagtccagaaaggcccgta------gccatagcacaccttttttgg--tttttcggcatagccacgaccctaaagctgctactaat-cccatcctaccacagcacagacctggaagtccatcgccactggctggccattacccattcccttcctcacagtcaatggtactccgatgagacgagtgaatggacccttgattaccctcccttctttgcctacttggaacggttcctctccgtttttgctcgtcttattgacccacagatcgtccatctccatgatggcctcaattacaaagccaattctgccatctatttccagaggatttcggtgattgtctcagatttgttactattgtatggtgtttacagatcgactcgaactgtggcttcttt---gaagcggaatttgatttgtgtattggtgatttggtctccg-gggctcttaattgtggaccatctgcattttcagtacaatggat--------------ttttgtttggctggctgttgttgtcaatctcatatttagcacaaggaagagatgtgatgggtggttttctgtttgctgtct-------tgttgtgttttaagcatttgtttgcagtggcggcccctgtttatttcgtttacttgttgaggcattactgtaggggtggactggttcggggattcgctcggctttyagttatgggggctgttgttgtggcagttttcgcagcagcatatgggccgtttgtttatcatgggcaggt--aatt-catcctt--------tgattt-acttt------------------------------------tatgtgttct-----tttc--------tggcttattctgcac----------------t-gagtttctgttttaacc------aatattatttggccctttt------------------------tttt-----------------------------------------------------tgttkctttgatgatttgat-------------ttcagataaatagagtgg----------------------------------------------------------------------------------------------------------------------------------------------------------------------------------------------------------------------------------------------------------------------------------
>I28630_M053_Malvaceae_Huberodendron_swietenioides_seq1
-----------------------------------------------tgcaaatgtagggt----------------------------------------------------attgctattcggtatattctatgt----------------------------tcattgataataaagttg------------------------------------------------------------------------ctgtaaa------------tct-gttattcaa----------------------tagtgtcctctt-----------------------------------------------ctcttggc--------------tt-gcattgt---------------tattgttcaa-----------tgga----------------agggcaagagaatccaaaatcgcccgta------gccatagcacagcttgtttgg--tttttcggcataggcacgaccataaagctgttactaat-cccatcctaccacagcacagacctagaagtccatcgccactggctggccattactcactctcttcctctcagtcaatggtactccgatgagacaagtgaatggacccttgattaccctcccttctttgcctacttggaacgcttcctctccgctttggctcatcttattgacccacagatcgtccatctccatgatggcctcaattacaaagccagttctgccatctatttccagaggatttcggtgattgtctcagatttatttctcttatatggggttcacagatcgactcaaactttggcttcttt---gaagcggaatttgatatgggtattggtcatttggtctccg-ggactcataattgtggaccatttgcattttcagtacaatggat--------------ttttgtttggctggttgttgttgtcaatctcatttttagcacaaggaagagatgtgatgggtggctttctgtttgctgtgt-------tgttgtgttttaagcatttgtttgctgtggcggctcctgtttattttgtttatttgttgaggcattactgtaggggtgggctggttcgcggctttgctcggctttcagttatgggggctgttgttgcggcagttttcgcagcaggatatgggccatttgtttatcatgggcaggt--aatt-catcctt--------tcgttt-acttt------------------------------------tacgtgttct-----tatc--------tggcttattctttag----------------t-gagtttctgttttaacc------aatattattaggccttttt------------------------atttc---------cctttcatc-----------------------------------------------------------------------------------------------------------------------------------------------------------------------------------------------------------------------------------------------------------------------------------------------------------------------------------------------------------------------
>I28631_M054_Malvaceae_Trochetiopsis_benjaminae_seq1
------------------------------------------------------------------------------------------------------------------------ttagataaacaaccctcaaaatgytkkttgggratmgrrgcttytgsctgccgcaatdagct-------------------------------------------------------------------------mtatc--------------tgt------------------------------cwgcgtcatcaatt-----------------------------------------------catyttac--------------tygataamgt---------------tggcsttgaaa----------tgga----------------wgagcaagagagtkcaaaaaarbccryracmatggccatatcacagcttgtatgg--ttttttgggktagctacraccataaagctgctattgatccccadcctatcacagcasagacttggaagtccatcgccactggctggccgttacccactctcttcctcttagtcaatggtactccgatkagaccagtgaatggacccttgattaccctcycttctttgcctacttcgaamkcctmmbstcayctcdtgctbatcyhnttgacccdcagatcgtccatchccatgatggcctcaattanaaagchaattccgccatttatttccavagdatttcggtgattgtctctgatttattgcttttmtatggrktwtacagatcgacthgaaatctgccttgttt---aaagcgatatttgatatgggtattggtgatttggtctcctcbccctcgtgatcgtggaccatctgcattttcagtacaatgggt--------------kyttdtttgggtgghtgwtgttgtcaatctcatktttagaacawgbaagagatgtgatgggtggctttctgttkgctgtgt-------tgttdtgttttaadcatttgtttgcagtggctgcrcctgtttatttcatttacwtgttcaggcattactgtyggggtgggtttsttcggggttttwctbggctttcagttatgggagctgytgtagtggccgtaytcgcagcagcatatggaccttttgtttattatgggcaggt--aatt-catcctt--------tgtttt-acatt------------------------------------aatcwrkttt-----aytc--------tgccttatwctttact-----------------gaatttctgttttayca-----tatcttatt---------------------------------------------ccttcttttaatctta----------------------------tactatatttwmtataataaact-----tgctatgttttatatgcat--------------------------------------------------------------------------------------------------------------------------------------------------------------------------------------------------------------------------------------------------------------------------------------gag
>I28632_M055_Malvaceae_Eriolaena_candollei_seq1
-----------------------------------------------------------------------------------------------------------------------atcatgaatastrmmmymmwaawrwwrrwwrrrrrwmggggskkmmgacggccgcaaaaagc---------------------------------------------------------------------------tatc--------------tgt------------------------------ctgtgtcatcaatt-----------------------------------------------cattttac--------------tcgayaacgh---------------tggcgwtgaaa----------tgga----------------tgagcaagagagtcccaraaaaccctcaaccrtggccatattacagcttgtatggttttttttrgggtagccacaaccrtaaagctgctattgat-cccatcctatcacagcacagacttggaagtccatcgccactggctggccgttacccrctctcttcctcttagtcaatggtactccgatgagaccmgtgaatggacccttgattaccctcccttctttbcctacttcraacgcctcmtgtcatctcctgyttatvtcghtgacccacagatcgtccatctccatgatggcctcaattacaaagcaaattccgccatttatttccagaggatttcggtgawtgtctctgatttattkcttttatatggggtttayagatcgactcgaaatctrccttgttt---aaagcgatatttgatatgggtattggtgatttggtctcct-gccctygtgatygtggaycatctgcattttcagtacaatgggt--------------tcttgtttgggtggttgttgttgtcaatctcatttttagaacaaggaagagatgyaatgggtggctttctgtttrctgtgt-------tgttgtgttttaaacatttgtktgcagtggctgcgcctgttkwwttcatttacttgttcaggcattactgtcrgggtgtgtttmttcggkgttttdctcggctttcagttatgggagctgctgtagtggccgtattcgcagcagcatatggaccttttktttattatgggcagatgcaaca-agtcatc--------agcctc-atgtt------------------------------------tccttttggcaggggactc--------tgccatgc-------------------ataca-gggct-----------------------------------------------------------------------------------------------------------------------------------------------------------------------------------------------------------------------------------------------------------------------------------------------------------------------------------------------------------------------------------------------------------------------------------------------------------
>I28633_M056_Malvaceae_Adansonia_digitata_seq1
------------------------------------------aatgaaatgataataaaat---------------------------------------------ckccataacttttcttcaattgata-------------------------------------------ataaagcag------------------------------------------------------------------------ccgtggc------------tct-gttttgcaatctgtatga------------aagtctcctcttt-----------------------------------------------tttttggc--------------tt-gcattgt---------------tattgttcaa-----------tgga----------------agagcaagagagcccaaaaacgcccatt------gccatagcacatcttstctgg--tttttcggcatagccacgaccataaagctgctactaat-cccatcctaccacagcacggatctggaagtccatcgccactggctggccattacccactctctttctctccgtcaatggtactccgatgagacgagtgaatggacccttgattaccctcccttctttgcctacttggaacgcttcctctccgtttttgctyatcttattgactcaaagatcgtccatctccatgatggcctcaattacaaagccaattctgccatctatttccagaggatttcagtgattgtctcagatttgcttctattatatggtgtttacagatcgactcgaactttggcttcttt---gaagcggaatttgatatgggtnttggtgatttggtctccg-ggactcataattgtggaccatctgcattttcagtacaatgggt--------------ttttgtttggctggttgttgttgtcaatctcatttttagcacaaggaagagatgtgatgggtrgctttctgtttgctgtcc-------tgttgtgttttaagcatttgtttgcagtggcggcccctgtttattttgtttacttgttgaggcattactgtaggggtggactggttcggggttttgttcggctttcgtttatgggggctattgttatggcagttttcgcagcmgcatatggtccatttgtttatcatgggcakgt--aatt-catcctt--------tgattt-acttt------------------------------------tatgtgttct-----tttc--------tggattattctacat----------------t-gagtttctgttttatcca-----aatgttatttggtcttttt------------------------ttcc----------ctctccatc----------------------------------tgttgctttgctgatttgat-------------ttcagataaatagagtgagttga-----------------------------------------------------------------------------------------------------------------------------------------------------------------------------------------------------------------------------------------------------------------------------
>I28635_M058_Malvaceae_Byttneria_aculeata_seq1
-----------------------------------------------------------------------------------------------------------------------------------------------------------------------------------------------------------------------------------tatatctccaaga-----------tgttttattac---aaatagtactct-----------------------------attaattccagtttt-----------------------------------------------tccttttc--------------tcagaactscaagyatttgcat-gcatttgtcaaat------------------------------tgagsaataggggcagraaatgggcatagcacaggcacaracacatcttctctgg--wtttttggcatagcgacaactctaaagttgttactaat-cccatcwtatcacagtacagactttgaagtccatcgccattggctggctattacccactcgcttcctctmagtgaatggtactttgatgagacgagtgaatggacccttgattaccctcccttctttgcctacttcgagcgtatcctctccatctttgctcattttgttgaccctcagattgtccatcttcagcatggcctcaactacaaarccaattctgtcatbtacttccagaggatttctgtaattgtctcagatttatttctcttatatgcaattcacagattgactgcgaayttggcttcttc---caaaagatatctggtgtggatattgttaatttrktctcca-gggctcataatagttgaccatctgcattttcagtacaatgggt--------------tcttgtttgggtggtkgttgttgtcaatttcatttytagcacrggggagagatttgatgggcggctttctatttgctgtgt-------tgctttgttttaagcatttgtttgcagttgcagctcctgtttattttgtttacttgttgaggcattactgccggggtkggtttgttaaggggtttgctcggctttcagctatgggggctgttgttgtagtagtttttrytgcagcgtatgcaccatttgcttatcatgggcaggt--aat--catcctctc---atttsattt-aytttgtttc-------------tatttcccatttc----ctacaaattkt--gttgctc--------tggtgtattccgctg----------------t-gagtttactattatatat----mkmatkrcc------------------a----------------taaccaaacttgatgcagtagttact-------------------------------------------------------------------------------------------------------------------------------------------------------------------------------------------------------------------------------------------------------------------------------------------------------------------------------------------------------------------g
>I28636_M059_Malvaceae_Pterospermum_pierrei_seq1
----------------------------------------------------------------------------------------------------------------------------------------------------------------------------------------------------------------------------------------------------------------------------------------------------------------------------------------------------------------------------------------------------------------------------------------------------------------------------------------------------------------------------------------------------------------------------tcctatcacagcacagacttggaagtccatcgtcactggctggccattacccactctcttcctctcagtcaatggtactccgatgagaccagtcaatggacccttgattaccctcccttctttgcctacttcgaacgcatcctctcctcttttgctcatcttgtcgacccacagatcgcccatctccatcatggcctcaattacaaagccaattctgccatctatttccaaaggatttcggtcattgtctctgatttgttgcttttatatggggtttacagatcgactcaaaaattgccttattt---caagcgatatttgatatgggtactggtgatttggtctcct-ggtctcataattgtggaccatctacactttcagtacaatgggt--------------ttttgtttgggtggttgttgttgtcactctcatttttggcacaaggaagagatgtgatgggtggctttctttttgctgtgt-------tgttgtgttttaagcatttgtttgcagtggcggctcctgtttattttgtttacttgttgaggcgttactgttggggtgggcttcttcggggttttgctcggctttcagttatgggagctgttgttgttgcagtgttcgcagcagcgtatgggccgtttgtttgttatgggcaggt--aatt-catcttt--------tgattt-atttt------------------------------------tatgtattct-----actctg------tggcttattctgcag----------------t-cagtttctgtttta--------------------------------------------------------------------------------------------------------------------------------------------------------------------------------------------------------------------------------------------------------------------------------------------------------------------------------------------------------------------------------------------------------------------------------------------------
>I28637_M060_Malvaceae_Duboscia_vifidiflora_seq1
------------------------ttgggcatctcacagggaattactttatatacaagtaccaaacg----------------------------------------------tgctcacagagtgg--------gtgggtgtaagtt-aagctgatgcctcttatgtatactctatc-ttgaca-----------------------------------------------------------------------ttgat------------ctttaacgtttc------------------------------------------------------------------------------tcgactcttgcg--------------tt-gcatta---------------------tagaa-----------taga----------------agagcaaaggagcctaaaaatggcgaag------gcc------cagctgctgtgg--tttttcggcatagccacaaccataaagctgctgctgat-cccatcataccacagcacagacttcgaagtccaccgccactggctggctattaccaactctcttcctctcttccaatggtactctgatgaaacaagtcaatggactctcgattacccccccttcttcgcctacttcgaacgcttcctctccgtctttgctcgtcttattgatccccagatcgtccaccttcacgatggcctcgattacaaagccaattccgccatctatttccagaggatctcggtcattgtctcggatttgttcctgttatatggggtttacaaattaactctaaatttggcttcttt---gaagcgaaatctagtttgggtattggtgctttggtctcct-gggctgttcattgtggaccatctgcattttcagtataatgggt--------------ttttgtttgggtggttgttgttgtcgatttcccttttagcacaagggagagatgtgatgggtggatttttgtttgccgtgt-------tgttgtgttttaagcacttgtttgcagtcgcggctcccgtttactttgtttatttgttgaggcattactgctggggtggacttgttaggggttttgctcggctttcggtcatgggggctgttgttgtggctgttttcgcagcagcatatgggcggtttgtttaccatgggcaggt--aatt-cttcctt--------tgattt-ggttg------------------------------------tatgtcttac-----------------catttgaaagtgcac----------------c-gaatttctgctttcacc------gtattatt------------------a----------------tta-------tcatctcttgcttaac----------------------------ttgtctcgtttagatggatagac----------aagtgaatgagcactaaacttgctaca---------------------------------------------------------------------------------------------------------------------------------------------------------------------------------------------------------------------------------------------------------------------------t
>I28638_M061_Malvaceae_Basiloxylon_brasiliensis_seq1
-----------------------------------------------tgattacgtcggat-------------------------------------------------tcgagtgccttctgatacgatattttcggttta-----------gggcagtaatcctgctactcggtacattg------------------------------------------------------------------------ccgttac------------tcc-gttctgta---------------------------tttgtagt-----------------------------------------------gtcctcgc--------------ct-gcattgc---------------aattgttgaa-----------tgga----------------agagcaagaacgtccaaaaatgcccgta------ccaattgtacagcttgtgtgg--tttttcggcatagccacaaccataaagctgctattaat-cccatcctatcacagcacagacttggaagtccatcgccactggctggccattacccactctcttcctcttagtcaatggtactccgatcagacgagtcaatggacgcttgattaccctcccttctttgcctacttcgaacgcctcctctccgcttttgcttatcttgttgacccacggatcgtccatctccatgatggtctcaattacaaagccaattctgccatctatttcctgaggatttcggtgattgtgtcggatttattgcttttatatggggtttacagatcgactcaaaatttgccttcttt---caagcgcaatttgatatgggcattggtgatttggtctcca-gggctcataattgtggaccatctgcattttcaatacaatgggt--------------ttttgtttggctggttgttgttgtcaatatcatttttagcacaaggaagagatgtgatgggtggctttctgtttgctgtgt-------tgttgtgttttaagcacttgtttgcagtggcggctcctgtttattttgtttacttgttgcggcattactgttggggtgggcttgttcggggtttttctcggctttcggttatgggggctatagttgtggcagttttcgcagcagcatatgggccgtttgtatatcatgggcaggt--aatt-catcttt--------tgattt-acttc------------------------------------tatgtgttct-----gctt--------tggcttattctgcag----------------c-gagtttctgtttaaacc------ataattttatggcttttct------------------------tttct---------ctcctgatctgt----------------------------tgttgttgcttagatgacacggt-------------tatattt---------------------------------------------------------------------------------------------------------------------------------------------------------------------------------------------------------------------------------------------------------------------------------------------
>I28639_M249_Malvaceae_Gyranthera_amphibiolepis_seq1
----------------------------------------------------------ggt----------------------------------------------------attactattaggtaaattctatgt----------------------------tcattgataataaagttg------------------------------------------------------------------------ctttaac------------cct-gttattcaatctg------------------tagtgtcctctt-----------------------------------------------ctcttggc--------------tt-gcattgt---------------gattgttcaa-----------tgga----------------agggcaagagagtccaaaaacgcccgta------gccatagcacagcttgtttgg--tttttcggcatagccacgaccataaagctgctacttat-cccatcctaccacagcacagacctagaagtccatcgccactggctggccattactcactctcttcctctcagtcaatggtactccgatgagacaagtgaatggaccctcgattaccctcccttctttgcctacctggaacgcttcctctccacttttgctcatcttattgacccacagatcgtccatctccatgatggcctcaattacaaagccaattctgccatctatttccagaggatttccgtaattgtctcagatttatttctcttatatggggtttacagatcgactcaaactttggcttcttt---gaagcggaatttgatatgtgtattggtgatttggtctccg-ggactcataattgtggaccatctgcattttcagtacaatggat--------------ttttgtttggctggttgttgttgtcaatctcatttttagcacaaggaagagatgtgacgggtggctttctgtttgctgtgt-------tgttgtgttttaagcatttgtttgcagtggcggctcctgtttattttgtttatttattgaggcattactgtaggggtgggctggttcgcggttttgctcggctttcagttatgggagctgttgttgcggcagttttcgcagcagcatatgggccgttcgtttatcatgggcaggt--aatt-catcctt--------tgattt-acttt------------------------------------tacgtgttct-----tatc--------tggctta-tctgtag----------------t-gagtttctgttttaaca------aatattattgggccttttt------------------------atttc---------cccttcatc----------------------------------tgttgctttgccg------------------------------------------------------------------------------------------------------------------------------------------------------------------------------------------------------------------------------------------------------------------------------------------------------------------------
>I28640_M062B_Malvaceae_Diplodiscus_paniculatus_seq1
------------------------------------------------------------------------------------------------------------------------------------------------------------------------------------------------------------------------------------------------------------------------------------------------------------------------------------------------------------------------------------------------------------------------------------yyraa-----------tgga----------------taagcaakykrgtccaaaaatggccgca------tcgatggcgcagcttctgtgg--tttttcggcattgccacagtcataaagatgctactaat-cccatcctatcacagcacagactttgaagtccatcgccactggctggcagttacccactctcttcctctcagtcaatggtactccgatgagacgagtcaatggactcttgattaccctcccttctttgcctacttcgaacgcgtcctctccgtttttgctcatcttattgacccacagctcgtccatatccatgatggcctcaattacaaagccaattctgccatctatttccagaggatgtcggtgattgtctccgatttattgcttttatacgggvtttaccgatcgacacaaaatttgccttactt---caagcgaaatttgatatgggwa-----------------------------------------------------------------------------------------------------------------------------------------------------------------------------------------------------------------------------------------------------------------------------------------------------------------------------------------------------------------------------------------------------------------------------------------------------------------------------------------------------------------------------------------------------------------------------------------------------------------------------------------------------------------------------------------------------------------------------------------------------------------------------------------------------------------------------------------------------------------------------------------------------------------------------------------------------
>I28641_M063_Malvaceae_Brownlowia_peltata_seq1
-ctccaaagg----------------------------tttggtaccaatggtgaaaaaa-------------------------------------------------------------------tccccctatatc------------------------------tatatctaatat--------------------------------------------------------------------------cagttac------------tgc-gtctgct-----gw-----------------agacctagaccc-----------------------------------------------gtttttcc--------------tt-gcattgc---------------cattattgaa-----------tgga----------------taagcaagcgagtccaaaaatggccgca------tcgatggcgcagcttctgtgg--tttttcggcattgccacagccatcaagatgctactaat-cccatcctatcacagcacagactttgaagtccatcgccactggctggcagttacccactctcttcctctcagtcaatggtacgccgatgagacgagtcaatggactcttgattaccctcccttctttgcgtacttcgaacgcctcctctccgtttttgctcatcttattgacccacagctcgtccatatccatgatggcctcaattacaaagccaattctgccatctatttccagaggatttcggtgattgtctccgatttattgcttttatatggggtttaccgatcgactcaaaatttgccttactt---caagcgaaatttgatatgggtattattgatttggtctcca-gggctcataattgtggaccatttgcatttccaatacaatggtt--------------ttttgtttggctggttgttattgtcaatctcatttttagcacaaggaagagatgtgatgggtggctttctgttcgctgtgt-------tgttgtgctttaagcatttgtttgcagtggcggctcctgtttattttgtttacttgtttaggcattactgttggggtgggcttgttcggggttttgctcggctttcagttttgggaactgttgttatagcagttttcttagcagcatatgggccttttgtttatcatgggcaggt--aatt-catcgtt--------tgattt-acttt------------------------------------aattctttat-----gcc-------------------------------------------------------------------------------tttta------------------------ttcct---------ctcttgatctgt----------------------------tgctgttatttagatgatatgat-------------tata------------------------------------------------------------------------------------------------------------------------------------------------------------------------------------------------------------------------------------------------------------------------------------------------
>I28642_M064_Malvaceae_Burretiodendron_esquirolii_seq1
--------------------------------------------------------------------------------------------------------------------------------------------------------------------------------------------------------------------------------------------------------------------------------------------------------------------------------------------------------------------------------------------------------------------------------------------------------------------------------------------------------------------------------------------------------------------------------------------------------------------------------------------------------------------------------------------------------------------------------------------------------------------------------------------------------------------------------------------------ttttatatggggtttacagatcgtctcaaaatttttgttctct---caagcgatatataatatgggtattggtgatttggtctcct-tgtctcataattgtggaccatctgcattttcagtacaacggtt--------------ttttgtttgggtggttgttgttatcaatctcatttttagcacaaggaagggatttgatgggtggctttctgtttgctgtgt-------tgttgagttttaagcatttgtttgcagtggcggctcctgtttattttgtttacttgttgaggcattactgttggggtgggcttcttcggggtcttgctctgctttcagttatgggagctgttgttgttgctgtattcgcagcagcatatgggccatttgtckacyttgggcaggt--aatt-catcatcat-----htkattt-agcyw------------------------------------dayrtattct-----actt----------------------------------------------------------------ac---------------------------------------------------------------------------------------------------------------------------------------------------------------------------------------------------------------------------------------------------------------------------------------------------------------------------------------------------------------------------------------------------------------------------------------
>I28643_M065_Malvaceae_Hermannia_flammea_seq1
--------------------------------------------------------------------------------------------catacgt---------------------------------------------------ggatttacgagcatttagcccatttcgaactagaccaaaggaagtcc---------------------------------aacttaagaacctaagagggtatattcgtaac----------------------------------------------------------------------------------------------------------ttcctacagactagga----cattagcagttcgtttaggct-----gcattgcggagcgagaga----gagag---------------agagagagagagatgcaaaaca---------atgggcacagcagagcttctttgg--tttttcggcatagcgacagccatcaaaatgcttctcat-cccatcataccacagcacagactttgaagtccatcgccactggctggccataactcattctcttcctctcagtcaatggtactctgacgagacgagtcaatggacgctcgattaccctcccttcttcgcttactttgaacgctttctctctgtttttgctcatctcacagacccacagatcgtccatcttcatcagggcctcaactacaaagccgattccgccgtctatttccaaaggatttcggtgattctctcagacttatttcttttgtatggggttcacagatcgacttcaaatttgccttcttc---gaagcggaaattggcatgggtattgctaatttggtctccg-gggcttatagttgtggaccatttgcattttcagtacaatgggt--------------ttttgtttgggtggttgttgctgtcaatttcactcttagcagagggaagagatttgatgggtggatttatgtttgctgtgt-------tattatgtttcaagcatttgtttgcagtggcagctcccgtttattttgtttacttgttgaggcattactgtcgaggtggtcttttaaggggtttggctcgccttacagtcttgggtgctgctgttgtggcagtttttgcggccgcttatgggccatttgtttatcatgggcaggt--actt-catcctt--------ccattt-acctt----------------------------------------------------------------------------------------------t---------------------------------------------------------------------------------------------------------------------------------tttagatcggaagag-----------------------------------------------------------------------------------------------------------------------------------------------------------------------------------------------------------------------------------------------------------------------------------------------------------------
>I28644_M066_Malvaceae_Thomasia_solanaceae_seq1
-----------------------------------------------------------------------------------------------------acctatccatcaattgggtttggctgagttagagtttaagttt-----------------ttttagaggtccttttaggttgaggtgcgggtt---------------------------------------------------------cattttgccat------------tct---------------------------agtacaattcatttacg-----------------------------------------------ttactgac--------------tt-gctttgt--------------tgaatgttgaa-----------tgga----------------agagcaggagaggcaaaaaatg------------ggcttagcagagcttctgtgg--tttttcggcatagccactaccataaagctgctactaat-cccgacataccatagcacagactttgaagtccatcgccactggctggctattacccactctcttcctctcagtcaatggtactctgatgagacgagtcaatggaccctcgactaccctcccctctttgcctacttcgaacgcttgctctctgtttttgctcaattcactgacccacagattgttcatcttcatcatggcctcaactacaaagccaattctgtcatctttttccaaaggatttcggtgattgtctcagacctatttcttttgtatggggttcacagatcaagttcaaatttggcttcttt---gaagcgaaacttggtatggatattggtggtttggtctccg-ggactcttaattgtggaccatctgcattttcaatataatgggt--------------ttttgtttgggtggttgctgttgtcaatttcattcttagcacagggcagagatttgatgggtgggtttttgtttgcagttt-------tgttgtgttttaagcatttatttgcagtagcagctcctgtttattttgtttacttgttgaggcattactgtcggggtgggcttgttaggggttctgctcgtctatcagtcttgggtgctgttgttgtgggagttttcgcagcagcatatggcccgtttgtttatcatgggcaggt--aatt-catccat--------tgattt-actttattct-------------tgtttcccatttgaaatcaaaattttct-----gctc--------tgtcccattttcttttctc--t-ttctaccgt-gagtacctgtttttaccatgt-tatattatatggcctttttt------------------------ctttc-----tc----------------------------------------------------------------------------------------------------------------------------------------------------------------------------------------------------------------------------------------------------------------------------------------------------------------------------------------------------------------------------------
>I28645_M067_Malvaceae_Guichenotia_ledifolia_seq1
-----------------------------------------------------------------------------------------------tccttgacctttccatcaattgggtttggctgagttagaatttcagttt-----------------ttttagaggtccttttaggttgaggtgcgggtt---------------------------------------------------------tatttggccat------------tct---------------------------agtacaattcatttacg-----------------------------------------------ttactgac--------------tt-gcgttgt--------------tgaatgttgaa-----------tgga----------------agagcaggagaggcaaaaaatg------------ggcatagcagagcttctgtgg--tttttcggcatagccacaaccataaagctgctactaat-cccgtcataccatagcacagactttgaagtccatcgccactggctggctgttacccactctcttcctctcagtcaatggtactctgatgagacgagtcaatggaccctcgactaccctcccctctttgcctacttcgaacgcttgctctctgtttttgctcaattcactgacccacagatcgtccatcttcatcatggcctcaactacaaagccaattctgtcatctatttccaaaggatttcggtgattgtctcagacctatttcttttgtatggggttcacagatcaagttcaaatttggcttcttt---gaagcgaaatttggtatggatattggtggtttggtctccg-ggactcttaattgtggaccatctgcattttcaatataatgggt--------------ttttgtttgggtggttgctgttgtcaatttcattcttagcacagggcagagatttgatgggtgggtttttgtttgcagttt-------tgttgtgttttaagcatttatttgcagtggcagctcctgtttattttgtttacttgttgaggcattactgtcggggtgggcttgttaggggttctgctcgtctatcagtcttgggtgctgttgtcgtgggagttttcgcagcagcatatggcccgtttgtttatcatgggcaggt--aact-catccat--------tgattt-actgtattcc-------------tgtttcccatttgaaatcaaaattttct-----gctc--------tgtccctttttcttttctctct-ttctaccat-gagtacctgtttttaccatgt-tatattatatggcctttttt----------------------------------ctttcttttgatc----------------------------------tgttgattagctgatacagt-----------------------------------------------------------------------------------------------------------------------------------------------------------------------------------------------------------------------------------------------------------------------------------------------------------------
>I28646_M068_Malvaceae_Helmiopsis_sp_seq1
------------------------------------------------------------------------------------------------ttagataagatttacttgattagattagataaacaacccttaaaatgttggttggggatcggggcttctgcctgccgcaataagc---------------------------------------------------------------------------tatc--------------tgt------------------------------ctgcttcatcaatt-----------------------------------------------cattttac--------------tcgataacgt---------------tggcgttgaaa----------tgga----------------tgagcaagagagttccaaaaaaccctcaaccatggccatattacagcttgtatgg--ttttttggggtagccacaaccataaagctgctattgat-cccatcctattacagcacagacttggaagtccatcgccactggttggccgttacccattctcttcctcttagtcaatggtactccgataagaccagtgaatggacccttgattaccctcccttctttgcctacttcgaacgcctcctgtcatctcttgcttatctcgttgacccacagatcgtccatctccatgatggcctcaattacaaagcaaattccgccatttatttccagaggatttcggtgattgtctctgatttattgcttttatatggggtttacagatcgactcgaaatctgccttgttt---aaagcgatatttgatatgggtattggtgatttggtctcct-gccctcgtgatcgtggaccatctgcattttcagtacaatgggt--------------tcttgtttgggtggatgttgttgtcaatctcatttttagaacaaggaagagatgtaatgggtggctttctgtttgctgtgt-------tgttgtgttttaaacatttgtttgcagtggctgcgcctgtttatttcatttacttgttcaggcattactgtcggggtgtgtttcttcggggttttgctcggctttcagttatgggagctgctgtagtggccgtattcgcagcagcatatggaccttttgtttattatgggcaggt--aatt-catcctt--------tgtttt-acatt------------------------------------aatctatttt-----attc--------tgccttattctttact------------------aatttctgttttacca-----tatcttatt---------------------------------------------ccttcttttaatctta----------------------------tattatatttactataataa--------------------------------------------------------------------------------------------------------------------------------------------------------------------------------------------------------------------------------------------------------------------------------------------------------------------
>I28647_M069_Malvaceae_Cheirolaena_linearis_seq1
---------------------------------------------------------------------------------------------------------gtttcttaggtcagattagatgaacaaccctcaaaatgctggttggggatcggggcttctgcctgccgcaataagct--------------------------------------------------------------------------tatc--------------tgt------------------------------ctgcgtcatcaatt-----------------------------------------------cattttac--------------tcgataaagt---------------tggcgttgaaa----------tggg----------------tgagcaagagagtccgcaaaaacccacgaccatggccatatcacagcttgtatgg--ttttttggggtagccacaaccataaagctgctattgat-cccatcctatcacagcacagacttggaagtccatcgccactggctggccattacccactctcttcctcttagtcaatggtactccgatgagaccagtaaatggacccttgattaccctcccttctttgcttacttcgaacgcctcctgtcatctcttgcttatctcgttgaccctcagatcgtccatctccatgatggcctcaattacaacgcaaattccgccatttatttccaaaggatttcggtgattgtctctgatttcttgcttttatatggggtttacagatcgactcgaaatctgccttattt---aaagcgatatttgatatgggtattggtgatttggtctcct-gccctcgtgatcgtggaccatctgcattttcagtacaatgggt--------------tcttatttgggtggttgttgttgtcaatctcatttttagaacaaggaagagatgtgatgggtggctttctgtttgctgttt-------tgttgtgttttaaacatttgtttgcagtggctgcgcctgtttatttcatttacttgttcaggcattactgtcggggtgggtatcttcggggttttactcggctttcagttatgggagctgctgtagtggccgtattcgcagcagcatatggaccttttgtttattatgggcaggt--aagt-catcctt--------tgtttt-acatt------------------------------------aatctagttt-----attc--------tgccttattccttactgaatttattccttact-gaatttctgttttatca-----tattttatt---------------------------------------------ccttctgttaatctta----------------------------tactat----------------------------------------------------------------------------------------------------------------------------------------------------------------------------------------------------------------------------------------------------------------------------------------------------------------------------------
>I28648_M070_Malvaceae_Helmiopsiella_madagascariensis_seq1
----------------------------------------------------------------------------------------------------------------agattagattagataaacaacccttaaaatgttagttggggatcggggcgtccgcctgccgcaataagc---------------------------------------------------------------------------tatc--------------tgt------------------------------ctgcgtcatcaatt-----------------------------------------------cattttac--------------tcgataacgt---------------tggcgttgaaa----------tgga----------------tgagcaagagagtcccaaaaaaccctcaaccatggccatattacagcttgtatgg--ttttttggggtagccacaaccgtaaagctgctattgat-cccatcctatcacagtacagacttggaagtccatcgccactggctggccgttacccactctcttcctcttagbcaatggtactccgatgagaccagtgaatggacccttgattaccctcccttctttgcctacttcgaacgcctcctgtcatctcctgcttatctcgttgacccacagatcgtccatctccatgatggcctcaattacaaagcaaattccgccatttattttcagaggatttcggtgattgtctctgatttattgcttttatatggggtttacagatcgactcgaaatctgccttgttt---aaagcgatatttgatatgggtattggtgatttggtctcct-gccctcgtgatcgtggaccatctgcattttcagtacaatgggt--------------tcttgtttgggtggttgttgttgtcaatctcatttttagaacaaggaagagatgtaatgggtggctttctgtttgctgtgt-------tgttgtgttttaaacatttgtttgcagtggctgcgcctgtttatttcatttacttgttcaggcattactgtcggggtgtgtttcttcggggttttgctcggctttcagttatgggagctgctgtagtggccgtattcgcagcagcatatggaccttttgtttataatgggcaggt--aatt-catcctt--------tgtttt-acatt------------------------------------aatctatttt-----attc--------tgccgtattctttact-----------------gaatttctgttttacca-----tatcttatt---------------------------------------------ccttcttttaatcgta----------------------------tattatatt-------------------------------------------------------------------------------------------------------------------------------------------------------------------------------------------------------------------------------------------------------------------------------------------------------------------------------
>I28649_M071_Malvaceae_Goethalsia_meiantha_seq1
------------------------------attcaacattgcatttaccca---------acttagta----------------------------------------------ggcttacagaatgac-------ttacacttacacc-tagttgatgccttatatatatagtctatt-ctggca-----------------------------------------------------------------------ttgat------------atgtaacgt-------------------------------------------------------------------------------------ctcttgcg--------------tt-gcattat-----------------tagtagaa-----------caga----------------agaacaagggagcctaaaaatggcgaaa------gcc------cagttgctgtgg--tttttcggcatagccacaaccataaagctgctgctgat-cccatcataccacagcacagacttcgaagtccaccgccactggctggctattaccaactcccttcctctctcccaatggtactccgatgataccagtcagtggactctcgattaccctcccttcttcgcctacttcgaacgcttcctctccgtcttcgctcgtcttattgatccccagatcgtccatcttcaccgtggcctcaattacaaagtcaattccgccatctatttccagaggatgtcggtcattgtctcggattttttccttttatatggggtgtacaaattaaccgcaaatttggcttatct---gaagcgaaatctagtttgggtgttggtgctttggtctcct-gggctgttcattgtggaccatctgcattttcagtataatgggt--------------ttttgtttgggtggttgttgttgtcgctatcctttttagcacaagggagagatgtgatgggtggatttttgtttgccgtgt-------tgttgtgttttaagcacttgtttgcagtcgcggctcctgtttattttgtttatttgttgaggcattactgctgggttgggcttgttaggggttttgctcggctttcagtcatgggggctgttgttgtggcggttttcgcggcagcatatgggccgtttgtttaccatgggcaggt--aatt-cttcctt--------tgattt-ggttt------------------------------------tatgtcttgc-----------------catttgaaagtgctg----------------t-gtatttctgcttttacc------ctattact------------------a----------------tta-------tcatctcttgcttagc----------------------------ttgtctcatttagatggatagac----------gagtgaatgatcactaa--------------------------------------------------------------------------------------------------------------------------------------------------------------------------------------------------------------------------------------------------------------------------------------
>I28650_M072_Malvaceae_Clappertonia_ficifolia_seq1
-------------------------------------------------------------------------------------------------ggactaattatcct---atttcacaagttcaa-ggccaaattgtcc-------------------gataagcctaaactata-ttgaca-----------------------------------------------------------------------tttat------------ttttaa--------------------------------ttttg---------------------------------------------------ctcttccgtaataggca-----ct-gcat-------------------tgtgttgag-----------tgga----------------agagcgagggagcccaaaaatggcgaaa------acc------cagctgctgtgg--tttttcggcatagccacaaccataaagctgctactaat-cccatcttatcacagtacagactttgaagtccatcgccactggctcgccattaccaactctcttcctctaaaccaatggtactctgatgaaaccagtcaatggacccttgattaccctcccttcttctcctacttcgaacgattcctctctgtctttgcttgtcttatcgatccccagatcatagatctccatcatggcctcaattacaaagccaattccgccatttattttcagaggatatcggtaattgtctcggatctgttccttttctatgcggtctatagattaacttcaaatttggcttcttt---gaagcgaaaattggtttggatattggtgctttggtctcca-gggctcatcattgtggaccatctgcattttcagtataatgggt--------------ttttgtttgggtggttgttgctgtcaatttcttttttagcacaagggagagatttgatgggtggatttttgtttgcggtat-------tattgtgttttaagcatttgtttgcagtagctgctcctgtttattttgtttacttgttgaggcattactgctggggtgggcttgttaggggttttgctcggctttcagttatgggtgctgttgttgtagcagttttcgcggcagcatatgggccgtttatatatcatggacaggt--gatt-cttcctt--------taattc--tctt----------------t-------------------tatgtttctc-----------------cgtttgaaagtgcac----------------t-gagattctgctttacc-------atattgtt------------------g----------------gta-------tcatttctt---------------------------------------------------------------------------------------------------------------------------------------------------------------------------------------------------------------------------------------------------------------------------------------------------------------------------------------------------------------------------
>I28652_M074_Malvaceae_Hildegardia_barteri_seq1
----------------------------------------------------------------------------------------------------------------------tagccggtacgctggcctg----------------------------ccattcctacgtacagtg------------------------------------------------------------------------ccgttag------------tct-gttc---------------------------------------------------------------------------------------tcctcgc--------------aa-gcattgc---------------gattgttgaa-----------tgga----------------aaagcaagaaattccaaaaatgcccgta------cccattgtacagcttttatgg--tttttcggcatagccacgacaataaagctgctattagt-cccatcctatcacagcacagacttggaagtccatcgccactggctggccgttacccactctcttcctcttagtcaatggtactccgatgagacgagtcaatggacgcttgattaccctcccttctttgcctacttcgaacgcctcctctccgcttttgcttatctggttgacccacggattgtccatcttcatgatggtcttaattacaaagccaattctgcgatctatttccagaggatttcggtgattgtctcagatttattgcttttatatggggtttacagatcgactcaaaatttgccttcttt---caagcgaaatttgatttgggtattgatgatttggtctcca-gggctcataattgtggaccatcttcattttcagtacaatgggt--------------ttctgtttggttggttgttgttgtcaatatcatttttagctcaaggaagagatgtgatgggtggctttctgtttgctgtgt-------tgttatgttttaagcatttgtttgcggtggcggctcctgtttattttgtttacttgttgaggcattactgttggggtgggcttgttaggggttttgctcggctttcagttatgggggctatagttgtagcagtctttgcagcggcatatggaccgtttgtttatcatgggcaggt--aatt-agtcctt--------tgattt-acatt------------------------------------tatgtgttcg-----gctc--------tggcttatgctgcag----------------t-tagtttctgttttaacc------ctatttttttggcttttct------------------------ttta------------------------------------------------------------------------------------------------------------------------------------------------------------------------------------------------------------------------------------------------------------------------------------------------------------------------------------------------------------------------------------------
>I28653_M168_Malvaceae_Theobroma_cacao_seq1
---------------------------------------tgctccgggtcgaactctgggcacctgc--------------------------------gggttaacaaaccaatctttttttttagaaaagctgcaaatttg---------------ggattttggagagaggaaaaggcggac----------------------------------------------------------------------ccgctac------------tct-----------------------------------------agc-----------------------------------------------ggcttagc--------------tt-gcattgt--------------cgaatcttgaa-----------tggc----------------aaagcacgagagtcgaagcatg------------tccatagcacagctcttgtgg--tatatgggcatagccacaaccataaagctgttagtaat-cccatcataccacagcacagacttggaagtccatcgccactggctggccattacccactctcttcctctcagtcaatggtactttgatgaaaccagtcaatggacgctcgattaccctcccttcttcgcatacttccaacgcttcctctctgtctttgctcatctcgttgacccacagatcgtccatcttcatcatggcctcaattacaaagccagttctgccatctatttccagaggatttcggtgattgtctcagatttattttttatgtacggggtttacagatgtacttcaaatttgccttcgtt---gaaacggaatttggtatggatattggcggtttggtctccg-ggcctcgtgattgtggaccatctgcattttcagtacaatgggt--------------ttctgtttggatggttgttgttgtcaatttcttttttagcacaaggaagagatttgatgggtgggtttttgtttgctgtgt-------tgctgtgtttcaaacatttgtttgcagtggcggctcctgtttattttgtttacttgttgaggcattactgtcggggtgggcttgttaagggttttgctcggctttcagttatgggggctgttgttgtggcagttttcgctgcagcatatgggccgtttgtttatcatgggcaggt--actt-catcctt--------agattt-accctttcttttttttttttttgtgtttctcatctc-aacccaaatgttct-----gctc--------tgcccttttccgcag----------------c-agttcttcgattttacg------atattattatacgaccttta-----------------------tttct-------ttctcttgatc----------------------------------tgttgcttag---------------------------------------------------------------------------------------------------------------------------------------------------------------------------------------------------------------------------------------------------------------------------------------------------------------------------
>I28654_M105_Malvaceae_Pachira_aquatica_seq1
------------------------------------------------------------------------------------------------------------------ctcttcttcaattgata-----------------------------------------atataaagtag------------------------------------------------------------------------ccgtaac------------tctgtttgtgcagtctgtatg-------------------------------------------------------------------------ttcttggc--------------tt-g--attt---------------tattgttcaa-----------tgga----------------agagcaagagagtccaaaaacgcccgta------gacatagcacgtcttttttgg--ttttttggcatagccacgaccataaagctgctactaat-cccatcctaccacagcacagatctggaagtccatcgccactggctggccattacccactccctgcctctcagtcaatggtactccgatgagacgagtgaatggacccttgattaccctcccttctttgcctacttggaacgattcctctccgtttttgctcatcttattgacccacagatcgtccatctccatgatggcctcaattacaaagccaattctgccatctatttccagaggatttcagtgattgtctcagatttgtttttattatatggtgtttacagatcgactcgaactgtggcttcttt---gaagcggaatttgatttgggtattggtgatttggtctccg-ggactcataattgtggaccatctgcattttcagtacaatggat--------------ttttgtttggctggttgttgttgtcaatctcatttttagcacaaggaagagatgtgatgggtggctttctgtttgctgtct-------tgttgtgttttaagcatttgtttgcagtggcggcccctgtttattttgtttacttgttgaggcatcactgtaggggtggactggttcagggttttgctcggctttcaattatgggggctgttgttgtggcagttttcgtagcagcatacgggccgtttgtttatcatgggcaggt--aatt-catcctt--------tgattt-acttc------------------------------------tatgtgttct-----tttc--------tggcttattctacac----------------t-gagtttctgtttcaacc------aatattatttggccttttt------------------------ttt-----------ctcttcatc----------------------------------tgttactttgctgatttgat-------------ttcagata--------------------------------------------------------------------------------------------------------------------------------------------------------------------------------------------------------------------------------------------------------------------------------------------
>I28655_M148_Malvaceae_Robinsonella_mirandae_seq1
--------------------------------------------------actcaaaagac--------------------------------------------aagttagaaattttgt------------------------------------------------ggaattgtcaattg------------------------------------------------------------------------aaactat------------ttt-gttactca----------------------------gctttgc-----------------------------------------------cgttcggg--------------tt-gtgtcgt---------------aaatgtatga-----------tgga----------------agtgcaagcgagtccaggaacgccggta------gccataacacagctgttttgg--tattttggcatagccacaactataaagctgctgctaat-tccttcctaccacagcacggatctggaagtccatcgcaactggctggcaattacccactcgcttcctctccctcaatggtacaacgatgagacgagcgagtggacccttgattaccctcccttctttgcctattttgaacgcttcctctccgtttttgctcatctaattgayccacagatcgtccatctccatcatggcctcaattacaaagccaattctgccatatatttccagaggatatccgttattctctcagatttggttctcttatatggggtttacaattcaaataagactttgggttctct---gaaccggaatttgatatgggttttggtgatttggtctccg-ggactccttattgtggaccatctgcattttcagtacaatggat--------------ttttgtttggctggttattgttgtcaatctcatttctagcacaaagaagagatctgttgggtggctttatgtttgctgtgt-------tgttgtgctttaagcatttatttgcggtggcagcccctgtttattttgtttacttgttgaggcattactgtaggggtggcctggttcggggttttactcggctttcatttttgggggccgctgttttggcagttttcgcagctgcatttgggccatttgtgtatcacggacaggt--aatt-catcttt-------------t-gcttt------------------------------------catgtgtttc-----ttcttt---------cttgtttatctgt---------------t-gattagctg----------------------atacccttgttggatagggtggataaggactaaactttctaca------ttttatatc----------------------------------catgatttgact----------------------atatctacatttattgaatttt-----------------------------------------------------------------------------------------------------------------------------------------------------------------------------------------------------------------------------------------------------------------------------
>I28656_M002_Malvaceae_Tilia_americana_seq1
--------------------------------------------tcacctaggcatagagtattrr--------------------------------------rttrtyraggtttcactttaataaagtacgtagaatgta----------aggtaatrtctatgtsaatttataacgttg------------------------------------------------------------------------ccgttac------------tct-gthstgtaayct-----------------------gyasykty-----------------------------------------------ctcttggc--------------tt-gvattgy---------------waytgytgaa-----------tgga----------------agagcaagagagtccaaaaatgcccgta------cmcatarcacwgcttstgtgg--wttttcggcatagccabaaccataaagctgctactaat-hccatcctatcacagcacagacttggaagtccatcgccactggctggccattacccactctcttcctctcrgtcaatggtactccgatgagacgagtcaatggacccttgattaccctcccttctttgchtacttcgaacgcctcctctccdhttttgctcatnttgttgacccacagatcgtccatctscatgatggcctcaattwcaaagccaabtctgycatctatttccagaggatttcggtgattbtctcagatttattgcttytatatggggtttacagatcgactcaaaathtgccttcttt---savgcgaaatttgatatgggtattggtgatttggtctcca-ggrctcataattgtggaccatctgcattttcagtacaatgggt--------------ttttgtttggctkgttgttgbtgtcaatctcdtttttagcacaaggaagasatgtgatgggtggcttkctdtttgctgtgt-------tgttgtgttttaagcatttgtttgcwgtggcggctcctgtttattthgtttwcttgttgargcattactgtyggggtrggcttgttcggggttttgctcggctttcdgttatgggggctgttgttgtggcagttttcgyagcagcatatgggccgtttgtttatcatgggcaggt--aatt-catcctt--------tgattt-acttt------------------------------------tatgtgttmt-----gctc--------tggc-----atkcag----------------t-gagtttctgttttaacc------atattatatggctttttyc------------------------tttct---------ctcttgatctgt----------------------------ttccgttgcttagatrawacggt-------------tatatctgtsttctctcgtctctctcag------------------------------------------------------------------------------------------------------------------------------------------------------------------------------------------------------------------------------------------------------------------------
>I28657_M180_Malvaceae_Triumfetta_lappula_seq1
--------------------------------------------------aggttctcaacctgcggaggtacaaaacttgggtaagtactccacctgtgtctgtaatttt---ttcttatcagtt---------actgggga-------------------ggaaagactgtataata-ttgaca-----------------------------------------------------------------------ttttt------------actta----------------------------------cttg---------------------------------------------------ctcttttgttataggc------tt-gcat---------------------tgttgaa-----------tgga----------------agagcgagggagcccmaaaatggyraaa------gct------aagctgctgtgg--ttttttggcatagccacaaccataaagctsctactart-cccatcttaccacagtacagactttgaagtccatcgccactggctagccattaccaactctcttcctctaagtcaatggtactctgatgaaaccagtgaatggacccttgattaccctcccttcttcgcctacttcgaacgcttcctctctatctttgctcrtcttattgatccccagatygtagatctccatcatgghctyaaytacaaagccaattchgccatttattttcagaggatttcggtcatcgtctcngatttgttccttttctatggggtctacagattaacttcaaatttdvcttcttt---gaagcgaaatttgrtttnggtattggtgctctggtctcca-gkgctvatgattktggaccatctgcattttcagtacaatgggt--------------ttttgtttggatggttgctgbtgtcvatttnttttttagcacaagggcgagatttgatgggtgggtttttgtttgcdgtat-------tgttgtgttttaagcatttgtttgcagtggcagctcctgtttattttgtttacdtgttgaggcattactgycggggtgggcttgttaggggttttgctcgvctttcagttatgggtgctcttgttgtagcagttttcdcagcagcatatgggbcgtttatatatcatgggcaggt--aatt-cttcctt--------tcattt--gctt----------------t-------------------tatgtcttch-----------------catttgaaagtghtg----------------t-gagattctgctttacctttac-gatattgtt------------------g----------------gta-------tcatttatactgctgcattttrtcttctatttatccctgttgccttggttggccttgccatcttt-------------------------------------------------------------------------------------------------------------------------------------------------------------------------------------------------------------------------------------------------------------------------------------------------------------------
>I28658_M160_Muntingiaceae_Muntingia_calabura_seq1
-------------------------------------------------------------------------------------------------------------------------------------------------------------------------tcttcttaagcccaaga-------------------------------------------------------------------ttctatgattttggagcccattttagatttttcaacggt----------tgtatcgaattctactttt-----------------------------------------------ttgttttc--------t----ctt-tctctgcct------------tctcctgtggat----------tgga----------------agagtgagagacccgaaaaatgcagagtcaaaactcggcctcggagctgctctgg--ttcttcgccatagctacaaccctcaaggttctcttaat-tccgtcgtaccacagcactgacttcgaggtccaccgccattggttggctttaacccactctcttcctctctctcagtggtactccgatgagaccagtcaatggaccctcgattaccctcctttcttcgcatacttcgagcgctttctctccttctttgcccgactcgtcgacccccagatcgtccatctccagcatggtctcgactataaagcaaattctgtcatctattttcagagaatgtccgtgatcttgtccgatttatggcttttgtacgccgtttacagattgacgagaagcatgagttctat---gaagcggaagctgatctgggctttggttgtttggtctccg-gggctgttgatcatcgaccacctgcattttcaatacaatgggt--------------ttctgcttgggtggctgttgctgtcgatttcttatctgagggaggggaaggatttgataggtggatttctatttgcagttc-------ttttgtgttttaagcatttgttcgctgtggcggctccggtttattttgttttcttattaaggcattactgttgggccggtttggttagaggttttggccgccttttggctatgggaacggtggttgtggcagtttttgtggcggcttatgggccgtttctttatcatggccaggt--aatt-tttttta-----ccttaattt-gttcgtttta---ctagttt-catgctttcatttc------tacgtgctgtaagaaattttac-----tagttcattttacttcc-------ttgagaccaaaatttt---------------------------------------------------------------------------------------------------------------------------------------------------------------------------------------------------------------------------------------------------------------------------------------------------------------------------------------------------------------------------------------------------------------------------------------------------------
>I9832_V002_Malvaceae_Luehea_speciosa_seq1
acctcagtcctgtacagaggtactcagaatcactcctaggaattttgggaatttttaagatttagaaacgtaa--aattaaaaaaaccttgaaattttagaattttctctctccttttttttaaatagaaaatgccattggctatcttt-taattacacgtggcttgaaaaattccacc-taggcaaagaaaagttccccgacgcgtgaaaaagtcgcgtgttaggccttgattgagcgattgctaaagtttgattctaaat------------tgataacgtttgatgttttgatcctaatttgagcaaaactttgtaattttagtcctgaattgagctttcagccttctgagattaatcttaacgtcttttgcg--------------tt-gcgttgc----------------gttgttvaa-----------tgga----------------agagcragggagcccaaaaatggcgara------byc------cagctgctgtgg--dttttcggcatagccacaaccataaagctgctrctgat-cccdtcataccacagcacagacttcgaagtccaccgymactggctcgccattaccaavtctcttcctctctchcantggtactcvnatgaaaccagtcaatggactcthgattaccctcccttcttcgcctacttcgaacgcttcctctchdtctttbctcntcttattgatccccagatcgtccatcttcatgatggcctcaattacaaagccaattccgccatcthtttccagaggatctcggtcattgtctcngatttgctcctnttatdtggggttyacarattaackgcaaatttggcctcttt---gaagcgaantctdgtttggvtattgntgctttggtctccg-gggctcttcattgtggaccatctgcattttcagtacaatgggt--------------ttttgtttggntbgttgntgctgtcgatatchttcttagcvcaagggagagatttgatgggtgganttttgtttgccgtkt-------tgttgtgttttaagcatttgttngcagtggcggcgcctgtttattttgtttatytgttgaggcattactgctgggktggggttgttaggggttttgctcggctttcggttatgggggcngttgttgyggcggttttngcagcagcatatgggccgtttgtttaccatgggcaggt--aatt-cttccgt--------tgattt-ggttt----------------t-------------------tatgtcttcc-----------------catttgaaactgcag----------------t-gagtttctgctttcagt------atatacttttctttt---------aaa----------------tta-------tcatctcttgcttagc----------------------------ttgtctgatttagatggatagac----------aagtggatgagcactaaacttgctacattttrtatgyatgagttgyytytatctgcatttrtatttattacattgaamtttgacattttccttaagcagttaagtattgaaaagagactgacatctaaaatgataactgaccttcgcaaatggaacttatttaatgacatgcgatctttgtgaaatgaaatgcttacagtgctgtagcttctggttttcaaccactacccctctatttttccctgctcccctggttgccattttgccctcctctcctgattcagttaggagggca
