# Supplementary material for: Localized Phylogenetic Discordance Among Nuclear Loci Due to Incomplete Lineage Sorting and Introgression in the Family of Cotton and Cacao (Malvaceae)
Source: Front Plant Sci. 2022 Apr 13;13:850521. doi: 10.3389/fpls.2022.850521 (PMC9043901; doi:10.3389/fpls.2022.850521)
Supplement: Supplementary file 1 [file Data_Sheet_1.ZIP › Alignments_v4/L147.fasta]

>I23352_M001_Malvaceae_Bombax_ceiba_seq1
----------------------------------------------------------------------------------------------------------------------------------------------------------------------------------------------------------------------------------------------------------------------------------------------------------------------------------------------------------------------------------------------------------------------------------------------------------------------------------------------------------------------------------------------------------------------------------------------------------------------------------------------------------------------------------------ctgaaagattctccgagctgcaaatacagtcttatcttaaaactgttgctttccgtcgagagatagatgaagttcagagagctgctgctgggagaggggttgctggtgtacaaacctcaaggatagcctctgaagccaacagagaatttat-tttttcatcatcatttactggagacaaacagtacgtagtggtt--------------ttg--ttgttttcc--acatgacc-atg--caagccatgaac----------ttattagt-aaaaa--ccagatt---------at---aatgcttga-tt---tgtatcttcttcaaacaaggagctggctcttt-------------------------gctcgttttctcttttgtttt-----------------gcattgtacaggaataataagttaataacttcattgggt-aatacattcttaaaat--------------------tgccagggtacttacgtctgctagaaaggagagagatggagataagcaacaagggatacattcaaatcatccttcagattct----------------------------------------------------------------------------------------------------------------------------------------------------------------------------------------------------------------------------------------------------------------------------------------------------t
>I23353_M002_Malvaceae_Tilia_americana_seq1
-------------------------------------------------------------------------------------------------------------------------------------------------------------------------------------------------------------------------------------------------------------------------------------------------------------------------------------------------------------------------------------------------------------------------------------------------------------------------------------------------------------------------------------------------------------------------------------------------------------------------------------------------------------------------------------------aaaaattctctgagttacaaatacagtcttatcttaaaactgtgtctttccgtcgggagatagaccaagtacagagagctgctgctggcacagggcttgctggtgttcaaacttcaaggatagcctctgaagccaacagagaatttat-tttttcatcatcatttactggagacaaacagtaagtagccatttta-----------ttg--ttgtttcc---acatgacc-atg--gaagccatgaacttatgag---ttattact-aaaaa--cctgatt---------tt---actgcacga-ta---tatatcttcttcaaacaagtagctggctcttt----------------------gcaccttgttatctc-tttgtttt-----------------tcattatacaggaa--------taataactttcttgggt-taatgcatcct----------------------------------------------------------------------------------------------------------------------------------------------------------------------------------------------------------------------------------------------------------------------------------------------------------------------------------------------------------------------------------------------------------------
>I23354_M003_Malvaceae_Herissantia_crispa_seq1
------------------------------------------------------------------------------------------------------------------------------------------------------------------------------------------------------------------------------------------------------------------------------------------------------------------------------------------------------------------------------------------------------------------------------------------------------------------------------------------------------------------------------------------------------------------------------------------------------------------------------------------------------------------------------------gcacctgaaaagttttctgagctacaaatacagtcttatcttaaaactgttgctttccgtcgagagatagatgaagttcagaaagctgctgctgggagaggggttgctggtgtacagacttccaggatagcctctgaagccaacagagaattcat-tttttcgtcatcatttactggagacaaacagtaagt-gtgatt--------------tgg--ttgttttcc--acatggat-ttg--caagccatgaac----------ttataatt-aaaaa--ccaga------------t---aatgctgaa-tt---tgtatcttcttcagacaagga-ctggctttgc-----------------------tcgctttctctctcttctttcttcttcttc---------atttttttacaggaa--------taataacaatgttgggt-aatatattcttaaatt--------------------tgccagggtacttgcgtc---------------------------------------------------------------------------------------------------------------------------------------------------------------------------------------------------------------------------------------------------------------------------------------------------------------------------------------------------------------------
>I23355_M004_Malvaceae_Malva_arborea_seq1
----------------------------------------------------------------------------------------------------------------------------------------------------------------------------------------------------------------------------------------------------------------------------------------------------------------------------------------------------------------------------------------------------------------------------------------------------------------------------------------------------------------------------------------------------------------------------------------------------------------------------------------------------------------------------------------------agttctccgagctacaaawacagtcgtatcttaaaactrttgctttccgtcgagagatagatraagtycagaagsctgcttctgggagagggtttgctggtgtacagacttccaggatagcctctgaagccaacagagaatttat-attttcatcatcatttactggagacaaacagtaagtagtgctt--------------ttg--ttgttttct--ttatgacc-atg--caagccataagc----------ttgttatt-aaaaa--ccagcct---------tt---aatgctaga-tt---agtg---tcttcaaatttggg-ttggctctc----------------------------------tctctctctatcttt--------------ggcatttcagaggaa--------taataac--------------------------------------------------------------------------------------------------------------------------------------------------------------------------------------------------------------------------------------------------------------------------------------------------------------------------------------------------------------------------------------------------------------------------------------
>I23356_M005_Malvaceae_Lavatera_assurgentiflora_seq1
----------------------------------------------------------------------------------------------------------------------------------------------------------------------------------------------------------------------------------------------------------------------------------------------------------------------------------------------------------------------------------------------------------------------------------------------------------------------------------------------------------------------------------------------------------------------------------------------------------------------------------------------------------------------------------------------agttctccgagctacaaatacagtcgtatcttaaaactgttgctttccgtcgagagatagatgaagttcagaaggctgcttctgggagagggtttgctggtgtacagacttccaggatagcctctgaagccaacagagaatttat-attttcatcatcatttactggagacaaacagtaagtagtgctt--------------ttg--ttgttttct------------------------------------------------------------------------------------------------------------------------------------------------------------------------------------------------------------------------------------------------------------------------------------------------------------------------------------------------------------------------------------------------------------------------------------------------------------------------------------------------------------------------------------------------------------------------------------------------------------------------------------------------------------
>I23357_M006_Sphaerosepalaceae_Rhopalocarpus_longipetiolatus_seq1
-------------------------------------------------------------------------------------------------------------------------------------------------------------------------------------------------------------------------------------------------------------------------------------------------------------------------------------------------------------------------------------------------------------------------------------------------------------------------------------------------------------------------------------------------------------------------------------------------------------------------------------------------------------------------------------------aaaaattctctgagctacaaatacagtcttatctgaaaaccgttgctttccgtcgagagatagatgaggctcagaaagctgctgctgggagaggggtaggtggtgtacaaacttcaaggatagcctctgaagctaacagagaatttat-tttttcatcatcatttacgggggacaaacagtaagtagaaattgtg----------------ttgctatttttacatgatt-gtg--------------a-----------------------------------------ct-------------ttg--ctcatcttcgtgaaaaatgaccct-------------------------------------------tttattgatttt--------------------------ggaa-------gtaattatttccattggt--gtgcatgcttaaata--------------------caccagagcccttacatctgcaagagtagagagatgtggtgataagcaaccgcagacactattaaagcactcttcagattccctgaatagtg------------------------------------------------------------------------------------------------------------------------------------------------------------------------------------------------------------------------------------------------------------------------------------------g
>I23359_M008_Malvaceae_Althaea_officinalis_seq1
--------------------------------------------------------------------------------------------------------------------------------------------------------------------------------------------------------------------------------------------------------------------------------------------------------------------------------------------------------------------------------------------------------------------------------------------------------------------------------------------------------------------------------------------------------------------------------------------------------------------------------------------------------------------------------------acctgaaaagttctccgagctacaaatacagtcgtatcttaaaackgttgctttccgtcgagagatagatgaagttcagaaggctgctgctgggagaggggttgctggtgtacagacttccaggatagcctctgaagccaacagagaatttat-wttttcatcatcatttactggagacarrcagtaagtagtgrtt--------------ttg--ttgttttcy--ttatgacc-atg--caagccataaac----------ttkktawk-aawra--myrrkwk---------kt---awtkbytkm-ty---tstwtktwyttywaahttbgg-bdddmwwddt------------------------hwhthhctbksdhthththhchct--------------dggdtdtthbhbgdt--------taadgaaaadtwa--------------------------------------------------------------------------------------------------------------------------------------------------------------------------------------------------------------------------------------------------------------------------------------------------------------------------------------------------------------------------------------------------------------------------------
>I23361_M010_Malvaceae_Allyogyne_huegelli_seq1
-----------------------------------------------------------------------------------------------------------------------------------------------------------------------------------------------------------------------------------------------------------------------------------------------------------------------------------------------------------------------------------------------------------------------------------------------------------------------------------------------------------------------------------------------------------------------------------------------------------------------------------------------------------------------------------------------------tgagctacaaatacaatcttatcttaaaactgttgctttccgtcgagagatagatgaagttcagagagctgctgctgggagaggggttgctggcgtacagacgtccaggatagcctctgaagccaacagacaatttat-tttttcatcgtcatttactggagacaaacagtaagttgtaatt--------------ttg--ttgttttcc--acatgac---------------------------------------------------------------------------------------------------------------------------------------------------------------------------------------------------------------------------------------------------------------------------------------------------------------------------------------------------------------------------------------------------------------------------------------------------------------------------------------------------------------------------------------------------------------------------------------------------------------------------------------------------
>I23364_M013_Malvaceae_Grewia_sp_seq1
--------------------------------------------------------------------------------------------------------------------------------------------------------------------------------------------------------------------------------------------------------------------------------------------------------------------------------------------------------------------------------------------------------------------------------------------------------------------------------------------------------------------------------------------------------------------------------------------------------------------------------------------------------------------------------------acctgaaaaattctcggagctccaaatacagtcctatcttaaaacggttgctttccgtcgagagattgatgaagtgcagagagctgctgcaggaagaggggttgctggtgtgcaaacctcaaggatagcctctgaggcaaacaaggaatttat-tttttcatcgtcatttacaggagataaacagtaagtagtgatttta-----------ttt--ttgttttct--acctgacg-att--tgagtcatga-----------tttatgatt-aaaaa--ccagatt---------tt---agtgcacca-ta---------ctttcctaacaagga----------------------------------------------------------------------------------------------------------------t-tatacattcttaaata--------------------tgtcagggtacttgcatctgctaaaaaacaaagagatgaagacaagcaacaggaaacacattcaaatcacacttcaagttcttttaatagtgttaaatcagccaataagtccaacacwsmaag------------------------------------------------------------------------------------------------------------------------------------------------------------------------------------------------------------------------------------------------------------
>I23365_M014_Malvaceae_Callirhoe_bushii_seq1
----------------------------------------------------------------------------------------------------------------------------------------------------------------------------------------------------------------------------------------------------------------------------------------------------------------------------------------------------------------------------------------------------------------------------------------------------------------------------------------------------------------------------------------------------------------------------------------------------------------------------------------------------------------------------------------ctgaaaagttctctgagctacaaatacagtcatatcttaaaactgttgctttccgtcgagagatagatgaagttcagaaggctgctgctgggagaggtgttgctggtgtacagacttccaggatagcctctgaagccaacagagaatttat-tttttcatcrtcatttrctggagayaaacagtaagwagtgatt--------------ttg--ttgttttcc--ttatgacc-gtg--caaaccataaac----------ttgttatt-agaaa--caagttt--------tgt---aattctgga-tt---tgtatctt--------------caaacttttg-------------------------ccgactcttttctctctcttt----------------ggcctttcagaggaa--------taataactattttgggt-tatacattcttaaaat--------------------ttccagggtacttatgtctgcta----------------------------------------------------------------------------------------------------------------------------------------------------------------------------------------------------------------------------------------------------------------------------------------------------------------------------------------------------------------
>I23367_M016_Malvaceae_Kitaibelia_vitifolia_seq1
----------------------------------------------------------------------------------------------------------------------------------------------------------------------------------------------------------------------------------------------------------------------------------------------------------------------------------------------------------------------------------------------------------------------------------------------------------------------------------------------------------------------------------------------------------------------------------------------------------------------------------------------------------------------------------aggcacctgaaaagttctccgagctacaaatacagtcgtatcttaaaackgttgctttccgtcgagagatagatgaagttcagaaggctgctgctgggagaggggttgctggtgtacagacttccaggatagcctctgaagccaacagagaatttat-wttttcatcatcatttactggagacaaacagtaagtagtgrtt--------------ttg--ttgttttcc--ttatgacc-atg--caagccataaac----------ttgttatt-aaaaa--ccagttt---------tt---aatgcttga-tt---tacatcttcttcaaacttggg-ctggctctttt---------------------ttctctctctctctctctctctcttt--------------ggcatttcagaggaa--------taataactattttgggt-aatacattctta---------------------------------------------------------------------------------------------------------------------------------------------------------------------------------------------------------------------------------------------------------------------------------------------------------------------------------------------------------------------------------------------------------------
>I23369_M018_Malvaceae_Abelmoschus_esculentus_seq1
--------------------------------------------------------------------------------------------------------------------------------------------------------------------------------------------------------------------------------------------------------------------------------------------------------------------------------------------------------------------------------------------------------------------------------------------------------------------------------------------------------------------------------------------------------------------------------------------------------------------------------------------------------------------------------------acctgaaaagttctctgaactacaaatacagtcttatcttaaaactgttgctttccgtcgagagatagatgaagttcagagagcagctgctgggagaggggttgctggcatacagacttccaggatagcctctgaagccaacagagaatttat-tttttcatcatcatttactggagacaaacagtaagttgtaatt--------------ttg--ttgttttcc--acatgaccaatg--caagctatgaac----------ttgttact-aaaac--acagatt---------tt---aatgcttgt-tt-------gcttcttcaaacaagga-ctggctcttt-------------------------gtttgctttcttctctgtttttt--------------tt---------------------------------tgggg-ggtgcatt-------------------------------------------------------------------------------------------------------------------------------------------------------------------------------------------------------------------------------------------------------------------------------------------------------------------------------------------------------------------------------------------------------------------
>I23370_M105_Malvaceae_Pachira_aquatica_seq1
-----------------------------------------------------------------------------------------------------------------------------------------------------------------------------------------------------------------------------------------------------------------------------------------------------------------------------------------------------------------------------------------------------------------------------------------------------------------------------------------------------------------------------------------------------------------------------------------------------------------------------------------------------------------------------------------tgaaaaattctccgagctacaaatacaatcttatcttaaaactgttgctttccgtcgagagatagatgaagttcagagagctgctgctgggagaggggttgctggtgtacaaacatcaaggatagcctctgaagccaacagagaatttat-tttttcatcatcatttactggagacaaacagtacgtaatggtt--------------ttg--ttgttttcc--acattacc-gcg--caggccatgaac----------ttatttgt-aaaaa--caa---------------------------------------------------------------------------------------------------------------------------------------------------------------------------------------------------------------------------------------------------------------------------------------------------------------------------------------------------------------------------------------------------------------------------------------------------------------------------------------------------------------------------------------------------------------------------------------------------
>I23371_M137_Malvaceae_Dombeya_wallichii_seq1
--------------------------------------------------------------------------------------------------------------------------------------------------------------------------------------------------------------------------------------------------------------------------------------------------------------------------------------------------------------------------------------------------------------------------------------------------------------------------------------------------------------------------------------------------------------------------------------------------------------------------------------------------------------------------------------acctgacaaattctctgagctacaaatacagtcttatcttaaaactgtggctttccgtcgagagatagatcaagcgcagagwgctgctgctggmagaggggttgctggtgtacaaacgtcaaggatagcctctgaagccaacagagaatttat-tttytcatcatcattwactggagacaaacagtgagtagtgttttca-----------ttt--ttac-------ac--gact-gta--gaagccatgaacttatgag---ttattact-ataaa-----------------------catgcacag-ta---tgcatcttcttt-aacaaggagttggctcttt----------------------gcaccttgttatttcttttgcttt-----------------tcattattcaggaa--------tgataatttt-ttgggt-caaaacatccttaata--------------------tgcca----------------------------------------------------------------------------------------------------------------------------------------------------------------------------------------------------------------------------------------------------------------------------------------------------------------------------------------------------------------------------------
>I23372_M140_Malvaceae_Chiranthodendron_pentadactylon_seq1
---------------------------------------------------------------------------------------------------------------------------------------------------------------------------------------------------------------------------------------------------------------------------------------------------------------------------------------------------------------------------------------------------------------------------------------------------------------------------------------------------------------------------------------------------------------------------------------------------------------------------------------------------------------------------------------cctgaaagattctccgagctacaaatacagtcttatcttaaaactgttgctttccgtcgagaaatagatgaagtgcagagagctgctgctgggagaggggttggtggtgtacaaacttcaaggatagcctccgaagccaacagagaatttat-tttttcatcatcatttactggagacaaacagtaagtagtgatattg-----------ttg--ttgttttcc--acatgact-atg--caagccatgaac----------ttattagt-aaaaa--ccagatt---------tt---aatgcttgg-tt---tgtgtcttcttcaaacaaagtgcttgctcttt-------------------------gcatgttttctcttttgtttt-----------------gcattgtacag--------------------------------------------------------------------------------------------------------------------------------------------------------------------------------------------------------------------------------------------------------------------------------------------------------------------------------------------------------------------------------------------------------------------------------------------------------
>I23373_M141_Malvaceae_Quararibea_funebris_seq1
--------------------------------------------------------------------------------------------------------------------------------------------------------------------------------------------------------------------------------------------------------------------------------------------------------------------------------------------------------------------------------------------------------------------------------------------------------------------------------------------------------------------------------------------------------------------------------------------------------------------------------------------------------------------------------------------------ctccgagctacaaatacagtcctatcttaaaactgttgctttccgtcgagagatagatgaagttcaaagagctgctgcygggagaggtgttgctggtgtacaaacttcaaggatagcctctgaagccaacagagaatttat-tttttcatcatcatttactggagacaaacagtaagtagtgatt--------------ttg--ttgtttttc--acatgacc-atg--caagcgatgaac----------ttattagt-aaaaa--ccagatt---------tt---aatgcttga-tt---tgtatcttcttcaaacaagga-ctggctcttt-------------------------gctcgttttctcttttgtttt-----------------gcgttgtactg--------------------------------------------------------------------------------------------------------------------------------------------------------------------------------------------------------------------------------------------------------------------------------------------------------------------------------------------------------------------------------------------------------------------------------------------------------
>I23374_M142_Malvaceae_Hampea_nutricia_seq1
------------------------------------------------------------------------------------------------------------------------------------------------------------------------------------------------------------------------------------------------------------------------------------------------------------------------------------------------------------------------------------------------------------------------------------------------------------------------------------------------------------------------------------------------------------------------------------------------------------------------------------------------------------------------------------gcacctgaaaagttctccgagctacaaatacagtcttatcttaaaactgttgctttccgacgagagatagatgaagttcagagagctgctgctgggcgaggggttgttggtgtacagacttccaggatagcttctgaagccaacagagaatttat-tttttcatcatcatttactggagrcaaacagtaagtagtaatt--------------ttg--ttgttttcc--atktkacc------------atgaac----------ttat-att-gaaaa--ccagaat---------at---aatgctcta-tt---tgtaacttcttcaaacaagtc-------cttt-------------------------gcttgctttctttcttcattaacttttgaattttt--ttcattttacaagaa--------ttgtaactatgttgggt-aatgcgttcttaaatt--------------------tgccagggcacttgcgtctgttagaaaggagagagatgaagataagcaaca------------------------------------------------------------------------------------------------------------------------------------------------------------------------------------------------------------------------------------------------------------------------------------------------------------------------------------
>I23376_M145_Malvaceae_Heliocarpus_appendiculatus_seq1
----------------------------------------------------------------------------------------------------------------------------------------------------------------------------------------------------------------------------------------------------------------------------------------------------------------------------------------------------------------------------------------------------------------------------------------------------------------------------------------------------------------------------------------------------------------------------------------------------------------------------------------------------------------------------------------tcgaaaaattctaatagctacaactacagtcttatcttaaaactgttgctttccgtcgagagattgatgwagtgcagagaggtgctgctgggggagggcttgcmggtgtacaaacttcaaggatagcctctgaagccaacaaggaatttat-ttattcatcatcatttacmggagacaagcagtaagtagtgatttta-----------ttg--ttgtttttt--kgrkkrmy-wwt--waarssmwkdam----------ytwmmrwt-kraaa--mcmrvwy---------tt---wrwksmarrwtt---ttkkymtwwksmaawwadgva-----------------------------------------------------------------------------------------------wwawwaarttyytkgk---twwwmmwtyytwawwt--------------------kycmrggsmmytwmmwyyksywrraaarrrrrrarwkgaagataashamsggaaatta-attcaaatcatacttcag----------------------------------------------------------------------------------------------------------------------------------------------------------------------------------------------------------------------------------------------------------------------------------------------------------
>I23377_M148_Malvaceae_Robinsonella_mirandae_seq1
----------------------------------------------------------------------------------------------------------------------------------------------------------------------------------------------------------------------------------------------------------------------------------------------------------------------------------------------------------------------------------------------------------------------------------------------------------------------------------------------------------------------------------------------------------------------------------------------------------------------------------------------------------------------------------aggcacctgaaaagttctccgagctacaaatacagtcttatcttaaaactgttgctttccgtcgagagatagatgaagtgcagaaagctgctgctgggagaggggttgctggtgtacagacttccaggatagcttctgaagctaacagagaattcat-tttttcatcatcatttattggagacaaacagtaagtagtgatt--------------ttg--ttcttttcc--acatgact-ctg--caagccatgaac----------ttataatt-aaaaa--ctaga------------t---aatgctgga-tt---tgtatcttcttcagacagga--ctggcttt---------------------------gctcgccttttttttttkktk-----------------bvhtttwhmvgraw--------wawwamhttkktkggkd-awwwwwtyytwaawtt--------------------kbcmvggkdhhttwcgtctgctagaaarrrragagatgaaga---------------------------------------------------------------------------------------------------------------------------------------------------------------------------------------------------------------------------------------------------------------------------------------------------------------------------------------------
>I23378_M150_Malvaceae_Ceiba_pentandra_seq1
----------------------------------------------------------------------------------------------------------------------------------------------------------------------------------------------------------------------------------------------------------------------------------------------------------------------------------------------------------------------------------------------------------------------------------------------------------------------------------------------------------------------------------------------------------------------------------------------------------------------------------------------------------------------------------aggcacctgaaagattctctgasctacaaatacagtcttatcttaaaactgttgctttccgtcgagagatagatgaagttcagagagctgctgctgggagaggggttgctggtgtacaaacatcaaggatagcctctgaagccaacagagaatttat-wttttcatcatcatttactggagacaaacagtacgtagtggtt--------------ttg--ttgttttcc--acatgacc-atg--caagccatgaac----------ttattagt-aaaam--ccagatt---------tt---aatgcttga-tt---tgtatcttcttcaaacaaggagctggctcctt-------------------------gctcgttttcycttttgtttt-----------------gcattgtacaggaataataagtcaataacttcattgggt-aatacgttcttaaaa------------------------------------------------------------------------------------------------------------------------------------------------------------------------------------------------------------------------------------------------------------------------------------------------------------------------------------------------------------------------------------------------------------
>I23379_M160_Muntingiaceae_Muntingia_calabura_seq1
----------------------------------------------------------------------------------------------------------------------------------------------------------------------------------------------------------------------------------------------------------------------------------------------------------------------------------------------------------------------------------------------------------------------------------------------------------------------------------------------------------------------------------------------------------------------------------------------------------------------------------------------------------------------------------aggctcctgaacaattttctgagctacaaattcagtcctatcttaaaactgttgcctttcgtcgggagatagatgaagtccagaaagctgctgctgggaggggggtaggtggcatacaaacatcaaggatagcctccgaggctaacagagaatttat-cttttcttcatcatttactggggacagacagtgagttggagttcaa-----------ttg--gtgtttcctgcatatgatt-ttg--caacccaagtaa---------------------------------------------------------ta--------------------------------------------------------------------tgtccattgattt-----------------------------------------------------------tacatgctttaatg--------------------tggcagaaaatttacaactgcaagtgcagaaaaaactagagatggacttcaagagccaccttcaaatcatccttcaggtgtcatcaattctgttgcatcaactagcaagtcaaaca------------------------------------------------------------------------------------------------------------------------------------------------------------------------------------------------------------------------------------------------------------------a
>I23380_M161_Malvaceae_Hibiscus_tiliaceus_seq1
---------------------------------------------------------------------------------------------------------------------------------------------------------------------------------------------------------------------------------------------------------------------------------------------------------------------------------------------------------------------------------------------------------------------------------------------------------------------------------------------------------------------------------------------------------------------------------------------------------------------------------------------------------------------------------------------aagttctctgagctacaaatacagtcttatcttaaaactgttgctttccgtcgggagatagatgaagttcagagagctgctgctgggagaggggttgctggcatacagacttccaggatagcctctgaagccaacagagaatttat-ttttgcatcgtcatttactggagacaaacagtaagttctaatt--------------ttg--ttggtttcc--acagactc--------------------------------------------ccagatt---------tt---aatgcttgg-tt---ttcttttttttcaaaaaaggacttggttttttt------------------------tttttttttctttttttttttttttggggggggggggcgcattttacaggag--------taataactaggtttggt-gatacattcttaattt--------------------ttctag---------------------------------------------------------------------------------------------------------------------------------------------------------------------------------------------------------------------------------------------------------------------------------------------------------------------------------------------------------------------------------
>I23381_M162_Bixaceae_Bixa_orellana_seq1
----------------------------------------------------------------------------------------------------------------------------------------------------------------------------------------------------------------------------------------------------------------------------------------------------------------------------------------------------------------------------------------------------------------------------------------------------------------------------------------------------------------------------------------------------------------------------------------------------------------------------------------------------------------------------------aggcacctgaaaagttttccgagttacaaatacagtcatatcttaaaactgttgctttccgtcgagagatagatgaggtacagaaagctgcagctgggagaggagtaggtggggtacagacttcaagaatagcctctgaatctaacagagagtttat-tttttcatcttcattcaatggagacaaacagtaaggatctattttc-----------ctcgtttgttttac--tcatgatc-atg--caagctgactaa------------------------------------------cc---catatacgc-t--------gtctttctgaaaatgctgatcctagtctc------------------------ttcccctttatcttttgaattca------------------ttttaaa-gag--------taatgacttctgctaa--------tgctttatca--------------------tgacagaatacttgcatcttcaagggtggaaagaaatggagataagcaaccacagatactgtca-----------------------------------------------------------------------------------------------------------------------------------------------------------------------------------------------------------------------------------------------------------------------------------------------------------------------
>I23382_M163_Bixaceae_Cochlospermum_vitifolium_seq1
----------------------------------------------------------------------------------------------------------------------------------------------------------------------------------------------------------------------------------------------------------------------------------------------------------------------------------------------------------------------------------------------------------------------------------------------------------------------------------------------------------------------------------------------------------------------------------------------------------------------------------------------------------------------------------aggcacctgaaaaattctccgagttacaaatacagtcttatcttaaaacggttgcattccgtcgagagatagatgaagtgcagaaagctgcagctggtaggggagtaggtggtgtacaaacttcaaggatagcctctgaatctaacagagaatttat-cttttcatcatcatttaccggggacaagcagtaaggagcaatattt-----------ttc-tttgacttgt--gcttattt-acg--caagtcgactaa------------------------------------------cc---catacatga-ttgaatgtgtgtattttgaaadtgtcgctcccttttcct-------------------atcttcttcctttatcccttgaattt----------------------------ca--------taatgacttccactcat----gcttgcttaatcg--------------------tgccagagtacttacctctgcaagggtggaaagaaatggcgataaacagcaaccgatactgtcaaagtatccttcagagtccctgagtagcattttgtctaa---------------------------------------------------------------------------------------------------------------------------------------------------------------------------------------------------------------------------------------------------------------------------------
>I23383_M166_Malvaceae_Pseudobombax_ellipticum_seq1
-------------------------------------------------------------------------------------------------------------------------------------------------------------------------------------------------------------------------------------------------------------------------------------------------------------------------------------------------------------------------------------------------------------------------------------------------------------------------------------------------------------------------------------------------------------------------------------------------------------------------------------------------------------------------------------cacctgaaaaattctccgagctacaaatacagtcttatcttaaaactgttgcttttcgtcgagagatagatgaagttcagagagctgctgckgggagaggggttgctggtgtacaaacatcwaggatagcctctgaagccaacagagaatttat-tttttcatcatcktttwctggagacaaacagtatgtamtggtt--------------ttg--ttgttttcc--acatgacc-atg--caagc-atgtac----------ttattagt-aaaaa--ccagatt---------ww---watgcttga-tt---tgtatcttcttcaaacaaggggctgtatcttt-------------------------gcttgttttctcttttgtttt-----------------gcattgtacaggaatgataagttaataactttgttgact-aata-----------------------------------------------------------------------------------------------------------------------------------------------------------------------------------------------------------------------------------------------------------------------------------------------------------------------------------------------------------------------------------------------------------------------
>I23384_M168_Malvaceae_Theobroma_cacao_seq1
-------------------------------------------------------------------------------------------------------------------------------------------------------------------------------------------------------------------------------------------------------------------------------------------------------------------------------------------------------------------------------------------------------------------------------------------------------------------------------------------------------------------------------------------------------------------------------------------------------------------------------------------------------------------------------------cacctgaacaattctctgagctacaaatacagtcttatcttaaaactgttgctttccgtcgagagatagatgaagtgcagagggctgctgctgggagaggggttgctggtgtacaaacttcaaggatagcttccgaagccaacagagaatttat-tttttcatcatcatttaccggagacaaacagtaagtagtgatt--------------ttg--ttgttatcc--acatgacc-atg--caaggcatgaac----------ttatggct-gaaac--cccatatcattataatct---gttggttta-ta---caattcttcttcaaacgaggggctggctcctt-------------------------gctcattttctcttttggttt-----------------ttattatacaggaa--------taataactttgttggtt-tatacaattcttaatt-------------------atgccagggtacttacatctgctagaaaagagagagatgaagataagcaacaagagatacattcaaatcatccttcag----------------------------------------------------------------------------------------------------------------------------------------------------------------------------------------------------------------------------------------------------------------------------------------------------------
>I23385_M169_Malvaceae_Ochroma_pyramidale_seq1
--------------------------------------------------------------------------------------------------------------------------------------------------------------------------------------------------------------------------------------------------------------------------------------------------------------------------------------------------------------------------------------------------------------------------------------------------------------------------------------------------------------------------------------------------------------------------------------------------------------------------------------------------------------------------------------acctgaaagattctccgagctacaaatacagtcttatcttaaaactgttgctttccgtcaagaaatagatgaagtgcagagagctgctgctgggagaggggttgctggtgtacaaacttcaaggatagcctctgaagccaacagagaatttat-tttttcatcatcatttactggagacaaacagtaagtactgattttg-----------ttg--ttgttttcc--acattacc-atg--caagccatgaac----------ttattagt-aaaaa--ccagatt---------tt---aatgcttgg-tt---tatgtcttcttcaaacaaagagcttactcttt-------------------------gcttgttttctcttttgtttt-----------------gcattgtaaaggaa--------tgataactttgttgggt-aatacattctta---------------------------------------------------------------------------------------------------------------------------------------------------------------------------------------------------------------------------------------------------------------------------------------------------------------------------------------------------------------------------------------------------------------
>I23387_M178_Malvaceae_Malvaviscus_arboreus_seq1
----------------------------------------------------------------------------------------------------------------------------------------------------------------------------------------------------------------------------------------------------------------------------------------------------------------------------------------------------------------------------------------------------------------------------------------------------------------------------------------------------------------------------------------------------------------------------------------------------------------------------------------------------------------------------------aggctcctgaaaagttctctgagctacaaatacagtcttatcttaaaactgttgctttccgtcgagagatagatgaagttcagagagctgctgctgggagaggggttgctggcatacagacttccaggatagcctccgaagccaacagagaatttat-tttttcatcgtcatttactggagacaaacagtaagttgtaatt--------------ttg--ttgttttcc--acatgacc-atg--caagctatgaac----------ttattact-aagac--ccagatt---------tt---aatgcttgg-tt---tgcaacttcttcgaacaagga-ctggctcttt-------------------------gcttgttttttttttttttt-------------------------------------------------------------------------------------------------------------------------------------------------------------------------------------------------------------------------------------------------------------------------------------------------------------------------------------------------------------------------------------------------------------------------------------------------------------------------------------
>I23388_M180_Malvaceae_Triumfetta_lappula_seq1
-------------------------------------------------------------------------------------------------------------------------------------------------------------------------------------------------------------------------------------------------------------------------------------------------------------------------------------------------------------------------------------------------------------------------------------------------------------------------------------------------------------------------------------------------------------------------------------------------------------------------------------------------------------------------------------cacctgaaaaattctcggagctccaaatacagtcttatcttaaaactgttgctttccgtcgagagattgatgwagtgcagagaggtgctgctgggggagrgcttgcyggtgtacaaacttcaaggatagcctctgaagccaacaaggaatttat-ttattcatcatcatttacmggagacaagcagtaagtagtgatttta-----------ttg--ttgtttttt--ggatgact-att--aaagsmatgaac----------ttacratt-gaaaa--ccagayt---------tt---artgcaaga-tt---tttgtcwtatgcaaataagga-----------------------------------------------------------------------------------------------ataataaakttcttggtt--atacattctt-aata--------------------tgccagggcacttacatctgctagaaaagagagaa----------------------------------------------------------------------------------------------------------------------------------------------------------------------------------------------------------------------------------------------------------------------------------------------------------------------------------------------------
>I23389_M181_Malvaceae_Pavonia_scheadiana_seq1
----------------------------------------------------------------------------------------------------------------------------------------------------------------------------------------------------------------------------------------------------------------------------------------------------------------------------------------------------------------------------------------------------------------------------------------------------------------------------------------------------------------------------------------------------------------------------------------------------------------------------------------------------------------------------------aggcacctgaaaagttctccgagctacaaatacagtcttatcttaaaactgttgctttccgtcgagagatagatgaagttcagaaggctgctgctgggagaggggttgctggtgtacaggcttccaggatagcctctgaagccaacagagaatttat-tttttcttcatcatttactggagacaaacagtaagtagtgatt--------------ttg--ttctt------------------------------------------------------aa--ccagttt---------tt---aatgctgga-tt---tgtatcttctttaatctagg---------------------------------------tctctctctctctttctct----------------ggcatttcacaggaa--------taataactattttgggt-aatatattcttaaatt--------------------cgccagggtacttacatctgctagaaaagaaagagatgaag----------------------------------------------------------------------------------------------------------------------------------------------------------------------------------------------------------------------------------------------------------------------------------------------------------------------------------------------
>I23391_M183_Malvaceae_Phymosia_umbellata_seq1
---------------------------------------------------------------------------------------------------------------------------------------------------------------------------------------------------------------------------------------------------------------------------------------------------------------------------------------------------------------------------------------------------------------------------------------------------------------------------------------------------------------------------------------------------------------------------------------------------------------------------------------------------------------------------------------cctgaaaagttctctgagctacaaatacagtcttatcttaaaactgttgctttccgtcgagagatagatgaagttcagaragctgctgctgggagaggggttgctggtgtacagacttccaggatagcctmtgaagccaacagagmattcat-tttttcatcatcatttactggagacaaacagtaagtagtgatt--------------ttg--ttsttttcc--ccatgact-gtg--caagccatgaac----------ttattatt-aaaaa--ccagat---------------aatgctgta-tt---tgtatcttcttctgactagrrmykrskwykcwck-----------------ytkyyysyytyyyytytytytyytytyttytt-----------ttgtttttacakgaa--------taataactatgttgggt-aatatattcttaaact--------------------tgtcagggtacttaggtcagctagaaaagagagaggtgaagataagcaacaagagacacatt-------------------------------------------------------------------------------------------------------------------------------------------------------------------------------------------------------------------------------------------------------------------------------------------------------------------------
>I23392_M187_Malvaceae_Ayenia_berlandieri_seq1
--------------------------------------------------------------------------------------------------------------------------------------------------------------------------------------------------------------------------------------------------------------------------------------------------------------------------------------------------------------------------------------------------------------------------------------------------------------------------------------------------------------------------------------------------------------------------------------------------------------------------------------------------------------------------------------acctgaaaaatttkctgagctacaaatacaatcttatcttaaaactgttgccttccgccgagagatagatgaagtgcagagagctgctgctgggagaggggttgctggtgtacaaacttcaaggatagcctctgaagccgatcgagagtttat-tttctcgtcatcatttactggagacaaacagtaagaagtgattttg-----------ttt--ttttatttc--acatgacc-att--tagggcatgaat----------cc-----------------tgta---------ct---agttcttta-ct---ggtatcatgttcaaacagaaggctagctccttt------------------------ctacttgatctcttttatttttatt----------------------atgaa--------caataactttkttgtatatttactctttttttttttttttycytttttwaawhhyycmrgggtacttagatcagctaaaaaagagagagatgaaggtaatcaacaagcgaccc----------------------------------------------------------------------------------------------------------------------------------------------------------------------------------------------------------------------------------------------------------------------------------------------------------------------------
>I23393_M189_Malvaceae_Kearnemalvastrum_lacteum_seq1
------------------------------------------------------------------------------------------------------------------------------------------------------------------------------------------------------------------------------------------------------------------------------------------------------------------------------------------------------------------------------------------------------------------------------------------------------------------------------------------------------------------------------------------------------------------------------------------------------------------------------------------------------------------------------------------------------gagctacaaatacagtcttatcttaaaactgtttcttttcgtcgagagatagatgaagttcagaaggctgctgctgggagaggggttgctggtgtacagacttccaggattgcctctgaagccaacagagaatttat-tttttcatcatcatttactggagacaaacagtaagtagtgatt--------------ttg--ttgttttcc--ttatgacc-atg--caagccataaac----------ttgttatt-aaaat--ccagttt---------tt---aatgctgga-tt---tgtatcttcttcaaactaggg-ctggctcttttc-----------------------tctctctctctctctggcatt-----------------------tacaagaa--------taataactattttgggt-aatacattcttaaatt--------------------tgtcagggtacttgcgtctgctagaaaagagagggatgaagataagcaacaagagatacaatcagatcatc----------------------------------------------------------------------------------------------------------------------------------------------------------------------------------------------------------------------------------------------------------------------------------------------------------------
>I23394_M229_Malvaceae_Malvastrum_americanum_seq1
------------------------------------------------------------------------------------------------------------------------------------------------------------------------------------------------------------------------------------------------------------------------------------------------------------------------------------------------------------------------------------------------------------------------------------------------------------------------------------------------------------------------------------------------------------------------------------------------------------------------------------------------------------------------------------gcacctgaaaagttctccgagctamaaatacaatcttatcttaaaactgttgcttttcgtcgagagatagatgaagttcagaaagctactgctgggagaggggttgctggtgtacaaacttccaggattgcctctgaagccaacagagaatttat-tttttcatcatcatttactgsagacaaacagtaagtagtgatt--------------ttt--ttgttttcc--ttacgmyc-gtg--caagccatgaac----------ttgctatt-aaaaa--ccagttt---------tt---aatgctgga-tt---tgtatcttcttyamactaggg-ctggctcttc-----------------------tctctctctctctctctctctctctctctctc-------tggcatttacaagaataa-----taataactattttgggt----------------------------------------------------------------------------------------------------------------------------------------------------------------------------------------------------------------------------------------------------------------------------------------------------------------------------------------------------------------------------------------------------------------------------
>I23395_M236_Malvaceae_Fuertesimalva_jacens_seq1
---------------------------------------------------------------------------------------------------------------------------------------------------------------------------------------------------------------------------------------------------------------------------------------------------------------------------------------------------------------------------------------------------------------------------------------------------------------------------------------------------------------------------------------------------------------------------------------------------------------------------------------------------------------------------------------cctgaaaagttctccgagctacaaatacagtcgtatcttaaaactgttgctttccgtcgagagatagatgaagttcagaaggctgcttctgggagagggtttgctggtgtacagacttccaggatagcctctgaagccaacagagaatttat-attttcatcatcatttactggagacaaacagtaagtagtgatt--------------ttg--ttgttttct--ttacgacc-atg--caagccataaac----------ttgttatt-aaaaa--ccagcct---------tt---aatgctaga-tt---agtg---tcttcaaacttggg-ttggctctct------------------------------ctatctctctcaatcttt--------------ggcatttcagaggaa--------taataactat-----------------------------------------------------------------------------------------------------------------------------------------------------------------------------------------------------------------------------------------------------------------------------------------------------------------------------------------------------------------------------------------------------------------------------------
>I23396_M019_Malvaceae_Allosidastrum_pyramidatum_seq1
----------------------------------------------------------------------------------------------------------------------------------------------------------------------------------------------------------------------------------------------------------------------------------------------------------------------------------------------------------------------------------------------------------------------------------------------------------------------------------------------------------------------------------------------------------------------------------------------------------------------------------------------------------------------------------aggcacctgaaaagttctctgagctacaaatacagtcttatcttaaaactgttgctttccgtcgagagatagatgaagttcagaaagctgctgctgggagaggggttgctggtgtgcagacttccaggatagcctctgaagccaacagagaatttat-tttttcatcatcatttactggagacaaacagtaagtagtgatt--------------ttg--ttgttttcc--acatgaca-gtg--gaagccatgaac----------ttattatt-aaaaa--ccaga------------t---aatgctgga-tt---tgtattttcttcagacaagga-ctgg--cttt-------------------------gctcactttctctctttttattt--------------ggcattttacatgaa--------taataactatattgggt-aatatattcttaaatt--------------------tgccagggtactgacgtctgctagaaaagggag------------------------------------------------------------------------------------------------------------------------------------------------------------------------------------------------------------------------------------------------------------------------------------------------------------------------------------------------------
>I23397_M020_Malvaceae_Melochia_betonicifolia_seq1
----------------------------------------------------------------------------------------------------------------------------------------------------------------------------------------------------------------------------------------------------------------------------------------------------------------------------------------------------------------------------------------------------------------------------------------------------------------------------------------------------------------------------------------------------------------------------------------------------------------------------------------------------------------------------------aggcacctgaawaattctctgagctacaaatacagtcttatcttaaaactgttgctttccgtcgagagatagatgaagtgcagagagctgcttcgggaagtggggttgctggtatacaaacttcaaggatagcatctgaagccaacagagaatttat-tttttcatcgtcatttactggagataaacggtaagttgtaattctg-----------gtg--ttgttatct--atatggcc-atg--caaagcatgaac----------ttatgact-gaaaa--ctagata---------at---aatgcacgattt---catatcttcttcaaacaaggagatgactcttc-------------------------gcttcttgttttctttggctt-----------------tcatta----------------taataacttttttgggt-ttaatatgtttaaatt--------------------ttccagggtactaacatctgctaaaaaagcgagagatgaagataagcaacaaga---------------------------------------------------------------------------------------------------------------------------------------------------------------------------------------------------------------------------------------------------------------------------------------------------------------------------------
>I23398_M021_Malvaceae_Sidastrum_micranthum_seq1
------------------------------------------------------------------------------------------------------------------------------------------------------------------------------------------------------------------------------------------------------------------------------------------------------------------------------------------------------------------------------------------------------------------------------------------------------------------------------------------------------------------------------------------------------------------------------------------------------------------------------------------------------------------------------------gcacctgaaaagttctcygagctacaratacagtcttatcttacaactgttgctttccgtcgagagatagatgaagttcagaaagctgctgctggaaraggggttgctggtgtacagacttccaggatagcctctgaagcyaacagagaattcat-tttttcatcatcatttagtggagacaaacagtgagtagtgatt--------------ttg--ttgttttcc--acatgact-gta--caagccatgaac----------ttattwat-aaaaa--ycmga------------t---aatrctgga-tt---tgtaamttyttyagrgaaraa-ytggcttttctcc--------------ctcccccccccccctttctcttttttttttttttttt--------tgcattctg-----------------------------------------------------------------------------------------------------------------------------------------------------------------------------------------------------------------------------------------------------------------------------------------------------------------------------------------------------------------------------------------------------------------------------------------------------------
>I23399_M022_Malvaceae_Gaya_dominguensis_seq1
----------------------------------------------------------------------------------------------------------------------------------------------------------------------------------------------------------------------------------------------------------------------------------------------------------------------------------------------------------------------------------------------------------------------------------------------------------------------------------------------------------------------------------------------------------------------------------------------------------------------------------------------------------------------------------------ctgaaaagttctctgagctacaaatacagtcttatcttaaaactgttgctttccgtcgagagatagatgaagttcagaaagctgctgctgggagaggggttgctggtgtacagacttccaggatagcctctgaagccaacagagaatttat-tttttcgtcatcatttactggagacaaacagtaagtagtgatt--------------ttg--ttgttttcc--tcatggat-ttg--caagccataaac----------ttattatt-aaaaa--ccaga------------t---aatgctgga-tt---tgtatcttcttcagacaagga-ctggctttgc-----------------------tcgctttctctctcttctttcttcttcttcttcttca--ttttttttacaggaa--------taataacaatgttgg------------------------------------------------------------------------------------------------------------------------------------------------------------------------------------------------------------------------------------------------------------------------------------------------------------------------------------------------------------------------------------------------------------------------------
>I28591_M023_Malvaceae_Neobuchia_paulinae_seq1
-----------------------------------------------------------------------------------------------------------------------------------------------------------gctcta----------------------------------------------------------------------------------------------------------------------------------------------------------------------------------------------------------------------------------------------------------acatcatttg-attttttttttttgaaa---gcatttgatta----------------atttctt-----aata--------------------atgcatatgagaac-----cgcattaatgatgtgttt-ctttaccatagccattctgattaggcggctttatt-tggacct--------------------tctttta--------------------ttcttt-tctgc----------tctaggcacctgaaagattctccgagctacaaatacagtcttatcttaaaactgttgctttccgtcgagagatagatgaagttcagagagctgctgctgggagaggggttgctggtgtacaaacctcaaggatagcctctgaagccaacagagaatttat-tttttcgtcatcatttactggagacaaacagtacgtagtggtt--------------ttg--ttgttttcc--acatgacc-atg--caagccatgaac----------ttataagt-aaaaa--ccagatt---------at---aatgcttga-tt---tgtatcttcttcaaacaaggagctggctcttt-------------------------gcttgttttctcttttgtttt-----------------gcattgtacaggaataataagttaataacttcattgggt----------------------------------------------------------------------------------------------------------------------------------------------------------------------------------------------------------------------------------------------------------------------------------------------------------------------------------------------------------------------------------------------------------------------------
>I28592_M188_Cytinaceae_Bdallophytum_americanum_seq1
---------------------------------------------------------------------------------------------------------------------tggctgaaaacagaaagaag-t-------------------------------------------------------------------------------------------------------------------------------------------------------------------------------------------------------------------------------------------------------------------------------------------atcaaaaag-------------------tcaaaa------aggtagccatttt---------------------------------caagccaagcca---acatatcaacaatatggtt-ctatgtagtgtacaccatggctaggtagctcgctt-tggccttcattaatcttc-------ttaa---------------------------cttt-cttgtg-------cctccaggcacctggacagttttctgagctacaaattcagtcctaccttaaaaccgtcgccttccgtagagagatagatgaagtccagaaagctgctgctgggaggggggtaggtggtatacagacatcaaggatagcctctgaggctaacagagaatttct-cttctcaacgtcatttacaggagacaaacagtgagtaggagctcaa-----------ttg--gtgtttcttgcacacaact-atg--caagaaaagtaa---------------------------------------------------------tt--------------------------------------------------------------------tatccattgattt-----------------------------------------------------------tacatgctttaatg--------------------tgacagaatacttacatctgcgagtgcagaaaaat----------------------------------------------------------------------------------------------------------------------------------------------------------------------------------------------------------------------------------------------------------------------------------------------------------------------------------------------------
>I28593_M024_Malvaceae_Carpodiptera_cubensis_seq1
-------------------------------------------------------------------------------------------------------------------------------------------------------------------------------------------------------------------------------------------------------------------------------------------------------------------------------------------------------------------------------------------------------------------------------cacttg-att-------------------------tta----------------attcttt------aaa--------------------atacatattagaat-----cttacaaatgatttattt-ctttaccatagttactctgattatgtagctctgtt-tggacattttcggtctta-------tttcgttga--------------------ttctct-tctgca-------catctaggcccctgaaaagttctctgagttacaaatacagtcttatcttaaaactgtcgctttccgtcgtgagatagatcaagtgcagagagctgctgctggtggaggggttgctggtgtacaaacttcacgaatagcatctgaagccaacagagaatttat-tttttcatcatcatttactggagacaaacagtaagtagagatttta-----------ttg--ttgcttttc--acatgacc-gtgacgaagtcatggacttatgag---ttatttca-aaaga--ctagatt---------tt---agtgcatga-ca---agtatcttattcaaacaaggggcttgttcttt----------------------ggtccttgttagctctttaggttt-----------------ttgttatacaggca--------t--------------------------------------------------------------------------------------------------------------------------------------------------------------------------------------------------------------------------------------------------------------------------------------------------------------------------------------------------------------------------------------------------------------------------------------------
>I28594_M025_Malvaceae_Herrania_nitida_seq1
---------------------------------------------------------------------------------------------------------------------------------------------ggtataggacagtctcttta----------------------------------------------------------------------------------------------------------------------------------------------------------------------------------------------------------------------------------------------------------atatcatttg-gttt------------------------tac----------------ctattaa-----aaaa--------------------atgcatatcagaac-----cacattaatgatatgttt-ctttaccgtagtcactctgattaggtatttctatt-tggccctaatgcgtcttt-------tttctttga--------------------ttcttt-tctgca-------catctaggcacctgaaaaattctctgagctacaaatacagtcttatcttaaaactgttgctttccgtcgagagatagatgaagtgcagagggctgctgctgggagtggggttgctggtgtacaaacttcaaggatagcttccgaagccaacagagaatttat-tttttcatcatcatttactggagacaaacagtaagtagtgatt--------------ttg--ttgttatgc--acatgacc-atg--caaggcatgaac----------ttatgact-gaaaa--ccaatattattacaatct---gytggttta-tg---caattcttcttcaaacaaggggctggcttctt-------------------------gcttattttctcttttggttt-----------------ttatcatacaggaa--------taataactttgttggtt-tata-----------------------------------------------------------------------------------------------------------------------------------------------------------------------------------------------------------------------------------------------------------------------------------------------------------------------------------------------------------------------------------------------------------------------
>I28595_M184_Malvaceae_Guazuma_ulmifolia_seq1
----------------------------------------------------------------------------------------------------------------------------atatgttaatttgacaaagtctcagagwgtggatttg-----------------------------------------------------------------------------------------------------------------------------------------------------------------------------------------------------------------------------------------------------------ttttattag-gctaacagaccat--------gctaggtcca----------------atctaaca--caaaaa--------------------gtatggttgaagaagcctagattttgataa---------tttatcatagtcacttktatyagttagctytatt-tggaccttatggrtcttg-------tttctttga--------------------ttattt-tcttca-------cttctaggcaccygaaaaattctctgagctgcaaatacagtcttatcttaaaactgttgctttccgtcgagaaatagatgaagtgcagagagctgctgctgggagaggggttgctggtgtacaaacttcaaggatagcctctgaagccaacagagaatttat-tttttcatcatcatttactggagacaagcagtaagtagtgattttg-----------ttg--ttgttatcc--acatgaca-atg--cgaagaatgaac----------ttatgayt-gaaaa--tgagata---------tt---aa--catga-tc---tttatcttcttcaaacaakgggcagggttctt-------------------------gctcatttttcttttagtttc------------------cattataaaggaa--------taataattttg----------------------------------------------------------------------------------------------------------------------------------------------------------------------------------------------------------------------------------------------------------------------------------------------------------------------------------------------------------------------------------------------------------------------------------
>I28596_M026_Malvaceae_Ruizia_cordata_seq1
------------------------------------------------------------------------------------------------aaattgggaga--------tattgttgaatatttggg------tggatataagacagtctcttta----------------------------------------------------------------------------------------------------------------------------------------------------------------------------------------------------------------------------------------------------------ctaatatttg-att-------------------------tta----------------gtt---------------------------------ttacagatcaggac-----cacattatcgatttgttt-ctttatcatactta--ctaattaggtagctccatt-tgaaccttattggtctta-------tttc--tga--------------------ttctgt-tctgca-------catctaggcacctgaaaaattctctgagctacaaatacagtcttatcttaaaactgtggctttccgtcgagagatagatcaagcgcagagagctgctgctggaagaggggttgctggtgtacaaacgtcaaggatagcctctgaagccaacagagaatttat-tttctcatcatcatttactggagacaaacagtgagtagtgttttca-----------ttt--ttac-------acatgact-ttg--gaagccatgaacttatgag---ttattact-ataaa-----------------------catgcacag-ta---tgcatctcctttaaacaaggagtacgttcttt----------------------gcaccttgttatttcttttgcttt-----------------tcattacacaggaa--------tgataatttt-ttgggt-taaaa-atccataata--------------------t--------------------------------------------------------------------------------------------------------------------------------------------------------------------------------------------------------------------------------------------------------------------------------------------------------------------------------------------------------------------------------------
>I28597_M027_Malvaceae_Melhania_velutina_seq1
-------------------------------------------------------------------------------------------------------ttcg--------aatctccgactactagga------tgaactcatagtgacattgccaccag-----------------------------------------------------------------------------------------------------------------------------------------------------------------------------------------------------------------------------------------------gccaagcctaagagttg-ttt-------------------------ct------------------ct---------------------------------tgacaatattgttt-----ctcctgacgatatttttt-ctttatcatac-ta--ctaattaggtagctccact-tgaaccttattggtctta-------tttc--tga--------------------ttctgt-tctgca-------catctaggcacctgaaaaattctctgagctacaaatacagtcttatcttaaaactgtggctttccgtcgagagatagatcaagcgcagaaagctgctgctggaagaggggttgctggtatacaaacgtcaaggatagcctctgaagccaacagagaatttat-tttctcagcatcatttactggagacaaacagtgagtagtcttttca-----------ttt--ttac-------acatgact-gtg--gaagccattaacttatgag---ttattact-ataaa-----------------------cattcacag-ta---tgcatcttctttaaacaaggagtagactcttt----------------------gcaccttgttatttcttttttttt------------------------------------------------------------------------------------------------------------------------------------------------------------------------------------------------------------------------------------------------------------------------------------------------------------------------------------------------------------------------------------------------------------------------------------------------------------------------------------
>I28598_M028_Malvaceae_Glyphaea_brevis_seq1
--------------------------------------------------------------------------------------------------------------------attgttgaatattggag------ttgagattggaaagtctctttt----------------------------------------------------------------------------------------------------------------------------------------------------------------------------------------------------------------------------------------------------------aagtaatttg-att-------------------------tta----------------ttttctt-----atag--------------------gtacttatcag-cc-----caca-tgatgatgtgtttcctttaccatagtcaccccagttatgtaaccccact-tggaccttatgggtctta-------tttcattga--------------------ttcttt-tctgtgatctgtgcatttaggcacccgaaaaattctcggagctccaaatacagtcttatcttaaaactgttgctttccgtcgagagatagatgaagtgcagagagctgctgctgggagaggggttgctggtgtacaaacttcaaggatagcctccgaagcaaacagggaatttat-cttttcatcatcatttactggagataaacagtaagtagtgattcta-----------ttg--ttgttttcc--acctgact-ttt--caagccatgagc----------ttatgatg-agaaa--ccagatt---------tt---agtgcgtga-ta---tgtatcttatccaaaaaagga--------------------------------a---------------------------------------------------------------taataactttgttgggt-tttacgttctt-aatg--------------------tgc------------------------------------------------------------------------------------------------------------------------------------------------------------------------------------------------------------------------------------------------------------------------------------------------------------------------------------------------------------------------------------
>I28599_M029_Malvaceae_Desplatsia_dewevrei_seq1
--------------------------------------------------------------------------------------------------------------------------------------------------gggacagactcttca----------------------------------------------------------------------------------------------------------------------------------------------------------------------------------------------------------------------------------------------------------aagttatttg--at-------------------------tta----------------atatttt-----aaagatgctaactagagccgcataatgctaatcaaaac-----aaca-taatgatgtgttt-ctttaccatagtcactctgatcaggtagcccttct-tggaccttatgggtctt----------tcattga--------------------ttcttt-tctgcaatc-ttacatctaggcacctgaaaaattctcagagctccaaatacagtcctatcttaaaacygttgctttccgccgagagattgatgaagtgcagagagctgctgctgggagaggggttgctggtgtacaaacttcaaggatagcctctgaagcaaacaaggaatttat-tttttcatcatcatttaccggagacaaaaagtaagtagtgatttta-----------ttg--ttgttttct--acatgact-att--tgagtcagg-ac----------ttttgatt-aaaaa--ccaggtt---------tt---aatgcacga-ta---------ccatccaaacaagga-----------------------------------------------------------------------------------------------ataataactttgttggat-tatacattctaaaata--------------------tgccagggtacttacatcagctaaaaaac----------------------------------------------------------------------------------------------------------------------------------------------------------------------------------------------------------------------------------------------------------------------------------------------------------------------------------------------------------
>I28600_M146_Malvaceae_Mortoniodendron_guatemalense_seq1
----------------------------------------------------------------------------------------------------gggagat--------atttgmtgaatatttgca------tagagatgggactgtctctttaaaa-------------------------------------------------------------------------------------------------------------------------------------------------------------------------------------------------------------------------------------------------------tcat---ttg-att-------------------------ttt----------------tttt----------aa--------------------gtacacatcaagac-----cacattaatgatttgttt-ctttrccttagtcwctctgattaggtggctctatt-tggaacttatcgttctta-------tttctttga--------------------ttctgt-tctgca-------cktmtaggcacctgaaaaattctctgagctacaaatacagtcttatcttaaaactgttgctttccgtcgggagatagatcaagtacagagagctgcttctggcacagggcttgctggtgtacaaacctcaaggatagcctctsaggccaacagagaatttat-tttttcatcatcgtttactggagacaaacagtaagtagtcattkta-----------tta--tttttttca--acatgaca-atg--gaagccatgaacttatgag---ttawtact-aaaaa--ccagatt---------tt---actgaacaa-ta---tgtatcttcttcaaacaaggagctkgcwmtkt----------------------gtaccttgtta-------------------------------------------------------------------------------------------------------------------------------------------------------------------------------------------------------------------------------------------------------------------------------------------------------------------------------------------------------------------------------------------------------------------------------------------------------------------------------------------------
>I28601_M030_Malvaceae_Sparmannia_africana_seq1
-----------------------------------------------------------------------------------------------------------------------------------------------------acgatctcttta----------------------------------------------------------------------------------------------------------------------------------------------------------------------------------------------------------------------------------------------------------aagtaatttg-att-------------------------tga----------------tttttttc----aaag--------------------atgctaatccgaac-----caca-taatgatgtgttt-ctttactatagtcactct--ttaggtagccctact-tggaccttatgagtgtta-----tttttcattga--------------------ttcttt-tctgcaatctgygcatctaggcacccaacaaattttcggagctccaaatacagtcttatcttaaaactgttgctttccgtcgagagatagatgaagtccaaagagctgctgccgggagaggggttgctggcgtacaaacttcaaggatagcctctgaagccaacaaggaatttat-cttttcatcatcatttaccggagacaagcagtaagtagtga-ttta-----------ttg--ttgttttcc--agatgact-att--caagccgtgaac----------ttatgctt-gaaaa--ccagatt---------tt---aatacacta-at---tttttcttatccaagcaa-ga-----------------------------------------------------------------------------------------------ataataactttcttgggt---tacattcttaaaca--------------------tgccagggtacttacatctgctagaaaagagagagatgaagatars-----------------------------------------------------------------------------------------------------------------------------------------------------------------------------------------------------------------------------------------------------------------------------------------------------------------------------------------
>I28602_M031_Malvaceae_Mollia_sp_seq1
-------------------------------------------------------------------------------------------tgtcggaattgggaga--------tattgctgaatatttgag------ttgagataaggcagtctcttca----------------------------------------------------------------------------------------------------------------------------------------------------------------------------------------------------------------------------------------------------------aagtaa-ttg-att-------------------------tta----------------atatttt-----aatg--------------------atgctaatcagagc-----taca-taattgtgtgttt-ctttaccatagtcactctgattaggtagccctact-tggaccttatgggtctta-------tgtcattga--------------------ttcttt-tctgccattgttgcatctaggcacctgaaaagttctcagagctccaaatacagtcctatctaaaaactgttgctttccgtcgagagattgatgaagtgcagagagctgctgctgggagaggggttgctggcgtacaaacttcaaggatagcctctgaagcaaacaaggaatttat-attttcatcatcatttactggagacaaacagtaagtagtgacttta-----------tta--ttgttttct--acatgact-att--caagccatg-ac----------taatgatt--aaaa--ccagatt---------tt---aatgcacgg-tg---------ccatctaaacaagga-----------------------------------------------------------------------------------------------ataataactttgttggat-tatacatttt-aaata--------------------tgccagggtacttacatctgctaaaaaacaa--------------------------------------------------------------------------------------------------------------------------------------------------------------------------------------------------------------------------------------------------------------------------------------------------------------------------------------------------------
>I28603_M223_Malvaceae_Gossypium_hirsutum_seq1
------------------------------------------------------------------------------------------------------ggaaa----------tatttctgaaagttag-----tttgatgcaggacagwagcktgg----------------------------------------------------------------------------------------------------------------------------------------------------------------------------------------------------------------------------------------------------------atatcatttg-att-------------------------tta----------------atttctt-----aata--------------------atgtgtatgagaac-----cactttactgatgaaatt--tttaccatagtcactctgattaggtagctttttt-tgagccttatgrgtctta-------tttctttta--------------------ttcttt-tctgc----------tctaggcacctgaaaagttctcygagctrcaaatacagtcttatcttaaaactgttgctttccgtcgagaratagatgaagttcagagagctgctgctgggcraggggttgctggtgtacagacttccaggatagcttctgaagccaacagagaatttat-tttttcatcatcatttactggagacaaacagtaagtggtaatt--------------ttg--ttgttttcc--aygtgacc------------aagaac----------ttattatt-kaaaa--ccagaat----------t---aatgctckr-yy---tgthrcwtcwwcwwayragga-ctggctcttt-------------------------tctttctttctttcattcattaatttttaaatttttggcatttttacaagaa-----------------------------------------------------------------------------------------------------------------------------------------------------------------------------------------------------------------------------------------------------------------------------------------------------------------------------------------------------------------------------------------------------------------------------------------------------
>I28604_M032_Malvaceae_Entelea_arborescens_seq1
-------------------------------------------------------------------------------------------------------gaga--------tattgctgaatattggag------tagagataggacagkytswyya----------------------------------------------------------------------------------------------------------------------------------------------------------------------------------------------------------------------------------------------------------aakkwawtkr-aky-------------------------tga----------------tyytktc-----aaag--------------------atgctaattagaac-----caca-taatgatgdgttt-ctttaccatagtcactct--ttwggtagccctact-tggaccttatgagtgtta-------tttcattga--------------------ttcttt-tctgcaatctgmgcatctaggmacccaaaaaattttcggagctccaaatacagtcttatcttaaaactgttgctttccgtcgagagatagatgaagtccagagagctgctgctgggagaggggttgctggcgtwcaaacttcaaggatagcctctgaagccaacaaggaatttat-tttttcatcatcatttaccggagacaagcagtaagtagtgatttta-----------ttg--ttgttttcc--agatgact-att--caagccatgaac----------ttatgctt-gaaaa--ccrgatt---------th---wwtwsdccawtww--wttttttcttataagcaagaa------------------------------------------------------------------------------------------------taataactttcttgggt---tacattcttaaama--------------------tgccaggg-------------------------------------------------------------------------------------------------------------------------------------------------------------------------------------------------------------------------------------------------------------------------------------------------------------------------------------------------------------------------------
>I28605_M235_Malvaceae_Abutilon_sp_seq1
-----------------------------------------------------------------------------------------------------------------------tttgtagacgttgag-tgcagagctgta-gatagttgctctg----------------------------------------------------------------------------------------------------------------------------------------------------------------------------------------------------------------------------------------------------------atatcatttg-att-------------------------taa----------------ttatctt--------a--------------------atgtgtatgagaatc---acacatcactgatgcatt---tttaccatgaccactttgaataggtagctatatt-tgagccttatgggtctta-------t----------------------------ttctta-tctga----------tctaggcacctgaaaagttctctgagctacaaatacagtcttatcttaaaactgttgctttccgtcgagagatagatgaagttcagaaagctgctgctgggagaggggttgctggtgtacagacttccaggatagcctctgaagccaacagagaattcat-tttttcatcatcatttactggagacaaacagtaagtagtgatt--------------ttg--ttgttttcc---catgact-gtg--caagtcatgaac----------ttattatt-aaaaa--ccaga------------t---aatgctgga-tt---tgtatcttcttcagacaagga-ctggctttgc-----------------------tcgctttatctctctt-ttctttcttcttg---------ttttttttacaggaa--------taataactatgttgggt-aatgtat--------------------------------------------------------------------------------------------------------------------------------------------------------------------------------------------------------------------------------------------------------------------------------------------------------------------------------------------------------------------------------------------------------------------
>I28606_M033_Malvaceae_Reevesia_formosana_seq1
a-------------------------------------------------------------------------------------aa---------------------------tattgcttaatattttgg------tagat---------------------------------------------------------------------------------------------------------------------------------------------------------------------------------------------------------------------------------------------------------------------------atagcatttg-att-------------------------tta----------------atttttt-----aaaa--------------------atgcatatgagaac-----cacattaatgatgtgttt-ttttaccagagtcactctgattaggtagctttatt-tgaacctta----------------tttctttta--------------------ttcttt-tctgc----------tctaggcacctgaaaaattctctgagctacaaatacagtcttatcttaaaactgttgctttccgtcgagagatagatgaagtgcagagagccgctgctgggagaggagttgctggtgtacaaacttcaaggatagcctctgaagctaatagagaatttat-tttttcttcatcctttactggagacaaacagtaagtagtgattttg-----------ttg--ttgtattcc--acatgacc-acg--caaaccatgaac----------ttattagt-aaaaa--cctgatt---------tt---aattctgga-tt---tgtattttcttcaaacaaggagctggcacttt-------------------------gctcgttttctcttttggttt-----------------ccattatacagtaa--------taataac--------------------------------------------------------------------------------------------------------------------------------------------------------------------------------------------------------------------------------------------------------------------------------------------------------------------------------------------------------------------------------------------------------------------------------------
>I28607_M034_Malvaceae_Mansonia_altissima_seq1
----------------------------------------------------------------------------------------------------------------------------atggttgaagcct-------------ccatttttttaatatt-------------------------------------------------------------------------------------------------------------------------------------------------------------------------------------------------------------------------------------------------tttcatgaagtttg-atcagaatagtgaaatattgctgaatatttc----------------attttttt----caaa--------------------atgcaaatcagaac-----cgcatcgatgatgtgttt-ctttacaatgatcactttgattaggtagctttgtt-gggagcttatgtgactta-------tttccttta--------------------ttcttt-tctgt----------tctaggcgcctgaaaaattctctgagctacagatacagtcttatcttaaaactgttgctttccgccgagagatagatgaagtgcagagagctgctgctgbgagaggagttgctggtgtacaaacttcaaggatagcctctgaagctaatcgagaatttat-tttctcttcatcatttactggagataagcagtaagtaatgattttg-----------ttg--ttgtttgcc--acaagacc-atg--cgagcca---------------taattagt-aaaaa--gaagatt---------tt---aattctgga-tt---tgtatcttcttcaaactaggtgctggcatttc-------------------------gcttgttttctgatttggttt-----------------ccatta-------------------------------------------------------------------------------------------------------------------------------------------------------------------------------------------------------------------------------------------------------------------------------------------------------------------------------------------------------------------------------------------------------------------------------------------------------------
>I28608_M035_Malvaceae_Hosfordia_alata_seq1
------------------------------------------------------------------------------------------------wakmyragaagctgtcccctccctttktrrrygyt--------gagctgtaggatagttgctctg----------------------------------------------------------------------------------------------------------------------------------------------------------------------------------------------------------------------------------------------------------atatcatttg-att-------------------------taa----------------atatctt--------a--------------------atgtgtatgagaatc---acacatcactgatgcatt---tctaccatggccactttgrwtaggtagctatatt-tgrgccttatgggtctta-------t----------------------------ttcttt-tctry----------tctaggcacctgaaaagttctctgagctacaaatasagtcttatcttaaaactgttgctttccgtcgagagatagatgaagttcagaaagctgctgctgggagaggggttgctggtgtacagacttccaggatagcctctgaagccaacagagaattcat-tttttcatcatcatttactggagacaaacagtawgtagtgatt--------------ttg--ttgttttcc--ccatgact-gtg--caagccatgaam----------tt---att-awwaa--mmaga------------t---aatgctgta-tt---tgtatcttcttcagacaagga-ctggctttgc-----------------------tcgctttctctctctttttctttcttcttt---------ttttttttacaggaa--------t--------------------------------------------------------------------------------------------------------------------------------------------------------------------------------------------------------------------------------------------------------------------------------------------------------------------------------------------------------------------------------------------------------------------------------------------
>I28609_M036_Malvaceae_Pentaplaris_davidsmithii_seq1
------------------------------------------------------------------------------------------------------------------------------agtttgg------ttgatatagaacagttgctctg----------------------------------------------------------------------------------------------------------------------------------------------------------------------------------------------------------------------------------------------------------atataatttg-att-------------------------tta----------------atttctt-----aaca--------------------atgtgtatgagaac-----cacattacygrtgcatat-ctttaccgtagtcactctgattwggtagctttatt-tggacctgattggtctta-------tttctttta--------------------tttttt-tctgc----------tctaggcacctgaaaaattctccgagctacagatacagtcttatcttaaaactgttgctttccgtcragagatagatgaagttcagaaagctgctgctgggagaggggttgctggtgtacaawyttccaggatagccgcygaagccaacagagaatttat-tttttcatcatcatttactggagacaaacagtaagtagtgatt--------------ttg--ttgttttcc--acattacc-atg--caagccctgaac----------ttgttatt-aaaaa--c-agatt---------tt---aatgcttga-tt---tgtatcttcctcaaacaagga-ttggttcttt-------------------------gctcgttt-------------------------------------------------------------------------------------------------------------------------------------------------------------------------------------------------------------------------------------------------------------------------------------------------------------------------------------------------------------------------------------------------------------------------------------------------------------------------------------------------
>I28610_M037_Malvaceae_Heritiera_littoralis_seq1
--------------------------------------------------------------------------------------------------------------------------------------------------aaggtattttctttg---------------------------------------------------------------------------------------------------------------------------------------------------------------------------------------------------------------------------------------------------------------------atc-----------------------atttaaca-----------------------tgaaaa---------------tcaaaatgtataccatattgc-atggcccaagctatatgatt-ctcctgaagatgtactt------gatggactgtct-tgggtctgttgtgtattcaaaacgctgtaacttaaaggaacactgaccaaatggatacgt-attgca-------catctaggcacctgaaaaattctctgagctacaaatacagtcttatcttaaaactgttgctttccgtcgggagatagatcaagtgcagagagctgctgccggtagaggggttgctggtgtacatacttcaaggatagcctctgaagccaacagagaatttat-tttttcgtcatcatttactggtgacaaacagtaagtagtgatttgttgttgttgttgttg--ttgttttcc--gcatgatc-ata--gaagccatgaacttgtgag---ttattatt-aaaaa--ccacctt---------tt---agtgcatga-ta---tctatcttcttcaaacaagatgctgcctcttt----------------------gcaccttgttatctctcttggtt-------------------------------------------------------------------------------------------------------------------------------------------------------------------------------------------------------------------------------------------------------------------------------------------------------------------------------------------------------------------------------------------------------------------------------------------------------------------------------------
>I28611_M062A_Malvaceae_Durio_zibethinus_seq1
---------------------------------------------------------------------------------------------------------------------------aatattttgg------tagatatag-----tctctcta----------------------------------------------------------------------------------------------------------------------------------------------------------------------------------------------------------------------------------------------------------atatcatttg-att-------------------------tta----------------atttttt-----taaa--------------------atgaatatgggaac-----tacattaatgatgtgttt-ctttaccatgctcactctgatttggtagctttatt-tggaccttatgggtctta-------t-tctttta--------------------ttcgtt-tctgc----------tc-aggcacctgaaaaattctctgagctacaaatacagtcttatcttaaaaccgttgctttccgtcgagagatagatgaagtgcagagagctgctgctgggagaggggtggctggtgtacaaacttcaaggatagcctctgaagccaacagagaatttat-tttttcatcatcatttactggagacaaacagtaagtagtgatttt-----------gttg--ttgttttca--acatgacc-atg--caagtcatgatc----------ttattagt-aaaaa--ccaggtc---------tt---aatgcttga-tt---tgtatcttcttcaaacaagga-ggtgctcttt-------------------------gcttgttttctcttttggttt-----------------gcattatacaggaa--------taa------------------------------------------------------------------------------------------------------------------------------------------------------------------------------------------------------------------------------------------------------------------------------------------------------------------------------------------------------------------------------------------------------------------------------------------
>I28612_M038_Malvaceae_Brachichyton_bidwillii_seq1
---------------------------------------------------------------------------------------------------------------------------------tgtg------tggatgtaggacagtctcttta----------------------------------------------------------------------------------------------------------------------------------------------------------------------------------------------------------------------------------------------------------gtgtcatttg-att-------------------------tta----------------atttttgtt-ttaaga--------------------atacatatctgaac-----cacattaatgatttgttt-ctttacgttagtcattctgattaggtagcagtatt-tggtccttatcattcttt-------tttctttga--------------------ttctgt-tttgca-------catctaggcacctgaaaaattctctgagctacaaatacagtcttatcttaaaactgttgctttccgtcgggagatagatcaagtgcagaaagctgctgctggcagaggggttgctggtgtacaaacttcaaggatagcctctgaagccaaccgagaatttat-tttttcatcgtcattttctggtgacaaacagtaagtagtgat---------------ttg--ttgttttcc--tcatgacc-ata--gaagccatgaacttatgag---ttattatt-aaaaa--cctgatt---------tt---agagcatga-ta---tctatcttcttcgaacagagcactggctcttt----------------------gcaccttgttatctcttttggttt-----------------tcgctatactggaa--------taataactttcttggtt-t--------------------------------------------------------------------------------------------------------------------------------------------------------------------------------------------------------------------------------------------------------------------------------------------------------------------------------------------------------------------------------------------------------------------------
>I28613_M039_Malvaceae_Eriotheca_macrophylla_seq1
-------------------------------------------------------------------------------------------------------------------------------------------------------------------------------------------------------------------------------------------------------------------------------------------------------------------------------------------------------------------------------------------------------------------------------catttg-att-------------------------tta----------------atttctt-----aata--------------------atgcataggagaac-----gacattaatgatgtgttt-ctttaccatagccactctgattaggtagctttatt-tggaccttatgggtctta-------tgtctttta--------------------ttctct-tctgc----------tctaggcacctgaaaaattctccgagctacaaatacaatcttatcttaaaactgttgctttccgtcgagagatagatgaagttcagagagctgctgctgggagaggggttgctggtgtacaaacatcaaggatagcctctgaagccaacagagaatttat-tttttcatcatcatttactggagacaaacagtacgtaatggtt--------------ttg--ttrttttcc--acattact-gcc--caagccatgaac----------ttattagt-aaaaa--caaaatt---------tt---agtgcttga-tt---tgtatcttcttcaaacaaggagctggctcttt-------------------------gctggttttctcttttgtttt-----------------gcattgta-----------------------------------------------------------------------------------------------------------------------------------------------------------------------------------------------------------------------------------------------------------------------------------------------------------------------------------------------------------------------------------------------------------------------------------------------------------
>I28614_M040_Malvaceae_Hydrogaster_trinervis_seq1
--------------------------------------------------------------------------------------------------------tga--------tattgctgaatattgtag------tagagataggacagtctcctkg----------------------------------------------------------------------------------------------------------------------------------------------------------------------------------------------------------------------------------------------------------aagtattttgtttt-------------------------tta----------------aaatttt-----aatg--------------------atgctaatcagagc-----cacg-tatttgtgtttct-tt---ccatag-cactctgatcagttagccttact-tggaccttatgggtctta-------ttttattga--------------------ttcttt-tctgcaatcgtcgcatctaggcacccgagaagttctcagaactccaaatacagtcctatcttaaaactgttgccttccgtcgagagattgatgaagtgcagagagctgctgctgggagaggggttgctggcgtacaaacttcaaggatagcctcagaagcaaacaaggaatttat-tttttcatcatcatttacaggagacaaacagtaagtagtgatttta-----------tta--ttgctttct--acatgact-tta--cgagccatg-ac----------ttgttatt-aaaaa--caaaatt---------at---aatgcacga-ta---------ttatgcaaacaagga-----------------------------------------------------------------------------------------------ataataactttattggat-tatacatttt-aaata--------------------tgccagggtgcttacatctgctaaaa-------------------------------------------------------------------------------------------------------------------------------------------------------------------------------------------------------------------------------------------------------------------------------------------------------------------------------------------------------------
>I28615_M041_Malvaceae_Pterygota_brasiliensis_seq1
----------------------------------------------------------------------------------------------------------a--------tatt-----atttttggg------tggatgtaggacagtctcttta----------------------------------------------------------------------------------------------------------------------------------------------------------------------------------------------------------------------------------------------------------atgtcatttg-att-------------------------tta----------------atttttgtt-ttaa-a--------------------atacatatctgaat-----cacattaatgatttgttt-ccttaccacagtcactctgattaggtagctctatt-tggaccttatcagtcttt-------tttctttga--------------------ttctgt-tttgca-------catctaggcacctgaaaaattctctgagctacaaatactggcttatcttaaaactgttgctttccgccgggagatagatcaagtgcagagagctgctgctggcagaggtgttgctggtgtacaaacttcaaggatagcctctgaagccaacagggaatttat-tttttcatcatcatttactggtgacaaacagtaagtagtga-gttg-----------ttg--ttgttttcc--acatgacc-ata--gaagccatgaacttatgag---ttattatt-aaaga--ccagatt---------tt---agtgcgtga-ta---tctatctttttcaaacaaggcgctggttcttt----------------------gcayktwkyycgagtcgcgaggtt-----------------aaaaart------------------------------------------------------------------------------------------------------------------------------------------------------------------------------------------------------------------------------------------------------------------------------------------------------------------------------------------------------------------------------------------------------------------------------------------------------------
>I28616_M042_Malvaceae_Leptonichya_maranta_seq1
-----------------------------------------------------------------------------------------------------gggagg--------tattgctgaatattttgc------tagatrtaggacagtctcttta----------------------------------------------------------------------------------------------------------------------------------------------------------------------------------------------------------------------------------------------------------atgctattcg-att-------------------------tta----------------gttgttt------aga--------------------atgcatatyagaac-----cactttaatgatgtgttt-ctttgccatagttattctgattaggtaactctatt-tggaccttatggatctta-------attctttaa--------------------ttcttt--tcaca-------aatctaggcacctgaaaaattctctgagctacaaatacagtcttatcttaaaactgttgctttccgtcgagagatavatgaagtgcagagagctgcygctgggagaggggttgctggtgtacaaacttcaagaatagcgtctgaagccaacagagaatttat-tttttcatcatcatttactggagacaaacagtaagtattaattttg-----------tc---ttgttatcc--acaygacc-gtg--gaaggcatgaac----------ttatgtct--aaaa--ccagata---------tt---aatgcgtgactt---tgtatcttcttcaaacaaggagctggctttttg---------------------ctcctttgttttctcgtttggtttttatg-------------------acaggaa--------taa------------------------------------------------------------------------------------------------------------------------------------------------------------------------------------------------------------------------------------------------------------------------------------------------------------------------------------------------------------------------------------------------------------------------------------------
>I28617_M043_Neuradaceae_Neurada_procumbens_seq1
---------------------------------------------------------------------------------------------------------------------------------------------------------ttccttcagggctaat-------------------------------------------------------------------------------------------------------------------------------------------------------------------------------------------------------------------------------------gtcctccaataccagtttccttg-att-------------------------ttatta-------------atttgtc-----------------------agttttatgcagatcagtat-----cacattaacaaggctttt-gttcacttttgttac------taggtagctttctt-tctaccttatgaatacca-------gcttatcaaa-------------------tctttt-cattca-------tttttaggcaccagagaagttctccgagctacaaatacagtcttatcttaaaactgttgctttccgccgagaaataaatgaagtgcagaaagctgctgctgggaatggagtaggaggtgtacagacttcgagaatagcttctgaggccaacagagaatttat-tttctcaacatcatttgcaggggacaaacagtgagtaatcgtttta-----------ctg--gtgctattt--tcatagtt-atg--caaactaagcaatc------catacccact-tgaaa--ttagact---------ct---acttcactg-tg---tttggatttctgaaaaagggtgttacctcttct---------------------tcttccttttatttattttatcat----------------ttcgttctagagaa------------------------------------------------------------------------------------------------------------------------------------------------------------------------------------------------------------------------------------------------------------------------------------------------------------------------------------------------------------------------------------------------------------------------------------------------------
>I28618_M044_Malvaceae_Pentace_laxiflora_seq1
---------------------------------------------------------------------------------------------------------------------------aatatttggg------tagatatagarcggtctcttta----------------------------------------------------------------------------------------------------------------------------------------------------------------------------------------------------------------------------------------------------------atatcatttg-gtt-------------------------tta----------------wtctttt-----aaaa--------------------atacatrttagaag-----cttattagtgatttgttt-ctttaccataattactctgattrtgtagcttgatt-tggacctta--gakctta-------tttctttga--------------------ttgtgt-tctgca-------catctagacccctgaaaagttctctgagctacaaatacagtcttatcttaaaactgttgctttccgtygggagatagrtcaagtgcagaaagctgctgctggcagcdgggttgctggtgtacaaacttcawggatagchtctgaagccaayagagaatttat-tttttcntcatcatttactggagacaaacagtaagtagatatttta-----------ttc--ttg-tttcc--atat-acb-gtg--gaagccatgaac---tgag---ttatttcyaaaaaa--mcagatt---------tt---aktgcgtga-ta---a--atcttctccaaacaagggcctggctctttggttcttgttatctrgmtcttkggttcttgttatctctt--ggttt-----------------tctttacacaagta--------taataac--------------------------------------------------------------------------------------------------------------------------------------------------------------------------------------------------------------------------------------------------------------------------------------------------------------------------------------------------------------------------------------------------------------------------------------
>I28619_M045_Malvaceae_Phragmotheca_mammosa_seq1
-------------------------------------------------------------------------------------------------------gaaa--------tattgctgaaaattttgg------ttgatataggaca-ttgctcta----------------------------------------------------------------------------------------------------------------------------------------------------------------------------------------------------------------------------------------------------------atatcatttg-att-------------------------tta----------------atttcat-----aata--------------------atgcatatgagaac-----cccattaatgatccgttt-ctttagcatagccactctgattaggtagctttatt-tggaccttatgggtctta-------tttctttta--------------------ttcttt-tctgc----------tcaaggcacctgaaaaattctccgagttacaaatacagtcttatcttaaaactgttgctttccgtcgagagatagatgaagttcaaagagctgctgctgggagaggtgttgctggtgtgcaaacttcaaggatagcctctgaagccaacagagaatttat-tttttcatcatcctttactggagacaaacagtaagtagtgatt--------------ttg--ttgttttcc--acatgacc-atg--caagtcatgaac----------ttgttagt-acaaa--ccagatt---------tt---aatgcttga-tt---tgtatcttcttcaaacaagga-ctggctcttt-------------------------gcttgttttctcttttgtttt-----------------gcattgtactgkaataatgcattcttaaata------------------------------------------------------------------------------------------------------------------------------------------------------------------------------------------------------------------------------------------------------------------------------------------------------------------------------------------------------------------------------------------------------------------------------------
>I28620_M046_Malvaceae_Camptostemon_shultzii_seq1
----------------------------------------------------------------------------------------------------------------------------------------------------------------------------------------------------------------------------------------------------------------------------------------------------------------------------------------------------------------------------------------------------------------------------tatcatttg-att-------------------------tta----------------atttctt-----aata--------------------atgtgtgtgagaac-----cacatcactgatgcattt--tttaccatagacactttgattaggtagctttatt-tgagccttatgggtctta-------tttctttta--------------------ttcttt-tctgc----------tctaggcacctgaaaaattctccgagctacaaatacagtcttatcttaaaactgttgctttccgtcgagagatagatgaagttcagagagctgctgctgggaggggggttgctggtgtacrgacttccaggatagcctctgaagccaacagagaatttat-tttttcatcttcttttactggagacaaacagtaagtagtgatt--------------ttg--ttgttttcc--acatgacc-atg--caagccatgaac----------ttattatt--aaaa--ccagatt---------tt---amtgcttga-tt---tgtatcttcttcaaacaagga-ctggctcttt-------------------------actcgctctccaaatttttgc-----------------acacttttaag--------------------------------------------------------------------------------------------------------------------------------------------------------------------------------------------------------------------------------------------------------------------------------------------------------------------------------------------------------------------------------------------------------------------------------------------------------
>I28621_M153_Malvaceae_Trichospermum_sp_seq1
--------------------------------------------------------------------------------------------------------aga--------tattgctggatattggag------tagagataggatagtctystcg----------------------------------------------------------------------------------------------------------------------------------------------------------------------------------------------------------------------------------------------------------aagtaatttg-att-------------------------tca----------------atatttt-----aatg--------------------atgctaatcagaac-----aata-tagttatgtcttt-ctttaccatagtcattctgattaggtagccctacc-tggacbttatgtgtctta-------tttcattga--------------------ttcttt-actgcaathgttgcatctaggcdcccaaaamgttctcagagctccaaatacagtcctatmttagaactgttgctttccgtcgagagattgatgaagtgvagaaagcngctgctgggagaggggttgctggtgtacaaacttcaaggatagcytcdgaagcaaamaaggaatttat-tttttcatcahcatttaccggagabaaacagtaagtagtgatttta-----------ttg--ttgttttmt--acatdact-att--caagccwtg-ac----------ttatgatt-aaaaa--ycagact---------tt---gatgcatga-ta---------ctatccaaacaagga-----------------------------------------------------------------------------------------------ataataactktgttggat-tatrtatttt-aaata--------------------tgccagggtacttacatctgctaaaaaacawagagatgaagacaa------------------------------------------------------------------------------------------------------------------------------------------------------------------------------------------------------------------------------------------------------------------------------------------------------------------------------------------
>I28623_M048_Malvaceae_Abroma_augusta_seq1
--------------------------------------------------------------------------------------------------------------------------------------------------------------tta----------------------------------------------------------------------------------------------------------------------------------------------------------------------------------------------------------------------------------------------------------atgcctttyg-att-------------------------tta----------------atttttt----gaaga--------------------atgcatatcagaac-----cacattaataatgtgttt-ctttagcatagttgttctgattaggtaactctatt-tggaccttatgagtctta-------ttttttgtt--------------------tttattaatttca-------catctaggcacctgaaaaattctctgagctacaaatacaatcttatcttaaaactgttgctttccgtcgagaaatagacgaagtgcagagagctgctgctgggagaggggttgctggtgttcaaatttcaaggatagcctctgaagccaacagagagtttat-tttttcatcatcatttactggagacaaacagtaagtagtgattttgt--------t-ttt-ttttttatcc--acatgacc-atg--caaggcatgaac----------ttatgtct-aaaaa--ccagata---------tt---aatgcatga-tt---tgtatcttcttcgatcaaggagctagctcctt-------------------------ctttgttttctcttttggtttttatt-------------------acaggaa--------taa------------------------------------------------------------------------------------------------------------------------------------------------------------------------------------------------------------------------------------------------------------------------------------------------------------------------------------------------------------------------------------------------------------------------------------------
>I28624_M049_Malvaceae_Corchoropsis_tomentosa_seq1
----------------------------------------------------------------------------------------------------------------------------------tgg------ttaaactagattttcaaaatttataa-----------------------------------------------------------------------------------------------------------------------------------------------------------------------------------------------------------------------------------------------agttta-ctaaaatttg-att-------------------------tta----------------gtttttg-----aaaa--------------------atacacatcagaac-----cacattaacgctctgttt-ctttatcatagtta--ctgattaggtagctccatt-tgaaccttattggtctta-------tttctgtga--------------------ttctgt-tctgca-------catctaggcgcctgaaaaattctctgagctacaaatacagtcttatcttaaaactgtggctttccgccgagagatagatcaagcgcagagagctgctgccggcagaggggttgctggtgtacaaatgtcaaggatagcctctgaagccaacagagaatttat-tttttcatcatcatttactggagacaaacagtgagtagta---ttt-----------ttt--ttac-------acatgact-ctg--gaagccatacacttatgag---ttattact-agaaa-----------------------catgcacaa-ta---tgcatcttctttaaacaaggagttggctcttt----------------------ggaccttgttatttctttttcttt-----------------gcattatacaggaa--------tgataacttt-ttgggt-taaaacatc------------------------------------------------------------------------------------------------------------------------------------------------------------------------------------------------------------------------------------------------------------------------------------------------------------------------------------------------------------------------------------------------------------------
>I28625_M193_Malvaceae_Apeiba_tibourbou_seq1
-----------------------------------------------------------------------------------------------------------------------------------------------gataggacactctcttta----------------------------------------------------------------------------------------------------------------------------------------------------------------------------------------------------------------------------------------------------------aagtaatttg-att-------------------------ttattaytaktadkwthttttttttt-----aaag--------------------awgctaatcagaac-----caca-taatgatgtgttt-ctttaccatagtcavtctgattaggtagcyhtact-tggaccttatgggtgtta-------tttcatdgat--------------atgattctttt-tctgcaatctghgcatctaggmacctgavaaattcthggagctccaaatacagtcttatcttaaaactgttgctttccrtcnagavatagatgaagtgcagagagctgcagctgggdgakgggttgctggcdtacaaacttcaaggatagcctcngaagccaanaaggaatttat-tttttcatcatcatttacnkkakacaagcagtaagtagbgatttta-----------tta--gkbttttcc--acdtgacc-att--caagtcatgaac----------ttatgctt-gaaaa--ccagatt---------tc---aatgcacta-tt---tgtttcttatcsaaacaagga-----------------------------------------------------------------------------------------------atartaactttctygggt---tamatgcttaaaca--------------------tgcsagggcacttacatctgctagaaaaaagagagatgaag----------------------------------------------------------------------------------------------------------------------------------------------------------------------------------------------------------------------------------------------------------------------------------------------------------------------------------------------
>I28626_M226_Malvaceae_Helicteres_guazumifolia_seq1
-------------------------------------------------------------------------------------------------------------------------------------------------------------------------------------------------------------------------------------------------------------------------------------------------------------------------------------------------------------------------------------------------------------------------tcatgaaatttg-gtcagaatagcgaaacattgctgaatattta----------------attcttttwaaaaaaa--------------------atgcatttgggaac-----tgcattaattatgtgttt-ttttgctacactcactttgatttggtagctttgtt-tggaccttaggcaactta-------tttcttttat--------------tt--ttttttt-tctgt----------tttaggctcctgaaaaattctctgagctacaaatacagtcttatcttaaaactgttgctttccgtcgagagatagatgaagtacagagagctgctgctgggagaggagttgctggtgtacaaacttcaaggatagcctctgaagctaatagagaatttat-tttttcttcatcatttactggagataagcagtaagtaatgattttg-----------gtg--ttgttttccagacaagact-acg--caagcc-------------------------aaaaa--gaagatc---------tt---aattctgga-tt---tgtatcttcttcaaactaggagctggatttta-------------------------gcatgttttctgttttggttt-----------------ctattatacagtaa--------taataactttgt---------------------------------------------------------------------------------------------------------------------------------------------------------------------------------------------------------------------------------------------------------------------------------------------------------------------------------------------------------------------------------------------------------------------------------
>I28628_M051_Malvaceae_Werklea_horrida_seq1
-----------------------------------------------------------------------------------------------------------------------------------------------tgtaggacagttgctctg----------------------------------------------------------------------------------------------------------------------------------------------------------------------------------------------------------------------------------------------------------atatcatttg-atc-------------------------ttg----------------atttcta-----aata--------------------atgtgtatgagaat-----cacgtcactgatgcattg--tttaccataatcactctgattaggtagctttatt-tgagccttatgggtytyc-------tttccttta--------------------atctct-tctgt----------tgyaggcacctgaaaagttctctgagctacaaatacagtcttatcttaaaactgttgctttccgtcgagagatadatgaadttcagagagctgctgctgggagaggggttgctggcatacagacttccaggatagcctctgaagccaacagagaatttat-tttttcatcgtcatttactggagacaaacagtaagttgtwatt--------------ttg--twgttttcc--acatgayc-atg--caagctatgaac----------ttattact-aaaac--ccagatt---------tt---aatgyttgg-tt---tgcaacttcttcaaacaagga-ccggctcttt-------------------------gcttgctttcttctctgtttttt--------------t-------------------------------------------------------------------------------------------------------------------------------------------------------------------------------------------------------------------------------------------------------------------------------------------------------------------------------------------------------------------------------------------------------------------------------------------------------------------
>I28629_M052_Malvaceae_Spirotheca_rosea_seq1
-----------------------------------------------------------------------------------------------------------------------------------------------------------ttttta----------------------------------------------------------------------------------------------------------------------------------------------------------------------------------------------------------------------------------------------------------aaagcacttg-att-------------------------tta----------------atttctt-----aata--------------------atgcatatgagaac-----cacattaatgatgtgttt-ctttaccatagccattctgattagttagctttatt-tggaccttatgggtctta-------tttctttta--------------------ttcttg-tctgc----------tctaggcacctgaaaaattctctgagctacaaatacagtcttatcttaaaactgttgctttccgtcgagagatagatgaagttcagagaactgctgctgggagaggggttgctggtgtacaaacatcaaggatagcctctgaagccaacagagaatttat-tttttcatcatcatttactggagacaaacagtacgtggtggtt--------------ttg--ttgttttcc--acatgacc-atg--caagccatgaac----------ttattaat-gaaaa--ccagatt---------tt---aatgcttga-tt---tgtatcctcttcaaacaaggagccggctcttt-------------------------gctcgttttctcttttgtttt-----------------gcattgtacaggaa-aayaagttaataacttcgttgggt-aatac----------------------------------------------------------------------------------------------------------------------------------------------------------------------------------------------------------------------------------------------------------------------------------------------------------------------------------------------------------------------------------------------------------------------
>I28630_M053_Malvaceae_Huberodendron_swietenioides_seq1
---------------------------------------------------------------------------------------------tcagaattgggaaa--------tattgctgaaaattttgg------ttaatatagg-cagtcgcttta----------------------------------------------------------------------------------------------------------------------------------------------------------------------------------------------------------------------------------------------------------ataccatttg-att-------------------------tta----------------atttctt-----aata--------------------atgcatatgagaac-----cacattaatgatgctctt-ctttaccatagccactctgattaggtagctttatt-tggaccttaggggtctta-------tttctttta--------------------ctcttt-tctgc----------tctaggcacctgaaaaattttctgagctacaaatacagtcttatcttaaaactgttgctttccgtcgagagatagatgaagttcagagagctgcagctgggagaggggttgctggtgtacaaacttcaaggatagcctctgaagcaaacagagaatttat-tttttcatcatcatttactggagacaaacagtaagtagtggtt--------------cta--ttgttttcc--acatgacc-atg--caagccatgaac----------ttattagt-aaaaa--cctgatt---------tt---aatgcttga-tt---tgcatcttcttcaaayaaggagctggctcttt-------------------------gttcgttttctcttttgtttt-----------------gcattgtacagtaa--------taataacttcattgggt-aatacatt-------------------------------------------------------------------------------------------------------------------------------------------------------------------------------------------------------------------------------------------------------------------------------------------------------------------------------------------------------------------------------------------------------------------
>I28631_M054_Malvaceae_Trochetiopsis_benjaminae_seq1
----------------------------------------------------------------------------------------------ctaatggcgttcg--------aatccccgactactagga------tgaactcatagtgacattgccaccag-----------------------------------------------------------------------------------------------------------------------------------------------------------------------------------------------------------------------------------------------gccaagcctgagagttg-ttt-------------------------ct------------------ct---------------------------------tgacaatattgttt-----ctcctgacgatatttttt-ctttatcatac-ta--ctaattaggtagctccact-tgaa------------------------c--tga--------------------ttctgt-tctgca-------catctaggcacctgaaaaattctccgagctacaaatacagtcttatcttaaaactgtggctttccgtcgagagatagatcaagcgcagaaagctgctgctggaagaggggttgctggtatacaaacgtcaaggatagcctctgaagccaacagagaatttat-tttctcagcatcatttactggagacaaacagtgagtagtcttttca-----------ttt--ttac-------acatgact-gtg--gaagccattaacttatgag---ttattact-ataaa-----------------------cattcacag-ta---tgcatcttctttaaacaaggagtagactcttt----------------------gcaccttgttatttctttttcttt-----------------tcattgtacaggga--------tgataatttt-ttgggt-taaaa-atccttaata-----------------------------------------------------------------------------------------------------------------------------------------------------------------------------------------------------------------------------------------------------------------------------------------------------------------------------------------------------------------------------------------------------------
>I28632_M055_Malvaceae_Eriolaena_candollei_seq1
-----------------------------------------------------------------------------------taaagtttggtctaaattgggaga--------tattgtygaatatttggg------tggatataggacagtctcttta----------------------------------------------------------------------------------------------------------------------------------------------------------------------------------------------------------------------------------------------------------ctaatatttg-att-------------------------tta----------------gtt---------------------------------ttacagatcaggac-----cacattatcgatttgttt-ctttatcatactta--ctaattaggtakctccatt-tgaaccttattggtctta-------tttc--tga--------------------ttmtgt-tctsca-------catctaggcacctgaaaaattctcygagctacaaatacagtcttatcttaaaactgtggctttccgtcgagagatagatcaagcgcagagagctgctgctggaagaggggttgctggtgtdcaaacgtcaaggatagcstctgaagccaacagagaatttat-tttctcatcatcrtttactggagacaaacagtgagtagtgttttca-----------ttt--ttac-------acatgac---tg--kaagccatgracttatgag---ttattact-ataaa-----------------------catgcacag-ta---tgcatcttctttaaacaaggagtd----------------------------------------gtctcttttgcttt-----------------tcattatacaggaa--------tgataatttt-ttgggt-taarm-rycy-----------------------------------------------------------------------------------------------------------------------------------------------------------------------------------------------------------------------------------------------------------------------------------------------------------------------------------------------------------------------------------------------------------------
>I28633_M056_Malvaceae_Adansonia_digitata_seq1
---------------------------------------------------------------------------------------------------------------------------------ttgg------ttgatataggtcagtcgctcta----------------------------------------------------------------------------------------------------------------------------------------------------------------------------------------------------------------------------------------------------------atatcatttg-att-------------------------tta----------------atttctt-----aata--------------------atgcatatgagaac-----cagattaatgatgtgttt-ctttaccatasccactctgattaggtagctttsttggggaccttatgggtctta-------tttctttta--------------------ttcttt-tctga----------tctaggcacctgaaaaattctccgagctacaaatacagtcttaccttaaaactgttgctttccgtcgagagatagatgaggttcagagagctgcagctgggagtggggttgctggtgtacaaacttcaaggatagcctctgaagccaacagagaattcat-tttttcatcgtcatttactggagacaaacagtatgtaatggtt--------------ttg--ttgttttyc--acatgacc-atg--caagccatgaac----------ttattagt-aaaaa--cctgatt---------tw---aatgcttga-tt---tttatcttattcwaacaaggagctggctcttc-------------------------gctygttttctcttttgcttt-----------------gcattgtccaggaataataagttaataactctgtttggt----------------------------------------------------------------------------------------------------------------------------------------------------------------------------------------------------------------------------------------------------------------------------------------------------------------------------------------------------------------------------------------------------------------------------
>I28635_M058_Malvaceae_Byttneria_aculeata_seq1
--------------------------------------------------------------------------------------------------mwtrggsrr--------yattgctggatatttckg------wrratacaggatagtcttttt--------------------------------------------------------------------------------------------------------------------------------------------------------------------------------------------------------------------------------------------------------------------------------------------------ttaaaa-------------------------aaaa----------------tataaaatttatccaacctt--atttttaaagaatacattactgtgaccatgttaatgataattacataacactatc-taaactgtttgtgtctta-------tgtctttgatcc------------------------ttcgca-------cttctaggcaccagaaaagttttctgagctacaaatacagtcttatcttaaaactgttgccttccgtcgagagatagatgaagtgcagagagttgctgctgggagaggggttgctggtgtacagacttcaaggatagcctcggaagccaatagagagtttat-tttttcatcatcatttactggagacaaacagt---aagtgattttg-----------ttt--ttgttattt--gcatgacc-att--cagggcatggat----------ttgtggct--aata--tcatgta---------gt---aattcatta-at---agtatcatcttcaaacaagatgctatcttttt---------------------------------tctcctttatttttatt----------------------atgaa--------taataactttgtctggcttttacattttttaataatct-------------------------------------------------------------------------------------------------------------------------------------------------------------------------------------------------------------------------------------------------------------------------------------------------------------------------------------------------------------------------------------------------------
>I28636_M059_Malvaceae_Pterospermum_pierrei_seq1
------------------------------------------------------------------------------------------------------------------------------------------------------------------------------------------------------------------------------------------------------------------------------------------------------------------------------------------------------------------------------------------------------------------------------atatttg-att-------------------------tta----------------gtttttg---agaaaa--------------------atgcatatcagaaa-----cacattaatgatttgttt-ctttatcatagtta--ttcattaggtaactctatt-tgaaccttattggtctta-------tttctttga--------------------ttctg--tctgca-------catctaggcacctgaaaaattctctgagctacaaatacagtcttatcttaaaactgtggctttccgtcgagagatagatcaagcgcagagagctgctgctggcagaggggttgccggtgtacaaacttcaaggatagcatctgaagccaacagagaatttat-tttttcatcatcatttactggagacaaacagtgagtagygwkywyk-----------tyt--tywt----------------------------------------amyyrwwyycc-amatr-----------------------wmtrtrcat-tt---gtctcttttgttaaatrarr------------------------------------------------------------------------------cyayraacgaa--------tat------------------------------------------------------------------------------------------------------------------------------------------------------------------------------------------------------------------------------------------------------------------------------------------------------------------------------------------------------------------------------------------------------------------------------------------
>I28637_M060_Malvaceae_Duboscia_vifidiflora_seq1
----------------------------------------------------------------------------------------------------------a--------gatcgctgaatattggag------tagagatgtgacagtctcttca----------------------------------------------------------------------------------------------------------------------------------------------------------------------------------------------------------------------------------------------------------aagtaatttg-att-------------------------tga----------------atttttt-----gaag--------------------atgctaatcagaac-----tgca-taatgatgtgttt-ctttaccatagtcactctg--ttagtggccttagt-tggaccttatttgtcttc-------ttttattga--------------------ttcttt-tctgcaatcgtcgaatctaggcacctgaaaaattctcagagctccaaatacagtcttatcttaaaactgttgctttccgtcgagagatagatgaagtgcagagagctgctgctgggagaggggttgccggcatacaaacttcaaagatagcctctgaagcaaacagggaatttat-tttttcatcatcatttactggagacaaacagtgagtagt-atttta-----------tag--ttgttcttt--acatgact-att--tgagccatgaac----------wtatgatt-aaata--ccagatt---------tt---aatgcatga-tg---------ctgtccaaacaagaa-----------------------------------------------------------------------------------------------ataataactttgttgggt-tatacattctgaaata--------------------tgccagggtacttacatcagctagaaaacaga-------------------------------------------------------------------------------------------------------------------------------------------------------------------------------------------------------------------------------------------------------------------------------------------------------------------------------------------------------
>I28638_M061_Malvaceae_Basiloxylon_brasiliensis_seq1
---------------------------------------------------------------------------------catgaagtttggtctaaattgggaga--------tatt-----atttttggg------tggatgtaggacagtctcttta----------------------------------------------------------------------------------------------------------------------------------------------------------------------------------------------------------------------------------------------------------atgtcatttg-att-------------------------tta----------------ttt------------a--------------------aaacatg-----------------caatgatttgttt-ctttaccatagtcactctgattaggtagctctata-tggaccttatcggtcttt-------tttcattga--------------------ttctgt-tttgca-------catctaggcacctgaaaaattctctgagctacaaatacagtcttatcttaaaactgttgctttccgtcgggagatagatcaagttcagcgagctgctgctggcagaggggttggtggcgtacaaacttcaaggatagcctctgaagccaacagagaatttat-tttttcatcatcatttactggtgacaaacagtaagtagtga-tttg-----------ttg--ttgttttct--g------------------catgaacttatgaa---ttattact-aaaag--ccagatt---------tt---tgtgcatga-ta---tcaatcttcttcaaacaagatgctggctcttt----------------------gcaccttgttatctcttttggttt-----------------tcgttgtactggaa--------taat---tttcttgggt-aaat-----------------------------------------------------------------------------------------------------------------------------------------------------------------------------------------------------------------------------------------------------------------------------------------------------------------------------------------------------------------------------------------------------------------------
>I28639_M249_Malvaceae_Gyranthera_amphibiolepis_seq1
---------------------------------------------------------------------------------------------------------------------ggacggtaaaccctaa----------------------accsta----------------------------------------------------------------------------------------------------------------------------------------------------------------------------------------------------------------------------------------------------------atatcatttg-att-------------------------tta----------------atttctt-----aata--------------------attcatatgagaay-----cacattaatgatgcgttt-ctttaccatagccactctgattaggtagctttatt-tggaccttatgggtctta-------tttctttta--------------------ctcttt-tctgc----------tctaggcacccgaaaaattctccgagctacaaatacagtcttatcttaaaactgttgctttccgtcgagagatagatgaagttcagagggctgcagctgggagaggagttgctggtgtacaaacttcaaggatagcctctgaagcaaacagagaatttat-tttttcatcatcatttactggagacaaacagtaagtagtggtt--------------ttg--ttgttttcc--acatgacc-atg--caagccatgaac----------ttattagt---aaa--ccagatt---------tt---aaygcttga-tt---tgtatcttcttcaaacaaggagctggcttctt-------------------------gctcgttttctcttttgtttt-----------------gcattgtacaggaa--------taataacttcgttgggt-aattcattct-----------------------------------------------------------------------------------------------------------------------------------------------------------------------------------------------------------------------------------------------------------------------------------------------------------------------------------------------------------------------------------------------------------------
>I28640_M062B_Malvaceae_Diplodiscus_paniculatus_seq1
---------------------------------------------------------------------------------------------------------------------------------------------------------------------------------------------------------------------------------------------------------------------------------------------------------------------------------------------------------------------------------------------------------------------------------------------------------------------------------------------------------------------------tcactttatwwk-----yttawwaatgatwtgttt-ctttaccvtaattactctgathaddhtgcttga-t-tggacctta--gatctta-------tttctttga--------------------ttgtgt-tctgca-------cgtctagachcctgaaadgttctctgagbtacaaatacagtcttatcttaaaactgttgctttccgtcgggagatagatcaagtgcagaaagctgctgctggtagcggggttgctggtgtacaaacttcaaggatagcctctgaagccaacagagaatttat-tttttcatcatcatttactggggacaaacagtaagtagatatttta-----------ttc--ttg-tttcc--atat-act-gtg--gaagccatgaac---tgag---ttatttct-aaaaa--ctagatt---------tt---agtgcatga-ta---a--atcttct-caaacaagggtctggctcttt----------------------ggttcttgttatctctt--ggttt-----------------tctttata-----------------------------------------------------------------------------------------------------------------------------------------------------------------------------------------------------------------------------------------------------------------------------------------------------------------------------------------------------------------------------------------------------------------------------------------------------------
>I28641_M063_Malvaceae_Brownlowia_peltata_seq1
----------------------------------------------------------------------------------------------------------------------------atatttggg------tagatatagaacagtctcttta----------------------------------------------------------------------------------------------------------------------------------------------------------------------------------------------------------------------------------------------------------atatcwtttg-rtt-------------------------tta----------------atcttyk-----aaaa--------------------atacatrttagaag-----cttattartratttgttt-ctttaccataattactctgatkatgtagcttgatt-tggacctta--gakctta-------tttctttga--------------------ttgtgt-tctgca-------catctagacccctgaaaagttctctgagctacaaatacagtcttatcttaaaactgttgctttccgtbgggagatagatcaagtgcagaaagctgctgctggcagcggggttgctggtgtacaaacttcaaggatagchtctgaagccaanagagaatttat-tttttcdtcatcatttactggagacaaabagtaagtagatatttta-----------tth--ttg-tttcc--rtat-acy-gtg--gaagccatgaac---tgag---ttatttct-aaaaa--cmagatt---------tt---agygmgtga-ta---a--atcttctccaaacaagggcctggctcttt----------------------ggttcttgttrtctctt--ggttt-----------------tctttayacwagta--------taataactttc----------------------------------------------------------------------------------------------------------------------------------------------------------------------------------------------------------------------------------------------------------------------------------------------------------------------------------------------------------------------------------------------------------------------------------
>I28642_M064_Malvaceae_Burretiodendron_esquirolii_seq1
-------------------------------------------------------------------------------------------------------------------------------------------------------------------------------------------------------------------------------------------------------------------------------------------------------------------------------------------------------------------------------------------------------------------------------------------------------------------------------------------------------------------------atacacatcagaac-----cacattaatgatttgttt-ctttatcatagtta--ctgattaggtagctcaatt-caaaccttattggtctta-------tttctttga--------------------ttctgt-tctgca-------catctaggcacctgaaaaattctctgagctacaaatacagtcttatcttaaaactgtggctttccgtcgagagatagatcaagcgcagagagctgctgctggcagaggggttgctggtgtacaaacttcaaggatagcctctgaagccaacagagaatttat-tttttcaacatcatttactggagacaaacagtgagtagtgaatttt-----------ttt--ttcc-------acattact-atg--caagccatgaatttatgag---ttattack-raararmmcayrty---------tt---agtgcacga-ta---tgcatcttctttaaacaaggagttggtttttt----------------------gcaccttgttatttcttttgcttt-----------------tcc----------------------------------------------------------------------------------------------------------------------------------------------------------------------------------------------------------------------------------------------------------------------------------------------------------------------------------------------------------------------------------------------------------------------------------------------------------------
>I28643_M065_Malvaceae_Hermannia_flammea_seq1
---------------------------------------------------------------------------------------------------------ga--------tgttgctgaatttttagg------taggtacaggacagacttttta----------------------------------------------------------------------------------------------------------------------------------------------------------------------------------------------------------------------------------------------------------acatcatttg-att------------------------tttg----------------atttttg----------------------------aattcatttcagaac-----cacattaaatttttgttc-cttaaccacaatcactttgattaggtagctctata-tggatgttatggatctta-------------------------------tatgtttcttt-tctgca-------tatcyaggcacctgaaaaattctctgagctacaaatacagtcttatcttaaaactgtagcttttcgtcgagagatagatgaagtgcagagagctgcctctggaagaggcgttggtggtgtacaaacttcacgaatagcctctgaagccaacagagaatttat-cttttcatcgtcatttactggagacaaacagtaagtagtggtggtg-----------tta--ttgttattt--acatgact-gcc--caggacatgaac---------tttttgact-aaaaa--gcagata---------ataga----------tt---tgtatcctcttcaaacaaggagctggctcttt-------------------------gcttgttttct--tttggttt-----------------tcttcatacaggag--------taataactttgttgggt-tatacattcttaaa-------------------------------------------------------------------------------------------------------------------------------------------------------------------------------------------------------------------------------------------------------------------------------------------------------------------------------------------------------------------------------------------------------------
>I28644_M066_Malvaceae_Thomasia_solanaceae_seq1
-----------------------------------------------------------------------------------------------------------------------------------gg------tagctataggagagtctcttta----------------------------------------------------------------------------------------------------------------------------------------------------------------------------------------------------------------------------------------------------------ctatcatttg-atttacctttttt--------tttttttttt----------------ttttttk-----agaa--------------------gtgcawawaavaact---gcattaaattgatgtgttt-ctttgccatagtcagtctgattaggtaattctata-tggaacttgtgggtctta-------tttctttga--------------------ttcttt-tctgca-------caactaggcacctgaaaaattctctgagctacaaatacagtcctatcttaaaactgttgctttccgtcgagagatagatgaagtgcagagagctgctgctggaagaggggttgctggtgtacaaacttcaagaatagcctctgaagccaacagagaattttt-tttttcatcatcatatactggagacaaacagtaagtactgatcctg-----------ttt--ttgttatcc--acatgacc-atg--caaggcatgaac----------ttattact-gaa----ccaaatg--------ttt---aatgcaaga-tt---tgtagcttct-----------------------------------------------tcttgttttctcttttgattt-----------------ttattatacaggaa--------taacaactttgttgggt-tatgcattcttaaata--------------------tgccagaat------------------------------------------------------------------------------------------------------------------------------------------------------------------------------------------------------------------------------------------------------------------------------------------------------------------------------------------------------------------------------
>I28645_M067_Malvaceae_Guichenotia_ledifolia_seq1
-------------------------------------------------------------------------------------------------------------------------------------------------------------------------------------------------------------------------------------------------------------------------------------------------------------------------------------------------------------------------------------------------------------------------------------------------------------cccccctt----------------ttttttg-----aaaa--------------------gtgcatatcagaact---gcattaatttgatgtgttt-ctttgccatagtcagtgtgattaggtaattctatt-tggaacttctgggtctta-------tttctttga--------------------ttcttt-tctgca-------caactaggcacctgaaaaattctctgagctacaaatacagtcttatcttaaaactgttgctttccgtcgagagatagatgaagtgcagagagctgctgctggaagaggggttgctggtgtacaaacttcaagaatagcctctgaagccaacagagaatttat-tttttcatcatcatttactggagacaaacagtaagtagtgatcttg-----------ttg--ttgttatcc--atatgacc-gtg--caaggcatgaac----------ttatgact-gaaaa--ccaagta--------ttt---aatgcaaga-tt---tgtagcttctt----------------------------------------------cttgtttttctcttttgattt-----------------ttattatacaggaa--------taacaactttgtcgg------------------------------------------------------------------------------------------------------------------------------------------------------------------------------------------------------------------------------------------------------------------------------------------------------------------------------------------------------------------------------------------------------------------------------
>I28646_M068_Malvaceae_Helmiopsis_sp_seq1
--------------------------------------------------------------------------------------------ccataaattgggaga--------tattgtcaaatatttggg------tggatataggaca--ctcttta----------------------------------------------------------------------------------------------------------------------------------------------------------------------------------------------------------------------------------------------------------ctaatatttg-att-------------------------tta----------------gtt---------------------------------ttacagatcaggac-----cacattatcaatttgttt-ctttatcatactta--ctaattaggtagttccatt-tgaaccttattggtctta-------tttc--tga--------------------ttctgt-tctgca-------catctaggcacctgaaaaattctctgagctacaaatacagtcttatcttaaaactgtggctttccgtcgwgagatagatcaagcgcagagagctgctgctggaagaggggttgctggtgtacaaacdtcaaggatagcctctgaagccaacagagaatttat-tttctcatcatcatttactggagacaaacagtgagtagtgttttca-----------ttt--ttac-------acatgac---tg--gaagccatgaacttatgagttattattact-ataaa-----------------------catgcacag-ta---tgcatcttctttaaacaaggagtaggctcttt----------------------gcaccttgttatttcttttgcttt-----------------tcattatacaggaa--------tgataatttt-ttgggg-taaaa-atccttaata--------------------tgccagggtacta--------------------------------------------------------------------------------------------------------------------------------------------------------------------------------------------------------------------------------------------------------------------------------------------------------------------------------------------------------------------------
>I28647_M069_Malvaceae_Cheirolaena_linearis_seq1
----c------------------------------------------------------------------------cctatgattagtcctgtccaacctccaaca--------cagt----aaaagtatgg------ttgaactagattttcaaagtta----------------------------------------------------------------------------------------------------------------------------------------------------------------------------------------------------------------------------------------------------------ataaaatttg-gtc-------------------------taa----------------att---------------------------------tataaagtt----t-----ctcctgacgacgttgttt-ctttattatac-ta--ctaattaggtagctccact-tgaaccttattggtctta-------tttc--tga--------------------ttctgt-tctaca-------catctaggcacctgaaaaattctctgagctacaaatacagtcttatcttaaaactgtggctttccgtcgagagatagatcaagcgcagagagctgctgctggaagaggggttgctggtgtacaaacctcaaggatagcctctgaagccaacagagaatttat-tttctcatcatcatttactggggacaaacagtgagtagtgttttca-----------ttt--ttac-------acatgact-gtg--gaagccattaacttatgag---ttattact-ataaa-----------------------catgcacag-ta---tgcatcttctttaaacaaggagcaggctcttt----------------------gcaccttgttatttcttttgcttt-----------------tcattgtacaggaa--------tgataatttt-ttgggt-taaaa-atctttaata--------------------tgccagggtact---------------------------------------------------------------------------------------------------------------------------------------------------------------------------------------------------------------------------------------------------------------------------------------------------------------------------------------------------------------------------
>I28648_M070_Malvaceae_Helmiopsiella_madagascariensis_seq1
---------------------------------------------------------------------------------------------------ttgggaga--------tattgttgaatatttggg------tggatataggacagtctcttta----------------------------------------------------------------------------------------------------------------------------------------------------------------------------------------------------------------------------------------------------------ctaatawttg-att-------------------------tka----------------vww---------------------------------wtamagatcagrac-----macattatcgatttgttt-ctttatcatactta--myrattaggtagytccatt-tgaacmttattggtctta-------tttc--tga--------------------ttctgt-tctgca-------catctaggcacctgaaaaattctctgagctacaaatacagtcthatcttaaaactgtggctttccgtcgagagatagatcaakcgcagagagctgctgctggmagaggggttdctggwgtacaaacgtcaaggrtagcctctgaagccaacagagaatttatattthtcatcatcatttactggagacaaacagtgagtagtgttttca-----------ttt--ttac-------ac--gayt-gtw--gaagccatgaacttatgag---ttattact-ataaa-----------------------catgcacag-ta---tgcatcttctttaaacaaggwgtwggctcttt----------------------gcaccttgttatttcttttgcttt-----------------tcattatacaggaa--------tgataatttt-ttgggt-taaaa-atccttaata--------------------tgccagggtactaa-------------------------------------------------------------------------------------------------------------------------------------------------------------------------------------------------------------------------------------------------------------------------------------------------------------------------------------------------------------------------
>I28649_M071_Malvaceae_Goethalsia_meiantha_seq1
-----------------------------------------------------------------------------------------------------------------------------------ag------tagagatagcacagtcccttca----------------------------------------------------------------------------------------------------------------------------------------------------------------------------------------------------------------------------------------------------------awgtamtttg-agt-------------------------tta----------------attcttt-----gaag--------------------atgctaatcagaac-----caca-taatgatgtgttt-ctttaccatagtcactctgattaggaggccttagt-tggaccttatgggtctta-------ttttattga--------------------ttcttt-tctgcaattgttgcatctaggcacctgaaaaattctcagagctccaaatacagtcttatcttaaaactgttgctttccgtcgagagatagatgaagtgcagagagctgctgctgggagaggggttgctggtgtgcaaacttcaaggatagcctctgaagcaaacagggaatttat-tttttcatcatcatttaccggagacaaacagtgagtagtgatttta-----------ttg--ttgtttttt--acatgtct-att--taagccatgaac----------ttatgatt-aaaaa--ccacatt---------tc---aatgcatga-ta---------ctatccaaacatgaa-----------------------------------------------------------------------------------------------atgata-----gttgggt-tatacattcttaaata--------------------tgccagggtacttacatctgctaaaa-------------------------------------------------------------------------------------------------------------------------------------------------------------------------------------------------------------------------------------------------------------------------------------------------------------------------------------------------------------
>I28650_M072_Malvaceae_Clappertonia_ficifolia_seq1
------------------------------------------------------------------------------------------------------------------------ctgaatatcggaa------tagagataggacagtctctttt----------------------------------------------------------------------------------------------------------------------------------------------------------------------------------------------------------------------------------------------------------cagtaatttg-att-------------------------tta----------------cattttt-----aaat--------------------atgctaatcagaac-----caca-gaataattcgttt-ctttaccatagtcactcccattaagtagccctact-ttgaccttatggctgttg---------------------------------------ttt-tctgcaatctgtgcatctaggcacctgaaaagttctcggagctccaaattcagtcttatcttaaaactgttgctttccgtcgagagatagatgaagtgcagagagctgctgctgggggagggcttgctggcgtacaaacttcaaggatagcctctgaagccaacaaggaatttat-tttttcatcatcatttactggagacaagcagtaagtagtgatttta-----------ttg--ttgttttcc--ggatgact-att--aaagccatgaac----------ttatgat--gaaaa--ccgggtt---------ttttaagtgcaaga-tt---tgtgtcttatgcaaataagga-----------------------------------------------------------------------------------------------ataat-------tttggt-tatacattctt-tata--------------------tgccagggcacttacatctgctagaaaaga---------------------------------------------------------------------------------------------------------------------------------------------------------------------------------------------------------------------------------------------------------------------------------------------------------------------------------------------------------
>I28652_M074_Malvaceae_Hildegardia_barteri_seq1
-------------------------------------------------------------------------------------------------------gaga--------tatt-----atttttggg------tggatgtagaacagtctcttta----------------------------------------------------------------------------------------------------------------------------------------------------------------------------------------------------------------------------------------------------------atgtcatttg-att-------------------------tta----------------atttttgtt-ttaaaa--------------------atacatatctgaac-----cacattaatgatttgttt-ctttaccatagtctctctgattaggttgctttatt-tggaccttatcagtcttt-------tttctttga--------------------ttctgt-tttgca-------cctctaggcacctgaaaaattctctgagctacaaatacagtcttatcttaaaactgttgctttccgtcgggagatagatcaagtgcagagaactgctgctggcagaggggttgccggtgtacaaacttcaaggatagcctctgaagccaacagagaatttat-tttctcatcatcatttaccggtgacaaacagtaagtgat----ttg-----------ttg--ttgttttcc--acgtgaac-ata---aaaccatgaacttatgag---ttattatt-aaaag--ccagatt---------tt---agtgcatgg-ta---tctatcttcttcaaacaaggctctggctcttt----------------------gcagcttgttatctcttttggttt-----------------ttattatactggaa-----------------------------------------------------------------------------------------------------------------------------------------------------------------------------------------------------------------------------------------------------------------------------------------------------------------------------------------------------------------------------------------------------------------------------------------------------
>I28653_M168_Malvaceae_Theobroma_cacao_seq1
----------------------------------------------------------------------------------------tttgatcagaattgggaga--------tattgctgaatatttggg------taggtataggacagtctcttta----------------------------------------------------------------------------------------------------------------------------------------------------------------------------------------------------------------------------------------------------------atatcctttg-gttt------------------------tac----------------ctattaa-----aaaa--------------------atgcatatcagacc-----cacattaatgctatgttt-ctttaccatagtcactctgattaggtagatctatt-tggtcctaatgggtctt--------tttctttga--------------------ttcttt-tctgca-------catctaggcacctgaacaattctctgagctacaaatacagtcttatcttaaaactgttgctttccgtcgagagatagatgaagtgcagagggctgctgctgggagaggggttgctggtgtacaaacttcaaggatagcttccgaagccaacagagaatttat-tttttcatcatcatttaccggagacaaacagtaagtagtgatt--------------ttg--ttgttatcc--acatgacc-atg--caaggcatgaac----------ttatggct-gaaac--cccatatcattataatct---gttggttta-ta---caattcttcttcaaacgaggggctggctcctt-------------------------gctcattttctcttttggttt-----------------ttattatacaggaa--------taataactttgttggtt-tatacaattctt---------------------------------------------------------------------------------------------------------------------------------------------------------------------------------------------------------------------------------------------------------------------------------------------------------------------------------------------------------------------------------------------------------------
>I28654_M105_Malvaceae_Pachira_aquatica_seq1
---------------------------------------------------------------------------------------------------ttaggaaa--------tattgctgaaaattttgg------ttgatataggtcagtcgctcta----------------------------------------------------------------------------------------------------------------------------------------------------------------------------------------------------------------------------------------------------------atatcatttg-att-------------------------tta----------------atttctt-----aata--------------------atgcatatgagaac-----gacattaatgatgtgttt-ctttaccatagacactctgattaggtagctttatt-tggaccttatgggtctta-------tgtctttta--------------------ttctct-tctgc----------tctaggcacctgaaaaattctccgagctacaaatacaatcttatcttaaaactgttgctttccgtcgagagatagatgaagttcagagagctgctgctgggagaggggttgctggtgtacaaacatcaaggatagcctctgaagccaacagagaatttat-tttttcatcatcatttactggagacaaacagtacgtaatggtt--------------ttg--ttgttttcc--acattacc-gcg--caggccatgaac----------ttatttgt-aaaaa--caaaatt---------tt---agtgcttga-tt---tgtatcttcttcaaacaaggggctggctcttt-------------------------ggtggttttctcttttgtttt-----------------gcattgtacaggaa------gttaatcacttcgttgggt-aatacattcttaaaat--------------------tgccaggg-------------------------------------------------------------------------------------------------------------------------------------------------------------------------------------------------------------------------------------------------------------------------------------------------------------------------------------------------------------------------------
>I28655_M148_Malvaceae_Robinsonella_mirandae_seq1
-------------------------------------------------------------------------------------------------------------gtcccctccctttctagacgttgag-tgctgagctgtaggacagttgctctg----------------------------------------------------------------------------------------------------------------------------------------------------------------------------------------------------------------------------------------------------------atatcatttg-att-------------------------taa----------------atatctt--------a--------------------atttgtatgagaatc---acacattactgatgcattt-ttttaccatagccactttgattatgtagctatatt-tgagccttatgggtctta-------t----------------------------ttcttt-tctgc----------tctaggcacctgaaaagttctccgaghtacaaatacagtcttatcttaaaactgttgctttccgtcgagagatagatgaagtgcagaaagctgctgctgggagaggggttgctggtgtacagacttccaggatagcttctgaagctaacagagaattcat-tttttcatcatcatttattggagacaaacagtaagtagtgatt--------------ttg--ttcttttcc--acatgact-ctg--caagccatgaac----------ttataatt-aaaaa--ctaga------------t---aatgctgga-tt---tgtatcttcttcagacagga--ctggcttt---------------------------gctcgcctttttttttttttk-----------------gcat---------------------------------------------------------------------------------------------------------------------------------------------------------------------------------------------------------------------------------------------------------------------------------------------------------------------------------------------------------------------------------------------------------------------------------------------------------------
>I28656_M002_Malvaceae_Tilia_americana_seq1
--------------------------------------------------------------------------------------------------------------------atagctgaatatttggg------tagagataggacagtctctttaaaa-------------------------------------------------------------------------------------------------------------------------------------------------------------------------------------------------------------------------------------------------------tcatgacttt-ttt-------------------------ttt----------------tttt----------aa--------------------atacacatcaaaac-----cacattaatgatttgttt-ctttaccatagtcactctgattaggtagctctata-tggrccttatcrgtctta-------tttctttga--------------------ttctrt-tctgca-------catctaggcacctgaaaaattctctgagytacaaatacagtcttatcttaaaactgtgtctttccgtyggbagatagabcaagtacagagagctgctgctggcacagggcttgctggtgtwcaaacttcaagkatagcctctgaagccaacagagaatttat-kttttcatcatcatttactggagacaaacagtaagtagycatttta-----------ttg--ttgtttcc---acatgacc-atg--gaagccatgaacttatgag---ttattact-aaaaa--cctgatt---------tt---actgcacga-ta---tatatcttcttcaaacaagtagctggctcttt----------------------gcaccttgttatctc-tttgtttt-----------------tcattatacaggaa--------taataactttcttgggt-taatgcatc------------------------------------------------------------------------------------------------------------------------------------------------------------------------------------------------------------------------------------------------------------------------------------------------------------------------------------------------------------------------------------------------------------------
>I28657_M180_Malvaceae_Triumfetta_lappula_seq1
-----------------------------------------------------------------------------------------------------------------------tctgaatattggaa------tagagataggacaatctctttt----------------------------------------------------------------------------------------------------------------------------------------------------------------------------------------------------------------------------------------------------------raktaatttg-att-------------------------tta----------------cagtttt-----aaat--------------------atgctaatcagaac-----aaca-gtataatkcgttt-ctttaccatagtcactccmattaagtagccctaht-ttgaccttgtggctgttg-------tttcattga--------------------ttcttt-tctgcaatctgtgcatctaggcacctgaaaaattctcggagctccaaatacagtcttatcttaaaactgttgctttccgtcgagagattgatgwagtgcagagaggtgctgctgggggagrgcttgcyggtgtacaaacttcaaggatagcctctgaagccaacaaggaatttat-ttattcatcatcatttacmggagacaagcagtaagtagtgatttta-----------ttg--ttgtttttt--ggatgact-att--aaagsmatgaac----------ttacratt-gaaaa--ccagayt---------tt---artgcaaga-tt---tttgtcwtatgcaaataagga-----------------------------------------------------------------------------------------------ataataaakttcttggtt--atacattctt-aata--------------------tgccagggcacttacatctgctagaaaagagagagatgaagataagcaacgggaaa-------------------------------------------------------------------------------------------------------------------------------------------------------------------------------------------------------------------------------------------------------------------------------------------------------------------------------
>I28658_M160_Muntingiaceae_Muntingia_calabura_seq1
ctaa------------------------------------------------------------------------------------------tgtagatgagagagagact--gatggcggaaaatagaaaggag-t-------------------------------------------------------------------------------------------------------------------------------------------------------------------------------------------------------------------------------------------------------------------------------------------atcaaaaag-------------------tcaaaa------aggtactcttttta-----------------------------atgcaagccaagcca---acgtattagcaatattatc-tcataca-tgtctattatgactaattagctctata-aaactttcattaatctta-------ttgagttaat-------------------actttt-cttctg-------catgtaggctcctgaacaattttctgagctacaaattcagtcctatcttaaaactgttgcctttcgtcgggagatagatgaagtccagaaagctgctgctgggaggggggtaggtggcatacaaacatcaaggatagcctccgaggctaacagagaatttat-cttttcttcatcatttactggggacagacagtgagttggagttcaa-----------ttg--gtgtttcctgcatatgatt-ttg--caacccaagtaa---------------------------------------------------------ta--------------------------------------------------------------------tgtccattgattt-----------------------------------------------------------tacatgctttaatg--------------------tggcagaaaatttacaactgcaagtgcagaaaaaactagagatggacttcaagagccaccttcaaatcatccttcag----------------------------------------------------------------------------------------------------------------------------------------------------------------------------------------------------------------------------------------------------------------------------------------------------------
>I9832_V002_Malvaceae_Luehea_speciosa_seq1
tcaaaaattttcatattgcagtgtgaaagctatagaattccccgaaggtgtacttatggrctgtcttgyakctgtgatgtttagccaataggttgaaacctagcaga-aattttgactagctgcatacttgttggtt-ttyaatctagaactctcgtcccamtgtttctttagacraygaawgctraasywkwwcwdtwtsakwwtrkwwkwawrtsrrrdvtrkdwstwdayktyamswkrwcswrgwsdkwgmrwktgywtwtkwtkmwwawgswmwrkgwywwmbbyawkyymamwcwrrmamrrrnawgkwtgrwkvwwrcytwbhywtwywtdywkvhdbwwkwtywdymwdnakwkrkatdtmtbdmtrwwkrwkkrdrdadrrdwhrkwhhdthykkyyyytbmahwwwawttg-att-------------------------tka----------------tttytttw----aaag--------------------atgttaatcagaac-----caca-taatgatgtgttt-ctttaccttarkhvmyyhkrhtnrkkwrsccyhmhtbgrmyhtdwdggdtctta-------tttcattga--------------------ttcttt-tctghcatctgydcabctaggcacccrvaaaattctcagagctccaaatacagtchtatcttaaaactgttgctttccdtcgagagatagatgaagtgcagagagctgctgctgggngaggggttgctggbvtacaaacttcgaggatagcctctgaagcaaatadggaatttat-tttttcatcatcatttaccggagacanasagtwagtagtkatt-------------mttg--ttgttttct--acatgact-att-tgaagccatgaay----------ttatgata-aaaaa--ccagattt-------------aatgcatga-ta---------ttatccaaacaatga-----------------------------------------------------------------------------------------------ataataacttt---gggt-tatacattcttaaatat------------------atgccagggtactthcatctkckaaaaarcagagagatgaagawaagcaacaggaaatacattcaaatcacacttcaggttctctyagtagtgttamatcagtctatamgtccaatacaghggcagartcagtcccaaatgaayctaatagtgctcctgatgaagatgttgggacatatctggatragagaggcygtgtacstgtcagtagastgagaggvatggggattcgtatgacccgtgatytacaaaggaacttggatttgatgaaagagattgagcaggaaagaacaaattyggwtaagwgcgtaaatgtgcagtccctgcctgatagaagcattattggtacttcaaagagcttatctagtaaaaatca
