# Supplementary material for: Localized Phylogenetic Discordance Among Nuclear Loci Due to Incomplete Lineage Sorting and Introgression in the Family of Cotton and Cacao (Malvaceae)
Source: Front Plant Sci. 2022 Apr 13;13:850521. doi: 10.3389/fpls.2022.850521 (PMC9043901; doi:10.3389/fpls.2022.850521)
Supplement: Supplementary file 1 [file Data_Sheet_1.ZIP › Alignments_v4/L203.fasta]

>I23352_M001_Malvaceae_Bombax_ceiba_seq1
---------------------------------------------------------------------------------------------------------------------------------------------------------------------------------------------------------------------------------------------------------------------------------------------------------------------------------------------------------------------------------------------------------------------------------------------------------------------------------------ggcagttaaatatcttgaacctcaaatcagactggctgcaagagctggcaaacaaaagaaggaatacaaattgtccatggtctcagaacaaatatttgaaaaagtcagaaacct--agcagaaggaccaattgatactgtttttaccgatccttcctatggcaag-------gtgaatatatttc----tcctttattcagttctttt-------gctctagatatgt---------gt-atgtgta-tttata-----tatacagattcatta-gagttacttatc----------ttttg-----tctattcttgagtttcatgctgtggtaatttttaa---------------tgttat---------agtttgaa-----------------------------------------------------------------------------------------------------------------------------------------------------------------------------------------------------------------------------------------------------------------------------------------------
>I23353_M002_Malvaceae_Tilia_americana_seq1
--------------------------------------------------------------------------------------------------------------------------------------------------------------------------------------------------------------------------------------------------------------------------------------------------------------------------------------------------------------------------------------------------------------------------------------------------------------------------------------aggcagttaaatatcttgaacctcaaatcagactggctgcaagagctggcaaacaaaagaaggaatacaaaytgtctatgktctcagaacaaacctttgaaaaagtcagaarcct--ggcagaagcaccratwgaagctgtttttacygatccttcctatggcaag-------gtgaataagtttc----tcatttggtctcttctttc-------actctagatatgt---------at-atgtgtaattcata-----ggtacagatgcatta-gagatacttctt----------tttaa-----tgtattcttgtatttcatgctgtggcaatt-tgaa---------------taatgt---------agtttgaacgcggagaggctttagagaagataacacaagatgtaaaaagcgcact------------------------------------------------------------------------------------------------------------------------------------------------------------------------------------------------------------------------------------------------
>I23354_M003_Malvaceae_Herissantia_crispa_seq1
-----------------------------------------------------------------------------------------------------------------------------------------------------------------------------------------------------------------------------------------------------------------------------------------------------------------------------------------------------------------------------------------------------------------------------------------------------------------------------------------cagttaaatatcttgaacctcaaatcagactggctgcaagagctggcaaacaaaagaaagaatataaattatccatggtctcagaacaaatctatgagaaagtcagaaacct--tgcagaagcaccaattgatgctattttttctgatccttcctatggaaag-------gtgaatacatgtc----tccttcaatcacttctttc-------gctctagatatgt---------g------ata-tttata-----tattcagcttcatta-gggttacttacttttatgtta-tttta-----tgtattcttgggtttcatgatgtgttaatttttaa---------------taatat---------agtttgaacgcggtgaggctctagagaagataacacaacatgtaaaaagcgcacttgaagaagaa--------------------------------------------------------------------------------------------------------------------------------------------------------------------------------------------------------------------------------------
>I23357_M006_Sphaerosepalaceae_Rhopalocarpus_longipetiolatus_seq1
---------------------------------------------------------------------------------------------------------------------------------------------------------------------------------------------------------------------------------------------------------------------------------------------------------------------------------------------------------------------------------------------------------------------------------------------------------------------------------------ggctgttaaatatcttgaacctcaaatcagactggctgccaaagctggtaaacagaagaaggartataaattgtctatggtatcggatmgaacrtgggatagaataaataacct--ggcagaagcaccaatagaagctgtttttactgatccttcatatggcaag-------gtgcacatattac---ttcatgttcttgcttctcty-------gcattgtgttggtg--------aa---------tatata-----tgtatttatgtgtta-taactatttctg----------tacaa-gca-tattcttctgagattcaagctgtgtaaattttgaa---------------aattcc---------agtttgaacgtggggaggcttt--------------------------------------------------------------------------------------------------------------------------------------------------------------------------------------------------------------------------------------------------------------------------------a
>I23372_M140_Malvaceae_Chiranthodendron_pentadactylon_seq1
---------------------------------------------------------------------------------------------------------------------------------------------------------------------------------------------------------------------------------------------------------------------------------------------------------------------------------------------------------------------------------------------------------------------------------------------------------------------------------------------taaatatcttgaacctcaaatcagactggctgcaagagctggcaatcaaaagaaggaatacaaattgtctatggtctcagaacaaaccattgaaaaagtgagaaacct--ggcagaagcaccgatagaagctgtttttaccgatccttcctatggcaag-------gtgactgcatttc----tcctttggtctcatctttc-------gctctagatatgt---------at-atgtgtagttcata-----ggtacatatgcatta-gagttacttctt----------tttga-----tttattcttgagtttcatgctgtggcaatt------------------------------------------------------------------------------------------------------------------------------------------------------------------------------------------------------------------------------------------------------------------------------------------------------------------------------------------
>I23377_M148_Malvaceae_Robinsonella_mirandae_seq1
----------------------------------------------------------------------------------------------------------------------------------------------------------------------------------------------------------------------------------------------------------------------------------------------------------------------------------------------------------------------------------------------------------------------------------------------------------------------------------------gcagttaartatcttgaacctcaaatcagactggctgcaagagctggcaaacaaaagaaagaatataaattatccatggtctcagaacaaatctatgaggaagtcagaaacct--tgcagaagcaccaattgatgctgtttttaccgatccttcctatggaaag-------gtgaatacatctc----tccttcaatcacttctttc-------gctctagatatgt---------g------ata-tttata-----tttacaacttcatta-gggttacttcctttcatgtta-tttta-----tgtattcttgggtttcatgcagtgttaaattttaa---------------taatat---------agtttgaacgcggtgaggctttagagaagatagcacaagatgtaaaaagc-----------------------------------------------------------------------------------------------------------------------------------------------------------------------------------------------------------------------------------------------------
>I23381_M162_Bixaceae_Bixa_orellana_seq1
---------------------------------------------------------------------------------------------------------------------------------------------------------------------------------------------------------------------------------------------------------------------------------------------------------------------------------------------------------------------------------------------------------------------------------------------------------------------------------------------------------------------------------------taaatcaaagaaggagtataaattgtctatggtctcagacaaaacattggaaaaagtcagaaacct--gtctgaagcaccaatagaagcagtgtttactgatccttcatatggaaag-------gtacctaaatggc--------taaatcctctttcttgct----tctccgaatctgta-------------------tgtgta-c---tgtaccacttgtgta-------cttctattca----------------tgttcttttgagattcataatgtcgtctattaaac-----------------atcc---------agtttgaacgtggggaggctttagataagatcacacaagatgtaaaaagagtacttgaagaagattgcgatgaagaaagcttaaaagctctgccaaaggtggttgacaatgtgaggaaaaaggtgagctatagccctgtata-------------------------------------------------------------------------------------------------------------------------tattgagctccgtt-------------gatty
>I23382_M163_Bixaceae_Cochlospermum_vitifolium_seq1
---------------------------------------------------------------------------------------------------------------------------------------------------------------------------------------------------------------------------------------------------------------------------------------------------------------------------------------------------------------------------------------------------------------------------------------------------------------------------------------------------------------------------------------taaaaagaagaaggaatacacattatctatgatctcggatagaacagtggaaaaagtcagtaacct--ggcagaagcaccaatagaagctgtctttactgatgcatcatatggcaagg-----------------------tccttaaatctccttctctagt----tctttatatctgtt-------------------actata-----tctgcaaaataactaggagc------------gcacg-----------tattcttttgagattcataatgtgctattattaaa----------------catcc---------agtttgaacgtggggaggctttagataagatcacacaagatgtaaaaggagtgcttgaagaggaatgtgatgaagaaagtttaaaagtcctgccgaaggtggtagacaatgtaaggaaaaaggtatgct-----tctgaaat-------------------------------------------------------------------------------------------------------------------------ccttgagctctgg----------------ctg
>I23384_M168_Malvaceae_Theobroma_cacao_seq1
--------------------------------------------------------------------------------------------------------------------------------------------------------------------------------------------------------------------------------------------------------------------------------------------------------------------------------------------------------------------------------------------------------------------------------------------------------------------------------------aggctgttaaatatcttgaacctcaaatcagactggctgcgagagctggcaaacaaaagaaggaatacaaattgtctatggtctcagaacaaacttttgaaaaagtcagaaacct--ggcagaagaaccaatagaagctatttttactgatccttcctatggcaag-------gtgaatacatttc----ttctttattctattctttc-------actctagatatgc----------t-atgtgta-tttata-----tgtacagatacacta-gaattacctctt----------ttta------tgtattcttgagtttcatgctttggaaattttgaa---------------taatat---------agtttgaacgtggagaggctctagagaagatagcacaagatgtaaaaaacgcacttgaagaagaatgtgatgaagaaagcttaaaagttctgccaaaggttgtagacacgg---------------------------------------------------------------------------------------------------------------------------------------------------------------------------------------t
>I23385_M169_Malvaceae_Ochroma_pyramidale_seq1
-----------------------------------------------------------------------------------------------------------------------------------------------------------------------------------------------------------------------------------------------------------------------------------------------------------------------------------------------------------------------------------------------------------------------------------------------------------------------------------------cagttaaatatcttgaacctyaaatcagactggctgcaagagctggcaatcagaagaaggaatatcaattgtcgatggtctcagaacaaaccattgaaaaagtcagaaccct--ggcagaagcaccaatagaagctgtttttaccgatccttcctatggcaag-------gtgactgcatttc----aactttggtctcttctttt-------gctctaaatatgt---------at-atgtgtagttcata-----ggtacaggtgcatta-gagttgcttctt----------tttaa-----tgtattctttagtttcatgctgtggcaattttgaa---------------taatat---------agtttgaacgcggagaggctttagagaaaataacacaagatgtaaaaagcacacttgaagaagaat-------------------------------------------------------------------------------------------------------------------------------------------------------------------------------------------------------------------------------------
>I23392_M187_Malvaceae_Ayenia_berlandieri_seq1
-----------------------------------------------------------------------------------------------------------------------------------------------------------------------------------------------------------------------------------------------------------------------------------------------------------------------------------------------------------------------------------------------------------------------------------------------------------------------------------------ctgttaaatatcttgaacctcaaatcagactggcttcaagagctggcaaagaaaagaaggaatacaagttatctatggtctcagaaaaaacctttgaaaaagtcagaaacct--ggctgaacaaccgatagaagctgtatttacagatccttcctatggaaag-------gtgaatatatttc----ttctgtattcttttctttc-------gttctacgtatgg---------at-gt------attcta-----tgtacatgctcacaa-gtgtttcttctt----------ttcca-----tgtatttttgagtttaatgctattgcaattttgaaa-------------tatatat---------agtttgaacgtggagaggctttagagaagataacacgagatgtaaaaagtgcacttgaggaagaatgtgatgaagaaagcttaaa------------------------cg---------------------------------------------------------------------------------------------------------------------------------------------------------------------------------------t
>I23396_M019_Malvaceae_Allosidastrum_pyramidatum_seq1
---------------------------------------------------------------------------------------------------------------------------------------------------------------------------------------------------------------------------------------------------------------------------------------------------------------------------------------------------------------------------------------------------------------------------------------------------------------------------------------tgctgttaaatatcttgaacctcaaattagactggctgcaagagctggcaaacaaaagaaagaatataaattatccatggtctcagaacaaatctatgagaaggtcagaaacct--agcagaaggaccaattgatgctgtttttactgatccttcctatggaaag-------gtgaatacatttc----tcctttaatcacttctttc-------gctctatatatgt---------g------att-tttata-----tatacagctgca-tg-gagttacttccttttatgtta-tttta-----tgtattcttgggtttcatgctgtggtagtttttaa---------------ttatat---------agtttgaacgcggtgaggctttagagaagataacacaa-----------------------------------------------------------------------------------------------------------------------------------------------------------------------------------------------------------------------------------------------------------------
>I23397_M020_Malvaceae_Melochia_betonicifolia_seq1
--------------------------------------------------------------------------------------------------------------------------------------------------------------------------------------------------------------------------------------------------------------------------------------------------------------------------------------------------------------------------------------------------------------------------------------------------------------------------------------aggcagttaaatttcttgaacctcaaattagactggctgcaagagctggcaagcaaaagaaggaatacaaattgtctatggtcacagagcaaacctttgacaaagtcagaaacct--ggcagaagcaccaatagaatctgtttttactgatccttcctatggcaag-------gtgaatgcatttc----ttatgtcgtctcctcttcc-------agtctatatatgtatatttaatat-ttgtgta-tttgta-----ggtacatatgcacta-agattgt---------------cttaa-----tgtatttttgagtttcatgccgtggcaatcttcaa---------------taatgc---------agtttgaacgtggagaggctctagagaagattacacaagatgtaagaagcacgcttgagaccgaatgtgatgaacaaagcttaaaacttctaccaaaggttatagatactg---------------------------------------------------------------------------------------------------------------------------------------------------------------------------------------t
>I23398_M021_Malvaceae_Sidastrum_micranthum_seq1
----------------------------------------------------------------------------------------------------------------------------------------------------------------------------------------------------------------------------------------------------------------------------------------------------------------------------------------------------------------------------------------------------------------------------------------------------------------------------------------gcagttaaatatcttgaacctcaaatcagactggctgcaagagctggcaaacaaaagaaagaatataaattatccatggtctcagaacaaatctatgagaaagtcagaaacct--tgcagaagcaccaatagatgctgtttttactgatccttcctatggaaag-------gtaactatgcgtc----tcctttaatcacttctttc-------gctgtagatatgt---------g------a--------------------------------------------------------------------------------------------------------------------------------------------------------------------------------------------------------------------------------------------------------------------------------------------------------------------------------------------------------------------------------------------------------------------------------------
>I28591_M023_Malvaceae_Neobuchia_paulinae_seq1
-----------------------------------------------------------------------------------------------------------------------------------------------------------------------------------------------------------------------------------------aacttagtatatgcctgtacgagggacaaaaccttgatgatagatgtgcaagctcgtgaaatcactgag-aaagatttagaagctggtttaagactggctcatccagaagtgagtcat-------------------------------aaacttgtcataaac------ttttatt--------gtgtccatcaattgatggaaaatgtcattaagatgg-----tttattgattcaggcagttaaatatcttgaacctcaaatcagactggctgcaagagctggcaaacaaaagaaggaatacaaattgtccatggtctcggaacaaatatttgaaaaagtcagaaacct--agcagaaggaccaattgatactgtttttaccgatccttcctatggcaag-------gtgaatacatttc----tcctttattcagttctttt-------gctctagatatgt---------g---tgtgta-tttata-----tatccagattcatta-gagttacttatc----------ttttg-----tctattcttgagtttcatgctg--------------------------------------------------------------------------------------------------------------------------------------------------------------------------------------------------------------------------------------------------------------------------------------------------------------------------------------------------
>I28593_M024_Malvaceae_Carpodiptera_cubensis_seq1
-------------------------------------------------------------------------------------------------------------------------------------------------------------------------------------------------------------------------------------------------------------------------------------------------tgaaatcactgag-aaagacttagaagctgctttaagaatggctcatccagaagtgagtcat-------------------------------aggctggtcattagc------ttttgtt--------gtgtatattgattaatgaaaaatgctattaagatta-----tttattcatccaggcagttaaatatcttgaacctcaaatcagactggctgcaagagctggcaaacaaaagaaggaatacaaattgtctatggtctcagaacaaacctttgaaaaaatcagaaacct--atcagaagcaccaattgaagctgtttttagtgatccttcatatggcaag-------gtgaatacatttc----tcttttggtctcttctttt-------gctctagatatgt---------tt-ttttgta-gttata-----aatacaggtgtattaagaattacttctt----------tttca-----tgcattcttgagtttcatgctttggtaattttgga---------------taacat---------agtttgaacgtggagaggctttggagaagataac---------------------------------------------------------------------------------------------------------------------------------------------------------------------------------------------------------------------------------------------------------------------
>I28599_M029_Malvaceae_Desplatsia_dewevrei_seq1
--------------------------------------------------------------------------------------------------------------------------------------------------------------------------------------------------------------------------------------------------------tgtamaagggacaaaacmttgatgatagatgtgcaagctcgtgaaatctccgak-aaagatttagaagctggtttaagattggctcatccagaagtgagttacg------------------------------agagttttaacaagt------tttcatt--------gtgtctatcaatt-atagaaaatgcttataagatta----gtttatt-gttcaggcagttaaatatcttgatcctcaaatcagactggctgcaagagctggcaaacaaaagaaggaatacacattgtctatggtctcaaaagaaaccttagaaaaagtcagaaacct--ggcagagggacccatagaagcagtttttacagatccttcctatggaaag-------gtgaatac-tttc----ttctttggtcttgccattc-------actctagatatat--------------------------------gtatatatgcacta-gaatcacttctt----------gttga-----tgtattgatga-tttcattctatgtaaattgtgaa---------------taatat---------agtttgaacgcggagaggctttagagaagatatcacg------------------------------------------------------------------------------------------------------------------------------------------------------------------------------------------------------------------------------------------------------------------
>I28600_M146_Malvaceae_Mortoniodendron_guatemalense_seq1
-----------------------------------------------------------------------------------------------------------------------------------------------------------------------------------------------------------------------------------------------------------------------actttgatgatggatgtgcaggctcgtgaaatatctgag-aaagatatagaatctggtttaagactggctcatccagaagtgagtcat-------------------------------aggcttgtcataaac------ttttgct--------gtgtctatcaattaatggaaaatgcaattaagatgg-----tttatdgattcaggcagttaaatatcttgaacctcaaatcagactgrcwgcaagrgctggcaaacaaaagaargaatacaaattgtctatggtctcagaacaaacctttgaaaaagtbagaarcct--ggcagaagcaccaattgaagctgtttttactgatccttcctatggcaag-------gtgaatacmtttc----tcctwtggtctywtmtkth-------wstskakwtatat---------dh-atgtrta-tttath-----gatavagatgcrtta-gagttaactyttytt-------tttsa-----tktaktcttgagtttcatgctgtggtaattttgaa---------------taaaat---------agtttgaacgtggagaggcyttagagaagataacccaaga---------------------------------------------------------------------------------------------------------------------------------------------------------------------------------------------------------------------------------------------------------------
>I28601_M030_Malvaceae_Sparmannia_africana_seq1
------------------------------------------------------------------------------------------------------------------------------------------------------------------------------------------------------------------------------------------------------cctgtacgagggacaaaaccttgatgatagatgtccaagctcgtgaaatctcggag-aaagatttagaagctggtttaagacttgctcatccagaagtgagtcatt------------------------------agactwttaacaagt------tttcgtt--------gtgtctatcaatdaatagaatatgccaataagatag----gtttattgattcaggcagttaaatatcttgaacctcaaatcagactggctgcaagagctggcaaacagaagaaggaatacagattgtctmtggtctcggaagaaacctttgaaaaagtcagaaayat--ggcagagtcaccwatagaagctgtttttacsgatccttcctatggcaag-------gtgaataagtttc----ttctttcgtctcttctttc-------actctaratatgt------------------------------------gtatgcacta-gaataacttctt----------tc---------------------ttcatgctgtggcaattgtgaa---------------taatat---------agtttgaacggggagaggctttagagaagatagc---------------------------------------------------------------------------------------------------------------------------------------------------------------------------------------------------------------------------------------------------------------------
>I28603_M223_Malvaceae_Gossypium_hirsutum_seq1
--------------------------------------------------------------------------------------------------------------------------------------------------------------------------------------------------------------------------------------------------------------------aaaaccttgatgattgatgtgcaagctcgcgaaatcactgag-aaagatttagaagctggtttaaggctggctcatccggaagtgagtcac-------------------------------aggcttgtcataaac------ttytctt--------gtg--tatcaattaatggaaaatggctttaagatgk-----tttattgattcaggcagttaaatatctggaacctcaaatcagactggctgcaaaagctggcaaacaaaagaaggaatacaaattatccatggtctcagaacaawtctttgagaaagttagaaasct--rgcggargywccaattgatgctgtttttacagatccttcctatggaaag-------gtgattacatttc----tcctttcacctatctt----------tctctagatatga---------aa-atgtta--cttata-----taca--------------------------------------------------------------------------------------------------------------------------------------------------------------------------------------------------------------------------------------------------------------------------------------------------------------------------------------------------------------------------------------------------------------------
>I28605_M235_Malvaceae_Abutilon_sp_seq1
-----------------------------------------------------------------------------------------------------------------------------------------------------------------------------------------------------------------------------------------------------------------------------------gatgtgcaagctcgtgaaatcagtgag-aaagatttagaagctagtttaaaattggcttatccagaagtgagtcat-------------------------------aggcttctcataatc------ttttatt--------ccttctatcyatttat-ggaartcccattaagacrg-----ttcattgawtcaggyagttaaatatcttgaacctcaaatcagactggctgcaagagctggcaaacaaaagaaagaatataaattatccatggtctcggaacaaatctatgagaaagtcagaaacct--trcagaagcaccaattgatgctgtttttaccgatccttcctatggaaag-------gtgaatacgtgtc----tccttcaatcatttctttc-------gctctagatatgt---------g------ata-tttata-----tatacrgcttcatta-gggttacttccttttatgtta-tttta-----tgtattcttgggtttcatgctgtcgtaattttt---------------------------------------------------------------------------------------------------------------------------------------------------------------------------------------------------------------------------------------------------------------------------------------------------------------------------------------
>I28607_M034_Malvaceae_Mansonia_altissima_seq1
---------------------------------------------------------------------------------------------------------------------------------------------------------------------------------------------------------------------------------------------------------------gggacagaacattgatgatagatgtgcaagctcgtgaaatctctgag-aaagatttagaagctggtttgagactggctcatccagaagtgagttrt-------------------------------aggcttgtcatgaat------tttaatt--------gtgtctatcaattaatggaaaatg-gattaagatgt-----tttattgattcaggcagttaaatatcacgaacctcaaataagacttgctgcgagagctgggaaacgaaagaaggagtacaaattgtctatggtctcagaacaaacctttgaaaaagtcagaagcct--ggcagaagaaccaatagaagctgtgttcagcgatccttcctatggcaag-------gtgaatacatttc----tcctttggtctcttctttt-------gctctagatatgc---------at-gtgca---tttata--------------------------------------------------------------------tgtgctgtggtaatttggaa---------------ttgtat---------agtttgaacgtggggaggctctagagaagataacgcaagatgtaagaatcgcacttgaagaagaatgtgatgaacaatgcttaacacttctgccaaaggtta------------------------------------------------------------------------------------------------------------------------------------------------------------------------------------------------t
>I28608_M035_Malvaceae_Hosfordia_alata_seq1
-------------------------------------------------------------------------------------------------------------------------------------------------------------------------------------------------------------------------------------------yttggtgtatgcatgtacgagggacaaaaccttgatgatagatgtgcaagctcgtgaaatcactgag-aaagatttagaagctggtttaaaattggctcatccagaagtgagtcat-------------------------------aggcttctcataatc------ttttatt--------ccgtctwtctatttat-ggaaatcccattaagacgr-----twcattgattcaggcagttaaatatcttgaacctcaaatcagaytggctgcaagagctggcaaacaaaagaaagaatataaattatccatggtctcggaacaaatmtatgagaaagtcagaaacct--tgcagaagcaccaattgatgctgtttttacygatccttcctatggaaag-------gtgaatamrtgtc---ttccttcaatcacttcttty-------gctctagatatgt---------g------ata-tttata-----tatacagcttcatta-gggttacttccttttatgttattttta-----trtattcttgggtttcatgctgtggtdatttttta---------------taatat---------agtttgaac----------------------------------------------------------------------------------------------------------------------------------------------------------------------------------------------------------------------------------------------------------------------------------------------
>I28610_M037_Malvaceae_Heritiera_littoralis_seq1
------------------------------------------------------------------------------------------------------------------------------------------------------------------------------------------------------------------------------------------------------cctgtacaakggmmraaamctwaatgatagatgtgcaagctcgagaaatcaccgag-aaagatttagaaactggtttaagactggctcatccagaagtgagtcat-------------------------------aggcttgtcataaccttttttttttttt--------gtgtctatcaattaatggaaaatgccattaagatga-----tttattgattcaggcagttaaatatcttgaacctcaaatcagactggctgcaagagctggcaaacaaaagaaggaatacaaattgtctatggtctcagaacaaatctttgaaaaagtcagaaacct--ggcaggaggtccaattgaagctgtttttactgatccttcctacggcaag-------gtgaatacatttc----tcctttggtcttttctttc-------gccctagatatgt---------at-atgtgta-tttgtagttacggtacagatgcatta-gacttacttctg----------t---------------------------------------------------------------------------------------------------------------------------------------------------------------------------------------------------------------------------------------------------------------------------------------------------------------------------------------------------------------------------------
>I28611_M062A_Malvaceae_Durio_zibethinus_seq1
--------------------------------------------------------------------------------------------------------------------------------------------------------------------------------------------------------------------------------------------------------------------------------------------------------tccgag-aaagatttagaagctggtttaagactggctcatccagaagtgagttat-------------------------------aggcttgtcacaaac------ttttgtt--------gtgtctatcaattaatggaaaatggcattaagatgg-----tttattggttcaggcggtcaaatatcttgaacctcaaatcagactggctgtgagagctggcaaacaaaagaaggaatacacattgtctatggtctctgaacaaacctttgaaaaagtcagaaacca--tgccgaagcaccaatagaagctgtttttactgatccttcctatggcaag-------gtgaatgcatttc----tccttcggtctcttttttc-------tttctagatatat---------tt-gtgtgta-tttata-----ggtacagatgcatta-gagttagttctttttttttc--tttta-----tgtattctggaggttcatgctgtggcaatttgga--------------------------------------------------------------------------------------------------------------------------------------------------------------------------------------------------------------------------------------------------------------------------------------------------------------------------------------
>I28612_M038_Malvaceae_Brachichyton_bidwillii_seq1
--------------------------------------------------------------------------------------------------------------------------------------------------------------------------------------------------------------------------------------------------------------------------------------------------------------------------------tttaagactggctcatccagaagtgagtcat-------------------------------aggcttgtcataaac------ttttgtt--------gtgyctatcaattaatggaaaatgccattaagatag-----tttattgattcaggcagttaaatatcttgaacctcaaatcagactggctgcaagagcyggcaaacaraaraaggaatacaaattgtctatggtctcagaacaaatctttgaaaaagtcagaaacct--ggcagaagctccaattgaagctgtttttaccgatccttcctacggcaag-------gtgaaaacattgc----tcctttggtcttttctttc-------tctctagatatgt---------at-atttgta-tttata-----gatacagatgcatta-gacttactt-----------------------------------------------------------------------------------------------------------------------------------------------------------------------------------------------------------------------------------------------------------------------------------------------------------------------------------------------------------------------------------------------
>I28613_M039_Malvaceae_Eriotheca_macrophylla_seq1
----------------------------------------------------------------------------------------------------------------------------------------------------------------------------------------------------------------------------------------------------------tacgagggacaaaaccttgawgatagatgtgcaagctcgtgaaatcaccgag-aaagatttagaagmtggtttaagactskctcatccagaagtgagtcat-------------------------------aggcctctcataaac------ttttgtt--------atgtctatcaattaatgtaaaatgtcattaagrtgg-----tttattgattcaggcagttaaatatcttgaacctcaaatcagactggctgcaagagctggcaaacaaaagaaggaatacaaattgtccatggtctcagaacaaatctttgaaaaagtcagaaacct--agcagaagcaccaattgatgctgtttttachgatccttcttatggcaag-------gtgaatacatttc----tcctttattcaagtcttty-------gctctagatatgt---------at-atgygta-tttata-----trtacagatttaaaa-aaattttttttt-------------tg-----tgtattctttagtttc--------------------------------------------------------------------------------------------------------------------------------------------------------------------------------------------------------------------------------------------------------------------------------------------------------------------------------------------------------
>I28614_M040_Malvaceae_Hydrogaster_trinervis_seq1
-----------------------------------------------------------------------------------------------------------------------------------------------------------------------------------------------------------------------------------------------------------------------accatgatgatagatgtccaagctcgtgaaatctctgaa-aaagatttagaagctggtttaagactggctcatccagaagtgagtcatm------------------------------agagttgtarcaagy------tttmatt--------gtgtctrccaattaatggaaaatgcttataagatgg----gtttatt-attcaggcagttaaatatcttgatcctcaaatcagactggctgcaagagctggcaaacaaaagaaggaatacagattgtctatggtctcaksagaaacctttgaaaaagtcagaaacct--agcagaggcacccatagaagctgtttttactgatccttcctayggcaag-------gtgaatwcatttc----ttctttagtctctcctttc-------actctagatatst------------------------------------atatgcacta-gkatcacttctt----------tttgatgtattgtattgatga-cttcwtgctgtggcaattgtgaa---------------yaatat---------agtttgaaygtggagaagctttggagaagataatgcaagatg-------------------------------------------------------------------------------------------------------------------------------------------------------------------------------------------------------------------------------------------------------------
>I28615_M041_Malvaceae_Pterygota_brasiliensis_seq1
----------------------------------------------------------------------------------------------------------------------------------------------------------------------------------------------------------------------------------------------------tgcctgtacaagggacaaaaccttaatgatagacatgcaagctcgtgaaatcactgag-aaagatttagaagctggtttaagactagctcacccagaagtgagtcct-------------------------------aggattgtcagaaat------ttttgtt--------gtgtctatcagttaacggaaaatggcattaagatgg-----tttattgattcaggcagtgaaatatcttgaacctcaaatcagactggctgcaagagctggcaaacaaaagaaggaatacaaattgtccatggtctcagaacaaatctttgaaaaagtcagaaacct--ggcagaagctccaattaatgctgtttttactgatccttcctatggcaag-------gtgaatgcatttc----tcctttggtcttttctttc-------actctagatatgt---------at-atgtgta-tttatt-----ratamarwtkmmwka-----twmttmtt----------twtsm-----wrtrttytwragwwtmakgmtgtggtmatytwrrm---------------tartgt---------aswwtrwayktggag----------------------------------------------------------------------------------------------------------------------------------------------------------------------------------------------------------------------------------------------------------------------------------------
>I28616_M042_Malvaceae_Leptonichya_maranta_seq1
-----------------------------------------------------------------------------------------------------------------------------------------------------------------------------------------------------------------------------------------------------------------------------------gatgttcaagctcgtgaaatctccgag-aaagatttagaagctggtttaagactggctcatccagaagtgagtcttg------------------------------agacatgtaacaagt------tttcatt--------gtgtctttcaattaatggaaaatgcaattaagatgg----gcttatggattcaggctgttaaatatctcgaacctcaaaccagactggctgcaagagctggcaaacaaaagaaggaatataaattgtctatggtctcagaacaaacctttgaaaaagtcagaaattt--ggcagaagcaccaatagaagctgtctttactgatccttcctatggcaag-------gtgaatacaattc----ttctttagtctcttcbttg-------actctagatatct---------at-atgtgtg-tttata-----tgtacagatgcacaa-caattagttatt----------tctca-----tgcattcttgagtttcatgctgtggcaattttgaa---------------c---------------------------------------------------------------------------------------------------------------------------------------------------------------------------------------------------------------------------------------------------------------------------------------------------------------------
>I28617_M043_Neuradaceae_Neurada_procumbens_seq1
---------------------------------------caacccgacaatggatg-------------------------------------------------------------------------------------------------------------------------------------------------------------agctcagctcaagtgatctcaacttggtatatgcttgtacaaaggacaaaactttgatgatagatgtgcaagctcgtgggatctcggag-aaagatcttgaagctggattacgaatggctcatccagaacacacacatc------------------------------------------------------------cacatactgataattaaat------gtatgctactaatatgcttgactttgtgcaktcaggcaattaaatatcttgaaccacaaatcagacttgcagccaaagctggtaaacacaagaaggaatataaattgtctatggtttcagatagtaygttgcagaaggtagcaaacctggggcagaaggacsaattgaagctgttttcactgacccttcttatggcaagktksawrgtggagaagyttt----wswkmagmtctgctctttc----------------------------------------cttrtg-----------------------------------------------------catakatstrrrwsykryrytkswwgra----------------------s--------------------------------------------------------------------------------------------------------------------------------------------------------------------------------------------------------------------------------------------------------------------------------------------------------------------r
>I28618_M044_Malvaceae_Pentace_laxiflora_seq1
-----------------------------------------------------------------------------------------------------------------------------------------------------------------------------------------------------------------------------------------------gtatatgcctgtacgaaggacaaaaccttgatgatagatgtgcaagctcgtgaaatcactgag-aaagatttagaagctgctttaagactggctcatccagaagtgagtcat-------------------------------aggcttgtcataagc------tttcgtt--------gtgtctattaattaatgaaaaatgccattaagatga-----tttattgattcaggcagttaaatgtcttgaacctcaaatcagactggctgyaagagctggcaaacaaaagaaggaatacaaattgtcaatggtctcagaacaaacctttgaaaaagtcagaaacct--agcagaggaaccaattgaggctgtttttacygatccttcatatggcaag-------gtgaatacatttc----tcctttggtctcttcttttc---------------------------------------ctagcaga---agcatcaattcattaagagttacttctt----------tttca-----tgcgttcttgagtttaaagctttggtaattttga----------------taaaat---------agtt---------------------------------------------------------------------------------------------------------------------------------------------------------------------------------------------------------------------------------------------------------------------------------------------------
>I28620_M046_Malvaceae_Camptostemon_shultzii_seq1
--------------------------------------------------------------------------------------------------------------------------------------------------------------------------------------------------------------------------------------------------------------------------------------gttccatctacaactatcactggtctacarwktywrarsyykgttwdrrhkrrhthadanadardtdwbthav-------------------------------wsryttadymthdwh------htydmttk-------wbbmttwtbavymhawrkdwdrtgcchdtaagatgg-----tttattgattcaggcagttaaatatcttgaacctcaaataagactggatgcaaaagctggcaaacaaaagaaggaat--aaattatccatggtctcagaacaaatctatgagaaagtcagaaacct--agcagaagcaccaattgatgctgtttttactgatccttcctatggaaag-------gtgaatacattwc----cccywyayttacttctttc-------gctctagakatgw---------rh-awatrtw-ktystm-----datrytgattcatta-gagttacttctctttt------tttta-----tgtattcttgg-aatcatgatgtgt-----------------------------------------------------------------------------------------------------------------------------------------------------------------------------------------------------------------------------------------------------------------------------------------------------------------------------------------------
>I28623_M048_Malvaceae_Abroma_augusta_seq1
------------------------------------------------------------------------------------------------------------------------------------------------------------------------------------------------------------------------------------------------------------------------------------------------gtgaaatctccgag-aaagatttagaagctggtttaagactggctcatccagaagtgagtcgtg------------------------------agacttgtaacaagt------ttttgtt--------gtgtctttctattaagggaaaatgccattaagatgg----gtttattgattcaggctgttaaatatcttgaacctcaaatcagactggctgcaagagctggcaaacaaaagaaagaatacaaattgtctatggtctcagaacaaacctttgaaaaagtcagaaacct--ggcagaagaaccaatagaagctgtcttcaccgatccttcctatggaaag-------gtgaatgcatttc----ttctttagtcgcttctttc-------attctagatttgt---------gt-----gta-tttata-----tgtacaggtgcacta-gagttacttctt----------tttca-----tggattcttgagtttcatgctgtggcaattttgaa---------------taatat---------agtttgaacgcggagaggctttagagaagata-----------------------------------------------------------------------------------------------------------------------------------------------------------------------------------------------------------------------------------------------------------------------
>I28624_M049_Malvaceae_Corchoropsis_tomentosa_seq1
-------------------------------------------------------------------------------------------------------------------------------------------------------------------------------------------------------------------------------------------------------ctgtacacgggacaaaaccttgatgatggatgtgcaagctcgtgaaatctctgag-aaagatttagaagctggtttaagactggctcatccagaagtgagtcgt-------------------------------aggctttccacaaac------ttttgtt--------gtgtctatcaattaatggaaaatgccattaagattg-----tttactgattcaggcagttaaatatcttgaacctcaaataagactggctgcaagagctggcaatcaaaagaaggaatacaaattgtctatggtctctgaacagacctttgaaaaagtcagaaacct--ggcagaagcaccaataaaagctgtttttagtgatccttcttatggcaag-------gtgaatacatttc----tcctttggtctcttctttc-------actctagatatgt---------at-gattaaa-ttcgta-----ggtaca--tgcatta-aagttacttcta----------tattt-----tgtattcttgagtt-catgctg--------------------------------------------------------------------------------------------------------------------------------------------------------------------------------------------------------------------------------------------------------------------------------------------------------------------------------------------------
>I28625_M193_Malvaceae_Apeiba_tibourbou_seq1
-----------------------------------------------------------------------------------------------------------------------------------------------------------------------------------------------------------------------------ttgagtgatttgaacttggtatatgcttgtacragggacaaaacmttgatgatagatgtccaagctcgtgaaatctctgag-aaagatttagaagctggtttwagrsttgctcatccagaagtgagtcgttagacttktaamaagttttmattgagtcattagacttgtaacaagt------tttcatt--------gtgtctatcagttaatggaatatgccaataagatgk----gtttattgattcaggcagttaaatatcttgaacctcaaatcagactggctgcaagakctggcaaacagaagaaggaatacagattgtctatggtctcagaagcaacctttgaaaargtcagaarcct--rgcagagtcdcctatagaagctgtttttactgatccttcytatggcaag-------gtgaatacatttc----ttctttagtcycttctttc-------actctrgatatgy------------------------------------gtatgtactg-gaataacttcwt----------tttaa-----tgtattcatga-gttcatgctgtggsaattgtgaa---------------taatat---------agtttgaacggggagaggctttagagaagatatcagaagatgtaaaaagtgc---------------------------------------------------------------------------------------------------------------------------------------------------------------------------------------------------------------------------------------------------
>I28626_M226_Malvaceae_Helicteres_guazumifolia_seq1
----------------------------------------------------------------------------------------------------------------------------------------------------------------------------------------------------------------------------------------------------------------------------------------------tcgcgaaatctccgag-aaagatttagaagctggtttaagactagctcatccagaagtgagttgt-------------------------------aggcttgttacgaac------tttctta--------gtatatatcaattaatggaaaatg-cattaagatgg-----tttattgattcaggcagttaaatatattgaacctcaaatcagactggctgagagagctggcaaacaaaagaaggaatacaaattgtctatggtctcagaacaaacctttgaaaaagtcagaaacct--agtagaagaaccaatagaagctgtgtttagtgatccttcttatggcaag-------gtgaattyatttc----tccattggtctcttatttt-------gctctagatatgt---------ac-ttgca---tttata-----ggtacagatgcttta-gagttacttcct----------tttga-----tgttttcttgagtttcatgctgtcgtaatttggaa---------------ttatat---------aktttgaacgtggggaggctctagagaagataacg--------------------------------------------------------------------------------------------------------------------------------------------------------------------------------------------------------------------------------------------------------------------
>I28630_M053_Malvaceae_Huberodendron_swietenioides_seq1
-------------------------------------------------------------------------------------------------------------------------------------------------------------------------------------------------------------------------------------------------------------gagggacaaaaccttgatgatagatgtgcaagctcgtgaaatcaccgar-aaagatttagaagctggtttaagactggctcatccagaagtgagtcat-------------------------------aggcttgtcatgaac------ttttatt--------gtgtctatcaattaatggaaaatktcattaagatgg-----tttattgattcaggcagttaaatatcttgaacctcaaatcagactggctgcaagagctggcaaacaaaagaaggaatacaaattgtccatggtctcagaacaaatctttgaaaaagtcagaaacct--agcagaagcaccgattgatgctgtttttactgatccttcctatggcaag-------gtgaatacatttc----tcctttattcaattctttc-------gctctagatatgt---------at-atgtgta-tttata-----tatacagatgcatta-gagttaccttttt---------tttta-----tgcattcttgagtttcatgctgtggtaatttttaa---------------taatat---------agtttgaacgtggagagg-------------------------------------------------------------------------------------------------------------------------------------------------------------------------------------------------------------------------------------------------------------------------------------
>I28631_M054_Malvaceae_Trochetiopsis_benjaminae_seq1
-----------------------------------------------------------------------------------------------------------------------------------------------------------------------------------------------------------------------------------------------------------acacgggacaaaaccttgatgatagatgygcaagcttgtgaaatctctgag-aaagatttagaagctggtttaagactggctcatccagaagtgagtcat-------------------------------aggctttccacaaac------ttttgtt--------rtgtcyatcaattaatrraaaatgccattwagattg-----tttwktgdttcaggcagttaaatatcttgaacctcaaataagactggctgcaagagctggnaatcaaaagaaggaatayaaattgtctatggtctctgaacagacctttgaaaaagtcagaaacct--ggcagaagaaccaataaaagctgtttttagtgattcttcctatggcaag-------gtgaatacatttc----tcctttggtctcttctttc-------actctagatatgt---------at-aatttaw-ttcgka-----srtwtw--tgcawta-ragttacttctt----------tttka-----tgtattctcragttycatgctgtggcaaytttgaa---------------tratac---------agtttgaacgtggagaggctttagagaagataacac-------------------------------------------------------------------------------------------------------------------------------------------------------------------------------------------------------------------------------------------------------------------
>I28632_M055_Malvaceae_Eriolaena_candollei_seq1
---------------------------------------------------------------------------------------------------------------------------------------------------------------------------------------------------------------------------------------------tcttctttctctgt---------------------gtgtgtgtgyrwgykygtgwawtytytgag-aaagatktwkrwgctgkkytawrrctggctcatccagaagtgagtcat-------------------------------aggctttccacadac------ttttktt--------gtbthbatcaaktaatbdaaaatghyattaagatts----ttttwttgattcaggcagttaaatatcttgaacctcaaataagactggctgcaagagctggcaatcaaaagaaggaatayaaattgtctatggtctctgaacagacctttgaaaaagtcagaaacct--ggcagaagaaccaataaaagctgttttyagtgattcttcctrtggcaag-------gtgaatacatttc----tcctttggtcycttctttc-------actctagatatgt---------at-antttaa-ttcdha-----ggtata--tgcatta-ragttacttctt----------tttga-----tgymttctcgagtttcatgckktggcaacttwgaa---------------waasacaagatgtaaarwyygmacktgragargagtgggatgaacaaas--------------------------------------------------------------------------------------------------------------------------------------------------------------------------------------------------------------------------------------------------------------------y
>I28633_M056_Malvaceae_Adansonia_digitata_seq1
--------------------------------------------------------------------------------------------------------------------------------------------------------------------------------------------------------------------------------------------------------tgtacgaaggacaaaaccttgatgatagatgtgcaagctcgtgaaatcaccgag-aaagatttagaagctggtttaagactggctcatccagaagtgagtcgt-------------------------------aggattgtcatatac------ttytgtt--------gggtctatcagttaat-gcaaatgtcattaagatgg-----tttattgattcaggcagttaaatatcttgaacctcaaatcagactggctgcaagagctggcaaacaaaagaaggaatacaaattgtccatggtctcagaacaaatctttgaaaaagtgagaaacct--agcagaaggaccaattgatgctgtttttactgatccttcctatggcaag-------gtgaatacattc-----tccatttttcayttcttty-------gstctagatatgt---------atawkdttta-tttata-----tatacakatgcatta-gagttgcattt-----------tttta-----tgtattcttgagtttcatgctgtggtaatttttaa---------------taktac---------agtttgaacgtggagaggct-----------------------------------------------------------------------------------------------------------------------------------------------------------------------------------------------------------------------------------------------------------------------------------
>I28635_M058_Malvaceae_Byttneria_aculeata_seq1
----------------------------------------------------------------------------------------------------------------------------------------------------------------------------------------------------------------------------------tgatctgaacttggtatatgcctgtaccagggacaaaaccttgatgatagatgtgcaagcacgtgaaatctcagaa-aaagatttagaagctggtttaagattggctcatccagaagtgagtcatg------------------------------agactagtaacaaat------tactgtt--------ttgtctttctattaatgggaaatggctttaagatga-----tttattgattcaggctgttaaataccttgaacctcaaatcagactggcttcaagagctggcaaacaaaagaaggaatacaagttgtctatggtctcagaaaaaacctttgaaaaagtcagaaacct--ggctgaaaaaccgatagaagccgtctttacagatccttcctatggaaag-------gtgcatatatttc----ttctttattstcttctttc-------gtcctacatatgc---------ac-gc------atttta-----tgtacaggcgaacaa-gagtttcttctt----------ttaaa-----tgtatttttgagttcaatactatgacaatttgaaa---------------tgtt-----------agtttgaacgtgg------------------------------------------------------------------------------------------------------------------------------------------------------------------------------------------------------------------------------------------------------------------------------------------
>I28636_M059_Malvaceae_Pterospermum_pierrei_seq1
-----------------------------------------------------------------------------------------------------------------------------------------------------------------------------------------------------------------------------------------------------------------------------------------------------------------------------------------------------------------------------------------------------dyddwagc------tttyytt--------stttctgtcaattadmggaaaatgccgttaatatgg-----tttattgattcaggctgttaaatatcttgaacctcaaatcagattggctgcaagagctggcaaacaaaagaaggaatacaaattgtctatggtctcagaacaaacacttgaaaaagtcagaaacct--ggcagaagcaccaattgaagctgtttttaccaat-cttcctatggcaag-------gtgaatttatttc----tcctttggtctcttcttttt------gcactagatatgc---------aa-atgcgtg-tttatg-----gatatagttgcatta-gagt-gcttctt----------tttga-----tgtaatcttgagtttcatgctgctgtarywraymcaakaaattttgtccttgttgt-----gtaggatttttgcacggacttggttttaaattgttgcag--------------------------------------------------------------------------------------------------------------------------------------------------------------------------------------------------------------------------------------------------------------------
>I28638_M061_Malvaceae_Basiloxylon_brasiliensis_seq1
------------------------------------------------------------------------------------------------------------------------------------------------------------------------------------------------------------------------------------atctcaacttggtatatgcctgtacaagggacaaaaccttaatgatagatgtgcaagctcgtgaaatcaccgag-aaagatttagaagctggtttaaggctggctcatccagaagtgagtcac-------------------------------aggcttgtcatgaac------ttttgtt--------gtgtctatcaattaatggaaaatgccattaagatgg-----tttattgattcaggcagttaaatatcttgaaccccaaatcagactggctgcaagagctggcaaacaaaagaaggaatacaaattgtctatggtctcagaacaaatatttgaaaaagtcagaaacct--ggcagaagctccaattgaagctgtttttactgatccttcctatggcaag-------gtgaatacatttc----tcctttggtcttttctttc-------actctagatatgt---------at-atgtgta-tttata-----gagacagatgcatta-gacttctttttg--------------a-----tgtattcttgagtttcatgctgtggtaa---tgaa---------------taatgt---------agtttgaacgtggagaggctttagagaaggtaacacaagatgtaagaagcgcact------------------------------------------------------------------------------------------------------------------------------------------------------------------------------------------------------------------------------------------------
>I28640_M062B_Malvaceae_Diplodiscus_paniculatus_seq1
------------------------------------------------------------------------------------------------------------------------------------------------------------------------------------------------------------------------------------------------------------------------ccttgatgatwrrtgtryarrmycrkraaatcactgag-aaagatttagaagctgctttaagactggctcatccagaagtgagtcat-------------------------------aggcttgtcataagc------tttcgtt--------gtgtctattaattaatgaaaaatgccattaagatga-----tttattgattcaggcagttaahtgtcttgaacctcaaatcagactggctgcaagagctggcaaacaaaagaaggaatacaaattgtcaatggtctcagaaaaaacctttgaaaaagtcagaaacct--agcagaggaaccaattgaggctgtttttagcgatccttcatatggcaag-------gtgaatacatttc----tcctttggtctcttcttttc---------------------------------------ctagcaga---agcaccaawtcattaagagttacttctt----------tttca-----tgcattcttgagtttaatgctttggtagttttga--------------------------------------------------------------------------------------------------------------------------------------------------------------------------------------------------------------------------------------------------------------------------------------------------------------------------------------
>I28642_M064_Malvaceae_Burretiodendron_esquirolii_seq1
---------------------------------------------------------------------------------------------------------------------------------------------------------------------------------------------------------------------------------------------------------------------------------------------------------------------------------------------------gaagtgagtcat-------------------------------atgctttccacaaac------ttttgtt--------gtgtctatcaattaatggaaagyrccattaagatga-----tttatctattcaggctgttaaatatcttgaacctcaaataagattggctgcaagagctggcaatcaaaagaaggaatacaaattgtctatggtccctgaacaaacctttgaaaaagtcagaaacct--ggcagaagcaccaataggagctgtttttggtgatccttcctatggcaag-------gtgaatatatttc----ttctttggtcccttctttc-------actmtagatatgt---------at-aattgag-ttcata-----rttkta--tgcmwta-aagttacttcct----------tttga-----tgtatt------------------------------------------------------------------------------------------------------------------------------------------------------------------------------------------------------------------------------------------------------------------------------------------------------------------------------------------------------------------
>I28643_M065_Malvaceae_Hermannia_flammea_seq1
------------------------------------------------------------------------------------------------------------------------------------------------------------------------------------------------------------------------------------------------------------------------------------------------------------------gatttagaagccagtttaagactggctcatccagaagtgagtcata------------------------------agactcctgagaatt---tttttttattgtgtgtgcgtgtgtatcaattgattgacaatgccattaaagtgg-----gttattgattcaggcagttaaatatcttgaacctcaaatcaggctggctgcaaaagctggcaaacagaagaaagaatacaaattgtcgatggtctctgaacaaacctttgagaaagtcagaaacct--ggcagaagcacgaatagaagcagtttttactgatccttcctatggcaag-------gtgaatacgtttttttttttgttagtttcacttttc-------agtctagatttat--------------------------------atatatgtatacta-gaattattgttttt------------------agtctaattgagtttcatgctgtgacaattttcaa---------------ta--------------------------------------------------------------------------------------------------------------------------------------------------------------------------------------------------------------------------------------------------------------------------------------------------------------------
>I28645_M067_Malvaceae_Guichenotia_ledifolia_seq1
-----------------------------------------------------------------------------------------------------------------------------------------------------------------------------------------------------------------------------------------aacctggtctatgcctgtacaagggacaaaaccttgatgatagatgtgcaagctcgtgaaatctccgag-aaagatttagaggctggtttaagactggctcatccagaagtgagtctt-------------------------------------gtaacaagt------ttttgtt--------gtgtctgtcaactaatggacaatgccgttaaaatgg----ttttattgattcaggcagttaaatatcttgaacctcaaatcagactggctgggagagctggcaaacaaaagaaggaatacaaattgtctatggtctcagaacaaacctttgaaaaggtcagaaacct--agcagaagcaaaaatagaagctgtttttaccgatccttcctatggcaag-------gtgaatacctttc----ttctttagtcttttctctc-----------tagatatgt---------gt-a-------tttata-----ggtacagatgcacta-gaattatttt------------tttaa-----tgtactcttgagtttcatgctgtggcaatttttaa---------------taatat---------agtttgaacgcggagaggct-----------------------------------------------------------------------------------------------------------------------------------------------------------------------------------------------------------------------------------------------------------------------------------
>I28646_M068_Malvaceae_Helmiopsis_sp_seq1
-----------------------------------------------------------------------------------------------------------------------------------------------------------------------------------------------------------------------------------------------------------acacgggacaaaaccttgatgatagatgtgcaagctcgtgaaatctctgag-aaagatttagaagctggtttaagactggctcatccagaagtgagtcat-------------------------------aggctttccacrrac-----tttttktt--------gtgtcyatcaatkaatkraaaatgcyattaagattg-----tttwttgattcaggcagttaaatatcttgaacctcaaataagactggctgcaagagctggmaatcaaaagaaggaatayaaattgtctatggtctctgarcakacctttgaaaaagtcagaaacct--ggcagaagaaycaataaaagctgttttyagtgattcttcctatggcaag-------gtgaatacatttc----tcctttggtctcttctttc-------actctagatatgt---------at-aatttaa-ttcata-----ggtata--tgcatta-ragttacttctt----------tttga-----tgtwttcttgagtttcatgctgtggcaactttgaa---------------taatac---------agtttgawcgtggagaggctttagagaagataacacaagatgtaa---------------------------------------------------------------------------------------------------------------------------------------------------------------------------------------------------------------------------------------------------------a
>I28647_M069_Malvaceae_Cheirolaena_linearis_seq1
------------------------------------------------------------------------------------------------------------------------------------------------------------------------------------------------------------------------------------------------------------cacgggacaaaaccttgatgatagatgtgcaagctcgtgaaatctctgag-aaagatttagaagctggtttaagactggctcatccagaagtgagtcat-------------------------------aggctttccayaaac------tthtktt--------rtgtcyaycaattaatgvaaaatgccattaagattg-----tttwktgattcaggcagttaaatatcttgaaccwcaaataagactvgctgmaagagctggbaatcaaaagaaggaatayaaattrtctatggtctctgaacagrcctwtgaaaaagtcagaaacyt--ggcagaagaaccaataaaagctgtttttagtgattcttcctatggcaag-------gtgaatacatttc----tcctttggtctcttctttcamtctagastctagatatgt---------ataaatttwa-ttcgka-----ggtwtw--tgcayta-rakttacttctt----------tttka-----tgtattctcragtttcatgckgtggcaactttgaa---------------tgatac---------agtttgaacgtggagaggctttagaga----------------------------------------------------------------------------------------------------------------------------------------------------------------------------------------------------------------------------------------------------------------------------
>I28648_M070_Malvaceae_Helmiopsiella_madagascariensis_seq1
-------------------------------------------------------------------------------------------------------------------------------------------------------------------------------------------------------------------------------------------------------------------------------------------------tgaaatctctgag-aaagatttagaagctggtttaagactggctcatccagaagtgagtcat-------------------------------aggctttccamarac------ttttktt--------gtgtcyatcaattaatgraaaatgcyattaagattg-----tttwttgattcaggcagttaaatatcttgaacctcaaataagactggctgcaagagctggcaatcaaaagaaggaatayaaattgtctatggtctctgaacagacctttgaaaaagtcagaaacct--ggcagaagaaccaataaaagctgttttyagtgattcttcctatggcaag-------gtgaatacatttc----tcctttgdtctcttctttc-------aytctagatatgt---------at-aatttaa-ttcrta-----ggtata--tgcatta-ragttacttctt----------tttra-----tgyattctcgagtttcatgctgtggcaactttgaa---------------tartac---------agtttgatcgtggagaggctttagagaaga-------------------------------------------------------------------------------------------------------------------------------------------------------------------------------------------------------------------------------------------------------------------------
>I28650_M072_Malvaceae_Clappertonia_ficifolia_seq1
---------------------------------------------------------------------------------------------------------------------------------------------------------------------------------------------------------------------------------------------------------------gggacaaaacattkatgatagatgtccaagctcgtgaaatctccgag-aaagatttagaagctggtttaagactsgcccatccagaagtgagttwyg------------------------------agacttgtaaaaagt------tttcttt--------gtgtctttcaattaataravawtgccaataagatbd----gtttattgdttyaggcagttaaatatcttgaacctcaaatcaractggctgcaakagctggcaaacagaagaaagaatacacattgtccatggtctcagaagcaacatttgaaaaagtcagaawyct--ggcagaggcccctatagaagctgtttttactgahccttcctatggcaag-------gtgaatayatttc----tttgtattmtsttcttttm-------mtyctagatrcay------------------------------------atatgcacta-gaatcacttatt----------tttaa-----tktatrcatga-gttcatgctgtggcaattgtgaa---------------taatgt---------agtttgaacgtggagaggctttagagaagataacacaagatgtaaaaag------------------------------------------------------------------------------------------------------------------------------------------------------------------------------------------------------------------------------------------------------
>I28654_M105_Malvaceae_Pachira_aquatica_seq1
-----------------------------------------------------------------------------------------------------------------------------------------------------------------------------------------------------------------------------------------------------------------------------------------------------------gag-aaagatttagaagctggtttaagactggctcatccagaggtgagtcat-------------------------------aggcttgtcataaac------ttttgtt--------atgtctatcaattaatgtaaaatgtcattaagawgg-----tttattgatycaggcagttaaatatcttgaacctcaaatcagactggctgcaagagctggcaaacaaaagaaggaatacaaattgtccatggtctcagaacaaatctttgaaaaagtcagaaacct--agcagaagcascaattgatgctgtttttaccgatccttcttatggcaag-------gtgaataygtttc----tcctttattcaagtctttc-------gctctagatatgt---------rt-atgtgta-tttata-----tatrcagatgcatta-gagttttctttt--------------------------------------------------------------------------------------------------------------------------------------------------------------------------------------------------------------------------------------------------------------------------------------------------------------------------------------------------------------------------------------------
>I28655_M148_Malvaceae_Robinsonella_mirandae_seq1
-------------------------------------------------------------------------------------------------------------------------------------------------------------------------------------------------------------------------------------------------------------gagggacaaaaccttgatgatagatgtgcaagctcgtgaaatcaccgag-aaagatttagaagctggtttaaaattggctcatccagaagtgagtcac-------------------------------aggcttgtcataatc------ttttctt--------ccrtctatcwatttatkgaaaatcccawtargaygg-----ttcattgattcaggcagttaaatatcttgaacctcaaatcagactggctgcaagagctggcaaacaaaagaaagaatataaattatccatggtctcagaacaaatctatgagraagtcagaaacct--tgcagaagcaccaattgatgctgtttttaccgatccttcctatggaaag-------gtramtacatstc----tccwtyaatcacttctttc-------gctctagatatgt---------g------ata-twtata-----tttacaacttcatta-gggttacttcctttcatgtta-tttta-----tgtattcttgggtttcatgcagtgttaaattttaa---------------taatat---------agttt--------------------------------------------------------------------------------------------------------------------------------------------------------------------------------------------------------------------------------------------------------------------------------------------------
>I28656_M002_Malvaceae_Tilia_americana_seq1
----------------------------------------------------------------------------------------------------------------------------------------------------------------------------------------------------------------------------------tgatctcaacttggtttatgcctgtacaagggacaaaaccttgatgatagatgtgcaagctcgtgaaatctctgag-aaagatttagaagctggtttaagamtggctcatccagaagtgagtcat-------------------------------aggcttgtyayaaac------tttcgtw--------gtgtctatcaattaatrraaaatvchattaagatgg-----tttwtkrattcaggcagttaaatatcttgaacctcaaatcagactggctgcaagagctggcaaacaaaagaaggaatacaaattgtctatgktctcagaacaaacctttgaaaaagtcagaarcct--ggcagaagcaccdatwgaagctgtttttachgatccttcctatggcaag-------gtgaatamrtttc----tcmtttggtctcttcttty-------rctctakatatgt---------at-atgtgtaattcata-----ggtacagatgcatta-gagatacttctt----------tttaa-----tgtattcttgtatttcatgctgtggcaatt-tgaa---------------taatrt---------agtttgaacgcgga-----------------------------------------------------------------------------------------------------------------------------------------------------------------------------------------------------------------------------------------------------------------------------------------
>I28658_M160_Muntingiaceae_Muntingia_calabura_seq1
-----------------------------------------------------------------------------------------------------------------------------------------------------------------------------------------------------------------------------------------------------------------------actttgatgattgatgtacaggctcgtgagatctcggag-agagatctagaagctgggttacgattggctcatccagaggtgagttgctg-----------------------------agacctggaagaact------ttctgtttt---ccttgctttgttgttt------taacttcattatgatgctgaagtttgttgattcaggctgttaaataccttgaacctcaaattagattggcagccaaagctggtaaacataagaaggactacaaattatacatggtgtcagaaagcaccttggacaaagtcagaagcct--ggctgaatcacccattgaagctgtattttctgatccttcatatggcaag-------gtgtaattttttg-atcttccctagttctttatttgtc--------------------------------------tttgtttg---tacatacatgtgttgatagttacttctt----------tgcaa-atatgttgtttttgaatttt-------------------------------------------------------------------------------------------------------------------------------------------------------------------------------------------------------------------------------------------------------------------------------------------------------------------------------------------------------a
>I9832_V002_Malvaceae_Luehea_speciosa_seq1
gtcttagtcagatggtccttttccacaatgttaatgcctcacgctgaaaatggtcattgctgttatgttgaataaggaaggttgttaagactttgtctctaacctatattaaagttgcttttaagctttataaagctccgcagttctgaagacaatgaaacttgacytgtgaattttctttatcctctgatcaatggttatttggcataatgcagcttaatctaagcgatctgaacttggtatatgcctgtacaagggacaaaactttgatgatagatbtccaagctcgtgaaatctctgag-aaagatttrgaagctggtttaagactggchcatccagaagtgagtcatg------------------------------agaathgtaahwagt------tttyatt--------gtstmbvtcaattaatggaaaatgcttataagatgg----gttwdtb--ktcaggcagttaaatatcttgadcctcaaatcagactggctgcaagagctggcaaraaaaagaaggaatayacdytgtcyatggtctcagaagaaacctttgaaaaagtcagaaacct--ygcagaggcacccwtagaagctgtttttacygatccttcctatggcaag-------gtgaatacatttc----ttctttagtctctcctt-------------tagatatgt------------------------------------atatgcccta-gaatcacttctt----------tctga-----tgtattgatga-gttcatgctgtggcaattgtgaa---------------ta--at---------agtttgaacgyggagaggcyttagagaagataacacaagatgtraaaagcacacttgaagaagaadgtgaygaacraagcttaaaagtccttccmaaagttgtagacactgtcagraaacaggtaagctgtgcccwagraaagtgttaagaggatctgtttggtttattttatgtcatcattttcatgattgatttaaattcattttttgcttttgttttcctcctttaaggtggatttagatgaactaatacaatgatttttttttgggctttaccaaaagattcgatcacttg
