# Supplementary material for: Localized Phylogenetic Discordance Among Nuclear Loci Due to Incomplete Lineage Sorting and Introgression in the Family of Cotton and Cacao (Malvaceae)
Source: Front Plant Sci. 2022 Apr 13;13:850521. doi: 10.3389/fpls.2022.850521 (PMC9043901; doi:10.3389/fpls.2022.850521)
Supplement: Supplementary file 1 [file Data_Sheet_1.ZIP › Alignments_v4/L246.fasta]

>I23352_M001_Malvaceae_Bombax_ceiba_seq1
-------------------------------------------------------------------------------------------------------------------------------------------------------------------------------------------------------------------------------------------------------------------------------------------------------------------------------------------------------------------------------------------------------------------------------------------------------------------------------------------------------------------------------------------------------------------------------------------------------------------------------------------attatattgccatcttctcttcaaa-tccccctttcaagctagacaagtataaaaggtatgaaagccatggagtgtctggatttccaatcaagtgcaatttcagcttggatggggaaaagcttgcctctggttcctctgatggttctatatacttctataactctcgatcatcggtgctcgtcaagaaaatcaaggcatacgaggaagcctgtgtagacatcgttttccaccccatcttgtct-aatgtaattgcttcatgcagttggaatggagatgtttcg-gtgtttgaatga-----------gac-agcctttttatcctt------------------------------------------------------------------------------------------------------------------gatgttg-aaaatgc---------------------------aaaca-tgt---------ataaa-------------------------aac-----------------aata-------------------tcttaa---------------------------cacttttttttttctcggtac-aaaagaaatcgtagccta------------------------aaactaagaaaagggattactata----------------------------------------------------------------agcatcgagatttaaattat-----------------aaacttattgatgttactttttagatggaaattttttaattaattagattaaacttcatgttcatcttaatattt----------------------------------------------tttttgttastatgtgt------------------------------------------------------------ggaa------aagaagwgaacggg
>I23353_M002_Malvaceae_Tilia_americana_seq1
----------------------------------------------------------------------------------------------------------------------------------------------------------------------------------------------------------------------------------------------------------------------------------------------------------------------------------------------------------------------------------------------------------------------------------------------------------------------------------------------------------------------------------------------------------------------------------------------------------------------------------------gaaattatattgccattttctcttcaag-tccccccttcaagctagacaagtataaaaggtatgaaagtcatggagtgtctggatttccagttgagtgcaatttcagcttggatggggagaagcttgtctctggttcctcagatggttctatatacttaaataactcccgat-------gcttgtcaagaaaatcaagccatacgagcatgcctgtgtagatgtcgttttccatcccatcttgtct-aatgtaattgcttcatgcagttggaatggagatgtytca-gtgttcgagtga-----------gac-agcttatttatcctt------------------aatccaaggacaagc-----------aaaa-----------------------------------------------------------------gaatcttg-aaaatac---------------------------aaagt-tgt----------taa--------------------------aac-----------------aata-------------------tcttac------------------------------tctttcttactt-------aatgtgtgtgg-aaaagc--------------------------acaagagaaacagaaccagtatcattgaca--------------------------------------------------------ataacaatatctgtattc------------------------------------------tggtaactcttttggttg--------------ttctttctaacataatctt---------------------------------------------------------------------------------------------------------------------------------ac-----------------
>I23354_M003_Malvaceae_Herissantia_crispa_seq1
-----------------------------------------------------------------------------------------------------------------------------------------------------------------------------------------------------------------------------------------------------------------------------------------------------------------------------------------------------------------------------------------------------------------------------------------------------------------------------------------------------------------------------------------------------------------------------------------------------------------------------------aaatggaaattatgttgccattttctcttcaaa-tccccccttcaagctagataagtatagaaggtatgaaagccatggagtgtcaggatttccaattaagtgcagtttcagcttggatggggagaagcttgtctctggttcctcagacggttcgatatacttctataacgcccgatcatcgatgcttgtcaagaaaattaaggcatatgaggaagcctgtgtagacatctctttccatcctatattgtct-aatgtaattgcttcatgcagttggaatggagatgtttct-gtgtttgagtga-----------gac-atcttatgcatcctt--------------ctttgatcccatgactagcca------aaaaaaa-----------------------------------------------------------------aaatgttg-aaaatac---------------------------aaaga-tgt---------acac--------------------------aac-----------------acta-------------------tcttat---------------------------------ttgtcattaaggtgt---aagactttacgtgatc---------------------------------aaaaagtttctaat-----------------------------------------------------------------agcccccgacttagaaacca---------------tttggtttgcacctatcaaagg--caaaaagcttccc----------------------------atcacaatttatacaac---------------------------tagat----atacgttgctaaaatgaaggttga-----------------tgttccgat--------------------------------gggataca--t-tggattgagtcg
>I23355_M004_Malvaceae_Malva_arborea_seq1
---------------------------------------------------------------------------------------------------------------------------------------------------------------------------------------------------------------------------------------------------------------------------------------------------------------------------------------------------------------------------------------------------------------------------------------------------------------------------------------------------------------------------------------------------------------------------------------------------------------------------------tcaaatggcaattatattgcgattttctcttcaaa-tccccccttcaagctagacaaatatagaaggtatgaaagycatggagtgtctggatttccaattaagtgcagtttcagcttggatggggagaagcttgtctctggttcgtcagatggttctatatwcytgtataactcccgatcatcggtgcttgtcaagaaaatcaaggcatacgatgaagcctgtctagacattgctttccatcccatcttgtck-aaygtaattgcytcatgcagttggaatggaaatgtttca-gtgtttgagtga-----------gac-agcttatttatcctt------------------ra----------tgca----------aaaa-----------------------------------------------------------------gaatgttg-aaaatac---------------------------aaaga-tga---------ttaaac------------------------aac-----------------acta-------------------tcttat---------------------------------ttgtcattgaggtgt-aagacattttacgagatc----------------------------------agaagtttctaag-----------------------------------------------------------------atctccggaacttg---------------------------------------------------attttt-----------------------------gtcacaagtactatgatttttagtacaggtcaatttcattctttcaagttcttttacatttttaaaaaaaattgtaggttaaacaaagggaa-------------------------------------------gaaagac---------------ag
>I23356_M005_Malvaceae_Lavatera_assurgentiflora_seq1
-----------------------------------------------------------------------------------------------------------------------------------------------------------------------------------------------------------------------------------------------------------------------------------------------------------------------------------------------------------------------------------------------------------------------------------------------------------------------------------------------------------------------------------------------------------------------------------------------------------------------------------------caattatattgccattttctcttcaaa-tccccccttcaagctagacaaatatagaaggtatgaaagccatggagtgtctggatttccaattaagtgcagtttcagcttggatggggagaagcttgtctctggttcgtcagatggttctatathcytgtataactcccgatcatcggtgcttgtcaagaaaatcaaggcatacgatgaagcctgtctagacattgctttccatcccatcttgtcg-aacgtaattgcttcatgcagttggaatggaaatgtttc---------agtga-----------gac-agcttatttatcctt------------------ga----------tgca----------aaaa-----------------------------------------------------------------gaatgttg-aaaatac---------------------------aaaga-tga---------ttaagc------------------------aac-----------------acta-------------------tcttat---------------------------------ttgtcattgaggtgt-aagacattttacgagatc----------------------------------agaagtttctaag-----------------------------------------------------------------atctcctgaacttg---------------------------------------------------attttt-----------------------------gtctc----------------------------------------------------------------------------------------------------------------------------------------------------------
>I23357_M006_Sphaerosepalaceae_Rhopalocarpus_longipetiolatus_seq1
-------------------------------------------------------------------------------------------------------------------------------------------------------------------------------------------------------------------------------------------------------------------------------------------------------------------------------------------------------------------------------------------------------------------------------------------------------------------------------------------------------------------------------------------------------------------------------------------------------------------------------------------------------------------g-tccccmtttcaagctagactagcataaaaggtatgaaggccatggagtatctggctttcccatgaagtgcaactttagcttggatggagaaaagcttgtctctggctcttcagatggttctatatatttctataactcgaattcatcagagcttgtcaggaaaatcaaggcatatgaacaggcctgcatcaatgttgttttgcatcccatcttgcct-aatgtaattgcttcatgcggttggratggagatgtttca-gtgtttgtgttagc-------------agcttagttaacc--------------------aagaaaaagacagcccatta--catcaarrr----------------------------------------------------------------grammwymaaarrwks---------------------------mrkkk-krwkgrr--ktkktwa--------------------------rrmmw--------------------------------------yyyywwymwt--------------------------wwttwwkgktgaagctat----------------------------------------------------------------------------------------------------------------------------ctccgtcaccttcaa-----------------------------------------------------------------------------------------------------------------------------------------------------------------------------------------------------------------------------------------------------------
>I23359_M008_Malvaceae_Althaea_officinalis_seq1
-----------------------------------------------------------------------------------------------------------------------------------------------------------------------------------------------------------------------------------------------------------------------------------------------------------------------------------------------------------------------------------------------------------------------------------------------------------------------------------------------------------------------------------------------------------------------------------------------------------------------------------aaatggaaattatattgccattttctcttcaaa-tccccccttcaagctagacaaatataaaaggtatgaaagccatggagtgtctggatttccaattaagtgcagtttcagcttggacggggagaagcttgcctctggttcgtcagatggttctatatacttttataactcccgatcatcgttgcttgtcaagaaaatcaaggcatacgatgaagcctgtgtagacattgctttccatcccatcttgtct-aatgtaattgcttcatgcagttggaatggaaatgtttca-gtgtttgagtga-----------gac-agcttatttatcccc------------------gatccagtgacaagca----------aaac-----------------------------------------------------------------gaaagttg-aaaatac---------------------------gaaga-tgt---------aaac--------------------------aac-----------------acta-------------------tc----------------------------------------------------------------------------------------------------------------------------------------------------------------------------------------------------------------------------------------------------------------------------------------------------------------------------------------------------------------------------------------------------------------------------------------------------------
>I23360_M009_Malvaceae_Lagunaria_patersonia_seq1
-------------------------------------------------------------------------------------------------------------------------------------------------------------------------------------------------------------------------------------------------------------------------------------------------------------------------------------------------------------------------------------------------------------------------------------------------------------------------------------------------------------------------------------------------------------------------------------------------------------------------------------acggaaattatattgccattttctcttcaca-tccccccttcaagctaaacaagtataaaaggtatgaaagccatggagtgtctggatttccaattaagtgcaatttcagcttagatggggagaagcttgtctctggttcctcagatggctctatgtacatctataactcccgatcgtcgatgcttatcaagaaaatcaaggcatacgaggaagcctgcgtagatatcgctttccatcccatcttgtcc-aatgtagttgcttcatgcagttggaatggagatgtttca-gtgttcgagtga-----------aac-agcttattcatcttt------------------gatcccaggacaagcaaaaaattaaaaaaa----------------------------------------------------------aaaacaaaaatgttg-aaaataa---------------------------aaaga-cgt---------agaa--------------------------aac-----------------aatat------------------------------------------------------cttttttttttggcactctcgggtatctgatggaaatgt--------------gt--------------------gatttgtcctctttgtcaa-------------------------------------------------------gcgacaattgcctggttcttcctatg--------------------------------tctgatgatttctctc------------------ttttgctaattacattct-----------------------------------------------------------------------------------------------------------------------------------------------------
>I23361_M010_Malvaceae_Allyogyne_huegelli_seq1
----------------------------------------------------------------------------------------------------------------------------------------------------------------------------------------------------------------------------------------------------------------------------------------------------------------------------------------------------------------------------------------------------------------------------------------------------------------------------------------------------------------------------------------------------------------------------------------------------------------------------------------gaaattatattgccattttctcttcaaa-tcctcccttcaagctagacaagtataaaaggtatgaaagccatggagtgtgtggatttccaattaagtgcaatttcagcttggatggagagaagctcgtctctggttcctcagatggttctatatacttctataactctcgatcgccggctcttatcaagaaagtcaaggcctacgatgaagcctgcatagacgtggtgttccatcccatcttgtct-aatgtaattgcttcatgcagttg------------------------------------------------------------------------------------------------------------------------------------------------------------------------------------------------------------------------------------------------------------------------------------------------------------------------------------------------------------------------------------------------------------------------------------------------------------------------------------------------------------------------------------------------------------------------------------------------------------------------------------------------------------------------------------------------------------------------------------------------------------------------------
>I23364_M013_Malvaceae_Grewia_sp_seq1
-----------------------------------------------------------------------------------------------------------------------------------------------------------------------------------------------------------------------------------------------------------------------------------------------------------------------------------------------------------------------------------------------------------------------------------------------------------------------------------------------------------------------------------------------------------------------------------------------------------------------------------gaatggaaattatattgccattttctcttcaaa-cccccctttcaagctagacaaatatagaaggtacgaaagccatggagtttcaggattcccggttaagtgcaacttcagcttggatggggagaagcttgtctctggttcctcagatggatctatctacttctataactcccgatcatcagtgctcgtcgagagaatcaaggcatatgagcaggcctgtgtagacgtcgttttccatcccttcttgtct-aaagtagttgcttcatgcagttggaatggagatatttca-gtgtttgagtga--------agggac------------------------------------------------------------------------------------------------------------------------------agagaatgttg-aaaattc--------------------------gaacta-cgt---------ataa--------------------------aac-----------------aata-------------------ttttcc---------------------------------------------------------------------------------------------------------gattaaaacccattgaca--------------------------------------------------------atgacaatgtctcaagtcttct---------------------------------gattacactggttcttgt-------------------ttcgtattaacatgattgattgtt----------------------------------------cwatttggtaagaaacctt-aaccatgaaaacagggc------------------------------------------------------------------
>I23365_M014_Malvaceae_Callirhoe_bushii_seq1
------------------------------------------------------------------------------------------------------------------------------------------------------------------------------------------------------------------------------------------------------------------------------------------------------------------------------------------------------------------------------------------------------------------------------------------------------------------------------------------------------------------------------------------------------------------------------------------------------------------------------------aatggcaattatattgcmattttstcttcaaa-tycccccttcaagctmgacaaatataaaaggtatgaaagccatggagtgtctggatttccaattaagtgcggtttcagcttggatggagagaagcttgtctctggttcctcagatggttctgtatacttctatagcacccgatcgtcggtgcttgtcaagaaaatcaaggcatacaaggaagcctgtatcgacatcgctttccatcctatcttgtct-aatgtaattgcttcatgcagttggaatggcgatgtttca-gtgtttgagtga-----------gac-aayttatmattcctt------------------gatcckktgacaagca----------aaaa-----------------------------------------------------------------gaaagttg-aaaatac---------------------------aaaga-tgt---------atac--------------------------aac-----------------acta-------------------tcttat---------------------------------ttatccttaaggtgtaacataatatcatcggaatttgaagg--------c-----------------aagggactcgttagagagaggtaaagatc--------------------------------------------------tttttaggattttggtaata---------------ttttacttgt-----------tttgagaaaatttgattg-------------------tctaggtaccacgaacctatacctaccggc-------------------------------caccatcatataacaggt---------------------------------------------------------------------------------------
>I23367_M016_Malvaceae_Kitaibelia_vitifolia_seq1
---------------------------------------------------------------------------------------------------------------------------------------------------------------------------------------------------------------------------------------------------------------------------------------------------------------------------------------------------------------------------------------------------------------------------------------------------------------------------------------------------------------------------------------------------------------------------------------------------------------------------------------------tatattgccattttctcttcaaa-tccccccttcaagctagacaagtataaaaggtatgaaagtcatggagtgtctggatttccaattaagtgcagtttcagcttggatggggagaagcttgtctctggttcctcagatggttctatatacttgtataacgcgcgatcattggtgcttgtcaagaaaatcaaggcatacgaggaagcatgtgtagacatcgctttccatcccattttgtct-aatgtaattgcttcatgcagttggaatggcgatgtttca-gtatttgagtga-----------gac-agcttatttatcctt------------------gattccgtgacaagca----------aaaa-----------------------------------------------------------------gaaagttg-aaaatac---------------------------aaaga-tgt---------atac--------------------------aac-----------------acta-------------------tcttat---------------------------------ttttcattaaggtgc-aatacattttacgawatc----------------------------------aaaagtytataat-----------------------------------------------------------------atctccgggatttg-----------------------------------------------------------------------------------------------------------------------------------------------------------------------------------------------------------------------------------------------------
>I23368_M017_Malvaceae_Sterculia_apetala_seq1
------------------------------------------------------------------------------------------------------------------------------------------------------------------------------------------------------------------------------------------------------------------------------------------------------------------------------------------------------------------------------------------------------------------------------------------------------------------------------------------------------------------------------------------------------------------------------------------------------------------------------------aatggaaattatattgccattttctcttcaag-tttccccttcaagctagacaagtataaaaggtatgaaagtcatgcagtgtcgggatttccagttaagtgcaatttcagcttggatggggagaagcttgtctctggttcctctgatggttctatacacgtctacaattctcgatcatcggtgcttgtcaagaaaatcaaggcataccagcaggcctgtatagatgttgttttccatcccatcttgtct-aatgtaattgcctcgtgcagttggaatggagatgtttca-gtgttcgagtga-----------gac-rgcttatttgtctttagt-----------attagtcagtaaggtaaacg-------agtcaaa--------------------------------------------------------ttattcgtacattattt-aaatttg--------------------------aataaa-tga-------ttattyg-------------------------aat--------------tagattca------------------ttttat------------------------------attttattattaattgat-catttaattttcataatat-------------------------atgattgaaaaaatgataaatttaatctat--------------------------------------------------------tgagttaaatttgaatctttgg-------------------------------------------------------------------aaataagttcaaacga----------------------------------------------------------------------------------------------------------------------------------------------------------
>I23369_M018_Malvaceae_Abelmoschus_esculentus_seq1
------------------------------------------------------------------------------------------------------------------------------------------------------------------------------------------------------------------------------------------------------------------------------------------------------------------------------------------------------------------------------------------------------------------------------------------------------------------------------------------------------------------------------------------------------------------------------------------------------------------------------------------aattatattgccattttctcttctag-tcctcccttcaagctagataagtataaaaggtatgaaagccatggagtgtctggatttccaattaaatgcaatttcagcttggatggagagaagcttgtctctggttcctcagatggttctatatacttctataactcccagtcgtcggttcttatcaagaaaatcaaggcgtacgaggaagcctgtgtagatgttgctttccatcccatattatct-aatgtaattgcttcgtgcagttggaatggagatgtttca-gtgtttgagtga-----------gac-aacttatttatccct------------------gatcccaggacaagca----------aaaa----------------------------------------------------------------aaatagttg-tgaa-------------------------------------------------------------------------------------------------------------------------------------------------------------------------------------------------------------------------------------------------------------------------------------------------------------------------------------------------------------------------------------------------------------------------------------------------------------------------------------------------------------------------------------------------------------------------------------
>I23370_M105_Malvaceae_Pachira_aquatica_seq1
---------------------------------------------------------------------------------------------------------------------------------------------------------------------------------------------------------------------------------------------------------------------------------------------------------------------------------------------------------------------------------------------------------------------------------------------------------------------------------------------------------------------------------------------------------------------------------------------------------------------------------tcaaatggaaattatattgccattttctcttcawa-tccccctttcaagctagacaagtataaaaggtatgaaagccatggagtgtctggatttccaatcaagtgcaatttcagcttggatggggaaaagcttgcctctggttcttctgatggttctatatacttgtataactcccgatcctcagtgcttgtcaagaaaatcaaggcatacgaggaagcctgtgtagacatcggttttcaccccatcttgtct-aatgtaattgcttcatgcagttggaatggagatgtttca-gtgtttgaatga-----------gac-agcctatttatcctc-----------------------------------------------------------------------------------------------------------------agatgttgaaaaac-----------------------------aaaca-tgc---------ataa--------------------------aac-----------------aata-------------------gcttaagccta----gacaccct-tttttttaagtgtgattttttttaatcaattggattaaactgcatgttt----------------------------------------------------------------------------------------------------------------atctcaacacttttattgttatta-tatatatgtg----------------tggatcttctggtaactcttttgctgg--------------ttctctgaaacataa--------------------------------------------------------------------------------------------------------------------------------------------------------
>I23371_M137_Malvaceae_Dombeya_wallichii_seq1
----------------------------------------------------------------------------------------------------------------------------------------------------------------------------------------------------------------------------------------------------------------------------------------------------------------------------------------------------------------------------------------------------------------------------------------------------------------------------------------------------------------------------------------------------------------------------------------------------------------------------------------gaaattatattgccattttctcttcaag-ttcccccttcaagctagacaagtataaaaggtatgaaagycatggagtgttgggatttccaattaagtgcaacttcagcttggatgggcagaarctcgkctctggttcatcggatggttccatatacttmtayaacwccmrgtcatcggtgcttgtcaagaaaatcaaggygtaygagcaggcctgtatagatgtcgytttccatccsatsytgtcv-aatgtaatwgcttcatgcagttggaatggagaggtttcg-gtgttcgaatga-----------gac-agtttaagttwwycyt---------------waaatcttaggacacaagc---------aaaa-----------------------------------------------------------------gaagattg-aagattc---------------------------taaga-tgtatga--tgtataa--------------------------agc-----------------aatt-------------------tcctac------------------------------tctttttttt-------------tacttaatgtagcttg-----------------ctcttgtac------------------------------------------------------------------------------------tttgtcatgtgtggttttctgttacaacttgcatg----------------taaataattgaaagacattctta-----------------atacgtaaagacaaataag------------------------------------------------------------------aaacattatatcatgacagggaat-----------------------------------------------------------
>I23372_M140_Malvaceae_Chiranthodendron_pentadactylon_seq1
-----------------------------------------------------------------------------------------------------------------------------------------------------------------------------------------------------------------------------------------------------------------------------------------------------------------------------------------------------------------------------------------------------------------------------------------------------------------------------------------------------------------------------------------------------------------------------------------------------------------------------------aaatggaaattatattgccattttctcttcaaa-tcccccmttcaagctagacaagtataaaaggtatgaaagccatggagtrtctggatttccaattaagtgcaatttcagcttggatggggagaagcttgtctctggttcctcagatggttmtatatacttstataacwcyygrtcatcggtgcytgtcaagaaaatcraggcatacgagcakgcctgtrtmgacrtcgttttccaccccatcttgtct-aatgtrattgcttcatgcagttggaatggagatgtttca-gtgtttgartga-----------gac-agsttawkyaawytt------------------gatcccaggacaagcc----------aaa------------------------------------------------------------------ggacttga-aaaacac---------------------------aaaga-tgt---------mtaa--------------------------aac-----------------aata-------------------tcttaa------------------------------catttttttttaatgtat-----------------------------------------------------------------------------------------------------------------------------------------------------------------------------------------------------------g---------------------tggmgaagcacaag-------------------------------------------------------------------------------------------------------------------------------------------------------
>I23373_M141_Malvaceae_Quararibea_funebris_seq1
------------------------------------------------------------------------------------------------------------------------------------------------------------------------------------------------------------------------------------------------------------------------------------------------------------------------------------------------------------------------------------------------------------------------------------------------------------------------------------------------------------------------------------------------------------------------------------------------------------------------------caatcaaatggaaattatattgccattttctcttcaaa-tccccccttcaagctagacaaatataaraggtatgaaagccatggagtgtctggatttccaattaagtgcaatttcagcttggatggggagaagcttgtctctggctcctcagatggttctttatacttctataacycccgatcatcggtgcttgtcaagaaaatcaaggcgtacgaggaagcctgtgtagacatcgttttccaccccatcttgtct-aatgtaattgcttcatgcagttggaatggagatgtttca-gtgtttgagtga-----------gac-aacttatttatcctc------------------gatcctasgacaagca----------aaa------------------------------------------------------------------ggatgttg-aaaatac---------------------------gaaga-tgc---------ataa--------------------------aac-----------------agta-------------------tcttaa---------------------------------tagttatttattttt---------------------------------------------------------------------------------------------------------------------------------------------tttatayaa-----------------------------------------aaaag-----------------------------------gtcgtaatct-----------------------------------------------------------------------------------------------------------------------------------------------------
>I23374_M142_Malvaceae_Hampea_nutricia_seq1
------------------------------------------------------------------------------------------------------------------------------------------------------------------------------------------------------------------------------------------------------------------------------------------------------------------------------------------------------------------------------------------------------------------------------------------------------------------------------------------------------------------------------------------------------------------------------------------------------------------------------------------aattatattgccattttctcttcaaa-tcctcccttcaagctagacaagtataaaaggtatgaaagccatggagtgtctggatttccgattaagtgcaatttcagcttggacggggagaagcttgtctctggttcctcagatggttctatatacttgtataactcccgatcatcggtgcttgtcaagaagatcaaggcatacaaggaagcttgtgtagacatcgctttccaccccatcttgtct-aatgtaattgcttcatgcagttggaatggagatgtttca-gtgtttgagtga-----------gac----------------------ta----------------------------------------------------------------------------------------------------------------------------------------------------------tgt---------ataa-----------------------tataac-----------------atcg-------------------tcttat---------------------------------ttgtcattgaggtgt---aatgttttatgagatc----------------------------------aaaactgtctaat-----------------------------------------------------------------ggctcyggacttggaaggca---------------tttggtctacacctatcaa-------------------------------------------------------------------------------------------------------------------------------------------------------------------------------------------------------------
>I23376_M145_Malvaceae_Heliocarpus_appendiculatus_seq1
-----------------------------------------------------------------------------------------------------------------------------------------------------------------------------------------------------------------------------------------------------------------------------------------------------------------------------------------------------------------------------------------------------------------------------------------------------------------------------------------------------------------------------------------------------------------------------------------------------------------------------------------------tatcgccatcttctcttcgag-tccccctttcaagctagacaaatataaaaggtacgaaagccatggcgtgtctggttttccggttaagtgcaatttcagcttggatggggagaaacttgtctccggttcctcagacggatcggtatacttctataactcccgatcatcggtgctggccaagaaaatcaaggcgtacgagcaggcctgtgtagacgtcgttttccatcccatcttgtct-aatgtaattgcttcatgcagttggaatggagacgtttct-gtgtttgagtga--------agagac-agct-------------------------------------------------------aaaa----------------------------------------------------------------agaatggtg-aaaattc--------------------------aaaaca-tgta--------ataa--------------------------aac-----------------agtaw------------------ctttac-------------------------------------------------------------------------------------------------------------------------------------------------------------------------------------amtyaaawmwcykymwky---------------------------------------tkrsmaacacttctg---------------ccatttcttctaacatgtttk----------------------------------------------yywtttyttmwwwcawkys-wwwywtwwwayymrawtswyyyakrkaktswmmyaaag---------------------------------------------
>I23377_M148_Malvaceae_Robinsonella_mirandae_seq1
--------------------------------------------------------------------------------------------------------------------------------------------------------------------------------------------------------------------------------------------------------------------------------------------------------------------------------------------------------------------------------------------------------------------------------------------------------------------------------------------------------------------------------------------------------------------------------------------------------------------------------atcaaatggaaattatgttgccattttctcttcaaa-tccccccttcaagctagacaaatataaaaggtatgaaggscatggagtgtcaggatttccaattaagtgcagtttcagcttggatggggagaagcttgyywctggttcctcagayggttcratatacttctayaacgvccgatcatcggtgcttgtcaagaaaatcaaggcatacgaggaagcmtgtgtagacatcgctttycatcctatrttgtck-aaygtaattgcttcmtgcagttggaatggagatgtttca-gtgtttgagtga-----------src-ayctyrtstatcctt--------------ccttgatcccaggactagcc----------aaaa-----------------------------------------------------------------aawtgtagaaaaatac---------------------------aaada-hgw---------akahdac-----------------------aac-----------------aata-------------------tdtwwt---------------------------------tkkymwtwmrgkkgm--agacattttacgtgatc---------------------------------aaaaagtttctaat-----------------------------------------------------------------acccccggtcttggaagcca---------------tttggtttgcacctatcacaggcaaaaaaaacttcccat----------------------------------------------------------------------------------------------------------------------------------------------------------------------------c------------
>I23378_M150_Malvaceae_Ceiba_pentandra_seq1
-------------------------------------------------------------------------------------------------------------------------------------------------------------------------------------------------------------------------------------------------------------------------------------------------------------------------------------------------------------------------------------------------------------------------------------------------------------------------------------------------------------------------------------------------------------------------------------------------------------------------------------atggcaattatattgccatcttctcttcaaa-tccccctttcaagctaracaagtataaaaggtatgaaagccatggaatgtctggatttccaatcaggtgcaatttcagcttggatggggaaaagcttgcctctggttcctctgatggttctatatacttctataactctcaatcatcggtgctcgtcaagaaaatcaaggcatataaggaggcctgtgtagacatcgttttccaccccatcttgtct-aatgtaattgcttcatgcagttggaatggagatgtttca-gtgtttgaatga-----------gac-agcctttttatcctt------------------------------------------------------------------------------------------------------------------gatgttg-aaaatgc---------------------------aawca-tgt---------ataaa-------------------------aac-----------------aata-------------------tcttg----agtcttaacaccttttttttttctttttctttcttttctaggtac-aaaagaaatctt-----------------------------------------------------------------------------------------------------------------------------------------------------------------------------------------------------------------------------------------------------------------------------------------------------------------------------------------------------------------------------------------
>I23379_M160_Muntingiaceae_Muntingia_calabura_seq1
---------------------------------------------------------------------------------------------------------------------------------------------------------------------------------------------------------------------------------------------------------------------------------------------------------------------------------------------------------------------------------------------------------------------------------------------------------------------------------------------------------------------------------------------------------------------------------------------------------------------------------------------------gcaattttctcttcaag-tgcacctttcaaactaaacaagtataagaggtatgaaggccatgcagtgtctggatttcccattaaatgcaatttcagcctggatggagataagcttgtctctggctcggcagatggttcaatatacttctatgattccaaatcaacagagctcataaggaaaatcaaggcatacgggcaagcctgcatagatgttgtttttcacccaaccttacct-aatgttattgcttcatgcagttggaatggagatgtatcc-atctttgagtgagtcctgttgtttac-agttgatttcgacct-----------------------------aagca----------aaaag------------------------------------------------------------gcgtcaattttg----------------------------------gaatga-tgt------cttaaaactcgttgcct-------------gtgagcacga-------tagaaagatg-------------------------------------------------------------------------------------------------------------------------------------------------------------------------------------------------------------------------------------------------------------------------------------------------------------------------------------------------------------------------------------------------------------------------------------------------------------------------------
>I23380_M161_Malvaceae_Hibiscus_tiliaceus_seq1
--------------------------------------------------------------------------------------------------------------------------------------------------------------------------------------------------------------------------------------------------------------------------------------------------------------------------------------------------------------------------------------------------------------------------------------------------------------------------------------------------------------------------------------------------------------------------------------------------------------------------------------------------------------ttcaaa-tcctcccttcaagctagacaagtataaaaggtatgaaagccatggagtgtctggatttccaatcaagtgcaatttcagcttggatggagagaagcttgtctctggttcctcagatggttctatatacttctataactcccggtcgtcggttcttatcaagaaaatcaaggcatacgaggaagcctgtgtagatgttgctttccatcccatcgtgtct-aatgtaattgcttcatgcagttggaatggagatgtctca-gtgtttgagtga-----------g---aacttatttatcctc------------------gatcccaggacaagca----------aaaat---------------------------------------------------------------aaaaagttg-taaatac---------------------------aaaga-tgt---------atcaaaat---------------------taaa-----------------acca-------------------ctttgg---------------------------------taacaactcaaaata-aaatgacttcatgaacgt----------------------------------aggaattgat------------------------------------------------------------------------------tttg--------------------------------------------------------------------------------------gccataaacatagt-atgtgtagtacagctca-------------------------------------------------------------------------------------------------------------------------------
>I23382_M163_Bixaceae_Cochlospermum_vitifolium_seq1
---------------------------------------------------------------------------------------------------------------------------------------------------------------------------------------------------------------------------------------------------------------------------------------------------------------------------------------------------------------------------------------------------------------------------------------------------------------------------------------------------------------------------------------------------------------------------------------------------------------------------------------ggaaattacatagctattttctcttcaag-tcccccttttaagctrgacaagtataagaggtatgaaagccatgaagtgtctgggtttcccattaagtgcaatttcagcttggatggagagaatcttgtctccggctcctcagatggttcaatatrcttctataactccaaatcatcagaactcgtcaagaaaatcaaggcatacgatcaggcttgtgtagatgttgttttccatcccatcttgcct-aacgtaatcgcttcatgcagttggagtggagatgtatca-atmtttgagtaaaa-------------agcacatttaagctt------------------aatttgatggttaaca----------aaa------------------------------------------------------------------gaaaggtt-aaaatac------------------aaaacgagtaaaaatcattgagagttgagacatcgttttatctcaccgctgtgggcaagc--------------------------------t-------ttctgctttctyy-----------------------ttttyyttttyywwttwrraawtwwttgtacgaggacttt-------------------------------------------------------------------------------------------------------------cattttggatatgaatctatgtacaggatgagtkk----------------ymammwyskkrargkkrmytttg-----------------------------------------------------------------------------------------------------------------------------------------------------------------------------------------
>I23383_M166_Malvaceae_Pseudobombax_ellipticum_seq1
-----------------------------------------------------------------------------------------------------------------------------------------------------------------------------------------------------------------------------------------------------------------------------------------------------------------------------------------------------------------------------------------------------------------------------------------------------------------------------------------------------------------------------------------------------------------------------------------------------------------------------------aaatggaaattatattgccattttctcttcaaa-tccccccttcaagctagacaagtataaaaggtatgaaagtcatggagtgtctggatttccaatcaagtgcaatttcagcttggatggggaaaagcttgcttctggttcctctgatggttctatatacttctataactctcgatcatcggtgctcgtcaagaaaatcaaggcatacgaggaagcctgtgtagacatcgttttccacccyatcttgtct-aatgtaattgcttcatgcagttggaatggagatgtttca-gtgtttgaatga-----------gac-atcctatttatcttt------------------------------------------------------------------------------------------------------------------gatgttg-aaaatac---------------------------agaca-tgt---------ataaa-------------------------aac-----------------atta-------------------tcttaa----------------------------caccttttttttcgtggtat-aaaaaaagtcgtagcctg------------------------aaactaaggaaagggattaatata----------------------------------------------------------------agcattgagatttaaactct-----------------aaacttgatgatgctattttttarwkkkrawtttttwawymawtwrgktwaamytwawkktymwyytwammwttt-----------------------------------------------tttkktwrkwmskkkk------------------------------------------------------------graa---------a--------rg
>I23384_M168_Malvaceae_Theobroma_cacao_seq1
--------------------------------------------------------------------------------------------------------------------------------------------------------------------------------------------------------------------------------------------------------------------------------------------------------------------------------------------------------------------------------------------------------------------------------------------------------------------------------------------------------------------------------------------------------------------------------------------------------------------------------atcaaatggaaattatattgccattttttcttcaag-tcctcctttcaagctagacaagtataaaaggtatgaaagccatagagtgtcgggatttccagttaagtgcaatttcagcttggatggggagaaacttgtctctggttcctcagatggttctatctacttctataactcccaatcatcagtgcttgtcaagaaaatgaaggcatatgagcaagcctgtatagacgtcgctttccatcccatcttgtct-aatgtaattgcttcatgcagttggaatggagatgtttca-gtgtttgagtga-----------gac-agcttatttatcctt------------------aatcccagggcaaga-----------aaac-----------------------------------------------------------------gactg-tg-aaaatgc---------------------------aaaga-tgt---------ataa--------------------------aac-----------------agta-------------------tcttcc------------------------------atttttttttct--tcatctgtgtgtgt---aaaggc--------------------------actagtgaaacagaatcaaaatcattgaca--------------------------------------------------------atgacaatatctcagtcttc----------------------------------------tggtaactcttatggagg--------------ttctctctaacataatctgtgcat-----------------------------------------tttttcttatagacctt--aacaatgaaaacagggcttgatccagccataatact-----------------------------------------------
>I23385_M169_Malvaceae_Ochroma_pyramidale_seq1
------------------------------------------------------------------------------------------------------------------------------------------------------------------------------------------------------------------------------------------------------------------------------------------------------------------------------------------------------------------------------------------------------------------------------------------------------------------------------------------------------------------------------------------------------------------------------------------------------------------------------------aatggaaattatattgccattttctcttcaaa-yccccccttcaagctagacaagtataaaaggtatgaaagccatggagtgtctggatttccarttaagtgcaatttcagcttggatggggagawgcttgtctctggttcctcagatggttctatatacttctataackcccgatcatcggtgcttgtcragaaaatcaaggcatacgagvwrgcctgtgtagacrtcgttttccaccccatcttgtct-aatgtaattgcttcatgcrgttggaatggagatgtttca-gtgtttgagtga-----------gac-wgsytatttatccwt------------------krwyccmvgrhmadss----------aaar-----------------------------------------------------------------gawkktkr-maawmmm---------------------------aaaga-tgt---------ataa--------------------------aac-----------------aata-------------------tcttaaaaca---------------------cttttttttattttgttaggtga-acttggatttgaaataat----------------------------------agatttggatattaaaatagtataattgtgtaataaaatacatataaatgtaacatttatgattat------tttttaaattcatggatttgttgga-----------------------------------------tgtctatat------------------------------agtggtgaatttaaa-at----------------------------------------------------------------------------------------------------------------------------------------------
>I23387_M178_Malvaceae_Malvaviscus_arboreus_seq1
------------------------------------------------------------------------------------------------------------------------------------------------------------------------------------------------------------------------------------------------------------------------------------------------------------------------------------------------------------------------------------------------------------------------------------------------------------------------------------------------------------------------------------------------------------------------------------------------------------------------------------------aattatattgccatwttctcttcaaa-tcmtcccttcaagctagacaagtataaaaggtatgaaagccatggagtgtctggatttccaattaagtgcaatttcagcttggatggggagaagcttgtctctggttcctcagatggttctatatacttmtataamtcccrgtcgacrgttcttatcaagaaamtcaaggcktacgaggaagcctgtgtagatgttgcttwccatccyatcytgtct-aatgtaattgcttcatgcagttggaatggagatgtttca-gtgttygagtga-----------kac-arsttatttatcctt------------------gatccsaggacaagca----------aaaa----------------------------------------------------------------waawagttg-taaatac---------------------------aaaga-tgt---------atcaaaat---------------------taaa-----------------acca-------------------gtttgr---------------------------------taacaactcaaaaga-gaatgacttcaygaacat----------------------------------aggaattgct------------------------------------------------------------------------------tttg--------------------------------------------------------------------------------------gccgtaaacttagt--tgcgtagtacagctcaatttcattttttt------------------------------------------------------------------------------------------------------------------
>I23388_M180_Malvaceae_Triumfetta_lappula_seq1
----------------------------------------------------------------------------------------------------------------------------------------------------------------------------------------------------------------------------------------------------------------------------------------------------------------------------------------------------------------------------------------------------------------------------------------------------------------------------------------------------------------------------------------------------------------------------------------------------------------------------------cgaatggaaattacatcgccatyttctcttcgam-tccccctttcaagctagacaaatataaaaggtacgaaagccatggcgtgtctggttttccrgttaagtgcaatttcagcttggatggggagaaactygtctccggwtcctcagacggatcgrtatacttctataactcccgatcatcrgtgctsgccaagaaaatcaaggcgtacgagcagrcstgtgtagacgtcgttttccatcccatcttgtct-aatgtaattgcttcatgcagttggaatggagaygtttct-gtgtttgagtga--------agagac-agct-------------------------------------------------------aaaa----------------------------------------------------------------agaatggtg-aaaattc--------------------------aaaaca-tgta--------ataa--------------------------aac-----------------agtat------------------ctttac-------------------------------------------------------------------------------------------------------------------------------------------------------------------------------------aatcaaatatctgtcttc---------------------------------------ttggcaacccttttg---------------ccatttcttctaacatgttt-----------------------------------------------tttttttttaattcaatcc-aaacataaaaccagattgacccatatagtgaaataaaggtatccaactatatttttctggacaaatatcaacaaataaa-ttt
>I23389_M181_Malvaceae_Pavonia_scheadiana_seq1
---------------------------------------------------------------------------------------------------------------------------------------------------------------------------------------------------------------------------------------------------------------------------------------------------------------------------------------------------------------------------------------------------------------------------------------------------------------------------------------------------------------------------------------------------------------------------------------------------------------------------------tcaaatggmaattatattgccattttctcttcaaa-tccccccttcaagctagacaaatataaaaggtatgaaagccatggagtgtctggatttccaattaagtgcagtttcagcttggatggggagaagctygtctctggttcstcagatggttctatatacttctataacbcccgatcatckgtgcttgtcaagaaaatcaaggcrtaygakgaagcctgkktagwcatygctttccatcccatcttgtcw-aatgtaattgcttcatgcagttggaatggagatgtttca-gtgtttgagwsa-----------gmy-hryttatyywtsmty------------------srkysdswrrcaarma----------raaa-----------------------------------------------------------------gwwrrhwr-wamawas---------------------------awrka-wry---------------------------------------aab-----------------mmwm-------------------wctwwy---------------------------------ttrtywktmakkwrk-rkgwmakwywwykwrmtc----------------------------------aaaagtttctaat-----------------------------------------------------------------atctccggaatttgaaggc-----------------------------------------aaaagacttacc----------------------------atcacaaatacaactagatatagatag---------------ctaaaat----gaaggttcatgttatgaccctaagtttggga--------------------------------------------------------------ttgagccac-ggg
>I23390_M182_Malvaceae_Anoda_cristata_seq1
----------------------------------------------------------------------------------------------------------------------------------------------------------------------------------------------------------------------------------------------------------------------------------------------------------------------------------------------------------------------------------------------------------------------------------------------------------------------------------------------------------------------------------------------------------------------------------------------------------------------------------caaatggaaattatattgccatttwctcttcaaa-tcccccyttcaagctagacaaatakaaaaggtatgaaagccatggagtgtctggatttccaattaagtgcagtttcagcttggatggggagaagcttgtctctggttcstcagatggttctatatacttctataacbcccgatcatcggtgcttgtcaagaaaatcaaggcatacgakgaagcctgkgtagacatygctttccatcccatcttgtct-aatgtaattgcttcatgcagttggaatggagatgtttca-gtgtttgagwsa-----------gmy-wvyttatyywtsmty------------------vrkysrswrrcaarma----------raaa-----------------------------------------------------------------gwwrrmwr-wamawas---------------------------awrka-wry---------------------------------------aas-----------------mmwm-------------------wctwwy---------------------------------ttrtywktmakkwrk-rkgwmakwywwykwrmkm----------------------------------rawmrwwwstwwy-----------------------------------------------------------------wwmtmyskmmkkwrwwkgm-----------------------------------------awrmramwwrmc----------------------------wtcmcawmwmmawyyasawmtwgatakag-----------gt--------------------------------------------------------------------------------------------------------------------a
>I23391_M183_Malvaceae_Phymosia_umbellata_seq1
--------------------------------------------------------------------------------------------------------------------------------------------------------------------------------------------------------------------------------------------------------------------------------------------------------------------------------------------------------------------------------------------------------------------------------------------------------------------------------------------------------------------------------------------------------------------------------------------------------------------------------------------ttatgttgccattttctcttcaaa-yccccccttcaagctagacaaatataaaaggtatgaaggccacggagtgtcaggatttccaattaagtgcagtttcagcttggatggggagaagcttgtctctggytcctcagamggttcgatatacttctataacgcccgatcatcgatgcttgtcaagaaaatcaaggcatatgaggaagcctgtgtagacatcgctttccatcctatattgtct-aatgtaattgcttcatgcagttggaatggagatgtttca-gtgtttgagtga-----------gac-atcttatgcatcctt------------------gatcccaggactaccccc--------aaaa-----------------------------------------------------------------aaatgttg-aaaatac---------------------------aaaga-tgt---------atac--------------------------aac-----------------acta-------------------tcttat---------------------------------ttgtgattgattctt---------tcatgtggcccggtgaw----------------ataattaccagaaccgttccatattt---------------------------------------------------------------actcttacgtttaaagaaagtg--ccccactcg--------------------------aaggggatcagtttgaaaaaaagaa---gatagagaaggcagccatcatccatgcatg----------------------------------------gaagttatggaaaattg-------------------------------------------------------------------------------------
>I23392_M187_Malvaceae_Ayenia_berlandieri_seq1
---------------------------------------------------------------------------------------------------------------------------------------------------------------------------------------------------------------------------------------------------------------------------------------------------------------------------------------------------------------------------------------------------------------------------------------------------------------------------------------------------------------------------------------------------------------------------------------------------------------------------------tcgaatggaaactatattgccattttctcttcgag-tccccctttcaagctcgacaagtataaaaggtacgaaagccatggagtatcgggattcccggttaaatgcaatttcagctcagatggggagaaacttgtctctggttcctcggatggttctatacacttttataactcccggtcatctgtgcttgttaagaaaataaaggcgtatgatcaggcttgtatagacgttgttttccatcccatcttgcct-aatgtaattgcttcatgtagttggaatggagatgtatcg-gtgttcgagtgaa-------agggac-agcttattcatatatgtt---tagga-------aatctccaggcaaac-----------------------------------------------------------------------------------------agaatcc-------------------------------------------ttatgat-------------------------aacac--------------------------------------ttttgg------------------------------tggctctgtgtaaaatgattgtgtttttcatgacagtt--------------------------------aaaaa---------------------------------------------------------------------------------------------------------------------------------------------------------------------------------------------------------------------------------------------------------------------------------------------------------------------------------------------
>I23393_M189_Malvaceae_Kearnemalvastrum_lacteum_seq1
-----------------------------------------------------------------------------------------------------------------------------------------------------------------------------------------------------------------------------------------------------------------------------------------------------------------------------------------------------------------------------------------------------------------------------------------------------------------------------------------------------------------------------------------------------------------------------------------------------------------------------------aaatggcaattatattgcyattttctcttcaaa-tccccccttcaagctagacaagtataaaaggtatgaaagccatggagtrtykggatttccaattaagtgcagtttcagcttkgatggggagaagcttgtctctggttcctcagatggttctatatacttstwtaacgcccgatcatcggtgcttgtcaaraaaatcaaggcatacgaggaagcctgyrtrkryakmsmtykcywtccmwycywkyyt-rwykwawdtrmttsmtkcakkyrgwwkgrakdkrkwtsw-ktswktgdktgag-------wsmrmy-wryttatyywtsmty------------------shkysmswrrcaarma----------raaagwwvrwwrwwhmwavrwdkwwdhmwmmmhyayywkhywttwhrkyrwdadrbwdbwhrhyakwtbavatgmtw-avaatatctcccgaa---tttaa-------ggcaaaaga-cttccca---tcacaattcacaacttgatatagat-------agc--------------taaaatgaagg-----------act-cgttag----------------------------------------------------------------------------------------------------agagagatcaagat---------------------------------------------------------c-------ttttcaggattttggt-----------------------------------------------------------------------------------------------------------a-----------------------------a---------------------------------------------------------------------------------------------------------
>I23394_M229_Malvaceae_Malvastrum_americanum_seq1
---------------------------------------------------------------------------------------------------------------------------------------------------------------------------------------------------------------------------------------------------------------------------------------------------------------------------------------------------------------------------------------------------------------------------------------------------------------------------------------------------------------------------------------------------------------------------------------------------------------------------------tcaaatggaaattatattgccattttctcttcaaa-tccccckttcaagctagacaagtataaaaggtatgaaagccatggagtgtctggatttccaattaagtgcagtttcagcttggatggacagaaccttgtctctggttcctcagatggttctatatacttctataacbcccgrtcatcgktgctwgtcaagaaaatcaaggcatacgaggaagcctgtgtagacatcgctttccatcccatcttgtct-ratgtaattgcytcatgcagttggaatggagatgtttca-gtgttcragtga-----------gac-agcttatttatcctt------------------gatmccgtgacaagca----------aaaa-----------------------------------------------------------------gaaagttg-aaaatac---------------------------aaagawkkt---------atac--------------------------aat-----------------acta-------------------tcttta---------------------------------ttkkymwtwaarkttkamrwywtwkkasrwsawm----------------------------------arwwkytwmtawy-----------------------------------------------------------------atctcccgaatttgaaggc-----------------------------------------aaaagacttccca---------------------tcacaaatcacaactttgat-atagatagctaaaatgaaagttgatgccataa----------------------------------------------------------------------------------------------------------------
>I23395_M236_Malvaceae_Fuertesimalva_jacens_seq1
---------------------------------------------------------------------------------------------------------------------------------------------------------------------------------------------------------------------------------------------------------------------------------------------------------------------------------------------------------------------------------------------------------------------------------------------------------------------------------------------------------------------------------------------------------------------------------------------------------------------------------------ggcaattatattgcgattttctcttcaaa-tccccccttcaagctagacaaatatagaaggtatgaaagccatggagtgtctggatttccaattaagtgcagtttcagcttggatggggagaagcttgtctctggttcgtcagatggttctatatacctgtataactcccgatcatcggcgcttgtcaagaaaatcaaggcatacgatgaagcctgtctagacattgctttccatcccatattgtct-aatgtgattgcttcatgcagttggaatggaaacgtttca-gtgtttgagtga-----------gac-aa--------------------------------------------gca----------ataa-----------------------------------------------------------------gaatgttg-aaaatac---------------------------aaaga-tg-----------taaac------------------------aac-----------------tct-------------------------------------------------------------------------------tatcttatg--------------------------------------------------------------------------------------------------------------------------cagggtttg---------------------------------------------------attttt-----------------------------gtcacaagcactatgatttttagtacagctcaatttcgttcttttacat---------tttttaaaaaaaattgtag----------------------------------------------------------------------------------
>I23396_M019_Malvaceae_Allosidastrum_pyramidatum_seq1
------------------------------------------------------------------------------------------------------------------------------------------------------------------------------------------------------------------------------------------------------------------------------------------------------------------------------------------------------------------------------------------------------------------------------------------------------------------------------------------------------------------------------------------------------------------------------------------------------------------------------------aatggaaattatgttgccattttctcttcaaa-tccccccttcaagctggacaaatataaaaggtatgaaggccatggagtgtcgggatttccaattaagtgcagtttcagcttggatggggagaagcttgtctctggttcctcagacggttcgatatacttctataacgcccgatcatcggtgcttgtcaagaaaatcaaggcatacgaggaagcatgtgtagacatcgcttgccatcctatattgtcc-aatgtaattgcttcatgcagttggaatggagatgtttcc-gtgtttgagtga-----------gac-atctcatgtatcctt--------------ccttgatccaataactagc-----------aaaa-----------------------------------------------------------------aaaaattg-aacatac---------------------------aaaga-tgt---------atac--------------------------aac-----------------acta-------------------tcttat---------------------------------ttgccattggtgcaa---gacattttacgtgata---------------------------------aaaaagtttcttgt-----------------------------------------------------------------atccccggamttggaagccattt-----------ggtttgtttgcacgtatcaaa----aacaaaaccttccc---------------------------accacaattcacaact----------------------------------------------------------------------------------------------------------------------------ac-----------------
>I23397_M020_Malvaceae_Melochia_betonicifolia_seq1
----------------------------------------------------------------------------------------------------------------------------------------------------------------------------------------------------------------------------------------------------------------------------------------------------------------------------------------------------------------------------------------------------------------------------------------------------------------------------------------------------------------------------------------------------------------------------------------------------------------------------ctcaatcgaatggaaattatattgccattttctcttcaag-tcctcctttcaagctagacaagtataaaaggtacgaaagccatggagtgtctggatttccagtgaagtgcaatttcagcttggatggggagaagcttatctctggttcctcagatggttctatatacttctataactcgcgatcttcagctcttgtgaagaaaatcaaggcatatgagcatacctgtatagacgtagttgtccatcccagcwtgcct-aatgtaattgcttcatgcagttggagtggagatgtttca-gtgtttgagtga-----------gac-aggttatttatttag--------------ccttaatccattgacacaacc---------aaaa-----------------------------------------------------------------gaatgttg-aaaatgc---------------------------aaaaa-tgt---------ataa--------------------------aac---------------------------------------attttac-----------------------------acttttcacttttgtgtgt---------------------------------------ggatttaaaagaacaagagatacagaaatattattgact-----------------------------------------------------atcacagcatctcagtcttcagg------------------------------------------------------t---------atcaaattgttccatcacatc-------------------------------------------------------------------------------------------------------------------------------------------------------
>I23398_M021_Malvaceae_Sidastrum_micranthum_seq1
----------------------------------------------------------------------------------------------------------------------------------------------------------------------------------------------------------------------------------------------------------------------------------------------------------------------------------------------------------------------------------------------------------------------------------------------------------------------------------------------------------------------------------------------------------------------------------------------------------------------------------------------------------------------ccccccttcaagctagacagatataaaaggtaygaaggccatggagtgtcgggatttccaattaagtgcagtttcagcttggatggggagaagcttgcctcgggttcctcagacggttcgatatacttctataacgcccgatcatcagtgcttgtcaagaaaatcaaggcatacgaggaagcatgtgtagacatcgctttccatcctatattgtcc-aatgtgattgcttcatgcagttggaatggagatgtttca-gtgtttgagtga-----------gac-atcttgtgtatcttt--------------ccttgatcctaggactagcaa------aaawaaaa---------------------------------------------------------------aaawwrtwgwaraaway---------------------------amararwwt---------rtay--------------------------aam-----------------acw--------------------------------------------------------twtwtktswkwwwrrkgg-aagacatt---------------------------------------------------------------------------------------------------------------------------------------------------------------------------------------------------------------------------------------------------------------------------------------------------------------------------------------------------------------------------------------------
>I23399_M022_Malvaceae_Gaya_dominguensis_seq1
-------------------------------------------------------------------------------------------------------------------------------------------------------------------------------------------------------------------------------------------------------------------------------------------------------------------------------------------------------------------------------------------------------------------------------------------------------------------------------------------------------------------------------------------------------------------------------------------------------------------------------------------------------ttttctcttcaaa-tccccccttcaagctagacaagtataagaggtatgaaagccatggagtgtcaggatttccaattaagtgcagtttcagcttggatggagagaagcttgtctctggttcctcagacggttcgatatacttctataacgcccgatcatcgatgcttgtcaagaaaattaaggcatatgaggaagcctgtgtagacatcgctttccatcctagactgtct-aatgtaattgcttcatgcagttggaatggagatgtttct-gtgtttgagtga-----------gac-atcttatgcatcctt--------------ccttgatcccaggactagcca------aaaaaaa-----------------------------------------------------------------aaaagtt------------------------------------------------------------------------------------------------------------------------------------------------------------------------------------------------------------------------------------------------------------------------------------------------------------------------------------------------------------------------------------------------------------------------------------------------------------------------------------tgttg--------------------------------------------------------------------------------------------------
>I28591_M023_Malvaceae_Neobuchia_paulinae_seq1
------------------------------------------------------------------------------------------------------------------------------------tgaatataccaat-------------------gtgagacgca-tacctgtgtccaacactcatgcccaact---------------------------ctgagaaacatagc-----------------------atagaatatt------------------------------tgatg-aatatat-a----------------------------------------tt----------cggtgacaacttt----------------------------------gc-----------------------------ttcttgttctg-gtc----t-atcttctttggat-------taatgc----------------tcatg-tttt--ctttgtttc-aggtttatgcagaagcctacacttgtccttgcgttaggt-accacccatttgatccctattttgtggcccaatcaaatggtaattatattgccatcttctcttcaaa-tccccctttcaagctagacaagtatagaaggtatgaaagccatgtagtgtctggatttccaatcaagtgcaatttcagcttggatggggaaaagcttgcctctggttcctctgatggttctatatacttctataactctcaatcatcggtgcttgtcaagaaaatcaaggcatacgaggaagcctgtgtagacatcgttttccaccccatcttgtct-aatgtaattgcttcatgcagttggaatggagatgtttcg-gtgtttgaatga-----------gac-agcctttttatcctt------------------------------------------------------------------------------------------------------------------ggtgttg-aaaatgc---------------------------aaacg-tgt---------ataaa-------------------------aac-----------------aata-------------------tcttaacacctt------------------------tattttttttt---------------------------------------------------------------------------------------------------------------------------------------------------tctcgg----------------------------------------------------------------------------------------------------------------------------------------------------------------------------------------------------------------------------------------------------
>I28593_M024_Malvaceae_Carpodiptera_cubensis_seq1
---------------------------------------------------------------------------------------------------------------------------tttcttgtcctagttc-------------------------atcaac-----------------ttttttagaata----------------------taggcaa--------agtggagttttac------------------atggaatat-------------------------------taatgaatcacat-a----------------------------------------ta----------aggtgacaactt-------------------------------------------------------------------tattgttctg-gtc----t-atcttctttgg---------taatgc----------------tca---tttt--ttctgtgtc-aggtttatgcagaagcctacacttgtccttgtgttaggt-accacccatttgatccctattttgtggcccaatccaatggaaattatattgccattttctcttcaag-gccccctttcaagctagacaagtataaaaggtatgaaagtcatggggtgtcaggatttccagttaagtgcaatttcagcttggatggggagaagcttgtttctggttcctcagatggttctatatacttctataactctcgatcatcggagcttgtcaagaaaatcaaagcatacgagcaggcctgtgtcgatgtcgttttccatcccatcttgcct-aatgtaattgcatcatgcagttggaatggagatgtttca-gtgtttgagtgaa----------gac-agcttgtttatcctt------------------aatcctaggacaagc-----------a-aa-----------------------------------------------------------------gaatcttg-aaaatac--------------------------taaaga-tgt---------ataa--------------------------aac-----------------actg-------------------tttttg----------------------------cacttttcttactt-------gatgtgtattgaaaaagc--------------------------actagagaaacagaatcaaaatcatggacg--------------------------------------------------------atgacaagatctgtcttt-------------------------------------------------------------------------------------------------------------------------------------------------------------------------------------------------------------------------------------------------
>I28594_M025_Malvaceae_Herrania_nitida_seq1
------------------------------------------------------------------------------------------gatgctg------------------------------ttgtcttgtctt-------------------------agtgacaatggtaagggtggtgaacttttagaata----------------------taggta------agaagagttgttgtgt------------------at-gaatat-------------------------------taatg-aatacat-a----------------------------------------ta----------aggtgacaacttt----------------------------------ac-----------------------------atattgttcta-gtta--ct-tacttatttgg---------taatgc----------------tcttg-tttt--ctctatgtc-aggtttatgcagaagcctacacctgtccttgtgttaggc-accatccatttgatccctattttgtggcccaatcaaatggaaattatattgccattttttcttcaag-tcctccgttcaagctagacaagtataaaaggtatgaaagccatggagtgtcaggatttccagttaagtgcaatttcagcttggatggggagaaacttgtctctggttcctcagatggttctatctatttctataactcccaatcatcagtgcttgtcaagaaaatcaaggcatatgagcaggcttgtatagacgtcactttccatcccatcttgtct-aatgtaattgctgcatgcagttggaatggagatgtttca-gtgtttgagtga-----------gac-agcttatttatcgtt------------------aatcgcaggacaagc-----------aaaa-----------------------------------------------------------------gaatg-tg-aaaatgc---------------------------aaaga-tgt---------ataa--------------------------aac-----------------agta-------------------tcttcc------------------------------aactttttttct--tcgtctgtgtgt-----aaacgc--------------------------actagtgagacagaatcaaaatcgttgaca--------------------------------------------------------atgacagtatctca-----------------------------------------------------------------------------------------------------------------------------------------------------------------------------------------------------------------------------------------------------
>I28595_M184_Malvaceae_Guazuma_ulmifolia_seq1
------------------------------------------------------------------------------------cacctagatgcta------------------------------ctgtcttgtctt-------------------------agtgacaaaggtaatggtggtgaacttttagaaca----------------------tggtta------agaagatttgttgtgt------------------atagaatat-------------------------------ttaaa-agtacat-a----------------------------------------tt----------aggtgacaacttt----------------------------------gc-----------------------------atattgtttta-c------t-tacttctttgg---------taatgc----------------tcatg-cttt--ttctatgtc-aggtttatgcggaagcctacacctgtccttgtattagat-accacccatttgatccctattttgtggcccaatcaaatggaaattatattgccattttttcttcaag-tccccctttcaagctagacaaatataaaaggtacgaaagccatggagtgtcgggattcccagttaagtgcaatttcagcttggatggggagaaacttgtctctggttcctcagatggttctatctatttctacaattcacaatcatcagtgcttgtcaagaaaatcaaggcctatgagcaagcctgtatagatgtcattttccatcccatcttgtct-aatgtaatcgcttcatgcagttggaatggagatgtttca-gtgtttgagtga-----------gac-agcttatttatcctt------------------aattccaggacaggc-----------aaaa-----------------------------------------------------------------gaatg-tg-aaaatgc---------------------------tatgg-tgt---------ataa--------------------------aac-----------------agca-------------------tcttac------------------------------attttttgtttc--ccatctgtg------------------------------------------gagagaaacagaatcaaattgatagaca--------------------------------------------------------atgaca-tatctcagtcttc----------------------------------------tggtgtctcttttgctgg--------------t----tctgacataatctttacat-----------------------------------------ttttttctaa--------------------------------------------------------------------------------------------
>I28596_M026_Malvaceae_Ruizia_cordata_seq1
-----------------------------------------------------------------------------------------ggatattgcaatt-------------------------------------------------------------------caaaaacatgcatgatacatatttggacaaag------------------ttttaacct-----aaaaaaatggctttagacatc-------------acatcacatctagattctattttatygt----------ctkaatt-agtwcacaa------------------------------------acttt----------tagaatacagttya--a--------------------------------------------------------------gtaatggtttgtwtatggaa-at-atcaatgaa--------taatgc----------------tcatgttttt--ctttatatc-aggtttatgcagaagcctacacttgtccttgtgttaggt-accacccgtttratccctttttcgtgrcccaatcraatggaaattatattgccattttctcktcaar-ttcccccttcaagctagacaagtataaaaggtatgaaagccatggagtgttgggatttccaattaagtgcaacttcagcttggatgggcagaagctcgkctctggttcatcggatggttccatatrcttctatadctccaagtcatcggtgcttgtcaagaaaatcaaggcatatgagcaggcctgtatagatgttgttttccatcccatcttgtca-aatgtaatagcttcatgcagttggaatggagaggtttcg-gtgttcgaatga-----------gat-ggtttatttatcctt-----------------aaatcttaggacacaagc---------aaaa-----------------------------------------------------------------gaagattg-aagattc---------------------------taaga-tgtac------twtaa--------------------------agc-----------------aatt-------------------ttgtac------------------------------tctttttttw----------atttatttaatgtggcttggctag---------tgtatgtgctgc------------------------------------------------------------------------------------ataattagctacacgcttaatatgcaaagtgac------------------acaatctg---------------------------------------------------------------------------------------------------------------------aa---------------------------------------------------------------------------------
>I28597_M027_Malvaceae_Melhania_velutina_seq1
----------------------------------------------------------------------------------------------------------------------------------------------------------------------------------------------tttggacaaag------------------ttttaacct-----aaaaatatggctttag------------------acatcacawstarattct-ttttattgt----------ctttact-astacrcaa------------------------------------acttty--------atagaatacagttya--a--------------------------------------------------------------gtaatrgtttgtatatggaa-at-atcaatgaa--------tartgc----------------tcatghtttt--ctttatatc-aggtttatgcagaagcctayacttgyccttgtgttaggt-accacccgtttgatccctttttcgtggcccaatcgaatggaaaytatattgccattttctcttcaag-ttcccccttcaagctagacaagtataaaaggtatgaaagccatggagtgttgggattyccaatyaagtgcaacttcagcttggatgggcagaagctcgkstctggttcrtcggatggttccatatacttctataactscaagtyatcggtgcttgtcaagaaaatcaaggcgtacgagcaggcctktatagatrtcgtyttccatccsatcytgycr-aatgtaatagcttcmtgcagttggaatggagaggtttcg-gtgttcgaatga-----------gac-agtttatttatcctt-----------------aaaycttaggacacaag----------vaaa-----------------------------------------------------------------gaagattg-aagattc---------------------------taaga-tgtat---------aa--------------------------agc-----------------aatt-------------------ttgtac------------------------------tcttttt--------------tttacttaatgtggcttg-----------------ctctagtac------------------------------------------------------------------------------------tttatcatgtgtggttttttgttaggg------------------------ttaat-----------------------------------------------------------------------------------------------------------------------------------------------------------------------------------------------------------
>I28598_M028_Malvaceae_Glyphaea_brevis_seq1
-------------------------------------------------------------------------------------------------------------------------------------------------------------------------------tactggtagtgagcttttagagta----------------------gaggttagg-----atatatagttattt------------------atagaatattg-------------------------------atg-aatatgt-g----------------------------------------------------aggtgacaatttt----------------------------------gc-----------------------------ttattgttcct-gtc----t-atcttctttgg---------tgatgc----------------tcatg--tct--tcctgtgtt-aggtttatgcggaagcctacacttgtacctgtgttaggt-gccacccatttgatccctattttgtggcccaatcgaatggaaattatatcgccattttctcttcaag-tccccctttcaagctagacaagtataagaggtacgaaagccatggagtgtcgggattcccagttaagtgcaatttcagcttggatggggagaagcttgtctctggttcctcggatggatctatatacttctataactcacgatcatcagtgcttgtsaggaaaatcaaggcatacgagcaggcctgtatagatgtcgttttccatcccatattgcct-aatgtaatagcttcatgcagttggaatggagatgtttca-gtgtttgagtga--------agaggc---------------------------------------------------------cgccgaa-----------------------------------------------------------------gattgttg-aaaatgc---------------------------aaaga-tgt---------atga--------------------------aac-----------------ggta-------------------tcttacactt-------------------------------------------------------------------------------------------------------aaaaaactcattgaca--------------------------------------------------------atcacaatttctcagtcttc----------------------------------------tgttaactcttttggtgg--------------ttcgttct---------------------------------------------------------------------------------------------------------------------------------------------------------------
>I28599_M029_Malvaceae_Desplatsia_dewevrei_seq1
--------------------------------------------------aatatggcttaaaga----------------atgcatctagatgctg------------------------------ttgtcttgtcat-------------------------agtgacgatagtaatggtggtgaacttttacaata----------------------taggttag---------tatagttgatt------------------atagaatattg-------------------------------atg-aatacat-a----------------------------------------tg----------aggtgac-atttt----------------------------------gc-----------------------------ttgtttttcctcgtc----t-atcttctttgg---------taatac----------------tcatg--ttt--tcatgtgtc-aggtttacgcggaagcctacacttgtacttgtgttaggt-accacccatttgatccatattttgtggcccaatcgaatggaaattatattgccattttctcttcaag-acctcctttcaagctagacaaatataaaaggtatgaaagccatggagtgtcgggatttccagttaagtgcaattttagcttggatggggagaagcttgtctctggctccgcagatggatctatctacttctataactcccggtcatcagtgcttgtcaagagaatcaaggcgtatgagcatgcatgtgtagatgtcgttttccatcccaccttgtct-aaagtaattgcctcatgcagttggaatggagatatttca-gtgtttgagtga--------atagac---------------------------------------------------------agctaga-----------------------------------------------------------------gaatgttg-acaattc---------------------------gaaga-tgt---------at-----------------------------------------------------------------------------------------------------------------------------------------------------------------------------------------------------------------------------------------------------------------------------------------------------------------------------------------------------------------------------------------------------------------------------------------------------------------------------------------------------------------------------------
>I28600_M146_Malvaceae_Mortoniodendron_guatemalense_seq1
taggtaarrgwtaktkrtrmcwagayaytkrrwmawagytwywmcrcwkmmakayrgcttmrwyaagcagcaaatttctacatmytcmtrgatgtta------------------------------ttgtcttgtctt-------------------------a-----------------------------------------------------------tta------agtaga---gttgtat------------------atggaatat-------------------------------taatgaaatacag-a----------------------------------------ca----------aggtgaygactt-------------------------------------------------------------------cattgttctg-gtc----t-atcttctatgg---------ttatgc----------------tcatg-tttt--ctctgttgc-agatttatgtagaagcctacacttgtccttgtgttaggc-accacccgtttgatccctactttgtggctcaatcaaatggaaattatattgccattttctcttcaag-tccccccttcaagctagacaagtatagaaggtatgaaagtcatggagtgtcaggatttccagttaagtgcaatttcagtttggatggggagaagcttgtctctggttcctcagatggttctatatacttctacaactcccggtcatcagtgcttgtcaagaaaatcaaggcatacgagcaggcctgtgtagatgttgttttccatccaatcttgtca-aatgtaattgcttcatgcagttggaatggagatgtttca-gtgtttgagtga-----------gac-ggcttatttatcctt------------------gatcctaggacaagc-----------aaaa-----------------------------------------------------------------gaatcttg-aaaatac---------------------------gaaga-tgt---------agaa--------------------------aac-----------------aata-------------------acttac------------------------------tctttctta-------------atgtgtgg-aatagc--------------------------acaagagaaacagaatcgaaatcattgaca--------------------------------------------------------atcacaagatctgagtcttc----------------------------------------ag-----------------------------------------------------------------------------------------------------------------------------------------------------------------------------------------------------
>I28601_M030_Malvaceae_Sparmannia_africana_seq1
----------------------------------------------------------ttcaata----------------atacatctaggtgcta------------------------------ttgtcttgtcat-------------------------agtgacaatggtaatggtggtgaacytttagaata----------------------taggttak---------tataattgttt------------------atagaatattg-------------------------------atg------at-a----------------------------------------tg----------aggtgacaatttt----------------------------------gc-----------------------------ttattrttcyt-gtc----t-atctthtttgg---------taatgb----------------tcatg--ttt--tcctgtrtt-aggtttatgtggaagcstacacttgtacttgtgttaggt-accacccatttgatccctattttgtggcccaatcraatgcaaattatatcgccattttctcttcaag-tccccctttcaagctagacaagtataaaaggtatgaaagccatggagtgtcgggatttccagttaagtgcaattttagcttggatggggagaaacttgtctctggttcctcagatggatcgatatacttctacaactcccgatcatcagtgcttgtcaagaaartcaaggcatacgagcargcctgtattgrtgtcgctttccatcccatcttgtct-aatgtaattgcttcatgcagttggaatggagatgtttca-atttttgagtga--------agagac---------------------------------------------------------agccaaa-----------------------------------------------------------------gaatgttg-aaagtgg--------------------------caaaga-tgta------kwawam--------------------------ary-----------------akba-------------------tcctacactt--------------------------------------------------------------------------------------------------------gaaaactcattgaca--------------------------------------------------------atctcaa-----------------------------------------------------twttatctcttttggtgg--------------ttcttttgga-acattactttttc-----------------------------------------aatcttcaaaatgacct-------------------------------------------------------------------------------------
>I28602_M031_Malvaceae_Mollia_sp_seq1
--------------------------------------------------------------------------------------------------------------------------------------gtcat-------------------------ggtgacggtggtaatggtggtgaccttttataata----------------------taggttat---------tctagttgttt------------------atagaatat-------------------------------tgatg-aatacat-a----------------------------------------ta------tabgaggtgacatttbg----------------------------------------------------------------cttattgttcct-gtc----t-atcytctttcg---------tartgc----------------tcatg--ttt--tcctgtgtc-aggtttatgsggaagcmtacacwwgtacytgtgttaggt-gccacccatttgatccataytttgtggcccaatcgaacggaaactatattgcsattttbtcttcaaa-tchcccntttargctagacaaatataaaaggtacgaaagccatggagtgtcgggatttccagttaavtgcaatttcagcttggatggggagawgcttgtctytggttcctcdgatggatctatctacttctataantcccaawcatcrstgcttgtmaagagaatcaaggcatvtgagcaggcvtgtgtagaygtcgttttccatcccatcttgtch-aadgtwattgcttcatgcagttggaatggagatatttcd-gtgtttgagtgm--------agaaac---------------------------------------------------------agccada-----------------------------------------------------------------gaakgtgg-aaaattv---------------------------gaaga-cgc---------ataa--------------------------aac-----------------agca-------------------ttttgt--------------------------------------------------------------------------------------------------------aatyaaaaactcattgayg--------------------------------------------------------atcacaatatctywcttttc----------------------------------------tgktaacttcyttggtgg--------------ttcttactgacataatggtttaa--------------------------------------------ttttctagcaagccky-arccatgaaaactgggcttgctccagc--------------------------------------------------------
>I28603_M223_Malvaceae_Gossypium_hirsutum_seq1
-------------------------------------------------aaatgtggcttagacac--------------------ctaagatgctg-----------------------------tttttgttgtctt-------------------------ggtgaaaacggtaacagtgttgaacttctagaata----------------------ctggta-----agctagatttgttgcat------------------atagaatgtt------------------------------taatg-aatacaw-g----------------------------------------ta----------aggtgacaacttt----------------------------------gt-----------------------------tcattgtttat-grcc--ka-atcawttttgg---------taa---------------------------------ttgttcc-aggtttatgcagaagcctacacttgtccttgtgttaggt-accatccattcgatccctattttgtggcccaatcaaatgggaattatattgccattttctcttcaaa-acctcccttcaagctagacaagtataaaaggtatgaaagccatggagtgtctggatttccaattaagtgcaatttcagcttggatggggagaagcttgcctctggttcctcagatggttctatatacttgtataactcccgatcgtcggtgcttgtcaagaagatcaaggcrtacgaggaagcttgtgtagacatcgctttccacccyatcttgtct-aatgtaattgcttcatgcagttggaatggagatgtttca-gtgtttgagtga-----------gac----------------------ta----------------------------------------------------------------------------------------------------------------------------------------------------------tgt---------ataa-----------------------taaaac-----------------attaa-----------------cttttat---------------------------------ttgtcattaaggtgt-aagatkctttatgagatc----------------------------------aaaactgtctaat------------------------------------------------------------------rctccggacttggaaggca---------------tttggtctacacctattaaagagaagcaaag-------------------------------------------------------------------------------------------------------------------------------------------------------------------------------------------------
>I28604_M032_Malvaceae_Entelea_arborescens_seq1
----------------------------------------------------tatggcatcaaga----------------atacatctaggtgcta------------------------------ttgtcttgtca--------------------------agtgacaatggtaatggtggtgaacttttagaatatag-----------------kttaggttag---------tatcgttgttt------------------atagaatrwtg-------------------------------atg-a----at-a----------------------------------------tg----------aggtgacaatttt----------------------------------gc-----------------------------ttattgttcct-gtc----t-atcttctttgg---------taatgc----------------tcatg--ttt--tcctstgty-aggtttatgcggaagcctacacttgtacttgtgtwaggt-accacccatttgatccctattttgtggcccaatcgaatgcaaattatatcgccattttctcttcaag-yccccctttcaagctagacaagtataaaaggtatgaaagccatggagtgtcgggatttccagttaagtgcaattttagcttggatggggagaawcttgtctctggttcctcagatggatcgatrtacttctayaactcccgatcatcagtgcttgtcaagaaaatcaaggcatayragcaggcctgtatagaygtcgytttccatcccatcttgtct-aatgtaattgcttcatgcagttggaatggagawgtttca-gtttttgagtga--------agagac---------------------------------------------------------vgccaaa-----------------------------------------------------------------gartgttg-aaaatgg--------------------------maaaga-tgt---------ataa--------------------------aac-----------------agta-------------------tcttacahtt--------------------------------------------------------------------------------------------------------gaaaactcattgaca--------------------------------------------------------atsgcaa--------------------------------------------------------tatctcttttggtgg--------------ttctttcgga-acayaactttttc-----------------------------------------aatcttctaastaaccttaaacmatgaaaacagggcttgctccagcc-------------------------------------------------------
>I28605_M235_Malvaceae_Abutilon_sp_seq1
---------------------------------------------------------------------------------------------------------------------------------------------------------------------------------ctgaagattctactttattgtc----------------------ttggta-----agctagacttgttgtat------------------atagtgtatt------------------------------caatg-aa--------a-------------------------------tgcatataa----------cgatgacaatttt----------------------------------gt-----------------------------atattgttatg-tcc---ta-atcttcattgg---------taa---------------------------------ttgtttc-aggtttacgcggaagcctacacttgtccttgtgttaggt-accacccatttgatccatattttgtggcccaatcaaacggaaattatgttgccattttctcttcaaa-tccccccttcaagctagacaaatataaaaggtatgaaggccacggagtgtcaggatttccaattaagtgcagtttcagcttggatggggagaagctcgtctctggttcctccgacggttcgatatacttctataacgcccgatcatcgatgcttgtcaagaaaatcaaggcatatgaggaagcctgtgtagacatcgctttccatcctatattgtct-aatgtaattgcttcatgcagttggaatggagatgtttca-gtgtttgagtga-----------gac-atcttatgcatcctt--------------cctacatcccagcctagtaaa---------aaaa-----------------------------------------------------------------aaaagttt-aaaatac---------------------------aaaga-tgt---------atac--------------------------aac-----------------acta-------------------tcttat---------------------------------ttgtcattaaggtgt---aagacttgacgtgatc---------------------------------aaaaagtttctaat-----------------------------------------------------------------atccttggacttg------------------------------------------------------------------------------------------------------------------------------------------------------------------------------------------------------------------------------------------------------
>I28606_M033_Malvaceae_Reevesia_formosana_seq1
-----------------------------------------------------------tagamr----------------rtamsymkarwtgcta------------------------------ctgacttgtctt-------------------------aatgaca-------------tgagcttttagaata----------------------taggta------agtagagtttatgtat------------------atcgaatat-------------------------------taatg-aatacat-r----------------------------------------yw----------aggtgacaacttt----------------------------------gc----------------------------tttattrttctg-gtc----t-atctycttykg---------taatgc----------------tcatg-tttt--ctctgtttc-aggtttatgcagaagcctacacttgtmcttgtgttaggt-accaccvwtwtgawccctattttgtggcccaatcaaatggaaattatattgccattttctcttcaaa-tcccccmttcaagctagacaagtataaaaggtatgaaagccatgragtrtcsggwtttccadttragtgcaatttcagcttggatggggagaagcttgtctctggttcctcagatggttctatatacttctataacwyccgdtcatcggtrcttgtcaagaraatcaaggcatacgaycakgcctgtgtagatgtcgttttycaycccatcttgtcy-aatgtaattgcttcatgcagttggaatgragatgtttca-gtttttgagtga-----------gac-agcttatttatcctt------------------aatcctatggcaagc-----------aaaa-----------------------------------------------------------------gaatcttg-arratac---------------------------aaawa-tgt---------wwaa--------------------------maa-----------------tatc-------------------ttactc------------------------------ctttgttctt---------aatgtatgtgg----------------------------------------------------------------------------------------------------------------------------------ttgtt---------------------------------------------------------------------------------------------------------------------------------------------------------------------------------------------------------------------------------------------------
>I28607_M034_Malvaceae_Mansonia_altissima_seq1
---------------------------------------------------------------------------------------------------------------------------------------------------------------------------agtagaattgttgttatattatagatta----------------------caattaaaaaaaagaagaattgctgtat------------------atagaacat-------------------------------caatgaagaacag-a------------------------------------------------gactaggtgacaagttt----------------------------------gc----------------------------gttattgttcca-atc----t-atcttctttcg---------taatgc----------------tcttg-attt--ctctgtttc-aggtttatgcagaagcctacacttgtccttgtgttaggt-accacccatttgatccctatttcgtggcccaatcgaaygggaattatattgccattttttcttcaaa-tccccccttcaagttagacaagtataaaaggtttgaaagccatggagtgtcaggatttccaattaagtgcaatttcagcttggatggggagaagcttgtctctggttcgtcagatggttctatgtacttctataactcccgatcatcagtgcttgtcaagaaaatcaaggcatacgagcaagcgtgtgtagatgttgatttccaccccatcttgtct-aatgtaattgcttcatgcagttggagtggagaagtttca-gtttttgagtgaa--------------agcttattttatgct------------c-----aatcctaagacatgc-----------ataa-----------------------------------------------------------------gaaccttg-aaaata----------------------------aaaaa-tgt---------ataa--------------------------aac-----------------aata-------------------tcttac------------------------------tttttgttcttaatgagc------------------------------------------------------------------------------------------------------------------------------------------tgtttagatttta----------------------------------------tggtaattctttggtgg-----------------------aacataaacctgttt------------------------------------------------------------------------------------------------------------------------------------------------
>I28608_M035_Malvaceae_Hosfordia_alata_seq1
----------------------------------------------------------------------------------------------------------------------------------gtgtggctt-------------------------ag--------acacctaagattctattttattgtc----------------------ttgtta-----agctagatttattgtat------------------atagtgtatt------------------------------caatg-aa--------g-------------------------------tgcatgtaa----------cagtgacaacttt----------------------------------gt-----------------------------atattgttatg-tcc---ta-atcttcatkgg---------tad---------------------------------ttgtttc-aggtttatgcggaagcctacacttgtccttgtgttaggt-accacccatttgatccmtattttgtggcccaatcaaayggaaattatgttgccattttctcttcaaa-ycccccctwcaagctagacaaatayaaaaggtatgaaggccayggagtgtcaggatttccaattaagtgcagyttcagcttggatggggagaagcttgtctctggttcctctgayggttcgatatacttctataactcmcgatcatcgatgcttgtcaagaaaatcaaggcataygaggaagcctgtgtagacatcgctttccatcctatattgtct-aatgtaattgcttcatgcagttggaatggagatgtttcw-gtgtttgagtga-----------rac-atcttatgcatccttgatc-mcmggmckrcctygatcmaagcccadtcaa------aaaaaaa-----------------------------------------------------------------aaaggttg-aaaatac---------------------------aaaga-tgc---------atac--------------------------aac-----------------acya-------------------tcttat---------------------------------ttgtsattarrgtgt---awkactttacgtga-------------------------------------------------------------------------------------------------------------------------------------------------------------------------------------------------------------------------------------------------------------------------------------------------------------------------------------------------------------------------------------
>I28609_M036_Malvaceae_Pentaplaris_davidsmithii_seq1
----------------------------------------------------------------------------------tattcgtgtttactgcctt--------------------attatttactctagtytt-------------------------rkkgarwaskgtcaaaatgtt----ttatgtagtg----------------------tcagtar---yagtaaggcttrtkytaw------------------rtwgmmtatt------------------------------taatg-aatacwy-a----------------------------------------ta----------agywgwyaaykytsm---------------------------------------------------------------tkwttkytctg-dty---ha-atcttctttga---------taat---------------------------------tgcttc-rgktttatrcagaagcctacacttgtccttgtgytaggt-accacccatttgatcmmtattttgtggcycaatcaaatggaaattatrttgccattttctcttcaaa-tycccccttcaagctagacaagtataaraggtatgaaagccatggagtgtctggatttccadttaagtrcaatttcagcttggatggggagaagcttgtctctggttcctcagatggttctatatacttctayvactcccratcatcggtgcttgwcaagaaaatcraggcatwcragsargcctgtgtagacrtcgttttccacccmatcttgtct-aatgtaattgcttcatgcagttrgaatggagatgtttca-gtgtttgagtka-----------gac-wgsttawttatcatt------------------catcccatgacaagc-----------aaaa-----------------------------------------------------------------gatkkwtraaayawwakgtswabaccttbtttttgggcatacaaaaga-ggtt--------gtaatctaaa--------------------agtaaaggaa-------gggaata-------------------ttgtag-----------------------------------------------------------------------------------------------------------------------------------------------------------------------------------gtgttgagatttgggccttaaatttg-------------------------------kwararydtydcwytwwmhgkrtayyt-------------------------------------------------------------------------------------------------------------------------------------------------------------------------------
>I28610_M037_Malvaceae_Heritiera_littoralis_seq1
-------------------------------------------------------------------------------------------------------------------------------------------------------------------------------tcatccaattcaccttttagaata--------------------------------taggaagtagagttgtat------------------ttggaatat-------------------------------taatg-agtaaat-g----------------------------------------ta----------acttgacaacttc-------------------------------------------------------------------attgttctg-ctc----c-atcttctttgg---------taatgc----------------tcatg-tttt--ctctgtgtc-aggtttatgcagaagcctacacttgtccttgtgttaggt-accatccatttgatccctactttgtggcgcaatcaaatggaaattatattgccattttctcttcaag-tcctcccttcaagctagacaagtacaaaaggtatgaaagtcatgcagtgtcgggatttcctgttaagtgcaatttcagcttggatggggagaagcttgtctctggttcctcggatggttctatttacttctacaactcccgatcatcggtgcttgtcaagaaaatcaaggcataccagcaggcatgtgtagatgtcgttttccatcccatcttgtct-aatgtaattgcttcatgcagctggaatggagatgtttca-gtgttcgagtga-----------gac-agcttgtttatcctt------------------agtcttagg--------------------------------------------------------------------------------------taggggtg-taaacaa-------------------------atcaagt-tac-------ttataagctat------------------tcgagttcatctc----------aatgattatttgagttagattcgttttat------------------------------attttactgttaatttat------------------------------------------------------------------------------------------------------------------------------------------tattttattttcata---------------------------------------------------------------------------------------------------------------------------------------------------------------------------------------------------------------------------------------------
>I28611_M062A_Malvaceae_Durio_zibethinus_seq1
------------------------------------------------------------------------------tcgacatgccctaatcatatcttt--------------------ttcattggccttttcac--------------------------------------------atggatattcgaattcaag----------------a--caagcatg--------------------------------------ataagatatttg--------------------------gacaaag--------------------------------------------------------------ttttgacaacttt------------------------------------------------------------------tattgttctg-gta----t-atcttctacgg---------taatgc-------------aattcatg-tttt--ctctgtgcc-aggtttatgcagaagcctacacttgtccttgtgtgaggt-accatccatttgatccctattttgtggctcaatcraatggaaattatattgccattttctcttcaag-tccccccttcaagctagacaagtataaaaggtatgaaagtcatgcagtgtctggatttccagttaagtgcaatttcagcttggatggggacaagcttgtatctggttcctcagacggttcgatatacttctataactcccgatcgtcggtgctcrtcaagaaaatcaaggcatacgagcagkcctgtgttgatgtcgttttccatcccatcttgtct-aatgtaattgcttcatgcagttggaatggagatgtttca-gtgttcgagtgaa----------gac-agcttatttatcctt------------------aatcttaggacaagc-----------aaag-----------------------------------------------------------------gaatcttg-aacatac---------------------------aaaga-tgt---------ataa--------------------------aac-----------------aacg-------------------tattac------------------------------tcttcttacttaatttgt-----------------------------------gtgggaaagcacaagagaaaca---------------------------------------------------------------------------------------------------------------------------------------------------------------------------------------------------------------------------------------------------------------------------------------------------------------------------------------------
>I28612_M038_Malvaceae_Brachichyton_bidwillii_seq1
-------------------------------------------------------------------------------------------atgtcaatttttaaacatcgaagacaaattaagattatgtcaaatcac-------------------------aagatata--gttatataatttaccttttagagta--------------------------------taggaagtagagttgtat------------------atggaacat-------------------------------taatg-aatacat-t----------------------------------------ta----------agatgacaacttt-------------------------------------------------------------------attgttctg-ctc----t-atcttctttgg---------taatgc----------------tcatg-tttt--ttct--ttc-aggtttatgcagaagcctacacttgtccttgtgttaggt-accatccatttgatccctactttgtggctcaatcaaatggaaattatattgccattttctcttcaag-tccccccttcaagctagacaagtataaaaggtatgaaagtcatgcagtgtcgggatttccagttaagtgcaatttcagtttggatggggagaagcttgtctctggttcctctgctggttctatatacttctacaactcccgatcatctgtgcttgtcaagaaaatcaaggcgtacgagcaggcctgtgtagatgtcgttttccatcccatcttgtct-aatgtaattgcttcatgcggttggaatggagatgtttca-gtgttcgagtga-----------gac-agcttatttatcctt------------------agccctacg--------------------------------------------------------------------------------------caggagtg-gagacca-------------------------ttcaagc-tat-------ttatgaattat------------------ttgaatttatttg----------ataaat-----------------tttta-------------------------------------------------------------------------------------------------------------------------------------------------------------------------------------------------------------------------------------------------------------------------------------------------------------------------------------------------------------------------------------------------------------------------------------------------------
>I28613_M039_Malvaceae_Eriotheca_macrophylla_seq1
-----------------------------------------------------------------------------------------aaattttg-------------------------aaaaaaaattgaattatacccat-------------------attgaaccca-tacttgtatcaaatactcacaccggagc---------------------------tcaagtaacatagt-----------------------atagaata-----------------------------------------acat-a----------------------------------------ta----------agttgacaactta----------------------------------gc-----------------------------ttcttgttctg-gtc-----tatcttctttggat-------taatgc----------------tcatg-tttt--ctctctttc-aggtttatgcagaagcctacacttgtccttgcgttaggt-accacccatttgatccctattttgtagcccaatcaaatggaaattatattgccattttctcttcaaa-tccccctttcaagctagacaagtataaaaggtatgaaagccatgtagtgtctggatttccaatcaagtgcaatttcagcttggatggggaaaagcttgcctctggttcttctgatggttctatatacttgtataactcccgatcctcagtgcttgtcaagaaaatcaaggcacacgaggaagcctgtgtagacatcggtttccaccccatcttgtct-aatgtaattgcttcrtgcagttggaatggagatgtttca-gtgtttgaat---------------------------------------------------------------------------------------------------------------------------------------------------------------------------------------------------------------------------------------------------------------------------------------------------------------------------------------------------------------------------------------------------------------------------------------------------------------------------------------------------------------------------------------------------------------------------------------------------------------------------------------------------------------------------------------------------------------------------------------------------
>I28614_M040_Malvaceae_Hydrogaster_trinervis_seq1
------------------------------------------------------------------------------------------grtgctg------------------------------ttgtcttgtcat-------------------------rgtgacaatggtactggtggtgagcttttrgaata----------------------twggttaa---------tatagttgtta------------------atagaatattg-------------------------------atg-aatamat-a----------------------------------------tr----------argtgac-atttk----------------------------------gm-----------------------------dtattrttcct-gtc----t-atcktctttgg---------taatgc----------------tcawk--ttt--tcctgngtc-aggtttatgcggaagcctacacttgtacttgtgttaggt-accacccatttgatccataytttgtggcccaatcgaayggaaahtatattgccattttctctkcaaa-tccccctttcaagctagacaaatatadaaggtacgaaagccatggagtgtcgggatttccggttargtgcaatttcagcttgganggggagaagcttgtctctggttcctcagatggatctatctrcttctataactcccgatcatcwgtgchtghcaagasaatcaaggcatdygagmaggcctgtrtagacgtcgttttccatcccatcttgtct-aaagytrtwgcttcatgcagttggaatggagatatttca-gtgttygagtga--------agagrc---------------------------------------------------------agccaga-----------------------------------------------------------------gaatgtgg-aaaattt--------------------------tgaaga-cgt---------ataa--------------------------aac-----------------agta-------------------tttyacaatt-------------------------------------------------------------------------------------------------------agtamacmaaktgaca--------------------------------------------------------akcacaatatctswstcttc---------------------------------------ttggtagctcttttggtgg--------------ttcttagtaacataa---ttgtyc-----------------------------------------aattttcyaacrarccttwamcaatgaaaacaggacttgtaccag---------------------------------------------------------
>I28615_M041_Malvaceae_Pterygota_brasiliensis_seq1
--------------------------------------------------------------------------------------------------------------------------------tgtcaaatcac-------------------------aaagttta--ttcatctaatctaacctttataata--------------------------------taagaagtagagtagtac------------------atggaacat-------------------------------caatg-aatccat-a----------------------------------------tatgg---tgacaagtgacaactat-------------------------------------------------------------------attgttctg-ctc----t-attttctttgg---------taatgc----------------tgatg-tttt--ctctgtgtc-aggtttatgcagaagcctacacttgtccttgtgttaggt-gccatccatttgatccctattttgtggctcactcaaatggaaattatattgccatcttctcttcaag-tccccccttcaagctagacaagtataaaaggtatgaaggtcatgcagtgtcgggatttccagttaagtgcaatttcagcttggatggggagaagcttgtctctggttcctcagacggttctatatatttctacaactcccgatcatcggtgcttgtcaagaaaatcaaggcatacgagcaggcctgtgtagatgtcgttttccatcccatcttgtct-aacgtaattgcttcatgcagctggaatggagatgtttca-gtgtttgagtga-----------gac-agcttatttatttt-------------------agtcttagagcgtaatcg-----tgtcaaat--------------------------------------------------------t---attaatttattagtgtattc-----------tcttactatatgattgaaaaa-----------tgataaatta----------------------aacttatcga----------atcgaa-----------------tttgag------------------------------------------------------------------------------------------------------------------------------------------------------------------------------------------------------------------------------------------------------------------------------------------------------------------------------------------------------------------------------------------------------------------------------------------------------
>I28616_M042_Malvaceae_Leptonichya_maranta_seq1
--------------------------------------------------------------------------------------------------------------------------------------------------------------------agggacaatggtaatggtggtgaacttttagaaca----------------------taggta------agtaaagttgttgtat------------------atagaatattg----------------------------atgatg-aatgcat-a----------------------------------------ta----------atgtgacaacttt----------------------------------gc-----------------------------atattgttctg-gtc----t-atcttctttgg---------taatgc----------------tcata-cttt--ctctgtgtc-aggtttacacggaagcctacacctgtccttgtgttaggt-ttcacccatttgatccctattttgtggcccaatcaaacgggaactatattgccattttctcttcaag-tccccctttcaagctagacaagtataaaaggtatgaaagccacggagtgttgggatttccagttaagtgcaattttagcttggatggggagaarcttgtctctggttcctctgatggttctatatacttctacaattcccgatcatcagtgcttgtcaagaaaatgaaggcatacgaacaggcttgtgtagacgtcgttttccatcccatcttgcct-aacgtaattgcttcytgcagttggaatggagatgtttcg-gtgtttgagtgar-------agagac-agctcatttatcctt------------------aatcccaggactagt-----------aaaa-----------------------------------------------------------------gaatgttg-aaaatgc---------------------------aaaga-tgt---------ataa--------------------------aac-----------------aata-------------------tcttac------------------------------tttttatttttctttta--tatatgtgtag-aaaata--------------------------actagggaaacagaatcccaatctt--------------------------------------------------------------------------------------------------------------------------------------------------------------------------------------------------------------------------------------------------------------------------------------------------------------------------------
>I28617_M043_Neuradaceae_Neurada_procumbens_seq1
-------------------------------------------------------------------------------------------------------------------------------------------------------------------------------------------------------------------------------------------------------------------------------------------------------------------------------------------------------------------------------------------------ct-----------------------------------------------------------------tcattgttttt------------tctctctgg---------ttatggtagacagtaaattagaaaatg-ttct--gtttgtatc-aggtttatgtggaagcctacacttgccccagtattaaat-gtcacccgtttgatccatatttcgttgcacaatcaaatgggaattatgtcgcaatattttcttgtaa-tcccccgttcaagctggacaagtacaagaggtacgaaggccatggggtgtctgggttccctataaagtgcaatttcagcttggacggagacatgcttgtatctggctcctcagatggctccatatacttttacaactccagatcatctcaactcataaagaaaatcagggcatatggagatgcttgtatagacgttgctttccacccgatattgccc-aatgttgttgcttcatgcagctggaatggagatgtttcg-gtgtttgagtgagaa-----tgggag-gactcatttttcttttt------------------------------------------gacg-----------------------------------------------------------------agagcttg------------------------------------------------actttataattt-----------------------atc-------g---ttt---attga------------------gtttga-----------------------------------------------------------------------------------------------------------------------------------------------------------------------------------ggttcaggatttaggctctcaatc-------------------------------------------------------------------------------------------------------------------------------------------------------------------------------------------------------------------------------------------
>I28618_M044_Malvaceae_Pentace_laxiflora_seq1
-----------------------------------------------------------tacaca----------------atacatcaagatgctgt-------------------------tttcttgtctttgttc-------------------------aggaac-----------------ctttctagaata----------------------taggta--------------agtgctac------------------atagaatat-------------------------------taatg-aatacatgt----------------------------------------ta----------aggtgacaactt-------------------------------------------------------------------tattgttctt-gtc----t-atcttcttcgg---------aaatgc----------------tcatggtttt--ctctgtgtc-aggtttatgcagaagcctatacttgtccttgtgttaggc-accacccrttcgatccctattttgyggcccaatcaaatggaaattatattgccattttctcttcaag-gccacctttcaaactagacaagtataaaaggtatgaaagtcatggagtgtcaggatttccwgttaagtgcaatttcagcttggatggggagaagcttgtctctggttcctcagatggttctatatacttctataactcccgatcatcggtacttatcaagaaaatgaaagcatacgagcaggcctgcatcgatgtcgttttccaycccatcttgcct-aatgtaattgcgtcatgcagttggaatggagatgttaca-gtttttgagtgaa----------gac-agcatatctatcctt------------------aatcctaggacaagc-----------agaa-----------------------------------------------------------------gaatattg-aaaagac---------------------------aaaga-tgt---------ataa--------------------------aac-----------------aaaa-------------------tgttac----------------------------tccttttcttaatt-------gatgtgtgtgg--aaagc--------------------------acaggagaaacagaatcaaaatcattgaaa--------------------------------------------------------atcttacattttgtttttct----------------------------------------tataaaacctt---------------------------------------------------------------------------------------------------------aaccaagaaagcagkkc------------------------------------------------------------------
>I28619_M045_Malvaceae_Phragmotheca_mammosa_seq1
----------------------------------------------------ataggcttaraca-----------cctarratgcttaagatgctt------------------------------tkstmttgtctt-------------------------artgaaaakggtmmyrgtggtgaactsttaraata----------------------twggtac---taartagagttgtwstat------------------atagaatatt------------------------------taatg-aatacaata----------------------------------------wa----------aggtgacaasttt----------------------------------gc-----------------------------tkattgttytg-gtc----t-atcthctttgk---------taatgc----------------tsayg-tttt--ctctgtttc-aggtytatdcagaagcctacacttgtccdtgygttaggt-accacccatttgatccmtattttgtggsccaatcaaatggaaattatattgccattttctcttcaaa-tccccccttcaagctagacaadtataaaaggtatgaaagccatggagtgtctggvtttccanthaagtgcaatttcagcttggatggggagaagcttgtctctggttcctcagatggttcyatatacttctayaackcccgatcatcsgtgcttgtcaagaaaatcaaggcatacgagsadgcctgtgtaganrtcgttttccacccbatcttgtct-aatgtaattgcttcatgywgttggaatggagatgttkca-gtgtttgagtga-----------gac-wrsytrtttrtcmtt------------------ratcccakgacaakc-----------wmva-----------------------------------------------------------------gratgttg-aaaayac---------------------------awaga-tgt---------ataa--------------------------aactttgctggctctttsgaagaa-------------------tcttag------------------------------aatttgttacataactattattaaactttataaatag--------------------------attaggagagtgacataaagcctttaagat--------------------------------------------------------atagtaaa-----------------------------------------------------------------------------------------------------------------------------------------------------------------------------------------------------------------------------------------------------------
>I28620_M046_Malvaceae_Camptostemon_shultzii_seq1
----------------------------------------------------------------------------------------------------------------------------------------ttt-------------------------a---------gtgaatataatggattttt--aatt----------------------tcaattc---c-----------cttaat------------------tttaaacatt------------------------------ttttt-ggtctgc-atc-------------------------------tacatttta----------agttttttattttt---------------------------------gtattatgtttctttttatgttgtttttatattattgttatg-gcc---ta-atcttctttgg---------ta----------------------------------ttttttc-aggtttatgcagaagcctatacttgcccttgtgttaggt-accatccatttgatccttattttgtggcccaatcaaatggaaattatattgccattttctcttcaaa-tccccccttcaagctagacaagtataaaaggtatgaaagccatgkagtgtctggatttccaattaagtgcartttcagcttggatggggagaagcttgtctctggttcctcadatggttctatatacwtctataactcccgatcatcggtrcttatcaagaaaatcaaggcwtacgaggaagcctgtgtagacatygcyttccaccccatattgtct-aatgtaattgcttcatgcagttggaatggagatgtttca-gtctttgagtga-----------gac-agcttatttatcctt------------------gatcccaggacaagca----------aaa------------------------------------------------------------------aaaaaatg-aaaataa---------------------------ga----tgt---------ataa--------------------------aac-----------------aata-------------------tcttat---------------------------------ttatcattaaggtgc---------------------------------------------------------------------------------------------------------------------------------------------------------------------------------------------------------------------------------------aagacaat-------------------------------------------------------------------------------------------------------------------------------------------------------
>I28621_M153_Malvaceae_Trichospermum_sp_seq1
------------------------------------------aacatgtaaatgtggcttaaaga----------------atacatctmgatgccg------------------------------ttgtcttgtcat-------------------------agtgacaaaggtaatggtgttgaactttt----tt----------------------taggttav---------tatagttgttt------------------awagaatattg-------------------------------atg-aatacat-a----------------------------------------tg----------aggtgac-atttt----------------------------------gc-----------------------------atatkgttccttgtc----t-atcttstttgg---------taatgh----------------tcatg-tttt--tcctgtgtc-aggtttatgcagaagcctacacttgtacttgtgttaggc-accacccatttgatccatattttgtggcccaatcgaatggaaattatattgccattwtctcttmaaa-tccccctttcaagctagacaaatvtaaaaggtacgaaagccabggastgtygggatttccvattaagtgcaatttcagcttggatggggagaagvttgtctctggttcctyagawggrtgtatctacttctatrwnwmmcgatcatcggtgcktktcaagagaatcaaggcayatgagcaggccygtgtagabgtcgttttccatcccatcttgtct-aaarttattgcttcatgcagttggaahggagatatttca-gtgtttgagtga--------agagac---------------------------------------------------------aaccaca-----------------------------------------------------------------gaatgtga-aaaattc---------------------------gaaga-tgt---------gtattgt---g----------------taagac-----------------agta-------------------tattacaatc---------------------------------------------------------------------------------------------------------aaaactcgataaca--------------------------------------------------------atcacaatatctctgtcttc----------------------------------------tagtaacgcttttggtgg--------------tttttaatagtaacataattgttg-----------------------------------------aattttataacaaacctt-aaccatgaaaacagggcttgctc------------------------------------------------------------
>I28623_M048_Malvaceae_Abroma_augusta_seq1
-------------------------------------------------------------------------------------------------------------------------------ttgtcttgtctt-------------------------agggacaacggttgtggtggtgaacttttagaata----------------------taggca------agtaaagtagttgtat------------------atagaatat-------------------------------tgatg-aatacat-t----------------------------------------ta----------atgtgacaacttt----------------------------------gc-----------------------------atattgttctg-gtc----t-atattctttgg---------caatgc----------------tcatg-tttt--cgctgtgtc-aggtttatgcagaagcctatacctgtccttgtattaggt-gccacccatttgatccctattttgtggcccaatcaaacggaaactatattgccattttctcttcaac-tccccctttcaagctagacaagtataaaaggtacgaaagccatggagtgtcgggatttccagttaagtgcaatttcagcttggatggggagaagcttgtctctggttcctcagatggttctatatacttttataactcacgatcatcagtgcttgtcaagaaaatgaaggcttacgagcaggcctgtatagatgtcgtcttccatcccatcttgtct-aatgtaattgcttcatgcagttggaatggagatgtttca-gtgtttgagtga--------agagac-atcgtctttatcctt------------------aatcccgggactagt-----------aaaa-----------------------------------------------------------------grwwgttg-rawwkga---------------------------wrr----------------------------------------------------------------------------------------------------------------------------tttgtgtctt--------------------------------------------------------------------------------------------------------------------------------------------------------------------------------------------------------------------------------------------------------------------------------------------------------------------------------------------------------------------------------------------------------------
>I28624_M049_Malvaceae_Corchoropsis_tomentosa_seq1
------------------------------------------------------------------------------------------------------------------------------------------------------------------------------------------catatttggacaaag------------------ttttaacct-------atacataattgcttag----------------acatcacatctagatgctatttta---------------ttgtcgtagtacaaaa-----------------------------------acttttaga--------aaactgcaggtaa-----------------------------------------------------------------gtatggttgtatatg----g-aatatcaatgaa--------taatgc----------------tcatg-tttt--ctctatatc-aggtttatgcagaagcctacacttgtccttgtgttaggt-accacccatttgatcccttttttgtggcccaatcaaatggaaattacattgccattttctcttcaaa-tccccctttcaagctagacaagtgtaaaaggtttgaaagtcatggagtgttgggatttccagttaagtgcaacttcagcttggatgggcagacgcttgtctctggttcatcagatggttccgtatacttctacaactcccggtcatcggtgcttgtcaagaaaatcaaggcgtacgagcaggcctgtatagatgtcgttttccatcccatcatgtct-aatgtaattgcttcatgcagttggaatggagaagtttcg-gtgttcgaatga-----------gacagattagtttatcctt--------------attcttaattaggacaagc-----------aaaa-----------------------------------------------------------------gaacattg-aagattc----------------tcagtcttctgggaaaccaggag------acagggcttgctct----------------agc--------------cacatcag------------------ttttaa---------------------------------------------------------------------------------------------------------------------------------------------------------------------a-------------agcttaaaattttcatgctcctttgg---------------------------------------------------------------tcatatattgtagcagattaggagc-------------------------------------------------------------------------------------------------------------------------------------------------
>I28625_M193_Malvaceae_Apeiba_tibourbou_seq1
-------------------------------------------------aaatatgacttgaaga----------------atacatctacatgctt------------------------------ttgtcttgtcat-------------------------agtgacaatggtaatggtggytaacttttaraata----------------------taggttag---------tatagttgttt------------------atagaatattg-------------------------------atg-aatatgt-g----------------------------------------------------aggtgacaatttt----------------------------------gt-----------------------------ttatttttkyt-gtc----t-wwkytctttgd---------taatgc----------------tcatg--wtt--hcwtttgtt-aggtttatghggaagcctacacdtgtacttgtgttaggt-accacccatttgatccctattttgtggcccaatcgaatggaaattatatcgccattttctcttcaaa-tccccctttcaagctagacaagtataaaaggtatgaaagccatggagtatcgggatttccagttaagtgcaatttcagcttggatggtgagaagcttgtctctggttcctcwgatggatcgatatacttctataactccmgatcatcagtgcttgtyaagaaaatcaaggcrtacdarcagkcctgcatagatgtcdttttccatcccatcttgtct-aatgttattgcttcatgtagttggaatggagatgttwca-gtgtttragtga--------agagac---------------------------------------------------------agbcaaa-----------------------------------------------------------------gaatgttg-aaaatgg--------------------------maaaga-tgt---------ataa--------------------------aac-----------------agta-------------------tcttacactt--------------------------------------------------------------------------------------------------------gaaaactcrttgaca--------------------------------------------------------aycgcaawatctcagtcttc----------------------------------------tgataactctttygktgk--------------ttctttccaasatactttt-----------------------------------------------------------------------gaaaacagggcatgtcccagccata----------------------------------------------------
>I28626_M226_Malvaceae_Helicteres_guazumifolia_seq1
------------------------------------------------------------------------------------------------------------------------------------------------------------------------agtagaattccttttatagctctccaaaaaa---------------------------------aagaagaattgttgtat------------------atagaacattt----------------------------atgaag-aagaaag-a--------------------------------------------------ctaggtgacaagttt----------------------------------gc----------------------------ttttttgttcca-atc----t-atcttcatttg---------tattgc----------------tcatt-tttt--ctctgtttc-aggtttatgctgaagcctacacttgtccttgtgttaggt-accacccatttgatccctattttgtggcccaatctaatggaaattatattgccattttttcttcaaa-tccccccttcaagctagacaagtataaaaggtatgaaggccatgcagtgtctggatttccaattaagtgcaatttcagcttggacggggagaagcttgcctctggttcctcagatggttctatatacttctataactcccgatcatcggtgctcgtcaagaaaatcaaggcatacgagcaggcctgtgtagatgtcgttttccaccccatgttgtct-aatgtaattgcttcgtgcagttggaatggagatgtttct-gtttttgagtga-----------gac-agcttatgttttata---------------cccagtgctaagacaagc-------------------------------------------------------------------------------------ttg-aaaatac---------------------------aaaaa-tgt---------ataa--------------------------aac----------------caata-------------------tcttac------------------------------tttttgttctt------------------------------------------------------------------------------------------------------------------------------------------attgtgctattttagttttt----------------------------------------gggtgattcttt-------------------ggtagttttaacataaactttacta-----------------------------------------tattctcctcataaacattaaccaagtgttaactatgtg---------------------------------------------------------------
>I28628_M051_Malvaceae_Werklea_horrida_seq1
----------------------------------------------------------------------------------tctgtttggacagtggtat--------------------acttttttgtcttgtctt-------------------------ggtgaaaatgttagcagtggtatacwtccagaaaa----------------------atggta------------gtgttttata------------------ttaggatat------------------------------ataatc-aatacat-a----------------------------------------ta----------aggtgacaacttt----------------------------------gc-----------------------------tcattggtatg-gcc---ta-atcttctttgc----------------------------------------t--atttgtttc-aggtttatgccgaagcctacacttgcccttgtgtaaggt-accacccatttgatcactattttgtggcacaatcaaatggaaattatattgccatattctcttcaaa-tcctcccttcaagctagacaagtataaaaggtatgaaggccatggagtgtccggatttccaattaagtgcaatttcagcttggatggagagaagattgtctctggttcctcagatggttctatatacttctataa------------------tatcaagaaaatcaaggtgtacaaggaagcctgtgtagatgttgctttccatcccatcttgtct-aatgtgattgcttcatgcagttggaatggagatgtttca-gtgtttgagtga-----------ggt-aacttatttatcctt------------------gatcccaggacaagca----------aaaa-----------------------------------------------------------------aaaagttg-ttaatac---------------------------aaaga-tgt---------at-----------------------------------------------------------------------------------------------------------------------------------------------------------------------------------------------------------------------------------------------------------------------------------------------------------------------------------------------------------------------------------------------------------------------------------------------------------------------------------------------------------------------------------
>I28629_M052_Malvaceae_Spirotheca_rosea_seq1
----------------------------------------------------------------------------------------------------------------------------------------------------------------------------------ctgcgtccaacagtcacacctaaat---------------------------ccaagtaacatagt-----------------------atagaatatt------------------------------tgatg-aatacat-a----------------------------------------ta----------aggtggcaactct----------------------------------gc-----------------------------ttcttgttcta-gtc----c-atcttcgttggac-------taatgc----------------tcatg-tttt--ctctgtttc-aggtttatgcagaagcctacacttgtccttgcgttaggy-accacccatttgatccctattttgtggctcaatcaaatggaaattatattgccattttttcttcaaa-tccccctttcaagctagacaagtataaaaggtatgaaagccatggagtttttggatttccaatcaagtgcaatttcagcttggatggggaaaagcttgcctctggttcctctgatggttctatatacttgtataactcccgatctttggtactcgtcaagaaaatcaaggcatacgaggaagcctgtttagacatcgttttccaccctatcttgtct-aatgtaattgcttcatgtagttggaatggagatatttca-gtctttgaatga-----------gac-agccaatttatcctc-----------------------------------------------------------------------------------------------------------------agatgttc----------------------a------------------tgt---------ataa--------------------------aac-----------------agta-------------------tcttaagtctt----agcac----------------ttttttttctcgaaagaa---------------------------------------------------gccgtagcttaaaagtaggggaagggatt---------------------------------------------------actgtaagcaatgaaacttg--------------------------------------ttgaatgacttttt-------------------------------------------------------------------------------------------------------------------------------------------------------------------------------------------
>I28630_M053_Malvaceae_Huberodendron_swietenioides_seq1
------------------------------------------------------------------------------------------------------------------------------------------------------------------------------gaaactgtggtgaacttttggaatg----------------------ttgatac---caagttgaattgttgtat------------------ataggatatt------------------------------taatg-aatacat-a----------------------------------------ta----------aggtgacaactttt---------------------------------gc-----------------------------ttattgttctg-gtc----t-atcttctttgg---------taatgc----------------tcatg-tttt--ctctgtttc-aggtttatgcvgaagcctacacttgtccttgtgttaggt-accacccttttgatccctattttgtggcacaatcaaatggaaattatatwgctattttctcttcaaa-tccccccttcaagctagacaagtataaaaggtatgaaagccatggagtgtctggatttccaatcaagtgcaatttcagcttggatggggagaagcttgtckctggttcctctgatggttctatatacttctataattcccgatcatyggtgcttgtcaagaaaatcaaggcatacgaagaagcctgtgtagacattgttttccaccccatcttgtct-aatgtaattgcttcatgcagttggaatggagatgtttca-gtgtttgagtga-----------gcc-agcctgtttatcctt------------------catcccaggacaagca----------aaa------------------------------------------------------------------gkatgttg-acaatac---------------------------aaaga-tgt---------ataa--------------------------aac-----------------aata-------------------tcttaa------------------------------ctcttttttttttggtac-aaaag------------------------------------------------------------------------------------------------------------------------------------------------------------------------------------------------------------------------------------------------------------------------------------------------------------------------------------------------------------------------------------------------
>I28631_M054_Malvaceae_Trochetiopsis_benjaminae_seq1
---------------------------------------------------------------------------------tttcacatggatattgcaatt-------------------------------------------------------------------caaaaryatgcatgawacatatttggacaaag------------------ytttaaccy-----aaaaatatggctytag------------------acatcacatctagattctrttttattgt----------cttaryt-astacrcaa------------------------------------actttt--------atagaatacagttyw--a--------------------------------------------------------------gtaatrgtttgyatrtggar-at-atcaatgaa--------taatgc----------------tcwtktttttybhtvtrthwm-aggtwtatgcagaagyctacacttgyccttgtgttagkt-ammaccngttygatccchttttcrtkgcccaatcgaatggaaaytatattgccattttctcttcaag-ttcccccttcaagctagacaagtataaaaggtwtgaaaghcatggagtgttgggattnccaatyaagtgcaacttcagcttggatgggcadaadctcgdntctggttvrtcggatggttccatatacttmtahaactbcmvgtydtcggtgctydtcargaaaatcaaggcgtacgagcaggcctgyatagatrtcgtyttccatccsatcbtgycdaaatgtaatwgcttcatgcagttggaatrgagaggtttcg-gtgttcgaatga-----------gan-wktwtwagtwthycyt---------------waaaycttrggacacaagc---------caaa-----------------------------------------------------------------gaagattg-vadrtty---------------------------ywara-trwwtra-----------------------------------arc-----------------aatt-------------------ttgtac------------------------------tctttttttt---------------attaatgtagcttg-----------------ctctggtact-----------------------------------------------------------------------------------tttatcatgtttggttttctgttacaacttgcatg----------------taaataattgaaagactttcata-----------------atacgtaaagacaaataag------------------------------------------------------------------aaacatta---------------------------------------------------------------------------
>I28632_M055_Malvaceae_Eriolaena_candollei_seq1
-------------------------------------------------------------------------------------------------------------------------------------------------------------------------------------------------------------------------------------------aatattggctytag------------------acatcacatctakattctattttattgt----------cttaayt-aktacacaa------------------------------------acttt----------wagaatacagttya--a--------------------------------------------------------------gtaatggtttgtatatggaa-at-atcaatgaa--------taatgc----------------tcatgttttt--ctywatatc-aggtttatgcagaagcctamacttgtccttgtgttaggt-acyacccgtttgatccmtttttcgtggcccaatcgaatggaaattatattgccattttytcttcaag-ktcccccttcaagctagacaagtataaaaggtatgaaagccatggagtgttgggatttccaattaagtgcaacttcagcttggatgggcagaadctygkctctggttyatcggatggttccatatacttctataactccaagtcatcggtgcttgtcaagaaaatcaaggcgtacgagcaggcctgtatagatgttgttttccatcccwtcytgtca-aaygtattagcttcatgcagttggaatggagaggtttcg-gtgttygaatga-----------gas-agtttatttatccttaaaycttaggrcacywtaaatcttaggacacaagm---------aaaa-----------------------------------------------------------------gaagattg-aagattc---------------------------taaga-tgtac------tataaagawkrtkgy-------------tcyrky----------------aratyr------------------twtymm------------------------------taatagttatttatatga-gtgtcaattaacgaacatcctct------------------------------------------------------------------------------------------------------------------------------------------------------------------------------------------------------------------------------------------------------------------------------------------------------------------------------------------------------------------------------
>I28633_M056_Malvaceae_Adansonia_digitata_seq1
-----------------------------------------------------------------------------------------------------------------------------------ttggacatacatat-------------------gttggacacattacatgtatccaacattcacgcctgagt---------------------------tcgagtaacatagt-----------------------atagaatatt------------------------------tgata-aatacat-a----------------------------------------ta----------agttgacaacttt----------------------------------gt-----------------------------ttcttgttctg-gtc----t-atcttctttggat-------taatgc----------------tcatg-tttt--ctctgtttc-aggtttatgcagaggcctacacatgtccttgcgttaggt-accacccatttgatccctattttgtggcccaatcaaatggaaattatattgccattttctcctcaaa-tccccctttcaagctagacaaatatagaaggtatgaaagccatggagtgtccggatttccaatcaagtgcaatttcagcttggatggggaaaagcttgcgtctggttcctctgatggttctatatacttctataactcccaatcgtcggtgcttgtcaagaaaatcaaggcatacgaggaagcctgtgtagacatcgttttccaccccatcttgtct-aacgtaattgcgtcatgcagttggaatggggatgtttca-gtgtttgaatga-----------gacaagcctatttatcctt------------------------------------------------------------------------------------------------------------------gatgttg-aaaatac---------------------------aaaca-tgt---------ataa--------------------------aac-----------------aata-------------------tcttagcacttc------------tttttt------tcttttttttttgggtct-------------------------------------------------------------------------------------------------------------------------------cggtacaaaagaagccgtatccta----------------------------------------------------------------------------------------------------------------------------------------------------------------------------------------------------------------------------------a------------
>I28635_M058_Malvaceae_Byttneria_aculeata_seq1
--------------------------------------------------------------------------------------------------------------------------------tgtcttatctt-------------------------agtgccaatagtaatagttgtgaacttttagaata----------------------taggtttt-------aaagttgttttat------------------ttggaatatt------------------------------tgatg---------a----------------------------------ttcatcta----------atgtgacaacttt----------------------------------gca---------------------------tatgttgttctg-atc----t-ctcctctttga---------taatga----------------tcacg-tttt--cactgtttc-agatttatgcggaagcctatacctgtccttgtgtcaggt-accatccattcgatccctatttcgtggcccaatcgaacgggaactatattgccattttctcttcaag-tccccctttcaagctggacaagtatagaaggtacgaaggccatggagtgtcgggattcccagtcaaatgcaatttcagcttggatggggagaaacttgtctcggggtcctcagatggttctatatacttttataactcccgatcatcggtgcttgtgaagaaaatgaaggtatatgatcatacatgtgtagatgtcgctttcaatcccatcttgtcc-aatgtaattgcttcttgcagttggaaggktgatgtttcg-gtgttcgagtgaa-------aacgac-accttgttta--------------------------------------------------------------------------------------------------------------g----------------gaaacca---------------------------------------------ataggg------------------------aat--------------cagaatcg------------------ttttga--------------------------------------------------------------------------------------------------------------------------------------------------------------------------------------------------------------------------------------------------taactcttttggtg--------------------------------------------------------------------------------------------------------------------------------------------------------------------------------------
>I28636_M059_Malvaceae_Pterospermum_pierrei_seq1
---------------------------------------------------------------------------------------------------------------------------------------------------------------------------------------------ttttggaata----------------------ttgata---------agtacagatgtat------------------atggaatat-------------------------------gaata-aawaytt-r----------------------------------------ta----------rrstrmyatcttt---------------------------------------------------------------------------------------------ttgg---------taatgc----------------tcatg-tttt--ctgtgtgtc-aggtttatgcagaagcctatacttgtccttgtgttaggt-accacccgttcgatccctattttgtggctcaatcgaatggaaattatattgccattttctcttcaag-tcctccattcaagctagacaagtataaaaggtatgaaagtcatggagtttcgggttttccaattaagtgcaatttcagcttggatgggcagaacctggtctctggttcatcagatggttctatatgcttctacaactctcggtcatcagtgctcatcaagaaaatcaaggcatatcagcaggcctgtatggatgtcgttttccatcccatattgtct-aatgtaattgcttcatgcagttggaatggagaggtttcg-gtgttcgagtga-----------gactgcttaatatatmttt------------------aatcctaggacaagt-----------aaat-----------------------------------------------------------------gaatatttgaaaattk---------------------------taatg-ggt---------ttkg--------------------------aa-----------------------------------------------------------------------------------------------------------------------------------------------------------------------------------------------------------------------------------------------------------------------------------------------------------------------------------------------------------------------------------------------------------------------------------------------------------------------------------------------------
>I28637_M060_Malvaceae_Duboscia_vifidiflora_seq1
----------------------------------------------------------------------------------------------------------------------------------tcttgtcat-------------------------actgacaatggtaatggaggtgagcttttagaatg----------------------taggttta---------tctagttgttt------------------ataggatattg-------------------------------gtg-aatacat-a----------------------------------------tg----------aggtgacaatttt----------------------------------gc-----------------------------ttatttttcct-atc----t-atcttcgttgg---------taatgc----------------tcatg--ttt--tcctgtgtc-aggtttatgcggaagcctacacttgtacttgtgttaggt-tccatccttttgatccatattttgtggcccaatcgaatggaaattatattgccattttctcctcaaa-tccccctttcaagctagacaaatataaaaggtacgaaagccatggagtgtcggggtttccagtaaagtgcaatttcagcttggatggggagaagcttgtctctggttcctcagatggatctatctacttctataactcccgatcatcggtgcttgtcaagaaagtcaaggcatacgagcaggcctgtatagacgtcgttttccatcccatcttgtct-aaagtatttgcttcatgtagttggaatggagatgtttcg-gtgtttgagtga--------agagac---------------------------------------------------------agccaaa-----------------------------------------------------------------gaatgttg-caaatgc---------------------------gaaaa-tgt---------atgg--------------------------aac-----------------agtg-------------------tcgtacagtt---------------------------------------------------------------------------------------------------------aaaactaattgaca--------------------------------------------------------atcacaat--ctccgtcttc----------------------------------------tgtctaactttttkgtkg--------------ttmkttttaa----------------------------------------------------------gttttaacaa------aacaatgaaaacagggcttcatccagcgataaa---ag---------tagactgatttc--------------agtcac-cat
>I28638_M061_Malvaceae_Basiloxylon_brasiliensis_seq1
--------------------------------------------------------------------------------------------------------------------------agaacaagtccaatcac-------------------------aagatata--tttatataatttaccttttagcaca--------------------------------taggaagtagagttgtat------------------atggaacat-------------------------------taatg-aatacat-a----------------------------------------ta----------aggtcacaacttt-------------------------------------------------------------------attgttttg-gtc----t-atcttctttgg---------taatgc----------------tcatg-tttt--ctctgcgtc-aggtttatgcagaagcctacacttgtccttgcgttaggt-accatccatttgatccctattttgtggctcaatcaaatggaaattatattgccattttctcttcaag-tttccccttcaagctagacaagtataaaaggtatgaaagtcatgcggtgtcgggattcccagttaagtgcaatttcagcttggatggggagaagcttgtctctggttcctctgatggttctatacacttctacaattctcgatcagcggtgcttgtcaagaaaatcaaggcataccagcaggcctgtatagatgttgttttccatcccatcttgtct-aatgtaattgcctcgtgcagttggaatggagatgtttca-gtgttcgagtga-----------gac-atcttatttatcctt------------------agtattagt--------------------------------------------------------------------------------------cagtaacg-taaacga-------------------------attaagt-tat-------tcgtaaactat------------------ttaaatttgaata----------gatgat-----------------tattc-------------------------------------------------------------------------------------------------------------------------------------------------------------------------------------------------------------------------------------------------------------------------------------------------------------------------------------------------------------------------------------------------------------------------------------------------------
>I28639_M249_Malvaceae_Gyranthera_amphibiolepis_seq1
tagg---------------------------------------------------------------------------------------------------------------------ctgctattgtcttgtctt-------------------------agtgaaaacggaaactgtggtgaacttttggaata----------------------ttggtac---caaatagaattgttgtgt------------------ctagaatatt------------------------------taatg-aatgcat-a----------------------------------------ta----------aggtgacaactttt---------------------------------gc-----------------------------ttgttgttctg-gtc----c-atcttctttgg---------taatgc----------------tcatg-tttt--ctctgtttc-aggtttatgccgaagcctacacttgtccttgtgttaggt-accacccatttgatccctattttgtggcacaatcaaatggaaactatattgctattttctcttcaaa-tccccccttcaagctagacaagtataaaaggtatgaaagccacggagtgtctggatttccaatcaagtgcgatttcagcttggatggggagaagcttgtctctggttcctctgatggttctatatacttctataattcccgatcatcggtgcttgtcaagaaaatcaaggcatacgaagaagcctgtgtaaacattgttttccaccccatcttgtct-aatgtaattgcatcatgcagttggaatggagatgtttca-gtgtttgagtga-----------gac-agcctgtttatcctt------------------gatcccaggataagca----------aaa------------------------------------------------------------------ggatgttg-aaaatac---------------------------aaaga-tgt---------ataa--------------------------aac-----------------aata-------------------tcttaa------------------------------ct-ttttttttttggtac-aaaagaagccgtggcmta----------------------------------aaaataagagaagagatt----------------------------------------------------------------------------------------------------------------------------------------------------------------attgtaagagtt---------------------------------------------------------------------------------------------------------------------------------------------------
>I28640_M062B_Malvaceae_Diplodiscus_paniculatus_seq1
------------------------------------------------------------------------------------------------------------------------------------------------------------------------------------------------------------------------------------------------------------------------------------------------------------------------------------------------------------------------------------------------at-------------------------------------------------------------------tgkhakavwb-sty----y-atcttctttgc---------aaatgc----------------ttatggtttt--ctctgtgtc-aggtttatgcagaagcctatacttgtccttgtgttcggc-accacccattcgatccctattttgtggcccaatcaaatggaaattatattgccattttctcttcaaa-gccccctttcaagctagacaagtataaaaggtatgaaagtcatggagtgtcaggatttccagttaagtgcaatttcagcctggatggggagaagcttgtctctggttcctcagatggttctatatacttctataactcccgatcatcagtacttatcaagaaaatgaaagcatatgagcaggcctgtgtcgatgtcgttttccatcccakcttgcct-aatgtaattgcgtcatgcagttggaatggagatgtatca-gtttttgagtaa-------------------------------------------------------------------------------------------------------------------------------------------------------------------------------------------------------------------------------------------------------------------------------------------------------------------------------------------------------------------------------------------------------------------------------------------------------------------------------------------------------------------------------------------------------------------------------------------------------------------------------------------------------------------------------------------------------------------------------------------------
>I28641_M063_Malvaceae_Brownlowia_peltata_seq1
----------------------------------------------------tatggcgtacaca----------------atacatcaagatgctgt-------------------------tttcttgtctttgttc-------------------------aggaac-----------------ctttttagaata----------------------taggta--------------agtgctac------------------atggaatat-------------------------------taatg-aatacatgt----------------------------------------ta----------aggtgacaactt-------------------------------------------------------------------cattgttctt-gtc----t-atcttctttgg---------aaatgc----------------ttatggtttt--ctctgtgtc-aggtttatgcagaagcctacacttgtccttgtgttaggc-accacccgttcgatccctatttcgtggcgcaatcaaatggaaattatattgccattttctcttcaaa-gccccctttcaagctagacaagtataaaaggtatgaaagtcatggagtgtccggatttccagttaagtgcaatttcagcttggatggggagaagcttgtctctggttcctcagatggttctatatacttctataactcccgatcatcagtgcttatcaagaaaatgaaagcgtacgagcaggcctgtgtcgatgtcgttttccatcccatcttgcct-aatgtaattgcgtcatgcagttggaatggggatgttaca-gtttttgagtgaa----------gac-agcgtatctatcctt------------------aatcbtaggacaagc-----------agaa-----------------------------------------------------------------gaatattg-aaaagac---------------------------aaaga-tgt---------ataa--------------------------aac-----------------aaaa-------------------tgttac----------------------------t-cttttcttaatt-------gatgtgtatgg-aaaagc--------------------------acaagagaaacggaatcaaaatgattgaaa--------------------------------------------------------atct---------------------------------------------------------------------------------------------------------------------------------------------------------------------------------------------------------------------------------------------------------------
>I28642_M064_Malvaceae_Burretiodendron_esquirolii_seq1
----------------------------------------------------------------------------------------------------------------------------------------------------------------------------------------------------------------------------------------------------------------------------tggcatat-------------------------------taatg-aatatat-a----------------------------------------ta----------aggtgacatctt-------------------------------------------------------------------tattgttctc-ttc----t-atcttctt-aa---------taatgc----------------taatg-tttt--ctcggtgtc-aggtttatgcagaagcctatacttgtccttgtgttaggt-accacccgtttgatccctatttcgtggcccaatcgaacgcaaattatattgccattttctcttcaag-tccccctttcaagctagacaagtataaaaggtacgaaagtcatggagtgttgggatttccagtcaagtgcaatttcagcttggatggacagaaacttgtctccggttcatcagatggttt-------------------------------------------------------------------------------------------------------------------------------------------------------------------------------------------------------------------------------------------------------------------------------------------------------------------------------------------------------------------------------------------------------------------------------------------------------------------------------------------------------------------------------------------------------------------------------------------------------------------------------------------------------------------------------------------------------------------------------------------------------------------------------------------------------------------------------------------------------------------------------------------------------
>I28643_M065_Malvaceae_Hermannia_flammea_seq1
--------------------------------------agttaacatataaatatggattagaca----------------atggacatagatgcca------------------------------tcgtcttgtctt-------------------------actgacaatgttgatggtggtgaacttttagaata----------------------tagttagga-------------------------------------ataagttgt--------------------------------------atacgt-a----------------------------------------tg----------agatgacatttat----------------------------------gc-----------------------------atattgttctt-gtc----t-atcttctttgggagtgcaagtaatgc----------------tcatg-ttct--ctgtgtgtc-aggtttatacggaagcgtacacatgtccttgtgttaggt-accatccattcgatccctatttcgtggcccaatcgaatgggaattatattgccattttctcttcaag-tcctcctttcaagctagacaagtataaaaggtatgaaagccatggagtgtctggatttcctgtaaagtgcaatttcagcttggatggggagaagcttgtctccggttcctcagacggttccatatacttctataactcccggtcatccdtgcttgtcaagaaaatcaaggcatacgagcaagcctgtatagacgtcgctgtccaccccatcttgtct-aatgtcattgcctcatgcagttggaatggagatgtttca-gtgtttgagtga-----------gac------------------------------------------------------------agac----------------------------------------------------------------agaatgttg-aatatgg---------------------------aaaga-agt---------gcaaa-------------------------aac-----------------aaaa-------------------tcttac-------------------a----------catttttcttttatatgt-------ctgtgtagaata--------------------------actagagaaacagaatcaaaattattgact--------------------------------------------------------gtcacaata----------------------------------------------------------------------------------------------------------------------------------------------------------------------------------------------------------------------------------------------------------
>I28644_M066_Malvaceae_Thomasia_solanaceae_seq1
------------------------------------------------------------------------------------------------------------------------------------ctgctat-------------------------ag--------------aagcacaaactttaaatta----------------------ctgctgc--tccattggtttgtttgttg------------------atgtgacacttagc------------------------tttgctr------------------------------------------------tcca----------agttaacatttcttgaggaagttgtttgaatattgcctcgtgagctagt-----------------------------atatagctctg-gtc----t-atcttctttgg---------taatgc----------------taatg-tttt--ctttctgtc-aggtttatgcggaagcctacacatgtccttgtgttaggt-accacccatttgatccctattttgtggcccaatcacacgcaaattatattgccattttttcttcaag-tccccctttcaagcttgacaaatataaaaggtatgaaagccatggagtgtcgggatttccagtgaagtgcaatttcagcttggatggggagaggcttgtctctggttcctcagacggttctatatacttctacaactcccgatcgtcggtgcttgtcaagaaaatcaaggcatacgagcaagcctgtgtagacgtcagtttccatcctatcttgtct-aatgtaattgcttcatgcagttggaatggagatgttaca-gtgtttgagtga-----------gac-agcttatgtatcctg------------------aatcccaggacaagc-----------aaaa-----------------------------------------------------------------gaatgtgg-aaaatac---------------------------aaaga-tgt---------ataa--------------------------aac-----------------aata-------------------tttcac------------------------------acctttttcctt-----------------------------------------------------------------------------------------------------------------------------------------atcacaatacttgagt---------------------------------------------------------------------------------------------------------------------------------------------------------------------------------------------------------------------------------------------------
>I28645_M067_Malvaceae_Guichenotia_ledifolia_seq1
---------------------------------------------------------------------------------------------------------------------------------gtgctgct-----------------------------------------------acaaaccttg----a----------------------caaatga--accattggtttgtttgttg------------------atttaacacttagc------------------------tttgctg------------------------------------------------tcca----------agttaacatttcttgaggaagttgtttgaatattgcctcgtgagctagt-----------------------------atattgttctg-gtc----t-atcttctttgg---------taatgc----------------taatg-tttt--ctttctgtc-aggtttatgcagaagcctacatatgtccttgtgttaggt-accacccgtttgatccctattttgtggcccaatcgcacggaaattatattgccattttttcttcaag-tccccctttcaagctagacaaatataaaaggtacgaaagccatggagtgtcgggatttccagtgaagtgcaatttcagcttggatggggagaagcttgtctctggttcctcagacggttctatatacttctacaactccagatcgtcggtgcttgtcaagaaaatcaaggcatacgagcaagcctgtatagacgtcagcttcaatcctatcttgtct-aatgtaattgcttcatgcagttggaatggagatgttaca-gtgtttgagtga-----------gac-agcttatgtatcctt------------------aatcccaggacaagc-----------aaaa-----------------------------------------------------------------gaatgtgg-aaaatac---------------------------aaaga-tgt---------ataa--------------------------aac-----------------aata-------------------ttttac------------------------------acttttttcttt-----------------------------------------------------------------------------------------------------------------------------------------atcacaatacttcgagtctt---------------------------------------tcggtaactcttgttttgg-----------tggttctttctaagatcatcttaatt--------------------------------------------ccttgtaataaa----------------------------------------------------------------------------------------
>I28646_M068_Malvaceae_Helmiopsis_sp_seq1
---------------------------------------------------------------------------------------------------------------------------------------------------------------------------------------atacatatttggacaaag------------------ttttaacct-----waaaawatggctttag------------------acatcacrtctagattctattttattgt----------cttaatt-agtacacam------------------------------------acttt----------tagaatrcagttyw--a--------------------------------------------------------------rkwatggtttgtatatggar-at-atcaakgaa--------taatgm----------------tcaygttttttgcthtatatc-aggtwtatgcwgaagcctacacttgtccttgtgttaggt-accacccgtttgatccctttttygtkgcccaatcgaahggavattatattgccattttctcttcaag-thcccccttcaarctagacaagtataaaaggtatgaaagycatggagtgttgggatttccaattaagtgcaacttcagcttgkatgggcagaadctbrkctctggttcatcggatggbtccatatacttmtabaactccmrgtcatcrgtgctbgtsaagaaaatcaaggcgtacgagcaggcctgtatagatgtcrttttccatccvatcttgtcr-aatgtawtwgctkcatgyagttggaatggagaggtttcg-gtgttcdaatga-----------gay-wrttywddttatncnt---------------gnaahcttdggacacaagc---------aaaa-----------------------------------------------------------------gaagattg-aagattc---------------------------taaga-tgtayga--tgtataa--------------------------agc-----------------aatt-------------------wtttcc------------------------------tactctttat-----------tttacttaatgtagcttg-----------------ctctagyas------------------------------------------------------------------------------------wtyatcatgtgtggttttctgtwwca-----------------------------------------------------------------------------------------------------------------------------------------------------------------------------------------------------------------------------------------
>I28647_M069_Malvaceae_Cheirolaena_linearis_seq1
---------------------------------------------------------------------------------tttcacatggatattgcaatt-------------------------------------------------------------------caaaaacgtgcatgatacatatttggacaaag------------------tttgaacct-----aaaaaaatgsctytar------------------acaycacatctakattcwattttrytgt----------cttaayt-agtacacaa------------------------------------acttt----------tagaahacagttha--a--------------------------------------------------------------gtaatkgtttgtatatggaw-ataatcaatgaa--------hawtgc----------------tcaygttttt--ctytvtatc-aggtttatgcagaagcctacacttgycchtgtgttaggt-accacccgtttgatcccttyttcgtggcccaatcraatggaaattatattgccattttctcttcrag-ttcccccttcaagctagacaagtataaaaggtaygaaagccatggagtghtgggatttccaathaagtgcaacttcagcttggatgggcagaagctcgdmtctggttcrtcggatggytccatayacytctahaachccaagtcatcggygcttgtcaagaaaatcaaggcgtacgagcaggcctgtatagatgtcgtyttccatccsatchtgycv-aatgtaatrgcttcatgcagttggaatggagaggtttcg-gtgttcgartra-----------gac-rgtttrtttatcctt-----------------aaaycttaggacrcaagc--------aaaaa-----------------------------------------------------------------gaagattg-aagrtts---------------------------tmagt-ystat---------aa--------------------------agc-----------------adtw-------------------ttktws------------------------------tytttttcccttttt----gctttactttatgtagcttg---------------ctctagattac------------------------------------------------------------------------------------atatgtagaaaatagattwmsaawyawtatatc------------------atgacaga---------------------------------------------------------------------------------------------------------------------gaatatgaacaaactgcagggt-------------------------------------------------------------
>I28648_M070_Malvaceae_Helmiopsiella_madagascariensis_seq1
----------------------------------------------------------------------------------------------ttgcaatt-------------------------------------------------------------------caaaaacatgcatgatacatatttggacaaag------------------ttttaacct-----aaaaaattggctttag------------------acatcacatctagattctattttattgt----------cttaayt-agtacacaa------------------------------------acttt----------tagaatacagttya--a--------------------------------------------------------------gtaatggttygtatatggaa-at-atcaatgaa--------kaatgc----------------tcatgttttt--cthtatatc-aggtttatgcagaagcctacacttgtccttgtgttaggt-accacccktttgatccmyttttsgtkgcccaatcgaatggaaattatattgccattttytcttcaag-ktcccccttcaagctagacaagtataaaaggtatgaaagycatggagtgttgggatttccwattaagtgcaacttcagcttggatgggcagaadctcgkctctggttcatcggatggytccatatacttmtayaactccmrdtcatcrgtgcttgtsaagaaaatcaagdcgtacgarcaggcctgtatagatghygttktccatccvwtcykgtcr-aatgtawtwgcttcatgcdgttggaatggagaggtttcg-gtrttygaatga-----------gac-agyttwwktwwycytt---------------aaaaycttakgacacaagc---------aaaa-----------------------------------------------------------------gaagattg-aagattc---------------------------taaga-tgtatda--wghakaa--------------------------rrc-----------------aatt-------------------atttys------------------------------tactcttttt----------kttyacttaatgtggcttg-----------------ctstagyas------------------------------------------------------------------------------------atcata-------------------------------------------------------------------------------------------------------------------------------------------------------------------------------------------------------------------------------------------------------------
>I28649_M071_Malvaceae_Goethalsia_meiantha_seq1
-----------------------------------------------------------------------------------------------------------------------------------------------------------------------------------------gagcttttagaata----------------------taggttta---------tatagtcgttt------------------atagaatattgctg------------------------aatagtg-aatacat-a----------------------------------------tg----------aggtgacaatttt----------------------------------gc-----------------------------ttatttttccc-atc----t-a-attcttggg---------tactgc----------------tcatg--ttc--tcccgtgtc-aggtttatgcggaagcctacacttgtacttgtgttaggt-gccacccatttgatccatatttcgtggcccagtcaaatggaaattatattgccattttctcttcaag-tccccctttcaagctagacaaatataaaaggtaccaaagccatggagtgtcgggttttccagtaaagtgcaatttcagcttggatggggagaagctygtctctggttcctcagatggatctatctacttctataactcccgatcatcggtgcttgtcaagaaaatcaaggcatacgagcaagcctgtatagatgtcgttttccatcccatcttgtct-gcagtaattgcttcatgtagttggaatggagatgtctcg-gtgtttgagtga--------agagac---------------------------------------------------------agccaaa-----------------------------------------------------------------gaatgttg-caaatgc---------------------------gaaga-tgt---------atga--------------------------aac-----------------agta-------------------tcgtgcagtt---------------------------------------------------------------------------------------------------------aaaactaattgacac--------------------------------------------------------------------------------------------------------------------------------------------------------------------------------------------------------------------------------------------------------------------------------------------------------------------------
>I28650_M072_Malvaceae_Clappertonia_ficifolia_seq1
--------------------------------------------------------------------------------aatacatctagatgctt------------------------------ttgtcttgtcgt-------------------------agtgacaatggtawtggtgstgaacttttagagta----------------------taggttt----------tatagttgttt------------------atagaatat-------------------------------tgatg-aatattt-g----------------------------------------------------aggtgacwatttt----------------------------------gc-----------------------------taattattcty-gtc----t-atcttcttttgs------tttaatgs----------------tcgtg--ttt--tcctgtktt-aggtttakgcggaagcctacacydgywcttgcgttaggtaaccacccatttvatccttattthrtggcccaatcgaatggaaattaydtngccattttctcttcaakhycchcchttcaagstagacaartataaaaggtasgaaagccatggagtgtggggatttccwgttaagtgcaatttcagcttggatggggagaagctngtctytggttcctcagatggatctatatatttgtataactcchgatcatcagtgcttgtcaggaaaatcaaggcatacnagcaggcctgtatagamrtcgttttccatcccatcttgtck-aatgtaathgcttcatgcagttggaatggwratgtttcttgtgtttgabtgagkr----drbagmh-agct-------------------------------------------------------aaaa-----------------------------------------------------------------gratgtmg-aaaattc--------------------------avaaga-trta--------ataaaahmkyawyytacactcaaa------rac-----------------aaycagha-----------tctgtcttctctcttct--ggca------ackcttyttggctgtttctkctaactaac--------------------------------------cttaacaatgggaaacagggattgcagattgctyctgacat----------------------------------------------------raaacaagattttgacccatttagtgaa------------------------akaaagcaagctaact-----------------------------------------------------------------------------------------------------------------------------------------------------------------------------------------------
>I28652_M074_Malvaceae_Hildegardia_barteri_seq1
--------------------------------------------------------------------------------aagatagttaaatattagtttttta---------------------cacgtcaaatcac-------------------------aaagtgtac-tccatctaatttacmctttcgaatg--------------------------------tatcaagtagagccgtaa------------------atggaacat-------------------------------tgatg-aatacaa-t----------------------------------------ta----------aggcgataacttt-------------------------------------------------------------------attgttctg-ctc----t-accttctttgg---------taatgc----------------tcatg-tttt--ctctgtaac-aggtttatgcagaagcctacacttgtccttgtgttaggc-accatccatttgatccctattttgtggctcaatcaaatggaaattatattgccattttctcttcaag-tgcccccttcaagctagacaagtataagaggtatgaaagtcatgcagtgtcgggatttccagttaagtgcaatttcagcttggatggggagaaccttgtctctggttcctctgatggttctatatacttctacaactcccgatcatcggtgcttgtgaagaaaatcaaggcatacgagcaggcttgtgtagatgttgttttccatcccatctcgtct-aatgtaattgcttcatgcagctggaatggggatgtttca-gtgttcgagtga-----------gac-agcttatttttcctt-----------------------ttgg--------------------------------------------------------------------------------------gcggggtg-taatcaa--------------------------gttatgcttc-------tcgtac----------------------------------------------tcga-------------------tttgatgata---------------------tttaagtttgatt----------------------------------------------------------------------------------------------------------------------------------------------------------------------------------------------------------------------------------------------------------------------------------------------------------------------------------------------------------------------------------------------------------------
>I28653_M168_Malvaceae_Theobroma_cacao_seq1
---------------------------------------------------------------tg----------------atacacctaaatgcta------------------------------ttgtcttgtctt-------------------------agtgacaatggtaatggtggtgaacgtttagaata----------------------taggta------aggagagttgttctgt------------------atagaatat-------------------------------taatg-aatgcat-a----------------------------------------ta----------aggtgataacttt----------------------------------gc-----------------------------atattgttcta-a------t-aacttatttgg---------tgatgc----------------tcatg-tttt--ctctttttc-aggtttatgcagaagcctacacctgtccttgtgttaggt-accatccatttgatccctattttgtggcccaatcaaatggaaattatattgccattttttcttcaag-tcctcctttcaagctagacaagtataaaaggtatgaaagccatagagtgtcgggatttccagttaagtgcaatttcagcttggatggggagaaacttgtctctggttcctcagatggttctatctacttctataactcccaatcatcagtgcttgtcaagaaaatgaaggcatatgagcaagcctgtatagacgtcgctttccatcccatcttgtct-aatgtaattgcttcatgcagttggaatggagatgtttca-gtgtttgagtga-----------gac-agcttatttatcctt------------------aatccchgggcaaba-----------aaac-----------------------------------------------------------------gactg-tg-aaaatgc---------------------------aaaga-tgt---------ataa--------------------------aac-----------------agta-------------------tcttcc------------------------------atttttttttct--tcatctgtgtgtgt---aaaggc--------------------------actagtgaaacagaatcaaaatcattgaca--------------------------------------------------------atgacaatatctcagtcttc----------------------------------------tggtaactcttatggagg--------------ttctctctaacataat-------------------------------------------------------------------------------------------------------------------------------------------------------
>I28654_M105_Malvaceae_Pachira_aquatica_seq1
-------------------------------------------------------------------------------------------------------------------------------------aaatatacccat-------------------attgtacaca-tacttgtatcaaatactcacactgaagc---------------------------tcaagtaacatagt-----------------------ttagaata-----------------------------------------acat-a----------------------------------------ta----------agttgacaactta----------------------------------gc-----------------------------ttcttgttctg-gtc----t-atcttctttggat-------taatgc----------------tcatg-tttt--ctctctttc-aggtttatgcagaagcctacacttgtccttgcgttaggt-accacccatttgatccctattttgtagcccaatcaaatggaaattatattgccattttctcttcaaa-tccccctttcaagctagacaagtataaaaggtatgaaagccatggagtgtctggatttccaatcaagtgcaatttcagcttggatggggaaaagcttgcctctggttcttctgatggttctatatacttgtataactcccgatcctcagtgcttgtcaagaaaatcaaggcatacgaggaagcctgtgtagacatcggttttcaccccatcttgtct-aatgtaattgcttcatgcagttggaatggagatgtttca-gtgtttgaatga-----------gac-agcctatttatcctc-----------------------------------------------------------------------------------------------------------------agatgttgaaaaac-----------------------------aaaca-tgc---------ataa--------------------------aac-----------------aata-------------------gcttaagccta----gacaccct-tttttttaagtgtgattttttttaatcaattggattaaactgcatgttt----------------------------------------------------------------------------------------------------------------atctcaacacttttattgttatta-tatatatgtg----------------tggatcttctggtaa-------------------------------------------------------------------------------------------------------------------------------------------------------------------------------------------------
>I28655_M148_Malvaceae_Robinsonella_mirandae_seq1
-----------------------------------------------ttcwagayaaccttsata------ggatrttaggasaaastttta--aca---------------------------cata-agtgtggctt-------------------------ag--------acacctaaggttctatttaattgtc----------------------ttggta-----agctagatttgttgtac------------------rtagtatatt------------------------------taatg-aa--------a-------------------------------tacrtataa----------sggtgacaacttt----------------------------------gt-----------------------------ttattgtyatg-gcc---ta-atcttcattgg---------twa---------------------------------ttgtywc-aggtttatgcagaakcctacacttgtccttgtgttaggt-accacccrtytgatccctattttgtrgcccaatcaaatggaaattatgttgcyattttctcttcaaa-tccccccttcaagctagacaaatataaaaggtatgaaggscatggagtgtcaggatttccaattaagtgcagtttcagcttggatggggagaagcttryyhctggttcctcagayggttcratatacttctahaacgsccgatcatcggtgcttgtcaagaaaatcaaggcatacgaggaagcmtgtgtagacatcgctttycatcctatrttgtck-aaygtaattgcttcmtgcagttggaatggrgatgtttca-gtgtttgagtga-----------src-ayctyrtstatcctt--------------ccttgatcccaggactagcc----------aaaa-----------------------------------------------------------------aattgtagaaaaatac---------------------------aaaga-tgt---------atac--------------------------aac----------------------------------------acttat---------------------------------ttgtcattaaggtgg-aagacattttacgygatc---------------------------------aaaaagtttctaat--------------------------------------------------------------------------------------------------------------------------------------------------------------------------------------------------------------------------------------------------------------------------------------------------------------------------agcy------
>I28656_M002_Malvaceae_Tilia_americana_seq1
-------aagacaagcatgataagatatttgg--acagtttttacgwataaatatggcwtagmya----------------atacacctagatgcta------------------------------ttgtcttgtctt-------------------------agta--------------catgaacttttagaata----------------------taggta------astaga---gttgtat------------------atggaatat-------------------------------taatg-aakacat-w----------------------------------------ta----------aggtgacaactt-------------------------------------------------------------------tattgtdytk-gtc----t-mtcttcttwgg---------twatgc----------------tcatg-tttt--mtgtgt--c-aggtttatgcagaagcctrcacttgtcctwgtgttaggt-accayccatttgatccctattttgtgghccaatcaaatggaaattatattgccattttcycttcaag-tchcccyttcaagctaracaagtataaaaggtatgaaagtcatggagtgtckggatttccagtyragtgcaatttcagcttggatggggagaagcttgtctctggttcctcagatggttctatatactthwataactcccgattatcagtgcttgtcaagaaaatcaagscatacgagcakgcctgtgtagatgtcgttttccatcccatcttgtct-aatgtaattgcttcatgcagttggaatggagatgtytca-gtgttygagtga-----------gac-agcttatttatcctt------------------ratccwaggacaarc-----------aaaa-----------------------------------------------------------------gaatcttg-aaaatac---------------------------aaagw-tgt---------ataa--------------------------aac-----------------aata-------------------tcttac------------------------------tctttcttactt-------aayrtgtstgg-aaaagc--------------------------acaagagaracagaaccagtatcattgaca--------------------------------------------------------atcacaagatctcagtcttc----------------------------------------cggtaacttttttg-----------------------------------------------------------------------------------------------------------------------------------------------------------------------------------------
>I28657_M180_Malvaceae_Triumfetta_lappula_seq1
-----------------------------------------------------------------------------------------------------------------------------------------------------------------------------------------------------------------------------------------------------------------------------------------------------------------------------------------------------------------------------------------tgacaatttccc---------------------------------------------------------------ttattattgtt-gtc----t-atcttctttgga-------ttaatgctygt----------tkttttt-tttt--tcctgtgtytaggtttatgcggaagcctacacttgtacttgtgttcggt-accacccktatgatccttatttygtggyccaatcgaatggaaattahatcgccatyttctcttcgam-tccccctttcaagctagacaaatataaaaggtacgaaagccatggcgtgtctggttttccdgttaagtgcaatttcagcttggatggggagaaactygtctccggwtcctcagacggatcgrtatacttctataactcccgatcatcrgtgctbgccaagaaaatcaaggcgtacgagcagdcstgtgtagacgtcgttttccatcccatcttgtct-aatgtaattgcttcatgcagttggaatggagaygtttct-gtgtttgagtga--------agagac-agct-------------------------------------------------------aaaa----------------------------------------------------------------agaatggtg-aaaattc--------------------------aaaaca-tgta--------ataa--------------------------aac-----------------agtaw------------------ctttacacttaa---aacacctc-aagt-----------------------------------------------------------------------------------------------------------------------------------------------------------tgacaatcaaatatctgtcttc---------------------------------------ttggcaacycttttg---------------ccatttcttctaacatgttt-----------------------------------------------tttttttttaattcaatcc-aaacataaaaccagattgacccatatagtgaaa--------------------------------------------------
>I28658_M160_Muntingiaceae_Muntingia_calabura_seq1
-------------------------------------------------------------------------------------------------------------------------------------------------------------------------------------------------------------------------------------------------------------------------------------------------------------------------------------------------------------------------------------taaaagcaagttatcta---------------------------------------------------------------------------------t-accttctatgtt---ttgactgaagcatat------------acctg-ttctctgtttgtacc-aggtttacgtggaagcatatacctgtccttgtattaggt-gtcacccatacgatccatattttgtggcccagtcaaatgggaattatgtcgcaattttctcttcaag-tgcacctttcaaactaaacaagtataagaggtatgaaggccatgcagtgtctggatttcccattaaatgcaatttcagcctggatggagataagcttgtctctggctcggcagatggttcaatatacttctatgattccaaatcaacagagctcataaggaaaatcaaggcatacgggcaagcctgcatagatgttgtttttcacccaaccttacct-aatgttattgcttcatgcagttggaatggagatgtatcc-atctttgagtgagtcctgttgtttac-agttgatttcgacct-----------------------------aagca----------aaaag------------------------------------------------------------gcgtcaattttg----------------------------------gaatga-tgt------cttaaaactcgttgcct-------------gtgagcacga-------tagaaagatga------------------------------------------------------------------------------------------------------------------------------------------------------------------------------------------------------------------------------------------------------------------------------------------------------------------------------------------------------------------------------------------------------------------------------------------------------------------------------
>I9832_V002_Malvaceae_Luehea_speciosa_seq1
ctt------------------------------------------------gtgtaggattgcaa-----------ttccgttggactaaaatcttgttctt---------------------caatttctcttgtcacttttagccttttcaaacataaaggagatgtatgaaatatccatctttagccgttggatttagagatgtcacaatcacatcttttcatttggccctttcacatggatattccaattcaagacaagcatgataggatatatggacaaggttttatcatgtmgatattgcttcaag-aatacat---ctagaagctgttgtckddwmwkrkwmwkrdkgkdavbbktdddragntndkddaatatagktkdwta--tagdhdwttgddgaatahhd-atgarkdnahandwkkbshbwwttttk-----------bwttttttyccyyvth----t-hthtyyttkgd---------wawksyhmw-------------------kbht--thcykddkh-mdgkttwmbnvgradscydmmvytkkwmyykdkbtwmgd-kschvccmdttdnwhcmwhhtttbbbgncchawhnvawbgnaadthdwdtdvcmwtttctcttcaag-tccccctttcaagctagacaaatataaaaggtacgaaagccatggagtgtcgggatttccagttaagtgcaatttcagcttggatggggagaagcttgtvtchggttcmtcrgacggatctatctacttctataactcccgatcntcagtgcttgtcmagaaaatyaaggcatacgagcaggcctgtryvgaygtcrttttccatccnhtcttghct-aawgtarttgcytcvtgcagttggaatggagahgtttcc-gtgtwtgagtga--------agagac---------------------------------------------------------agccaaa-----------------------------------------------------------------gaatgttg-aaaatar---------------------------gaaga-tgtatgaa----atagtatcgtacatttaatcgtcattgacaaat--------------cagaatatctc-----------agtcttctgttaatt--------------aactttcttggtggttttttccgacgtaatttttcaatttactaagaaacctcaatcattcgcaggtttgtcctgccataaaagcagactgatttcagtccccattggtcagt-tttggctaactataagtgaaataaagcttagcatacag--------taactagtatttatattttcttgagaaatatcagg-----------------aaatcgaagggtgacacattga-----------------attattagagacaaatctgtaacttagttcta-------------------------------cg-------------------------------------------------------------------------------------------------------
