# Supplementary material for: Localized Phylogenetic Discordance Among Nuclear Loci Due to Incomplete Lineage Sorting and Introgression in the Family of Cotton and Cacao (Malvaceae)
Source: Front Plant Sci. 2022 Apr 13;13:850521. doi: 10.3389/fpls.2022.850521 (PMC9043901; doi:10.3389/fpls.2022.850521)
Supplement: Supplementary file 1 [file Data_Sheet_1.ZIP › Alignments_v4/L39.fasta]

>I23352_M001_Malvaceae_Bombax_ceiba_seq1
----------------------------------------------------------------------------------------------------------------------------------------------------------------------------------------------------------------------------------------------------------------------------------------------------------------------------------------------------------------------------tcaagtgttttttgatagamcctcccggttctggtttgttcaataaggtaaccaggggagtcatgtacact-aaagaggaagctgaaggacgaaggcttaagaatccat-------ttgacacyataaca-gaagggattggaatcaacagattgactcaaaattttatgatggcaaagcttgacggtgcttttcgaggcrcagataaggaggctgttgaaatgtcaa-ggtctgtct--atcatyttt---------www-wkk---------------tttyyy-------------mmcytkg--sm-----wt-----tt--------yyttyccmsmwwrktkrmmwk---------------rwk---------------------daaammw-w-----------msarsyttw-rgrwwrramytwkksc-----yksrwkrwkktww---------------------------------------------------yyym----------wycsrwttwwkktwmyttt-------------------------------------------------------------------------------kkwwyvmyyskwmcact-ccccttaaaccttwaa--------------------------------mcttaaaccctacttttttkamwytgaatctgat--------------------------------------------------attaaaatgatgg-----------------------------------------------------------------------------------------------------------------------------------
>I23353_M002_Malvaceae_Tilia_americana_seq1
---------------------------------------------------------------------------------------------------------------------------------------------------------------------------------------------------------------------------------------------------------------------------------------------------------------------------------------------------------------------------------tgttttttgatagatcctcctggttctggtttgttcaataaggtaactaggggagtcatgtacamt-aaagaggaagctgaaggrcgaaggctgaagaatccat-------ttgacaccataaca-gaagggattggaatcaacagattgactcaaaattttatgatgrcaaagcttgatggggcwtttcgaggcacagataaggaggctgttgaaatgkcga-ggtctgtct--mtcatcttt---------tat-ayg---------------tgttmt-----------------ctwkyry-----wt-----ty--------tytyyyscryrkkkkwrarrr---------------krw---------------------raamaca-y-----------amrmgcttt-aggatagaaattgtgc-----ctggatgatgttg---------------------------------------------------tctc----------a-------------------------------------------------------------------------------------------------------------------------------------------------------------------------------------------------------------------------------------------------------------------------------------------------------------------------------------------------------------------------------------------------------
>I23354_M003_Malvaceae_Herissantia_crispa_seq1
---------------------------------------------------------------------------------------------------------------------------------------------------------------------------------------------------------------------------------------------------------------------------------------------------------------------------------------------------------------------ccgaaaatcaagtgttttttgatagatcctcctggttctggtttgttcaataaggtaactaggggagtcatgtacact-aaagaggaagctgaaggacgaaggctaaagaatccat-------ttgacaccataaca-gaagggattggaatcaacagattgactaaaaattttacgatggcaaagcttgatggagcttttcgaggcacggacaaggaagctgttgaaatgtcaa-ggtaaatt---ataatcttt---------tgt-aca---------------tgttctc------------cccctta--gc-----at-----tt--------tctttctaacatagttgagac----------gagataat---------------------gaaaaca-t-----------acatttttt-tgtgttgaagctgata-----ttaaatgacagtaaggcac---------------------------------------------tctt-----------------------------------------------------------------------------------------------------------------------------------------------------------------------------------gctcggattatattgtggtt-------------------------------------------------------------tagaatg-------tctgcgtggcttgtgagctataatgctttatctgctc-gacatttcaggttccttttkaagaacgatgggctctttctt-------------------------------------------------
>I23355_M004_Malvaceae_Malva_arborea_seq1
--------------------------------------------------------------------------------------------------------------------------------------------------------------------------------------------------------------------------------------------------------------------------------------------------------------------------------------------------------------gaagagtccgaaaatcaagtgttttttgatagatccccctggttctggtttgttcaataaggtwactaggggagtcatgtacact-aaagaggaagctgaaggacgaaggctaaagaatccat-------ttgacacygtaaca-gaagggatcggaatcaacagattgactawaaattttgtgawggcaaagcttgatggggcttttcggggcacggataaggaggcagttgagatgtcaa-ggtctcttt--atmatcttt---------tat-aca---------------tgttctc------------cctctta--gc-----at-----tt--------cctttccaacattgatgagat---------------aat---------------------gaaarca-t-----------rcaaytttt-accatcgaaattgtgc-----ttsgatgatktta---------------------------------------------------tcat----------a--ttgaac-------------------------------------------------------------------------ctgatattga------atgacagtaaagc-----cgtctttcctgc------------------------------------cacttgcatggactat-ttgtgctt-------------------------------------------------------------tagaaggaataatgttttatcttctcgacatttcaggttccttatgaagaatgacgg--------------------------act--------------------------------------------------------
>I23356_M005_Malvaceae_Lavatera_assurgentiflora_seq1
---------------------------------------------------------------------------------------------------------------------------------------------------------------------------------------------------------------------------------------------------------------------------------------------------------------------------------------------------------caggagaagagtccgaaaatcaagtgttttttgatagatccycctggttctggtttgttcaataaggtwactaggggagtcatgtacact-aaagaggaagctgaaggacgaaggctaaagaatccat-------ttgacacygtaaca-gaagggatcggaatcaacagattgactawaaattttgtgawggcaaagcttgatggggcttttcggggcacggataaggaggcagttgagatgtcaa-ggtctcttt--atmatcttt---------tat-aca---------------tgttytc------------yctytta--gc-----at-----tt--------cctttccaacattgatgagat---------------aat---------------------gaaarca-t-----------rcaaytttt-accatcraaattgtgc-----ttsgatgatktta---------------------------------------------------tcat----------a--ttgaac-------------------------------------------------------------------------ctgayaktra------akswshstwwmsc-----srymyttscwss------------------------------------sactwkyatggactat-ttaggagc-------------------------------------------------------------tataatg-------ttttatcttctcgacatttcaggttccttatgaagaatgacgg--------------------------actttttctt-------------------------------------------------
>I23357_M006_Sphaerosepalaceae_Rhopalocarpus_longipetiolatus_seq1
----------aaggctccttcagtagttgttctggtggtttctttgctgatcaatttgaaaatttggcaaatttccgggcccactacgaggg-tatgggacctgaaatttgggaccagactggtggtagtc-taaatgcatttgtggcagctgctggcacaggtggcactgtggctggtatatcc------------------------aggtttctcca--ggtcaaat--ttcat----------tctatctttttactt-ctt----cattcaacttgt-gt---tta-ta-----------------atacgaaataaatc-cattatta-catg-ttgtgcaggaaaagaatcgaaacattaagtgcttcctgatagatcctccgggttctggcttgttcaataaggtaacaaggggggtyatgtacact-aaagaggaagctgaagggcgaaggctgaagaatccat-------ttgacacaataaca-gaaggaataggaatcaacagattaactcaaaatttcatgatggcaaggcttgatggggcttttcgaggcacagataaggaggctgttgaaatgtcaa-ggttagtcc--atgcacttt---------gct-acc---------------ttttat-----------------tca--gtg---ctt-----tt--------ccatgct-----------------------------gaa---------------------aatgagg-t-----------gtaatatat-ggraaggaaatcatgc-----ctacctactttaatg-------------------------------------------ytgtaattgc----------atcaaatctattcgt----------------------------------------------------------------agtactatcwtyytywtwratmarrwmwrwkmrwkktywtmywgmwktk-------------------------------------wryrsyrarrrkktkmwkgctattcgtagtactatca-------------------------------------------tcctcataaataaag----tctgttcatgttc-------------------------------------------------------------------------------------------------------------------
>I23359_M008_Malvaceae_Althaea_officinalis_seq1
-------------------------------------------------------------------------------------------------------------------------------------------------------------------------------------------------------------------------------------------------------------------------------------------------------------------------------------------------------------agaagagtcctaaartcaagtgttttttgatagatcctcctggttctggtttgttcaataaggtaacyaggggagtcatgtacast-aaagaggaagctgaaggacgaaggctaaagaatccat-------ttgacacygtaaca-gaagggatcggaatmaacagattractaaaaattttatgatggcaaagcttgatggggcttttcgrggcacggataaggaggctgttgaaatgtcaa-ggtctcttt--atcatcttt---------tat-aca---------------trytct--------------cyctyd--gc-----at-----tt--------yctttccrawatagttgwgat---------------aat---------------------gaaaaya-t-----------acaatwttt-aycatcraamttgtgc-----ttggatgaygtta---------------------------------------------------tcay----------atyraatmyrwtrww------------------------------------------------------------------smwkrwmwkka------wwgmtrkywwwsc-----ygc-----------------------------------------------cwykyacgaacmmtwttkkksyt-------------------------------------------------------------twrrarg-------ktttsyykgsttgtgagctataat--------------------------------------------------------------------------------------------------------
>I23360_M009_Malvaceae_Lagunaria_patersonia_seq1
----------cgggcttcttgagtctttgtaacggtggtttctttgctgatcagtttgaaaacttggcaaacttcagggcccactatgaggg-tactgggcccgaaatttgggaccagaccaatggcagtg-tggatgcgtttgtcgcagctgcaggtactggtggtactgtggctggtgtttcc------------------------aagtttctcca--ggtacaat---ttat-aac--------ttcgttttaaca--tct----tgtac-----at-at---tta-ta-tga----------------gggactaatgt-aattcatg-aatg-ccggacaggagaagagtctgaaaatcaagtgtttcttgatagatcctcccggttctggtttgttcaataaggtaactaggggagtcatgtacacc-aaagaggaagctgaaggacaaaggctaaagaatccat-------ttgacaccataaca-gaagggattggaattaacagattgactaaaaattttataatggcaacgcttgatggggcttttcgaggcacagataaggaggctgttgaaatgtcaa-ggtctgtct--atgatcttt---------aac--tg---------------tgttct-------------cgccttt--gc-----at-----tt--------tccttcccatgttgttgaaat---------------aat---------------------gaaaaaa-a-----------atttcttta------------------------------------------------------------------------------------------------------------------------------------------------------------------------------------------------------------------------------------------------------------------------------------------------------------------------------------------------------------------------------------------------------------------------------------------------------------------------------------------------------------
>I23361_M010_Malvaceae_Allyogyne_huegelli_seq1
------------------------------------------------------------------------------------------------------------------------------------------------------------------------------------------------------------------------------------------------------------------------------------------------------------------------------------------------------------------------------------------atagatcctcctggttctggtttgttcaataaggtaactaggggagtcatgtacact-aaagaggaagcggaaggacgaaggcttaagaatccat-------ttgacaccataacg-gaagggatcggaatcaacagattgactaaaaatttcatgatggcaaagcttgatggggcattccgaggcacggataaggaggctgttgaaatgtcaa-ggtct------gtcatcttt---------tat-att---------------tgctct-------------agcttct--gc-----at-----tt--------tcattcccaaacgtacaagct---------------gattta--------------------------t-----------gtcagtttcatacata-------------------------------------------------------------------------------tctccttaa-----gacgtatttatgttg----------------------------------------------------------------aatctgatatgaa------atgatgagaaagc-----cgtcttggccggc-----------------------------------agctcgtac---------------------------------------------------------------------------------------------------------------------------------------------------------------------------------------------------------------------------
>I23364_M013_Malvaceae_Grewia_sp_seq1
-------------------------------------------------------------------------------------------------------------------------------------------------------------------------------------------------------------------------------------------------------------------------------------------------------------------------------------------------------------agaaaaatcccaacatcaagtgcttcttgatagatcctcctggctctggtttgttcaataaggtaacaaggggagttatgtacact-aaagaagaagctgaaggacgaagacttaagaatccgt-------gtgacaccataaca-gaagggattggaatcaacagattgactaagaattttatgatggcaaatcttgatggggctttccgaggcacagataaggaggctgttgagatgtcga-ggtcagtct--atcatcttt---------tat-act--------------atgtatt-------------ctgttta--gca-----------ct--------ttttcctctaatggttgagaa---------------aaa---------------------------------------------------------gaaattgtgc-----atggacgacaatg---------------------------------------------------tctt----------gccagatatatttgcttgcttccatcccacttccctcttttattccttcaattcag--tatatctacttctttatatcgaatttgatattaagtattgatattggtaaact-----tgtcttgcctggcag-------------------------------------taggcgttttcttttgcggttaaaattttt--------------------------------------------------------------------------------------------------------------------------------------------------------------------------------------------------
>I23365_M014_Malvaceae_Callirhoe_bushii_seq1
-------------------------------------------ttgccgatcaatttgaaaatttggcaaacttcagggcccactatgaggg-cacagggcctgagatttgggagcagagcgatggcagtg-tagatgcgtttgttgcagctgcaggcactggtggtactgtggccggcgtttcc------------------------aagtttctcca--ggtagaag---ttat-aactccgttggttcgatttaaccg------cctgcgc-----at---------------a----------------gagactaactt-aatttatg-atcg-tcgaacaggagaagagtccgaaagtcaagtgttttttgatagatcctcctggttctggtttgttcaataaggtaactaggggagtcatgtacact-aaagaggaagctgaaggacgaaggctaaagaatccat-------ttgatactgtaaca-gaagggatcggaatcaacagattgactaaaaattttatgatggcaaagcttgatggggctttycgaggcacggataaggaggctgttgaaatgtcaa-ggtttcttt--atmatcttt---------tat-aca---------------tggtctc------------cctcttk--gc-----at-----tt--------tctttccaatatagttgtgat---------------aat---------------------gaaaata-t-----------acaatattt-accatcgaacttgtgc-----ttggatgatgtgc---------------------------------------------------gtatcacatcagatatattgaac-------------------------------------------------------------------------ctgatattga------atgatg-------------------------------------------------------------tcttgcatgaatattt-------------------------------------------------------------------------------------------------------------------------------------------------------------------------------------------------------------------
>I23367_M016_Malvaceae_Kitaibelia_vitifolia_seq1
actgagcatccgggtttcttgagtctttgtaatggtggtttctttgcygatcaatttgaaaatttkgcaaacttcagggcccactatgaggg-tacagggcctgagatttgrragcagaccgayggcagtg-tagatgcgtttgttgcwgctgcaggcactggtggtacygtggccrgyrtttcc------------------------aagtttctcca--ggtagaag---ytat-aacycygwtggktcgttttaacyg------cctgygc-----at-aw---tta-ta-yga----------------gakrctaaytt-aattcatg-atmg-tyggacaggagaagagtcckaaavtcaagtgttdtttkatagatcctcctgrttctggtttgttcaataagrtaactaggggagtcatgtacack-aaagaggaagctgaaggacgaaggctaaagaatccat-------ttgacacyrtaaha-gaagggatcggaatcaacagathgactaaaaatttwdkrhdgsmaarsytbrwbgggshtttyvvrgsmmngrwwargrrrvykktkraahkkyvrr-gkhyyyttw--wymdyyttt---------www-mhn---------------bbyhhh-------------cyyyytn--db-----vh-----yw--------tyytbyyhhhmwwrbwbndrh---------------dah---------------------drwrahm-w-----------wmdahhwww-whymhyvwmvdwbkks-----ykbkddkrhkdtd---------------------------------------------------wyhh----------nwyddmwahndwdwhbvh--------------------------------------------------------------------------------nnnvhddwddrvbkdtn-----------------------------------------ddbhnbbynnctbgvacdnhythdtkbdbbhttwdra---------------------------------------------------------------------ggtttgcctggcttgtgagctataatgttttatctgctt-ggac--------------------------------------------------------------------------------------
>I23368_M017_Malvaceae_Sterculia_apetala_seq1
aaagaaaattcaggtttcytgagtcattgtaatggtggtttctttgctgatcaatttgaaaatttggcgaacttcagggcccactatgaggg-tacaggacctgagatttggcagcagactggtggcagaa-tagatgcgtttgtcgcagctgcaggcactggtggcaccgtggccggtgtttcc------------------------aagtttctcca--ggtagaat---ttat-aac--------ctcttttcaacca-ctt----tatac-----at-at---tta-t--tga---------------gggggctaactt-aattcata-aatg-ttgtgcaggagaagaatcccaaaatcaagtgctttctgatagatcctcccggttctggtttgttcaacaaggtcacgaggggagtcatgtacacg-aaagaggaagctgaaggacgaaggctgaagaatccat-------ttgacaccataact-gaagggattggaatcaacagattgactcaaaattttatgatggcaaagcttgatggggcatttcaagggaccgataaggaggctgttgaaatgtcga-ggtctgcct--atcattttt---------ttt-ctg---------------tgttct-----------------cta--gc-----at-----tt--------tctttctcacatggttgaaag---------------tat--------------------aaaaaaca-t-----------acaagattt-aggatagaaattatgc-----ct-----------------------------------------------------------------c----------atcatatatatgttg------------------------------------------------------------------------cttct------gagtcactcataccact-ccccctact--------------------------------------------------gttcctta----------------------------------------------------------------------gacattgcttatttacgttgaatctgawycywaawkrwkgkymaarkt-kkyytkkyycg-------------------------------------------------------------------------------
>I23369_M018_Malvaceae_Abelmoschus_esculentus_seq1
-------------------------------------------------------------------------------ctcactatgaggg-taccgggcccgagatctgggagcagactggtggcagtc-tagatgcatttgttgcagctgcaggtactggtggtactgtggctggtgtttcg------------------------aagtttctcca--ggtagaaa---ttat-aac--------ttcgtctcaacca-c-t----tgtac-----at-ct---ttg-tg-cta----------------aggactaatgt-aatttatg-aacg-tcggccaggagaagagtccaagaatcaaatgttttttgatcgatcctcctggttctggtttgttcaataaagtaactaggggagtcatgtacact-aaagaggaagcagaagggcggaggcttaagaatccat-------ttgacaccataaca-gaagggatcggaatcaacagattgactagaaattttatgatggcgaagcttgatggggcttttcgaggcacggataaggaggcggttgaaatgtcga-ggtctatgt--atcatcttt---------tat-atg---------------tgttct-------------cgctttt--gc-----at-----tt--------tcattccc------------------------------------------------------aaatg-t-----------acaaccttt-ggcgtagtacttgtgc-----cttggtgatgtta---------------------------------------------------tctc----------atcacatatatcctaa------------------------------------------------------------------gactacttat------ttatgttgaatccgata-cgtcttgcccggcactatgaacggattctttttgtggtttagaatgtatgcttggactgagaactgt----------------------------------------------------------------------aatctta----tctgcttgacatttcaggtt------------------------------------------------------------------------------------------------------------
>I23370_M105_Malvaceae_Pachira_aquatica_seq1
--------------------------------------------------------------------------------------------------------------------------------------------------------------------------------------------------------------------------------------------------------------------------------------------------------------------------------------------------------------------tcccaaaatcaagtgttttttgatagatcctccgggttctggtttgttcaataaggtaactaggggagtcatgtacact-aaagaggaagctgaaggacgaaggcttaagaatccat-------ttgacaccataaca-gaagggattggaatcaacagattgactsaaaattttatgatggcaaagcttgacggtgcttttcgaggcacagataaggaggctgttgaaatgtcaa-ggtctgtct--atcatcttt---------tat-atg---------------ttttct-------------cgcctta--gc-----at-----tt--------tctttcccacacagttgagat---------------gat---------------------gaaaaca-t-----------acaagcttt-gggatagaacttatgc-----ctggatgatgtta---------------------------------------------------tctc----------atccgatatatgtta------------------------------------------------------------------------ctttt------gtatcactcgtaccact-cctctt-----------------------------------------------------aaacccta----------------------------------------------------------------------aacctta----ctctcttttt----------------------------------------------------------------------------------------------------------------------
>I23371_M137_Malvaceae_Dombeya_wallichii_seq1
---------------------------------------------------------------------------------------------------------------------------------------------------------------------------------------------------------------------------------------------------------------------------------------------------------------------------------------------------------aaggagaagaattccaatatcaagtgctttctgatagatcctcctggttccggcttgttcaataaggtaamaagaggagtcatgtacact-aaagaggaagctgaaggwcgaagactgaagaatccat-------ttgacaccataaca-gaagggattggaatcaacagawtkactcaaaattttatgatggcaaagcttgatggggsatttcgaggcacagataaggaggctgttgaaatgtcga-ggtctgtstccatcttcttt---------tat-aag---------------tgttct-----------------cta--gc------t-----tt--------ttgtgcctagatgatgtttgcttc------------catttcactcgtaccactccccg---------t-----------accgttcct-------tcagtagtga-----tttaaaaatatgata-------------------------------------------------tctccttag-----actctgtagctgaat-------------------------------------------------------------------ctgatataaa------atggtggtaaagt-----tgtcttgcctca------------------------------------ctgttgtacaggttcttttgtggttag---------------------------------------------------------aatgaaatg-------tttgcttggcat-tgagctataatcttatacccaact-gatgtttcag--------------------------------------------------------------------------------
>I23372_M140_Malvaceae_Chiranthodendron_pentadactylon_seq1
---------------------------------------------------------------------------------------------------------------------------------------------------------------------------------------------------------------------------------------------------------------------------------------------------------------------------------------------------------caggagaagagttccaaaatcaagtgctttttgatagatcctcccggttctggtttgttcaataaggtaactaggggagtcatgtacact-aaagaggaagctgaaggacgaaggcttaagaatccat-------ttgacaccataaca-gaagggattggaatcaacagattgactcaaaattttatgatggcaaagcttgatggggcttttcgaggcacagataaagaggctgttgaaatgtcga-ggtctatct--atcaatcttt--------tat-atg---------------ttttct-------------cgcctta--gc-----ac-----tt--------tctttccctcatagttaagat---------------aat---------------------gaaaacg-t-----------acaagcttt-aggatagaacttgtgg-----cttgctgaggttg---------------------------------------------------tctc----------atcagatatatgttg------------------------------------------------------------------------ctttc------atatcatcatatc----------------------------------------------------tgtgttactcagactcgggtgt------------------------------------------------------------tagtgtcggatacggg-tatgtgtccgac----------------------------------------------------------------------------------------------------------------------
>I23373_M141_Malvaceae_Quararibea_funebris_seq1
----------------------------------------------------------------------------------------------------------------------------------------------------------------------------------------------------------------------------------------------------------------------------------------------------------------------------------------------------------aggaaaagagtcccaaaatcaagtgttttttgatagatcctcccggttctggtttgttcaataaggttactagaggagtcatgtacact-aaagaggaagctgaaggacgaaggctgaagaatccat-------ttgacaccataaca-gaagggattggaatcaacagattgactcaaaattttatgatggcaaagcttgatggggcatttcgaggcacagataaggaggctgttgaaatgtcaa-ggtctatca--atcatcttt---------tat-------------------------------------------------------------tt--------cctttcgcacatagttgagat---------------gat---------------------gaaaaca-tacat-------acaagcttt-aagatagaaattgt-------ctggacgatgtta---------------------------------------------------tccg----------atcatacatatgtca------------------------------------------------------------------------cattt------gtatcactcataccact-cccccaaccattcct------------tcagttggtggttaa------aaatgaaatatattatttt--------------------------------------------------------------caaaatagaata-------tct-----------------------------------------------------------------------------------------------------------------------------
>I23374_M142_Malvaceae_Hampea_nutricia_seq1
-----------------------------------------------------------------------------------------------------------------------------------------------------------------------------------------------------------------------------------------------------------------------------------------------------------------------------------------------------------------gagtccgaaaatcaagtgtttcttgatagatcctcccggttctggtttgttcaataaggtaaatcggggastcatgtacact-aaagaggaagccgaaggacgatggttgaagaatccgt-------ttgacaccataaca-gaagggatcggaatcaacagattgactaaaaattttatgatggcaaagcttgatggagcttttcaaggcacggataaggaagctgttgaaatgtgga-ggtccgtct--atcatctaa---------taa-ata---------------tatatt-------------acttctgt--------at-----tt--------gtctccttaaactacctattt---------------atttt-------------------gaatccgat-----------ataaaatgaccggaaagccatcttgc-----ttggct----------------------------------------------------------cctt----------agctgtaatgtttttatct-------------------------------------------------------------gctcaatatttc---------------------------------------------------------------------------------aggttccttt-----------------------------------------------------------------tgaagaatgacgggctctttctcgggagttcttcagccatgaactgtgttgga-gctgttcaag-------------tggcaaaggctct------------------------------------------------------
>I23375_M143_Thymelaeaceae_Daphnopsis_megacarpa_seq1
----------------------------------------------------------------------------------------------------------------------------------------------------------------------------------------------------------------------------------------------------------------------------------------------------------------------------------------------------------------------------tgaagtgtttcttgatagatcctcctggttctggtttgttcaacaaggtaacaaggggagtgatgtactct-aaggaggaagctgaaggtaagagactgaagaatccat-------ttgacactgtgaca-gaaggaataggaatcaatagattaaccaagaacttctcgatggcaaagctcgacggggcttttcgcggctctgataaagaggctgttgaaatgtcaa-ggttagttt--attgtcgtc---------ttt-tgg---------------tttcaa-------------catttac--tc-----ac---------------cctccccatctccgttgaaaagtg------------aat---------------------------------------------------ggaacaactattgctgg------------------------------------------------------------------------------------------------------------------------------------------------------------------------------------------------------------------------------------------------------------------------------------------------------------------------------------------------------------------------------------------------------------------------------------------------------------------------------------------
>I23376_M145_Malvaceae_Heliocarpus_appendiculatus_seq1
a------------------------------------------------------ttactatgtaagcaatcttcagagcccactatgaggg-tacaagacctgagatttgggagcagaccggtggctctc-tagatgcatttattgtagctacaggaactggtggcaccgtggccggtgtttca------------------------aagtttctcca--agtagaag---ttat-aacc-------ttcttttcaacct-gta----tgtac-----at-gtttatca-ta-tga---------------aggcactaactc-gattcata-aatg--tgaacaggagaagaatcccaacatcaaatgcttcttgatagatcctcccggttctggtttattcaataaggttacaagaggagtcatgtacact-aaagaggaagctgaagggcgaaggcttaagaatccgt-------ttgacaccataaca-gaagggattggaatcaacagattgactaagaattttatgatggcaaatcttgayggsgcttttcgaggcacagataaggaggctgttgaaatgtcga-ggtcagtct--awymwyykw---------tam-mwww------------wwkkkytb-------------htkktwr--ra------------ww--------wtttwytcwvamrrwvabtka---------------tww---------------------wkdtkbc-tb----------sydshyyyyhhhhmhabavwahmtmt-----bhdydyhnydytkhdhmtvwnahhthddaadhdtvbbhdbdhgwgtbcttbckykdstttwwgctttt----------aacctataymywyty---------------------------------------------------------------------twyaywty------wsakkyyytgtg--------------------------------------------------------------------------------------------------------------------------------------------aggaacgacgggctctttcttggaagttcttcggccatgaactgtg------------------------------------------------------------------------------------------------
>I23377_M148_Malvaceae_Robinsonella_mirandae_seq1
aatgaaaatccaggtttyttgagtctttgtaatggtggtttctttgccgatcaatttgaaaatttggcaaacttcagggckcactatgaggg-taccgggcctgagatttgrgagcagaccgatggcattg-tagatgcgtttgttgcagctgcaggcactggtggtactgtggccggcgtttcc------------------------aagtttctcca--ggtggang---tcat-aactttgtwrgttcgtttcaaccg------tctgtac-----at-at---tta-ta-cga----------------ggaaccaagtt-aactaatg-aatg-tcttacaggagaagagcccgaaaatcaartgttttttgatagatcctyctggttctggtttgttcaataaggtaactagrggagtcatgtacact-aaagaggaagctgaaggacgaaggctaaagaatccat-------ttgacaccataaca-gaagggattggaatcaacagaytgactaaaaattttackatrgcaaagcttgatggagcttttcgaggcacrgataaggargctgttgaaatgtcra-ggtaaatt---atcatcttt---------tat-ama---------------tgttyt-------------cccyytw--rs-----mw-----tt--------tyyttycmacatagttgagat---------------aat---------------------gaaaaca-t-----------acaattttt-ahywtwkarcmtkkrm-----ytkgwkywyrswy---------------------------------------------------wyyw----------mtkwtkwatstkrka------------------------------------------------------------------tywratrwymr------rwrrsmrywmkks-----myyskyrctyrs------------------------------------mmmkwkyaykkwkyatattrkrktt-------------------------------------------------------------tagaatg-------tctgctygkcttgtgagctataatgtkttatctgc---------------------------------------------------------------------------------------------
>I23378_M150_Malvaceae_Ceiba_pentandra_seq1
------------------------------------------------------------------------------------------------------------------------------------------------------------------------------------------------------------------------------------------------------------------------------------------------------------------------------------------------------------gagaagagtcccaaaatcaagtgttttttgatagaccctcctggttctggtttrttcaataaggtaactaggggagtcatgtacact-aaagaggaagctgaaggacraaggcttaagaatccat-------ttgacaccataaca-gaagggattggaatcaacagattgactcraaattttatgatggcaaagcttgatggtgcttttcgaggcacagataaggaggctgttgaaatgtcga-ggtctgtct--atcatc-tt---------tat-rtg---------------ttttct-------------caccttr--gc-----at-----tt--------tctttcccrcatgstcgagat---------------gat---------------------gaaaact-t-----------aygagcttt-aggatggarcttaygc-----ctggatgatgtta---------------------------------------------------tctc----------atccgatttatgtta------------------------------------------------------------------------ctttt------gtatcactcgtactgct-cccctt-----------------------------------------------------aaacctta----------------------------------------------------------------------aacccta----ccttttttacattgaatct-------------------------------------------------------------------------------------------------------------
>I23380_M161_Malvaceae_Hibiscus_tiliaceus_seq1
------------agtttcttgagtctttgtaatggtggtttctttgctgatcaatytgaaaacttggcaaacttcagggcccactatgaggg-taccgggcccgagatttgggagcagactggtggcagta-tggatgcatttgttgcagctgcaggtactggtggtactgtggctggtgtttcg------------------------aagtttcttca--ggtggaaa---ttct-agc--------ttcgtttcaact---------tgtac-----at-at---cta-ta-cga----------------gggacttatgt-agttcatg-aatg-tcggacaggagaagagtccaagaatcaaatgttttttgatcgatccttctggttctggtttgttcaataaggtaactaggggagtcatgtacact-aaagaggaagcagaaggacggaggctcaagaatccat-------ttgacaccataaca-gaagggatcggaatcaacagattgactaaaaattttatgatggcaaagcttgatggggcttttcgaggcacagataaggaggctgttgaaatgtcaa-ggtctatct--atcatcttt---------tat-atg---------------tgttct-------------cgctttt--gc-----at-----tt--------tcattcccaaatg-------------------------------------------------------t-----------acaaccttt-ggcatagtacttgtgc-----ctggatgatgtta---------------------------------------------------tctc----------atcaaatatatgtca------------------------------------------------------------------------ctttc------ata---------------------------------------------------------------------------------------------------------------------------------------------------------------------------------------------------------------------------------------------------------------------------------------------------
>I23381_M162_Bixaceae_Bixa_orellana_seq1
---------------------------------------------------------------------------------------------------------------------------------------------------------------------------------------------------------------------------------------------------------------------------------------------------------------------------------------------------------caggagaagaatcaaaacatcaagtgcctcctgatagatcctcctggttccagtttgtttaataaggtaacaagaggggtgatgtacact-aaagaggaagcagaaggacgtaggctaaagaatccat-------ttgacactataaca-gaaggaattggaatcaataggataactcagaattttatgatggcaaaccttgatggagcttatcgcggcacagataaagaggctgttgaaatgtcaa-ggtcagtaa--acactctgt---------ctg-atg---------------ttttct-------------cttcaga--tc-----tt-----ct--------tcttt--------gctgaaag---------------gat---------------------aggagat-------------ataagtgattggaaaggaaattctgc-----cagtctttcggtttatat----------------------------------------------tctgattgc-----accaggtctgctgag-------------------------------------------------------------------cttatttgcttc----gaactaaaaaagt---------------------------------------------------ctttcttatttagatttggtc-------------------------------------------------------------taaacaccaaataaaga-tatttactttgca---------------------------------------------------------------------------------------------------------------------
>I23382_M163_Bixaceae_Cochlospermum_vitifolium_seq1
------------------------------------------------------------------------------------------------------------------------------------------------------------------------------------------------------------------------------------------------------------------------------------------------------------------------------------------------------------------------aacattaagtgcttcctgrttgatcctcctggttctggtttattcaataagattaccaggggggttatgtacact-aaagaggaagctgaaggacgaaggctaaagaatccat-------ttgacacaataaca-gaagggattggaatcaataggatgactcagaatttcatgatggcaaagcttgatgatgcttttcgaggcacggataaggaggctgttgaaatgtcaa-ggtcagtcc--atacactat---------tag-cct---------------tttcctt----------------------------------------------------------gctgaaag---------------gat---------------------gagtact-t-----------aaaagtaatttgaaaggaacttgcctatctactggtcgatgttgtggatgca-------------------------------------gca-actctttgtgtttcatatcacttcaacattctctt-------------------------------------------------------------------------------gaagtgaaaaaamcmrddtttkktwwkktyyraaawwwwaa-------------------------arktyytycatattatggtcwycyy-------------------------------------------------------mmmmcmaawkrwkgggrwwmcytattttggaagcatataattaaatccaatta-----------------------------------------------------------------------------------------------
>I23383_M166_Malvaceae_Pseudobombax_ellipticum_seq1
--agaaaatcygggtttcttgagtctttgtaatggtggtttctttgctgatcaatttgaaaatttggcaaacttcagggcccactatgaggg-tacggggcctgagatttgggagcagactggtggcaaac-tagatgcatttgttgcagctgcaggcactggtggtactgtggccggcrtttcc------------------------aagtttctcca--ggtagaak---ttct-aac--------ttcttttcaacaa-c-t----tctac-----at-at---tta-ta-cga----------------gggactaactt-aattcgta-aatg-ttggacaggagaagagtcccaaaatcaagtgttttttgatagatcctccgggttctggtttgttcaataaggtaactaggggagtcatgtacact-aaagaggaagctgaaggacgaaggcttaagaatccat-------ttgacaccataaca-gaagggattggaatcaacagattgactcgaaattttatgatggcaaagcttgacgatgcttttcgwggcacagataaggaggctgttgaaatgtcga-ggtctgtct--atcacctt----------tag-atg---------------ttttct-------------cgccttg--gc-----at-----tt--------tctttcccacatggttgagat---------------gat---------------------gaaaaca-t-----------acaagcttt-aggatagaacttatgc-----ctggatgatgtta---------------------------------------------------tctc----------atccgatatatgtca------------------------------------------------------------------------ctttc------atatcacc--taccact-ccctca-----------------------------------------------------aaacccca----------------------------------------------------------------------aacccta-----cttttttacattgaatctgatattaaatgt-------------------------------------------------------------tgt------------------------------cgt
>I23384_M168_Malvaceae_Theobroma_cacao_seq1
------------------------------------------------------------------------------------------------------------------------------------------------------------------------------------------------------------------------------------------------------------------------------------------------------------------------------------------------------------------------------aagtgcttcttgatagatcctcccggttctggtttgttcaataaggtaacaaggggagtcatgtacact-aaagaggaagctgaaggacgaaggcttaagaatccat-------ttgacaccataaca-gaagggattggaatcaacagattgactgaaaattttatgatggcaaagctcgatggggctttccgaggcacagataaggaggctgttgaaatgtcaa-ggtcagtct--accatcttt---------tat-atg---------------tgttct-------------ctttagc--at-----tt-----tt--------tgtttcccacatcattgaaag---------------gat---------------------gaaaaca-t-----------acaagctttggggatcaaaattgtgc-----ctggatgatgttg---------------------------------------------------tctt----------gtcaaatgttgaatc------------------------------------------------------------------------tgaca------ttatctccttggactct-gcctattcttt----------------------tgtggttagaatgtttgcttggctttgagcttct----------------------------------------------------------------------aatcttat--acctgcttgacatttcaggtt------------------------------------------------------------------------------------------------------------
>I23385_M169_Malvaceae_Ochroma_pyramidale_seq1
-----------------cttgagtcattataatggtggtttctttgctgatcaattcgaaaatttggcaaacttcagggcccactatgaggg-tacagggcctgagatttgggatcagactggtggcagtc-tagatgcatttgttgccgctgcaggcactggtggcactgtggctggtgtttcc------------------------aagtttctcca--ggtagaag---ttat-aac--------ctcttttcaacca-ttt----tgcat-----at-at---tta-ta-tga---------------ggggagtaactt-ggttcata-aatg-ttgtacaggagaagagtcccaaaatcaagtgctttttgatagatcctcctggttctggtttgttcaataaggtaastaggggagtcatgtacact-aaagaggaagctgaaggacraaggcttaagaatccat-------ttgacacyataaca-gaagggattggaatcaacagattgactcaaaattttatgatggcaaagcttgatggggcatttcgaggcacagataaggaggctgttgaaatgtcaa-ggtctgtct--atcatcttt---------tat-atg---------------tgttct-----------------cta--gc-----at-----tt--------tctttcccacatggttgaaag---------------gat---------------------gaaaata-t-----------acaagcttt-aggatagaaattgtgc-----ctggatgatgttg---------------------------------------------------tctc----------atcatatatacccca------------------------------------------------------------------------actat------tccttcagttagtcgtt-aaaagtgat--------------------------------------------------atattttcttttcaa----------------------------------------------------------aatagaata---------------------------------------------------------------------------------------------------------------------------------------
>I23387_M178_Malvaceae_Malvaviscus_arboreus_seq1
-------------------------------------------------------------------------------------------------------------------------------------------------------------------------------------------------------------------------------------------------------------------------------------------------------------------------------------------------------------------------------------------------------------------------------------aggggatgtacaaa-aaagaggaagcggaaggaccaaggcttaagaatccat-------ttgacaccataaca-gaagggattggaatcaacagattgacaaaaaattttatgatggtaaagcttgatggggctttccgaggcatggataaggaggctcttgaaatgtcga-ggtctatct--atcatcttt---------tat-att---------------tgctctag-----------ctttttt--gc-----at-----tt--------tcattccagaacga------------------------------------------------------------------acaagcttt-agcatactacttgttc-----ctgggtgatgtta---------------------------------------------------tttc----------atcaaatatattcca-----------------------------------------------------------------ctttcatatatatatc--------------------------------------------------------------------------------------------------------------------------------------------------------------------------------------------------------------------------------------------------------------------------------------------------------
>I23388_M180_Malvaceae_Triumfetta_lappula_seq1
--------------------------------------------------------------tttggcaaacttcagagcccactatgaggg-tacaggacctgagatttgggagcagacyggtggctctc-tagatgcatttgttgcagctgcrggaactggtggcactgtggccggtgtttca------------------------aagtttctcca--ggtagaag---ttat-agcc-------ttcttttcaacat-gta----tgtac-----at-gt---taa-ta-cta---------------aggccctaactc-gattcata-aatg-tttgacaggagaagaatcccaacatcaartgcttcttgatagatcctccsggttctggcttrttcaataaggttacaagaggagtcatgtacact-aaagaggaagctgaaggkcgaaggcttaagaatcckt-------ttgacaccataaca-gaagggattggaatcaacagattgactaagaattttatgatggcaaatcttgayggggcttttcgaggcacagataaggargctgttgaaatgtcga-ggtcagtct--aatcatctata------acat-ata---------------tgtctt-------------cttgtta--ga-----aa-----tt--------ttattctcaaaaaacagtgat---------------ata---------------------tgttgcc-t-----------gcactccttcaatacagaatatctct-----gcttatcatattgaatctgaaacttagaaattgtcctttcgtgagttcttgcttggctttaagctttt----------aacctataccttctt---------------------------------------------------------------------tatatttc------aggttccttatg--------------------------------------------------------------------------------------------------------------------------------------------aggaacgacgggctctttcttgggagttcttcggccatgaactg--------------------------------------------------------------------------------------------------
>I23389_M181_Malvaceae_Pavonia_scheadiana_seq1
-----------gggtttcttgagtctttgtaatrgtggtttctttgccgatcaatttgaaaatttggcaaacttcagggcmcactatgaggg-tacagggcctgagatttgggagcagacygatggcagtg-tagatgygtttgttgcagctgcaggcactggtggtaccgtggccggcgtttcc------------------------aagtttctcca--ggtagaag---ttat-aacyccgttggttygtttyaacyg------cctgtgc-----at-at---tta-ta-cga----------------gwgactaactt-aattcatg-atcs-tcggacaggagaagagtcygaaaatmaagtgttttttgatagatcctcctggttctggtttgttcaataaggtaacyagdggagycatgtacact-aaagaggaagctgaaggacgaaggctaaagaatccat-------ttgacacygtaaca-gaagggatcggaatcaacagattgactaaaaattttrtgatggcaaagcttgatggggcttttcgrggcacggataaggaggctgttgaaatgtcaa-ggtstcttt--atcatcwty---------twt-wmw---------------wswtsty------------ccycytd--ky-----ak-----yh--------yyttyyydhhwtmrtwgwkvw---------------vwt---------------------rwdrwma-w-----------vmwamhwtw-hhhwhydwmvhwbykv-----wbbkdkgmtkdkr---------------------------------------------------tbatvwyrkmwmmkmwawtrwat-------------------------------------------------------------------------bvvwbhhdad------mtkdmdkkvhvgyaaagctgtcttgcccgg------------------------------------cacttgcacgaactattytktrsmw-------------------------------------------------------------kktwwgg-------tttgcttggcttgtgggctataatgttttgtctgctc-------------------------------------------------------------------------------------------
>I23390_M182_Malvaceae_Anoda_cristata_seq1
---gaaaatccgggtttcttgagtagttgtaatggtggtttctttgccgatcaatttgaaaatttggcaaacttcagggcccactatgaggg-tacagggcctgagatttgggagcagaccgatggcagtg-tagatgtgtttgttgcagctgcaggcactggtggtaccgtggccggcgtttcc------------------------aagtttctcca--ggtagaag---ttat-aacyccgttggttcgtttcaactg------cctgtgc-----at-at---tta-ta-cga----------------gagactaactt-aattcatg-atcg-tcggacaggagaagagtctgaaaatcaagtgttttttgatagatcctcctggttctggtttgttcaataaggtaacbaggggaghcatgtacact-aaagaggaagctgaaggacgaaggctaaagaatccat-------ttgacacygtaaca-gaagggatcggaatcaacagattgactaaaaattttatgatggcaaagcttgatggggcttttcgrggcacggataaggaggctgttgaaatgtcaa-ggtstcttt--atcatcttt---------tat-aca---------------tgttstc------------cctcttd--gc-----at-----tw--------yctthccdhcatadttgwkrw---------------vat---------------------radrama-w-----------vmwamnwtt-hhhahcdwmshwbtkv-----tbbkdkgatgdta---------------------------------------------------tbatvttgkmwmmkatattgaat-------------------------------------------------------------------------bvvwbhhdrd------atgdcdkkvhvgt-----hrhbykgyccgg------------------------------------cacttgcatgaactattttgtgctt-----------------------------------------------------------------------------------------------------------------------------------------------------------------------------------------------------------
>I23391_M183_Malvaceae_Phymosia_umbellata_seq1
-------------------------------------------------------------------------------------------------------------------------------------------------------------------------------------------------------------------------------------------------------------------------------------------------------------------------------------------------------------agaagagtccggaaatcaagtgtttttttatagatcctyctggttctggtttgttcaataaggtaaccaggggagtcatgtacacy-aaagaggaagctgaaggacgaaggctaaagaatccat-------ttgacaccataaca-gaagggattggaatcaacagattgactmaaaattttamratggcaaascttgatggagcttttcraggcacggataaggaagctgttgaaatgtcaa-ggtamrtt---atcatctty---------tat-vsa---------------tgbtct-------------ccccttd--gc-----at-----th--------tctttccaacahdgttgagat---------------aah---------------------raaaacr-d-----------hmhadtttt-wgbvhwgrammtbbdc-----ttdgdhhychhbt--------------------------------------------------atttd------------------------------------------------------------------------------------wddtkaawybkvadttaa------ahdvhmdtdadgs-----mchyttgcttgg------------------------------------catttgcacggattattttgtgatc-------------------------------------------------------------tmgarwr-----tgtctgcttggcttgt------------------------------------------------------------------------------------------------------------------
>I23392_M187_Malvaceae_Ayenia_berlandieri_seq1
a-agaagattctggtttcttgattcattgtaatggtggttactttgctgatcaattcgaaaatctggcaaactttagggcccattatgaagg-tacggggcctgaaatttgggagcaractggtggcaacc-tagatgcatttattgcagctgcaggaactggtggcactgtagcgggtgtttct------------------------aagtttctcca--ggtagaat-----gt-gat--------ttcttttcaacca-ttt----------tctcgt-tt---tta-ga-tga---------------rgagaataacat-----ctta-aatg-ttaaacaggaaaaaaattccaatatcaagtgcttcttaatcgatcctccyggttctggtttgtacaataaggtaactagaggagtcatgtacaca-aaagaggaagctgaagggcggaggcttaagaatccat-------ttgacacaataaca-gaggggattggaatcaacagattgactcagaattttatgatggcaaatcttgatggggcttttcgtggcactgataaggaggctgttgaattgtcaa-ggtaagatt--gtcatctac---------tat-gta---------------tgtttc-------------cgtcatg--gttgaacat-----tt-------------------------------------------ttattt-------------------gaagttt-----------------------------ggatttgttc-----ttgactttttgca---------------------------------------------------tttt---------aatgctatacctcctt------------------------------------------------------------------------------------------------------------------------------------------------------gttatttcaggtttctttt-----------------------------------------------------------------gagaaatgatgggctctttgtaggaagttcttcagccatgaattgtgttgga-gctgtgagag-------------tggcaaaggctcttggtcccggccacaccattgtaaccattctgtgtgataacgggatgaggcattt
>I23393_M189_Malvaceae_Kearnemalvastrum_lacteum_seq1
-----------------------------------------------------------------ggcaaacttcagggcccactatgaggg-tacagggcctgagatttgggagcagaccgaaggcagtg-tagatgcgtttgttgcagctgcaggcagtggtggtaccctggccggcgttccc------------------------aagtttctcca--ggtagaag---ttat-aactccgttgattcgttttaaccg------cccgtgc-----at-at---tta-ta-cga----------------gagactaactt-agttcatg-attg-tcggacaggagaagagtccgaaaatmaagtgttttttratagatcctcctggttctggtttgttcaataaggtaactaggggagtvatgtacact-aaagaggragctgaaggrcgaaggctaaagaatccat-------ttgacaccgtaaya-gaaggratcggaatcaacagattgacyaaaawttttatgatggcaaagcttgatggggcttttcgaggcacggataaggargctgttgaaatgtcaa-ggtctsttt--rtcatcttt---------tat-aca---------------tgttccc------------cctyttd--gc-----at-----tt--------tctttccatcatagttragat---------------aat---------------------gaaaaca-t-----------acaattttt-accatcgaacttgtrm-----ttggatgatgttw---------------------------------------------------tcac----------atcaaatatattraw------------------------------------------------------------------tccratattgr------atgacggtaaagt-----tgtcttgcccgg------------------------------------cacttgsacggactattttgtgctt-------------------------------------------------------------taaaagg-------tttgcttggcttgtgagctataa---------------------------------------------------------------------------------------------------------
>I23394_M229_Malvaceae_Malvastrum_americanum_seq1
----------------------------------------------------aatttgaaaatttggcaaacttyagggcccactatgaagg-tacagggcctgagatttgggagcagactgatggcagtg-tagatgcgtttgttgcagctgcaggcactggtggtactgtggccggcgtttcc------------------------aagtttctcca--ggtagaag---ttat-aactccgttgggtcgttttaatcg------cctgtgt-----at-at---tta-ta-cga----------------gcgactaactt-aattcatg-atcg-ttggacaggacaagagtccgaaaatcaagtgttttttgatagatcctcctggatctggkttgttcaataaggtaactaggggagtcatgtacact-aaagaggaagcbgaaggaagaaggytaaagaayccat-------ttgacaccataaca-gaagggatcggaatcaacagattgactaaaaattttatgatggcaaagcttgatggggcttttcgaggcacggataaggaggctgttgaaatgtcaa-ggtctcwtt--atcatcttt---------tat-aca---------------tgtt---------------cctcttr--gc-----at-----tt--------tctttccatcatagttgagactt--------gagawamw---------------------krmaatw-t-----------wyamykttk-amywtkkrmcttgtgb-----ttggatgatgtta---------------------------------------------------tcay----------atmkwrwatmykrwa------------------------------------------------------------------tysrayrwtgr------wmraskkkwywgt-----tgt-----------------------------------------------cttgcacggactattttgtgctt-------------------------------------------------------------tagawkgtttg---cttgcttagcttgtgagctataatgttttatctgctc-gacg--------------------------------------------------------------------------------------
>I23395_M236_Malvaceae_Fuertesimalva_jacens_seq1
---------------------------------------------------------------------------------------------------------------------------------------------------------------------------------------------------------------------------------------------------------------------------------------------------------------------------------------------------------caggagaggagtccgaaaatcaagtgttatttgatagatcctcctggttctggtatgttcaataaggttacyaggggagtcatgtacact-aaagaggaagctgaaggacgaaggctaaagaatccat-------ttgacacaataaca-gaagggatcggaataaacagattgactaaaaattttgtgatggcaaagcttgatggggcttttcggggcacggataaggaggcggttgagatgtcaa-ggtctcttt--atcatcttt---------tat-aca---------------tgttctc------------cctctta--gc-----at-----tt--------cctttccaacattgatgagat---------------aat---------------------gaaaaca-t-----------acaattttt-accatcgaaattgtgc-----ttggatgatgcta---------------------------------------------------tcat----------a--ttgaac-------------------------------------------------------------------------ctgatattga------atgacagtaaagc-----tgtcttttccga------------------------------------cacttgcacggactat-ttgtgctt-------------------------------------------------------------tagaaggagc------------------------------------------------------------------------------------------------------------------------------------
>I23396_M019_Malvaceae_Allosidastrum_pyramidatum_seq1
----------------------------------------------------------------------------gggcgcactatgaggg-tacagggcctgagatttgggagcagaccaatggcagta-tagatgcctttgtagcagctgcaggcactggtggtactgtggccggcgtttcc------------------------aagtttctcca--ggtggaaa---ttac-atcgtt-ttagttcattttaaccg------tctgtac-----at-at---tta-ta-tga----------------ggggccgagtt-aattaatg-aatg-tcttacaggagaacagtccgaaaatcaagtgttttttgatagatcctcctggttctggtttgttcaataaggtaactaggggagtcatgtacact-aaagaggaagctgaaggacgaaggctaaagaatccat-------ttgacaccataaca-gaagggattggaatcaacagattgactaaaaattttacgatggcaaagcttgatggagcttttcgaggcacggataaggaggctgttgaaatgtcaa-ggtaaatt---atcatcttt---------tat-aca---------------tgttctc------------ccccttg--gc-----at-----tt--------tctttccaacattgttgagat---------------aat---------------------gaaaaca-t-----------acaattttt-agcttaaatcttgtgc-----ttggactccattt---------------------------------------------------attt----------atgttgaat-------------------------------------------------------------------------ctgatattga------atgacagtaaggc-----actcatgcttgg------------------------------------ctcttgcatggattattttgtggtt-------------------------------------------------------------tagaatg-------kcwgcttggc----------------------------------------------------------------------------------------------------------------------
>I23397_M020_Malvaceae_Melochia_betonicifolia_seq1
-----------------------------------------------------------------------------------------------------------------------------------------------------------------------------------------------------------------------------------------------------------------------------------------------------------------------------------------------------------------------aaacattaagtgcttcttaatagatcctcccggttctggtttgttcaataagataacaaggggagtcatgtacact-agagaggaggccgagggacggaggcttaagaatccat-------ttgacaccataaca-gaagggattggaatcaacagagtgactcaaaattttatgatggcaaagcttgatggagctttccgaggcacagataaggaggctgttgaaatgtcga-ggtcagtct--gtcatctta---------tat-------------------------------------------ta--gc-----at-----tg--------atttccctcattgtttgaaag---------------gat----------------------gaaatg-t-----------acaagtttt-gggattgatttatgcc-----tgaaatgctgtttgacttc---------------------------------------------ccttaccat-----tcctagtatgtgtttttc--------------------------------------------------------------------------------aaaatataaatat-----cgccttggattc------------------------------------tgcttgtttatgttgaata--------------------------------------------------------------tgatgttgaatgaagg---tatagtcgtct---------------------------------------------------------------------------------------------------------------------
>I23398_M021_Malvaceae_Sidastrum_micranthum_seq1
------------------ttgagtcattgcaatggtggtttctttgccgatcaatttgaaaatttggcaaactacagggcgcactatgaggg-taccgggcctgagatttgggagcaaaccgatggcgttg-tagatgcatttgttgcagctgcaggcactggtggtactgtggccggcgtttcc------------------------aagtttctcca--ggtagaaa---ttat-aactttctttgttcattgaaacaa------tctgtac-----at-tt---tta-ta-tga----------------gtgaccgagtt-aattaatg-aatg-tcttccaggagaagagtccaaaaatcaagtgttttttgatagatcctcctggttcyggtttgttcaataagstaactaggggagtcatgtacast-aaagaggaagctgaaggacgaaggctaaagaatccat-------ttgacaccataaca-gaagggattggaatcaacagattgactaaaaattttacgatggcaaagcttgatggrgcttttcgaggcacggataaggaggctgttgaaatgtcaa-ggtaaatt---atcatcttt---------tat-act---------------tctycy---------------ccmym--ry-----ak-----yw--------tyttyyywscawyrttgwkrw---------------rat---------------------rawrama-w-----------mmwaywwtt-wkyakmawwmwwstks-----tkskwskmcwcyw---------------------------------------------------mttw----------wttwtgwwk-------------------------------------------------------------------------mwkmtrwtaa------atgacaagavggc-----gctcttactcgg------------------------------------cacttgcacagattatattgtggtt-------------------------------------------------------------tagaatg-------tctccttggcttgt------------------------------------------------------------------------------------------------------------------
>I23399_M022_Malvaceae_Gaya_dominguensis_seq1
----------------------------------------------------------------------------------------------------------------------------------------------------------------------------------------------------------------------------------------------------------------------------------------------------------------------------------------------------------aggagaagagtccgaaaatcaagtgttttttgatagatcctcctggttctggtttgttcaataaggtaactaggggagtcatgtacact-aaagaggaagctgaaggacgaaggctaaagaatccat-------ttgacaccataaca-gaagggattggaatcaatagattgactaaaaattttacgatggcaaagcttgatggagcttttcgaggcacagacaaggaagctgttgaaatgtcaa-ggtaaatt---ataatctct---------tat-aca---------------tgttctc------------cccctta--gc-----at-----tt--------tctttccaacatagttgagat---------------aat---------------------gaaaacg-t-----------acaaacttt-agcatagaacttgtgc-----ttggactctactt---------------------------------------------------attt----------g-gttgaat-------------------------------------------------------------------------ctgatattaa------atgacagtaaagc-----actcttgctag-----------------------------------------------gattatattgtggtt-------------------------------------------------------------tagaatg-------tc------------------------------------------------------------------------------------------------------------------------------
>I23366_M015_Malvaceae_Firmiana_simplex_seq1
---------------------------------------------------------------------------------------------------------------------------------------------------------------------------------------------------------------------------------------------------------------------------------------------------------------------------------------------------------------------------------------------gatcctcccggttctggtttgttcaacaaggtaatgaggggagtcatgtacact-aaagaggaagctgaaggacgaaggttgaagaatccat-------ttgacaccgtaaca-gaagggattggaatcaacagattgacgcaaaacttcatgatggcaaagcttgatggggcatttcgaggcacagataatgaggctgttgaaatgtcga-ggtctgttt--atcatttttt------------atg---------------cgttct-----------------cta--ac-----at-----tt--------tcttcctcgcatggttgaaag---------------gat---------------------gaaaaca----------------------------------------------------------------------------------------------------------------------------------------------------------------------------------------------------------------------------------------------------------------------------------------------------------------------------------------------------------------------------------------------------------------------------------------------------------------------------------------------------------------------------------
>I28591_M023_Malvaceae_Neobuchia_paulinae_seq1
--------------------------------------------------------------------------------------------------------------------------------------------tttgttgcagctgcgggcactggtggtactctggcaggcgtttcc------------------------aagtttctgca--ggtagaag---ttgt-aac--------ttcttttcaacaa-c-t----tttac-----ac-tt---tta-ta-gga----------------gtgactaactt-aattagta-aatt-tcggacaggagaagagtcccaaaatcaagtgttttttgatagaccctcctggttctggtttgttcaataaggtaaataggggagtcatktacact-aaagaggaagctgaaggacgaaggcttaagaatccat-------ttgacaccataaca-gaagggattggaatcaacagattgactcgaaattttatggtggcaaagcttgacggtgcttttcaaggcacagataaggaggctgttgaaatgtcga-ggtctgtct--atcatcttt---------tat-atg---------------ttttct-------------cacctta--gc-----at-----tt--------tctttcccacatagttgagac--------------------------------------------------------------------------------------------------------------------------------------------------------------------------------------------------------------------------------------------------------------------------------------------------------------------------------------------------------------------------------------------------------------------------------------------------------------------------------------------------------------------------------------------------------------------------------
>I28592_M188_Cytinaceae_Bdallophytum_americanum_seq1
-------------------------------------------------------------------------------------------------------------------------------------------------------------cacttcttccacc----ctgttctagtc------------------------caatggatccc--gtatatg--------------------ttccattcaatgc------ctmgaat-----at-ag-cttga-tg-tta---------------catgagtctcat-aactcaaa-aacg-gctaacaggaaaagaagccaaacatcaagtgctacctggtagatcctcctggttctggtttgtttaataaggtaacacggggggtcatgtatact-agagaagaagctgaggggagaaggctgaagaatccat-------gtgacacgataact-gagggaattggagtcaataggttgactcagaatttcatgatggcaaagctggatggggcttttagaggcatggataaggaggctgtagaaatgtcga-ggtaggtct--gccttctct---------tct-acc---------------tgttct-------------cttgatg--aa-----at-----ta--------tcttgatc----------------------------tat---------------------aaaaata----------------------------------------------------------------------------------------------------------------------------------------------------------------------------------------------------------------------------------------------------------------------------------------------------------------------------------------------------------------------------------------------------------------------------------------------------------------------------------------------------------------------------------
>I28593_M024_Malvaceae_Carpodiptera_cubensis_seq1
-------------------------------------------------------------------------------------------------------------------cagacaggaggcaatc-tagatgcatttgttgcagctgcaggcaccggtggaaccgtggcgggtgtttcc------------------------aggtttctcct--ggtagaag---ttat-acc--------ctcttttcaatca-ttt----t-tac-----gc-at---tta-tc-tga---------------gggacctaacat-aattcata-aatt-ttgtacaggagaagaatcccaaagtcaagtgctttttgatagatcctcctggttctggtttgttcaataaggtaacgaggggagtcatgtatact-aaagaggaagctgaaggacgaaggttgaaaaatccat-------ttgacaccataaca-gaagggattggaatcaacagattgactcaaaattttatgatggcgaagcttgatggggcattccgaggcatggataaggaggctgttgaaatgtcga-ggtatgtct--atcagcttt---------tat-atg---------------tgttct-----------------cta--gc-----at-----tt--------tctttcccacatgggtgacag---------------gat---------------------gaaaaca-t-----------acaagcttt-aggatwgaaattttta-----ctggatgatattg---------------------------------------------------tctc------------------------------------------------------------------------------------------------------------------------------------------------------------------------------------------------------------------------------------------------------------------------------------------------------------------------------------------------------------------------------------------------------------------
>I28594_M025_Malvaceae_Herrania_nitida_seq1
----------------------------------------------------------------------------------------------------------------------------ggcagtc-tagatgcatttgttgcagctgcaggcactggtggcactgtggctggagtttcg------------------------aagtttctcaa--ggtagaaa--tttat-aac--------ctcttttcaacca-ttt----tgtac-----at-at---tta-tg-tga---------------ggggactaactt-aactatta-aatgtttggacaggagaagaatcagaacatcaagtgcttcttgatagatcctcctggttctggtttgttcaataaggtaacaaggggagtcatgtacact-aaagaggaagctgaaggacgaaggcttaagaatccat-------ttgacaccataaca-gaagggattggaatcaacagattgactcaaaattttatgatggcaaagctcgatggggctttccgaggcacagataaggaggctgttgaaatgtcaa-ggtcagtct--atcatcttt---------tat-atg---------------tgttct---------------ctttg--gc-----att----tt--------tgtttcccacatcattgaaag---------------gat---------------------gaaaaca-t-----------acaaactttggggatcgaaattgtgc-----ctggatgatgttg---------------------------------------------------tctt----------gtcaaatg------------------------------------------------------------------------------------------------------------------------------------------------------------------------------------------------------------------------------------------------------------------------------------------------------------------------------------------------------------------------------------------------
>I28595_M184_Malvaceae_Guazuma_ulmifolia_seq1
----------------------------------------------------------------------------------------------------------------------actggtggcagtc-tcgatgcatttgttgcagctgcaggcactggtggcactgtggctggtgtttcc------------------------aagtttctcca--ggtagata---ttat-tac--------ctcttttcaacca-gtt----tgtac-----at-at---tta-ta-tga---------------aggggccaactt-aatacata-aatt-tcggacaggagaagagtccaaacatcaagtgcttcttgatagatcctccaggttctggtttgttcaataaggtaacaaggggagtcatgtacact-aaagaggaagctgaaggaagaaggcttaagaatccat-------ttgacaccataaca-gaaggaattggaatcaacagattgactcaaaatttcatgatggcgaagctcgatgdagcttttcgaggcacagataaggaggctgttgaaatgtcga-ggtcagtcc--atcatct-------------------------------------------------------------------------------------tattatatacatcgttgaatg---------------aat---------------------gaataca-t-----------acaagctttatgaatcgaaattatgc-----ctggatgatgttg---------------------------------------------------tctt----------atcagatgtttattct------------------------------------------------------------------g---------------------------------------------------------atatctaatgatggttagaatgtttgcttgactttgacctgtt----------------------------------------------------------------------a------------------------------------------------------------------------------------------------------------------------------------------
>I28596_M026_Malvaceae_Ruizia_cordata_seq1
------------------------------------------------------------------------------------------------------------------------------------tagatgcatttgttgcagctgcaggcactggcggcactgtggctggtgtttcc------------------------aagtttctcca--ggtrgaaa--attgtaaac--------ctcttcyyacccc-ttc----tatat-----ak-gg---tta-ta-ygga--------------grgtgctaacttaaattcata-aatg-ttrtahaggagaagaatyccaawatcaagtgctttytgatagatcctccyggttccggcttgttcaataaggtaacaagaggagtcatgtacact-aaagaggaagctgaaggacgaagactgaagaatccat-------ttgacaccdtaaca-gaagggattggaatcaacagadtkactcaaaattttatgatggcaaagcttgatggggsatttcgaggcacagatarggaggctgttgaaatgtcra-ggtctgtstccatcytcttw---------tmt-aww---------------tgttct-----------------cta--gm------t-----tt--------ttktgcctrgatgatgtttgcttc------------satttcactcgtaccackccccr---------t-----------acmgdtcct-------tcartagtga-----tttaaaaatatggta-------------------------------------------------tctccttag-----atcctgcagttgaatc----------------------------------------------------------------------------------------------------------------------------------------------------------------------------------------------------------------------------------------------------------------------------------------------------------------------------------------------------------------------------------------
>I28597_M027_Malvaceae_Melhania_velutina_seq1
-----------------------------------------------------------------------------------------------------------------agcagaccggtggcagtc-tagatgcatttgttgcagctgcaggcactggmggcactgtgkmtggtgtwtcc------------------------aagtytctcya--ggtagaaa--rttgtaaac--------yyyytyycwmccyythc----twdat-----at-gg---ttw-tw-tgga--------------gdgtrctaacktaaattcata-aatg-ttrtawaggagaagaatyccaaaatcaagtgctttytgatagatcctccyrgttccggcttgttcaataaggtaacaagaggagtcatgtacact-ahagaggaagctgaaggrcgaagactgaagaatccat-------ttgacaccataaca-gaagggattggaatcaatagattgachcaaaattttatgatggcaaagcttgatggggcatttcgaggcacagataaggaggctgttgaaatgtcga-ggtctgtstccatcttcttt---------tat-awg---------------tgttct-----------------ctr--gc------t-----tt--------ttgyscct-gattatgtttgcttc------------catttcactcataccagtccctg---------t-----------atcgttcct-------tcagtagtga-----tttaaaaatatgrta-------------------------------------------------tcttct----------------------------------------------------------------------------------------------------------------------------------------------------------------------------------------------------------------------------------------------------------------------------------------------------------------------------------------------------------------------------------------------------------------
>I28598_M028_Malvaceae_Glyphaea_brevis_seq1
------------------------------------------------------------------------------------------------------------------------------cagtc-tagatgcatttgttgcagctgcaggtacaggtggcacagtggctggcgtttcc------------------------aagtttctcca--ggtagaag---ttat-atc--------ctcattttaacct-tta--tgtgtac-----at-at---tta-ta-tga---------------agggactaactt-gattcata-aatg-ttggacaggagaagaatcccaacatcaagtgcttcttgatagatcctcctggctctggtttattcaataaggttacaaggggagtcatgtacact-aaagaggaagctgaagggcgaaggcttaagaatccat-------ttgacaccataaca-gaagggattggaatcaacagattgactaagaattttatgatggcaaatcttgatggggcttttcgaggcacagataaggaggctgttgaaatgtcga-ggtcagtct--atcttctgt---------tat-ata-------------tctgtatt-------------cttgtta--gc-----at--------------gtttttcccaaatggttgaaa----------------gat---------------------gataaca-a-----------acaagtttt-aagatagaaattatgc-----ctggatgatgctg---------------------------------------------------tctcaagag-------------------------------------------------------------------------------------------------------------------------------------------------------------------------------------------------------------------------------------------------------------------------------------------------------------------------------------------------------------------------------------------------------------
>I28599_M029_Malvaceae_Desplatsia_dewevrei_seq1
------------------------------------------------------------------------------------------------------------------------------------tagatgcatttgttgcagctgcaggtactggtggcactgtggccggtgtttcc------------------------aagtttctcca--ggtagaag---taat-gac--------ctcttccrtacct-tta----tgtat-----gt-at---tca-tg-tga---------------aaggactagctt-gatttatacattt-ttggacaggagaagaatcctgacatcaaatgcttcttgatagatcctccgggttctggtttgttcaataaggttaccaggggagttatgtactct-aaagaagaagctgaaggacggaggcttaagaatccat-------ttgacaccataaca-gaagggattggaatcaacagattgactaagaattttgtgatggcaaatcttgatggcgcttttcggggcacagataaggaggctgttgaaatgtcta-ggtcaggct--atcatcttt---------tat-ata---------------tgtgtt-------------ctgttta--gc-----att-tcgtt--------tttcccccaaatggttgaaag---------------gat---------------------gataaga-a-----------acaagtttt--ggatagaaattgagc-----ctggatgatgttg-------------------------------------------------------------------------------------------------------------------------------------------------------------------------------------------------------------------------------------------------------------------------------------------------------------------------------------------------------------------------------------------------------------------------------------------------------------------------
>I28600_M146_Malvaceae_Mortoniodendron_guatemalense_seq1
---------------------------------------------------------------------------------------------------------------------------------------atgcttttgttgcagctgcaggcactggtggcactgtggctggtgtttcc------------------------aagtttctcca--ggtagaag---ttat-aac--------ctctcttcaacca-ttt----tatac-----at-at---tca-ta-tca---------------gggggctaactt-aattcata-aatg-ttgtacaggagaagagtcctaaaatcaagtgctttttgatagatcctcctggttctggtttgttcaataaggtaacaaggggagtcatgtacact-aaagaggaagctgaaggaagaaggctgaagaatccat-------ttgacaccataaca-gaagggattggaatcaacagattgactcaaaattttattatggcaaagcttgatggggcatttcgaggcacagataaggaggctgttgaaatgtcga-ggtctgtc----tcatcttt---------tat-atg---------------tattct-----------------cta--gc-----at-----tt--------tctttctcacatggttgaatg---------------gat---------------------gaaaaca-t-----------ataagcttt-aggatagaaattatgc-----ctggatgatgtta---------------------------------------------------tctt----------atcttatatatgttg------------------------------------------------------------------------cttcc------ctatcaatcatgccact-tcccctacc--------------------------------------------------attccttc----------------------------------------------------------------------agtaat-------------------------------------------------------------------------------------------------------------------------------------
>I28601_M030_Malvaceae_Sparmannia_africana_seq1
---------------------------------------------------------------------------------------------------------------ggaccagaccggtggctgtg-tagatgcatttgtcgcagctgcaggtactggtggcactgtagccggtgtttcc------------------------aagtttctcca--ggtagaag---tcat-aaca-------ctcttttcaacct-tta----tgtacat---at-at---tta-ta-tga---------------aaagactaactt-gattcata-tatgtttggacaggagatgaattccgacatcaagtgcttcctgatagatcctccgggttctggtttgttcaataaggttacaagaggagtcatgtacact-aaagaggaagctgaaggacgaaggcttaagaatccrt-------ttgacaccataaca-gaagggattggaattaatagattgactaagaactttctgatggvaaatcttgatggrgcttttcgaggcacagacaaggaggctgttgaaatgtcga-ggtcagtct--atcatctct---------tat-ata-------------taygtgtt-------------cttgttg--gc-----at-----t---------ttcttcccaagcggttgaaac---------------ctt-----------------------------------------------------------------------cttaaawkgakywr--------------------------------------------------------------------------------------------------------------------------------------------------------------------------------------------------------------------------------------------------------------------------------------------------------------------------------------------------------------------------------------------------------------------------------------wy---------------------------------
>I28603_M223_Malvaceae_Gossypium_hirsutum_seq1
-------------------------------------------------------------------------------------------------------------------------------------ggatgcatttgttgcagctgcaggcactggtggtaccgtggctggtgtttct------------------------acatttcttca--ggtagaag---taat-aacgtcgttagttcgttttaactt------cctgtac-----at-at---tta-ta-kga----------------ggggctaactt-aattcatg-aatg-tcraacaggagaagagtccgaaaatcaagtgtttcttgatagatcctcccggttctggtttgttcaataaggtaactcggggagtcatgtacact-aaagaggaagccgaaggacgaaggttgaagaatccgt-------ttgacaccataaca-gaagggatyggaatcaacagattgactaaaaattttatgatggcaaagctcgatggagcttttcaaggcacggataaggaagctgttgaaatgtcga-ggtctgtct--ayyatcyta---------taa-ata---------------tatatta------------cttctgt--at------------tt--------gtctccttaaacttcctattt--------------ctgtc--------------------gaatccaat-----------ataaaatsayrkgaaagccgtcttgc-----tcggct----------------------------------------------------------tctt----------agctgtaatc----------------------------------------------------------------------------------------------------------------------------------------------------------------------------------------------------------------------------------------------------------------------------------------------------------------------------------------------------------------------------------------------
>I28604_M032_Malvaceae_Entelea_arborescens_seq1
-----------------------------------------------------------------------------------------------------------------------------------------gcatttgttgcagcagcaggtactggtggcactgtggccggtgtttcc------------------------aagtttctcca--ggtagaak---tcataaam--------ctctttkcaacct-tta----tgtacat--aat-at---tta-ta-tga---------------aaggactaactt-gattcatatawkk-tkggacaggagaagaatcccwacatcaagtgcttcctgatagatcctccgggttctggtttgttcaataaggtcacaagaggagtcatgtacact-aaagaggaagctgaaggacgaaggcttaagaatccgt-------ttgacaccataaca-gaagggattggaatcaacagattgacyaagaattttatsatggcaaatyttgatggggcttttcraggcacagataargaggctgttgaaatgtcga-ggtcagtct--atyatctaw---------tht-ata-------------tgtgtgtt-------------cttgttg--gc-----at---tttt--------thtttcccaaacggttgaaag---------------gat---------------------gataaca-a-----------acaagtttt-gggatagaaaatttgt-----ctgaatctatatgt--------------------------------------------------tatt------------------------------------------------------------------------------------------------------------------------------------------------------------------------------------------------------------------------------------------------------------------------------------------------------------------------------------------------------------------------------------------------------------------
>I28605_M235_Malvaceae_Abutilon_sp_seq1
----------------------------------------------------------------------------------------------------------------gagcagactgatggcagtg-tagatgcgtttgttgcagctgcaggcactggtggtaccgtggccggcgtttcc------------------------aagtttctaca--ggtggaaa---ttat-aattttgttagttcgttttaacca------tctgtac-----at-at---tta-ta-tga----------------ggaaccaagtt-aattaatg-aatg-tctgacaggagaagagtccgaaaatcaagtgttttctgatagatcctcctggttctggtttgttcaataaggtaaccaggggagtcatgtacact-aaagaagaagctgaaggacgaaggctaaagaatccat-------ttgacaccataaca-gaagggattggaatcaacagattgaccaaaaattttacgatggcaaagcttgatggagcttttcgaggcacagataaggaagctgttgaaatgtcaa-ggtaaatt---atcatcttc---------tat-aca---------------tgctct-------------ccccttg--gc-----at-----tt--------tctttccaacatagttgagat---------------aat---------------------gaaaaca-t-----------acaattttt-agcatagaacctgtgc-----ttgga---------------------------------------------------------------------------------------------------------------------------------------------------------------------------------------------------------------------------------------------------------------------------------------------------------------------------------------------------------------------------------------------------------------------------------------------------------------------------------
>I28606_M033_Malvaceae_Reevesia_formosana_seq1
----------------------------------------------------------------------------------------------------------------gagcagactggtggctgtg-tagatgcatttgttgcagctgcaggcactggtggcactgtggctggtgtttcc------------------------aagtttctcca--ggtagaag---ttat-aac--------ctcttttcaatca-ctt----tgtat-----at-at---tta-ta-cga---------------ggggagtagttt-aattcata-aatg-ttgtacaggagaagtgtcccaaaatcaagtgttttttggtagatcctcccggttctggtttgttcaataaggtaactaggggagtcatgtatgct-aaagaggaagctgaaggacgaaggcttaagaatccat-------ttgacaccataaca-gaagggattggaatcaacagattgactcaaaattttatgatggcaaagcttgatggggcttttcgaggcacggataaggaggctgttgaaatgtcga-ggtttgtcc--atcatcttt---------tat-ayg---------------tgttc------------------ctc--gc-----at-----tt--------tctttcccacatggttgaaag---------------gat---------------------gaaaaaatt-----------acaaccttt-agcatagaaattacgc-----ctggatgatgttg---------------------------------------------------tct-------------------------------------------------------------------------------------------------------------------------------------------------------------------------------------------------------------------------------------------------------------------------------------------------------------------------------------------------------------------------------------------------------------------
>I28607_M034_Malvaceae_Mansonia_altissima_seq1
---------------------------------------------------------------------------------------------------------------------------------------atgcatttgttgcagctgcaggaactggtggcactgtggctggtgtttcc------------------------aagtttctcca--ggtagag----ttat-agg--------ctcttttcaacca-ttt----tatac-----at-at---tta-ta-tca---------------ggggacta-----aattaata-aatg-ttgtacaggagaagaatccaaaaatcaaatgttttttgatagatcctcctggttcaggtctgttcaataaggtaaccaggggagtgatgtacaca-aaggaggaagctgaaggacggaggctcaagaatccat-------ttgacaccataaca-gaagggattggaatcaacagattgactcaaaattttatgatggcaaagcttgatggggcttttcgaggcacggataaggaagctgttgaaatgtcta-ggtctgtct--atcatcttt---------gat-ttg---------------tgttct---------------tgtta--gt-----at-----tt--------tctttcccacaaaattgaaat---------------gat---------------------gaaaata-t-----------acaacgttg-ggtatagacattgtgc-----ctggatgatgttg---------------------------------------------------tctc----------atcatttattatcattc----------------------------------------------------------------------attcagtta--------------------------------------------------------------------------------------------------------------------------------------------------------------------------------------------------------------------------------------------------------------------------------------------------------
>I28608_M035_Malvaceae_Hosfordia_alata_seq1
----------------------------------------------------------------------------------------------------------------------------ggcagyg-tagatgygtttgttgcagctgcaggcactggtggtaccgtggccggtgtttcc------------------------aagtttctaca--ggtggaaa---ttat-aatttttttmgttcrttttaacca------tctgyac-----at-at---tta-ta-yga----------------gggaccaagtt-aattwatg-aatg-tctgacaggagaagartcmgaaaatcaagtgttttttgatagatcctcctgrttctggtttgttcaataaggtaaccaggggagtcatgtacact-aaagaggaagctgaaggacgaaggctaaagaatccat-------ttgacaccataaca-gaagggattggaatcaacagattgactaaawattttrcdatggcaaagcttgatggagcttttcgaggcayggataaggaagctgttgaaatgtcaa-ggtamatt---aycatcttt---------tat-asa---------------tgytct-------------cccctta--gc-----at-----tt--------tctttccaacatrgttgagat---------------aat---------------------gaaaacatt-----------acaattttt-agcatagaacctgtgc-----ttggactgcactt---------------------------------------------------attt----------atgttgaat-----------------------------------------------------------------------------------------------------------------------------------------------------------------------------------------------------------------------------------------------------------------------------------------------------------------------------------------------------------------------------------------------
>I28609_M036_Malvaceae_Pentaplaris_davidsmithii_seq1
------------------------------------------------------------------------------------------------------------------------------cagtc-tagatgcatttgttgcagccgcaggcactggtggcactgtggctggtgtttcc------------------------aagtttttcca--ggtagaag---ttat-aac--------ttcatttcgacca-c-t----tgtac-----at-at---tta-ta-cga----------------gttactaactt-aatgcata-aatg-ttggacaggagaagagtcccaaaatcaagtgttttttgatagatcctcccggttctggtttgttcaataaggtaactaggggagtcatgtacact-aaagaggaagctgaaggacgaaggcttaagaatccat-------ttgacaccataaca-gaagggattggaatcaacagattgactcaaaattttatgatggcaaagcttgatggggcttttcgaggcacagataaggaggctgttgaaatgtcga-ggtatatct--atcatc-tt---------tat-atg---------------tgttct-------------tgcctta--gc-----at-----tt--------tctttcccacattgttgagat---------------aat---------------------gaaaacg-t-----------acaagcctc-agcacagaacttgtgc-----ctggatgatgtta---------------------------------------------------tctc----------atcaaatatatgtta------------------------------------------------------------------------ct---------------------------------------------------------------------------------------------------------------------------------------------------------------------------------------------------------------------------------------------------------------------------------------------------------------
>I28610_M037_Malvaceae_Heritiera_littoralis_seq1
---------------------------------------------------------------------------------------------------------------------------------aa-tagatgcgtttgtcgcagctgcaggcactggtggcactgtggctggtgtttcc------------------------aagtttctcca--ggtagaag---tcat-aac--------ctcttttcaacca-tgt----tatac-----gt-at---tta--a-tga---------------ggagactaactt-aattcata-aatg-ttgtacaggagaagagtcccaaaatcaaatgctttctgatagatcctcccggttctggtttgttcaacaaggtatcgaggggagtcatgtatact-aaagaggaagctgaaggacgaaggctgaagaatccat-------ttgacaccataaca-gaagggattggaatcaacagattgactcaaaactttatgatggcaaagcttgatggggcatttcgaggcacagataaggaggctgttgaaatgtcga-ggtgtgtct--atcatt----------------------------------------------------------------------------------------------------------------------------------------------------------t-----------acaagcttt-aggatagaaattatgc-----ctggatgatgttg---------------------------------------------------cctt----------atcatatatatgttg------------------------------------------------------------------------ctttc------gcatcttatttatgttg-aatctgatattaaaggatgataaagttatctt----------gcctcgctgttgcacatgatcttttgtggt-----------------------------------------------------------------tagaatg----tttgcttggctttga-----------------------------------------------------------------------------------------------------------------
>I28611_M062A_Malvaceae_Durio_zibethinus_seq1
-----------------------------------------------------------------------------------------------------------------rgcagactggtggcagtc-tagatgcatttgttgcagctgcaggcactggtggtactgtggctggtgtttcc------------------------aagtttctcca--ggtagaag---ttat-aac--------ctcttttcaacca-ttt----tgtac-----at-at---ttttaa-tta---------------ggggactaactt-aattcata-aatg-ttggacaggagaagagtcccaaaatcaagtgctttttgatagatcctcctggttctggtttgttcaataaggtaacaaggggagtcatgtacaca-aaagaggaagctgaaggacgaaggcttaggaatcctt-------ttgacaccataaca-gaagggattggaataaacagattgactcaaaattttatgatggccaagcttgatggggcttttcaaggcacagacaaggaagctgttgaaatgtcga-ggtctgtgt--atyatcttt---------tat-gtc---------------ttctcg-------------tatgaaa--ac-----at-------ag----gatatctcc--------ttagag---------------tct---------------------gcttatt-t-----------atgttgaat-ctgataaaaattatgg-----taaagttgtcttg---------------------------------------------------ccta----------tcaatgtttgcttgg------------------------------------------------------------------------cttt-------------------------------------------------------------------------------------------------------------------------------------------------------------------------------------------------------------------------------------------------------------------------------------------------------------
>I28612_M038_Malvaceae_Brachichyton_bidwillii_seq1
----------------------------------------------------------------------------------------------------------------------------------------------------agctgcaggcactggtggcactgtggccggtgtttcc------------------------aagtttctcca--ggtagaag---ttat-agc--------ctcttttcaaccg-ttt----tatac-----at-at---ttg--a-tga---------------ggagactaactt-aattttga-aatg-ttatacaggagaagagtcccaaaatcaagtgctttctgatagatcctcccggctctggtttgttcaacaaggtaacaagaggagtcatgtacact-aaagaggaagctgaaggacgaaggctgaagaatccat-------ttgacaccataaca-gaagggatcgggatcaacagattgactcaaaactttatgatggcaaagcttgatggggcatttcgaggcacggataaggaagccgttgaaatgtcga-ggtctgtct--atcatgttt---------tta-atg---------------tgttct-----------------cta--gc-----at-----tt--------tctttctcacatggttgaaaa---------------gat---------------------gaataca-t-----------acaagcttt-aggacagaatttacgc-----ctg---gatgttg---------------------------------------------------tctc----------aacatatatgt---------------------------------------------------------------------------------------------------------------------------------------------------------------------------------------------------------------------------------------------------------------------------------------------------------------------------------------------------------------------------------------------
>I28613_M039_Malvaceae_Eriotheca_macrophylla_seq1
----------------------------------------------------------------------------------------------------------------------------------------------cttcatag--------------------gtggccggtgtttct------------------------aaatttctcca--ggtagaag---ttat-aac--------ttcttttcaa----c-t----tgtac-----at-at---tta-ta-cga----------------gggaataactt-aattcgtt-aatg-tcggacaggagaagagtcccaaaatcaagtgttttttgatagatcctccgggttctggtttgttcaataaggtaamtaggggagtmatgtacact-aaagaggaagctgaaggacgaaggcttaagaatccat-------ttgacaccataaca-gaagggattggaatcaacagattgactcgaaattttacgatggcaaagcttgacgrtgcttttcgaggcacagataaggaggctgttgaaatgtcaa-ggtctgtct--atcatcttt---------bat-atg---------------tttcct-------------cgcctta--gc-----at-----ct--------tctttcccacacagttgagat---------------gat---------------------gaaaaca-t-----------acaagcttt-aggatagaacttatgc-----ctggatgatgtta---------------------------------------------------tctt----------atccgctatatgtta------------------------------------------------------------------------c----------------------------------------------------------------------------------------------------------------------------------------------------------------------------------------------------------------------------------------------------------------------------------------------------------------
>I28614_M040_Malvaceae_Hydrogaster_trinervis_seq1
-----------------------------------------------------------------------------------------ggg-tacaggacctgagatttggaagcagaccagtggccrtc-tagatgcatttrttgcagctgcaggtactgrtggcactgtggcyggtgtttcc------------------------aagtttctcca--ggtagaag---ttat-gac--------ctcttccyragct-tta----tgtrm-----at-at---ttw-ta-tga---------------aaggamtaactt-gathtata-hatg-ttrbacaggagaagaatcccaacatcaagtgcttcdtgatagathcbccnggttctggtttgttcaataargttacaaggggagtdatgtacrct-aaagaagaagctgaaggacgaaggcttaagaatccdt-------ttgacaccataaca-gaagggattggaatcaatagnttgactaagaattttatgatggsaaatcttgatggrgcttttmgaggcacagataaggaggctgttgaaatgtcga-ggtcaktst--atcatcttt---------tat-gta---------------tgtvtt-------------htsttta--rc-----at----kbt--------tttyyymmawdkkkkdrarrr---------------rdt---------------------gataada-a-----------acaagtwkr-ratataaa----ttrt-----ctggatgatgttg---------------------------------------------------tgtc----------rgtagatatwtttgc---------------------------------------------------------------------ttgcttct------atcccacctca-------------------------------------------------------------------------------------------------------------------------------------------------------------------------------------------------------------------------------------------------------------------------------------------
>I28615_M041_Malvaceae_Pterygota_brasiliensis_seq1
--------------------------------------------------------------------------------------------------------------ggaagcag----------------------------------------------------gtggctggtgtttct------------------------aggtttctcca--ggtaagag---tcat-gac--------ctcttttcaaccg-ttt----tatac-----at-at---tta--a-ttt---------------ggggattaactt-aattcaga-aatg-ttgtataggagaagagtcccaaaatcaagtgctttttgatagatcctcccggttctggtttgttcaacaaggtaacgaggggagtcatgtacact-aaagaggaagctgaaggacgtaggctgaagaatccat-------ttgacaccataaca-gaagggatcggaatcaacagactgactcaaaactttatgatggcaaagcttgatggggcatttcgaggcacagataaggaggctgttgaaatgtcga-ggtctgttt--atcatatttt------------atg---------------tgttct-----------------cta--gc-----at-----tt--------tctttcctgcatggttgaaat---------------gat--------------------aaaaaaca-t-----------tcgagcttg-aggatagacattaggc-----ccgcatgatgttg---------------------------------------------------cctc----------atcatatatakktwr------------------------------------------------------------------------mtycc------aaatcactcgtgccact-ccc---------------------------------------------------------------------------------------------------------------------------------------------------------------------------------------------------------------------------------------------------------------------------------
>I28616_M042_Malvaceae_Leptonichya_maranta_seq1
---------------------------------------------------------------------------------------------------------------------gactggtggcagtc-tagatgcctttattgcggctgcaggcactggcggcactgtggctggtgtttcc------------------------aagtttctcca--ggtagaag---ttat-aac--------ctctttgcaatca-ttt----tgtac-----at-at---taa-ta-tga---------------aagggctaactt-aattcata-aatg-ttggacaggagaagagtcccaatatcaagtgcttcttgatagatcctcccggttctggtttgttcaataaggtaacaaggggagtaatgtacact-aaagaggaagctgaaggacgaaggcttaaaaatccat-------ttgacaccataacg-gaagggattggaatcaacagattgacacaaaattttaggrtggctaatctagatggggcttttcaaggcacagataaggaggctgttgaaatgtcaa-ggtctgtct--atcatctat---------ttt-gaa---------------tctcata------------ttcaatg--at-----ggtaaagtt--------gttttgcctggcagttgcaca---------------ttttc-------------------------------------------atttgaaggttagaatgcttgc-----ttggctttgagct---------------------------------------------------ttta----------atcctgtgcc----------------------------------------------------------------------------------------------------------------------------------------------------------------------------------------------------------------------------------------------------------------------------------------------------------------------------------------------------------------------------------------------
>I28617_M043_Neuradaceae_Neurada_procumbens_seq1
-------------------------------------------------------------------------------------------------------------------------------------agatgcatttgtggcagctgcaggcacaggtggaactgtggccggtgtttct------------------------aagtttctgca--ggtgaag----ttgt-atta-------tgttttccaagtt------tttcttt----gat-----atca-ca-tga-----------------gaatttttgtaaaatcgct-gata--tttacaggaaaagaatccaaacatcaagtgcttcctcatagatcctcccggttctgggttgttcaataaggtcacaaggggggtcatgtacacg-agagaggaagctgaagggaaaaggcttaagaatccgt-------ttgacacaataaca-gaaggaattggaatcaacagattaactaagaattttatgatggcaaaactggatggggctttccgaggcacggacaaggaggctgttgaaatgtcaa-ggtacatca--acatccatcg-------ttac-------------------tattctgctaaaataaatatatataa--tc-----at-------c-------tttttccttgaaaattggaatttttttt---tccttgat-----------------------------------------gcaggtttt--------------------------------------------------------------------------------------tatt-------------------------------------------------------------------------------------------------------------------------------------------------------------------------------------------------------------------------------------------------------------------gaagag-----------------------------------------------------------------------------------------------------------------------------------------
>I28618_M044_Malvaceae_Pentace_laxiflora_seq1
-----------------------------------------------------------------------------------cgataagggatwymtkrcysrwsawttkgkwgcagaccggtggcagtcttmgatscatttgttgcagctgcaagcaccggtggcactgyggcyggtgtktch------------------------dggwttctyca--kgtwrarg---ttat-adc--------gyyttytsgacca-tyt----twtwc-----at-rt---ttv-tarvad---------------ggrggcyaacwy-aattcata-matt-ttgtacaggagaagagycmcaaaatyaagtgchttttkrtwgatcctccygrttccgghttgttcaataaggtaacamggggagtcdtgtayacw-aaaraggargctgaaggdygaadgbygaagaaycyat-------ttgacaccataamavgadgggattggaatcaacagattgactcaaaattktatgatggcgaagcttgatgrggcatttckmrkcayadwtaaggargywgttgaratgtyrasgrtvdgtct--wtymtytty---------ttt-ktk---------------ykytyt-------------------a--ky-----at-----tw--------yytttyyvasdkggttkdsrv---------------bgw---------------------awawrvr-tttgggagggtvaawaggtad-draacctgaact-----------------------------------------------------------------------------------------------------------------------------------------------------------------------------------------------------------------------------------------------------------------------------------------------------------------------------------------------------------------------------------------------------------------------------------------------------------------------------------------------
>I28619_M045_Malvaceae_Phragmotheca_mammosa_seq1
----------------------------------------------------------------------------------------------------------------gagcagactggtggcagtc-tagatgcatttgttgcagctgcaggcactggtggcactgtggctggtgtttcc------------------------aagtttcacca--ggtagaag---ttat-aac--------ctcttttccacca-ttt----tgcac-----at-at---tta-ta-tga---------------gggggctaactt-tattcata-aatg-ttttacaggagaagagtcccaaaatcaagtgcctttkgatagatcctcctggtttc-ttttcttcattaaggtaactaggggagtgatttacact-aaagaggaagctcaagaacgaaggcttaagaatccat-------ttgacaccataaca-aaagggattggaatcaactgattgactcaaaattttatgatggcaaagcttgatggggcatttcgaggcacagataaggaggctgttgaaatgtcaa-ggtctgtct--atcatcttt---------tat-atg---------------tgttct-----------------cta--gc-----at-----tt--------tctttcccacatggttgaaag---------------gatgaa-----------------aaaaaaca-t-----------acaagcttt-aggataaa-atttttc-----ctggatgatgttg---------------------------------------------------gctc----------atcatatttccttca------------------------------------------------------------------------gttag------------------------------------------------------------------------------------------------------------------------------------------------------------------------------------------------------------------------------------------------------------------------------------------------------------
>I28620_M046_Malvaceae_Camptostemon_shultzii_seq1
---------------------------------------------------------------------------------------------------------------------------------------------------cngctgcagggactggtggtactgtgaccggtgtttcg------------------------aagtttctcct--ggtagaag---ttat-aac--------ttcgtttcaacta-c-t----tgtac-----tt-gg---tta-ta-cga----------------gggacka-----aattcata-aatg-tcggacaggagaagagtctgaaaatcaagtgttttttgatakatcctcctggttttggtttgttcaataaggtaactaggggagtcatgtacact-aaagaggaagctgaaggacgaaagctaaagaatccat-------ttgacatcataaca-gaagggattgaaatcaacagattgactaaaaattttatgatggcaaagcttgatggggcttttcgaggcatggataaggaggctgttgaaatgtcga-ggtttatct--gtcatcttt---------tat-atg---------------tgttct-------------cgccttt--gc-----at-----tt--------tcattcccacgtagt--------------------------------------------------------------------------------------------------------------------------------------------------------------------------------------------------------------------------------------------------------------------------------------------------------------------------------------------------------------------------------------------------------------------------------------------------------------------------------------------------------------------------------------------------------------------------------------
>I28621_M153_Malvaceae_Trichospermum_sp_seq1
---------------------------------------------------------------------------------------------------------------ggagcagactggtggcygtc-taratgcayttgttkcagctgcaggtactggtggyactktggccggtgtttcc------------------------aagtttytcca--ggtaaaaa---ttat-gac--------ctcttcccaacst-tya----tgtac-----at-at---ttatta-tga---------------aaggactagctt-gwtttata-aatr-ttgaacaggagaagaatcccaacatcaagtgcttchtgatagahcctccgggttctggtttgttcaatagggttacaaggggagttatgtacact-aaagaagaagctgaaggacgaaggcttaagaatccat-------ttgacaccataaca-gaagggattggaatcaacagattgactaagaattttatgatggcaaatcttgatggggcttttcraggcacagatadggaggctgttgaaatgtcga-ggtcagtst--atcatcttt---------tat-gta---------------tgtgttg------------ctrttta--gc-----wt-----gt--------tttyycccaaatggttgaaag---------------gat---------------------gataaga-a-----------acaagtttc--wgatrgaaattgtgc-----ctggatgatgatg---------------------------------------------------tttt----------aacctaaaccttctt-------------------------------------------------------------------ataacatttc---------------------------------------------------------------------------------aggttccttt-----------------------------------------------------------------tgaggaatgatgggctctttcttgggagttc----------------------------------------------------------------------------tt-----------------------------------
>I28623_M048_Malvaceae_Abroma_augusta_seq1
----------------------------------------------------------------------------------------------------------------------------------------------------------aggaactggtggcactgtggctggtgtttcc------------------------aggtttctcca--ggtagaaa---ttat-gac--------ctcttttcaacca-ctt----tgtac-----ct-at---tt--ta-tat----------------gagactaactt-aactcata-aatg-ttggacaggagaaaagtcccaacatcaagtgcttcttgatagatcctccgggttctggtttgttcaataaggtaacaaggggagtcatgtatact-aaagaggaagctgaaggacgaaggcttaagaatccat-------ttgacaccataaca-gaagggattggaatcaacagattgactcaaaattttatgatggctaatcttgatggggcttttcgaggcacagataaggaggctgttgaaatgtcga-ggtaagtct--atgatctat---------att-ata---------------tgtgtt-------------tttgtag--gc-----aa-----ct--------tttctcccacatggttgaaa----------------gat---------------------gaaaaca-t-----------acaagtttt-tggatagaagttgaac-----ctggatgatgt------------------------------------------------------ctc----------atcagatatatgttc------------------------------------------------------------------------cttca------gtagtggttata-----------------------------------------------------------------------------------------------------------------------------------------------aat----------------------------------------------------------------------------------------------------------------------------------------
>I28624_M049_Malvaceae_Corchoropsis_tomentosa_seq1
--------------------------------------------------------------------------------------------------------------------------------------------------------------------------------ggcgtttcc------------------------aagtttctcca--ggtagaag---tcgtaaac--------ctcttcgcagcca-ttt----tatat-----atggt---tta-ta-tga---------------gggtgctaacttaaattcata-aatg-ttgtaaaggagaagaatcccaaaatcaagtgctttttgatagatcctcctggttccggtttgttcaataaggtaacacgaggagtcatgtacact-aaagaggaagctgaaggacaaaggctgaagaatccgt-------ttgacaccataaca-gaagggattggaatcaacagattgactcaaaattttatgatggcaaagcttgatggggcatttcgaggcacggataaggaagctgttgaaatgtcga-ggtttgtcc--atcttctt----------tat-acg---------------tgctct-----------------cta--gc-----tt-----gttg--aaagtcttctttatgttgaatctga---------------tat---------------------aaaatga-t-----------gataaagtt-ttcttgc----------------------------------------------------------------------------------------------------------------------------------------------------------------------------------------------------------------------------------------------------------------------------------------------------------------------------------------------------------------------------------------------------------------------------------------------------------------------------------------------------
>I28626_M226_Malvaceae_Helicteres_guazumifolia_seq1
-------------------------------------------------------------------------------------------------------------------------------------------------------------------tggcactgtggctggtgtttcc------------------------aagtttctcca--ggtag-ag---ttat-aaa--------ctcttttgaaycatttt----tatac-----at-at---tta-ta-gca---------------ggagactaactt-aattctta-aatg-ttgtacaggagaagagtccaaaaatcaagtgttttttgatagatcctcctggttctggtttgttcaataaggtaaccaggggagtgatgtacaca-aaagaggaagctgaagggcgaaggcttaagaatccgt-------ttgacactataaca-gaagggattggaatcaacagactgactcaaaattttatgatggcaaagcttgatggggcttttcgaggcacagacaaggaagctgttgaaatgtcaa-ggtctgtct--atcatcttt---------tat-ttg---------------tgttct-------------tg--tca--gc-----ct-----tt--------tctttcccgcatgcttg---------------------------------------------------------------acaacattg-gttataaatattgtgc-----ctggatgttctca---------------------------------------------------catc----------atttttac------------------------------------------------------------------------------------------------------------------------------------------------------------------------------------------------------------------------------------------------------------------------------------------------------------------------------------------------------------------------------------------------
>I28628_M051_Malvaceae_Werklea_horrida_seq1
---------------------------------------------------------------------------------------------------------------------------------------------------cagctgctggtactggtggtacggtggctggtgtttcg------------------------aagtttctcca--ggtagaaa---ttat-aac--------ttcatttcaacca-c-g----tctac-----at-at------------------------------------atgt-aattcatg-aatt-tcggacaggagaagagtccaaaaatcaagtgttttttgatagatcctcctggttcctgtttgttcattaaggtaactaggggagtcatgtacatcaaaagaggaagcggaaggaaaaaggcttaagaatccat-------ttgacatcataaca-gaagggactggaatcaacagattgactaaaaattttatgatggcaaagcttgatggggctttccgaggcatagataaggaggtggttgaaatgtcaa-ggtctatct--atcatcttt---------tat-att---------------tgctct-------------agctttt--ac-----ac-----tt--------tcattcc------------------------------------------------------ggaacg-t-----------acaagcttt-agcatactacttgttc-----ctgggtgatgtta---------------------------------------------------tctc----------a-------------------------------------------------------------------------------------------------------------------------------------------------------------------------------------------------------------------------------------------------------------------------------------------------------------------------------------------------------------------------------------------------------
>I28629_M052_Malvaceae_Spirotheca_rosea_seq1
--------------------------------------------------------------------------------------------------------------------agactggtggccatc-tagatgcatttgttgcagctgccggcactggtggtactgtagctggcgtttcc------------------------aagtttctcca--ggtagaac---ttat-aac--------ttcttctcaacaa-c-t----tatac-----at-at---tca-ta-tga----------------tggactaactt-gtttcgta-aatg-tcggacaggagaagatttccaaaatcaagtgttttttgatggatcctccgggttctggtttgttcaataaggtaactaggggagtcatgtacact-aaagaggaagctgaaggacgaaggcttaagaatccat-------ttgacaccataaca-gaagggattggaatcaacagattgactcgaaattttatgatggcaaagcttgatggtgcttttcgaggcacagataaggaggctgttgaaatgtcaa-ggtctgtct--atcatcttt---------tat-atg---------------ttttct-------------tgcctta--gc-----at-----tt--------tctttcccacatggttcagat---------------gat---------------------ggaaaca-t-----------acaagcttt-aggatagaagttatgc-----ctggatgatgtta---------------------------------------------------tctc----------attcgatatatgtta------------------------------------------------------------------------ctttc------atatcactcgtatca---------------------------------------------------------------------------------------------------------------------------------------------------------------------------------------------------------------------------------------------------------------------------------------
>I28630_M053_Malvaceae_Huberodendron_swietenioides_seq1
-----------------------------------------------------------------------------------------------------------------------------gcggtc-tagatgcatttgttgcagctgcaggcactggtggtactgtggctggtgtttca------------------------aattttctcca--ggtagaag---ttat-aac--------tttctttcaatca-c-t----tgtac-----at-at---tta-ta-cga----------------gggactaactt-aattcgta-aatg-tcggacaggagaagagtcccaaaatcaagtgttttttgatagatcctcccggttccggtttgttcaataaggtaactaggggagtcatgtacacg-aaagaggaagctgaaggacaaaggcttaagaatccat-------ttgacacaataaca-gaagggattggaatcaacagattgactcgaaattttatgatggcaaagcttgatggggcttttcgaggcacagataaggaggctgttgaaatgtcga-ggtctatct--atcatcttt---------tat-atg---------------tgttct-------------cacctta--gc-----at-----aa--------tctttcccacttagttgagat---------------gat---------------------gaaa------------------------------------------------tatcggatgtta---------------------------------------------------tctc----------atccaatgtttgtta------------------------------------------------------------------------ctttc------ttatcactagcaccact-cccctt-----------------------------------------------------aaacccta----------------------------------------------------------------------aacccta----ct------------------------------------------------------------------------------------------------------------------------------
>I28631_M054_Malvaceae_Trochetiopsis_benjaminae_seq1
-----------------------------------------------------------------------------------------------------------------agcagaycggtggcagtc-tagatgcatttgttgcagctgcaggcactggmggcactgtggctggtgtttcc------------------------aagtytctcca--ggtagaaa--rttgtaaay--------ctcttcyyaccccctyc----twkat-----at-gg---ttm-td-tgga--------------grgtdctaacktaaattcata-aatg-ttrtawaggagaagaathccaaaahcaagtgctttntgatagatcctcchggttccggcttgttcaataaggtaacaagaggagtcatgtacact-anagaggaagctgaaggdcgaagactgaagaatccat-------ttgacaccataaca-gaagggattggaatcartagattgachcaaaattttatgatggcaaagcttgatggggcatttcgaggcacagataaggaggctgttgaaatgtcga-ggtctgtvtccatcttcttt---------tat-awg---------------tgttct-----------------ctr--gc------t-----tt--------ttgykcyk-gatkatgtttgcttc------------catttcactcrtaccastccctr---------t-----------aycghtcct-------tyagtagtga-----tttaaaaatatgrta-------------------------------------------------tctycttar-----acyctgyagttgaat-------------------------------------------------------------------ctgatataaa------atggtggtaaagt-----t-----------------------------------------------------------------------------------------------------------------------------------------------------------------------------------------------------------------------------------------------------------------------------------
>I28632_M055_Malvaceae_Eriolaena_candollei_seq1
--------------------------------------------------------------------------------------------------------------gggagcagaccgstrkraktc-tagatgcatttgttgcagctgcaggcactggcggchctgtggctggtgtttcc------------------------aagtttctcca--ggtagaaa--attgtaarc--------ctctycyyacccc-ttc----tatat-----at-gg---dta-watyrgw--------------rgrhgctaacttaaattcata-aatg-ttrdawaggagaagaatyccaaaatcaagtgytttytgatagatcctcctggttccggcttgttcaataaggtaacaagaggagtcatgtacact-aaagaggaagctgaaggacraagactgaagaatccat-------ttgacacyataaca-gaagggattggaatcaacagattgactcaaaattttatgatggcaaagcttgatggggcatttcgaggcacvgataaggaggctgttgaaatgtcga-ggtctgtstccatcttcttt---------tatmadg---------------tgttct-----------------cta--gc------t-----tt--------ttgtgcctagatgatgtktgyyty------------cmtttcactcrtaccactcccyg---------t-----------acygytcct-------kyrgkagkrr-----tytaaaaa------------------------------------------------------------------------------------------------------------------------------------------------------------------------------------------------------------------------------------------------------------------------------------------------------------------------------------------------------------------------------------------------------------------------------------------------------------------------------
>I28633_M056_Malvaceae_Adansonia_digitata_seq1
------------------------------------------------------------------------------------------------------------------------------------------------ttgcagctgcaggcactggtggtactttggccggcgtttcg------------------------aagtttctcca--ggtagaag---ttat-aac--------ttc-tttcaactg-c-t----tktac-----at-at---tta-ta-tta----------------gagactaactt-aattcgtt-wata-ttggacaggagaagaatcccaaaatcaagtgttttttgatagatcctcccggttctggtttgttcaatagggtaactaggggtgtcatgtacact-aaagaggavgctgaaggacgaaggcttaagaatccat-------tcgacaccattaca-gaagggattggaatcaacagattgactcdaaattttatgatggcaaarcttgacggggcttttcgaggcacagataaggaggctgttgaaatgtcaa-ggtctatct--atcatcttt---------ttt-atg---------------ttttct-------------tgccttg--gc-----tt-----tt--------tctttcccgcatagttgagat---------------gat---------------------gaaaaca-t-----------acaagcttt-aggatagaacttaggc-----ctggatggtgtta---------------------------------------------------tctc----------at------------------------------------------------------------------------------------------------------------------------------------------------------------------------------------------------------------------------------------------------------------------------------------------------------------------------------------------------------------------------------------------------------
>I28635_M058_Malvaceae_Byttneria_aculeata_seq1
--------------------------------------------------------------------------------------------------------------------------gtggaaatc-tagatgcatttgttgcagctgcaggaactggtgggactgtggctggtgtttct------------------------aagtttctcca--ggtagaag---ctat-gat--------ttcttttcaacca-ttt----tctac---tcgt-tt---tta-ta-tga---------------ggagaataactt-aattcata-aatg----gacaggaaaaaaactccaacatcaagtgcttcttgatagatcccccaggttctggtttgtacaataaggtaactagaggagtcatgtatacc-aaagaggaagccgaaggacggaggcttaagaatccat-------tcgacacaataaca-gaagggattggaatcaacagattgactcagaattttgtgatggcaaatcttgacggggcttttcgaggcacagataaggaagctgttgaaatgtcaa-ggtaagtct--atcatctat---------cat-ata---------------tgtctt-------------cattgac--gt-----at-----tt--------tatgttgtggttgcgtatttt---------------tattt-------------------gaagtca-t-----------aatgttttc----------------------ttgacttattttct--------------------------------------------------tttt---------aatcttatacctgctt------------------------------------------------------------------------------------------------------------------------------------------------------ggtatttcaggtttcttt-------------------------------------------------------------------------------------------------------------------------------------------------------------------------------------------------------tgaga-----
>I28636_M059_Malvaceae_Pterospermum_pierrei_seq1
--------------------------------------------------------------------------------------------------------------------------------------------------------------------------------------------------------------------tttctcca--grtagaag---ttgt-aac--------ctcttttaagccg-ttc----tatat-----gt-at---tta-tc-tga---------------gggtgctaactt-aattcata-aatg-ttgtaaaggagaagaatcccgaaatcaagtgctttttggtagatcctcctggttccggtttgttcaacaaggtaacaagaggagtcatgtacgct-aaagaggaagctgaaggaaagaggctgaagaatccat-------tcgataccataaca-gaagggattgggatcaatagattgactcaaaattttatgatggcaaagcttgacggggcatatcgaggcacagataaggaagctgttgaaatgtcga-ggtctgtcc-----atcttt---------tat-atg---------------tgttct-----------------cta--gc-----at-----tt--------tcttcctcacatggttgaaag---------------aat---------------------gaaaaca-t-----------acaagmttt-aggatggaaattgtgc-----tgtratstya----------------------------------------------------------------------------------------------------------------------------------------------------------------------------------------------------------------------------------------------------------------------------------------------------------------------------------------------------------------------------------------------------------------------------------------------------------------------------
>I28637_M060_Malvaceae_Duboscia_vifidiflora_seq1
------------------------------------------------------------------------------------------------------------------------------------------------ttgcagctgcaggtactggtggcactgtggccggtgtttcc------------------------aagtttctcca--ggtagaaa---ttat-gac--------ctcttctgaacctttta----tgtac-----gc-at---ttc-ta-tga---------------aaggactaactt-gatttata-aata-ttggacaggagaagaatcccaacatcaaatgcttgttgatagatcctcctggttctggcttgttcaataaggttacaaggggagttatgtacact-aaagaagaagctgaaggacgaaggcttaagaatccat-------ttgacaccataaca-gaagggattggaatcaacagattgactaagaattttaggatggcaaatcttgatggggcttttcgaggcacggataaggaggctgttgaaatgtcca-ggtcggtct--atcgtcttttcatatatgtat-gta---------------tgtttt-------------ctgttga--gc-----ac-----tt--------tttttcccaaatggttgaaag---------------gat---------------------gataagt-a-----------acaagtttc--agatcgaaattgtgc-----c-------------------------------------------------------------------------------------------------------------------------------------------------------------------------------------------------------------------------------------------------------------------------------------------------------------------------------------------------------------------------------------------------------------------------------------------------------------------------------------
>I28638_M061_Malvaceae_Basiloxylon_brasiliensis_seq1
-----------------------------------------------------------------------------------------------------------------------------gcagaa-tagatgcgtttgtcgcagctgcaggcactggtggcactgtggccggtgtttcc------------------------aagtttctcca--ggtagaaa---ttat-aac--------cacttttcaacca-ctt----tatac-----at-at---tta-t--tga---------------gggggctaactt-aattcata-aatg-ttgtgcaggagaagaatcccaaaatcaagtgctttctgatagatcctcctggttctggtttgttcaacaaggtaacgaggggagtcatgtacacg-aaagaggaagctgaaggacgaaggctgaagaatccat-------ttgacaccataact-gaagggatcggaatcaacagattgactcaaaattttatgatggcaaagcttgatggggcatttcaagggacagataaggaggctgttgaaatgtcaa-ggtctgtct--atca-tttt---------ttt-ctg---------------tgctct-----------------cta--gc-----at-----tt--------tctttctcacatggttgaaag---------------tat---------------------gaaaaca-t-----------acaagattt-aggatagaaattatgc-----ct-----------------------------------------------------------------c----------atcatatatatgtcg------------------------------------------------------------------------cttcc------aaatcastcataccact-ccccctacc--------------------------------------------------gtccctta----------------------------------------------------------------------gaca---------------------------------------------------------------------------------------------------------------------------------------
>I28639_M249_Malvaceae_Gyranthera_amphibiolepis_seq1
-----------------------------------------------------------------------------------------------------------------------ctggtggcggtc-tagatgcatttgttgcagctgcaggcactggtggtactgtggccggtgtctcc------------------------aagtttctcca--ggtcaaag---ttat-aac--------ttcttttcaacca-c-t----tgtac-----at-at---tta-ta-cga----------------gggactaactt-aatttgta-aatg-acggacaggagaagagtcccaaaatcaagtgttttttgatagatcctcccggttctggtttgttcaataaggtaactaggggagtcatgtacact-aaagaggaagctgaaggacaaaggcttaagaatccat-------ttgacaccataaca-gaagggattggaatcaacagattgactcgaaattttatgatggcaaagcttgatggggcttttcgaggcacagataaggaggctgttgaaatgtcga-ggtctatgt--atcatcttt---------tat-atg---------------tgttct------------------ta--gc-----at-----aa--------tctttctcrcgtagttgagat---------------tat---------------------gaaaaca-c-----------acaagcttt-aggatagaacttatgc-----ctggatgatgtta---------------------------------------------------tctc----------atccgatatttgtta------------------------------------------------------------------------ctttc------gtatcagtggtatcact-cccctc-----------------------------------------------------aaacacta----------------------------------------------------------------------aacc---------------------------------------------------------------------------------------------------------------------------------------
>I28640_M062B_Malvaceae_Diplodiscus_paniculatus_seq1
----------------------------------------------------------------------------------------------------------------------------------------------------------------------------------------------------------------------------------------------------------------------------------t-----gt-tt---ata--a-caa---------------gggggctaacac-gattcata-aact-ttgtacaggagaagagtcccaaaatcaagtgctttttgatagatcctcctggttccggcttgttcaataaggtaacaaggggagtcatgtacaca-aaagaggaagctgaagggcgaaggttgaagaacccat-------ttgacaccataaca-gaaggtattggaatcaacagattgactcmaaattttatgatggcraagcttgatggggcatttcgaggcacagatraggaggctgttgaaatgtcaa-ggtctgtct--tgatyccwt---------twk-kyk---------------yybw-------------------yya--gc-----ab-----ct--------tctttcccacatggttgacag---------------gact----------------------actca-c-----------ctattcttt-atagtagaacgcttat-------------------------------------------------------------------------------------------------------------------------------------------------------------------------------------------------------------------------------------------------------------------------------------------------------------------------------------------------------------------------------------------------------------------------------------------------------------------------------------------
>I28641_M063_Malvaceae_Brownlowia_peltata_seq1
-----------------------------------------------------------------ggcaaacttcagggcgcacgataagggatacatggcccragatttggkagcagaccgrtggcagtc-tagatgcatttgttgcrgctgcavgcaccggtggcactgyggcyggtgyttcm------------------------wggwttcttca--ggtagarg---ttat-awc--------stytgytsgacca-tyt----twtac-----at-rt---tym-trrcra---------------gggggcyaacwy-aattcata-aatt-ctgtayaggagaagagycmcaaaatyaagtgctttttsaywgatcctccygrttyygghttgttcaataagdtaacaaggggagtcatgtahacw-aaavaggarghtgaaggrcsaargyhgaagaanchat-------ttgacachataavardawgggattggaatcaacmrattgactcaaaattttatgatggcraagcttgatggggcatttcgaggcayagwtaaggaggctgttgaaatgtcaa-ggtctgtct--atcatcttt---------ttt-rtg---------------wkmwsk-------------------r--gs-----at-----tt--------tctttcccacatggttgacag---------------gat---------------------gacaaca-t-----------acaacgtct-agggcagaaattgt-------ctggaygryrwmg-------------------------------------------------------------------------------------------------------------------------------------------------------------------------------------------------------------------------------------------------------------------------------------------------------------------------------------------------------------------------------------------------------------------------------------------------------------------------
>I28642_M064_Malvaceae_Burretiodendron_esquirolii_seq1
----------------------------------------------------------------------------------------------------------------------------------------------------------------------------------------------------------------------------------------------------------------------------------------------------tc-cga---------------ggattctaactt-aattcata-aatt-ttgtaaaggagaagaatcccaaaatcaagtgctttttgatagatcctcctggttccggattgttcaataaggtaacaagaggagtcatgtacact-aaagaggaagctgaaggaaaaaggctgaagaatccgt-------ttgacaccataacc-gaagggattggaatcaacagattgactcaaaattttatgatggcaaagcttgatggggcatttcgaggcacagataaggaggctgttgaaatgtcga-ggtctgtcc--accttct------------------------------------------------------------------------------------------------------------------------------------------------------------------------------------------------------------------------------------------------------------------------------------------------------------------------------------------------------------------------------------------------------------------------------------------------------------------------------------------------------------------------------------------------------------------------------------------------------------------------------------------------------------------------------------------
>I28643_M065_Malvaceae_Hermannia_flammea_seq1
------------------------------------------------------------------------------------------------------------ttcggagcagactggtgacartc-tagatgcatttgttgcagctrcaggcacgrgtggcactgtggchggcrtttcy------------------------aagtttctcca--grtwraat---ttat-aatc-------mcytttthaacca-ttt----tgtacatcragt-ac---taa-ta-tga---------------srggactaatkaaamtttact-watg-tttgacaggagaagaatcycaacaccaagtgcttcttaatrgaycctccaggttctggtttgttcaataagataacaagnggagtcatgtrcact-agagaggaakcwgwwkkkmgaaggcwtwagaatmcattykacamtygacactataaca-gaaggaattgraatwdacagattgactcagaattttttkatggmaaagctcratggggcttttcgaggcactgrcaaggargchgttkhaatgtcga-ggtcagtyk--rtcctcwat---------ttw-atg---------------tgttbt-------------cattarbv---------------tt--------tattttccaaatgattgadag---------------gatkahwc--------------atgmaagwt-------------akdtgttgcttcagtagcactcatac------------------------------------------------------------------mactctt-------------------------------------------------------------------------------------------------------------------------------------------------------------------------------------------------------------------------------------------------------------------------------------------------------------------cccc-------------------------------------------------------------------------------------------
>I28644_M066_Malvaceae_Thomasia_solanaceae_seq1
---------------------------------------------------------------------------------------------------------------------------tggcaatc-tagatgcatttgttgcagctgcaggcactggtggcactgtagctggtgtttcc------------------------aagtttctcca--ggtagaag---ttat-aac--------ctcttttcaacca-ttt----tgtac-----at-at---tta----tga---------------ggggactaactt-aattcata-tatg-tttgacaggagaagaatccggacatcaagtgcttcttaatagatcctcctggttcgggtttattcaataaggtaacaaggggagtaatgtactct-aaagaggaaggtgaaggacgaaggcttaagaatccat-------ttgacaccataaca-gaagggattggaatcaacagattgactcagaattttatgatggcgaagcttgatggggcttttcgaggcacagataaggaggccgttgaaatgtcga-ggtcagtct--atcatctat---------tat-atg---------------ttctat-------------tgtca-----------gc-----at--------ttttccctacattcttgaaag---------------gat---------------------aaaagca-t-----------acaagtcat-tcgatagaatttgtgc-----ctggatgatgtag---------------------------------------------------tctc----------accagataaatgctc------------------------------------------------------------------------tcctt------c-----------------------------------------------------------------------------------------------------------------------------------------------------------------------------------------------------------------------------------------------------------------------------------------------------
>I28645_M067_Malvaceae_Guichenotia_ledifolia_seq1
----------------------------------------------------------------------------------------------------------------gagcagactggtggcaatc-tagatgcatttgttgcagctgcaggcactggtggcactgtggctggtgtttcc------------------------aagtttctcca--ggtagaag---ttat-aat--------ctcttttcaacca-ttt----tgtac-----at-at---tta----tga---------------ggggactaactt-aattcata-tatg-tttggcaggagaagaatccgggcatcaagtgcttcttaatagatcctcctggttcgggtttattcaataaggtaacaaggggagtaatgtactct-aaagaggaagctgaaggacgaaggcttaagaatccat-------ttgacaccataaca-gaagggattggaatcaacagattgactcagaattttatgatggcgaagcttgatggggcttttcaaggcacagataaggaggccgttgaaatgtcga-ggtcagtct--atcatctgt---------tat-atg---------------ttctat-------------tggct-----------gc-----at--------ttttccctacattcttgaaag---------------gat---------------------aaaagca-t-----------acaagtcat-tcgatagaatttgtgc-----ctggatgatgtag---------------------------------------------------tctc----------accagataaatatgc------------------------------------------------------------------------tctgc------ctctttacca--------------------------------------------------------------------------------------------------------------------------------------------------------------------------------------------------------------------------------------------------------------------------------------------
>I28646_M068_Malvaceae_Helmiopsis_sp_seq1
---------------------------------------------------------------------------------------------------------------ggagcagaccggtggcagtc-tagatgcatttgttgcagctgctggcactggcggcactgtggctggtgtttcc------------------------aagtttctcca--ggtagaaa--attgtaaac--------cttgtctcacccc-ttc----tatat-----at-gg---ttg-ta-cgga--------------aggtgctaacttaaattcata-aatg-ttgtaaaggagaagaattccaaaatcaagtgctttttgatagatcctcctggttccggcttgttcaataaggtaacaagaggagtcatgtacaca-aaagaggaagctgaaggacgaagactgaagaatccat-------ttgacaccataaca-gaagggattggaattaacagattgacccaaaattttatgatggcaaagcttgatggggcatttcgaggcacagataaggaggctgttgaaatgtcga-ggtctgtgtccatcttcttt---------tat-atg---------------tgttct-----------------cta--gc-----tt-----tt--------ttttgcctggatgatgtttgcttc------------catttcactcgttccactcccca---------t-----------acagatcct-------tcagtagtga-----tttaa-aatatggtt-------------------------------------------------tctccttag-----accctgca------------------------------------------------------------------------------------------------------------------------------------------------------------------------------------------------------------------------------------------------------------------------------------------------------------------------------------------------------------------------------------------------
>I28647_M069_Malvaceae_Cheirolaena_linearis_seq1
------------------------------------------------------------------------------------------------------------------------------------------------------tttctcataccgctgtttctttccagagagtttttcttttcttttctttttttcgtgtaaagttactccattgataataattattgtaaat--------ctcttcctacccc-ttc----tatat-----at-gg---ttg-ta-tgga--------------ggatgctaacttaaattcata-aatg-ttatataggagaagaatcccaaaatcaagtgctttttgatagatcctcctggttccggcttgttcaataaggtaacaagaggagtcatgtacact-aaagaggaagctgaaggacgaagactgaagaatccat-------ttgacaccataaca-gaagggattggaatcaatagattgacccaaaattttatgatggcaaagcttgatggggcctttcgaggtacagataaggaggctgttgaaatgtcaa-ggtctgtctccatcttcttt---------tat-aag---------------tgttct-----------------cta--gct-----------tt--------ttgtgcctagattatgtttgcttc------------catttcactcgtacctgtccctg---------t-----------atcattcct-------tcagtagtga-----tttaaaaatatgata-------------------------------------------------tctc------------------------------------------------------------------------------------------------------------------------------------------------------------------------------------------------------------------------------------------------------------------------------------------------------------------------------------------------------------------------------------------------------------------
>I28648_M070_Malvaceae_Helmiopsiella_madagascariensis_seq1
---------------------------------------------------------------------------------------------------------------------gaccggtggcagtc-tagatgcatttgttgcagctgcaggcactggcggcactgtkgctggtgtttcy------------------------aagtttctcca--ggtagaaa--attgtaaac--------ctcttctckcccc-wtc----tatat-----at-gg---tta-ta-hgga--------------gggygctaacttaaattcatm-aatg-ttdtawaggaraagaatyccaaaatcaagtgctttytgatagatcctcctggttccggcttgttcaayaaggtaacaagaggagtcatgtacact-aaagaggaagctgaaggacgaagactgaagaatccat-------ttgacaccataaca-gaagggattggaatcaacagattgactcaaaatttyatgatggcaaagcttgatggggcrtttcgaggcacagataaggaggctgttgaaatgtcra-ggtctgtvtccatcttcttt---------trt-awg---------------tgttct-----------------cta--gyk---ytt-----tt--------ttbtgcctrgatgatgtttgtttc------------catttcavttgttccactcccca---------t-----------acagatcct-------tcagtagtga-----tttaaaaatatggtt-------------------------------------------------tctccttag-----accctgcagttgaatct-----------------------------------------------------------------ttaaaatcgt------------------------cccattgcatca------------------------------------------------------------------------------------------------------------------------------------------------------------------------------------------------------------------------------------------------------------------------
>I28649_M071_Malvaceae_Goethalsia_meiantha_seq1
-------------------------------------------------------------------------------------------------------------------------------------------------------tgcaggtactggtggcactgtggccggagtttcc------------------------aagtttctcca--ggtagaag---ttac-gac--------ctcttcccaacct-tta----tgtac-----tt-at---tta-ta-tga---------------aaggactaactt-gatttata-aatg-ttggataggagaagaatcccaacatcaagtgcttcttgatagatccaccaggttctggtttgttcaataaggttacaaggggagttatgtacact-aaagaagaagctgaaggacgaaggcttaagaatccat-------ttgacaccataaca-gaagggattggaatcaaccgattgactaagaattttatgatggcaaatcttgatggggcttttcgaggtacagataagcaggctgttgaaatgtcca-ggtcagtct--atcatccttttatatatgtat-gta---------------tgtgtt-------------ctgttta--gc-----ac-----tt--------gttttcccaattggttgaaag---------------gat---------------------gatgaga-a-----------acaagtttc--acgttgaaattgtgc-----ct-gctgaggttg---------------------------------------------------tctt----------gcccgata------------------------------------------------------------------------------------------------------------------------------------------------------------------------------------------------------------------------------------------------------------------------------------------------------------------------------------------------------------------------------------------------
>I28650_M072_Malvaceae_Clappertonia_ficifolia_seq1
------------------------------------------------------------------------------------------------------------------------------ctgtc-tagatgcatttgttgcagctgctggaactggtggcactgttgccggtgtttca------------------------aagtttctcca--ggtagaag---ttat-aacc-------ttcttttcaacct-gtatgtatgtac-----at-gt---tta-ta-cga---------------aaggactgactt-gattcata-aatg-ttggacaggagaagaatcccaacatcaagtgcttcttgatagatcctcctggttctggtttgttcaataaggttacaagaggagtcatgtacact-aaggaagaagctgaaggacgaaggcttaagaatcctt-------ttgacaccataaca-gaagggattggaatcaacagattgactaagaatttttttatggcaaattttgatggggcatttcgaggcacagataaggaggctgttgaaatgtcga-ggtcagtga--attatctat---------tgc-ata---------------taatat-------------ctattctt-gtt----aa---------------tttttcccaaacggttgaaag---------------aat---------------------gataaca-a-----------acaagtttg-aagatagaaattgtgc-----ctgcctgactacgtc------------------------------------------------atctc----------accagatatatatgttg----------------------------------------------------------------------cttct------------------------------------------------------------------------------------------------------------------------------------------------------------------------------------------------------------------------------------------------------------------------tg----------------------------------
>I28652_M074_Malvaceae_Hildegardia_barteri_seq1
------------------------------------------------------------------------------------------------------------------------------------------------------------------gtggcactgtggctggtgtttcc------------------------aagtttctcca--ggtagaag---tcat-aac--------cccttctcaacca-ttt----tatac-----aa-tc---ttt-ca-cgagggg-------gcctactggctaactt-aattcata-aatg-ttgtacaggagaagtgtcccgaaatcaagtgctttctggtagatcctcctggttctggtttgttcaacaaggtaatgaggggagtcatgtacact-aaagaggaagctgaaggacgaaggctgaagaatccat-------ttgacaccataaca-gaagggattggaatcaacagattgactcaaaacttcatgatggcaaagcttgatggggcatttcgaggcacagataaggaggctgtcgaaatgtcga-ggtctgtat--atcatttttt------------atg---------------tgttct-----------------cta--ac-----at-----tt--------tcttccttgcatggttgaaag---------------gat---------------------gaaaaca-------------actagcttt-aggata-aaattatgc-----ctggatgatgttg---------------------------------------------------cctc----------atcgtatatctgttgc----------------------------------------------------------------------------------------------------------------------------------------------------------------------------------------------------------------------------------------------------------------------------------------------------------------------------------------------------------------------------------------
>I28653_M168_Malvaceae_Theobroma_cacao_seq1
-------------------------------------------------------------------------------------------------------------------------------------------atttgttgcagctgcaggcactggtggcactgtggctggagtttcg------------------------aagtttctcca--ggtagaaa--tttat-aac--------ctcttttcaacca-ttt----tgtac-----at-at---tta-ta-tga---------------ggggactaactt-aactatta-aatgtttggacaggagaagaatcagaacatcaagtgcttcttgatagatcctcccggttctggtttgttcaataaggtaacaaggggagtcatgtacact-aaagaggaagctgaaggacgaaggcttaagaatccat-------ttgacaccataaca-gaagggattggaatcaacagattgactgaaaattttatgatggcaaagctcgatggggctttccgaggcacagataaggaggctgttgaaatgtcaa-ggtcagtct--accatcttt---------tat-atg---------------tgttct-------------ctttagc--at-----tt-----tt--------tgtttcccacatcattgaaag---------------gat---------------------gaaaaca-t-----------acaagctttggggatcaaaattgtgc-----ctggatgatgttg---------------------------------------------------tctt----------gtcaaatgttgaatc------------------------------------------------------------------------tgaca------tt----------------------------------------------------------------------------------------------------------------------------------------------------------------------------------------------------------------------------------------------------------------------------------------------------
>I28654_M105_Malvaceae_Pachira_aquatica_seq1
--------------------------------------------------------------------------------------------------------------------agacggatggcactc-tagatgcatttgttgcagctgcaggcactggtggcactgtggctggcgtttct------------------------aagtttctcca--ggtagaag---ttat-aac--------ttcttttcaa----c-t----tgtac-----at-at---tta-ta-tga----------------gggaccaactt-aatttgtt-aatg-tcggacaggagaagagtcccaaaatcaagtgttttttgatagatcctccgggttctggtttgttcaataaggtaactaggggagtcatgtacact-aaagaggaagctgaaggacgaaggcttaagaatccat-------ttgacaccataaca-gaagggattggaatcaacagattgactcaaaattttatgatggcaaagcttgacggtgcttttcgaggcacagataaggaggctgttgaaatgtcaa-ggtctgtct--atcatcttt---------tat-atg---------------ttttct-------------cgcctta--gc-----at-----tt--------tctttcccacacagttgagat---------------gat---------------------gaaaaca-t-----------acaagcttt-gggatagaacttatgc-----ctggatgatgtta---------------------------------------------------tctc----------atccgatatatgtta------------------------------------------------------------------------ctttt------gtatc-------------------------------------------------------------------------------------------------------------------------------------------------------------------------------------------------------------------------------------------------------------------------------------------------
>I28655_M148_Malvaceae_Robinsonella_mirandae_seq1
-------------------------------------------------------------------------------------------------------------------------------attg-tagatgcgtttgttgctgctgcaggcactggtggtactgtggctggcgtttcc------------------------aagtttctcca--ggtggahr---tyat-aactttgttagttcrtttyaaccv------tctstrc-----at-at---tta-ta-bga----------------gkrvccragttaaaytaatg-aatg-tctkacaggagaagarhccgaaaatcaartgttttttgatagatccthctggttctggtttgttcaataaggtaactagrggagtcatgtacact-aaagaggaagctgaaggacgaaggctaaagaatccat-------ttgacaccataaca-gaagggattggaatcaacagantgactaaaaattttackatrgcaaagcttgatggagcttttcgaggcacrgataaggangctgttgaaatgtcra-ggtaaatt---atcatcttt---------tat-ama---------------tgttyt-------------cccyyta--gc-----at-----tt--------tctttccaacatagttgagat---------------aat---------------------gaaaaca-t-----------acaattttt-accatagaacctgtgc-----ttggatttcactt---------------------------------------------------attt----------a-------------------------------------------------------------------------------------------------------------------------------------------------------------------------------------------------------------------------------------------------------------------------------------------------------------------------------------------------------------------------------------------------------
>I28656_M002_Malvaceae_Tilia_americana_seq1
-------------------------------------------------------------------------------------------------------------------------------------------------tgcagctgcaggcactggtggcactgtggctggtgtttcc------------------------aagtttctcca--ggtagaag---ttat-aay--------ytcttttcaacca-ttt----trtac-----at-wt---ttw-ta-tga---------------ggggrctaactt-aatycata-aatg-ttgkacaggagaagagtkcyaaaatcaagtgytttttgatagatcctcctggttctggtttgttcaataaggtaacwaggggagtcatgtacamt-aaagaggaagctgaaggrcgaaggctgaagaatccat-------ttgacaccataaca-gaagggattggaatcaacagattgactcaaaattttatgatgrcaaagcttgatggggcwtttcgaggcacagataaggaggctgttgaaatgkcga-ggtctgtct--mtcatcttt---------tat-ayg---------------tgttat---------------ctytw--gc-----at-----tt--------tctttyccrcrtggttgaaag---------------gat---------------------gaaaaca-y-----------acaagcttt-aggatagaaattrtgc-----ctggatgatgttg---------------------------------------------------tctc----------atcagatatatgttg------------------------------------------------------------------------cttcc------atatcac-----------------------------------------------------------------------------------------------------------------------------------------------------------------------------------------------------------------------------------------------------------------------------------------------
>I28657_M180_Malvaceae_Triumfetta_lappula_seq1
------------------------------------------------------------------------------------------------------------------------cggtggctctc-tagatgcatttgttgcagctgcaggaactggtggcrctgtggccggtgtttca------------------------aagtttctcca--ggtagaag---ttat-aacc-------ttcttttcaacct-gta----agtac-----at-gtttatca-ta-tga---------------aggcactaactc-gattcata-aatg--tgaacaggagaagaatcccaacatcaaatgcttcttgatagatcctcccggttctggtttattcaataaggttacaagaggagtcatgtacact-aaagaggaagctgaaggkcgaaggcttaagaatcckt-------ttgacaccataaca-gaagggattggaatcaacagattgactaagaattttatgatggcaaatcttgayggggcttttcgaggcacagataaggargctgttgaaatgtcga-ggtcagtct--aatcatctrtw------acat-ata---------------tgtstt-------------sttgtta--rr-----aa-----tt--------wtwttctcaracggtgattta---------------tta---------------------tgttgcc-t-----------gcttgcttccactcc------------------------------------------------------------------------------------------------------------------------------------------------------------------------------------------------------------------------------------------------------------------------------------------------------------------------------------------------------------------------------------------------------------------------------------------------------------------------------------------------------
>I28658_M160_Muntingiaceae_Muntingia_calabura_seq1
-----------------------------------------------------------------------------------------------------------------------------------------------------------ggcacaggtggcactgtggctggtgtatcc------------------------cggtttctcca--ggtcagaa---tttt-act--------attattttatagg-ctg---------------------gtga----tgat-------------aaatcagtctcataagtgatca-tttg-gttgacaggaaaagaattcaaatgtcaagtgctacctgatagatccccctggttctggtttatataataaggcaacgaggggagtcatgtacact-agagaggaagccgaagggaaaaggctgaagaatccgt-------ttgacacaataatg-gagggtattggaatcaatagattgactaggaacttcctgatggcaaagcttgatggggcttttcgaggcacagataaagaggctgtagaaatgtcaa-ggtcaattc--atcttctct---------tct-ac----------------tgttct-------------cttcatg--ac-----at-----tat-------ctttacctttagccccatgaaacttcctctatcattaat-------------------aggaagcca-----------------------------------------------------------------------------------------------------------------------------------------------------------------------------------------------------------------------------------------------------------------ga---------------------------------------------------------------------------------------------------------------------------------------------------------------------------------------------------------------------------------------------------------------
>I9832_V002_Malvaceae_Luehea_speciosa_seq1
---------------------------------------------------------------------------------------gaggg-tacaggacctgagatttgggagcagaccattggccgtc-tagatgcwtttgttgcrgcygcaggkactsgtggyactgtggccggtgtttcc------------------------aagtttctcma--ggtagaag---ttat-gac--------ctcttgtcaatct-tta----tgtaa-----at-at---tta-ta-tgaaaggwrkwhwtaykhrakrdvtdactt-gatdtata-aatg-ttggacaggagaagaatcccaacatcaagtgcttcttgatagatcctccgggttctggtttgttcaataaggttacaaggggagtnatgtacact-aavgaagaagctgaaggacgaagacttaagaatccat-------ttgacaccataaca-gaagggattggaatcaacagattgacyaaraattttatghtggcwnatcttgayggggcttttcgaggcacagataaggaggctgttgaaatgtcaa-ggttagtcc--atcathttt---------tah-kwkadwkdkkdkkdkkbdkkkbkh-------------bkkykwd--sh-----vy-----ttwdydhhbhhawtnbhydaawggwtgadag---------------gaw---------------------dmhargw-d-----------hyrrrtwkw-wdbwkwgvvdybrtgm-----hkbstyghydbtr---------------------------------------------------tvtt----------kmcdkgywtmywtvcydvcttccwyyhcmmytccctctttcattccttcaattcagaatatatccacttatttatatcgaatctgatahtaa------ataatggtagact-----tgccttgcctggcagttg-------------------------------------gcattttcttttgcagttaaaactattgctaggctttgagcttttaacchhaahcctbbtacatttcaggtttcttttgataaacgacggcctctttcttgggagttcttccgccatgaactgtgttgga-gccgtcarrr-------------kkgsmaaarsyyytkgccctggccatacgatcg----------------------------------
