# Supplementary material for: Localized Phylogenetic Discordance Among Nuclear Loci Due to Incomplete Lineage Sorting and Introgression in the Family of Cotton and Cacao (Malvaceae)
Source: Front Plant Sci. 2022 Apr 13;13:850521. doi: 10.3389/fpls.2022.850521 (PMC9043901; doi:10.3389/fpls.2022.850521)
Supplement: Supplementary file 1 [file Data_Sheet_1.ZIP › Alignments_v4/L81.fasta]

>I23352_M001_Malvaceae_Bombax_ceiba_seq1
-----------------------------------------------------------------------------------------------------------------------------------------------------------------------------------------------------------------------------------------------------------------------------------------------------------------tatttgcaacagctggagacaaaagccaaggagggactcatgtactatatgatccaactcttagtgagagaggagctcttgtttgtgttgcacgtgcacctaggaagaaatctgttgatgattttgaggcaccacttgtgattcacaatcctcatgcactaccattattcagagaccaaccaagccgtaagcgtcaacgggagaagatactgaaggatcctatcaagtcacataagcctgaacttcccataacaggaccaggacatggtggtagggttggtacaaccaagggaagcttgttgacccagtaccttcttaaggtaatggt-gttttt-cctctaa-gagaactta-ac--ctctctggtg-ttccttaaaatcct----aata-ttttataac-------taaagatggcggaaa---agactta----------------ccttatggctctcattgcagcaagggggaatgatcaaggaaacatggatggaagaagatccta-gagaagctatacttaagtacgctgat-------------gttgcagcaaaagaacccaagttcattgctc---------------------------------------------------------------------------------
>I23354_M003_Malvaceae_Herissantia_crispa_seq1
----------------------------------------------------------------------------------------------------------------------------------------------------------------------------------------------------------------------------------------------------------------------------------------------------------------atattcgcaacaactggagacagaacccaaggagggactcatgtactatacgatccaacacttagtgagagaggggctcttgtttgtgttgcacgcgcacctaggaagaaatctgttgatgattttgaggcaccacttgtgattcacaatcctcatgcactaccattatttagagaccagccaagccgtaagcgtcaacgggagaagatactgaaggatcctgtcaagtcacataagcctgaacttcccatggacggaccaggacatggtggtagggtcggtaccaccaagggtagcttgctgacccagtacctccttaaggtaatggt-gttttttcctctca-aagaaat---ac--ctgttttgtg-tttctttaaatttt----tatgtttgtataact------tagagctaatggaag---agactta----------------ccbgttgcctctcattgcagcaagggggaatgatcaaggaaacatggatggatgaagatccta-gagaagctatactgaagtacgctgat-------------gttgcagcaaaggagccgaag-------------------------------------------------------------------------------------------
>I23355_M004_Malvaceae_Malva_arborea_seq1
----------------------------------------------------------------------------------------------------------------------------------------------------------------------------------------------------------------------------------------------------------------------------------------------------------------atatttgcwacaacgggrgacagaasccaaggagggactcatgtactatatgatccaacacttagtgagagaggagctcttgtttgtgttgcacgtgcacctaggaagaaatctgttgatgattttgaggcaccacttgtgattcacaatcctcatgcactaccattatttagagatcaaccaagccgtaagcgtcaacgggagaagatrctgaaggatcctrtcaagtcacataagcctgaacttcccatggacggaccaggccatggtggtagagttggtactaccaarggaagtttgttaacccaataccttatgaaggtaatvgt-kttttt-cctctca-aagaaat---ac--ctgttttatg-ttccttaaaatttt----aacr-ttgtatacc-------taaagctggttgaag---agactta----------------ytkgttgcctctcattgcagcaagggggaatgatcaaagaaacatggatggaagaagatccta-gagaagccattcttaagtacgctgat-------------gttgcagcaaaagagccaaagttcattgctccg-------------------------------------------------------------------------------
>I23356_M005_Malvaceae_Lavatera_assurgentiflora_seq1
atggaacatcagttgagaaggaaagtaccactggaggtttgctgtgcttttttgacactttaaaacttgaacttgttcagagagttgggatatct---ccttgcagtttcgtgcagtgtgattgtcacccaagattaaatcaggtatataactgtct---tgtctcattgtgcgtta--------------ttctatgcatg--------------------------------aagcattaaaaactatgaa-ctcctagcagtaatataagac---actaatataattgtttctg-ttcaagatatttgcaacaacgggrgacagaasccaaggagggactcatgtactatatgatccaacacttagtgagagaggagctcttgtttgtgttgcacgtgcacctaggaagaaatctgttgatgattttgaggcaccacttgtgattcacaatcctcatgcactaccattatttagagatcaaccaagccgtaagcgtcaacgggagaagatrctgaaggatcctrtcaagtcacataagcctgaacttcccatggacggaccaggccatggtggtagagttggtactaccaarggaagtttgttaacccaataccttatgaaggtaatrgt-kttttt-cctctca-aagaaat---ac--ctgttttatg-ttccttaaaatttt----aacr-ttgtatacc-------taaagctggttgaag---agactta----------------ytkgttgcctctcattgcagcaagggggaatgatcaaagaaacatggatggaagaagatccta-gagaagccattcttaagtacgctgat-------------gttgcagcaaaagagc------------------------------------------------------------------------------------------------
>I23359_M008_Malvaceae_Althaea_officinalis_seq1
------------------------------------------------------------------------------------------------------------------------------------------------------------------------------------------------------------------------------------------------------------------------------------------------------------------------aacaacgggagacagaagmcaaggmgrgactcatgtactatatgatccaacacttagtgagagaggagctcttgtttgtgtygcaygtgcacctaggaagaaatctgttgatgattttgaggcaccacttgtgattcacaatcctcatgcactaccattatttagagatcaaccaagccrtaagcgtcaacgggagaagatgctgaaggatcctgtyaagtchcataagcctgaacttcccatggacggaccaggccatggtggtagagttggtactaccaagggaagyttgttaacccaataccttatgaaggtaatggt-bttttt-cctcwma-rarawaha------ybtkttwddk-tycytwaaawtttw----addk-tkkhddvcb-------waamsykgstkrarr---rrmytwm----------------yvgntkscyymtyrywgcarsrrggrrkvatsrwsraarmawsrwkgrwrgaagawsmtmsta-gagaagctatamwkwakkmygmtgtt-------------gca-------------------------------------------------------------------------------------------------------------
>I23360_M009_Malvaceae_Lagunaria_patersonia_seq1
-----------------------------------------------------------------------------------------------------------------------------------------------------------------------------------------------------------------------------------------------------------------------------------------------------------------tatttgcaacagcgggagacaaaagccaaggtgggactcatgtactatatgatccaacacttagtgagagaggagctctagtttgtgttgcacgtgcacctaggaagaaatctgttgatgattttgaggcaccagttgtgattcacaatcctcatgcactaccattatttagagaccaaccaagccgtaaacgtcaacgggagaagatactgaaggatcctgtcaagtcacataaacctgaacttccaataacaggaccaggacatggtggtagggttggttcaaccaagggaagcctcttgacccagtaccttcttaaggtaatgat-gttttt-ccttcca-aagaattt--ac--ctgttttttg-ttccttaaaatttt----aatg-ttttataac-------taaagctggtggaag---agactta----------------gctgttgcctatcattgcagcaagggggaatgatcaaggagacatggatggaagaagatccta-gagaagctatactgaagtatgctgat-------------gttgcagcaaaa----------------------------------------------------------------------------------------------------
>I23361_M010_Malvaceae_Allyogyne_huegelli_seq1
-------------------------------------------------------------------------------------------------------------------------------------------------------------------------------------------------------------------------------------------------------------------------------------------------------------------------acatcrggagacaaaagccaaggagggactcatgtactatatgatccracacttagtgagagaggagctcttgtttgtgttgcacgtgcacctaggaagaaatctgttgatgattttgaggcaccacttgttattcacaatccycatgcactaccattatttagagaccwaccaagccgtaagcgtcaacgggagaarata-----------------------------------------------------------------------------------------------------------------------------------------------------------------------------------------------------------------------------------------------------------------------------------------------------------------------------------------------------------------------------------------------------------------------------------------------------------------------
>I23363_M012_Malvaceae_Napaea_dioica_seq1
------------------------------------------------------------------------------------------------------------------------------------------------------------------------------------------------------------------------------------------------------------------------------------------------------------------------------------------------------------actctatgatccaacactgagtgagagaggagctcttgtttgtgttgcacgcgcacctaggaagaaatctgttgatgattttgaggcaccacttgtgattcacaatcctcatgcactgccattatttagagatcaaccaagccgtaagcgtcaacgggagaagatactgaaggatcctgtcaagtcacataagcctgaacttcccatggatggaccaggccatggtggtagagttggtactaccaagggaagcttgttaacccaataccttatgaaggtaatggt-g-tttt-cctctca-aagaaat---ac--ctg-tttatg-ttccttaaaatttt----aatg-ttgtatacc-------taaagctggttgaag---agactta----------------tcg--------------------------------------------------------------------------------------------------------------------------------------------------------------------------------------------------------------------
>I23365_M014_Malvaceae_Callirhoe_bushii_seq1
------------------------------------------------------------------------------------------------------------------------------------------------------------------------------------------------------------------------------------------------------------------------------------------------------------------------------------cagaagccaaggagggactcatgtactmtatgatccaacactkagtgagagaggagctcttgtttgtgttgcacgygcacctaggaagaaatctgttgatgattttgaggcaccacttgtgattcacaatcctcatgcactaccattatttagagatcaaccaagccgtaagcgtcaacgggagaagatactkaaggatcctgtyaagtcacataarcctgaacttcccatggacggaccwggccatggtggtagagttggtactaccaagggaagcttgttaacccaatacctwatgaaggtaatggt-gttttt-cctchca-aagaaata------cctgbttvwb-btycthwaaawttt----wawk-ktnkahhhc-------haaadsbkgktbrag---arrmyta----------------tcggctgcstybcmtykcakyrmrgsrrrrkgrwmwrrkmaasrwrrmkkgrggaagatccta-gagaagctatacttaagtacgctg-------------------------------------------------------------------------------------------------------------------------------
>I23367_M016_Malvaceae_Kitaibelia_vitifolia_seq1
---------------------------------------------------------------------------------------------------------------------------------------------------------------------------------------------------------------------------------------------------------------------------------------------------------------gatatttgcaacaacgggagacagaagccaaggggagactcatgtactatatgahccaacacttagtgagagaggagctcttgtttgtgttrcacgtgcacctaggaagaaatctrttgatgattttgaggcaccacytgtgattcacaatcctcatgcactaccattatttagagatcaaccaagccgtaagcgtcaacgggagaagatrctgaaggatcctgtyaagtcacataagcctgaacttcccatggacggaccaggccatggtggtagagttggtactaccaagggaagyttgttaacccaatacyttatgaaggtaatggt-btttyt-cctctca-aagaart---ac--mtgtttwwkk-tycytwaawwtttw----adbk-tkdwwhvch-------waavbbkgkttgaag---agactta----------------ccggttgcctctcattgcagcaaaggggaatgatcaaggaaacatggatggaagaagatccta-gggaagctatacttaagtacgctgat-------------gttgcagcaaaagagccaaagttc----------------------------------------------------------------------------------------
>I23368_M017_Malvaceae_Sterculia_apetala_seq1
--------------------------------------------------------------------------------------------------------------------------------------------------------------------------------------------------------------------------------------------------------------------------------------------------------------agatatttgcaacagctggagacaaaagccaaggtgggactcatgtactgtatgatccgacccttagtgagaggggagctcttgtttgcgttgcacgtgcacctaggaagaaatctgttgatgattttgaggctgtgcctgtgattcacaatcctcatgcactaccattgtttagagaccaaccaagccgtaagcgtcaacgggaaaagatactgaaggatcctgtaaagtcacataagcctgagcttcccataacaggaccaggatatggtggaagagttggtacaaccaagggaagcttgttgacccagtaccttctcaaggtaatggc-attttt-cctctcc-aaaaactc--at--ctctctgatg-cctcttaaaatctt----aatg-tcgtatatc-------taaagctggtggaaa---atactta----------------tctattggctctcattgcagcaagggggaatgatcaaggaaacatggatggaagaagatccta-gagaagcgatacttaagtacgctgat-------------gtagcagcaaaagaccccaaattcattg------------------------------------------------------------------------------------
>I23369_M018_Malvaceae_Abelmoschus_esculentus_seq1
t----------------------------------------------------------------------------------------------------------------------------------------------------------------------------------------------------------------------------------------------------------------------------------------------------------------------------cgggagacaaaagccaaggagggactcatgtrytatatgawccaacagttagtgagagaggagctcttgtttgtgttgcacgtgcacctaggaagaaatctgttgatgattttgaggcaccacttgttattcacaatcctcatgcactaccattatttagagaccaaccaagccgtaagcgtcaacgggagaagatactgaaggatcctctcaagtcacataagcccgaacttcctataacaggaccaggacatggtggtagggttggttcaacmaagggaagcttgttgactcagtaccttcttaaggtaayggt-gtttty-ctcyyma-ammawmyy-----aycyrwmttkw-sytsyytwrmktty----mwtr-wwktwtamy-------wrwaktdkryarmwa---wrrctkr----------------yskwwkasmyytmmytgywrcmwsksgkwryrrymarggrramwkrkmwrgraramkwksmtr-garrarswwymywkamrwrykmtrmtkwwgyakscwrakrttgcagccaaagaaccaaagtttattgctmmasymwrysssrammykywkyy--------------gcaaagt-------------------------------------c
>I23370_M105_Malvaceae_Pachira_aquatica_seq1
----------------------------------------------------------------------------------------------------------------------------------------------------------------------------------------------------------------------------------------------------------------------------------------------------------------atatttgcaacagctggagacaaaagccaaggagggactcatgtactatatgatccaacccttagtgagagaggagctcttgtttgtgttgcacgtgcacctaggaagaaatctgttgatgattttgaggcaccacttgtgattcacaatcctcatgcactaccgttatttagagaccaaccaagccgtaagcgtcaacgggagaagatactgaaggatcctatcaagtcacgtaagcctgaacttcccataacaggaccaggacatggtggtagggttggtgcaaccaagggaagcttgttgacccagtaccttcttaaggtaatgat-gttttt-cttctaa-gataactt--ac--ctctctggaacttccttaaactcct----aatg-ttgtataac-------taaatctggtggaag---agactta----------------ccttatggctctcattgcagcaaggaggaatgatcaaggaaacatggatggaagaagatccta-gagaag-------------------------------------------------------------------------------------------------------------------------------------------------
>I23371_M137_Malvaceae_Dombeya_wallichii_seq1
-----------------------------------ggtttgctgtgcttttatgatcgttcaaaacttgaccttgttcaaagagttgggatatccccaacttgtagtgtcgtgcagtgagcttggcacccaagattaaatcaggtatattacactct---gatctctcactacagta--------------tcctaagcacgtttaccat---------caccgttgtagtt-aaaaaggatgaactgatga-----ataatagt---ataattc---actaatttatttg--tatgttttaagatatttacaacagttggagacaaaagccaaggtggtactcatgtactgtatgatccaaccgttagtgagaggggagcwcttgtttgtgttgcacgtgcacctaggaagaaatctgttgatgattttgaggcaccacttgtgattcacaatcctcatgcactrccattatttagagaccaaccaagccgtaagcgtcaacgggaaaagatamtgaaggatcctatcaagtcacataagcctgaagctcccatgacaggacctggacatggtggaagaattggtactactaagggaagcttgttgactcagtaccttcttaaggtaatggt-gttttt-ccttttc--aaaacky--mm--cywyyykgkk-byycytwaaatcwt----aata-ttgtataac-------tagagccagttga-----agactta----------------tcaattgrctatcattgcagcaaggaggaatgatcaaggaaacatggatggaagaagatccta-gagaagctatacttaagtatgctgat-------------gttgcagcaaaagaccctaagttcattgctccagcatatgctgaaacacagcctgagcctgttttt-gctaag--------------------------------------t
>I23372_M140_Malvaceae_Chiranthodendron_pentadactylon_seq1
----------------------------------------------------------------------------------------------------------------------------------------------------------------------------------------------------------------------------------------------------------------------------------------------------------------------------------gacaaaagccaaggagggacccatgtactatatgatccaacccttagtgagagaggagctcttgtttgtgttgcacgygcacctaggragaaatctgttgatgattttgaggcaccacttgtgattcacaatcctcatgcactaccattatttagagaccaaccaagccgtaagcgtcaacgggagaagatactgaaggatcctttcaagtcacataagcctgaacttcccataacaggaccaggatatggtggtagagttggttcaaccaagggaagcttgttgacccagtacctccttaaggtaatggt-gttttt-cctctca-aaaaactt--ac--ctctctggtg-ttccttaaaatctt----aatg-ttgtataac-------taaagctggtggaag---agactta----------------cctgttggctctcattgcagcaaggtggaatgatcaaggaaacatggatggaagaagatccta-gagaagctatacttaagtacgctgat-------------gttgcaacaaaagaccccaagttcattgctccagcatatgctgaaa------------------------------------------------------------------
>I23373_M141_Malvaceae_Quararibea_funebris_seq1
---------------------------------------------------------------------------------------------------------------------------------------------------------------------------------------------------------------------------------------------------------------------------------------------------------------gatatttgtgacagctggagagaaaagccaaggagggactcatgtactatatgatccaacccttagtgaaagaggagctcttgtttgtgttgcacgcgcacctaggaagaaatctgttgatgattttgaggcaccacttgtgattcacaatcctcatgcactaccattatttagagaccaaccaagccgtaagcgtcaacgggagaagatactgaaggatcctgttaagtcacataagcctgaacttcccataacaggaccaggacatggtggtagggttggtacaaccaagggaagcttgttgacccagtaccttcttaaggtaatggt-gttttt-cctctca-adwahytw--mc-------------yyyyy----------------------------------twaarsykgkkgrar---rrrmytw----------------mchkktkscybhymwtksmrsmarggggrawkrwymargraammwkgdwkgrarrarrwycyw-rrvrarsywwwmytwarkwmssykrw-------------kktksmwymaaarrmcccmarktymwtksyycmrsytwwkshkraamccmrscsgramcygttttt-gcaaagtyagattctgaggatgaagagaaatgatctgattatggt
>I23374_M142_Malvaceae_Hampea_nutricia_seq1
--------------------------------------------------------------------------------------------------------------------------------------------------------------------------------------------------------------------------------------------------------------------------------------------------------------agatatttgcaacatcaggagacaaaagccaaggagggactcatgtactatatgatccaacacttagtgagagaggagctcttgtttgtgttgcacgtgcacctaggaagaaatctgttgatgattttgaggcaccacttgtgattcacaatcctcatgcactaccattatttagagaccaaccaagccgtaagcgtcaacgggagaagatactgaaggatcctgttaagtcgcataagcctgagcttccaataacaggaccaggacatggtggtagggttggctcaaccaagggaagtttgttgacccagtacctactcaaggtaatggt-gttttt-cctttct-aagaactt--gc--ctgtcttggg-ttcgttaaaatttt----aatg-ttgtataac-------taaagctggtggaag---agactta----------------cctgttgcctatcattgcagcaagggggaatgatcaaagaaacatggatggaagaagatccta-gagaagctatactaaagtatgctgat-------------gttgcagcaaaagacccaaagttcattgctcctgcatat-------------------------------------------------------------------------
>I23377_M148_Malvaceae_Robinsonella_mirandae_seq1
---------------------------------------------------------------------------------------------------------------------------------------------------------------------------------------------------------------------------------------------------------------------------------------------------------------gatattcgcaacaacgggwgacagaacccaaggagggactcatgtactrtacratccaacacttagtgagagaggagctcttgtttgtgttgcacgtgcacctaggaagaaatctgttgatgattttgargcaccwcttgtgattcacaatcctcatgcactgccattatttagagaccaaccaagccgtaagcgtcaacgggagaagatactgaaggatcctgtcaagtcacayaagcctgaacttcccatggacggaccrggacatggtggtagggttggtaccaccaagggaagcttgttgacccagtaccttcthaaggtaatgdt-gttttt-cctgtca-aadammtr-----bytkktktktb-ttymdkywwwkwtk----khwk-wtrwmtarv-------kmkagybrrdgrrws---wkacytr----------------yyksytsycwytsmwksmagsargrrkgawyraksaarsawrsatggawgrarrwmswwsmka-rrswakmywtamktamgtacgctgat-------------gtkgcggcaaaagatccaa--------------------------------------------------------------------------------------------a
>I23378_M150_Malvaceae_Ceiba_pentandra_seq1
------------------------------------------------------------------------------------------------------------------------------------------------------------------------------------------------------------------------------------------------------------------------------------------------------------------------------------------ccaaggagggactcatgtactatatgatccaactcttagtgagagaggagcycttgtttgtgttgcacgtgcacctaggaagaaatctgttgatgattttgaggcaccacttgtgattcacaatcctcatgcactaccattattcagagaccaaccaagccgtaagcgtcaacgggagaagatactgaaggatcctatcaagtcacataagcctgaacttcccataacaggaccaggacatggtggtagggttggtacaaccaagggaagcttgttgacccagtaccttcttaaggtaatggt-gttttt-cctctaa-gagaactta-ac--ctctctggtg-ttccttaaaatcct----aata-ttttataac-------taaagatggtggaaa---agactta----------------ccttatggctctcattgcagcaagggggaatgatcaaggaaacatggatggaagaagatccta-gagaagctatacttaagtacgctgat-------------gttgcagcaaaagaacccaagttcattgcaccagcatatgctcaaacccagcccgag-------------------------------------------------------
>I23380_M161_Malvaceae_Hibiscus_tiliaceus_seq1
-----------------------------------------------------------------------------------------------------------------------------------------------------------------------------------------------------------------------------------------------------------------------------------------------------------------------------------------------gagggactc--gtgctatatgatccaacacttagcgagagaggagctcttgtttgtgttgcacgtgcacctaggaagaaatctgttgatgattttgaggcaccacttgttattcacaatcctcatgcagtaccattatttagagatcaaccaagccgtaagcttcaacaggagaagatattgaaggatcctgtcaagtcacataagcctgaacttccaataacaggaccaggacatggtggtagggttggtacaaccaagggaagcttgttgactcagtaccttcttaaggtaatgat-gatttt-cctctca-aataactt--------gtcttgtg-ttccttaaaatttt----agag-ttgcgtaac-------taaaggtggtggaag--aagacttg----------------catgttgcctctcattgcagcaaggtggaatgatcaaggaaacatggatggaagaagatccta-gagaagctatacttatgtatgctgat-------------gttgcagccaaagacccaaagttcattgctccggcatatgctcaaactcagcctgatccttttttttgcagagtc------------------------------------a
>I23383_M166_Malvaceae_Pseudobombax_ellipticum_seq1
---------------------------------------------------------------------------------------------------------------------------------------------------------------------------------------------------------------------------------------------------------------------------------------------------------------gatatttgcaacagctggagacaaaagccaaggagggactcgtgtactatatgatccaacccttagtgagagaggagctcttgtttgtgttgcacgtgcacctaggaagaaatctgttgatgattttgaggcaccacttgtgattcacaatcctcatgcattaccgttatttagagaccaaccaagccgtaagcgtcaacgggagaaaatactgaaggatcctatcaagtcacataagcctgaacttcccataacaggaccaggacatggtggtagggttggtgcaaccaagggaagcttgttgacccagtaccttcttaaggtaatggt-gttttt-cctctaa-gagaactt--ac--ctctctggtg-ttccttaaaatcct----aatg-ttgtatgac-------tgaagctggtgraag---agactta----------------ccttatggctctcattgcagcaagggggaatgatcaaggaaacatggatggaagaagatccta-gagaagctatacttaagtacgctgat-------------gttgcagcaaaagaccccaagttcattgctccagcatatgctgaaacccaacccgagccccttttt----------------------------------------------
>I23384_M168_Malvaceae_Theobroma_cacao_seq1
--------------------------------------------------------------------------------------------------------------------------------------------------------------------------------------------------------------------------------------------------------------------------------------------------------------agatatttgcaacagctggkgataaaagccaaggagggacacatgtgctgtacgatccaacccttagcgagagaggtgctcttgtttgtgttgcacgtgcacctaggaagaaatctgttgatgattttgaggcaccgcttgtgattcataaccctcatgcgctaccattgtttagagaccaaccgagccgtaagcgtcaacgggagaagatactgaaggatcctatcaagtcgcataagcctgaacttcccataacaggaccaggatatggtggaagagtgggtgcaagtaagggaagcttgttgactcagtaccttcttaaggtaatggc-attttt-cctttcc-aagaacct------------ggtg-ctccttcaaattct----tatc-ttgtataac-------taaagctgctggaaa---agactctgtcctatt--------tggtcgagctggtgcttctctaagaagtgctgtttaagtagagctatttggaaaatgctgtaaagagaaactaaaatagtatttgaaaaa-------------tttaatgcaaaggaatgtaagat--------------------------------------------gtaaaaaattattt-----------gataataatttaat-----t
>I23385_M169_Malvaceae_Ochroma_pyramidale_seq1
------------------------------------------------------------------------------------------------------------------------------------------------------------------------------------------------------------------------------------------------------------------------------------------------------------------atttgcgacatctggagacaaaagccaaggagggactcatatactatatgatccaacccttagtgagagaggagctcttgtttgtgttgcacgtgcacctaggaagaaatctgttgatgattttgaggcaccacttgtgattcacaatcctcatgcactaccattatttagagaccaaccaagccgtaagcgtcaacgggagaagatactgaaggatcctgtcaagtcacataagcctgaacttcccataacaggaccaggatatggtggtagggttggtgcaaccaagggaagcttgttgacccagtaccttcttaaggtaatggt-gttttt-cttctca-aagaactt--ac--ctctcttgtg-ttccctaaaatctt----aatg-ttgtataac-------taaagctggtgggag---agactta----------------cctgttggctctcattgcagcaaggtggaatgatcaaggaaacatggatggaagaagatccta-gagaagctatacttaagtacgctkat-------------gttgcagcgaaagaccccragttca---------------------------------------------------------------------------------------
>I23388_M180_Malvaceae_Triumfetta_lappula_seq1
---------------------------------------------------------------------------------------------------------------------------------------------------------------------------------------------------------------------------------------------------------------------------------------------------------------------------------------------aggagggacaaatgtactgtatgatccaacacttagtgagagaggagctcttgtttgtgttgcacgtgcacctaggaagaaatctgttgatgattttgaggcaccacttgtgattcacaatcctcatgcactaccatwatttagagatcaaccaagccgtaagcgycaaygggagaagatactgaaggatcctgtcaagtcacataagcctgaacttccymtggacggaccrggccatggtggtagagttggtactacyaagggaagcttgttaacccartaccttatgaaggtaatkkt-gttttt-cctctca-aagaaat---ac--ctgttttatg-ttccttaaaatttt----aatg-ttgtatact-------taaagctggttgaag---agactta----------------ccggttgcctctcattgcagc--------------------------------------------------------------------------------------------------------------------------------------------------------------------------------------------------
>I23389_M181_Malvaceae_Pavonia_scheadiana_seq1
---------------------------------------------------------------------------------------------------------------------------------------------------------------------------------------------------------------------------------------------------------------------------------------------------------------gatatttgcaacaacgggagacagaagycaaggagggactcatgtactatatgatccaacacttagtgagagaggagctcttgtttgtgttgcacgtgcacctaggaagaaatctrttgatgattttgaggcaccacttgtgattcacaatcctcatgcactaccattatttagagatcaaccaagccgkaagcgycaaygggagaagatactgaaggatcctgtcaagtcacataagcctgaacttcccatggacggaccrggccatggtggtagagttggtactacyaagggaagcttgttaacccartaccttatgaaggtaatkkt-gttttt-cctctca-aagaaat---ac--ctgttttatg-ttccttaaaayttt----aatg-ttgtatacy-------taaagctggttgarg---agactta----------------ccggttgcctctcattgcagcaagggggaatgatcaaggaaacatggatggaagaagatccta-gagaagctatacttaagtacgctgat-------------gttgcagcaaaagagccaaagttcattgctccggcatatgctgaaacccagccag---------------------------------------------------------
>I23390_M182_Malvaceae_Anoda_cristata_seq1
------------------------------------------------------------------------------------------------------------------------------------------------------------------------------------------------------------------------------------------------------------------------------------------------------------------atttgcaacaacgggagacagaagccaaggagggactcatgtactatatgatccaacacttagtgagagaggagctcttgtttgtgttgcacgtgcacctaggaagaaatctrttgatgattttgaggcaccacttgtgattcacaatcctcatgcactaccattatttagagatcaaccaagccgkaagcgycaaygggagaagatactgaaggatcctgtcaagtcacataagcctgaacttcccatggacggaccrggccatggtggtagagttggtactacyaagggaagcttgttaacccartaccttatgaaggtaatkkt-gttttt-cctctca-aagaaat---ac--ctgttttatg-ttccttaaaayttt----aatg-ttgtatacy-------taaagctggttgarg---agactta----------------ccggttgcctctcattgcagcaagggggaatgatcaaggaaacatggatggaagaagatccta-gagaagctatacttaagtatgctgat-------------gttgcagcaaaaga--------------------------------------------------------------------------------------------------
>I23391_M183_Malvaceae_Phymosia_umbellata_seq1
----------------------------------------------------------------------------------------------------------------------------------------------------------------------------------------------------------------------------------------------------------------------------------------------------------------atattcgcaacaacgggagacagaacccaaggagggactcatgtactgtaygayccracacttagtgagagaggagcwcttgtttgtgttgcacgtgcacctaggaagaaatctattgatgattttgaggcaccacttgtgattcayaatcctcatgcactgccattatttagagaccarccaagccgtaarcgtsaacgggagaagatactgaaggatcctatcaagtcacataagccygarcttccsatggacggaccaggacatggtggwagggtkgktaccaccaagggragcttgttgacccagtaycttctdaaggtaatggt-gwtttt-ccybyhv-wvrradwh-----vnhdhtkkkbk-bthbwhcawanwdn----datd-ktkddwanadhdhnbdrvbakhdddbdvrmr---wdrcwka----------------agtgttgtcgnahattgcagcaagggggaatgatcaaggaaacatrrrykrwagaagatccta-gagaagctatactgaa---------------------------------------------------------------------------------------------------------------------------------------
>I23393_M189_Malvaceae_Kearnemalvastrum_lacteum_seq1
----------------------------------------------------------------------------------------------------------------------------------------------------------------------------------------------------------------------------------------------------------------------------------------------------------------atatttgcaacaacgggagacagaagccaaggagggactcatgtactatatgatccaacacttagtgagagaggagctcytgtttrtsttgcacgtgcacctaggaagaaatctgttgatgattttgaggcaccacttgtgattcacaatcctcatgcactaccattatttagagatcaaccaagycgtaagcgtcaacgrgagaagatactgaaggatcctgtcaartcacataagcctgaacttcccatggacggaccaggccatggtggtagagttggtactaccaagggaagcttgttaacccagtaccttatgaaggtartgtt-gttttt-cctttt--aagaaat---ac--ctgttttatg-ttccttaaaatttt----aatg-ttgtatacc-------taaagctggttgaag---agactta----------------ctggttgcctctcattgcagcaagggggaatgatcaaggaaacatggatggaagaagatccta-gagaagctatacttaagtacgctgat-------------gttgcagcaaaagagccaaagttcattgctccggc-----------------------------------------------------------------------------
>I23394_M229_Malvaceae_Malvastrum_americanum_seq1
--------------------------------------------------------------------------------------------------------------------------------------------------------------------------------------------------------------------------------------------------------------------------------------------------------------agatatttgcaactacgggggacagaagccaaggagggactcatgtactatatgatccaacacttagtgagagaggagctcttgtttgtgttgcacgtgcacctaggaagaaatctgttgatgattttgaggcaccacttgtgattcacaatcctcatgcactaccattatttagagatcaacctagccgtaagcgtcaacgggagaagatactgaaggatcctgtcaagtcrcataagcctgaacttcccatggacggrccmggccatggtggtagagttggtactaccaagggaagcttgttaacccagtaccttatgaaggtaatggt-gttttt-cctctca-aagaaat---ac--ctgttttatg-ttccttaaaatttt----aatg-ctgtatacc-------taarcctggttgaag---agactta----------------ccggttgcctctcattkcagcaaggggggatgatcaaggaaacatggatggaagaagatccta-gagaagctatacttaagtacgctgat-------------gttgcagcaaaagagcc-----------------------------------------------------------------------------------------------
>I23395_M236_Malvaceae_Fuertesimalva_jacens_seq1
---------------------------------------------------------------------------------------------------------------------------------------------------------------------------------------------------------------------------------------------------------------------------------------------------------------------------aacgggagacagaacccaaggagggactcatgtactatatgatccaacacttagtgagagaggagctcttgtttgtgttgcacgtgcacctaggaagaaatctgttgatgattttgaggcaccacttgtgattcacaatcctcatgcactaccattatttagagatcaaccaagccgtaagcgtcaacgggagaagatgctgaaggatcctatcaagtcacataagcctgaacttcccatggacggaccaggccatggtggtagagttggtactaccaagggaagtttgttaacccaataccttatgaaggtaatagt-gttttt-cctctca-aagaaat---ac--ctgttttatg-ttccttaaaatttt----aaca-tagtatagc-------taaagctggttggagagaagactta----------------tttgttgcctctcattgcagcaagggggaatgatcaaagaaacatggatggaagaagatccta-gagaagccattcttaagtacgctgat-------------gttgcagcaaaagagccgaagttcattgctccggcatatgctgaaacc----------------------------------------------------------------
>I23396_M019_Malvaceae_Allosidastrum_pyramidatum_seq1
--------------------------------------------------------------------------------------------------------------------------------------------------------------------------------------------------------------------------------------------------------------------------------------------------------------agatattcgcaacgacgggagacagaacccaaggagggactcatgtactatacgatccaacacttagtgagagaggagctcttgtttgtgttgcacgtgcacctaggaagaaatctgttgatgattttgaggcaccacttgtgattcacaatcctcatgcactgccattatttagagaccaaccaagccgtaagcgtcaacgggagaagatactgaaggatcctgtcaagtcacataagcctgaacttcccatggacggaccgggacatggtggtagggttggtaccaccaagggaagcttgttgacccagtaccttatgaaggtaatggt-attttt-actctca-aagaaattgtac--ctgttttgtg-ttccttcaaatttt----gatg-ttgtataac-------tagagctagtggaag---agactta---------------acctgttgcctctcattgcagcaagggggaatgatcaaggagacatggatggaagaagatccta-gagaagctatacttaagtacgctgat-------------gttgcagaaaaagacccaaagttcattgctcca-------------------------------------------------------------------------------
>I23398_M021_Malvaceae_Sidastrum_micranthum_seq1
----------------------------------------------------------------------------------------------------------------------------------------------------------------------------------------------------------------------------------------------------------------------------------------------------------------attttcgcaacaacgggagacagaacccaaggasrgactcatgtactatacgatccaacgcttagtgagagaggagctcttgtttgtgttgcacgtgcacctaggaagaratctgttgatgattttraggcaccacttgtgattcacaatcctcatgcactgccattatttagagaccaaccaagccgtaagcgtcaacgkgagaagatactgaaggatcctgtcaagtcacataagcctgaacttcccatggacggaccaggacatggtggtagggttggtacbaccaagggaagcttgttgacccagtaccttctcaaggtaatggt-gttttt-cctgtca-aagaaat---ac--ctgttatatg-tttcttcaaatttt----gatg-tcatataac-------tagagctagtggaag---mkrytkm------------------------cyykywkysymkcawkgsrgmawgrksrarkrawcawggawrsawgrakatccta-gagaasywrwrmwtaagtackywrrt-------------rc--------------------------------------------------------------------------------------------------------------
>I23399_M022_Malvaceae_Gaya_dominguensis_seq1
--------------------------------------------------------------------------------------------------------------------------------------------------------------------------------------------------------------------------------------------------------------------------------------------------------------agatattcacaacaactggagacagaacccaaggagggactcatgtactatatgatccaacacttagtgagagaggagctcttgtttgtgttgcacgtgcacctaggaagaaatctattgatgattttgaggcaccacttgtgattcacaatcctcatgcactgccgttatttagagaccaaccaagccgtaagcgtcaacgggagaagatactgaaggatcctgtcaagtcacataagcctgaacttcccatggacggaccaggacatggtggtagggttggtaccaccaagggaagcctgttgacccagtaccttcttaaggtaatgtt-gtttgt-cctca---aagagat---ac--ttgttttgtg-tttcttcaaatttt----gatgtttgtataact------tagagctagtggaag---agactta----------------cctgttgcctctcattgcagcaagggggaatgatcaaggaaacatggatggatgaagatccta-gagaagctattttg-----------------------------------------------------------------------------------------------------------------------------------------
>I23366_M015_Malvaceae_Firmiana_simplex_seq1
-----------------------------------------------------------------------------------------------------------------------------------------------------------------------------------------------------------------------------------------------------------------------------------------------------------------------------------------------gcgggactcatgtgctgtatgatccaacccttagtgagaggggagctcttgtttgtgttgcacgtgcacctaggaagaaatctgttgatgattttgaggcagcgcctgtgattcacaatcctcawscactaccattatttagagaccaaccaagccgtaagcgtcaacgggaaaagatactgaaggatcccgtcaagtcacataagcctgagcttcccataacagggccaggatatggtggaagagttggtacaaccaagggaagcttgttaacccagtaccttcttaaggtaatggc-attttt-cctttcc-aaaaactc--ac--ctctctgctg-ccccttagaatctta---aatg-tcatataat-------taaagctggtgg-ag---agactta----------------tatattggct-------------------------------------------------------------------------------------------------------------------------------------------------------------------------------------------------------------
>I28591_M023_Malvaceae_Neobuchia_paulinae_seq1
--------------------------------------------------------------------------------------------------tcttgtagtgttgtgcagtgtgcttggcattcaagattaaaccaggtatatcacactct---tgtctcttcgtgcgtta--------------tcctaagcacacctattc-------atacgcgtgcatggtc-aaaaagttcgaattgatatt-ctgataataatagtataatac---actaatttaattgtttctt-tttaagatatttgcaacagctggaaacaaaagccaaggagggactcatgtactatatgatccaactcttagtgagagaggagctcttgtttgtgttgcacgtgcacctaggaagaaatctgttgatgattttgaggcaccacttgtgattcacaatcctcatgcactaccattattcagagaccaaccaagccgtaagcgtcaacgggagaagatactgaaggatcctatcaagtcacataagcctgaacttcccataacaggaccaggacatggtggtagggttggtacaaccaagggaagcttgttgacccagtaccttcttaaggtaatggt-gttttt-cctctaa-gagaactta-wc--ctctctggtg-ttccttaaaatcct----aata-ttttataac-------taaagatggtggaaa---agactta----------------ccttatgcctctcattgcagcaagggggaatgatcaaggaaacatggatgga-------------------------------------------------------------------------------------------------------------------------------------------------------------------
>I28593_M024_Malvaceae_Carpodiptera_cubensis_seq1
------------------------------------------------------------------------------------------------caacttgtagtgttgtgcagtgtgcttggcacccaagattaaatcaggtatgacacattct---ggtytctctatgcatta--------------tcctaagcattcctatca--------tgcacacacatggct-aaaaagtttgaactgataaataaaggaattatatactaatgc---actaatttagttgtttctatttgaagatattcgcaacagccggagacaaaagccaaggagggactcatgtactctatgatccaacccttagtgagagaggagctcttgtttgtgttgcacgtgcacctaggaagaaatctgttgatgattttgaggcaccgcttgtgatccacaatcctcatgcactaccattatttagagaccaaccaagccgtaagcgtcaaagggaaaagatactgaaggatcctgtcaagtcgcataagcctgaacttcccataacaggaccgggatatggtggaagagttggtacaaccaaggggagcttgttgactcagtaccttctcaaggtaatggt-gttttt-tctctcc-aaaaactc-----aatctctgctg-ctccttaaaatctt----aatg-ttgtataac-------caaagctggtggaaa---acactta----------------tctattggctctcattgcagcaagggggaatga--------------------------------------------------------------------------------------------------------------------------------------------------------------------------------------
>I28594_M025_Malvaceae_Herrania_nitida_seq1
--------------------------------------------------------------------------------agagttggggtatccccaacttgtagtgttgtgcagtgtacttggcacccaagactaaatcaggtataccatactct----atctctctatgtgttaacca-----a----ctgtaagcacacctacccc------atgcacatacatggtt-aaaaagtatgaactgatca----------------ataat-----actcatttaattctttctgttttaagatatttgcaacagctggggataaaagccaaggagggacacatgtgctgtacgatccaacccttagtgagagaggcgctcttgtttgtgttgcacgtgcacctaggaagaaatctgttgatgattttgaggcaccgcttgtgattcataaccctcatgcactaccattgtttagagaccaaccaagccgtaagcgtcaacgggagaagatactgaaggatcctatcaagtcacataagcctgaacttcccataacaggaccaggatatggtggaagagtgggtgcaagtaagggtagcttgttgactcagtatcttcttaaggtaatggt-attttt-cctttcc-aagaacct------------ga----ctcagtaccttct----tatc-ttgtataac-------taaagctgctggaaa---agactctgtcctatt--------tggtccagctggtgcttctctaagaagtgctgtttaagtagagccattttgaaaatgctgcaaagagaaactaaaatagtatttgm--------------------------------------------------------------------------------------------------------------------------------r
>I28595_M184_Malvaceae_Guazuma_ulmifolia_seq1
---------------------------------------------------------------------------------------------------------------------gtgcctggcacccaagactaaatcaggtataccactttca----tcctccctgtgcattaacct-----a----gtggcagcacaccta-ctc------aygcacatgcatggcc-taaaagtatgaactgatca----------------ataat-----aatcattggattctttctgttttaagatatttgctacagctggagataaamgccaaggagggactcatgtgctgtatgatccaacccttagtgagagaggagctcttgtttgtgttgcacgtgcacctaggaagaaatctgttgatgattttgaggcaccgcttgtgattcataatcctcatgcactaccattgtttagagaccaaccaagccgtaagcgtcaacgggagaagattctgaaggatcctatcaagtcgcataagcctgaacttcccataacaggaccaggatatggtggaagagtgggtgcaagtaagggaagtttgttgactcagtaccttcttaaggtaatggc-attcta-acttcac-cagaatca-----------cgttg-ctccttcaaacttt----tatg-ttgtatatt-------taaatatggtggaaa---agactctgtcctgtttggtctggctgtctggctgatgcttctataacaagtgctattttagtatagctgttctgaaactgctgtgaagagaaactagaatagta--------------------------------------------------------------------------------------------------------------------------------------
>I28597_M027_Malvaceae_Melhania_velutina_seq1
------------------------------------------------------------------------------aaagagttgggatatccccaacttgtagtgtcgtgcagtgtgcttggcacccaagattaaatcaggtattttacacact---ggtctct--gtgcagta--------------tcctaagtacatttaccac---------caccttcatggtt--aaaaggatgaacttatga-----ataatagtataataatac---tctaatttatttc--tctgttttaagatatttgcaacatctggagacaaaagccaaggtggtactcatgtactgtatgatccaaccgttagtgagaggggagctcttgtttgtgttgcacgtgcacctaggaagaaatccgttgatgattttgaggcaccacttgtgattcacaatcctcatgccctaccattatttagagaccagccaagccgtaagcgtcaacgggaaaagatactgaaggatcctatcaagtcacataagcctgaagctcccatgacaggacctggacatggtggaagaattggtactactaagggaagcttgttgactcagtaccttcttaaggtaatggt-gttttt-cctttt--taaaattc--ac--ctctctgatg-ctccgt-aaatctt----cata-ttgtataac-------ta--------------------------------------------------------------------------------------------------------------------------------------------------------------------------------------------------------------------------------------------------------------
>I28598_M028_Malvaceae_Glyphaea_brevis_seq1
------------------------------------------------------------------ttgaacttgttcaaagagttggaatatccccaacttttagtgttgtgcagtgtgcatggcacccaagattaaatcaggtatttaccactc-----aactctttgtgcgtcaatc-----------tacttgactcgcttatcc-------atgcacatgcatggtc-aattagta---------------------gacttactaatac---actcactcaattgtttatgttttaagatatttgcaacagctggggacaaaagccaaggagggactcatgtattgtatgatccaaccctaagtgagagaggagctcttgtttgtgttgcacgtgcacctaggaagaaatctgtcgatgattttgaggcaccgcttgtgattcacaatcctcatgcactaccattatttagagaccaaccaagccgtaagcgtcaaagggagaagatattgaaggatcctatcaagtcgcacaagcctgagcttcccataacagggccaggacacggtggaagagttggtgccagtaagggaagcctgttgactcagtaccttcttaaggtaatggt-attttt-----------------------------tgtg-ctccttaaaattgt----tatg-ttgtgcaac-------taaggctggtgaaa----agactta----------------tttattggctctcgttacagcaaggtggaatgatcaaggaaacatggatggaggaagatccta-gagaagctatacttaagta------------------------------------------------------------------------------------------------------------------------------------
>I28599_M029_Malvaceae_Desplatsia_dewevrei_seq1
-----------------------------------------------------------------------------caaagagttggcatatccccaacttttagtgtggtgcagtgtgcatggcaccccagattaaatcaggtatttaccactc-----atccctttgtgcagtaat--------ctactggaaagctcaaatatcc-------ctgcacgtgcatggtc-aataagtatgaacttataa----------------ataat-----acacatttaattgtttctgttttaagatatttgcaacagctggggacaaaagccaaggagggactcatgtattgtatgatccaacccttaghgagagaggggctcttgtttgtgttgcacgtgcacctaggaagaaatcggttgatgattttgaggcaccacttgtgattcacaatcctcatgctctaccgttatttagagatcaaccaagtcgtaagcgtcaaagggaaaagatgctgaaggatcctatcaagtcgcataagcctgagcttcccataacggggccaggatatggtggaagagttggtgcaactaagggaagcttgttgactcagtaccttcttaaggtaatggt-gttttc-tctcacc-aaattcct--cc-tcaatttgctg-ctccttaaaattgt----tatt-ttttatact-------taaatatagtgaaaa--aagactta----------------cctattggctctcattgcag---------------------------------------------------------------------------------------------------------------------------------------------------------------------------------------------------
>I28600_M146_Malvaceae_Mortoniodendron_guatemalense_seq1
----------------------------------------------------------------------------------------gatatccccaactggtagtgttgtgcagtgtgcttggcacccaagattaaatcaggtataccacactct---ggtctctctgtgcatta--------------tcctaaacattttttaac----------------catgatg----------taactgataa--ataatagtattatattagtat---actaatttagttttttctgtttcaagatatttgcaacagctggagacaaaagtcaaggagggactaatgtactgtatgatccaacccttagtgagaggggagctcttgtttgtgttgcacgtgcacctaggaagaaatctgttgatgattttgaggcaccacctatgattcacaatcctcatgcgctaccattatttagagatcaaccaagccgtaagcgccagcgggaaaagatgctgaaggatcctgtcaagtcacataaacctgaacttcccataactggaccaggatatggtggaagagttggtacaaccaagggaagcttgttgactcagtaccttcttaaggtaatggt-gttttt-cctctct--aaaactc--ac--ctctctggtg-ctccttaaaatctt----aatg-ttgtatatt-------tgaagctggtggaag---acactta----------------tctgttggctctcattgcagcaagggggaatgatcaaggaaa-----------------------------------------------------------------------------------------------------------------------------------------------------------------------------
>I28601_M030_Malvaceae_Sparmannia_africana_seq1
-----------------------------------------------------------------------------------------atatcaccaacttttagtgwtgtgmagtgtgcatggcacccaagattgaatcaggtatttatcactc-----atctctttgtgcattaat--------ctacttgaaagcatgcatatcc-------atgcacaygcatgatc-aataagtatgaactgagaa----------------ataatwc---aatcatttaattgtttctgttttaagatahttgcaacagctggggacaaaagccaaggagggactcatgtactatacgatccaactcttagtgagagaggagctcttgtttgtgttgcacgtgcacctaggaagaaatctgttgatgattttgaggtaccacttgtgattcacaatcctcatgcgctaccattatttagagaccaaccgadccgtaagcgtcaaagggagaagatactgaaggatcctatcaagtcgcataagcctgagcttccdatgaatgggccaggatacggtggaagagttggtgcaagtaagggaagcttgttgactcagtaccttcttaaggtaatggt-gttttt-actctcy-aaactcca--cc-tcaattygmtg-ctccttaaaattgt----tgmk-tgtagcact---------------------r--ragamttm----------------cctattggctctcawtgcagcaaggrggaatgatcaaggaaacatggatgg-wgaagatccta-gagaag-------------------------------------------------------------------------------------------------------------------------------------------------
>I28603_M223_Malvaceae_Gossypium_hirsutum_seq1
-------------------------------------------------------------------------------------------------------cagtgtggtgcagtgtgcttggcacccaagattaaatcaggtatgtcatagtgt---tgtctctctctgcatta--------------tcctaagcgcagat---------tcatatgcatgcatggta-agaaagcackaacttataa---------caataaaataatac---actaatttatttgtttctgtttctagatatttgctacatcaggagacaaaagccaaggagggactcatgtmctatatgatccaacacttagtgagagaggagctcttgtdtgtgttgcacgtgcacctaggaagaaatctgttgatgattttgaggcaccgcttgtgattcacaatcctcatgcactaccattatttagagaccaaccaagccgtaagcgtcaacgggagaagatactgaaggatcctgtcaagtcacataaacctgaacttccaataacaggaccaggacatggtggtagggtyggttcaaccaagggaagtttgttgacccagtaccttcttaaggtaatggt-gttttt-cctttct-aagaactt--gc--ctgtcttgrg-ttygttaaaatttt----aatg-ttgtataac-------taaagctakyggaag---agac------------------------------------------------------------------------------------------------------------------------------------------------------------------------------------------------------------------------------------------
>I28604_M032_Malvaceae_Entelea_arborescens_seq1
---------------------------------------------------------------------------------------------------------------tgcagtgtgcatggcacccaagattgaatcaggtatttatcactc-----atctctttgtgcattaat--------ctactdgaaagcatgcatatcc-------atvcacatgcatgwtc-wataagyatgaactgakaa----------------ataatac---astcatttaattgtttctgttttaagatatttgcaacagctggggacaaaagccaaggagggactcatgtactatatgatccaacwyttagtgagagaggagctcttgtttgtgttgcacgtgcacctaggaagaaatctgttgatgattttgaggtaccacttgtgattcacaatcctcatgcgctaccattatttagagaccaaccgagccgtaagcgtcaaagggagaagatactgaaggatcctatcaagtcgcayaagcctgakcttccgataaatggrccaggatacggtggaagagttggtgcaagtaagggaagcttgttgactcagtaccttcttaaggtaatggt-gttttt-mctctcc-aaactcca--cc-tcaatttgctg-ctccttaaaattgt----tkyg-tgtagmmct---------------------a--argactta----------------cctattggctctcaatgcagcaagggggaatgatcaaggaaacatggatggaagaagatccta-gagaagctatacttaagtac-----------------------------------------------------------------------------------------------------------------------------------
>I28605_M235_Malvaceae_Abutilon_sp_seq1
---------------------------------------------------------------------------------------------------------------------------------------------------------------------ctctgtgcatta--------------tccttagcacacgtattc-------atamgcatgcatgatc-aaaaagtataaacttgtaa---------caataatataaaac---gcgaatgtaattgtttctg-ttcaagatattcgcaacaacgggtgacagaacccaaggagggactcatgtgctgtatgatccgacactcagtgagagaggagctcttgtttgtgttgcacgtgcacctaggaagaaatctattgatgattttgaggcaccgcttgtgattcacaatcctcatgcactgccattatttagagaccaaccaagccgtaagcgtcaacgggagaagatactgaaggatcctatcaagtcacacaagcctgaacttcccatagacggaccgggacatggtggtagggttggtaccaccaaggggagcctgttgacccagtacctgctcaaggtaatggt-tttttt-cctctca-aagaaata-----cctgctttgtg-tttcttcaaatttt----gatg-ttgtataact------tagagctagtggaag---agactta----------------cctgttgtctctcattgcagcaaggtgga------------------------------------------------------------------------------------------------------------------------------------------------------------------------------------------
>I28606_M033_Malvaceae_Reevesia_formosana_seq1
-----------------------------------------------------------------------------------------------------------gttgtgcagtgtgcttggcacccaagattaaatcaggtataccactcttt----gtctctctgtgcatta--------------tcctaagcacgcctacct-------gcgcacacgcatggtc-aagaagtatgaactgataa-----agaatagtataataatac---actaatttaattgtttctgttttaagatatttgcaacagctggagacaaaagccaaggagggactcatgtgctgtacgatccaacccttagtgagagaggagctcttgtttgtgttgcacgtgcacctaggaagaaatctgttgatgattttgaggcaccgcttgtgattcacaatcctcatgcactaccattatttagagaccaaccaagccgtaagcgtcaacgggagaagaatctgaaggatcctatcaagtcacacaagcctgaacttcccataacaggaccaggtcatggtggaagagttggttcaaccaagggaagcttgttgactcagtaccttctcaaggtaatggt-gttttt-tctctcc-aaaaactc--ac--ctttttggtg-ctccttaaaatctt----aatg-ttgtataac-------taaagctggtggaag---agactta----------------cgtattggctctctttgcagcaagggggaatgatcaaggaaacatggatggaagaagatccta-gag----------------------------------------------------------------------------------------------------------------------------------------------------
>I28608_M035_Malvaceae_Hosfordia_alata_seq1
------------------------------------------------------------------------------------------------------------------------------acccgagattaaatcaggtatatcatagtct---tgtctctctgtgcatta--------------tcsttwgcacacgtattc-------ataagcatgcatgatc-aaaaabtataaacttgtaa---------caataatataaaay---gctaatgtaattgtttctg-ttcaagatattcgcawcaacgggagacagaacccaaggagggactcatgtactgtacgayccracactyagtgagagaggagctcttgtttgtgttgcacgtgcacctaggaagaaatctattgatgattttgaggcaccacttgtgattcayaatcctcatgcactgccattatttagagaccarccaagccgtaagcgtcaacgggagaagatactgaaggatcctatmaagtcacataagcctgaacttccsatagacggaccaggacatggtggtagggttggtaccaccaagggaagcttgttgacccagtaccttcttaaggtaatggt-gwtttt-cctctya-aagaaata-----cctgttttgyg-tttcttcaaawttt----gatg-ttktataact------tatagctagtggaag---agactta----------------cttcttgtctctcattgcagcaaggkgraakgatcragraarcatrgatggaagamsa-------------------------------------------------------------------------------------------------------------------------------------------------------------
>I28609_M036_Malvaceae_Pentaplaris_davidsmithii_seq1
------------------------------------------------------------------------------------------------------------ttgtgcagtgtgcttggcacccaagattaaatcaggtatatcatactct---tgtctctctgtgcatta--------------tcctaagcatgcacaccta---ttcatacgcatgcatggtaaaaaaagtatgaactgataa---------caataatgtaatac---actaatttaattgtttctg-tttaagatatttgcaacagctggtgacaaaagtcaaggagggactcatgtactatatgatccaacccttagtgagagaggagctcttgtttgtgttgcacgtgcacctaggaagaaatctgttgatgattttgaggcaccacttgtaattcacaatcctcatgcactaccattatttagagaccaaccaagtcgtaagcgtcaacgggagaagatactgaaggatcctgtcaagtcacataagcctgaacttcccataacaggaccaggacatggtggtagggttggtacaaccaagggaagcttgttgacccagtaccttcttaaggtaatggt-gttttt-cttctca-aagaactt--ac--ctctcgtgtg-tttctcaaaatcttaat-aatg-ttgtataac-------taaagctggtggaag---agactta----------------caagttggctctcattgcag---------------------------------------------------------------------------------------------------------------------------------------------------------------------------------------------------
>I28610_M037_Malvaceae_Heritiera_littoralis_seq1
----------------------------------------------------------------------------------------------------------tgttgtgcagtgtgcttggcacccaagattaaatcaggtataccacactct---ggtctctctgtgcgtta--------------tcttaggcacaccaaacatgcacaattgcacatgcacgatt-aaaaactatgaaccgataa--ataacagtattatagcaatac---actaatttagttgtttctgttttaagatatttgcaacagctggagacaaaagccaaggcgggactcatgtactgtatgatccaacccttagtgagaggggagctcttgtttgtgttgcacgtgcacctaggaagaaatctgttgatgattttgaggcaccgcttgtgattcacaatcctcatgcactaccattatttagagaccaaccaacccgtaagcgtcaacgggaaaagatactgaaggatcctgtcaagtcccataagcctgagcttcccataactggaccaggatatggtggaagagttggtacaaccaagggaagcttgttgacccagtaccttcttaaggtaatggc-a-tctt-cctctcc-aaaaactc--at--ctctctgatg-cgccttaaaattctt---aatg-tcgtataac-------caaagctggtggaag---agactta----------------tctattggctctcattgcagcaagggggaatgatcaaggaaacatggatggaagaagatccga-gagaag-------------------------------------------------------------------------------------------------------------------------------------------------
>I28612_M038_Malvaceae_Brachichyton_bidwillii_seq1
------------------------------------------------------------------------------------------------------------------------------------------------tataccacactct---ggtctctctctgcttta--------------tcctaagcacacctaaca--------tgcacatgcattgtt-aaaaaat-tgaaccaataa--ataatagtataataacaatac---gctaatttagttgtttctgttttaagatatttgcaacagccggagacaaaagccaaggtgggactcatgtactgtatgatccaacccttagtgagaggggagctcttgtttgtgttgcacgtgcacctaggaagaaatctgttgatgattttgaggcaccacttgtgattcacaatcctcatgcactaccattatttagagaccaaccaagccgaaagcgtcaacgggaaaagatattgaaggatcctgtcaagtcacataagcctgagcttcccataacaggaccaggatacggaggaagagttggtacaaccaagggaagcttgttgacccagtaccttcttaaggtaatggcgtttttt-tctctcc-aaaaactg--acttctctctggtg-ccccttaaaatctt----attg-tcgtataac-------taaagctggtggaag---agactta----------------tcttttggctttcattg------------------------------------------------------------------------------------------------------------------------------------------------------------------------------------------------------
>I28613_M039_Malvaceae_Eriotheca_macrophylla_seq1
-----------------------------------------------------------------------------------------------------tgtagtgttgtgcagtgtgcttggcatccaagattaaaccaggtatatcacactct---tgtctcttygtgcatta--------------tcctaagcacgcctcttc-------atgtgcatgcatggtc-aaaaaatttgaactgatatt-ctgataataatagtataatac---actaatttaattgtttctt-tttaagatatttgcaacagctggagacaaaagccaaggagggactcatgtactatatgatccaasccttagtgagagaggagctcttgtttgtgttgcacgtgcacctaggaagaaatctgttgatgattttgaggcaccacttgtgattcacaatcctcatgcactaccgttatttagagaccaaccaagccgtaagcgtcaacgggagaagatactgaaggatcctatgaagtcacataagcctgaacttcccataacaggaccaggacatggtggtagggttggtacaaccaagggaagcttgttgacccagtaccttcttaaggtaatgat-gttttt-cttctaa-gataactt--ac--ctctctggtg-ttccctaaactcct----aatg-ttgtataac-------taaatctggcggaag---agactta----------------ccttatggctctcattgcagcaagggggaatgatcaaa---------------------------------------------------------------------------------------------------------------------------------------------------------------------------------
>I28615_M041_Malvaceae_Pterygota_brasiliensis_seq1
--------------------------------------------------------------------------------------------tcccctacttgtagtgttgtgcagtgtgcttggcacccaagattaaatcaggtataccacactct---ggtctctccgagcatta--------------tcctaag---------------------------catggtt-aaaaagtatgaaccgataa--atagtactataataacaatac---actaa-atagttgtttctgttttaagatatttgcaacagctggagacaaaagccaaggtgggactcatgtactgtatgatccaacccttagcgagaggggagctctcgtttgtgttgcacgtgcacctaggaagaaatctgttgatgattttgaggcaccgcctgtgattcacaatcctcatgcactaccattatttagagaccaaccgagccgtaagcgtcaacgggaaaagatactgaaggatcctgtcaagtcacataagcctgagcttcccataacggggccaggatatggtggaagagtaggtacaaccaagggaagcttgttgacccagtaccttcttaaggtaatggc-ggttgt-cctcacc-agaaactc------atctctgtca-ccctttaaaatcct----aatg---ttataac-------taaagctggtgaaag---agactta----------------tctattggctctcattggwrygrw-----------------------------------------------------------------------------------------------------------------------------------------------------------------------------------------------
>I28616_M042_Malvaceae_Leptonichya_maranta_seq1
---------------------------------------------------------------------------ttcaaagagttggggtatccccaacttgtagtgttgtgcagtgtgcctggcacccacgactaaatcaggtatacaacacttgc----------------------------------------cacacttaccc-------atgcacatgcatggtc-aaaaagtatgaactgatca----------------ataat-----acttatttaattccttctgttttcagatatttgcaacagctggggacaaaagccaaggaggaactcawgtactgtacgayccaacccttagtgagagaggagckcttgtttgtgttgcacgdgcaccgaggaagaaatctgttgatgattttgaggcaccacttgtgattcacaatcctcatgcactaccattatttagagaccaaccaagtcgcaagcgtcaacgggagaagatactgaaggatccyttcaagtcgcataagcctgaacttccrataachggacccggatatggtggaagagtgggggcaagtaagggaagcttgttgactcagtaccttcttaaggtaatggc-attttt-ccttttc-agaaacac--ac-agtgtt------ctccrtaaaacttt----tgtg-ttgcataac-------caaagccagttggaa---agactta----------------cctattgactctcattgcagcaaggggggatgatcaaggaaacatggatggaagaagatccga-gagaagctatacttaagta------------------------------------------------------------------------------------------------------------------------------------
>I28619_M045_Malvaceae_Phragmotheca_mammosa_seq1
------------------------------------------------------------------------ttgttcaaagagttggaatatctccatcttgtagtgttgtgcagtgtgcttggcacccaagattaaatcaggtatatcgcgctct---cgtctctttgtgcttta--------------tcctaagcatacctattc-------atatgcatgcatggtc-aaagagtgtgaactgataa---------caataatataatac---actaatttaattgtttctg-tttaagatatttgctacagctggagacaaaagccaaggagggactcatgtactatatgatccaacccttagtgaaagaggagctcttgtgtgtgttgcacgcgcacctaggaagaaatctgttgatgattttgaggcaccacttgtgattcacaatcctcatgcactaccattatttagagaccaaccaagccgtaagcgtcaacgggagaagatactgaaggatcctgtcaagtcacataagcctgaacttcccataacaggaccaggacatggtggcagggttggtgcaaccaagggaagcttgttgactcagtaccttcttaaggtaatggt-gttttt-cctctca-aagaactt--tc--ctctct--------------------------------------------taaagctggtggaag---agactca----------------cctgttacctctcattgcagcaagggggaatgatcaaggaaacatggatggaagaagatccta-gagaagctatacttaagtacgctgat-------------gttgcagctaaaga--------------------------------------------------------------------------------------------------
>I28624_M049_Malvaceae_Corchoropsis_tomentosa_seq1
---------------------------------------------------------------------------ttcaaagagttgggatatccccaacttgtagcgtcgtgcagtgtgcttggcacccaagattaaatcaggtatattacactcc---ggtctcccagtgcagta--------------tcctaagcacatttaccat---------cacctttgtggtt-aaaaagtatgaactgatga--ataatagtacaataataatac---actaatttatttgtttctgttttaagatatttgcaacagctggagacaaaagccaaggtggtactcatgtactgtatgatccaaccattagtgagaggggagctcttgtttgtgttgcacgtgcacctaggaagaaatctattgatgattttgaggcaccacttgtgattcacaatcctcatgcactgccattatttagagaccaaccaagccgtaagcgtcaacgggaaaagatactgaaggatcctatcaagtcacataagcctgaagctcccataaatggacctggacacggtggaagactcggtactactaagggaagcttgttgactcagtaccttatgaaggtaatggt-gttttt-cctttcc-aaaaactc--ac--ctctctggtg-ctccttaaattctt----aatg-ttgtataac-------tagagccagtgga-----agactta----------------tcaattggctgtgattgcagcaagggggaatgatcaaggaaacatggatggaagaagat------------------------------------------------------------------------------------------------------------------------------------------------------------
>I28625_M193_Malvaceae_Apeiba_tibourbou_seq1
------------------------------------------------------------------------------------ttgggatatccccaacttttagtgttgtgcagtgtgcatggcacccaagattgaatcaggtatctatcactt-----gtctctttgtgcattaat--------ctactggaatgcatgcatatcc-------atggacatgcatgatc-aataagtatgaactgataa----------------ataatac---actcatttgattatttttgttttaagatatttgcagcagctggggacaaaagccaaggagggactcatgtactatatgatccaacgcttagcgagagaggagctcttgtttgtgttgcacgtgcacctaggaagaaatctgttgatgattttgaggcaccacttgtgattcacaatcctcatgcgctaccattatttagagaccaaccaagccgtaagcgtcaaagggagaagacactgaaggatcctatcaagtcacacaagcctgagcttcccataacaggaccaggatacggtggaagagttggtgcaagtaaaggaagcttgttgactcaataccttcttaaggtaatggt-tttttt-cctctcc-aagctaca--cc-tcaatttgctg-ctccttaaaattgc----gatg-tgtacaact---------------------a--aagactta----------------cctattggctctcattgcagcaagggggaatgatcaaggaaacatggatggaagaagacccga-gagaagctatacttaagtacgctgat-------------gttgccgcaaaagaccccaagttcatt-------------------------------------------------------------------------------------
>I28628_M051_Malvaceae_Werklea_horrida_seq1
------------------------------------------------------------------------------------------------tatcctgacgagcaactctttctaactggaacatccgttgaga--aggaaagtaccactgg---gggcttgctgtacttttatg-------attcttcaaaacttg-------------aacttgtttgcatgatc-aaaaagtatgaaccgataa--------------caataatatgagactaatataatattgtctg-taaaagatatttgcaacatcgggagacaaaagccaaggagggactcatgtgctatatgatccaacacttagtgagagaggagctcttgtttgtgttgcacgtgcacctaggaagaaatctgttgatgatttcgaggcaccacttgttattcacaatcctcatgcactaccattatttagagaccaaccaagccgtaaacgttaacgggagaagatattgaaggatcctatcaagtcacataagcctgaacttccaataacaggaccgggacatggtggtagggttggtacaaccaagggaagcttgttgactcagtaccttcttaaggtagtggt-gttttt-tctctca-aataactt--------gtctcgtg-ttccttaaaatctt----agtg-ttgcataac-------taagagtggtggaag--gag--------------------------------------------------------------------------------------------------------------------------------------------------------------------------------------------------------------------------------------------
>I28629_M052_Malvaceae_Spirotheca_rosea_seq1
-----------------------------------------------------------------------------------------------------tgtagtgttgtgcagtgtgcttggcatccaagattaaaccaggtatatcacactct---tgtctcttcgtgcatta--------------tcctaagcacacctattc-------atgggcatgcatggtc-aaaatgtttgaactgatatt-ctgataataatagtagaatac---actaatttaattgtttctt-tttaagatatttgcaacagctggagacaaaagacaaggagggactcatgtactatatgatccaacccttagtgagagaggcgctcttgtttgtgttgcacgtgcacctaggaagaaatctgttgatgattttgaggcaccagctgtgattcacaatcctcatgcactaccgttatttagagaccaaccaagccgtaagcgtcaacgggagaagatactgaaggatcctatcaagtcacataagcccgaaattcccataacaggaccaggacatggtggtagggttggtgcaaccaagggaagcttgttgacccagtaccttcttaaggtagtggt-gttttt-cctctaa-gagaactt--ac--ctctctggta-ttccttaaaatcct----aatg-ttgtataac-------taaagctggtgga-----agactta----------------ccttattgctctcattgcagcaaggaggaatgatcaaggaaacatggatggaagaagatccta-gagaagctatacttaagtacgctgat-------------gttgcagcaa------------------------------------------------------------------------------------------------------
>I28630_M053_Malvaceae_Huberodendron_swietenioides_seq1
--------------------------------------------------------------------------------------------------------------------------------------------------tatcacagtct---tgtctctctgtgcatta--------------tcctaagcacacttattc-------atgcgcatgcatggtc-aaaaagtatgaactgatatt-ctgataacaatagtataatac---cctaatttaattgtttctg-tttaagatatttgcgacagctggagacaaaagccaaggagggactcatgtactatatgatccaacccttggtgagagaggagctcttgtttgtgttgcccgtgcacctaggaagaaatctgttgatgattttgaggcaccacttgtgattcacaatcctcatgcactaccattatttagagaccaaccaagccgtaagcgtcaacgggagaagatactgaaggatcctgtcaagtcacataagcctgaacttcccataacaggaccaggacatggtggtagggttggtgcaaccaagggaagcttgttgacccagtaccttcttaaggtaatggt-gttttt-cctctct-aagtactt--ac--ctttctggtg-tccctgagaatatt----aatg-ttgtataac-------taaagctggtggaag---agactta----------------cctgttggctctcattgcagcaagggggaatgatcaaggaaacatggatggaagaagatccta-gagaagctatacttaagtacgctgat-------------gttgc-----------------------------------------------------------------------------------------------------------
>I28631_M054_Malvaceae_Trochetiopsis_benjaminae_seq1
----------------------------------------------------------------------------------------------------------------------tgcttggcacccaagattraatcaggtatwttacacwct---rgtctctctgtrcagta--------------tcctaagyacatttaccah---------caccttywtggtt-gaaaaggatgaactgatga-----ataatdktatwataatac---yctaatttattts--tctgttttaagatatttgcaacakctggagacaaaagccaaggtggtactcatgtactgtatgatccdacngttagtgagaggggagctcttktttgtgttgcacgtgcacctaggaagaaahchgttgatgattttgaggcaccacttgtgattcacaatcctcatgchctdccattatttagagaccavccaagccgtaagcgtcaahgggaaaagatactgaaggatcctatyaagtcacataagcctgaagctcccatgacaggacctggacatggtggaagaattggtactactaagggaagcttgttgactcagtaccttctbaaggtahtggt-gttttt-cctttth--aaaaytc--ac--ctctctgstg-ctccktaaaathtt----mata-ttgtataac-------tagagccagttga-----agactta----------------tcaattgrctatcattgcagcaaggaggaatgatcaaggaaacatggatggaagaagatccta-gagaagctatacttaagta------------------------------------------------------------------------------------------------------------------------------------
>I28633_M056_Malvaceae_Adansonia_digitata_seq1
----------------------------------------------------------------------------------agttgggatatctccatcttgtagtgttgtgcagtgtgcttggcatccaagattaaaccaggtatatcacactct---tgtgtctctgtggatta--------------tcctaagcacacctattc---------atgcattcatggtc-aaaaagcttgaactgatatt-ctgataacaatagtttaataa---actaatttaattgttttta-tttaagatatttgcaacggctggagacaaaagccaaggagggactcatgtactatatgatccaacccttagtgagagaggagctcttgtttgtgttgcacgtgcacctaggaagaaatctgttgatgattttgaggcatcacctgtgattcacaatcctcatgcgctaccattatttagagaccaaccaagccgtaagcgtcaacgggagaagatactgaaggatcctgtcaagtcacataagcctgaacttcccataacaggaccaggacatggtggtagggttggtacaaccaagggaagcctgttgacccagtaccttcttaaggtaatcgt-gttttt-cctttaa-aagaactt--ac--ctctcaggtg-ttccttaaaatcct----aatg-ttgtataac-------tgaagctggtgcaag---agactta----------------ctggatggttctcactgcagcaagggggaatgatcaaggaaacatggatggaagaagatccta--------------------------------------------------------------------------------------------------------------------------------------------------------
>I28635_M058_Malvaceae_Byttneria_aculeata_seq1
--------------------------------------------------------------------------gtgcaaagagttggtatatctcctacttgtagtgtggtgcagtgtgcttggcacccaagactaaatcaggtatgcacctgtccacatttgtcagtttgcattacctt-----attagtggaaatctaactaatcc-------ttgcacaggcaaggtc--ataaatatgaactcg----------------------------aactcattcaattcttt-tattttcagatatttgctacatctggggacaaaagccaaggagggactcatgtactgtatgatccaacccttagcgagagaggagctcttgtttgtgttgcacgggcaccaaggaagaaatctgttgatgattttgaggcaccacttgtgattcacaatcctcacgcactaccattatttagagaccaaccaagccgtaagcgtcaaagggagaagatattgaaagatcctattaagtcacataagccggaacttcccataacaggaccaggacatggtggaagagtgggtacaactaagggaagcctgttaactcagtatcttcttaaggtaataat-gatttt-cctttcc-aaacactaa-actcttgcttcata-ataaaaaaaawtttctccgttgtaaatataac-------taaagctggtgaaaa---aaacttc-------------------ttttgsctttattgcagcaagggggcatgatcaaggaaacatggatgg--------------------------------------------------------------------------------------------------------------------------------------------------------------------
>I28636_M059_Malvaceae_Pterospermum_pierrei_seq1
------------------------------------------------------------------------------------------------------------------------------------------------------------------------------------------------------------------------------------------------------------------------------gatac---actaatttagttgtttctattttaagatatttgcaacagctggagataaaagtcaaggtggtactcatgtactgtatgatcccacccttagtgagaggggagctcttgtttgtgttgcacgtgcacctaggaagaaatctattgatgattttgaggcaccgcctgtgattcacaatcctcatgcactaccattatttagagaccaaccaagccgtaagcgtcaacgtgaaaagatactgaaggatcctgtcaagtcacataagcctgaacttcccataacaggaccaggacacggtggaagacttggtactaccaagggaagcttgttgactcagtaccttcttaaggtaatggtgattttt-cctctca-aaaaactc--ac--ctcactagtg-ctccttaaaatctt----aaag-ttgtataac-------taatgctagtggaag---agactya----------------tsaattgrctgg-----------------------------------------------------------------------------------------------------------------------------------------------------------------------------------------------------------
>I28638_M061_Malvaceae_Basiloxylon_brasiliensis_seq1
--------------------------------------------------------------------------------agagttgggatatccccaacttgtagtgttgtgcagtgtgcttggcatccaagattaaatcaggtataccacactct---ggtctctctgtgcatta--------------ttctaagcacacctaaca--------tgcacatgcatggtt-aaaatgtatgaactgatag---------tataataacaatat---actaatatagttgtttctgttttaagatatttgcaacagctggagacaaaagccaaggtgggactcatgtactgtatgatccgacccttagtgagaggggagctcttgtttgtgttgcacgtgcacctaggaagaaatctgttgatgattttgaggcagcgcctgtgattcacaatcctcatgcactaccattatttagagaccaaccaagccgtaagcgtcaacgggaaaagatactgaaggatcctgtcaaatcacataagcctgagcttccgataacaggaccaggatatggtggaagagttggtacaaccaagggaagcttgttgacccagtaccttcttaaggtaatggc-attttt-catctcc-aaaaactc--ac--ctctctgatg-ccccttaaaatctt----aatg-tcgtatatc-------taaagctggtggaag---agactta----------------tctattggctctcattgcagcaagggggaatgatcaaggaaacatggatggaagaagatccta-gagaagctatacttaagtac-----------------------------------------------------------------------------------------------------------------------------------
>I28639_M249_Malvaceae_Gyranthera_amphibiolepis_seq1
--------------------------------------------------------------------------------agagttgggatatctccttcttgtagtgttgtgcagtgtgcttggcacccaagattaaatcaggtatatcacactct---tgtctctctgtgcatta--------------tcctaagcacacttattc-------atgtgcatgcatggcc-aaaaagtatgaactgatatt-ctgataacaatagtataatac---cctaatttaattgtttctg-tttaagatatttgcgacagctggagacaaaagccaaggagggactcatgtactatatgatccaacccttagtgagagaggagctcttgtttgtgttgcgcgtgcacctaggaagaaatctgttgatgattttgaggcaccacttgtgattcacaatcctcatgcactaccattatttagagaccaaccaagccgtaagcgtcaacgggagaagatactgaaggatcctgtcaagtcacataagcctgaacttcccataacaggaccaggacatggtggtagggttggtgcaaccaagggaagcttgttgacccagtaccttcttaaggtaatggt-gttttt-cctctca-aagtactt--ac--ctctctggtg-tccctcaaaatatt----aatg-ttgtataac-------taaagctggtggaag---agacttt----------------actgttggctctcattgcagcaagggggaatgatcaaggaaacwtggatggaagaagatccta-gagaagctatacttaagtacgctgat-------------gttgc-----------------------------------------------------------------------------------------------------------
>I28642_M064_Malvaceae_Burretiodendron_esquirolii_seq1
--------------------------------------------------------------------------------------------------------------------------------------------------------------------------------------------------------cacatgccgt---------cacaatcgtgatt-aaaaagtatgaactgatga-----atcgtattacaataacaa---actaatttagttgtttctgttttaagatatttgcagcagctggagacaaaagccaaggtggtactcatgtactgtatgatccaacccttagtgagaggggagctcttgtttgtgttgcacgtgcacctaggaagaaatctattgatgattttgaggcaccactggtcattcacaatcctcatgcactacccttatttagagaccaaccaagccgtaagcgtcaacgggaaaagatactgaaggatcctgtcaagtcacataagcctgaacttccaataacaggaccaggacatggtggaagacttggtaccaccaagggaagcttgctgactcagtaccttcttaaggtaatggt-gttttt-cctctcc-agaaacca--ac--ctctt-------------------------------------------------------------------------------------------------------------------------------------------------------------------------------------------------------------------------------------------------------------------------------------------------------------
>I28647_M069_Malvaceae_Cheirolaena_linearis_seq1
--------------------------------------------------------------------------------------------------acttgtagtgtygtgcagtgtgcttggcacccaaaattaaatcaggtatwttwcactct---rgtcyctywgtacagta--------------tcctaagcacatttaycay---------caycttyrtggtt-raaaaggatgaactgatga-----ayaatagtataataatac---achaattbawttg--tctgttttaagatatttgcaacakctggagacaaaagccaaggtggtactcatgtactgtatgatccaaccgttagtganaggggagctcttgtttgtgttgcacgtgcacctaggaagaadtctgttgatgattttgaggcaccacttgtgattcacaatcctcatgcactdccattatttagdgaccaaccaagccgtaagcgtcaacgggaaaagatactgaaggatcctatcaagtcacataagcctgaagctcccatgacaggacctggacatggtggaagaatyggtactactaagggaagcttgttgactcagtaccttcthaaggtaatggt-kttttt-yhttytyhhaahactc--ac--ctmtctggtg-ctcctt-aaatctt----aata-ttgtataac-------tagagccagttga-----agactca----------------tcaattggctatcattgcagcaaggaggaatgatcaaggaaacatggatggaagaagatccta-gagaag-------------------------------------------------------------------------------------------------------------------------------------------------
>I28652_M074_Malvaceae_Hildegardia_barteri_seq1
--------------------------------------------------------------------------------------------------------------------tgtgtttggcacccaagattaaatcaggtataccacactct---ggtctctctgtgcgata--------------tccttatcgcacccagca--------ygcacatgcatggtt-aaaaagtatggactgatta--ataatagtataataatgatac---actaatttagttgtttctgttttaagatatttgcaactgctggagacaaaagccaakgggggactcatgtgctgtatgatccaacacttagtgagaggggagctcttgtttgtgttgcacgtgcacctaggaagaaatctgttgatgattttgaggcaccgcctgtgattcacaatcctcatgcactaccactatttagagaccaaccaagccgwaagcgtcaacgggaaaagatactgaaggatcctgtcaagtcacataagcctgagcttcccataacagggccaggatatggtggaagagttggkacaaccaagggaagcttrttaacccagtaccttcttaaggtaatggc-attttt-ccttgcc-aaaaactc--ac--ctctctgctg-ccccttagaatctta---aatt-tcgtataat-------taaagctggtgg-ag---agactta----------------tctattggytctcattgcagcaagggggaatgatcaaggaa------------------------------------------------------------------------------------------------------------------------------------------------------------------------------
>I28653_M168_Malvaceae_Theobroma_cacao_seq1
----------------------------------------------------------------------------tcaaagagttggggtatccccaacttgtagtgttgtgcagtgtacttggcacccaagactaaatcaggtataccacactct----atctctctatgcattaacct-----a----ctgtgagcacacctacccc------atgcacatacatggtc-aaaaagtatgaactgatca----------------ataat-----actcatttaattctttctgttttaagatatttgcaacagctggggataaaagccaaggagggacacatgtgctgtacgatccaacccttagcgagagaggtgctcttgtttgtgttgcacgtgcacctaggaagaaatctgttgatgattttgaggcaccgcttgtgattcataaccctcatgcgctaccattgtttagagaccaaccgagccgtaagcgtcaacgggagaagatactgaaggatcctatcaagtcgcataagcctgaacttcccataacaggaccaggatatggtggaagagtgggtgcaagtaagggaagcttgttgactcagtaccttcttaaggtaatggc-attttt-cctttcc-aagaacct------------ggtg-ctccttcaaattct----tatc-ttgtataac-------taaagctgctggaaa---agactctgtcctatt--------tggtcgagctggtgcttctctaagaagtgctgtttaagtagagctatttggaaaatgctgtaaagagaaactaaaatag----------------------------------------------------------------------------------------------------------------------------------------
>I28654_M105_Malvaceae_Pachira_aquatica_seq1
-----------------------------------------------------------------------------------------------------------gttgtgcagtgtgcttggaatccaagattaaaccaggtatatcacactct---tgtctcttcgtgcatta--------------tcctaagcacgactcttc-------atgcgcattcatggtc-aaaaggtttgaactgatatt-ctgataataatagtataatac---actaatttaattatttctt-tttaagatatttgcaacagctggagacaaaagccaaggagggactcatgtactatatgatccaacccttagtgagagaggagctcttgtttgtgttgcacgtgcacctaggaagaaatctgttgatgattttgaggcaccacttgtgattcacaatcctcatgcactaccgttatttagagaccaaccaagccgtaagcgtcaacgggagaagatactgaaggatcctatcaagtcacgtaagcctgaacttcccataacaggaccaggacatggtggtagggttggtgcaaccaagggaagcttgttgacccagtaccttcttaaggtaatgat-gttttt-cttctaa-gataactt--ac--ctctctggaacttccttaaactcct----aatg-ttgtataac-------taaatctggtggaag---agactta----------------ccttatggctctcattgcagcaaggaggaatgatcaaggaaacatggatg---------------------------------------------------------------------------------------------------------------------------------------------------------------------
>I28655_M148_Malvaceae_Robinsonella_mirandae_seq1
------------------------------------------------------------------ttgaacttgttcaaagagttgggatatctc---cttgcagtgtcgtgcagtgtgattggcacccgagattaaatcaggtat--catagtct---tgyctctcygtgcattagtgattatcctaattcctaagcacacatattc-------ataagcatgcatgatc-aaaaagtataaacttgtda---------caataatataaaac---gctaatataattgtttctr-ttcaagatattcgcaacaacggghgacagaacccaaggagggactcatgtactvtacratccaacacttagtgagagaggagctcttgtttgtgttgcacgtgcacctaggaagaaatctgttgatgattttgadgcaccdcttgtgattcacaatcctcatgcactgccattatttagagaccaaccaagccgtaagcgtcaacgggagaagatactgaaggatcctgtcaagtcacahaagcctgaacttcccatggacggaccrggacatggtggtagggttggtaccaccaagggaagcttgttgacccagtaccttctyaaggtaatgkt-gttttt-cctgtca-aakaaaka-----hhtdbytkktk-tttcttcaartttt----gatg-tyrtataac-------tagagctagtggaag---agwctta----------------cctgttgcctctcattgcagcaaggaggaatgatcaaggaaacatggatggaagaaga-------------------------------------------------------------------------------------------------------------------------------------------------------------
