# Supplementary material for: Localized Phylogenetic Discordance Among Nuclear Loci Due to Incomplete Lineage Sorting and Introgression in the Family of Cotton and Cacao (Malvaceae)
Source: Front Plant Sci. 2022 Apr 13;13:850521. doi: 10.3389/fpls.2022.850521 (PMC9043901; doi:10.3389/fpls.2022.850521)
Supplement: Supplementary file 1 [file Data_Sheet_1.ZIP › Alignments_v4/L227.fasta]

>I23352_M001_Malvaceae_Bombax_ceiba_seq1
--------------------------------------------------------------------------------------------------------------------------------------------------------------------------------------------------------------------------------------------------------------------------------------------------------------------------------------------------------------------------------------------------------------------------------------------------------------------------------------------------------------------------------------------------------------------------------------------------------------------------------cctgggtttagggtccgcatcatacccgttctgggtaccatccctgcaatttttggacaggttatggcctcctatgttattacacaacttgcaggattggatattcaaacagagccagtggtaaacctagatgctgatcattatcagatgcttcttcaacgacttattgagcatgaagagtcattgtatggtgcagccacactagtccaggtaag---atttacctctacgctcttttc---agga-gaaatagtgtg------------------------------------------ctcgggattattttgctct----------tgttgtttgccatccgagg-----------------------------tactt--------------ctcaattttcttga------------------------------------------------tgcagtgattgtatgattt----------------aaagattttca--tta----------------------------------------------------------------------------------------------------------------------------------------------------------------------------------------------------------------------------------------------------------------------------
>I23353_M002_Malvaceae_Tilia_americana_seq1
--------------------------------------------------------------------------------------------------------------------------------------------------------------------------------------------------------------------------------------------------------------------------------------------------------------------------------------------------------------------------------------------------------------------------------------------------------------------------------------------------------------------------------------------------------------------------------------------------------------------------------cctgggtttagggtccgtatcatacctgttctgggtaccatccctgcaatttttggacakgttatggcctcctatgttgttacacaacttgcaggattgcatattcaaacagagccagtggtaaatctggatgttgctcattatcagatgcttcttcaacggcttattgagcatgaggaatcattgtatggtgcagccatgcaagttcaggtagg---atttgcctgtacgttcttttc---atga-g-aatagtgtg------------------------------------------tttgagattattttgytyt----------tkgtgtttkydhthttwtdgggtdt------------tttthdwt--btttttttt----tttttttttcaattttcttga------------------------------------------------tgtattgattggatgcttt----------------aaaggttttca---------------------------------------------------------------------------------------------------------------------------------------------------------------------------------------------------------------------------------------------------------------------------------
>I23354_M003_Malvaceae_Herissantia_crispa_seq1
------------------------------------------------------------------------------------------------------------------------------------------------------------------------------------------------------------------------------------------------------------------------------------------------------------------------------------------------------------------------------------------------------------------------------------------------------------------------------------------------------------------------------------------------------------------------------------------------------------------------------tacctgggtttagggttcgcatcatacctgttctgggtaccatccctgcaatttttggacaggttatggcctcctatgttgttacacaacttgcagggttagatgttcaaacagagccagtggtaaatctagatgttggtcattatcaaacgcttcttcaacggcttattgagcatgaggagtcattatatggtgcagacatgcaagttcaggtagg---ttttaccttgacactctttat---gtga------------------------------------------------------ga-gtcattagtgtg--ct----------ctgtgtttgctatctgaag-----------------------------tac-ttct-----------gtcaaatttttga-------------------------------------------------tgcagttattgtattattt----------------aaatatt------gtctcatttgttcttccctttctctttccatctgcttggg-------------ttacaggaacttgccatttctgtt--------------------------------------------tttctgtttaatttttttgg----------------------------------------------taaat-------------------------------------------------------------------------------
>I23355_M004_Malvaceae_Malva_arborea_seq1
-----------------------------------------------------------------------------------------------------------------------------------------------------------------------------------------------------------------------------------------------------------------------------------------------------------------------------------------------------------------------------------------------------------------------------------------------------------------------------------------------------------------------------------------------------------------------------------------------------------------------------gtacccggatttagggtccgcatcatacctgttctgggtactatccctgcaatttttggacaggttatggcctcctatgttgttacacaacttgcaggattggatgttcaaacagagccagtggtaaatctagatgttaatcattatgagacacttcttcaacggcttattgagcatgaggagtcattatatggtgcagacatgcaagtccaggtagt--aatttgcctcgtcagtcttttc---atga------------------------------------------------------ggattcattgttc-acact----------atgtgttttctagctcaaa-----------------------------tac-tttt-----------atcaa-ttccttga------------------------------------------------tgcagttattttatgattt----------------aaagatt------ttatcatttgttctttcctttctccttccatctgcttgggt-----tacagacttacaggaacttgccattatagtt-----------------------------------------------ctgtttaa-ttttttgg----------------------------------------------taaattcattaaatcaaattta-tat----------------------------aaacttttgc--------------------
>I23356_M005_Malvaceae_Lavatera_assurgentiflora_seq1
----------------------------------------------------------------------------------------------------------------------------------------------------------------------------------------------------------------------------------------------------------------------------------------------------------------------------------------------------------------------------------------------------------------------------------------------------------------------------------------------------------------------------------------------------------------------------------------------------------------------------------cggatttagkgtccgcatcatacctgttctgggtactatccctgcaatttttggacaggttatggcctcctatgttgttacacaacttgcaggattggatgttcaaacagagccagtggtaaatctagatgttaatcattatgagacacttcttcaacggcttattgagcatgaggagtcattatatggtgcagacatgcaagtccaggtagt--aatttgcctcgtcagtcttttc---atga------------------------------------------------------ggattcattgttc-acact----------atgtgttttctagctcaaa-----------------------------tac-tttt-----------atcaa-ttccttga------------------------------------------------tgcagttattttatgattt----------------aaagatt------ttatcatttgttctttcctttctccttccatctgcttgggt-----tacagacttacaggaacttgccattatagtt-----------------------------------------------ctgtttaa-ttttttgg----------------------------------------------taaattcattaaatc---------------------------------------------------------------------
>I23357_M006_Sphaerosepalaceae_Rhopalocarpus_longipetiolatus_seq1
---------------------------------------------------------------------------------------------------------------------------------------------------------------------------------------------------------------------------------------------------------------------------------------------------------------------------------------------------------------------------------------------------------------------------------------------------------------------------------------------------------------------------------------------------------------------------------------------------------------------------------ctgggtttagggtccgcatcatccctgttmtgggaaccatccctgcaatttttgggcaagtcatggcctcctatgttgtgacacaactagcagggttgcaagttcagacagaacccattgtaagtttagatatagatcattatcgactacttcatcaacgccttattgaacatgaggagtcacrgtatggcacagccatgcaagtgcaggtacg--------catgtgtgctttttataatgttc-----------------------------------------------------ttttttgcttgcartgyact----------tggcctttgttatcctatgtg----------------ttagaaacaagtatcttttg------------aattttggttgg-----------------------------------------------atacgatgattgtctcgttt-----------------------------ttcttttttgctaat----------------------------------------------------------------------------------------------------------------------------------------------------------------------------------------------------atgt--------------------------------------------------------
>I23359_M008_Malvaceae_Althaea_officinalis_seq1
--------------------------------------------------------------------------------------------------------------------------------------------------------------------------------------------------------------------------------------------------------------------------------------------------------------------------------------------------------------------------------------------------------------------------------------------------------------------------------------------------------------------------------------------------------------------------------------------------------------------------------ctcgggtttagggtccgcatcatacctgttctgggtactatccctgcaatctttagacatgttatggcctcctatgttgttaaacaacttgcaggattggatgttcaaacagggccagtggtaaatctagatgttaatcattatgagacacttcttcaacgacttattcagcataaggagtcattatatggtgcagacatgcaagtccaggttgc---tgttdaggaggtacgctacat--tgttaaagabttgtgbcatgggagaagtgctaga------------------gaactgtctgcgaaagatgttgggcg----------tggaatgtggcgatctgta-----------------------------------------------------------------------------------------------------------------aataagttgatgattgttrr--wkggraymggcaaaaccagcat-ctat---------------------------------------------------------------------------------------------------------------------------------------------------------------------------------------------------------------------------------------------------------------------------
>I23360_M009_Malvaceae_Lagunaria_patersonia_seq1
-------------------------------------------------------------------------------------------------------------------------------------------------------------------------------------------------------------------------------------------------------------------------------------------------------------------------------------------------------------------------------------------------------------------------------------------------------------------------------------------------------------------------------------------------------------------------------------------------------------------------------------gtttagggtccgcatcatacctgttctgggtaccatcccagcaatttttggacaggttatggcctcctatgttgttacacaacttgcagggttggatgttcaaacagagccagtggtaaatctagatgttgatcattatcaaacgcttcttcaacggcttatcgagcatgaggagtcattatatggtgcagacatgcaagtccaggtagg---atttgccctgacactcttttc---atga------------------------------------------------------ggagtcattattttgctct----------ttgtgtttgctatctcaag-----------------------------tac-tttt-----------ttcaatttcyttga------------------------------------------------tatagttattgtatgattt----------------aaagatt------ttatcawttgttcttccctttctccttccatctgcttggg-------------ttacaggatcttgccatttctgtt---------------------------------------------ttctgttta--------------------------------------------------------------------------------------------------------------------------------------------
>I23364_M013_Malvaceae_Grewia_sp_seq1
-----------------------------------------------------------------------------------------------------------------------------------------------------------------------------------------------------------------------------------------------------------------------------------------------------------------------------------------------------------------------------------------------------------------------------------------------------------------------------------------------------------------------------------------------------------------------------------------------------------------------------gtacctgggtttagggtacgcatcatccctgttttaggtaccatccctgcaatttttggacaggttatggcctcctatgttattacacaacttgcaggattggatgttcaaatggagccagtcgtaaatctagatgtagatcattaccagatgcttcttcaacggcttattgagcatgaggagtctttgtatggtacagccatgcaagtccaggtagg---atttgcatctacactgttttt---gtga-gaaatagcttgtt---tgaaattgtagatgcatgattttgtcatttatctagttttgttgttactttgcaat----------ttctgtaaattaattctta-----------------------------tattttttt--------tatcttact-attcac-----------------------------------------------atgcaatgattacataatagg---------------taaggct------taattctaggat-----------------atgtggcaggc---------------------------------------------------------------------------------------------------------------------------------------------------------------------------------------------------------------------------------------
>I23365_M014_Malvaceae_Callirhoe_bushii_seq1
-----------------------------------------------------------------------------------------------------------------------------------------------------------------------------------------------------------------------------------------------------------------------------------------------------------------------------------------------------------------------------------------------------------------------------------------------------------------------------------------------------------------------------------------------------------------------------------------------------------------------------------------------------------gttctggktactatccctgcaatttttggacaggttatggcctcctatgttgttacactacttgcagggttggatgttcaaacagagccagtggtaaatctagatgttaatcattatgaaacacttcttcaacggcttattgagcatgaggagtcattatatggcgcagacatgcaagtccaggtagg--aatttgcgttgacagtcttttc---atga---------------------------------------------------------gggttcattattcacat--------tctgtgttttctagctcaaa-----------------------------tatttttc--------------aatttccttga------------------------------------------------tgcagttattttctattttatcattttcgatccaaaaatgatt-----ttatcgtttgttcttccctttctccttccatctgcttgggt-----tgcgtacttacaggaacttgccattattgttctg----------------------------------------tttaatttttgg-------------------------------------------------------------------------------------------------------------------------------------------
>I23367_M016_Malvaceae_Kitaibelia_vitifolia_seq1
-------------------------------------------------------------------------------------------------------------------------------------------------------------------------------------------------------------------------------------------------------------------------------------------------------------------------------------------------------------------------------------------------------------------------------------------------------------------------------------------------------------------------------------------------------------------------------------------------------------------------------acccgggtttagggtccgcatcatacctgttctgggtactatccctgcaatttttggacaggttatggcctcctatgttgtcacacaacttgcaggattggatgttcaaacagagccagtggtaaatctagatgttaatcattatgagacacttcttcaacggcttattgagcatgaggagtcmttatatggtgcagacatgcaagtcaaggtagg--tatttgcctcgacagtcatttc---atga------------------------------------------------------ggagtcattattc-gcact----------gtgtgttttccatctaaaa-----------------------------------------------------------------------------------------------------------------------------------------------------------------------attctttttttttt--------------------------------------------------------------------------------------------------------------------------------------------------------------------------------------------------------------------------------------------------------
>I23368_M017_Malvaceae_Sterculia_apetala_seq1
-------------------------------------------------------------------------------------------------------------------------------------------------------------------------------------------------------------------------------------------------------------------------------------------------------------------------------------------------------------------------------------------------------------------------------------------------------------------------------------------------------------------------------------------------------------------------------------------------------------------------------acctgggtttagggtccgcatcatacctgttctaggtaccatccctgcaatttttggacaagttatggcctcctatgttgttacacaacttgcaggattgcatattcaaacagakccagtggtaaatctagatgttgatcattatcagatgcttcttcaacggcttattgagcatgaggagtcattgtatggtgcagccatgcaagtccaggtagg---attt-------tgctcttttc---gcga-gaaatagtgtg------------------------------------------tttgagattattctgctct----------tggcgtttgctatttatgg-ggtat------------ctcaag-----tattttgt-------ttctttgaattttcttgt------------------------------------------------tttggtgattggatgtttt----------------aaamgttttcgt-ttatcatttgttcttccctttctccttccmtctgcttggg-------------ttatgagaactttccacttttgtt--------------------------------------------ttgtgcttt---------------------------------------------------------------------------------------------------------------------------------------------
>I23369_M018_Malvaceae_Abelmoschus_esculentus_seq1
------------------------------------------------------------------------------------------------------------------------------------------------------------------------------------------------------------------------------------------------------------------------------------------------------------------------------------------------------------------------------------------------------------------------------------------------------------------------------------------------------------------------------------------------------------------------------------------------------------------------------------ggtttagggtccgcatcatacctgttctgggtaccatccctgcaatttttggacaggttatggcctcctacgttgttacacaacttgcagggttggatgttcaaacagagccagtggtgaatctagatgttgatcattatcagacacttctgcaacggcttattgagcatgaggagtcattatatggtacagacatgcatgtccaggtagg---atttgcctc-gaactcatttc------a------------------------------------------------------ggagtcattattttgcttt----------ttgtgtttgctatctcaaa-----------------------------tac-cttt-----------ttcaatatccctg---------------------------------------------------cagttattgtatgattt----------------aaatatt------t--tcatttgttcttctctctctccttccatcttcttggg-------------ttacaagaattttctgtttaat----------------------------------------------------------------------------------------------------------------------------------------------------------------------------------------------------
>I23370_M105_Malvaceae_Pachira_aquatica_seq1
-------------------------------------------------------------------------------------------------------------------------------------------------------------------------------------------------------------------------------------------------------------------------------------------------------------------------------------------------------------------------------------------------------------------------------------------------------------------------------------------------------------------------------------------------------------------------------------------------------------------------------acctgggtttagggwccgcatcatacctgttctgggtaccatccctgcaatttttggacaggttgtggcctcctatgttattacacaacttgcaggattggatattcaaacagagccagtggtaaatctagatgttgatcattatcagatgcttcttcaacggcttattgagcatgaggagtcattgtatggtgcagccacgctagtccaggtaag---acttacctctacactctttcg---atga-ggagtagtgtg-----------------------------------------ctctgggattattttgctct----------tagtgtttgctatataagg-----------------------------tactt------------ttttcaattttcttga------------------------------------------------tccagtgattgtatgattt----------------agacattttcat-ttatcatttggtcttccctttctccttc---------------------------------------------------------------------------------------------------------------------------------------------------------------------------------------------------------------------------------------------------
>I23371_M137_Malvaceae_Dombeya_wallichii_seq1
-------------------------------------------------------------------------------------------------------------------------------------------------------------------------------------------------------------------------------------------------------------------------------------------------------------------------------------------------------------------------------------------------------------------------------------------------------------------------------------------------------------------------------------------------------------------------------------------------------------------------------------gtttagggtccgcatcatacctgttttgggtaccatccctgcaatwtttggacaagttatggcgtcctatgttgttacacaacttgcaggattgyatgttgaaacagagccagtggtaaatcttgatgttkatcattatcagatgctttttcaacggcttatygarcatgaggaatcawtktatggtacagccatgcaagtccakgtacg---attytcctttayamactttty--grtga---------------------------------------------------------------------ytct----------tggtgttwggcattw---------------------------------tttttymtt--tttctttttctaattttctt---------------------------------------------------gtcgtgattgaatgcttt----------------gaaagttttcat-ttattgttgagaaattatctctcaattgttagcactgaga------gacagtaattaaggatcatg-------------------------------------------------------------------------------------------------------------------------------------------------------------------------------------------------------------
>I23372_M140_Malvaceae_Chiranthodendron_pentadactylon_seq1
-----------------------------------------------------------------------------------------------------------------------------------------------------------------------------------------------------------------------------------------------------------------------------------------------------------------------------------------------------------------------------------------------------------------------------------------------------------------------------------------------------------------------------------------------------------------------------------------------------------------------------------gggttcagggtccgcatcatacctgttctgggtaccatccctgcaatttttggacaggttatggcctcctatgttgttacacaacttggaggattggatattcaaacagagccagtggtaaatctagatgttgatcattatcagatgcttcttcaacggcttattgagcatgaggagtcattgtatggtgcagccatgctagtccaggtagg---atttgcctctacgctctcttc---atga-gaaatggtgtg-----------------------------------------ttctgagattattt-attct----------tggtgtttgctatctcaag---------------------------------------------------------------------------------------------------------------------------------------------------------------------------------------------------------------------------------------------------------------------------------------------------------------------------------------------------------------------------------------------------------------------------------------------
>I23373_M141_Malvaceae_Quararibea_funebris_seq1
--------------------------------------------------------------------------------------------------------------------------------------------------------------------------------------------------------------------------------------------------------------------------------------------------------------------------------------------------------------------------------------------------------------------------------------------------------------------------------------------------------------------------------------------------------------------------------------------------------------------------------cctgggtttakggtccgcatcatacctgttctaggtaccatccctgcaatttttggacaggttatggcgtcctatgttgttacacaacttgcaggattggatattcaaacagagccagtggtaaatctagatgttgatcattatcagatgcttcttcaacggcttattgagcatgaggagtcattgtatggtgcagacatgctagtccaggtagg---atttgcstctacaatcctc-----gtga-gaaatagtgtg-----------------------------------------ctctgggatwwttttgttct------------gtgtttgctatctcaga-----------------------------tacttattt----------ttcaattttcttga------------------------------------------------tgcagtgatcgtatgattt----------------aaagattttcat-ttatcatttattcttccctttctccttctatctgcttggg-------------ttctaggaacttgccacttttgtt--------------------------------------------tttctgcct---tcttttgg---------------------------------------------gtaaattcattaaatcaaattt---------------------------------------------------------------
>I23374_M142_Malvaceae_Hampea_nutricia_seq1
-----------------------------------------------------------------------------------------------------------------------------------------------------------------------------------------------------------------------------------------------------------------------------------------------------------------------------------------------------------------------------------------------------------------------------------------------------------------------------------------------------------------------------------------------------------------------------------------------------------------------------------------------------------gttcttggtaccatccctgcgatatttggacaggttatggcctcgtatgttgttactcaacttgcagggttggatgttcaaacagagccagtggtaaatctagatgttgaccattaccagacgcttttgcaacggcttattgagcatgaggagtcattgtatggtgcagacatgcaagtccaggtagg---atttgcctcgacaccctttgc---acga---------------------------------------------------------gttattattttgctct----------ttttgtttgacat------------------------------------------------------gtaaatttccttga------------------------------------------------tgcagttattttatgattt----------------aaatatt------ttgtcatttgttcttccctttctccttccatctgcttgga--------------tactggaacttcccatttctgtttgg-----------------------------------------------------------------------------------------------------------taaattcattaaatcaaattta-tat----------------------------aaacatgcg---------------------
>I23376_M145_Malvaceae_Heliocarpus_appendiculatus_seq1
-------------------------------------------------------------------------------------------------------------------------------------------------------------------------------------------------------------------------------------------------------------------------------------------------------------------------------------------------------------------------------------------------------------------------------------------------------------------------------------------------------------------------------------------------------------------------------------------------------------------------------acctggttttagggtccggatcataccggttttgggtaccatccctgcaatatttggacaggttatggcctcctatgttattacacaacttgcrggattggatgttcaaacagagccagtggtaaacctagatgtagatcattacyrgatgcttcttcaacgtcttatcgagcatgaggagtcattgtatggmkcagccatgcaagtccaggttgg---atttgcatctrgactcttttt---gtgt-ta-atggcttgtt---tsaaattgtagatgcatga-----------------ttwtgttgttactttgaat--------------tgtaaatttg---tta-----------------------------tgwttttkg--------tcttmtgct---tcac-----------------------------------------------atggaataatcatattatttg---------------taaggcat------aa----------------------------------------------------------------------------------------------------------------------------------------------------------------------------------------------------------------------------------------------------------------------------
>I23377_M148_Malvaceae_Robinsonella_mirandae_seq1
-----------------------------------------------------------------------------------------------------------------------------------------------------------------------------------------------------------------------------------------------------------------------------------------------------------------------------------------------------------------------------------------------------------------------------------------------------------------------------------------------------------------------------------------------------------------------------------------------------------------------------gtacctgggtttagggtccgcatcatacctgttctrggtacyatccctgcaatttttggacaggttatggcctccyatgttgttacacaacttgcaggrttagatgttcaaacagagscagtggtaaatstagatgttgatcattatsagacgcttcttcaacggctyattgagcatgaggagtcattatatggtgcagacatgcaagtycaggtagg---ttttgysktgrcaytctktac---gtga------------------------------------------------------ga-ktcrttartttg--ct----------ctgtgtttgcwatctcaag-----------------------------twc-tttt-----------gtcaatwttttkk-------------------------------------------------kksmrktwwtkwwwtwwtt----------------waawwwt------kkyyymwttkktyytyccyttctccttccatctgtttggg-------------ttacaggaacatgccatttctgtt--------------------------------------------tttstgtttaa-ttttttgg----------------------------------------------taaatccattaaatcaaattta-tat----------------------------aaactt------------------------
>I23378_M150_Malvaceae_Ceiba_pentandra_seq1
-------------------------------------------------------------------------------------------------------------------------------------------------------------------------------------------------------------------------------------------------------------------------------------------------------------------------------------------------------------------------------------------------------------------------------------------------------------------------------------------------------------------------------------------------------------------------------------------------------------------------------acctggttttagggtccgcatcatacccgttctgggtaccatccccgcaatttttggacaggttatggcctcctatgttattacacaacttgcaggattggatattcaaacagagccagtggtaaacctagatgttgatcattatcagatgcttcttcaacgacttattgagcatgaagagtcattgtatggtgcagccacactagttcaggtaag---atttacctctacactc-tttc---agga-gaaatagtgtg------------------------------------------ctcgggattattttggtct----------tgttgtttgccatccgagg-----------------------------tactt--------------ttcaattttcttga------------------------------------------------tgcagtgattgtatgattt----------------aaagattttca--ttattttttgttcttccctttctccttccatctgcttggg-------------ttacaggaactcgtcacttttatt--------------------------------------------ttcccactt---------------------------------------------------------------------------------------------------------------------------------------------
>I23379_M160_Muntingiaceae_Muntingia_calabura_seq1
--------------------------------------------------------------------------------------------------------------------------------------------------------------------------------------------------------------------------------------------------------------------------------------------------------------------------------------------------------------------------------------------------------------------------------------------------------------------------------------------------------------------------------------------------------------------------------------------------------------------------------cctggctttcgagtccgtataatacctgttctgggcacgatccctgccatttttggacaggtcatggcatcctatgttgtgacacaactggcaggactgcaagttcagatggaacctgtggtaaatttggatatggatcattaccaggtgcttcatcaacgccttattgagcatgaggagtcactatatggcactgcctcacaagttcaggtctggaatctgaccttaatgattatttt-actttagaatacagaagcta----------------------------------------ttatagaacacattgctgtcatta--atattcaatcagttgtcat------------------------------------------------------------------------------------------------------------------------------------------------------------------------------------------------------------------------------------------------------------------------------------------------------------------------------------------------------------------------------------------------------------------------------------------------
>I23380_M161_Malvaceae_Hibiscus_tiliaceus_seq1
-----------------------------------------------------------------------------------------------------------------------------------------------------------------------------------------------------------------------------------------------------------------------------------------------------------------------------------------------------------------------------------------------------------------------------------------------------------------------------------------------------------------------------------------------------------------------------------------------------------------------------------gggtttagggtccgcatcatacctgttctgggtaccatccctgcaatttttggacaggttatggcctcctacgttgttacacagcttgcagggttggatgttcaaacagaaccagtggtaaatctagatgttgatcattatcagacacttctgcaacggcttattgagcatgaggagtcattatatggtacagacatgcaagtccaggtagg---atttgcctcaaaactcttttc------a------------------------------------------------------ggagtcattattttgctct----------ttgcgtttgctatcttaag-----------------------------tac-tttt-----------tttaatatccctg---------------------------------------------------c----------------------------------------------------------------------------------------------------------------------------------------------------------------------------------------------------------------------------------------------------------------------------------------------------------------------------
>I23381_M162_Bixaceae_Bixa_orellana_seq1
-----------------------------------------------------------------------------------------------------------------------------------------------------------------------------------------------------------------------------------------------------------------------------------------------------------------------------------------------------------------------------------------------------------------------------------------------------------------------------------------------------------------------------------------------------------------------------------------------------------------------------gtacctgggtttagggtccgaatcatacctgttctgggtaccatccctgcaatttttgggcaggtcatggcctcctacattgtgacacaacttgcagcattgcaagttgaaacagagcctgttgtaaacttagatttagatcattaccgtctgctccatcaacgccttatcgagcatgaggaatcaatatatggtactgccaagcaggtgcaggtatgtatatttgccatgtagaactgctt--tgttaagaaacagttca------------------------------------------ttctaggttactttgttcgtctttttgaattctatgtgccatcacaag----------------------------ttccttttt--------------gatttgtttga-----------------------------------------------atatgatgataggctggatactc--------------------------tcttaatttgttgaacagtt-----------------------aagcatatattatcaaaaatttattgctaatatatgttt--------------------------------------------------------------------------------------------------------------------------------t--tt--------------------------------------------------------
>I23383_M166_Malvaceae_Pseudobombax_ellipticum_seq1
-------------------------------------------------------------------------------------------------------------------------------------------------------------------------------------------------------------------------------------------------------------------------------------------------------------------------------------------------------------------------------------------------------------------------------------------------------------------------------------------------------------------------------------------------------------------------------------------------------------------------------------gtttagggtccgcatcatacccgttctgggtacaatccccgcaatttttggacaggttatggcctcctatgttattacacaacttgcaggattggatattcaaacagagccagtggtaaatctagacgttgatcattatcagatgcttcttcaacgacttattgagcatgaggagcaattgtatggtgcagccacgctggtccaggtaag---atttacctctacgctcttttc---agaa-gaaatagtgtg-----------------------------------------ctctgggattattttgctct----------kggtgtttgctatctgagg-----------------------------tactt--------------ttcaattttcttga------------------------------------------------ttcagtgattgtatgattt----------------aaagattytca--ttattttttgttcttccctttctccttccatctgcttggc-------------ttacaggaacttgt------------------------------------------------------------------------------------------------------------------------------------------------------------------------------------------------------------
>I23384_M168_Malvaceae_Theobroma_cacao_seq1
------------------------------------------------------------------------------------------------------------------------------------------------------------------------------------------------------------------------------------------------------------------------------------------------------------------------------------------------------------------------------------------------------------------------------------------------------------------------------------------------------------------------------------------------------------------------------------------------------------------------------taccagggtttagggtccgcatcatacctgttctgggtaccatccctgcaatttttggacaggttatggcctcctatgtcgttacacaacttgcaggattgcacattcaaacagagccagtggtaaatttagatgtagatcattaccagatgcttcttcaacggcttattgagcatgaggagtctttgtttggttcagccatgcaagtccaggtagg---acctgcctctgcactcttttt---gttt-gagatagtttg------------------------------------------tttgagattattttggtct----------tggtctttgctatcttttgtggtat------------ctcaag-----tacttttt-----------ttcaattttcttga------------------------------------------------tgcagtgattggatgattt----------------aaaggttttctt-taatcatttgttcgtccctttcttcttttctctgcttgtg-------------ttgtaggaatttggtacttttgga--------------------------------------------tttgtgcttttyyttttttt----------------------------------------------------------------------------------------------------------------------------------
>I23385_M169_Malvaceae_Ochroma_pyramidale_seq1
--------------------------------------------------------------------------------------------------------------------------------------------------------------------------------------------------------------------------------------------------------------------------------------------------------------------------------------------------------------------------------------------------------------------------------------------------------------------------------------------------------------------------------------------------------------------------------------------------------------------------------cctgggtttagggtccgcatcatacctgttctgggtaccatccctgcaatttttggacaggttatggcctcctatgttgttacacaacttgcaggattggatattcaaacagagccagtggtaaatctagatgttgatcattatcagatgcttcttcaacggcttattgagcatgaggagtcattgtatggtgcagccatgctagtccaggtagg---atttgcctttacgctcttttc---gtga-gaaatagtgtg-----------------------------------------ctctgggattattttgctct----------tggtgtttgctatctcagg-----------------------------tactt------------ttttcaatttccttga------------------------------------------------tgcagtgattgtatgattt----------------aaagattttcat-ttatcatttgttcttccctttctccttccatctgcttggg-------------ttacaggaagttgccacttctgtt--------------------------------------------tttctgctt----tttttgg----------------------------------------------taaattcatt--------------------------------------------------------------------------
>I23387_M178_Malvaceae_Malvaviscus_arboreus_seq1
-------------------------------------------------------------------------------------------------------------------------------------------------------------------------------------------------------------------------------------------------------------------------------------------------------------------------------------------------------------------------------------------------------------------------------------------------------------------------------------------------------------------------------------------------------------------------------------------------------------------------------------ttttagggtccgcatcatacctgttctgggtaccatccctgcaatttttggacaggttatggcctcctacgttgttacacaacttgcagggttggatgttcaaactgagccagtggtaaatctagatgttgatcattatcagacacttctgcaacggcttattgagcatgatgagtcattatatggtacagacatgcaagtccaggtagg---atttgccttgaaactcttttt------a------------------------------------------------------ggattcattattttgcact----------ttgtgtttgctatctcaag-----------------------------tac-cttt-----------ttcaatat-cctg---------------------------------------------------caattatcatat------------------------------------------------------------------------gg-------------ttataggaactt--------------------------------------------------------------------------------------------------------------------------------------------------------------------------------------------------------------
>I23388_M180_Malvaceae_Triumfetta_lappula_seq1
-----------------------------------------------------------------------------------------------------------------------------------------------------------------------------------------------------------------------------------------------------------------------------------------------------------------------------------------------------------------------------------------------------------------------------------------------------------------------------------------------------------------------------------------------------------------------------------------------------------------------------gtacctggttttagggtccggatcatacctgttttgggyaccatccctgcaatatttggacaggttatggcctcctatgttattacacaacttgcrggattggatgttsaaacagagccagtggtaaacctagatgtagatcattacyrgatgcttcttcaacgtcttatcgagcatgaggagtcattgtatggmkcagccatgcaagtccaggttgg---atttgcatctagactcttttt---gtgt-ta-atggcttgtt---tsaaattgtagatgcatga-----------------ttttgttgttactttgaat--------------tgtaaatttg---tta-----------------------------tgtttyttg--------tcttctgmt---tmac-----------------------------------------------atggagtaatcatattatttg---------------taaggcat------aatattaggatgt---------------atctggcaagatctagaggtagacctaataat--ttgggattttaagtgagttttggcttggtggcttaaagtggggctcattaaga---a-------------------------------------------------------------------------------------------------------------------------------------------------------
>I23389_M181_Malvaceae_Pavonia_scheadiana_seq1
----------------------------------------------------------------------------------------------------------------------------------------------------------------------------------------------------------------------------------------------------------------------------------------------------------------------------------------------------------------------------------------------------------------------------------------------------------------------------------------------------------------------------------------------------------------------------------------------------------------------------------cgggtttagggtccgcatcatacctgttctgggtactatccctgcaatttttggacaggttatggcctcctatgttgttacacracttgcagggttggatgttcaaacagagccagtggtaaatctagatgttratcattatsakacacttcttcaacggcttattgagcatgaggagthattatatggtgcagavatvcaagtccaggtagg--aatttgcctcgacabtcttttc---atga------------------------------------------------------ggatbcattattbbv-mhh----------wtgtgttttctagctcaaa-----------------------------tac-tttt-----------ttcaatttccttgak----------------------------------------------vhrbwyttattctatgattt----------------aaagatt------ttatcatttgttcttccttttctccttccatctgcttgggt-----tactgacttacaggaacttgccatttgtgtt--------------------------------------------tctctgtttaa-tttttt------------------------------------------------------------------------------------------------------------------------------------
>I23390_M182_Malvaceae_Anoda_cristata_seq1
------------------------------------------------------------------------------------------------------------------------------------------------------------------------------------------------------------------------------------------------------------------------------------------------------------------------------------------------------------------------------------------------------------------------------------------------------------------------------------------------------------------------------------------------------------------------------------------------------------------------------------ggtttaggatccgcatcatacctgttctgggtactatccctgcaatttttggacaggttatggcctcctatgttgttacacaacttgcagggttggatgttcaaacagagccagtggtaaatctagatgttgatcattatcatacacttcttcaacggcttattgagcatgaggagtcattatatggtgcagacatgcaagtccaggtagg--aatttgcctcgacactcttttc---atga------------------------------------------------------ggaggcattattttgcact----------ttgtgttttctatctcaag-----------------------------tacttttt-----------ttcaatttccttga------------------------------------------------tgcacttattctatgattt----------------aaagatt------ttatcatttgttcttccttttctccttccatctgcttgggt-----tactgacttacaggaacttgccatttgtgtt--------------------------------------------tctctgtttaa-ttttttgg----------------------------------------------taaattcattaaatccg-------------------------------------------------------------------
>I23391_M183_Malvaceae_Phymosia_umbellata_seq1
---------------------------------------------------------------------------------------------------------------------------------------------------------------------------------------------------------------------------------------------------------------------------------------------------------------------------------------------------------------------------------------------------------------------------------------------------------------------------------------------------------------------------------------------------------------------------------------------------------------------------------ctgggtttagggtccgcatcatacctgttctgggtaccatccctgcgatttttggacaggttatggcctcctatgttgttacacaactggctgggttagatgttcaaacagagccagtggtaaatctagatgttgatcattatcagacgcttcttcaacggcttattgagcatgaggagttattatatggtgcagacatgcaagttcaggtaga---ttttgccttgacactctttac---gtgc------------------------------------------------------ga-gacattagtttg--ct----------ctgtgtttgctatctcaag-----------------------------tac-tttt-----------gtccattttttga-------------------------------------------------tgcagttaatgta------------------------------------------ttgttctt----------------------------------------------------------------------------------------------------------------------------------------------------------------------------------------------------------------------------------------------------------------
>I23392_M187_Malvaceae_Ayenia_berlandieri_seq1
-----------------------------------------------------------------------------------------------------------------------------------------------------------------------------------------------------------------------------------------------------------------------------------------------------------------------------------------------------------------------------------------------------------------------------------------------------------------------------------------------------------------------------------------------------------------------------------------------------------------------------gtaccagggtttagggtccgcatcatacctgttctgggtaccatccctgctatttttggacaggttatggcatcctatgttgttacgcaacttgcaggattgcatgttcagacagagccagtagtaaatctagatgtagatcattacgaaatacttcatcaacggcttattgagcatgaggagtctttgtatggtgcagccatggatgttcaggtagg---atttgcatgtaagctctttat-gcatga-gaaatagtttg------------------------------------------tttgctattgctttgctttatttt-----tggcatttgcaattatgtg----------------------------gtgctatctcaagtgcmtttttcrgttttcttttttc--------------------------------------------ccgcagtgattgtatgattt----------------gaaggttttc---ttgtcattggtttttccttttctctttttgt-------------------agtttaaaagcatttgctactttatgtttgt--------------------------------------gctttcttcttcttcttctt------------------------------------------------------------------------------------------------------------------------------------
>I23393_M189_Malvaceae_Kearnemalvastrum_lacteum_seq1
-----------------------------------------------------------------------------------------------------------------------------------------------------------------------------------------------------------------------------------------------------------------------------------------------------------------------------------------------------------------------------------------------------------------------------------------------------------------------------------------------------------------------------------------------------------------------------------------------------------------------------gtacccgggtttagggtccgcatcatacctgttctgggtactatccctgcaatttttggacaggttatggcctcctatgttgttacacaacttgcaggrttggatgttcaaacagagccagtggtaaatctagatgttaatcattatgagacacttcttcaacggcttattgagcatgaggagtcattatatggtgcrgacatgcaagtccaggtagg--aatttgcctcgacagtcttttc---atga------------------------------------------------------ggattcattattc-gcact----------gtgtgttttctagctcaaa-----------------------------tac-tttt-----------ttcaatttccttga------------------------------------------------tgcagttattttgtgattt----------------aaagatt------ttatcatttattcttccctttctccttccatctsmttrkrk-----kammkwsyyaywrkwrytykyywtkrtwrwt-----------------------------------------------yyrttaaa-tca---------------------------------------------------------------------------------------------------------------------------------------
>I23394_M229_Malvaceae_Malvastrum_americanum_seq1
------------------------------------------------------------------------------------------------------------------------------------------------------------------------------------------------------------------------------------------------------------------------------------------------------------------------------------------------------------------------------------------------------------------------------------------------------------------------------------------------------------------------------------------------------------------------------------------------------------------------------------------gggtccgcatcatacctgttctgggtactatccctgcaatttttggacaggttatggcctcctatgttgttacacaacttgcagggttggatgttcaaacagagccagtggtcaatctagatgttaatcattatgagacacttcttcaacgacttattgagcatgaggagtcattatatggtgcagacatgcaagtccaggtagg--aatttgcctcgacagtcttttc---atga------------------------------------------------------ggattcattattc-gcact----------gtgtgttttctagctcaaa-----------------------------tac-attt-----------ttcaatttccttga------------------------------------------------t------------------------------------------------------------------------------------------------------------------------------------------------------------------------------------------------------------------------------------------------------------------------------------------------------------------------------
>I23395_M236_Malvaceae_Fuertesimalva_jacens_seq1
------------------------------------------------------------------------------------------------------------------------------------------------------------------------------------------------------------------------------------------------------------------------------------------------------------------------------------------------------------------------------------------------------------------------------------------------------------------------------------------------------------------------------------------------------------------------------------------------------------------------------tacccggatttagggtccgcatcatacctgttctgggtactatccctgcaatttttggacaggttatggcctcctatgttgttacacaacttgcaggattggatgttcaaacagagccagtggtaaatctagatgttaatcattatgagacacttcttcaacggcttattgagcatgaggagtcattatatggtgcagacatgcaagtccaggtagt--aatttgcctcgtcagtcttttc---atga------------------------------------------------------ggattcattattc-gcact----------atgtgttttctagctcaaa-----------------------------tac-tttt-----------atcaa-ttcattga------------------------------------------------tgcagttgttttatgattt----------------aaagatt------ttatcatttgttctttcctttcwccttccatctgcttgggt-----tgtagacttacaggaacttgccattatagtt-----------------------------------------------ctgttt---------------------------------------------------------------------------------------------------------------------------------------------
>I23396_M019_Malvaceae_Allosidastrum_pyramidatum_seq1
-----------------------------------------------------------------------------------------------------------------------------------------------------------------------------------------------------------------------------------------------------------------------------------------------------------------------------------------------------------------------------------------------------------------------------------------------------------------------------------------------------------------------------------------------------------------------------------------------------------------------------gtacctgggtttagggtccgcatcatacctgttctgggtaccatcccggcaatttttgggcaggttatggcctcctatgttgttacacaacttgcagggttagatgttcaaacagagccagtggtaaatctagatgttgatcattatcagacgcttcttcaacggcttattgagcatgaggagtcattatatggtgcagacatgcaagttcaggtagg---ttttgccttgacactctttat---atga------------------------------------------------------ga-gtcattagtttg--ct----------ctgcgtttgctatctctag-----------------------------tac-tttt-----------gtcaattttttga-------------------------------------------------tgcaattattgtattattt----------------aaatatt------gtctcatttgttcttccttttctccttccatctgcttggg-------------ttacaggaacttgccttttttgtt--------------------------------------------tt----------------------------------------------------------------------------------------------------------------------------------------------------
>I23397_M020_Malvaceae_Melochia_betonicifolia_seq1
-------------------------------------------------------------------------------------------------------------------------------------------------------------------------------------------------------------------------------------------------------------------------------------------------------------------------------------------------------------------------------------------------------------------------------------------------------------------------------------------------------------------------------------------------------------------------------------------------------------------------------acctgggtttagggtccgtatcatacctgttctgggtacaatccctgcaatttttggacaagttatggcctcctatgtcgttacgcaacttgcgggattgcaaatccaaactgagccagtggtaaatttagatgtagatcattaccagatgcttcttcagcggcttatcgagcatgaggagtctttgtatggtacagccatgcaagttcaggtagg--attttgtatctgtgctatttct---cttg-tatatagtctggt--------------------------------------------tcattatcttgc-------------atgtgtttgcctttttatctgatattgggctacacagttggagagaatcacctacc------attccataaatccccctgcgcccatcctaggacttgaactctaaacctccaaaatgaagtcataagctctaattgttgtgtcccctc---------------ggatgctc-----ttgttgtttggtgtc-------------------------------------atttaaggtatc---------------------------------------------------------------------------------------------------------------------------------------------------------------------------------------------------------------
>I23398_M021_Malvaceae_Sidastrum_micranthum_seq1
------------------------------------------------------------------------------------------------------------------------------------------------------------------------------------------------------------------------------------------------------------------------------------------------------------------------------------------------------------------------------------------------------------------------------------------------------------------------------------------------------------------------------------------------------------------------------------------------------------------------------tacctggktttagggtccgcatcatacctgttctgggtaccatccctgcaatttttggacaggttatggcctcctatgttgttacacaacttgcagggttggatgttcaaacagagccagtkgtaaayctagatgttgatcattatcagacgcttcttcaacggcttattgagcatkaggagtcattatatggtgcagacatgcaaatccaggtaga---ttttgccttgacactctttac---gtga------------------------------------------------------ga-gtcattagtttg--ct----------ctgtgtttgctatctcaag-----------------------------tac-tttt-----------gtcaattttttga-------------------------------------------------tgcagktattgtattattt----------------aaatatt------gtctcatttgttcttccctttctcctttcatctgcttggg-------------ttacaggaacttgccatttctgtt--------------------------------------------tttct-------------------------------------------------------------------------------------------------------------------------------------------------
>I23399_M022_Malvaceae_Gaya_dominguensis_seq1
-------------------------------------------------------------------------------------------------------------------------------------------------------------------------------------------------------------------------------------------------------------------------------------------------------------------------------------------------------------------------------------------------------------------------------------------------------------------------------------------------------------------------------------------------------------------------------------------------------------------------------acctgggtttagggtccgcatcatacctgttctgggtaccatccctgcaatttttggacaggttatggcctcctatgttgttacacaacttgcagggttagatgttcaaacagagccagtggtaaatctagatgtcgatcattatcagacgcttcttcaacggcttattgagcatgaggagacattatatggtgcagacatgcaagttcaggtagg---ttttgccttgacactctttac---gtga------------------------------------------------------g---tcattagtttg--ct----------ctgtgtttgctatc-gaag-----------------------------tac-tttt-----------gtcaattttttga-------------------------------------------------tgcagctattgtattattt----------------aa-------------------------------------cctgtaggttgatg-------------ttgaagaagtgcgatacat-----------------------------------------------------tgttaaagaattgtggcacgg---------------------------------------gagaagtgcgagagaacaatctcc-aaa----------------------------agatgtggggcgtggaatgtggcgatctg-
>I28591_M023_Malvaceae_Neobuchia_paulinae_seq1
--------------------------------------------------------------------------------------------------------------------------------------------------------------------------------------------------------------------------------------------------------------------------------------------------------------------------------------------------------------------------agctaa---acatgtgttgcttttggtga----------tttgat-tttaacttgctagtgttaggg-----------------------ccctggtttc-a----------ctatcgctagatatatgggtaggaggaaaaa-gaaaata--------ttttg-gtttacattagtgtgtaatctacatgtttaatccaayaactta---ttttt----------tattctgctgtcagatagtacctgggtttagggtccgcatcatacccgttctgggtaccatccctgcaatttttggacaggttatggcctcctatgttattacacaacttgcagrattggatattcaaacagagccagtggtaaacctggatgttgatcattatcagatgcttcttcaacgacttattgagcatgaagagtcactgtatggtgcagccacrctagtccaggtaag---atttacctctacgctcttttc---agga-gtaatagtgta------------------------------------------ctggggattattttgctct----------tgttgtttgccatccaa-----------------------------------------------------------------------------------------------------------------------------------------------------------------------------------------------------------------------------------------------------------------------------------------------------------------------------------------------------------------------------------------------------------------------------------------------
>I28593_M024_Malvaceae_Carpodiptera_cubensis_seq1
-----------------------------------------------------------------------------------------------------------------------------------------------------------------------------------------------------------------------------------------------------------------------------------------------------------------------------------------------------------------------------------------atttcttttagcga----------ttttat-ttaaaattgctagtatcatgg-----------------------ccgtggtttttg----------ctatcg-tacattaatggatcggaggaaaat-gaaaatc--------ctttg-gtttacatttgcatgtaatttttgtgtgtaatttattggtttaa--tttgt----------taccctgctatcaggtagtgcctggttttagggtccgcatcatacctgttctgggtaccatccctgcaatttttggacaggttatggcatcctatgttgttacagagcttgcaggattgcatattcaaacagagccagtggtaaatctagatgttggtcattatcagatgctgcttcaacggcttattgagcatgaagaatcattgtatggcgcagccatgcaagtccaggtagg----attgcattaatgctctttta---atga-gaaataggatg------------------------------------------ctggagattattttgcttt----------tagtgtttgctatcttgtggggtgt------------ctcaag-----gttttttt------tttttttcaa----------------------------------------------------------------------------------------------------------------------------------------------------------------------------------------------------------------------------------------------------------------------------------------------------------------------------------------------------------------------------------------
>I28594_M025_Malvaceae_Herrania_nitida_seq1
---------------------------------------------------------------------------------------------------------------------------------------------------------------------------------------------------------------------------------------------------------------------------------------------------------------------------------------ttaaaatttttttt------------tgggggtggaattag---agctgtgtttcttttagcta----------ctttat-tttaacttgatagcattaggg-----------------------ccctagtttttg----------caataattagatttattggtaagaggaaaaa-gaaaaga-------attttg-gtttatgttagtatgt-acctatgtgtgtaatctaaaaatttaa--cttgt----------tatcttggtgtcagatagtacctgggtttagggtccgcatcatacctgttctgggtaccatccctgcaatttttggacaggttatggcctcctatgtcgttacacaacttgcaggattgcacattcaaacagagccagtggtaaatttagatgtagatcattaccagatgcttcttcaacggcttattgagcacgaagagtctttgtttggttcagcaatgcaagtccaggtagg---acttgcctctgcacttttttc---gtta-gagatagtttg------------------------------------------tttgagattattttgctct----------tggtctttgctatcttttgtggtat------------ctcaag-----tacttttt------------tcaattttcttta------------------------------------------------tgcagtgattggatgattt----------------aaaggttttctt-taatcatttgttcatccctttcttcttttctctgcttggg-------------ttatagtaattt--------------------------------------------------------------------------------------------------------------------------------------------------------------------------------------------------------------
>I28595_M184_Malvaceae_Guazuma_ulmifolia_seq1
----------------------------------------------------------------------------------------------------------------------------------------------------------------------------------------------------------------------------------------------------------------------------------------------------------------------------------------------------------------------aaaaaatcaggg-acatatttracccaaaataagagttcatgggcttat-ttgaacgcaatatagttcagg----------------------ggcttaattaact---------ttatgggctaagtttgggagcttaagccaaaa-------------acattttg-gtttatgttagtatgt-acttctgtttgtaatctaaaaatttaa--ctttt----------tatcttggtgtcagatagtacctgggtttagggtccgcataatacctgttctgggtaccatccctgcaatttttggacaagttatggcctcctatgttgttacacaacttgcaggattgcatgttcaaacagagccggtggtaaatttagatgtagagcattaccagatgcttcttcaacggcttattgagcatgaggagtctttgtttggttcagccacgcaagtccaggtagg---atccacctc--tgcttattgc---atga-gagattg----------------------------------------------tttgaaattattctgttct----------tggtatatgtggcatctca-------------------------a-------------------------------cttga------------------------------------------------tacagtgattggattattt----------------aaaggttatctt-ttatcatttgttcttcgttttctccttttaactgcttcaa-------------ttataggcaattaggacttttgga-------------------------------------------gtttttttcccccttttttg-----------------------------------------------------------------------------------------------------------------------------------
>I28596_M026_Malvaceae_Ruizia_cordata_seq1
-----------------------------------------------------------------------------------------------------------------------------------------------------------------------------------------------------------------------------------------------------------------------------------------------------------------------------------------taaatgttttg-------------gaatacta-ragcat---taatttagtacttgtgcctt----------ttatat-tttaayatgctagtgtcartg-----------------------ycttggtttata-----------catcaytagattawtgwvtaggaggtaaaa-gaaaata--------ttttg-rtwtacattagcatgtcatttatgbttgtartttagctat-taa--ctwgt----------tatcctgctgtcagattgtacctgggtttagggtccgcatcatacctgttttgkgtaccatccctgcaatatttggacaagttatggcgtcctatgttgttacacaacttgcaggattgcatgttgaaacagagccagtggtaaatcttgatgttgatcattatcagatgctttttcaacggcttatygagcatgaggaatcawtgtatggtacarccatgcarrtccakgtacg---attytcctttatacacttttt--grtga---------------------------------------------------------------------ctct----------tggtktwkgsmwttt---------------------------------tttttyctt--tttctttttctaattttcttra------------------------------------------------agtagtgattggatgcttt----------------gaaagttt------------------------------------------------------------------------------------------------------------------------------------------------------------------------------------------------------------------------------------------------------------------------------------
>I28597_M027_Malvaceae_Melhania_velutina_seq1
------------------------------------------------------------------------------------------------------------------------------------------------------------------------------------------------------------------------------------------------------------------------------------------------------------------------------------------aaatkttkty-------------rawwaswaraawyaw---tamyttagtactagtgcctt----------ttatat-tttaatatgctagtgtcagtg-----------------------ccttggtttata-----------catcactagattaatgtgtaggaggcaaaaagaaaata--------ttttg-gtttacattagcatgtcatttatgtttgtagtttagctat-taa--cttgt----------tatcctgctgtcagattgtacctgggtttagggtccgcatcatacctgttttgggtaccatccctgcaatatttggacaagttatggcgtcctatgttgttacacaacttgcaggattgcatgttgaaacagagcctgtggtaaatcttgacgttgatcattatcagatgctgtttcaacggcttatcgagcatgaggaatcattgtatggtacagccatgcaagtccaggtacg---attttcctttatacacttttt--ggtga---------------------------------------------------------------------ctct----------tggtgtttggcattt-----------------------------------tttcctt--ttcctt-----------------------------------------------------------------------------------------------------------------------------------------------------------------------------------------------------------------------------------------------------------------------------------------------------------------------------------------------------------------------------------------------
>I28598_M028_Malvaceae_Glyphaea_brevis_seq1
---------------------------------------------------------------------------------------------------------------------------------------------------------------------------------------------------------------------------------------------------------------------------------------------------------------------------------------------------------------------------------ctgtgt---ttccttttagcta----------ttttat-tttaacttgctgttatcagtg-----------------------ccctagttct-----------gcaatcattagattaattggtaacaggagaaa-ggaaag------aaatttgg-ttttgcattagtattt-acttttgtgtgtaatccaataatctaa--tttgt----------tatcctgctgtcagatagtacctgggtttagggtccgcatcatacctgttttgggtaccatccctgcaatttttggacaggttatggcctcctatgttgttacacaacttgcaggattggatgttcaaacagagccagtggtaaatctagatgtagatcattaccagatgcttcatcaacggcttattgagcatgaggagtctttgtatggtacggccatgcaagtccaggtagg---atttgtttctacactcttttt---gt---gaaacagcttgtt---tgaaattgtagatccaagattttttca-tcatatagttttgtttttattttgcatt----------ttctgtaaattaattctaa-----------------------------tatgtttgg--------t----------------------------------------------------------------------------------------------------------------------------------------------------------------------------------------------------------------------------------------------------------------------------------------------------------------------------------------------------------------------------------------------
>I28599_M029_Malvaceae_Desplatsia_dewevrei_seq1
----------------------------------------------------------------------------------------------------------------------------------------------------------------------------------------------------------------------------------------------------------------------------------------------------------------------------------------------------------------------gtggaatcaagctaattgtgcttcttttagcta----------ttttat-cttgacttgctatccctaggg-----------------------ccctagt-------------------------atttgttggtaggagggaaaa-gaaaa-------aaaaatgg-tttt------gtattt-accttcatgtgtaatctgataatctaa--tttgt----------tatcctgctgtcagatagtacctgggtttagggtccgcatcatacctgttttaggtgccatccctgcaatttttggacaggttatggcctcctatgttattacacaactggcaggattggatgttcaaacagagccagtggtaaatctagatgtagatcattaccagatgcttcttcaacggcttattgagcatgaggagtgtttgtatggtgcatctatgcaagtccaggtagg---atttgcatctacactcttttt---gtga-gaaatagattgtt---tgaaattgtagatacatgattttgtca-tcatctagttttgttgttcctttgtaat----------ttctgtaaattaattctta-----------------------------catttttta--------tcttatgttcatcgac-----------------------------------------------atgcaatgattacataatag------------------------------------------------------------------------------------------------------------------------------------------------------------------------------------------------------------------------------------------------------------------------------------------------------------
>I28600_M146_Malvaceae_Mortoniodendron_guatemalense_seq1
-------------------------------------------------------------------------------------------------------------------------------------------------------------------------------------------------------------------------------------------------------------------------------------------------------------------------------------------------tt-----------------ggctggagctaa---atcagtgtttcttttagcga----------ttttat-tttaacttgctagtatcaggg-----------------------ccctggtttctg----------ctatcactagattaatgggaatgaggaaaaa-gaaaata--------ttttg-gttagcattagtatgtaacctacgtgtgtaatttaacaatttaa--tttgt----------tatcctgctgtcagatagtacctgggtttagggtccgtatcattcctgttctgggtaccatccctgcaatttttggacaggttatggcctcctatgttgttacacaacttgctgggttgcatattcaaacagagccagtggtaaatctagatgttgatcattatcagatgcttcttcaacggctaattgagcatgaggaatcattgtatggtgcagccatgcaggtgcaggtagg---atttgcctctacgctcttttc---atga-gaaacagtgtg-----------------------------------------ttttgagattattttgctcc----------tggtagttgctatcatatgggctat------------ctcaag-----tacctttt----tttttaattaaattttcttga------------------------------------------------tgtactgattggatgattt----------------aaaggttttcat-ttatcttttgtt-------------------------------------------------------------------------------------------------------------------------------------------------------------------------------------------------------------------------------------------------------------------
>I28601_M030_Malvaceae_Sparmannia_africana_seq1
----------------------------------------------------------------------------------------------------------------------------------------------------------------------------------------------------------------------------------------------------------------------------------------------------------------------------agattattggaattataattttttag--------------------------------------tcctttagcta----------tttt---tttaccttgttattgttaggg-----------------------ccctagtttt-----------gcagtcat--gattaattggtcggaggaaaaa-ggaaaka-----aaagtttg-ctttgcattagtattt-acttttgtgtttaatctaataatctaa--tttgt----------tattytgctgtcagatagtacctgggtttagggtccgcatcattcctgttttgggaaccatccctgcaatttttggacaggttatggcctcctatgttattacacaacttgcaggattggatgttcaaacagagccagtggtaaatctagatgtagatcattaccatatgcttcttcaacggcttattgagcatgaagagtctttgtatggtgcagccatgcaagtccaggtagg---a-----atctacactcttttt---gtga-ga----gyttgct---tgaaattgtagatgcatgattttgtca-tcatatagttttatcattactttgca----------------------------------------------------------------------------------------------------------------------------------------------------------------------------------------------------------------------------------------------------------------------------------------------------------------------------------------------------------------------------------------------------------------------------------------------------------------------------
>I28602_M031_Malvaceae_Mollia_sp_seq1
-------------------------------------------------------------------------------------------------------------------------------------------------------------------------------------------------------------------------------------------------------------------------------------------------------------------------------ttgttcgaattaaaatttttt-------------aatgagttgaatcaagctaaacgtgtttcttttagctt----------tttcat-cttcacttgttatcattaggg-----------------------ccctagttct-----------acaatcattagaattattcataggaggaaaga-aaaaaag-----ggaccttg------------cattt-tcttttgtgtttaatttaataatctaa--tttgt----------tatcctgctgtcagatagtacctgggtttagggtccgcatcatacctgttttaggtacgattcctgctatttttggacaggttatggcctcctatgttattacggaacttgcaggattggatgttcaaacagagccagtggtaaatctagatgtagatcattaccagatgcttcttcaatggcttattgagcatgaggagtctttgtacggtgcagcgatgtatgtcctggtagg---gttt-----------------------------------------tgaaattgtagatgcgtgatttcttca-tcatatagttatattgttacttaggaat----------ttctataaagtgatttata-------------------------ttcttggtctatg-------------------------------------------------------------------------------------------------------------------------------------------------------------------------------------------------------------------------------------------------------------------------------------------------------------------------------------------------------------------------------------------------------
>I28603_M223_Malvaceae_Gossypium_hirsutum_seq1
---------------------------------------------------------------------------------------------------------------------------------------------------------------------------------------------------------------------------------------------------------------------------------------------------------------------------------------------------------------------------------------------------------------------------aaattgctagtgttagtt-----------------------ccctggttwttg----------ctatctctagattwaaggktakaaggaaaag-gaaaata--------tgttg-atttacattagtatgtaatctacatgtttaatccaacaatttaa--tgtgt----------tattctgctgtcagatagtacctgggtttagggtccgtatcataccagttcttggtaccatccctgcgatatttggacaggttatggcctcgtatgttgttacacaacttgcagggttggatgttcaaacagagccagtggtaaatctagatgttgaccattatcagacgctttttcaacggcttattgagcatgaggagtcagtatatggtgcagacatgcaagtccaggtagg---atttgcctcgacaccctttgc---acga------------------------------------------------------ggagtcattattttgctct----------ttttgtttgac-----------------------------------------------------------------------------------------------------------------------------------------------------------------------------------------------------------------------------------------------------------------------------------------------------------------------------------------------------------------------------------------------------------------------------------------------------
>I28605_M235_Malvaceae_Abutilon_sp_seq1
------------------------------------------------------------------------------------------------------------------------------------------------------------------------------------------------------------------------------------------------------------------------------------------------------------------------------------------------------------------------------------------------------------------------------------------------------------------------------------------ttatcagtagatttatgggtcataggaaaag-gaaaatgtgaaaatattttg-gtttacattaatatgtgatctacatgtttaatccaacaatttaa--tgtgtt--------atattctgctgtcagatagtacctgggtttagggtccgcatcatacctgttctgggtaccatccctgcaatttttggacaggttatggcctcctatgttgttacacaacttgcagggttagatgttcaaacagagccagtagtaaatctagatgttgatcattatcagaagcttcttcaacggcttattgagcatgaggagtccttatatggtgcagacatgcaagttcaggtagc---ttttgccttgacactctttat---gtga---------------------------------------------------------gtcattagtttg--ct----------ctgtgtttgctatctcaag-----------------------------tat-tttt-----------gtcaattttttga-------------------------------------------------tgtagtc------ttattt----------------aattatt------gtctcat------------------------------------------------------------------------------------------------------------------------------------------------------------------------------------------------------------------------------------------------------------------------
>I28606_M033_Malvaceae_Reevesia_formosana_seq1
------------------------------------------------------------------------------------------------------------------------------------------------------------------------------------------------------------------------------------------------------------------------------------------------------------------------------------------------------------------------------------------------------------------tttat-tttaacttgctagtgtcaggg-----------------------ccctggtttcta----------ttatgactagattaatgggtaggaggaaaaa-gcgatta--------ttttg-gttttcattagtatgtaacctacatctgtaatctaacaatttaa--cttgt----------tatcctgctgtcagatagtacctgggtttagggtccgcatcatacctgttctcggtaccrtccctgcaatttttggacaggttatggcctcctatgttattacccaactagcaggattggatattcaaacagagccagtggtaaatctagatgttgatcattatcaaatgcttcttcaaaggcttattgagcatgaggagtcattgtatggtgcagccatgcaagtccaggtagg---atttgcctctatgcttttttc---atga-gaaatagtg--------------------------------------------tttgagattattttgctct----------tcgtgtttgctatattatgtggtag------------ctcagg-----tctttttc--------------aattttcttg--------------------------------------------------------------------------------------------------------------------------------------------------------------------------------------------------------------------------------------------------------------------------------------------------------------------------------------------------------------------------------
>I28607_M034_Malvaceae_Mansonia_altissima_seq1
------------------------------------------------------------------------------------------------------------------------------------------------------------------------------------------------------------------------------------------------------------------------------------------------------------------------------------------------ttt-----------------tttgggagctga---agctatgtttcttttagtat----------ttttgt-tttaactcgctagtttcagga-----------------------ccctggtttcta----------ttatgactaaattaacgggtaggagggaaaa-gagatta--------ttttg-gttttcattagtatgcaacttacatgtgttatccaacaatttaa--cttgt----------tatcttgctctcagatagtacctgggtttcgggtccgcatcatacctgttttgggtaccatccctgcaatttttggacaggttatggcctcgtatgttattacaacactagcaggattggatgttcaaacagagccagtvgtaaatctaggtgttgatcattatcaaatgcttcttcaaaggcttattgaacacgaggagtcattctatggtgcagccatgcaagtccaggtagg---atttgcctagacacttttttc---aaga---katagtg--------------------------------------------tttgagaatattttgcact----------ttgtgttagctatcatatgcggtag------------cttgag-----aatttctt---------tttcgaattttctta--------------------------------------------------------------------------------------------------------------------------------------------------------------------------------------------------------------------------------------------------------------------------------------------------------------------------------------------------------------------------------
>I28608_M035_Malvaceae_Hosfordia_alata_seq1
---------------------------------------------------------------------------------------------------------------------------------------------------------------------------------------------------------------------------------------------------------------------------------------------------------------------------------------------------------------------------gctaa---agctgtgtttcttctagtga----------tatagt-ttgaacttgctagtactaggg-----------------------ccctggtttctg----------ctatcagcagatttaagggtcagaggaaaag-gaaaataygaaaatattttg-gtttwcattaatatgtgatcyacatgtttaatccaacartttaa--tgygtt--------ctattctgctgtcagatagtacctgggtttagggtccgcatcatacctgttctgggtaccatccctgcaawttttggacaggttatggcctcctatgttgttacacaactggcagggttakatgttcaaacagagcchgtggtaaatctagatgttgaycattatcagacgcttcttcaacggcttattgagcatgaggagtcattatatggtgcagacatgcaagttcaggtagr---ttttgccttgacactctttay---gtga------------------------------------------------------ga-sayattdgtttg--ct----------ctgtgtttgctatctcaag-----------------------------tac-tttt-----------gtccattttttga-------------------------------------------------tgcagttattg--------------------------------------------------------------------------------------------------------------------------------------------------------------------------------------------------------------------------------------------------------------------------------------------------------------------
>I28609_M036_Malvaceae_Pentaplaris_davidsmithii_seq1
------------------------------------------------------------------------------------------------------------------------------------------------------------------------------------------------------------------------------------------------------------------------------------------------------------------------------------------------------------------------------------------tttcttttagcga----------tttgat-ttgaacttgctagtgttaggg-----------------------ccctggtttctg----------ctaaaactagatttatggataggagaaaaaa-gaaaata--------ttttg-gtttacattagtatgtaatctacat-tttaatccaacaatttaa--tttgt----------tattctgctgtcagatagtacctgggtttagggtccgaatcatacctgttctgggtaccatccctgcaatatttggacaggttatggcctcctatgttgttacacaacttgcaggattggatattcaaacagagccagtggtaaatctagatgttgatcattatcagatgcttcttcaacggcttattgagcatgaggagtcattgtatggtgcagacatgctagtccaggtagg---atttgcctctaggctcttttc---atga-gaaatagtgtg-----------------------------------------ctctgtgattattttgctct----------tkgtgttagctatctcagg-----------------------------tactt------------ttttcaatttttttga------------------------------------------------tgc----------------------------------------------------------------------------------------------------------------------------------------------------------------------------------------------------------------------------------------------------------------------------------------------------------------------------
>I28610_M037_Malvaceae_Heritiera_littoralis_seq1
--------------------------------------------------------------------------------------------------------------------------------------------------------------------------------------------------------------------------------------------------------------------------------------------------------------------------------------------------------------------ggttggagctaa---agctttgtttcttttagca------------ttttt-tttaacttgctagtatcaggg-----------------------ctatggtttctg----------ctgtctctaaattaatgggtaggaagaaaag-gaaaata--------ttttt-gtttacattagtatgtaaccgacatttgtaatttaacaatttaa--cttgt----------tatcctgctgtcagatagtacctgggtttagggtccgcgtcatacctgttctaggtaccatccctgcaatttttggacaagttatggcctcctatgttgttacacaacttgcaggattgcatattcaaacagagccagtggtaaatctagctgttgatcattatcagatgcttcttcaacggcttattgagcatgaggaatcattgtatggtgcagccatgcaagtccaggtagg---atttggctctacacttatttc---atga-gaaatagtgtg------------------------------------------tttgagattattctgttct----------t-gtgtttgctatttatgg-ggtat------------mtcaag-----tattttgtat-tttttttgttttttttccttgt------------------------------------------------tttgctgattggatgtttt----------------aaagg---------------------------------------------------------------------------------------------------------------------------------------------------------------------------------------------------------------------------------------------------------------------------------------
>I28611_M062A_Malvaceae_Durio_zibethinus_seq1
-------------------------------------------------------------------------------------------------------------------------------------------------------------------------------------------------------------------------------------------------------------------------------------------------------------------------------------------------------------------------gagctaa---agctttgtttcttttagtga----------ttttat-tttaacttgctagtattaggg-----------------------ccctggttacta----------ctatcattggattwatgggtaggaggaaaaa-gaaaata--------ttttg-gtttacattagtatgtaacctacatatttaatctaacaatttaa--cttgt----------tatcctgctgtcagatagtacctggatttagggtccgcatcatacctgttctgggtaccatccctgcaatttttggacaggttatggcctcctatgttgttacacaacttgcaggattgcatgttcaaacagagccagtggtaaatctagatgttgatcattatcagatgcttcttcaacggcthatggagcatgaggagtcattgtatggcacggccatggaagttgaggtagg---atttgcctctacattcttttt---gtaa-gaaatagtgtg------------------------------------------tttgagattattttgctct----------tggtgtttgctatcttatggggtat------------aatagagt--aaactaagt-----------------------------------------------------------------------------gtaaaataaaagttt----------------aaggacat------------------------------------------------------------------------------------------------------------------------------------------------------------------------------------------------------------------------------------------------------------------------------------
>I28612_M038_Malvaceae_Brachichyton_bidwillii_seq1
----------------------------------------------------------------------------------------------------------------------------------------------------------------------------------------------------------------------------------------------------------------------------------------------------------------------------------------------cttttta--------------------------------------tttatttagcaa----------ttttat-tttaacttgctagtatcaggg-----------------------ccatggtttccg----------ctatctctggattaataggtatgaagaaaaa-gaaaaag--aaaatattttt-gtttactttagtacgt-aacaacgtttgtaatttaacaatttaa--cttgt----------tatcccgttgtcagatagtacctgggtttagggtccgcatcatacctgttctaggtaccatccctgcaatttttggacaagttatggcctcctatgttgttacacaacttgcaggattgcatattcaaacagagccagtggtaaatttagatgttgatcattatcagatgctttttcaacggctttttgagcatgaggaatcattgtatggtacagccatgcaagtgcaggtagg---attcgcctctacgctcttttc----------------------------------------------------------------------------------------------------------------------------------------------------------------aattttcttgt------------------------------------------------tttggttattggttgtttt----------------aaaggttttcgt-ttatcatttg---------------------------------------------------------------------------------------------------------------------------------------------------------------------------------------------------------------------------------------------------------------------
>I28613_M039_Malvaceae_Eriotheca_macrophylla_seq1
----------------------------------------------------------------------------------------------------------------------------------------------------------------------------------------------------------------------------------------------------------------------------------------------------------------------------------------------------------------------------------------------------------------------t-tttaacttgctagtgttaggg-----------------------ccccggttac-g----------ctatcactagatttatgggtagcagggaaaa-taaaata--------ttttg-gtttacattagcatgtaatctacatgtttaatccaacaatttaa--ttttt----------tattctgctgtcagatagtacctgggtttagggtccgcatcatacctgttctgggtaccatccctgcaatttttggacaggttatggcctcctatgttattacacaacttgcaggattggatattcaatcagagccagtggtaaatctagatgttgatcattatcagatgcttcttcaacggcttattgagcatgaggagtcattgtatggtgcagccacgctagtccaggtaag---acttacctctacactctttcc---atga-ggaatactgtg-----------------------------------------ctctggaattattttkctct----------tgg-------------------------------------------------------------------------------------------------------------------------------------------------------------------------------------------------------------------------------------------------------------------------------------------------------------------------------------------------------------------------------------------------------------------------------------------------------------
>I28614_M040_Malvaceae_Hydrogaster_trinervis_seq1
-------------------------------------------------------------------------------------------------------------------------------------------------------------------------------------------------------------------------------------------------------------------------------------------------------------------------------------------------------------------gggttggaattaagcttaatgtgtttcttttatcta----------tcttat-cttaactttctatcgttaggg-----------------------ctctcgtttc-----------acaatcattagatatattggtaggaggggaaa-------------aagggtgg-tttcgatttagtattt-acctttgtgtgtaatctaataacctaa---ttgt----------tgttcttctgtcagatagtacctgggtttagggtccgcaccatacctgttttgggcaccatccctgcaatttttggacaagttatggcctcctatgttattacacaactttcaggattggatgttcaaacagaaccagtggtaaatctagatgtagatcattacttgatgcttcttcaacggcttatcgagcgtgaggagtctttgtatggtacagccatgcaagtccaggtagg---atttgcatctacactcttttt---gtga-gaaattgcttgtt---tgaaattgtagatgcaaga------------tatagttttgttgttactttgcaat----------ttctgtaaattaattctta-----------------------------tatttttgg-------------------------------------------------------------------------------------------------------------------------------------------------------------------------------------------------------------------------------------------------------------------------------------------------------------------------------------------------------------------------------------------------------
>I28615_M041_Malvaceae_Pterygota_brasiliensis_seq1
--------------------------------------------------------------------------------------------------------------------------------------------------------------------------------------------------------------------------------------------------------------------------------------------------------------------------------------------------------------------------agctaa---agctttgtttcttatagcaa----------ttttat-tttaacttgctagtatcaggg-----------------------ccatggtttccg----------ctatctccagattaatgggtagtaagaaaaa-gaaaata--------tttttagtttacatttgtatgtaaccaacatttgtaatttaacaatttaa--cttgt----------tatcctgctg-cagatagtacctgggtttaggatccgcgtcatacctgttctaggtaccatccctgcaatttttggacaagttatggcctcctatgttgttacacaacttgcaggattgcatattcaaacagagccagtggtaaatctagatgttgatcattatcagatgcttcttcaacggcttatcgagcgtgaggaatcattgtatggttcaaccatgcaagtgcaggtagg---atttgcctctatgctcttttc---atga-gaaatagtgtg------------------------------------------tttgagattattctgctct----------tggtgtttgctatttatca-ggtat------------ttcaag-----tatttttttc-tc---------------------------------------------------------------------------------------------------------------------------------------------------------------------------------------------------------------------------------------------------------------------------------------------------------------------------------------------------------------------------------------------------
>I28616_M042_Malvaceae_Leptonichya_maranta_seq1
----------------------------------------------------------------------------------------------------------------------------------------------------------------------------------------------------------------------------------------------------------------------------------------------------------------------------------------------------------------------------------------------ttttagcta----------ttttat-tttaacttgctagtgttaggg-----------------------ccctggtttctg----------caatcattagatttattkataggagkaaa---aaaagga--------tcttg-gtttatgttaatatgt-acctatttgtgtaatctaaaaayttaa--cttgt----------tatcctgctgtcagatagtacctgggtttagggtccgcatcgtacctgttcttggtaccatccctgcaatttttggacaggttatggcctcctatgttgttacacaacttgcaggtttgcatattcaaacagagccagtggtaaatctgaatgtagatcattaccaaatgcttctccaacggcttattgagcatgaagagtctttgtatgghgcagccatgcaagtccaggtagg---atctgtatctatgcttttttc---ctaa-aagatagtttg------------------------------------------ttaattgttattttgcttt-----------tgtgtttcctaccatacggtgcta-----------cstcaag-----tatgtttc---------------aatttyttga------------------------------------------------tacagygat----------------------------------------------------------------------------------------------------------------------------------------------------------------------------------------------------------------------------------------------------------------------------------------------------------------------
>I28618_M044_Malvaceae_Pentace_laxiflora_seq1
---------------------------------------------------------------------------------------------------------------------------------------------------------------------------------------------------------------------------------------------------------------------------------------------------------------------------------------------------------------------------------------------------------------------------ggctgtgaagaagaatag----------------------tgtcaagtttgaggaaaagtaatttaatc-tgggttaatggttaggaggaaaaa-gagaacc--------ttttg-cattacatttttatctaatttatgtgtgtaa-ttgttggtttaa--tttgt----------tatcatgctatcagatagtgcctggttttagggtccgtatcatacctgttctgggtaccatccctgcaatattcggacaggttatggcctcctatgttgttacacaacttgcaggattgcatattcaaacagagccagtggtaaatctagatgttgatcattaccagatgcttcttcaacggcttattgagcatgaggaatcattatatggtgcagccatgcaagtccaggtagg----attgcatcaatgctcttttc---atga-gaaataggatg------------------------------------------cttgggattattttgctct----------gagtgtttgctatcttattgggcat------------ctcaag-----tgtctttt------ttttcktytwttywwttkkrtc-------------------------------------------aatgtggtgattggatgc---------------------------------------------------------------------------------------------------------------------------------------------------------------------------------------------------------------------------------------------------------------------------------------------------------------
>I28619_M045_Malvaceae_Phragmotheca_mammosa_seq1
----------------------------------------------------------------------------------------------------------------------------------------------------------------------------------------------------------------------------------------------------------------------------------------------------------------------------------------------------------------------------ctaa---agctgtgtttcttttagcga----------attgat-tttaacytgctagtgttaggg-----------------------c-ctggtttctg----------ctatcactagatttatgggtaggaggaaaaa-g-aaata--------ttttg-gyttactttagtatgtaatctacgtgtttaatccaacaatktaa--tttgt----------tattatgctgtcagatagtacctgggtttagggtccgcatcatacctgttctgggtaccatccctgcaatttttggacaggttatggcctcctatgttgttacacaacttgcaggattggatatccaaacagagccagtggtaaatctagatgttgatcattatcagatgcttctccaacggcttattgagcatgaggaatcattgtatgctgctgacatgctagtccaggtacg---atttgcctctacactcttttc---atga-gaaayagtgtg-----------------------------------------ctctgggattatttagttct------------gtgtttgctatctcgga-----------------------------tactt------------ttttcaattttcttga------------------------------------------------tgcagtgattgtatgattt----------------aaagattttcat-ttatcatttattcttccctttctccttccatctgcttggg---------------------------------------------------------------------------------------------------------------------------------------------------------------------------------------------------------------------------------------
>I28620_M046_Malvaceae_Camptostemon_shultzii_seq1
----------------------------------------------------------------------------------------------------------------------------------------------------------------------------------------------------------------------------------------------------------------------------------------------------------------------------------------------------------------------------------------------------------------------------acttgctagtgttcggg-----------------------ccctggtttctg----------ctatcactagatttatgggtaggaggaaaag-gaaaata--------ttttg-gtttacattagtatatgatctacttgtttaatccaacaatttaa--tgtgt----------tattctgctgtcagatagtacctgggtttagggtccgcatcatacctgttctgggtaccatccctgcaatttttggactggttatggcctcctatgttgttacacaacttgcagggttggatgttcaaacagagccagtggtaaatctagatgttgatcattatcagacacttcttcaacggcttattgagcatgaggagtcattatatggtgcagacatgcaagtccaggtagg---atttggcccggcactttt--c---atga------------------------------------------------------ggagtcattattttgccct----------ttgtgtttgctatctcaag-----------------------------tac-ttgt-----------ttcaatttccttga------------------------------------------------tgctgttatt-------tc----------------gatgatt------cta--------------------------------------------------tttgaggat-----------------------------------------------------------------------------------------------------------------------------------------------------------------------------------------------------------------
>I28621_M153_Malvaceae_Trichospermum_sp_seq1
----------------------------------------------------------------------------------------------------------------------------------------------------------------------------------------------------------------------------------------------------------------------------------------------------------------------------------ttgtaattaaaa---ttt------------ttrgaggtggaatcaagctaaatctgtttcttttagcta----------ktttatctttaacttgttatcattagga-----------------------ccccagttct-----------gcaatcattatatttattggtaggaggataag-aac---------aaaaatgg-ttttgccttmgtatwt-accttattgtgtaatctattaatctaa--tttgn----------tatcctgctgtcagatagtacctgggtttagggtccgcatcatacctgttttaggtaccatccctgcaatttttggacaggttatggcctcctatgttattacacaacttgcaggattggahgttcaaacagagccagtggtaaacctagacgtagatcattaccagatgcttcttcagcggcttattgagcaygaggagtctttgtatggtgcagccatgcaagtccaggtagg---atttgcayntdcactttttgt--------karakkdtwkw-----tgaaattgtasawkmacdattttd----tcatatrgttttgttgttactatgcaaa----------ttctgtawattaattctta-----------------------------tattttta-----------ttacatttattcac-----------------------------------------------atccaataattacataatagt---------------taaggctttaat-ctaatctaggat-----------------atgtggcaggatctagagttaaacctaaaagct-ttgggattttaggt--------------------------------------------------------------------------------------------------------------------------------------------------------------------------------------------------
>I28623_M048_Malvaceae_Abroma_augusta_seq1
-----------------------------------------------------------------------------------------------------------------------------------------------------------------------------------------------------------------------------------------------------------------------------------------------------------------------------------------------------------------------------taa---agctgtgtttcttttagcta----------atttat-tttaacttgctagtattaggg-----------------------ccctggtttttg----------taatcattatatttattggtagaagtaaaaa-----------gtagatctta-gtttatgttagcgtg--acctacgtgtgtaatctaacaacataa--cgttt----------tatcctgctgccagatagtacctgggtttagggtccgcatcatacctgtcctgggtaccatccctgctatttttggacaggttatggcctcctatgttgttacacaacttgcaggattgcatattcaaacagagccagtggtaaatctagatgtagatcattaccaaatgcttcttcaacggcttattgagcatgaggagtctttgtatggtgcagccatgcaagtccaggtagg---atttgcatt--cgctcttttc---ataa-gaaatttttt-------------------------------------------gttagtattattttgcttt----------ggtcttttgctatcatacg-------------------------------------------------------------------------------------------------------------gtgctatgattggatgattt----------------aagcatttgccacttttggttttgtg------------------------------------------------------------------------------------------------------------------------------------------------------------------------------------------------------------------------------------------------------------------
>I28624_M049_Malvaceae_Corchoropsis_tomentosa_seq1
-----------------------------------------------------------------------------------------------------------------------------------------------------------------------------------------------------------------------------------------------------------------------------------------------------------------------------ataaaatttggttaaatgatttg-------------gaatactacaagcgt---------------------------------ttattt-ggtacttggctaatgtcagtg-----------------------tcttggtttcta-----------catcactagattaatgggtaggagataaaa-gaaaata--------ttttg-gttttcattagcatgtattttatgtttgtaatttagctatataa--cttgt----------tatc----tgtcagattgtacctgggtttagggtccgcatcatacctgttttgggtaccatccctgcaatttttggacaagttatggtgtcctatgttgttacacaacttgcagggttgcatgttgaaacagagccagtgataaatcttgatgttgatcactatcagatcctttttcaacggcttatcgagcacgaggaatcattgtatggtacagccatgcaagtccaggtacg---attttcctttatactctattt--gatga---------------------------------------------------------------------ctct----------tggtgttaggcactt---------------------------------tttttcc---------------------------------------------------------------------------------------------------------------------------------------------------------------------------------------------------------------------------------------------------------------------------------------------------------------------------------------------------------------------------------------------------------
>I28625_M193_Malvaceae_Apeiba_tibourbou_seq1
---------------------------------------------------------------------------------------------------------------------------------------------------------------------------------------------------------------------------------------------------------------------------------------------------------------------------------------argagtaatgttcaaaatgaggtammydrrgatrgggtbah---wyytbybkktycwyywgcta----------ttttat-kwkamsbtgswvkyrswrrrr-----------------------mksthgwwmwgg---dakmamrtavtmrywrrahdgrtvvrrgkgrrraagaa----------rrhmaayytgg-tttkkcattagtattt-acttttgtgtctaatmtaataatctma--kttgt----------tatcdwrhtrtcaratagtacctgggtttagggtccgtatcattcctgttttrggaaccatccctgcaatttttggacmgdttatkgcctccyatgttattacacaacttgcaggattggatgttgaaacagagccagtagtaaatctagatttagatcattaccagatrcttcttcaacrkhttattgagcatraggrgtctttgtahdgttcagccakgcaagttgaggwmrk--------rykstaywctcttttt---gtgararagttgtrdcwtgkkwgaartkstagakrsmtgatttykyca-wmadayrkdwktmktkkwaywykrcrwt----------ytctgtaarttaatkmyta-----------------------------katkyttgg-------------------------tc--------------------------------------------ttacggttatcagatgggatm------------rkkamaarccyacat----------------ccgtatcaaatttgatgcttttaaaa------------ttgaaagtggctg-------------------------------------------------------------------------------------------------------------------------------------------------------------------------------------------------------------
>I28626_M226_Malvaceae_Helicteres_guazumifolia_seq1
---------------------------------------------------------------------------------------------------------------------------------------------------------------------------------------------------------------------------------------------------------------------------------------------------------------------------------------------------------------------tttggaggaaa---agctgtatttcttttagcat----------ttttag-tttaacttgctagtgtcaggg-----------------------ccctggtttcta----------ttacaactagattaatgagtaggacagaaaa-gatatta--------ttttg-gttttcattagtatttaacttccatgtgttatctaacaatttaa--cttgt----------taacctgctctcagatagtacctgggtttcgggttcgtatcatacctgttctgggtaccatccctgcaatttttggacaggttatggcctcatatgttgttacacaactakhaggattggatgttcaaacagagccagtggtaaatctagatgttgatcattatgaaatgcttcttcaacggcttattgagcatgaggagtcattgtatggtacagccatgcaagtccaggtagg---atttgcctctatgctctttcc---atgaggaaatagtg--------------------------------------------tttgagattattttgctct----------ttgtttttgctgtcatatgtggtag------------cttgag-----tcctttttc--tttttcccccaatttttcttga------------------------------------------------tgttgtgatttgatgcttg----------------caaagtgt------------------------------------------------------------------------------------------------------------------------------------------------------------------------------------------------------------------------------------------------------------------------------------
>I28628_M051_Malvaceae_Werklea_horrida_seq1
------------------------------------------------------------------------------------------------------------------------------------------------------------------------------------------------------------------------------------------------------------------------------------------------------------------------------------------------------------------------------------------------------------------------------ttgctagtgttaggg-----------------------ccagggtttctg----------ctatcactagatttataggtaggaggaaaag-gaagatgt-------ttttg-gtttacattagcatgtaatctacaagtttaatcctagaattttt--tgtgt----------tattcttctgtcagattgtacctgggtttagggtccgcatcattcctgttctgggtaccatccctgccatttttggacaggttatggcctcctacgttgttacacaacttgcagggttggatgttcaaaccgaaccagtggtaaatctagatgttgatcattatgagacacttctgcaacggcttattgagcatgaggagtcattatatggtacagacatgcaagtccaggtagg---atttgcctcaaaactcttttc------a------------------------------------------------------cgtgtcactatttt-------------------------------------------------------------------------------------------------------------------------------------------------------------------------------------------------------------------------------------------------------------------------------------------------------------------------------------------------------------------------------------------------------------------------------------------------------------------------------
>I28629_M052_Malvaceae_Spirotheca_rosea_seq1
--------------------------------------------------------------------------------------------------------------------------------------------------------------------------------------------------------------------------------------------------------------------------------------------------------------------------------------------------------------------------------------agtgttgcttttagtga----------tttaat-tttaacttgctagcattaggg-----------------------tgctgatttc-a----------ctatcactagatttatgggtaggaggaaagt-ggaaata--------ttttg-ctttacattagtatgtaatctacatgtttaatccaaaaatttaa--ttttt----------tattctgctgtcagatagtacctgggtttagggtccgcatcatacctgtcctgggtaccatccctgcaatttttggacaggttatggcctcctatgttattacacaacttgcaggattggatattcaaacagagccagtggtaaatctagatgttgatcattatcagatgcttcttcaacgactcattgagcatgaggaatcattgtatggtgcagccacgctagtccaggtaag---atttacctctacgctgttttc---agga-gaaatagtgtg-----------------------------------------ctgtggggttatcttgctct----------tggtgtttgctatccgagg-----------------------------tactt--------------ttcaattttct----------------------------------------------------------------------------------------------------------------------------------------------------------------------------------------------------------------------------------------------------------------------------------------------------------------------------------------------------------------------------------
>I28630_M053_Malvaceae_Huberodendron_swietenioides_seq1
------------------------------------------------------------------------------------------------------------------------------------ggatt----------------------------------------------------------------------------------------------------------------------------------------------------------------------------------------------taaaatattttt-----------------ggatggagctaa---agctatgtttcttttagcga----------tttgat-tttaacttgctagtgttaggg-----------------------ccctggtttctg----------ctatcactagatttatgggtagaaggaaaaa-gaaaata--------ttttg-gtttacattagcatgtaatctacatgttwaatccaacaatttaa--ttttt----------cattctgc---cagatagtacctgggttcagggtccgcatcatacctgttctgggtaccatccctgcaatttttggacaagttatggcctccyatgttgttacacaacttgcaggattggatattcaaacagagccagtggtaaatctagatgttgatcattatcagatgcttcwtcaacggcttatcgagcatgaggagtcattgtatggtgcagccacgctagtccaggtaag---atttgcctctactctcttttc---atga-gaaatagtgtg-----------------------------------------ctctgggattatttttcttt----------tggtgtttggtatctatgg-----------------------------tactt------------ttttcagttttcttga------------------------------------------------tgcagtgattgtatgattt----------------aaagattttcat-ttatcatttgttcttccct------------------------------------------------------------------------------------------------------------------------------------------------------------------------------------------------------------------------------------------------------------
>I28631_M054_Malvaceae_Trochetiopsis_benjaminae_seq1
-----------------------------------------------------------------------------------------------------------------------------------------------------------------------------------------------------------------------------------------------------------------------------------------------------------------------------------------------ttttc-------------gaatactagaatcat---taatttagtactagtgcctt----------ttatat-tttaatatgctagtgtcagtg-----------------------ccttggtttata-----------catcactagattaatgtgtaggaggtaaaaagaaaata--------ttttg-gtttacattagcatgtcatttatgtttgtagtttagctat-taa--cttgt----------tatcctgctgtcagattgtacctgggtttagggtccgcatcatacctgttttgggtaccatccctgcaatatttggacaagttatggcgtcctatgttgttacacaacttgcaggattgcatgttgaaacagagcctgtggtaaatcttgacgttgatcattatcagatgctgtttcaacggcttatcgagcatgaggaatcattgtatggtacagccatgcaagtccaagtacg---attttcctttatacacttttt--ggtga---------------------------------------------------------------------ctct----------tggtgtttggcattt-----------------------------------tttcctt--ttcctttctctaattttcatga------------------------------------------------agtagtgattggatgcttt----------------------------------------------------------------------------------------------------------------------------------------------------------------------------------------------------------------------------------------------g-------------------------------------------------------------
>I28632_M055_Malvaceae_Eriolaena_candollei_seq1
--------------------------------------------------------------------------------------------------------------------------------------------------------------------------------------------------------------------------------------------------------------------------------------------------------------------------------------------------------------------------aagcat---taatttagtacttgtgcctt----------ttatat-tttaatatgctagtgtcrgtg-----------------------csttggtttata-----------catcattagattaatgtgtaggaggtaaaaaaaaaawa--------wtttg-gtttacattagcatgtcatttatgcttgtagtttagctat-taa--cttgt----------watcctgctgtcagattgtacctgggtttagggtccgcatcatacctgttttgggtaccatccctgcaatatttggacaagttatggcgtcctatgttgttacacaacttgcaggattgcatgttgaaacagagccagtggtaaatctwgatgttgatcattatcagatgctttttcaacggcttatsgagcatgaggaatcattgtatggtacagccatgcaagtccaggtayg---rttttcctttatacwyttttt-bggtga---------------------------------------------------------------------ctct----------tgatgtttgtcattt---------------------------------ttttbccwt--kttyttkwwcagtat--------------------------------------------------------------------------------------------------------------------------------------------------------------------------------------------------------------------------------------------------------------------------------------------------------------------------------------------------------------------------------------
>I28633_M056_Malvaceae_Adansonia_digitata_seq1
------------------------------------------------------------------------------------------------------------------------------------------------------------------------------------------------------------------------------------------------------------------------------------------------------------------------------------------------------------------------ggagctaa---agctgtgtttcttttagcaa----------tctaatattttacttgctagtgttaggg-----------------------ccctggtttt-g----------ctatcactagatttatgggtaggaggaagga-gaaaata--------ttttg-atttacattaatatgtaatctacatgtttaatccaacaatttaattttttt----------tattctgctgtcagattgtacctgggtttagggtccgcatcatacctgttatgggtaccatccctgcaatttttggacaggttatggcctcctatgttattacacaacttgcaggattggatattcaaacagagccagtggtgaatctagatgttgatcattatcagatgcttcttcaacggcttattgagcatgaggagtcattgtatggtacagccrcgctagtccaggtaag---atttacatctatgcttttttc---atga-gaaatagtgtg-----------------------------------------ctctgcgagtgttttgctct----------ttgtgtttgctatctaagg-----------------------------tccttt-------tttatttccaattttttttt------------------------------------------------ctt-----ttggataagca----------------aaaattt-------------------------------------------------------------------------------------------------------------------------------------------------------------------------------------------------------------------------------------------------------------------------------------
>I28635_M058_Malvaceae_Byttneria_aculeata_seq1
---------------------------------------------------------------------------------------------------------------------------------------------------------------------------------------------------------------------------------------------------------------------------------------------------------------------------------ttcagtatttawwtttttt----------------ttggaaaattaa---agctgtgtttcttttagtt-----------ttttat-tttaatttgctagtgttaggg-----------------------ccctggtttctg----------caatcattttattttttggaaggaaaaaact-------------ttgtttgt------------------tccaaggtgtaccaactaacaatttaa--cttct----------yatccttttgtcagatagtacctggttttagggtccgcatcatacctgttytgggtaccattcctgctatttttggrcaggttatggcctcctatgttgttacacaacttgcaggattgcatatacagacagagccagtagtaaatctagatgtagatcattaccaaayacttcatcaacggcttattgagcatgaggagtctgtatatggtgcwgctatggatgttcaggtagg---attttcatgtaagctctttat-tcataa-gaaattgtwtk------------------------------------------kytktkmttattgcg--------------tggcatttgcaattatacg----------------------------gtgctatctcaagtatgttttttaattttctttc------------------------------------------------tgcagggaatgaataatttaggc----------------------------------------------------------------------------------------cctcaactttgagtcag-----------------------------------------------------------------------------------------------------------------------------------------------------------------------------------------------
>I28636_M059_Malvaceae_Pterospermum_pierrei_seq1
------------------------------------------------------------------------------------------------------------------------------------------------------------------------------------------------------------------------------------------------------------------------------------------------------------------------------------------------------------------------tcaacaaa---tgatccattatccagagctgtgagacacc-gtttaa-ggaaagagtatagcattgagg-----------------------gtrgrwytyytk------------------------------------------------------tkgttttskytttasrgaaacctaaagctaagctgcttccttttaagggacca-aatggtgaagacaatccttcagattatcaaatagtaccggggtttagggttcgcatcatacctgttctgggtacaatccctgcaatttttggacaggctatggcatcctatgttgttacacaacttgcaggattgcatgttcaaacagaacctgtggtgaatctaggtgttgatcattatcagatgcttttgcaacggcttattgagcatgaggaatcattgtatggtacagccatgcaagtccaggttga---tgttgaggaagtgcagtacgt--tgttaaagak----------------------------------------------------------------------------------------------------------------------------------------------------------------------------------------------------------------------------------------------------------------------------------------------------------------------------------------------------------------------------------------------------------------------------------------------------------------------------------------------------------------------------------------------
>I28637_M060_Malvaceae_Duboscia_vifidiflora_seq1
-------------------------------------------------------------------------------------------------------------------------------------------------------------------------------------------------------------------------------------------------------------------------------------------------------------------------------------------------------------------------------acctgcatgtgtttcttttagcta----------ttttwt-tttaacttgmtatcattaggg-----------------------cccwagttct-----------a-aatcattagattwaytggtaggaggaaaaa-gaaaat------gaaaatgg-ttttgcwttagtattt-accttcrtdtgtaatctaataathyaa--tttgy----------tatchtgctgtcagatagtacctggbtttaggrtccgcatcatacctgttttaggtaccatccctgcaathtttggacaggttatggcctcctatgttattacacaacttgcaggattggatgttcaaacagagccagtggtaaatctagatdtagabcattaccagatgcttcttcaacggcttattgagcatgaggagtctttgtatggtgcagscatgcaagtccaggtagg---atttgcatmtacdctctttwt---gtka-gaaatagcttgtt---tg-------aratkswhgattttgtca-tcatatagttttattgttagtttacast----------twyygtaaattaattcgta-----------------------------tatttttgg--------tcttatttttattca--------------------------------------------------------------------------------------------------------------------------------------------------------------------------------------------------------------------------------------------------------------------------------------------------------------------------------------------------------------------------------
>I28638_M061_Malvaceae_Basiloxylon_brasiliensis_seq1
-------------------------------------------------------------------------------------------------------------------------------------------------------------------------------------------------------------------------------------------------------------------------------------------------------------------------------------------aatttttt-----------------ggctggagctaa---agcwttgtttctt-tatcaa----------ttttat-tttaattggctagtatcagga-----------------------tcatgttttctg----------cagtctctagattaatggataggatgaaaaa-gaaaata--------ttttt-gtttacactagtttgtaaccgacgtttgtaacttaacaatataa--cttgt----------tatcctgctgtcagatagtacctgggtttagggtccgcatcatacctgttctaggtaccatccctgcaatttttggacaagttatggcctcctatgttgttacacagcttgcaggattgcatattcaaacagagccagtggtaaatctagatgtagatcattatcagatgcttcttcaacggcttattgagcatgaggagtcattgtatggtgcagccatgcaagtccaggtagg---atttgcctctatgctcttttc---atga-gaaatagtg--------------------------------------------tttgagattattctgctct----------tggtgtttgctatttatgg-ggtat------------gtcaag-----tattttgt-------ttctttgaattttcttgt------------------------------------------------tttggtgattggatgtttt----------------aaaggttttttttttatcatt-----------------------------------------------------------------------------------------------------------------------------------------------------------------------------------------------------------------------------------------------------------------------
>I28639_M249_Malvaceae_Gyranthera_amphibiolepis_seq1
-------------------------------------------------------------------------------------------------------------------------------------------------------------------------------------------------------------------------------------------------------------------------------------------------------------------------------------------atattttt-----------------ggatggagctaa---agctgtgtttcttttagcga----------tttaat-tttaacttgctagtgttaggg-----------------------ccctggtttctg----------ctatcactagatttatgggtagaaggaaaaa-gaaaata--------ttttg-gtttacattagtatgcaatctacatgtttaatccaacaatttaa--ttttt----------cattctgc---cagatagtacctgggtttagggtccgcatcatacctgttctgggtaccatccctgcaatttttggacaggttatggcctcctatgttgttacacaacttgcaggattggatattcaaacagagccagtggtaaatctagatgttgatcattatcagatgcttcttcaacggcttattgagcatgaggagtcattgtatggtgcagccacgctagtcccggtaag---atttgcctctactctcttttc---atga-gtgatagtgtg-----------------------------------------ctctgggattattttgctct----------tggtgtttgctatctaagg-----------------------------tgctt------------tattcacttttattga------------------------------------------------tgctgtgattgtatgattt----------------aaagattttcat-ttatcatt-----------------------------------------------------------------------------------------------------------------------------------------------------------------------------------------------------------------------------------------------------------------------
>I28640_M062B_Malvaceae_Diplodiscus_paniculatus_seq1
--------------------------------------------------------------------------------------------------------------------------------------------------------------------------------------------------------------------------------------------------------------------------------------------------------------------------------------------------------------------------------------------------------------------------------------------------------------------------ttttcs----------------------taaaggktrsgwkgaaaaa-gaaaacc--------ttttk-ctttgcatttttatctaatttatgtgtgtaa-ttattggtttaa--tttgt----------tatcatgctatcagatagtacctggttttagggtccgcatcatacctgttctgggtacyatccctgcaatatttggacaggttatggcctcctatgttgttacacaacttgcaggattgcatattcaaacagagccagtggtaaatctagatgttgatcattaccagatgcttcttcaacggcttmttgagcatgaggaatsattatatggtgcagccatgcaagtccaggtagg----attgcatcaa--------tc---ataa-raawtarkawg------------------------------------------ykykrrrwtgtyttgc-----------------------------------------------------------------------------------------------------------------------------------------------------------------------------------------------------------------------------------------------------------------------------------------------------------------------------------------------------------------------------------------------------------------------------------------------------------------------------
>I28641_M063_Malvaceae_Brownlowia_peltata_seq1
------------------------------------------------------------------------------------------------------------------------------------------------------------------------------------------------------------------------------------------------------------------------------------------------------------------------------------------------------------------------------------------------------------------------------------akakcatsg----------------------kcygtggtttctg----------ctdtca-taggttaatggttaggaggaaaaa-gaaaacc--------ttttg-cattacatttttatctaatttatgtgtgtaa-ttattggtttaa--tttgt----------tttcatgctatcaggtagtacctggttttagggtccgtatcatacctgttctgggtaccatccctgcaatatttggacaggttatggcctcctatgttgttacacaacttgcaggattgcatattcaaacagagccagtggtaaatctagatgttgatcattaccagatacttcttcaacggcttgtcgagcatgaggaatcattatatggtgcagccatgcaagtccaggtagg----attgcatcaatgctcttttc---atga-gaaataggatg------------------------------------------cttgggattattttgctct----------tagtgtttgctatcttattgggcat------------ctcaag-----tatctttt------ttttcctt------------------------------------------------------------------------------------------------------------------------------------------------------------------------------------------------------------------------------------------------------------------------------------------------------------------------------------------------------------------------------------------
>I28642_M064_Malvaceae_Burretiodendron_esquirolii_seq1
------------------------------------------------------------------------------------------------------------------------------------------------------------------------------------------------------------------------------------------------------------------------------------------------------------------------------------------------------------------------------------------------------------------------------------------------------------------------aattcctg------------------------------------------------------ttrttttytctttagmgaaacctaaagctamgctryttccttttaagggacca-agtgatgaagatgacccttyggattatcaaatagtaccagggtttagggtccgcatcatacctgttctgggtacaatccctgcaatttttggayaagtyatggcatcctatgttgttacacaacttgcaggattgcatrttcaaacaragscagtcgtgaatctagatgttghtcattatcagatgctttttcaacggcttattgagcatgaggaatcattgtatggtacagccatgcaagttcaggttga---tattgaggaagtgcggtatat--tgtgaaagag----------------------------------------------------------------------------------------------------------------------------------------------------------------------------------------------------------------------------------------------------------------------------------------------------------------------------------------------------------------------------------------------------------------------------------------------------------------------------------------------------------------------------------------------
>I28643_M065_Malvaceae_Hermannia_flammea_seq1
-----------------------------------------------------------------------------------------------------------------------------------------------------------------------------------------------------------------------------------------------------------------------------------------------------------------------------------------------------------------aataaccaaaaaaatacaaagagggaccrtctgaataa----------tcttct---------------------------------------------tcttaggcttag----------caatccttagatt-attagtagaaggaaaaa-gaaaaaaa----gaaactaatatatgcaaaaatgtac-----ctgagtgtaatcta--tatttaa--ctggt----------tatcctgctggcagatagtacctgggtttagggtccgcatcatacctgttctgggcactgtccctgcaatttttggacaggttatggcctcctatgttgttacaacacttgcaggattgcatgttcaaacagagcctgtggtaaatttagatgtggatcattaccagatgctgcatcagcggcttattgagcatgaggagtctttgtatggttcagccatgcaagtccaggtatg---atttgcccctattctctttcc--tgtga---------------------------------------------------tatagcctggttgatttgtttgc---------tcgtgtttgctcttttctc--------------------------------------------------------------------------------------------------------ttggtacatgttatttggctactcaa----------------------------ttgtagatagccctctcccaacccctcctactca---------------------------------------------------------------------------------------------------------------------------------------------------------------------------------------------------------------------------------------------
>I28644_M066_Malvaceae_Thomasia_solanaceae_seq1
----------------------------------------------------------------------------------------------------------------------------------------------------------------------------------------------------------------------------------------------------------------------------------------------------------------------------------------------gattaaag--------agaagcagccaaggcgag---cagtaggcgatgtctaacca-----------------accaaggcgcccgccttgaagagaaccagcaaggcgataggacgccttgggctttg-gatggcgccttgtcgcctaggtgacg------------------------------ccttg-------ataactatg--gcctatgcttgaaatctgacaatttaa--cttgt----------catcatgctgtcagatagtacctgggtttagggtccgcatcgtacctgttctgggtaccatccctgcaatttttggacaggttatggcctcctatgttgttgcacaacttgcgggattgcaaattcaaacagagccagtggtaaatttggatatagatcattaccagatacttcttcaacggcttattgagcatgaggagtctttgtatggctcagccctgcaagttcaggtagg---atttgcgtctatgctcttttc---gtga-gaaatagtt--------------------------------------------tggttgattattttgctcc----------tgggtttttctatcatata---------------------------agtacgtttt-----------tcaggttttctt--------------------------------------------------------------------------------------------------ttatcatttgttcttccctttctccttccatttgcttggt-------------ttacaagcatttgccacttctgatt-------------------------------------------------------------------------------------------------------------------------------------------------------------------------------------------------
>I28645_M067_Malvaceae_Guichenotia_ledifolia_seq1
---------------------------------------------------------------------------------------------------------------------------------------------------------------------------------------------------------------------------------------------------------------------------------------------------------------------------------------aataagagattaaag--------agaagcagccaaggcgag---caataggcgacgtgtaacca-----------------accaaggcgcccgcgttgaagagaaccagcaaggcgacaggatgccttgggctttg-gatggcgccttgtcgcctaggcgacg------------------------------ccttg-------ataactatg--gcctatgcttgaaatctgacaatttaa--cttgt-----------atcatgctgtcagatagtacctgggtttagggtccgcatcgtacctgttctgggcaccatccctgcaatttttggacaggttatggcctcctatgttgttacacaacttgcgggattgcaaattcaaacagagcctgtggtaaatttggatatagatcattaccagatgcttcttcaacggcttattgagcatgaggagtctttgtatggctcagccctgcaagttcaggtagg---atttgcatctatgctcttttc---gtga-gaaatagtt--------------------------------------------tggttgattattgtgctct----------tgggtttttctatcatatgtggtat------------ctcaag-----tatgtttt-----------tcaggttttcttt-------------------------------------------------------------------------------------------------ttatcatctgttcttccctttctccttccatttgcttggt-------------ttacaagcatttgccacttctgat--------------------------------------------ttt---------------------------------------------------------------------------------------------------------------------------------------------------
>I28646_M068_Malvaceae_Helmiopsis_sp_seq1
-------------------------------------------------------------------------------------------------------------------------------------------------------------------------------------------------------------------------------------------------------------------------------------------------------------------------------------------aatgttttg-------------gaatactagaagtgt---taatttggtamttgtgcctt----------ttatat-tttaataygctagtgtcrwtg-----------------------ccttggtytata-----------cwtyabtagattwatgkgtaggaggtaawa-gaaaata--------ttttg-gtttacattagcatgtcatttatgcttgtantttagctat-taa--cttgt----------tatcctgctgtcagattgtacctgggtttagggtccgcatcatacctgttttgggtaccatccctgcaatnttyggacaagttatggcdtcctatgttgttacacaacttgcaggattgcatgttgaaacagagccagtggtaaatcttgatgttgatcattatcagatgctttttcaacggcttatygagcatgaggaatcaktgtatggtasagccatgcaagtccakgtacg---rttytccwttatamacttttt--grtga---------------------------------------------------------------------ctct----------tggtgttwggmattty--------------------------------kttttyctt--tttctttttctaattttctt---------------------------------------------------ghagyrrttggatgcttt----------------gaaagttttcat-ttattgttgagaattctc-------------------------------------------------------------------------------------------------------------------------------------------------------------------------------------------------------------------------------------------------------------
>I28647_M069_Malvaceae_Cheirolaena_linearis_seq1
------------------------------------------------------------------------------------------------------------------------------------------------------------------------------------------------------------------------------------------------------------------------------------------------------------------------------------ttggttaaatgttttg-------------gaatactagaatcat---tagtttagtacttgtgcttt----------ttatat-tttaatatgctagtgtcagtg-----------------------ctttggtttata-----------catcactagattaatgtgtaggaggtagaaagaatata--------ttttg-gtttacattagcatgtcatttatgtttgtagtttagctat-taa--ctttt----------tatcctgctgacagattgtacctgggtttagggtccgcatcatacctgttttgggtaccatccctgcaatatttggacaagttatggcgtcctatgttgttacacaacttgcaggattgcatgttgaaacagagcctgtggtaaatcttgatgttgatcattttcagatgctgtttcaacggcttattgagcatgaggaatcattgtatggtacagccatgcaagtccaggtatg---attttcctttatacactcgtt--gggga---------------------------------------------------------------------ctct----------tggtgtttggcattt---------------------------------tttttcctt--ttccactttctaattttcttga------------------------------------------------agtagtgattggaagcttt------------------------------------------------------------------------------------------------------------------------------------------------------------------------------------------------------------------------------------------------------------------------------------------------------------
>I28648_M070_Malvaceae_Helmiopsiella_madagascariensis_seq1
---------------------------------------------------------------------------------------------------------------------------------------------------------------------------------------------------------------------------------------------------------------------------------------------------------------------------------------------tgttttg-------------gaatactagaagcrt---taatttggtacttgtgcctt----------ttatat-tttaataygctagtgtcrrtg-----------------------ccttggtttata-----------catcaytagattaatgkgkaggaggtaaaa-gaatata--------ttttg-gtttacattagcatgtcatttatgcttgtartttagctat-taa--cttgt----------tatcctgctgtcagattgtacctgggtttagggtccgcatcatacctgttttgggtaccatccctgcaatwtttggacaagttatggcrtcctatgttgttacacaacttgcaggattgcatgttgaaacagagccagtggtaaatcttgatgttgatcattatcagatgctttttcaacggcttatygagcatgaggaatcaktgtatggtacagccatgcaagtccakgtayg---attytccwytwtwcactttty--grtga---------------------------------------------------------------------cwct----------tggtgttwggcattt---------------------------------wtttcyktt--ttyctttttctaattttctt---------------------------------------------------gtrgtgattggatgcttt----------------gcaagttttcat-ttattgttgagaaattct-------------------------------------------------------------------------------------------------------------------------------------------------------------------------------------------------------------------------------------------------------------
>I28649_M071_Malvaceae_Goethalsia_meiantha_seq1
--------------------------------------------------------------------------------------------------------------------------------------------------------------------------------------------------------------------------------------------------------------------------------------------------------------------------------------------------tt------------cggggatgggatcaaagctgcatgtgtttcttttagcta----------ttttat-tttaacttgctatcattaggg-----------------------ccctagttct-----------a-aatcattagattaattggtaggaggaaaaa-gaacac------gaatatgg-ttttgccttagtattt-gcctttgtatgtaatctaatagtctac--tttgt----------tatcctgctgtcagatagtacctgggtttagggtccgcatcatacctgttttaggtactatccctgcaatttttggacaggttatggcctcctacgttattacacaacttgcaggattggatgttcaaacagagccagtggtaaatctagatgtagatcattatcagatgcttcttcaacggcttattgagcatgaggagtctttgtatggtgcagccatgcaagtccaggtagg---atttgcacctagactcttttt---gtga-gaaatagcttgtt---tg-------agatgcacgattttgtcg-tcatgtagttttattgttagtttacact----------ttctgtaagttaatcctta-----------------------------tatttttgk--------ttttatgtttatt----------------------------------------------------------------------------------------------------------------------------------------------------------------------------------------------------------------------------------------------------------------------------------------------------------------------------------------------------------------------------------
>I28650_M072_Malvaceae_Clappertonia_ficifolia_seq1
---------------------------------------------------------------------------------------------------------------------------------------------------------------------------------------------------------------------------------------------------------------------------------------------------------------------------------------------------------------------gatggaatcgaagctttttttttttctttagcta----------tttttt-tctaacttactatagttaggg-----------------------ccctacatct-----------gtattcattatagtaattggtaggaggaaaat-ggaaag------aaatttgg-ttttgcattagtattt--acttcatgtgtaatctaataatctta--tttgt----------tatcttgctgtcagctagtacctggttttagggtccggatcatacctgttttgggtaccatccctgcaatttttggacaggttatggcctcctatgttattacacaacttgcaggtttggatgttcaaacagagccagtggtaaatctagctgtagatcattaccagatgcttcttcaacgtcttattgagcatgaggagtctttgtatggcacagctatgcaagtccaggttgg---atttgcatcttcactcttttt---gcga-ga-atagcttgtt---tgaatttgtagatgcatga-----------------ttttgttgttacttcaaatt----------tcctgtaaatttgttctta-----------------------------tgtttttgg--------tattatgct---tcac-----------------------------------------------atggagtaattatatt----------------------------------------------------------------------------------------------------------------------------------------------------------------------------------------------------------------------------------------------------------------------------------------------------------------
>I28652_M074_Malvaceae_Hildegardia_barteri_seq1
--------------------------------------------------------------------------------------------------------------------------------------------------------------------------------------------------------------------------------------------------------------------------------------------------------------------------------------------atttttc-----------------ggctggagctaa---agcattgtttcttttagcag----------ttgtat-tttaacttgctagtatcaggg-----------------------ccatggtttccg----------caatctctagattaatgggtactaagaaaaa-ggaaacg--------ttttt-gtttacattagtattggactgacgattgtaattttacaatttaa--cttgt----------tatcctgctttcaggtagtacctgggttcagggtccgcatcatacctgttctaggtaccatccctgcaatttttggacaagttatggcctcctatgttgttacacaacttgcaggattgcatattcaaacggagccggtggtaaatctagatgttgatcattatcagatgcttcttcaacggcttattgagcatgaggaatcattgtatggcacagccatgcaagtccaggtagg---atttgcctctatgctcatttc---atga-gaaatagtgtg------------------------------------------tttaagattattctgctgt----------tggtgtttctattttatgg-ggcat------------ctcaag-----tatt------------------------------------------------------------------------------------------------------------------------------------------------------------------------------------------------------------------------------------------------------------------------------------------------------------------------------------------------------------------------------------------------------------
>I28653_M168_Malvaceae_Theobroma_cacao_seq1
--------------------------------------------------------------------------------------------------------------------------------------------------------------------------------------------------------------------------------------------------------------------------------------------------------------------------------------------acttttttg------------gggtggtggaattag---agctgtgtttcttttagcta----------ctttat-tttaacttgatagcattaggg-----------------------ccctagtttttg----------caataattagatttattggtgagaggaaaaa-gaaaaag-------attttg-gtttatgttagtatgt-acctatgtgtgtaatctaaaaatctaa--cttgt----------tatcttggtgtcagatagtaccagggtttagggtccgcatcatacctgttctgggtaccatccctgcaatttttggacaggttatggcctcctatgtcgttacacaacttgcaggattgcacattcaaacagagccagtggtaaatttagatgtagatcattaccagatgcttcttcaacggcttattgagcatgaggagtctttgtttggttcagccatgcaagtccaggtagg---acctgcctctgcactcttttt---gttt-gagatagtttg------------------------------------------tttgagattattttggtct----------tggtctttgctatcttttgtggtat------------ctcaag-----tacttttt-----------ttcaattttcttga------------------------------------------------tgcagtgattggatgattt----------------aaaggttttct---------------------------------------------------------------------------------------------------------------------------------------------------------------------------------------------------------------------------------------------------------------------------------
>I28654_M105_Malvaceae_Pachira_aquatica_seq1
-----------------------------------------------------------------------------------------------------------------------------------------------------------------------------------------------------------------------------------------------------------------------------------------------------------------------------------------------------------------------------------agctgtgtttcttttagcaa----------tttaat-tttaacttgctagtgttaggg-----------------------ccacggtttc-a----------ctatcactagatttatgggtagcagggagaa-gaaaata--------ttttg-gtttacattagcatgtaa-ctacatgtttaatccaacaatttaa--ttttt----------tattctgctgtcagatagtacctgggtttagggtccgcatcatacctgttctgggtaccatccctgcaatttttggacaggttgtggcctcctatgttattacacaacttgcaggattggatattcaaacagagccagtggtaaatctagatgttgatcattatcagatgcttcttcaacggcttattgagcatgaggagtcattgtatggtgcagccacgctagtccaggtaag---acttacctctacactctttcg---atga-ggagtagtgtg-----------------------------------------ctctgggattattttgctct----------tagtgtt---------------------------------------------------------------------------------------------------------------------------------------------------------------------------------------------------------------------------------------------------------------------------------------------------------------------------------------------------------------------------------------------------------------------------------------------------------
>I28655_M148_Malvaceae_Robinsonella_mirandae_seq1
-------------------------------------------------------------------------------------------------------------------------------------------------------------------------------------------------------------------------------------------------------------------------------------------------------------------------------------------------tt-----------------ggatggagctaa---agctgtgtttcttytagcga----------yataat-ttgaacttgctakwrttasgr-----------------------ccctdgtttctg----------ctatcactagatttatgggtyrgaggaaaar-gaaaatatgaaaataytttg-gtttacattaatatgtgatstacatgtttaatccaacaatttra--tgtgtt--------atattctgctgtcagatagtacctgggtttagggtccgcatcatacctgttctrggtacyatccctgcaatttttggacaggttatggcctccyatgttgttacacaacttgcaggdttagatgttcaaacagagscagtggtaaatstagatgttgatcattatvagacgcttcttcaacggctyattgagcatgaggagtcattatatggtgcagacatgcaagtycaggtagg---ttttgysktgrcaytctktac---gtga------------------------------------------------------ga-ktcdttartttg--ct----------ctgtgtttgctatctcaag-----------------------------twc-tttt-----------gtcaatattttgt-------------------------------------------------tgcagttattgtattattt----------------aaatatt------gtctcatttgttcttccctttctccttcc--------------------------------------------------------------------------------------------------------------------------------------------------------------------------------------------------------------------------------------------------
>I28656_M002_Malvaceae_Tilia_americana_seq1
-----------------------------------------------------------------------------------------------------------------------------------------------------------------------------------------------------------------------------------------------------------------------------------------------------------------------------------------------------------------------------------------------tttagtgat-------tttttttt-tttaacttgctagtatcaggg-----------------------ccctggtttctg----------ctatcactagattaatgggtaggaggaaaaa-gaaaata--------ttttg-gttaacattagtatgtaacctacatgtgtaatttaacaatttaa--cttgt----------tatcctgctgtcagatagtacctgggtttagggtccgtatcatacctgttctgggtaccatccctgcaatttttggacaggttatggcctcctatgttgttacacaacttgcaggattgcatattcaaacagagccagtggtaaatctggatgttgctcattatcagatgcttcttcaacggcttattgagcatgaggaatcattgtatggtgcagccatgcaagttcaggtagg---atttgcctgtacgttcttttc---atga-g-aatagtgtg------------------------------------------tttgagattattttgctct----------tggtgtttgcaatcttatggggtat------------ctcaag-----tacttttt----tttttttttcaattttcttga------------------------------------------------tgtattgattggatgcttt----------------aaaggttttcat-ttatcatt-----------------------------------------------------------------------------------------------------------------------------------------------------------------------------------------------------------------------------------------------------------------------
>I28657_M180_Malvaceae_Triumfetta_lappula_seq1
----------------------------------------------------------------------------------------------------------------------------------------------ygtct--------------------------------------------------------------------------------------------------------------------------------------------------------------------------------------------attat------------aaagaaatgcaatgga------------wytrcyrrmtm----------mkkttc-tgtgcttcat--aggttaggg-----------------------ccstacatct-----------gcattca------taattggtaggaggaaaat-gaaaaga-----raatttgg-ttttgcattagtattt-tc-ttygtctgtaatctaataatctta--tttgc----------tatcctgctgtcaggtagtacctggttttagggtccggatcatacckgttttgggyaccatccctgcaatatttggacaggttatggcctcctatgttattacacaacttgcdggattggatgttsaaacagagccagtggtaaacctagatgtagatcattacyrgatgcttcttcaacgtcttatcgagcatgaggagtcattgtatggmkcagccatgcaagtccaggttgg---atttgcatctagactcttttt---gtgt-ta-atggcttgtt---tsaaattgtagatgcatga-----------------ttttgttgttactttgaat--------------tgtaaatttg---tta-----------------------------tgwttttkg--------tcttmtgct---tcac-----------------------------------------------atggagtaatcatattatttg---------------taaggcat------aatattaggtt-------------------------------------------------------------------------------------------------------------------------------------------------------------------------------------------------------------------------------------------------------------------
>I28658_M160_Muntingiaceae_Muntingia_calabura_seq1
------------------------------------------------------------------------------------------------------------------------------------------------------------------------------------------------------------------------------------------------------------------------------------------------------------------------------------------------tttggaa---catcaataatccaggacactaa-------------cttttagtcattgta-----gtttatatttttcttgtca------------------------------cgcctgtattcttg----------ttctcatgtatttttcaagtaaaaggaatat---------tgctgcacatta-attggtaccatgaaaattgtaccacatctgataaaaatttttaa--cttct----------tatcttgttaccagatagtgcctggctttcgagtccgtataatacctgttctgggcacgatccctgccatttttggacaggtcatggcatcctatgttgtgacacaactggcaggactgcaagttcagatggaacctgtggtaaatttggatatggatcattaccaggtgcttcatcaacgccttattgagcatgaggagtcactatatggcactgcctcacaagttcaggtctggaatctgaccttaatgattatttt-actttagaatacagaagcta----------------------------------------ttatagaacacattgctgtcatta--atattcaatcagttgtcataaa------------------ttaaa-----------------------tattgaatttggtt-------------------------------------------------ttggtgtaaatttataattctcatttt---------aaacttctgcat---------------------------------------------------------------------------------------------------------------------------------------------------------------------------------------------------------------------tgg--------------------------------------------------------
>I9832_V002_Malvaceae_Luehea_speciosa_seq1
ccttatttatmtattgcatcaggaagacattttctagtggtttgtttcctgttattaatcactttaastcsttgtcaaatttctaattttaggtgagacatcgtttaaggaaagatcatggcattgagggtggaattcctgttgttttctctctagagaaacctaaagctaagctgcttccttttaagggaccaagyggrgaagamrammmwychkmwtaccaagtgagtgcttgcttattactttgaagtttygaagtattctatttagtggyyactgcacctcrrtgggraratttcacctagtrtatctcaacagattgttggcattaaaayttttt------------tagggatggaatcaaagttgcatrtgatccttttwgcta----------ttttat-tttaacttgctgtcattaggg-----------------------ccctagttct-----------a-aatcwttagattaattggtaggagraaaaa-gaaavh------gaaratgg-ttttghattaktwttt-accttyrhgtgtaatctaataatctaa--tttgt----------tatcctgctgtcagatagtacctgggtttakggtccgcatcntacctgttttaggyaccatccctgcaatttttggacaggttatggcctcctatgttahtayanaacttgcaggattggabgttchaacagagcnngtggtaaatctagatgtagadcactaccagatdcttcttcaacggcttattgagcatgaggagtctttgtatggtgcagccatgsaagtccaggtagg---atttgcatchacac----tbd---vdrr-rarnhdnnbbbkb---tdwvawwktrdakryrsahkwttttkw-yhwhatakwkttattgttagtdtgcayt----------twchgtaaattaattctta-----------------------------tatttttgg--------tcttwcrtc-----ac-----------------------------------------------atagaakaattacataattgg---------------taaggct------taatyywrgrwa-----------------wkkktgcatgatctagagttaaacctaataac--ttgggatcttaagtgagttttggtttggtggcttagatcgggacttgtcaagaaacaatttttttctcaaccttccgtaaagagccatgtattttccatgtcatagccttcacatgtggtactttgaatctgtgtattcacacctattattttattgcgaactgtcaccttcacattaagttatgcaatattcattatyataatgata
