# Supplementary material for: Localized Phylogenetic Discordance Among Nuclear Loci Due to Incomplete Lineage Sorting and Introgression in the Family of Cotton and Cacao (Malvaceae)
Source: Front Plant Sci. 2022 Apr 13;13:850521. doi: 10.3389/fpls.2022.850521 (PMC9043901; doi:10.3389/fpls.2022.850521)
Supplement: Supplementary file 1 [file Data_Sheet_1.ZIP › Alignments_v4/L262.fasta]

>I28591_M023_Malvaceae_Neobuchia_paulinae_seq1
----------------------------------------------------------------------------------------------------------------------------------------------------------------------------------------------------------------------------------------------------------------------------------------------------------------------------------------ccaactactgctccctttttggaccag-aagaaagctatctttgagaaattggtgccaataattgatgctgcaggtgcttcaggagtcagcatactatgcttgcaggt----------attgtcaa-----------------------tttcattgattgatcctt-agt---tat-tctgaaattcc--cagttaatgagtcatatgatgtaagttcaggaagcgtggatgatgccatttgccttctgtacacgagaaaagaggtggtgtgaatttgcagagcccattaatggggaatctacacaatttcttcaggaatttgcacgcaagtataacat-ggtcattataagcccaattcttgagagggatgtaa-atcatggagagactctctggaatactgctattataattggaaacca-tggaaacataataggcaagcatcg-taaggtaa---atgc-----------agtagt--ttatctgggtttcgg-------------tttatgttcttagat-------------ttttttgttga-ttt---tg---c-ttaaatg-ac--tggcttctggcagaaccatatccctagagttggggrcttcaatgagagcacatattacatggaaggaaat---accgggcatcctgtatttgagactgcttat------------------------------------------------------------------------
>I28592_M188_Cytinaceae_Bdallophytum_americanum_seq1
-------------------------------------------------------------------------------------------------------------------------------------------------------------------------------------------------------------------------------------------------------------------------------------------------------------------------------------------------------------------------ggctatctttcagaagctaaagccaattattgttgctgcaggtgtctcaggagtyaacatactgtgtttgcaagt----------atggttgaacag----------------ttgtgtaatttttatttgattgaatgt-----gccgt-tatctg-ttattaaattcttgtattttataaacctaggaagcatggacgatgccatttgctttttgtacacgagaaaagaggtggtgcgagtttgcagagcctgttgatggagaatccaccagatttcttmaggatttttcacgcaaatatarcat-ggttatcataagcccaattcttgagagggacgtac-atcatggagagacactttggaatactgctgttgtgatyggaaataa-cggcaacatcatcggcaagcatcg-caaggtagaa-gtgt---------t-ggcatt--gtgtt------------------------ctgaatttttgtgtaac---------ttcttcarttaa-------ta---c-ataatgg-acagtgac--atggcagaatcatattcctagagttggtgacttcaatgagagcacatattacatggaagggaat---actggacatcctgtttttgagacagc----------------------------------------------------------------------------
>I28593_M024_Malvaceae_Carpodiptera_cubensis_seq1
---------------------------------------------------------------------------------------------------------------------------------------------------------------------------------------------------------------------------------------------------------------------------------------------------------------------------------------------------tccctttwtggaccag-aaaaaggctatctttgagaaattrggaccaataatygatgctgcwggtgcttcagkagtcaacatactatgcttgcaggt----------atgrtywaatwt----------------twttwttwtcaawtgatrctt-art---yat-tctgaatrtycc-maattaactactcatatgatgtaagttcaggaagcatggatgatgccatttgccttctgtacwcgkgaaaagaggtggtgtgaatttgcagarcctgttaatggggavtctacacaatttcttcaggaattngcayrmaartataacat-ggtmattataagcccaathcttgagagggatgtaa-aycatggagaractctctggaatactgctattataattggaaatca-yggcaacataataggcaarcatcg-yaaggtaw---atgc-----------adkagt--ttathkgggytmcma-------------tttahdttcktgttrgagkkttttykyttttttykyhda-ttt---tg---c-ttwadtg-actgtsrmttctggcagaaccatattcctagagtyggggacttcaatgagagyacktaytatatggaaggaaat---ackgggcatcctgtatttg-----------------------------------------------------------------------------------
>I28594_M025_Malvaceae_Herrania_nitida_seq1
------------------------------------------------------------------------------------------------------------------------------------------------------------------------------------------------------------------------------------------------------------------------------------------------------------------------------------------aactactgctccctttttggaccag-aaaaaagctatcttcaagaaattgagaccaataattgaagcagcaggtgcttcaggtgtcaacatactatgcttgcaggt----------attgtcaaaaa--------------------aaattttgattgatgctt-aat---tat-tctgaaaggcc--caattaacttctcatatgatataagttcaggaagcatggatgatgccgtttgccttctgtacccgggaaaagaggtggtgtgaatttgcagagcctgataatggggaatctacacaatttcttcaggaatttgcatgcaagtacaacat-ggtcattataaacccaattcttgagagggatgtaa-atcatggggagactctctggaatactgctattataattggaaatca-tggcaacataataggcaaacatcg-taaggtaa---atgc-----------agttat--ttatctgtgtttcag-------------tttacattattgtttgag----------ttttttgttaa-ttt---tg---c-ataaatg-actatggcttcttgcagaaccatattcctagagttggggactttaatgagagcacgtattatatggaaggaaat---actgggcatcctgtgtttgagactacttatgggaagattg--------------------------------------------------------------
>I28595_M184_Malvaceae_Guazuma_ulmifolia_seq1
----------------------------------------------------------------------------------------------------------------------------------------------------------------------------------------------------------------------------------------------------------------------------------------------------------------------------------------ccaactactgctcccttttcggaccag-aaaaatgcaatctttgagaaattgagaccaataattgatgctgcaggtgcttcaggtgtcaacatactatgcttgcaggt----------atggtcaaata--------------------aatttttkattgatgckt-aat---tat-tctgaaagtcc--caattaacatctgatatgatataagttcaggaagcatggatgatgccatttgccttctgtacacgggaaaaaaggtggtgtgaatttgcagagcctgttaatggggaatctacgcaatttcttcaggaatttgcatgcaagtataacat-ggtcattataagctcaattcttgagagggatgtaa-atcatggagagactctctggaatactgctattataattggaaatca-tggcaacataataggcaagcatcg-taaggtac---atgc-----------agtagt--ttatctgtgtttcag-------------tttatattcttgttagag----------ttttttgttga-tta---tg---c-ataaatg-actgtggcttcgtkmagaaccatattcctagagttggggacttcaatgagagcacttattatatggaaggaaat---actgggcaccctgtatttgagactgcttatgggaagattgctgttaatatatg-------------------------------------------------
>I28596_M026_Malvaceae_Ruizia_cordata_seq1
-----------------------------------------------------------------------------------------------------------------------------------------------------------------------------------------------------------------------------------------------------------------------------------------------------------------------------------------------------cttttttggaccag-aagaaagctatctttgagaaattgagaccaataattgatgctgcaggtgcttcaagagtcaacatactatgctttcaggt----------gttttcaaat------------------atctatttttgattgatgctt-agttactat-tctgaaagtct--cgattaagtactcattaaatgtaacttcaggaagcatggatgatgccatttgycttctgtacgagggaaaaraggtggtgygaatttgcagaacctgtaaatggagaatccacacaatttcttcaggaattbgcacgtaagtataacat-grtcattgtawgtccaattcttgagagggatgtaa-atcacggagagactctctggaatactgctattataattggaaayca-tggcaacataataggcaagcatcg-taaggtaa---atga-----------agtag---ttatgtgtattycag-------------tttatgttcttcktawga---------gtttctagctat-ttt---tg---c-ttaaact-ac--tggcttttggcagaatcacatccctagggttggggacttcaatgagagtacatattacatggaaggaaac---actggacatcctgtatttgagactgctttcgggaagattgctg-----------------------------------------------------------
>I28597_M027_Malvaceae_Melhania_velutina_seq1
----------------------------------------------------------------------------------------------------------------------------------------------------------------------------------------------------------------------------------------------------------------------------------------------------------------------------------------------------------------------------------------------------------------------ttcaagagtcaacatactatgcttgcaggt----------gttttcaaat------------------atctatttttgattgatgctc-agttactat-tctgaaaatct--cgattaagtaatcattaaatgtaacttcaggaagcatggatgatgccatttgccttctgtacgagggaaaaaaggtggtgcgaatttgcagaacctgtaaatggagaatccacacaatttcttcaggaatttgcacgtaagtataacat-ggtcattgtaagtccaattcttgagagggatgtaa-atcatggagagactctttggaatactgctattataattggaaatca-tggcaacataataggcaagcatcg-taaggtaa---atg--------------tag---ttatgtttattccag-------------tttatgttcttcttaaga---------gtttatagctac-ttt---tg---c-ttaaact-ac--tggcttttggcagaat---------------------------------------------------------------------------------------------------------------------------------------------------------------
>I28598_M028_Malvaceae_Glyphaea_brevis_seq1
--------------------------------------------------------------------------------------------------------------------------------------------------------------------------------------------------------------------------------------------------------------------------------------------------------------------tagctctt------------ccaactactgctcccttcgtggaccag-aaaaaagctatctttgagaaattgagaccaataattgacgctgcaggtgcctcaggagtaaacatactatgcttgcaggt----------atggccaaaa------------------ttttgttttttattgacgct--aat---tgt-tctgaaagtcc--caattaacttctcaattgacataagttcaggaagcgtggatgatgccttttgccttctgtactcgggaaaagaggtggtgtgaatttgcagaacctattgatggggaatctacacagtttcttcaggaatttgcacacaagtataacat-ggtcattgtaaatccaattcttgagagagatgtaa-atcacggagagactctctggaatactgctattataattggaaatca-tggcaacataattggcaagcatcg-aaaggtaa---attt-----------agtagt--ttatcagtgtttca--------------gttatgttcttgttagaa-----------tttttgttgg-ttt---tg---c-ataaata-agcttggcttctggcagaaccatattcctagagtcggggacttcaatgagagcacatattatatggaagggaat---actggacatcctgtatttgagacagct---------------------------------------------------------------------------
>I28599_M029_Malvaceae_Desplatsia_dewevrei_seq1
--------------------------------------------------------------------------------------------------------------------------------------------------------------------------------------------------------------------------------------------------------------------------------------------------------------------------------------------ctactgccccctttttggaccag-aaaaaagctatatttgagaaagtgctaccaataattgatgctgcaggtgcctcgggagtaaatatactatgtttgcaggt----------gtgatttgaaag---------------aaaaaagaagggattgatgtt--aat---tgg-tctgaaaacct--tgattgacttctcaattgatatatgttcaggaagcatggatgatgccttttgcattctgtacacgggaaaagaggtggtgtgaatttgcagagcctgctgatggagaatctacacaatttcttcaggaatttgcccgcaagtataacat-ggtcattgtaaatccaattcttgagagggatgtaa-atcatggggagactatctggaatactgctattataattggaaatca-tggcaacataattggcaagcatcg-gaaggtaa---atgc-----------tgtagt--ttatccgtgtttcag---------------tatgttcttgtttgag-----------ttttggttgg-ttt---tg---c-ataaata-ac--tggcttctggcagaaccatattcctagagttggggacttcaatgagagcacatattatatggaaggcaat---actggacatcctgtatttgagacggcttatgggaagattgctgttaa-------------------------------------------------------
>I28600_M146_Malvaceae_Mortoniodendron_guatemalense_seq1
---------------------------------------------------------------------------------------------------------------------------------------------------------------------------------------------------------------------------------------------------------------------------------------------------------------------agctctt------------ccaactactgctccctttttggaccag-aaaaaagctatctttgagaaattgggaccagtaattgatgctgcaggtgcttcaggagtcaacatactatgcttgcaggt----------atggtcaaag------------------ttttgtttttgattgatgctt-aat---tac-tctgaaagtcc--caattaactactcatatgatataagttcaggaagcatggatgatgccatttgccttctgtacacgggaaaagaggtggtgtgagtttgcagagactgttaatggggaatctacacaatttcttcaggaatttgcacgcaagtataacat-ggtcattatdagcccaattcttgagagggatgtaa-atcatggagagactctctggaatactgctattattattggaaatca-tggcaacataataggcaagcatcg-caaggtaa---atgt-----------agtagt--ttatctgggttcctg-------------tttatgttcctgttaagagt----gttttttyttcctga-ttt---tg---cttttaatg-actgtggcctctggcagaaccatattcctagagttggggacttcaatgagagtacatattatatggaaggaaat---ac----------------------------------------------------------------------------------------------------
>I28601_M030_Malvaceae_Sparmannia_africana_seq1
--------------------------------------------------------------------------------------------------------------------------------------------------------------------------------------------------------------------------------------------------------------------------------------------------------------------------------------------ctactgtttcctttttggaccag-aaaaaagctatctttgagaaattgagaccgataattgatgctgcaggtgcctcaggagtaaacatactctgcttgcaggt----------atggttgaaawt----------------tttatttttagattgatgct--art---tgt-tctraaagtcc--caattarcttctcaattgatatgagttcaggaagcttggahgatgccttttgccttctgtacacgggaaaagaggtggtgcgaatttgcwgagcctgttgatggggaatctacasaatttcttcaggaatttgcacscaaatataacat-ggtcattataagyycaattcttgagagggatgtwa-aycatggagagactctctggaatactgctattataattggaaayaa-tggcaacataattggcaagcatmg-gaaggtaa---atgc-----------agtagt--ttatctttgtttca--------------rttatgttcttgttacag-----------tttttgttgg-ttt---tg---c-ataaatc-actrtggcttctggcagaaccatattcctagagtyggtgacttcaatgagagcacatattatatggaggggaat---actggacatcctgtatttgagacggcttatgggaagattgctgtt---------------------------------------------------------
>I28602_M031_Malvaceae_Mollia_sp_seq1
------------------------------------------------------------------------------------------------------------------------------------------------------------------------------------------------------------------------------------------------------------------------------------------------------------------------------------------ractactgctccctttttggaccag-aaaaaagctatatttgagaaaktkaggccaataattgatgctgcaggtgcctcaggagtaaacatactatgcttgcaggt----------ayaataaaaaaa---------------acaaaahttttgattgatgct--aat---tgt-tctgaaagcct--caattadcytctcaaytgatatacattcaggaagcatggatgatgccttttgccttctgtacavgggaaaagaggtggtgtgaatttgcagagcctgttgatggggaatctacacaatttcttcargaatttgchngcaagtataacat-ggtcattgtaaatccaattcttgagagggatgtaa-ahcatggagagactctctggaatactgctattataattggaaatca-tggcaacataattggcragcatcg-aaaggtaa---atgc-----------agtabh--ydwmvtntgtttctg-------------gttatgttcttgttagag-----------tttttgatgg-ttt---tg---c-rtaaatc-aytgtggcttctggcagaaccatattcctagagttggggacttcaatgagagcacrtactatatggaaggcaat---actggacatcctgtatttgagacagcttatgggaagattgctgtt---------------------------------------------------------
>I28603_M223_Malvaceae_Gossypium_hirsutum_seq1
---------------------------------------------------------------------------------------------------------------------------------------------------------------------------------------------------------------------------------------------------------------------------------------------------------------------------------------------tmwycmrccytttysrgaymak-wrawrmrcwatatttgrgaaattgrgaccaataattgatgctrctggtgcttcaggagtcaacataytatgcttgcaggt----------atggtcaa-----------------------ttttattgatcgatgcat-aatat-----tctgaaaatgc--aaattaatgagtc-tatgatgcaagttcaggaagcatrgatgatgccatttgccttctgtacabgagaaaagaggtggtgtgaatttgcagaacctgttaacggggavtctacacaatttcttcaggaatttgcactcaagtataacat-ggtcattataagctcaattcttgagagggatataa-atcatggagdgactctctggaatactvhtgttataattggaaatca-tggcaacataatagrcaagmahck-ywvgdwwa---mtgc-----------hvtwkt--btatytrrrttkgggacttcaatrgagcytrttgyytdtgttbmtt--------gvadttnywddka-ttt--ytv-----byawwtk-rct-agytyaytdgcttcatagatatcagatggttgtctgcttctttacctggttgtattaaatcaatagrtgt-cagttraaaattttgattgtatg-----------------------------------------------------------------------tatcattcat
>I28604_M032_Malvaceae_Entelea_arborescens_seq1
---------------------------------------------------------------------------------------------------------------------------------------------------------------------------------------------------------------------------------------------------------------------------------------------------------------------------------------------------------------------aaaaagctatctttgagaaattgagaccaataattgatgctgcaggtgcctcaggagtaaacatactatgcttgcaggt----------atggttgaaaat----------------tttatttttatattgatgct--aat---tgt-tctgaaagtcc--caattaacttctcaattga--tgagttcaggaagcttggacaatgccttttgccttctgtacacgggaaaagaggtggtgtgaatttgcagagcctgttgatggggaatctacacaatttcttcaggaatttgcacgcaaatataacat-ggtcattataagcccaattcttgagagggatgtaa-atcatggtgagactctctggaatactgctattataattggaaataa-tggcaacataattggcaagcatcg-gaaggtaa---atgc-----------agtagt--ttatctgtgtttca--------------gttatgttcttgttacag-----------tttttgttgg-ttt---tg---c-ataaatc-actatggcttctggcagaaccatattcctagagttggtgacttcaacgagagcacatatta----------------------------------------------------------------------------------------------------------------------
>I28605_M235_Malvaceae_Abutilon_sp_seq1
---------------------------------------------------------------------------------------------------------------------------------------------------------------------------------------------------------------------------------------------------------------------------------------------------------------------------------------------------------------------------------------aattgagaccaataattgatgctgcgggtgcttcgggagtcaacatactatccttgcaggt----------atcgtcaa-----------------------ttttattgactgatgcat-aat---tat-tcttaaagtccagagattaatgacgc-tatggtgcaagttcaggaagcatggatgatgccatttgccttctgtacacgggaaaagaggtggtgtgaatttgcggagcctgttaatggggaatctacacaatttcttcaggaatttgcacgcaagtacaacat-ggtcattgtaagctcaattcttgagagggatataa-atcacggagagactctctggaatactgctgttataattggaaataa-cggcaacattataggcaagcatcg-taaggtaa---atgc-----------agtagt--ttatctgagttcttc-------------cttatcttttag---------------aacttctattga-ttt---tt---c-ttaaatg-ac--tggcttctggcagaaccatatccctagagttggggacttcaatgagagcacatattatatggaaggarat---accggacatcccgtatttgagacagcttatggaaagattgccgtt---------------------------------------------------------
>I28606_M033_Malvaceae_Reevesia_formosana_seq1
----------------------------------------------------------------------------------------------------------------------------------------------------------------------------------------------------------------------------------------------------------------------------------------------------------------------------------------------------------------------------------------------------aattgatgttgcaggtgcttcaggagtcaacatactatgcttgcaggt----------atggtaaaaa------------------ttttatttttgattgatgctt-aat---tat-tgtgaaagtca--taattaactactcatgtgattcatgttcaggaagcatggatgatgccatttgccttctgtacacgggaaaagaggtggtgtgaatttgcagagcctgttaatggtgaatctacacaatttcttcaggaatttgcacgcaagtataacat-ggttattataagcccaattctggaaagggatgtaa-atcatggagagactctctggaatactgctattataattggaaatca-tggcaacataataggcaagcatcg-taaggtaa---atgc-----------agtagt--ttatctaggtttcaa-------------tttacgttcttgttagag---------tttttttgtcga-ttt---tg---c-ttaaatg-actgtggcttctggcagaaccatattcctagagttggggacttcaacgagagcacatattatatggaaggaaat---actgggcatcctgttt--------------------------------------------------------------------------------------
>I28607_M034_Malvaceae_Mansonia_altissima_seq1
----------------------------------------------------------------------------------------------------------------------------------------------------------------------------------------------------------------------------------------------------------------------------------------------------------------tytawagwwyktgagttgaaaaagmmaaytrcwrckwcmyytctggaccag-aaaaaagctatctttgagaaattgggaccaataattgatgctgcaggtgcttcaggtgtcaacatactatgcttgcaggt----------atgatcaaaa------------------tttcatttatgattgatgatt-aat---tac-tctgaaagtac--caattaactactcataaaatgtaatttcaggaagcatggatgatgccatttgccttttgcacacgggaaaaaaggcggtgtgaatttgcagagcctgttaatggggaatctactcaatatcttcaggagtatgcatgaaagtataacat-ggtcattgtaagtccaattcttgagagggatgtaa-atcatggagagactctctggaatactgtcattataattggaaatca-tggcaacataataggcaagcatcg-caaggtaa---attc-----------ggtagt--atatctgggtatgac-------------tttatgttcttgttagtg-----------tttatgttga-ttt---tg---c-ataaatg-gctctggcttttgacagaaccatattccaagagttggcgacttcaatgagagcacatattatatggaaggaaat---actggacatcctgtatttgaaactgcttatgggaagattgctgttaa-------------------------------------------------------
>I28608_M035_Malvaceae_Hosfordia_alata_seq1
------------------------------------------------------------------------------------------------------------------------------------------------------------------------------------------------------------------------------------------------------------------------------------------------------------------------------------------------tgctcccttttcggaccag-aaaaaagcwatctttgagaaattgagaccaataattgatgctgcgggtgcttcaggagtcaacatactatgcttgcaggt----------atcatcga-----------------------ttwtattgactgatgcat-aat---tat-tytsaaagtcc--caattaatgattc-tatggtggaagttcaggaagcatggatgatgccatttgccttctgtacamgggaaaagaggtggtgtgaatttgcggagcctgttaatggggaatctacacaatttcttcaggaatttgcwcgcaagtataacat-ggtcattgtaagctcaattcttgagagggatrtaa-atcacggagagactctctggaatrctgctgttataattggaaataa-cggcaacataataggcaagcatcg-taaggtaa---atgc-----------agtagt--ttatctgagttyttc-------------cttatcttttag---------------aacttctattgm-ttt---tt---c-ttaaatg-ac--tggcttctggcagaaccatattcctagagttggggacttcaatgagagcacatattatatggaaggaaat---accggacatc--------------------------------------------------------------------------------------------
>I28609_M036_Malvaceae_Pentaplaris_davidsmithii_seq1
----------------------------------------------------------------------------------------------------------------------------------------------------------------------------------------------------------------------------------------------------------------------------------------------------------------------------------------------------------------------aaaggctatttttgagaaattgggaccaataattgatgctgcaggtgcttcaggtgtcaacatactatgcttgcaggt----------atggtcaa-----------------------ttttattgattgatgcat-aat---tat-tctgaaagtcc--caactaatgacttatatgatgcaagttcaggaagcatggatgatgccatttgccttttgtacacgggaaaagaggtggtgtgaatttgcagagcctgttaatggggaatctacacaatttcttcaggaatttgcacgcaagtataacat-ggtcattataagctcaattcttgagagggatgtaa-atcatggagagactctctggaatactgctattataattggaaatca-tggcaacataataggcaagcatcg-taaggtaa---atgc-----------agtagt--ttatctggg-ttcgt-------------tttatgttcttaga--------------atttttgttga-ttt---tg---c-ttaaatg-ac--tggcttctggcagaaccatattcctagagttggggactwmartkaga-taccgagtgtatctaaaatatc---acttg---tatggtatt-------------------------------------------------------------------------------------
>I28610_M037_Malvaceae_Heritiera_littoralis_seq1
--------------------------------------------------------------------------------------------------------------------------------------------------------------------------------------------------------------------------------------------------------------------------------------------------------------------------------------------------------------accrs-aaaaaagctatctttgagaaattgggaccaataatagatgctgctggtgcttccggagtcaacatactatgcttgcaggt----------atggtcaaaaac--------------ttattttatttttattgatgctt-aat---tat-tctgaaagtcc--caattaactactcatatgacgtaagtataggaagcatggatgatgccattcgccttctgtacacgggaaaagagatggtgtgaatttgctgagccttttaatggggaatctacacaatttcttcaggaatttgcacgcaagtataacat-ggtcattataagcccaattcttgagagggatgtaa-atcatggagagactctctggaatactgctattataattggaaacca-tggcaacataataggcaagcaccg-taaggtaa---atgc-----------agcagt--ttatctgggttccca-------------tttatgttcttgttagag----------ttttttgctga-ttt---tg---c-ttaaatg-aacatggcttctggcagaaccatattcctagagttggggacttcaatgagagtacgtattatatggaaggaaat---actgggcatcctgtgtttgagatggga---------------------------------------------------------------------------
>I28611_M062A_Malvaceae_Durio_zibethinus_seq1
-------------------------------------------------------------------------------------------------------------------------------------------------------------------------------------------------------------------------------------------------------------------------------------------------------------------------ctt------------ccaactactgctccctttttggaccag-aaaaargctatctttgagaaattgggaccaataattgatgytgcaggtgcttcaggagtcaacatactatgcttgcaggt----------atggthaaaa------------------wawtwkttttrattgatgctt-aat---tat-tctgdaagtcc--cwrttaacwactyatatgatgtaagttcagraagcatggwtgahgccatttgccttctgtacacgggaaaagaggtggtrtgaatttgcvgagcctgttaayggrgaatctacacantttcttcrggaattygcabrcaagyataacatrggtcattataagcccaattcttgarrgggatgyaa-atcayggagagwctctttggaayactgctattataattggaaatca-tggcaacvtavtaggcaagcatcg-taaggtaa---atgm-----------agtagt--ttatctgggttycsr-------------tttatgttsttvytagar----------ttttttgctga-ttt---tg---c-ttarwtg-actgtggctwctggcagaaccatattcctagagttggggacttcaatgagagyacrtattatatggaaggaaat---actggrcatcctgtatttgagactgcttatgggaagattgcttttaatata---------------------------------------------------
>I28612_M038_Malvaceae_Brachichyton_bidwillii_seq1
---------------------------------------------------------------------------------------------------------------------------------------------------------------------------------------------------------------------------------------------------------------------------------------------------------------------------------------------------------------------------ctatctttgagaaattgggaccaataattgatgctgctggtgcttccggagtcaacatactatgcttgcaggt----------atggtcaaaa------------------ttttatttttgattgatgctt-aat---tat-tttgaaattcc--caattaactactcatatgatgtaagttcaggaagcatggatgatgccattcgccttttgtacacgggaaaagagttggtgtgaatttgcagagcctgttaatggggaatctacacaatttcttcaggaatttgcatgcaagtataacat-ggtcattataagcccaattcttgagagggatgtaa-atcatggagagactctctggaatactgctattataattggaaatca-tggcaacataataggcaagcatcg-taaggtaa---atgc-----------aggagt--ttatct-ggtttcca-------------ttaatgttctcgttcgat---------tttttttgctga-ttt---tg---c-tt-attg-actgtggcttctggcagaaccatattcctagagttggggacttcaatgagagtacatattacatggaagggaat---actgggcatcctgtatttgagactgcttatgggaagattg--------------------------------------------------------------
>I28613_M039_Malvaceae_Eriotheca_macrophylla_seq1
-------------------------------------------------------------------------------------------------------------------------------------------------------------------------------------------------------------------------------------------------------------------------------------------------------------------atagctctt------------ccaactactgctccctttttggaccag-aaaaaagctatctttgagaaattgggaacaataattgatgctgcaggtgcttcaggagtcaacatactatgcttgcaggt----------atggtcat-----------------------ttttattgattgatcctt-aat---tat-tctgaaagtac--caattaatgactcatatgatgtaagttcaggaagcatggatgatgccatttgccttctgtacacgggaaaagaggtggtgtgaatttgcrgagcctgttaatggggagtctacacaatttcttcaggaatttgcacgcaagtataacat-ggtcattataagcccaattcttgagagggatgtaa-atcatggagagactctctggaatahtgctattgtaatyggaaacca-tggaaacataataggcaaacatcg-taaggtaa---accc-----------agtagt--ttatcygggtttcag-------------tttatgttcttaga--------------atttttgttga-ttt---tg---c-ttaaatg-ac--tggcttctggcagaaccatattcctagagttggggacttcaatgagagcacatattatatggaaggaaat---actgggcatcctgtatttgagactgcttatgg----------------------------------------------------------------------
>I28614_M040_Malvaceae_Hydrogaster_trinervis_seq1
-------------------------------------------------------------------------------------------------------------------------------------------------------------------------------------------------------------------------------------------------------------------------------------------------------------------------------------------actactgctccctttttggaccag-aaaaaagctatatttgagaaattgagaccaataattgatgctgctggtgcctcaggagtaaacatactctgtttgcaggt----------atgatcgaat--------------------ttttttttcattgatgct--aat---ttt-tctgaaagcct--caattaacttatcaattgatgtacactcaggaagcatggatgatgccttttgccttctgtacgcgagaaaagaggtggtgtgaatttgcagagcctgttgatggggaatctacacaatttcttcaggaatttgcccgcaagtataacat-ggtcattgtaaacccaattcttgagagggatgtaa-atcatggggagactatctggaatacggcttttataattggaaacaa-tggcaacataattggcaagcatcg-aaaggtaa---atgca----------------------------------------------------------------------------------------------------------------------------------------------------------------------------------------------------------------------------------------------------------------------------------------------
>I28615_M041_Malvaceae_Pterygota_brasiliensis_seq1
--------------------------------------------------------------------------------------------------------------------------------------------------------------------------------------------------------------------------------------------------------------------------------------------------------------------------------------------------ctccctttttggatcag-aaaaaagctatcttcaagaaattggaaccaataattgatgctgcaggtgcttccggagtcaacatactatgcttgcaggt----------atagtctaaa-------------------ttttattttcattgatgctt-aat---tat-tttgaaactcc--ctattaactactcatatgatgtaagttcaggaagcatggatgatgccatttgcattctgtaccagagaaaagaggtggtgtgaatttgcagagcctgtgaatggggaatctacacaatttcttcaggaatttgcacgcaagtataacat-ggtcattataagcccaattcttgagagggatgtaa-atcatggagagactctttggaatactgctattataattggaaatca-tggcaacataataggcaagcatcg-aaaggtaa---atgc-----------agtagt--ttatctgccttctca-------------tttatgttcttgttagag----------tgttttgctga-ttt---tg---t-ttaatta-actgtggcttctggcagaaccatattcctagagttggggacttcaatgagagtacttattatatggaagggaat---actgggcatcctgtatttgagactgc----------------------------------------------------------------------------
>I28616_M042_Malvaceae_Leptonichya_maranta_seq1
------------------------------------------------------------------------------------------------------------------------------------------------------------------------------------------------------------------------------------------------------------------------------------------------------------------------------------------aactactgcwcccttctcggaccag-aaaaaagctatctttgagaaattgagaccaataattkatgctgcwggtacttcaggygtcaacatactatgcttgcaggt----------atggtaaaaaaa----------------awatatttttgactgacgctttaag---tat-cctgaaagtccc---attaact-----tatgatacaagttcaggaagcatggatgatgccatttgccttctgtacaagrgaaaagaggtggtgtgaatttgcagagcctgttaatggggaatctacacaatttctccaggaatttgcaagtaagyataacat-ggtcattataagcccaattctagagagggatgtaa-atcatggagagactatgtggaacacagctattataattggaaatca-tggcaacataataggcaagcatcg-taaggtaa---atgt-----------agttgt--gctttcag--------------------ttcaygttcttgtthgag----------ttttttgttgr-ttt---tg---a-ataaatg-actgtggcttcttccagaaccatattcctagagttggggacttcaatgagagcacgtattatatggaaggaaat---actgggcatcctgtatttgagactacttttgggaagattgctg-----------------------------------------------------------
>I28617_M043_Neuradaceae_Neurada_procumbens_seq1
--------------------------------------------------------------------------------------------------------------------------------------------------------------------------------------------------------------------------------------------------------------------------------------------------------------ttcacgtagctggtagctta------tagtttattttatcttactttgaca-----------tatttctatgtaaataaaacttagtaatgatggt---------tcaatgatcaattag--atgcaagaagct---agacccaataagctaaaataagctga-------------------------------aacagacat-agcataagttt--tgatataattctttttc--------ttcaggaagcatggacaatgccatttgggttttgcactcgagagaaaacctggtgtgaatttgcagagcctgttgatggagaaaccacacaatttcttcaggaatttgcacgaaagtataacat-ggtgataataagcccaattcttgagagggatgtta-accatggagagacggtatggaacactgctgttataattggaaacca-tggcaacataattggcaagcaccg-gaaggtatgg--------------caaacaaa--ttttctcgttcttaggc---------------tatatttgataaag----------------------ttt---tg-------------gaaatatactgtgacagaaatatgatggctaaattag----tatagtgttagtaaaaaatagtttaaaagaagttttattaaaagatccacctct-----------------------------------------------------------------------------cctttaa
>I28618_M044_Malvaceae_Pentace_laxiflora_seq1
--------------------------------------------------------------------------------------------------------------------------------------------------------------------------------------------------------------------------------------------------------------------------------------------------------------------------------------------ctactgctcccttttcagaccag-aaaaaggctatctttgagaaattgggaccaattattgatgctgcaggtgcttcaggagtcaatatactatgcttgcaggt----------atggttaaaa------------------cttttatttttagagatgctt-aat---tat-tctgaaagtca--caattaactactcatttgatgtaagttcaggaagcatggatgatgccatttgccttctgtacacgggaaaagaggtggtgtgaatttgcagagcctattaatggggaatctacacaatttcttcaggaattcgcacgcaagtataacat-ggtcattataagcccaattcttgagagggatgtaa-atcatggagagactctctggaatactgctattataattggaaatca-tggcaacataataggcaagcatcg-caaggt-----atgc-----------agtagt--ttatctgggttcctg-------------tttatgtccttgttatag----------tttttcgctga-ttt---tg-----gttaatg-actgtggcttctggcagaaccatattcctagagttggggacttcaatgagagtacgtattatatggaaggcaat---actgggcatcctgtatttgagactga----------------------------------------------------------------------------
>I28619_M045_Malvaceae_Phragmotheca_mammosa_seq1
------------------------------------------------------------------------------------------------------------------------------------------------------------------------------------------------------------------------------------------------------------------------------------------------------------------------tctt------------ccaactactgctccctttttggatcag-aaaaaaactatctttgagaaattgggaccaatrmtygawkyyrmarstkmydcmrragtcwrmrtamyatrmttgyagrytctttacctcactaacaaatkrtm-----------tatytyaytaacarattsatgctt-awt---yat-tctgaaagtccc-aaaytaackactcatdtgatgtaagttcaggaagcatggatgatgccatttgccttytgtacacgkgraaagaggtggtgtgaatttgcagagcbtghtaatggggaatctacacaatttcttcaggaatttgcacgcaagtatarcat-ggtnattataagcycaattcttgagagggatgtaa-atcatggagasactctctggaatactgchattataattggaaatca-tggcaacataathggcaavcatcg-waaggtaa---atgc-----------agbag---ttttyydggttnysk-------------tttatgttcttattcgag--------kwwtttttstyka-ytt---tg---c-ttaaatg-ac--tggcttctggsagaaccatmttcctmgagttggggacttyaaygagagyrcwtattayatggaaggaaat---actggacattctgtatttgagactgcttatgggaagattgc-------------------------------------------------------------
>I28620_M046_Malvaceae_Camptostemon_shultzii_seq1
------------------------------------------------------------------------------------------------------------------------------------------------------------------------------------------------------------------------------------------------------------------------------------------------------------------------------------------------------------------------------------------------------------------gatcttcaggagtcaacatactatgcttgcaggt----------atggtcaa-----------------------ttttattgattgatgcat-aat---tat-tctgaaagtcc--taattgatgactcatatggtgtaagttcaggaagcatggatgatgccatttgccttctgtacacgggaaaagagatggtgtgaatttgcagagcctgttaatggggaatctactcaatttattcaggaatttgcacgcaagtataacat-ggtcattataagctcaattcttgagagggatataa-atcatggagagactctctggaatgctgctattataattggaaataa-tggcaacataataggcaagcatcg-taaggtaa---atga-----------agtagy--ytatctgagtttcgg-------------cttatgttt---------------------------------------------------------------------------------------------------------------------------------------------------------------------------------------------------------------------------------------
>I28621_M153_Malvaceae_Trichospermum_sp_seq1
---------------------------------------------------------------------------------------------------------------------------------------------------------------------------------------------------------------------------------------------------------------------------------------------------------------------agctcat------------ccaactactgctccctttctggacyar-aaaaaagctatatttgagaaattgagaccaataattgatgctgcaggtgcctcdggagtaaacatactatgcttgcaggt----------atgatcaatt------------------ttttkttttcaattgatgct--aat---tgt-tctgaaagcct--caattaaattctcaattgatatacgttcaggaagcatggatgatgccktttgccttctgtacaagagaaaagaggtggtgcgaatttgcagagcckgttgatggggattctabacaatttcttcaggaatttgccygcaagtataacat-ggtnattgtaaatccaattcttgagagggatgtaa-atcatgganagactatctggaatactgctathattattggaaatcattggcaacataattggcaagcatcg-aaaggtaa---atdc-----------agtagt--tcatctktgtttcc--------------rttatkttcttgttagag-----------ttdttgttgg-ttt---tg---c-ataaatc-actgtggcttctggcagaaccatattcctagagttggggacttcaatgagagcacatattatatggaaggcaat---acyggacatcctgtatttgagacggcttatgggaagattgctgttaata-----------------------------------------------------
>I28623_M048_Malvaceae_Abroma_augusta_seq1
-------------------------------------------------------------------------------------------------------------------------------------------------------------------------------------------------------------------------------------------------------------------------------------------------------------------------------------------------------------gaccag-aaaaaagctatctttgagaaattgagacctataattgatgctgcaggtgcttcaggtgtcaacatactatgcttgcaggt----------attgtcaaaaaa----------------ttttatttttgactgtttctt-aag---tat-tctaaaagtccc---attaacttatcatataatgtaagttcaggaagcatggatgatgccatttgccttctgtacaagggaaaagaggtggtgtgaatttgcagagcctgttaatggggaatctacacaatttcttcaggaatttgcaggcaagtataacat-ggtcattataagcccaattcttgagagggatgtaa-atcatggagagactctctggaatacagctattataattggaaatca-tggcaacataataggcaagcatcg-taaggtaa---atgc-----------agtagt--attttcg---------------------gttgccttgttgttaaga---------gttttttgttca-ttt---tgg----ataaatg-actgtggcttcttgtagaaccatattcctagagttggggacttcaacgagagcacatattatatggaaggaaat---actgggcatcctgtatttgagactgcttatgggaag------------------------------------------------------------------
>I28624_M049_Malvaceae_Corchoropsis_tomentosa_seq1
------------------------------------------------------------------------------------------------------------------------------------------------------------------------------------------------------------------------------------------------------------------------------------------------------------------------------------------------------------------------------------agaaattgggaccaatgattgatgctgcaggtgcttcaggagtcaacatactatgcttgcaggt----------gttttcaaaa------------------atctatttttgattggttctt-aattactat-tctgaaagtct--cgattaactactcatacggtgtaaattcaggaagcatggatgatgccatttgccttctgtacacgggaaaagaggtggtgtgaatttgcagaacctgtaaatggagaatccacacagtttcttcaggaattcgcacgtaagtataacat-ggtcattataagtccaatccttgagagggatgtaa-atcatggagagactatctggaatactgctattataattggaaacca-tggcaacataataggcaagcatcg-taaggtaa---atga-----------tgttgtttttatgagtgttccgg-------------tttatgttcttcttaaag--------agcttttagctaa-ttt---tg---c-ctaaatt-ac--tcgcttttggcagaaccacatccctagagttggggacttcaatgagagtacgtattacatggaaggaaac---actgggcatcccgtatttgagactgcttttgggaagat----------------------------------------------------------------
>I28625_M193_Malvaceae_Apeiba_tibourbou_seq1
---------------------------------------------------------------------------------------------------------------------------------------------------------------------------------------------------------------------------------------------------------------------------------------------------------------------------t------------ccacctactgctccctttttsgaccag-aaaaaagctatctttgwgaaattgagaccaataattgatgctrcaggtgcctcrggagtaaacatactatgcttgcaggt----------atggttgaaaat----------------tttatttttagattgatgct--aat---tgt-tctgaaagtcc--caattaacttctcaattgathtgavttcaggaagcttggatgatgccttttgccttctgtacwcggvaaaagaggtggtgcgaatttgcagagcctgttgatggggaatctacmcaatttcttcaggaatttgcacamaagtatvacat-ggtcattataaacccaattcttgagagggatghaawatcatggdgagactctctggaatactgchattataattggaaatca-tggcaacataattggcaagcatcg-daaggtaa---atgc-----------agtagt--ttatctgtgtttca--------------gttatgttcttgttacag----------ttttttgttgg-ttt---yg---c-ataaatc-actwtggcttctggcagaacchtattcctagagttggggwcttyaatgagagcacatattatatggaggggaat---actggacatcctgtatttgagacagcttatgggaagattgctgtta--------------------------------------------------------
>I28626_M226_Malvaceae_Helicteres_guazumifolia_seq1
--------------------------------------------------------------------------------------------------------------------------------------------------------------------------------------------------------------------------------------------------------------------------------------------------------------------tagcactt------------ccaactactgctcactttctggaccag-aaaaaagctatctttgagaaagtgggaccaataattgatactgcaggtgcttcaggagtcaacatactatgcttgcaggt----------atg---aaat------------------ttttatttctgattgatgctt-aat---tat-tttgaaagccc--caattaactactcataagatgtaagttcaggaagcatggacgatgccatttgccttctgtacacgggaaaaaaggtggtgtgaatttgcagaacctgttaatggggaatctacacaatttcttcaggaatttgctcgaaagtataatat-ggtcattataagtccaattcttgagagggacataa-atcacggagagactctctggaatactgctattataattggaaatca-tggcaacataataggcaaacaccg-taaggtaattttttt-----------ggtagt--ttatctgggtttgag-------------tttatgttcttgttagga-----------tttatgttga-ttt---tg---c-ataaatg-actctggcttctggcagaaccatattcctagagttggagacttcaatgagagcacgtattatatggaaggaaat---actgggcatcctgtatttgagactgcttatgggaagat----------------------------------------------------------------
>I28628_M051_Malvaceae_Werklea_horrida_seq1
-------------------------------------------------------------------------------------------------------------------------------------------------------------------------------------------------------------------------------------------------------------------------------------------------------------------------------------------------gctcccttttcggcccag-aaaaaggccatctttgagaaattgggacmrataattgatgctgcaggtgctacaggagtcaacatactatgcttgcaggt----------atgtttga-----------------------tttyatygactagttcat-gat---tat-tytgaaaatcc--caattraygactyatatggtgcwwgttcaggaagcatggatgatgccatttgccttctgtacacgagaaaagagctggtgtgaactwgcagagcctgttaatggggaatctacrcaatttcttcaggaatttgcctgcaaatataatat-ggtmattgtaagcccaattctygagagggatataa-atcatggagagackctctggaatactgctgttataattggaaataa-tggtaatataataggcaagcatcgttaaggtaa---atgc-----------tgtaga--ttatctawgttyygg-------------cttatgttttag---------------aatttttrttga-ttt---tt---c-ttaaatg-tc--tggcttctggcagaaccatattcctagagttggggacttcaatgagagcacatattacatggaagggaat---actgggcatcccg-----------------------------------------------------------------------------------------
>I28629_M052_Malvaceae_Spirotheca_rosea_seq1
----------------------------------------------------------------------------------------------------------------------------------------------------------------------------------------------------------------------------------------------------------------------------------------------------------------------------------------ccaactactgctccctttttggaccag-aaaaaagcaatctttgagaaattgagaccaataattgatgctgcaggtgcttcgggagtcaacatactatgtttgcaggt----------atggtcaa-----------------------tttcattgattgatcctt-aat---tat-tctgaaagtcc--caaataatgactcataagatgtaagttcaggaagcatggatgatgccatttgccttcagtacacgggaaaagaggtggtgtgaatttgcagagcctgttaatggggaatctacacaatttcttcaggaatttgcacgcaagtataacat-ggtcatcataagcccaattcttgagagggatgtaa-atcatggagagactctctggaatactgctattgtaattggaaacca-tggaaacataataggcaaacatcg-taaggtaa---tcac-----------agtagt--ttatctgggttttgg-------------tttatgttcttaga--------------atttttgttga-ttt---tg---c-ttaaatg-ac--ttgcttctggcagaaccatattcctagagttggggacttcaatgagagcacatattatatggaaggaaac---actgggcatcctgtatttgagactgcttatgggaagatt---------------------------------------------------------------
>I28630_M053_Malvaceae_Huberodendron_swietenioides_seq1
----------------------------------------------------------------------------------------------------------------------------------------------------------------------------------------------------------------------------------------------------------------------------------------------------------------------gcyctt------------ccaactactgctcccttttyggaccagvaaaaaagctatctttgagaaatkgggaccaataattgatgctgcaggtgcttcaggagtcaacatactawgcttgcaggt----------atgktcrtaa-----------------tdttattttcgrattvrtgctt-awt---yat-tcygaaagtccy-aavttaahkactcatatgatgtaagttcaggaagcayggatgatgccatttgccttytgtacanrrganaagagdtggygtgaatttgcrgagcctgttaatggggaatcyacacnatttcttcaggaatttghdcgcaagtataacat-ggtcrttataagccvnwtnhttgagagggatgtaa-atcatggagagrmtctctggaatactgctattataattggaaayca-tggcaacataatnrgcaadcatcg-hvaggtaa---andc-----------agtagt--ttatckrggtthcvr-------------tttatgttcttattamag---------wwtykttrttga-ttt---kg---c-ttaaaatgay--ygkcttctkgcagaatcatattcctagagtcggggacttcaatgagagcacrtattatatggagggaaat---tctgggcatcctgtatttgagactg-----------------------------------------------------------------------------
>I28631_M054_Malvaceae_Trochetiopsis_benjaminae_seq1
------------------------------------------------------------------------------------------------------------------------------------------------------------------------------------------------------------------------------------------------------------------------------------------------------------------aatagctctt------------ccaactactgctccttttttggaccag-aagaaagctatctttgagaaattgagaccaataattsatgctgcaggtgcttcaagagtcaacatactatgcytkcaggt----------gttttcaaat------------------atctatttttdattgatgctb-rgttactat-tctgaaagtct--yrattaagtamtcattaaatgtaacwtcaggaagcatggatgatgccatttgccttctgtacgagggaaaavaggtggtgygaatttgcagaacctgtaaatggagaatccacacaatttcttcaggaatthgcacgtaagtataacat-ggtcattgtaagtccaattcttgagagggatgtaa-atcacggagagactctytggaatactgctattataatwggaaatca-tggcaacataataggcaagcatcg-taaggtaa---atkkrtgwggwcatctrtdg---yyawgtgwmwwmchg-------------ytyrtbtkckycchmasm---------ktkyryvbcwac-kty---yggt-y-ytdrmmy-rc--ydgckyytrgcagaatcacatccctagggttggagacttcaatgagagtacatattacatggaaggagac---actggacatcctgtatttgagactgcttttgggaagatt---------------------------------------------------------------
>I28632_M055_Malvaceae_Eriolaena_candollei_seq1
---------------------------------------------------------------------------------------------------------------------------------------------------------------------------------------------------------------------------------------------------------------------------------------------------------------------------------------------------------------------------------------------------taattkwwgykkywkrtsyttyargmswcmacaywwtwwtyyttmwggt----------gttttcaaat------------------atttatttttgattgaatcct---------------------------------actcattaaatgtaacttcaggaagcatggttgatgccatttgccttctgtacgagggaaaagaggtggtgtgaatttgcagaaccggtaaatggagaatccacacaatttcttcaggaattcgcacgtaagtataacat-ggtctttgtaagtctgattcttgagagggatgtta-atcacggagagac--tctggaatactgctattataattggaaatca-tggcaacataataggcaagcatcg-taagvtaa---atga-----------aatag---ttatgtgtattccag-------------tttatgttcttcttaaga---------gtttttathtat-ttt---tg---c-ttaaact-ac--tggctttttgcagaatcacatccctaggattggggacttcaatgagagtacata-tacatggarrgaawy---aytkgacwtcctg-----------------------------------------------------------------------------------------
>I28633_M056_Malvaceae_Adansonia_digitata_seq1
--------------------------------------------------------------------------------------------------------------------------------------------------------------------------------------------------------------------------------------------------------------------------------------------------------------------------------------------------ctccttttttggaccag-aaaaaagctatctttgagaaattgggaccaataattgacgctgcaggtgctwcaggagtcaacatactatgcttgcaggt----------atggtcaa-----------------------ttttattgatacatcctt-aat---tgt-tctgaaagtca--caattwgtgactcatatgatgtacgttcaggaagcatggatgatgccatttgccttctgtacacgggaaaagaggtggtgtgaattcgcggagcctgttaatggggaatctacdcaatttcttcaggagtttgcacgcaagtataacat-ggtcattataagcccaattcttgagagggatgtaa-atcatggagagactctctggaatactgctattataattggaaacca-tggaaacataataggcaagcatcg-baaggtaa---atgc-----------tttagt--ttatctgggtttcag-------------tttatattcttaga--------------atttttgttga-ttt---tg---c-tt-aatg-ac--tggcttctgtcagaaccatattcctagagttggrgacttcaatgaaagcacatattatatggaaggaaat---actgggcatcctgtatttgagacagcttatgggaagattgctgttaatatatgttat---------------------------------------------
>I28635_M058_Malvaceae_Byttneria_aculeata_seq1
--------------------------------------------------------------------------------------------------------------------------------------------------------------------------------------------------------------------------------------------------------------------------------------------------------------------------------------------------ctcccttttcggaccag-aagaaagctatcttcgagaaaytgagaccaataattgatgctgcaggtgcttcaggtgtcaacatactatgtttgcaggt----------attgccaaaaaaat--------------tcttagttctgagtaacgcgt-aag---tat-tctgaaagtct--caattaatttctgatatgatatacattcaggaagcatggatgatgccatttgctttctgtacaagggaaaagaggtggtgtgaatttgcagagcctgtcaatggggaatctacaaaattccttgaggaattcgcacgcaagtataacat-ggtcattataaatcccattcttgaaagggaygtaa-accatggagagactctctggaatacggctattataatcggaaatca-tggaaatataataggcaagcatcg-taaggtaa---atgc-----------aatgct--gtatgttttttcgg--------------attgcattgttgttggcg----------tatttttyygg-ttt---ta---g-ataattacactctgacytyttacagaatcatattcctcgagtcggggacttcaatgagagcacatattatatggaaggaaat---acggggcatcctgtgtttgagaccatttatgggaa-------------------------------------------------------------------
>I28636_M059_Malvaceae_Pterospermum_pierrei_seq1
--------------------------------------------------------------------------------------------------------------------------------------------------------------------------------------------------------------------------------------------------------------------------------------------------------------------------------------------------ctccctatttggaccag-aaaaaagctatctttgagaaattgagaccaataattgatgctgcaggtgcttcaggagtcmacwyacywtgcttgcaggt----------attgtcaaat------------------atctattttctgttgatgctt-aat---tat-tctaaagtctc--aattaacccgcttatatcatgcaagttcaggaagcatggatgatgccatttgccttctgtacacgggaaaagaggtggtgtgaatttgcagaacctgtaaatggggaatctacacaatttcttcaggaatttgcaagcaagtttaacat-ggtcattgtaagcccgattcttgagagggatgtaa-atcatggggagactatctggaatactgctgttataattgggaacca-tggcaatataataggcaagcatcg-taaggtaa---atgc-----------agtagt--ttatctgggttcctg-------------tttatgttcttgttaaga----------gcttttgttaa-ttt---tg---t-ttaaatt-ac--tggcttcttgcagaaccatatccctagagttggg---------------------------------------------------------------------------------------------------------------------------------------------
>I28637_M060_Malvaceae_Duboscia_vifidiflora_seq1
-----------------------------------------------------------------------------------------------------------------------------------------------------------------------------------------------------------------------------------------------------------------------------------------------------------------------------------------------------------------ag-aaaaaggctatatttgagaaattgagacctataattgaagccgcaggtgcctcaggagtaaacatactatgcttgcaggt----------atgatcaaatttccttttctttttttttttttttttttkactgatgct--aat---tkt-tcagaaagccc--aaattaacttctcaatcgatgtacgttcaggaagcatggatgatgcctttcgctttctgtacacgggaaaagaggtggtgtgaatttgcagagcctgttgatggggaatctacacaatttcttcaggaatttgcacgcaagtataacat-ggtcattataaatccaattcttgagagggatgtaa-aacatggagagacaatctggaatactgctattataattggaaatca-tggaaatataataggcaagcaccg-gaaggtaa---atgc-----------agtagt--ttatccgtgtttca--------------gttttgttgttgttagag-----------tttttgttgg-ttt---tg---c-ataaatc-actgtggcttctggcagaaccatattcctagagttggggacttcaatgagagcacatattatatggaagggaat---actggacatcctgtatttgagacggcctatgggaagattgct------------------------------------------------------------
>I28638_M061_Malvaceae_Basiloxylon_brasiliensis_seq1
-------------------------------------------------------------------------------------------------------------------------------------------------------------------------------------------------------------------------------------------------------------------------------------------------------------------------ctt------------ccaactactgctccctttttggaccag-aaacaagccatctttgagaaattgagaccaataattgatgctgctggtgcttccggagtcaacatactatgcttgcaggt----------aggtctaaa-------------------ttttatttttaattaatgctt-aat---tat-ttcgaaattcc--tacttcactactcatatgatgtaagttcaggaagcatggatgatgccatttgccttctgtacacgggaaaagaggtggtgtgaatttgctgagcctgttaatggggaatctacagaatttcttcaggaattcgcacacaagtataacat-ggtcattataagcccaattcttgagagggatgtaa-atcatggagagactctctggaatactgctgttataattggaaatca-tggcaatataataggcaagcatcg-gaaggtaa---atgc-----------agtagc--ttatctgggttccca-------------tttatgttctagttagag----------ttttttgctga-ttt---cg---c-------------tggcttctttcagaaccatattccgagagttggggacttcaatgagagtacgtattatatggaaggaaat---actgggcatcctgtatttgagactgcttatgggaagattgctgtcaacatatgttatgga------------------------------------------
>I28639_M249_Malvaceae_Gyranthera_amphibiolepis_seq1
----------------------------------------------------------------------------------------------------------------------------------------------------------------------------------------------------------------------------------------------------------------------------------------------------------------tccatagctctt------------ccgactactgcttcctttttggaccag-aaaaaagctatctttgagaaattgggaccaataattgatgctgcaggtgcttcaggagtcaacatactatgcttgcaggt----------atgttcaa-----------------------ttttattgattgatgctt-aat---tat-tctgaaagtcc--taattaatgactcatatgatgtaagttcaggaagcatggatgatgccatttgccttctgtacaagggaaaagaggtggtgtgaatttgcagagcctgttaatggggaatctacacaatttcttcaggtatttgcacgcaagtataacat-ggtgattataagcccaattcttgagagggatgtaa-atcatggagagactctctggaatactgctattataattggaaacca-tggcaacataataggcaagcatcg-taaggtaa---atgc-----------agtagt--ttttctgggtttcgg-------------tttatgttcttaga--------------attgttgttga-ttt---gg---c-ttaaatg-ac--tgtcttctggcagaatcatattcctagagttggggacttcaatgagagcacatattatatggaaggaaat---actgggcatcctgtatttgagactgcttatg-----------------------------------------------------------------------
>I28640_M062B_Malvaceae_Diplodiscus_paniculatus_seq1
--------------------------------------------------------------------------------------------------------------------------------------------------------------------------------------------------------------------------------------------------------------------------------------------------------------------------------------------------------------------------------------------------------------------------------------ctatgcttgcaggt----------atggttaaaa------------------tttttatttttagggatgctt-aat---tat-tctgaaagtca--caattaactactcatatgatgtaagttcaggaagcatggatgatgccatttgccttctgtacacgggaaaagaggtggtgcgaatttgcagagcctattaatggggaatctacacaatttcttcaggaattcgcacgcaagtataacat-ggtaattataaacccaattcttgagagggatgtaa-atcatggagagactctctggaatactgctattrtaattggaaatca-tggcaacataataggcaagcatcg-caaggt-----atgc-----------agcagt--ttatctggcttcctg-------------tttatgtccttgttatag----------tttttcgctga-ttt---ta-----gttaatg-ac--tggcttctggcagaaccatattcctagagttggggatttcaatgagagtacttattatatggaaggcaat---actgggcatcctgtat--------------------------------------------------------------------------------------
>I28641_M063_Malvaceae_Brownlowia_peltata_seq1
---------------------------------------------------------------------------------------------------------------------------------------------------------------------------------------------------------------------------------------------------------------------------------------------------------------------------------------------------------------------aaaaggmtatctttgagaaattgggaccaattattgatgctgcaggtgcttcaggagtcaatatactatgcttgcaggt----------atggttaaaa------------------tttttatttttagagatgctt-aat---tat-tctgaaaatca--caattaactactcatatgatgtaagttcaggaagcatggatgatgccatttgccttctgtacacgggaaaagaggtggtgcgaatttgcagagcctattaatggggaatctacacaatttcttcaggaattcgcgcgcaagtataacat-ggtcattataagcccaattcttgagagggatgtaa-atcatggagagactctctggaatactgctattataattggaaatca-tggcaacataataggcaagcatcg-caaggt-----atgc-----------agtagt--ttatctgggttcctg-------------tttatgtccttgttatag----------tttttcgctga-ttt---tg-----gttaatg-actgtggcttctgacagaaccatattcctagagttggggacttcaatgagagtacgtatwawatrraaggcaat---actgggcatcctgtatttgagactgcttatggaaagattg--------------------------------------------------------------
>I28642_M064_Malvaceae_Burretiodendron_esquirolii_seq1
---------------------------------------------------------------------------------------------------------------------------------------------------------------------------------------------------------------------------------------------------------------------------------------------------------------------------------------------tactgctcccttttcagaccag-aaaaaggctatctttgagaaattgggaccaattattgatgctgcaggtgcytcaggagtcaatatactatgcttgcaggt----------atggttaaaw------------------mtytwwwttttakwgatgctt-aat---twt-tctgaaagtcw--camttaactactcatwtgatgyaagttcaggaagcatggatgatgccatttgccttctgtacacgggaaaagaggtggtgtgaatttgcagaacctgtttatggtgaatctacacaatttcttcaggaatacgcacgcaagtttaacat-ggtcattgtgagctcaattcttgagagggatgtaa-atcatggggagactatctggaatactgctgttataattggaaacca-tggcaatataataggaaagcatcg-taaggtaa---atgc-----------ggtagt--ttatctggattcctg-------------tttatgttctaattaaga----------tt------------------------------------------------------------------------------------------------------------------------------------------------------------------------------------------------------------------
>I28643_M065_Malvaceae_Hermannia_flammea_seq1
-------------------------------------------------------------------------------------------------------------------------------------------------------------------------------------------------------------------------------------------------------------------------------------------------------------------------------------------------------tttgcagaccag-aaaacagctatcttcgagagagtgagaccaatagttgatgccgcaggtgcatcaggagtcaacatactatgcttgcaggt----------atggtaaaaa---------------------aattataattttgagatt-aat---tat-tctggattggt--catttaacttctcatctgatatatgttcaggaagcttggatgatgccatttgccttctgtacacgggaaaagaggtggtgtgaatttgcagagcctgttaatggggaatccacgcaatttcttcaggaatttgcacgcaagtataacat-ggtcattataaatccaatccttgagagagatgtaa-atcatggagaaactatctggaatactgctgttataattggaaatca-tggcaacataataggcaagcatcg-taaggtaa---atac-----------actgac--ttgtctatttaatga-------------tttgtgatcatgttgtag-----------tttttgttgg-ttt---tg---c-ataaatc-actctggcttctggcagaaccatattcctagagttggggacttcaatgagagcacatattatatggaaggaaat---actgggcatcctgtatttgagactatttatggcaagattgctgt----------------------------------------------------------
>I28644_M066_Malvaceae_Thomasia_solanaceae_seq1
------------------------------------------------------------------------------------------------------------------------------------------------------------------------------------------------------------------------------------------------------------------------------------------------------------------catagctctt------------ccaactactgctccctttttggaccag-aaaaaagctatcttcgagaaattgagaccaataattgatgctgcaggtgcctcaggagtcaacgttctatgcttgcaggt----------atggtcaaaa-----------------gttttatttttgactgatgctt-aat---tat-tctgaaagtct--ccactaagttctcatctgatatatgttcaggaagcatggatgatgccatttgccttctgtacacgggaaaagaggtggtgtgaatttgcagagcctgttaatggggaatcaacacaatttcttcaggaatttgcgtgcaagtataacat-ggtcattataagcccaatccttgagagggatgtaa-atcatggagaaactctgtggaatactgctattataattggaaatca-tggcaacataataggcaagcatcg-taaggtaa---atgc-----------actatt--ttatctgtgttttgg-------------ttagtgttattgtcagag-----------tttttgttgg-ttt---ga---c-ataaatg-acc-tggtttctggcagaaccatattcctagagttggggacttcaatgagagcacatattatatggaaggaaat---actgggcatcctgtatttgagaccgcttatgggaagattgct------------------------------------------------------------
>I28645_M067_Malvaceae_Guichenotia_ledifolia_seq1
-----------------------------------------------------------------------------------------------------------------------------------------------------------------------------------------------------------------------------------------------------------------------------------------------------------------------------------------caactactgctccctttttggaccag-aaaaaagctatcttcgagaaattgagaccaataattgatgctgcaggtgcctcaggagtcaacgttctatgcttgcaggt----------atggtcaaaa-----------------gttttatttttgactgatgctt-aat---tat-tctgaaagtct--ccattaacttctcatctgatatatgttcaggaagcatggacgatgccatttgccttctgtacacgggaaaagaggtggtgtgaatttgcagagcctgttaatggggaatcgacacaatttcttcaggaatttgcatgcaagtataacat-ggtcattataagcccaatccttgagagggatgtaa-atcatggagagactctgtggaatactgctattataattggaaatca-tggcaacataataggcaagcatcg-taaggtaa---atgc-----------actagt--ttatctgtgttttgg-------------ttagtgttattgtcagag-----------tttttgttgg-ttt---ga---c-ataaatc-actctggtttctggcagaaccatattcctagagttggggacttcaatgagagcacatattatatggaaggaaat---actgggcatcccgtatttgagaccgcttatgggaagattgcta-----------------------------------------------------------
>I28646_M068_Malvaceae_Helmiopsis_sp_seq1
---------------------------------------------------------------------------------------------------------------------------------------------------------------------------------------------------------------------------------------------------------------------------------------------------------------ttyaatagctctt------------ccaactactgctcyttttttggaccag-aagaaagctatctttgagaaattgagaccaataattgatgctgcaggtgcttcragagtcaacatactatgcytkcaggt----------gttytcaaat------------------atctatttttkattgatgctt-agttactat-tcwgaaagtct--cgattaagtactcattaaatgtaacttcaggaagcatggatgatgccatttgycttctgtacgagggaaaadaggtggtghgaatttgcagaacctgtaaatggagaatccacacaatttcttcaggaatthgcacgtaagtataacat-ggtcattgtaagtccaattcttgagagggatgtaa-atcacggagagactctctggaatactgctattataattggaaatca-tggcaacataataggcaagcatcg-taaggtaa---atga-----------agtag---ttatgtgtattccag-------------tttatgttcttmrhawga---------gtttttagctay-ttt---tg---c-ttaaact-ac--tggcttttggcagaatcacatccctagggttggggacttcaatgagagtacataytacatggaaggaaac---actggacatcctgtatttgagactgcttttgggaagattgctgtcaacatat--------------------------------------------------
>I28647_M069_Malvaceae_Cheirolaena_linearis_seq1
---------------------------------------------------------------------------------------------------------------------------------------------------------------------------------------------------------------------------------------------------------------------------------------------------------------------------------------------tactgctccttttctggaccag-aagaaagctatctttgagaaattgagaccartaattgatgctgcaggtgcttcaagagtcaacatactatgcytkcaggt----------gttttcaaat------------------atctatttttgattgrtgctt-agttactat-tctgaaagwct--ygattaagtrctcattaaatgtaacttcaggaagcatggatgatgccatttgccttctgtacgagggaaaadaggtggtghgaatttgcagaacctgtaaatggagaatccacacaatttcttcaggaattcgcacgtaagtataacat-ggtcattgtaagtccaattcttgagagggatgtaa-atcacggagagactctctggaatactgctattataattggaaatma-tggcaacataataggcaagcatcg-taaggtaa---atgd-----------wgtak---ttatgtgyattcmrg-------------tttatgttmttcttadga---------gtttttagctay-ttt---tg---c-ttaaact-ac--tggcttttggcagaatcacatccctagggttggdgacttcaatgagagtacatattacatggaaggaaac---actggacatcctgtattygagactgcytttgggaagattgctgtcaacatat-------------------------------------------------g
>I28648_M070_Malvaceae_Helmiopsiella_madagascariensis_seq1
----------------------------------------------------------------------------------------------------------------------------------------------------------------------------------------------------------------------------------------------------------------------------------------------------------------------------------------------------------ttggaccag-aagaaagctatctttgagaaattgagaccaataattgatgctgcaggtgcttcaagagtcaacatactatgcytkcaggt----------gttttcawat------------------atctatttttrattgawgctt-agttactat-tcyraaagwct--cgattaagtactcattwaatgtaacttcaggaagcatggwtgatgccatttgccttctgtacgagggaaaaragrtggtgygaatttgcagaamytgtaaatggagaatccacacaatttcttcaggaattygcrcgtadgtataayat-ggtcattgtaartccaattcttgagagggatgtaa-atcacggagagactctctggaatactgctattataattggaaatca-tggcaacataataggcaagcatcg-taaggtaa---atgw-----------artag---ttatgtgtaytccag-------------tttatgttcttcttaaga---------gtttttakctat-ttt---tg---c-ttaaact-ac--tggcttttkgcagaatcacatccctagggttggggacttcaatgagagtacatattacatggaaggaaac---actggacatcctgtatttgaga--------------------------------------------------------------------------------
>I28649_M071_Malvaceae_Goethalsia_meiantha_seq1
---------------------------------------------------------------------------------------------------------------------------------------------------------------------------------------------------------------------------------------------------------------------------------------------------------------------------------------------------------tttggaccag-aaaaaggctatatttgagaaattgagaccaatgattgaagctgcaggtgcctctggagtaaacatactatgcttgcaggt----------attatcgaatttct----------tttttttttttttgggctggtgct--aat---tgt-tcaaaaagccc--caattaacttcgcaattgatatacgttcaggaagcatggatgatgccttttgccttctgtacaagggaaaagaggtggtgtgaatttgcagagcctgttgatggggaatctacacaatttcttcaggaatttgcacacaagtataacat-ggtcattataaatccaattcttgagagggatgtaa-atcatggagagacaatctggaatactgctattataattggaaatca-tggaaacataattggcaagcatcg-gaaggtaa---atgc-----------agtagt--ttatccatgtttca--------------gttatgttcttaagagtt-----------ttggttttgg-ttt---tg---c-ataaatc-actgtggcttctggcagaaccatattcctagagttggggacttcaacgagagcacatattatatggaagggaat---accggacatcctgtatttgagacagcttatgggaagattgctgttaa-------------------------------------------------------
>I28650_M072_Malvaceae_Clappertonia_ficifolia_seq1
---------------------------------------------------------------------------------------------------------------------------------------------------------------------------------------------------------------------------------------------------------------------------------------------------------------------aggtctt------------ccaactactgctccctttttggaccag-aaraargctatctttgaaaaattgagaccaatbattgatgctgcargtgwctcaggagtaaacmtactatgcttgcaggt----------atggttgaaa-----------------attttatttttgattgatgct--aat---tgt-tchgraagtcc--caattaacttctcaattgatgtaacttcaggaagcatggatgatgccttttgccttctgtacacgtgaaaagaggtggtgtgaatttgcagagcmngttgatggggaatctacccaattycttcaggaatttgcacgcwagtataacdt-ggthattgtvaacccaattcttgagagggatgtwa-mtcacggagagacymtctggaatactgctrttatwattggaaatca-tggcaayathattggcaagcatcg-aaaggtaa---atgb-----------agtagt--ttatct-tgtttca--------------gttatgytcttgytkgrr-----------rwtttgttgg-httrcataaatc-ataaatc-tytttggcttctggcagaaccatattcctagagttggggacttcaatgagagcacatattatatggaagggaat---actggacatcctgtatttgagacggcctatgggaagattgct------------------------------------------------------------
>I28652_M074_Malvaceae_Hildegardia_barteri_seq1
-------------------------------------------------------------------------------------------------------------------------------------------------------------------------------------------------------------------------------------------------------------------------------------------------------------------------------------------------------tttttggaccag-aaaagggctatctttaacaaattggaaccaataattgatgctgcgggtgcttccagagtcaacatactatgcttgcaggt----------atggtcaaaa-------------------ttttattttcattgaggcttaaat---tat-tttgaagttcc--tgatcaactagtcatatgatgtaagttcaggaagcatggatgatgccatttgcattctgtacacgggaaaagaggtggtgtgaatttgcagagcctgtgaatggggaatctacacaatttcttcaggaattcgcacgcaagtataacat-ggtcattataaacccaattcttgagagggatgtaa-atcatggagagactctttggaatactgctattataattggaaatca-tggcaacataataggcaagcattg-taaggtaa---aagc-----------agtagt--ttatgtgggttccca-------------tttacgttcttgttagag----------cgtcttgctga-ttt---tg---c-ttaaatg-ac--tggcttctggcagaaccatattcctagagttggagacttcaatgagagtacgtattatatggaaggaaat---actgggcatcctgtgtttgagactgmttatgg----------------------------------------------------------------------
>I28653_M168_Malvaceae_Theobroma_cacao_seq1
-----------------------------------------------------------------------------------------------------------------------------------------------------------------------------------------------------------------------------------------------------------------------------------------------------------------ctatagctctt------------ccaactactgctccctttttggaccag-aaaaaagctatcttcaagaaattgagaccaataattgatgctgcaggtgcttcaggtgtcaacatactatgcttgcaggt----------atggtcaaaaa--------------------aaaatttgattgatgctt-aat---tat-tctgaaagtcc--cggtcaacttctcatatgatataagttcaggaagcatggatgatgccatttgccttctgtactcgggaaaagaggtggtgtgaatttgcagagcctgacaatggggaatctacacaatttcttcaggaatttgcatgcaagtacaacat-ggtcattataaacccaattcttgagagggatgtaa-atcatggggagactctctggaatactgctattataattggaaatca-tggcaacataataggcaaacatcg-taaggtaa---atgt-----------agttgt--ttatctgtgtttaag------------ttttacattattgttga------------gtttttgttga-ttt---tg---c-ataaatg-actgtggcttcatgcagaaccatattcctagagttggggactttaatgagagcacgtattatatggaaggaaat---accgggcatcctgtgtttgagactgcttatgggaagattgctg-----------------------------------------------------------
>I28654_M105_Malvaceae_Pachira_aquatica_seq1
--------------------------------------------------------------------------------------------------------------------------------------------------------------------------------------------------------------------------------------------------------------------------------------------------------------------------------------------------------ttttggaccag-aaaaaagctatatttgagaaattgggacctataattgatgctgcaggtgcttcaagagtcaacatactatgcttgcaggt----------atggtcaa-----------------------ttttattgattgatcctt-aatta-tat-tctgaaagtcc--caattaatgactcatataatgcaagttcaggaagcatggatgatgccatttgccttctgtacacgggaaaagaggtggtgtgaatttgcagagcctgttaatggggaatctacacaatttcttcaggaatttgcacgcaagtataacct-ggtcattataagcccgattcttgagagggatgtaa-atcatggagagactctctggaatactgctattgtaattggaaacca-tggaaacataatcggcaagcatcg-taaggtaa---atga-----------aatagt--ttatctgggtttcgg-------------gttatgttcttaga--------------atttttgttga-ttt---tg---c-ttaaatg-ac--tggcttctggcagaaccatattcctagagttggggacttcaatgagagcacatattacatggaaggaaat---actgggcatcctgtatttgagactgctta-------------------------------------------------------------------------
>I28655_M148_Malvaceae_Robinsonella_mirandae_seq1
--------------------------------------------------------------------------------------------------------------------------------------------------------------------------------------------------------------------------------------------------------------------------------------------------------------actccatagctctt------------ccaaccactgctcccttttcggaccag-aaaaaagctatctttgagaaattgagaccrataattgatgctgcgggtgcttcaggagtcaacatactatgcttgcaggt----------ahcgtcaa-----------------------ttttattgactgatgcat-aat---tat-tctgaaagtcc--caattaatgactc-tatggtgcaagttcaggaagcatggatgatgccatttgccttctgtacacgrgaaaagaggtggtgtgaatttgcggagcctgttaatggggaatctacdcaatttcttcaggaatttgcacgcaagtataacat-ggtcattgtaagctcaattcttgagagggayataa-atcacggagagactctctggaatactgctgttataattggaaataa-cggcaacrtaataggcaagcatcg-taaggtaa---atgc-----------agtagw--ttatctgagtttysc-------------cttatcttttag---------------aacttytattgatttt---tt---c-ttaaatg-ac--tggcttctggcagaaccatattcctagagttggggacttcaaygagagcacatattatatggaaggaaat---accggrcatcccgtattcgagactgcttatgggaagattgc-------------------------------------------------------------
>I28656_M002_Malvaceae_Tilia_americana_seq1
---------------------------------------------------------------------------------------------------------------------------------------------------------------------------------------------------------------------------------------------------------------------------------------------------------------------------------------------tactgctccctttttggaccag-aaaaaagctatctttgasaaattgggaccaataattgatgctgcaggtgcttcaggagtcaacatackatgcttgcaggt----------vtggtcaaar-----------------tkttatttttgaattgatgcyt-art---yat-tctraadgtccc-aaattaamtabtcatatgatgtaagttcdggaagcatggatdatgcmatttgccttywgtacacgrgaaaagaggtggtgtgadtttgcagagccwgttaatggggaatctacacaatttcttcaggaatthgcacvcaagtataacat-ggtcattataagcccaattcttgagagggatgtaa-atcayggagagactcthtggaatactgctattataattggaaatca-tggcaacataataggcaarcatyg-tadggtaa---atgc-----------agtagy--ttatctggrtthhbv-------------tkwabrttcttgttacttgt---tagagttttytgytga-ttt---tg---c-ttwaawk-rmygtggcttctggcagaaccatattcctagagttggggatttcaatgagagtacgtattatatggaaggaaat---actggacatcctgtatttgagactg-----------------------------------------------------------------------------
>I28657_M180_Malvaceae_Triumfetta_lappula_seq1
-------------------------------------------------------------------------------------------------------------------------------------------------------------------------------------------------------------------------------------------------------------------------------------------------------------------------------------------actactgctccctttttsgaccag-aaaaaagctatctttgagaagttgagaccaataattgatgctkcwggtgcctcaggagtaaacataatatgcttgcaggt----------atggttgaaa-----------------attttatttttsathygtgct--aat---tgthtctgaaagtcc--carttaacttytcaattgatgtaacttcaggaagcrtggatgatgccttthgccttctgcacacgggaaaagaggtggtgtgaatttgcagagcctgttgatggggaatctacacaatttcttcaggaatttgcwcgcaagtataacat-ggtcattgtaaacccaattcttgagagggatgtaa-atcayggagagactatctggaatactgctgttataattggaaatca-tggcaacataattggcaagcatcg-aaaggtaa---atgc-----------agttrt--ttatctgtgtttca--------------gtkatgttcttgctwgag-----------tttttgttgg-ttt---tg---c-atmaatc-actttrgcttctkgcagaaccatattcctagagttggggacttcaatgagagcacgtattatatggaagggaat---actggacatcctgtatttgagacggcctaykggaagattg--------------------------------------------------------------
>I28658_M160_Muntingiaceae_Muntingia_calabura_seq1
---------------------------------------------------------------------------------------------------------------------------------------------------------------------------------------------------------------------------------------------------------------------------------------------------------------------tgcactt------------ccaactaccgttccatttttggaccaa-aaaagggccatctttcagaagctaaaaccaataattgatgctgccgggctttcgggagtcaacatactgtgtctgcaagt----------atgattgagccc----------------tactatgttgtcttttttctttgatga-----aatgcaaaacag-taattaaattcttgtactctgtaaatctaggaagcatggacaatgccatttgccttttgtacacgagaaaagaggtggtgcgagtttgcagagcctattgatggagaatctacaagatttcttcaggattttgcacgaaaatataatat-ggtcatcataagtccaattcttgagagggatataa-accatggagagacactttggaatactgctgttgtgattggaaacaa-tggcaatatcattggcaagcatcg-caaggtaaca-atgt---------tcagcatt--ttatttgttttaaaa-------------cttagatttctgtttcaa---------ttctttggtgaa-------ta---c-ataaatg-acagtgac--atggcagaatcatattcctagagttggggacttcaatgagagcacatattatatggaaggaaat---accgggcatcctgtttttgagacagcttatggg--------------------------------------------------------------------a
>I9832_V002_Malvaceae_Luehea_speciosa_seq1
nnggttgaaaatcattcattttttcatggcaaaattaatcttacacagacctgatctgagcacacccatacttattgttattagcttggttgtcttttatcatatcaatagaagtatattctataagacaacctattctgagatgactgctctatcttcttcctttgttcatatggtttagtcatctacagttgaactttgttgtgaattttctacaattatatcatttcaggctttcagattttctgctgacaaagagtttytgagagadcctcgggttgtaagagttggtcttattcagaactctatagctctt------------ccaacyactgydccctttttggaccag-aaraaagctatatttgagaaaktgagacyrataattgatgctgcaggtgchtcrggagtvvacatahtatgcttgcaggt----------atgathdaaa------------------aaaaawtnrtdggthskndht-dwt---ybd-thwghmmbvnh--hadttaagttctcaattgvtatacgttcaggaagcatggatgatgcchtttgccttctgtacdcggvaaaagaggtggtgtgaatttgcagagcctgttgatggggaatctacacaatttcttcaggaatttgcacgcaagtataacat-ggtcattvtaaatccaattcttgagagggatgtaa-atcatggagadactatctggaatacdgctnttataattggaaahcr-tggaaacataattggcaagcatcg-aaaggtaa---atgh-----------agtagt--ttattagbgtktca--------------gttatgttcttgttagdk-----------tttttkttdd-ttt---nn---n-nnnanhh-nnnnnbbbnnnnnnnnnnnnnhhhhhhnnnnndnddggnnnnnnnnnndnnvnnnnhhhwwdddddddrgddnn---nnnnnnnnnnnnnnndtddnnnvnnnnnnndgddddddnnnbbnnnnhhhwndkdwddgrargvvvchhhcnhtdaawtkgbnnnnttttkkkttkgaatgg
